# Supplementary material for: Time-frequency analysis reveals an association between the specific nuclear magnetic resonance (NMR) signal properties of serum samples and arteriosclerotic lesion progression in a diabetes mouse model
Source: PLoS One. 2024 Mar 8;19(3):e0299641. doi: 10.1371/journal.pone.0299641 (PMC10923453; doi:10.1371/journal.pone.0299641)
Supplement: S1 Data — (ZIP) [file pone.0299641.s003.zip]

Archive with 28 entries (28 files):
- SupplementData/fid_B10-1.txt
- SupplementData/fid_B10-2.txt
- SupplementData/fid_B10-3.txt
- SupplementData/fid_B10-4.txt
- SupplementData/fid_B14-1.txt
- SupplementData/fid_B14-2.txt
- SupplementData/fid_B14-3.txt
- SupplementData/fid_B14-4.txt
- SupplementData/fid_B18-1.txt
- SupplementData/fid_B18-10.txt
- SupplementData/fid_B18-11.txt
- SupplementData/fid_B18-12.txt
- SupplementData/fid_B18-2.txt
- SupplementData/fid_B18-3.txt
- SupplementData/fid_B18-4.txt
- SupplementData/fid_B18-5.txt
- SupplementData/fid_B18-6.txt
- SupplementData/fid_B18-7.txt
- SupplementData/fid_B18-8.txt
- SupplementData/fid_B18-9.txt
- SupplementData/fid_B22-1.txt
- SupplementData/fid_B22-2.txt
- SupplementData/fid_b22-3.txt
- SupplementData/fid_B22-4.txt
- SupplementData/fid_B26-1.txt
- SupplementData/fid_B26-2.txt
- SupplementData/fid_B26-3.txt
- SupplementData/fid_B26-4.txt
