# Supplementary material for: Time-frequency analysis reveals an association between the specific nuclear magnetic resonance (NMR) signal properties of serum samples and arteriosclerotic lesion progression in a diabetes mouse model
Source: PLoS One. 2024 Mar 8;19(3):e0299641. doi: 10.1371/journal.pone.0299641 (PMC10923453; doi:10.1371/journal.pone.0299641)
Supplement: S1 Data — (ZIP) [file pone.0299641.s003.zip › SupplementData/fid_B10-1.txt]

0+0i
0+0i
0+0i
0+0i
0+0i
0+0i
0+0i
0+0i
0+0i
0+0i
0+0i
0+0i
0+0i
0+0i
0+0i
0+0i
0+0i
0+0i
0+0i
0+0i
0+0i
0+0i
0+0i
0+0i
0+0i
0+0i
0+0i
0+0i
0+0i
0+0i
0+0i
0+0i
3.94725873902826e-06-1.40334869748732e-05i
-0.000507372485506577+0.00201542930269557i
0.0324066347123122-0.0797563966858267i
0.113825141638475-0.0937698832354666i
0.0207890510387883+0.125045836070681i
0.100623776996004-0.16380314152433i
-0.0872332995825822+0.337108997228845i
0.037290816605754-0.376053624911708i
-0.0133579726290089+0.343577072467688i
-0.052332197597761-0.28776219511034i
0.254600972508714-0.0133913735556968i
-0.336479221374455+0.481824455118924i
0.551988913539063-1.0341485251793i
-0.72345985414246+1.86587965056432i
0.774911478088114-2.6623345036075i
-0.832910267088523+3.47986868618056i
0.655386499295627-4.19665038990232i
-0.272899261735758+4.66359504953459i
-0.548506532995459-4.84685262602572i
1.86662275882885+6.88736304328949i
-62.4144393074039+114.030030126926i
-120.186954918612+76.9995890317007i
-96.8521788345317-26.7492511657284i
-40.1677931458631-55.3826878806877i
17.0785315751302-47.1076115848616i
31.1937923050741+7.66731812105907i
2.6908541581864+41.3208616413373i
-39.8446192238899+40.09448548284i
-62.4968676926303+3.07359492171098i
-46.9248918303311-39.3210254560203i
-7.4663630165408-55.6842410582168i
30.5173457286659-42.3573065787007i
43.390610293938-9.78258865770443i
30.3168203892078+13.7909517629368i
6.73139509868725+16.7391982313332i
-7.35083943850749+0.599236965589981i
-2.58229887614289-17.2938099734368i
14.419893985198-21.5258828026865i
28.68654764818-8.52849273338821i
28.4491303264426+12.5379722935772i
13.2065473048822+27.0104911418771i
-6.99562309148628+25.9663387398764i
-19.7591532144693+11.4673101943811i
-18.8480029399537-6.26593476007425i
-7.15772309904356-16.383357874468i
6.47183611892405-14.109819657204i
13.4771304396903-2.48865066673263i
10.1433348024675+10.7838576810461i
-1.22269957326796+18.1701785164615i
-14.3820250981153+16.1310606198188i
-22.3983512023284+6.04308745095627i
-21.034959047352-6.59229279117294i
-10.7655689153381-14.7075281472511i
3.13501090965708-13.2071200551596i
12.649562327839-1.85441473895821i
11.4971490852959+13.565128415687i
-0.704050754031303+24.1104069074236i
-17.0469644470497+22.954621452243i
-27.1897743587871+10.2864641570132i
-24.2678362423682-5.89569694704447i
-9.84124982919452-14.9616100487106i
6.47457322246622-10.8617610301746i
13.6671878896734+3.18568507886525i
7.23210020587599+16.5500701768495i
-7.16633269732077+18.9775200282427i
-17.5122035632738+8.22598190606403i
-14.436592202665-7.72990339390153i
1.62845520828184-16.3200071709714i
19.9972634077016-9.77161802511733i
27.5766429027203+8.56305094103367i
18.6330224531529+26.2085100909977i
-0.719675712957439+30.6678302800798i
-16.4196354515405+18.6612625306619i
-17.1542820586142-0.774021457532584i
-2.87114835224521-13.0747588760251i
15.028867724053-9.05616782554341i
22.1141935043145+8.0638859060361i
12.135900482466+24.8110869030064i
-8.25030489697134+27.7469729542913i
-24.3048541576407+13.48767090726i
-24.2417137605517-8.41504908681947i
-8.2141896803846-22.6107197183101i
11.7587021256944-19.4888465030748i
20.6610469314176-2.14251837315673i
11.7554194040858+15.8168491366996i
-8.65460213089687+20.2729118751944i
-25.7868454987538+7.11411144056655i
-27.0544783551743-15.0931218957554i
-11.2402565170853-31.2666982178489i
11.1416489942237-30.5957543775553i
25.498294156039-14.160573328291i
23.2951595303383+6.7600589850827i
7.83331849864258+18.6160538691842i
-9.08997230070322+15.1410455905478i
-15.8414532321302+1.24863182741426i
-8.79207375264933-11.5559022022903i
5.68401217325304-13.3580402939174i
16.5699369853815-2.65085155773984i
15.9960729941397+13.4147138801692i
4.29010616582532+24.575716213166i
-10.9564599893044+24.4832359568046i
-20.7133942120995+14.6225821645399i
-20.5026599003909+2.29867905533254i
-12.5162487222371-4.77432391288301i
-3.55103158433611-3.40214899955433i
0.0613061950157883+3.60487551328295i
-3.49407517694132+10.0030464892356i
-11.0289218509667+10.4037030874856i
-16.5502888472316+3.73051284136758i
-15.4578068502114-6.23404876837811i
-7.31360624067074-13.5603914085493i
4.0969876417098-13.701439336373i
12.882320724834-6.28434058385225i
14.585397100625+4.5275762644481i
8.81649724591289+12.7336339139823i
-0.331745108726543+13.738420930143i
-6.74618263355172+7.47897445969513i
-6.00766362150321-1.16249733424665i
1.47090399599867-5.58643261517201i
10.0809669103922-1.68313567339216i
12.6346798028001+8.78499307634262i
5.24918313651257+18.8069613899627i
-9.27233123947143+20.4017789485442i
-22.5278443810559+10.2036993585864i
-25.856609963762-7.48675837149065i
-16.1555269278415-23.0363659239871i
1.44904190271205-27.5812379198678i
16.574064570141-19.1557286880391i
20.6869790870923-3.96427756229261i
12.9141347470497+7.56125238434465i
0.531387169252691+8.24179148700721i
-6.42859115494107-0.657951006019929i
-2.50382381416458-10.9033459032312i
9.29377791615091-13.1966435261845i
19.6657829212784-4.26797758503533i
20.0808467165976+10.6688217636511i
9.19283369284108+21.923383773689i
-6.3623820100319+22.2957889057237i
-16.8892202275526+12.343109929481i
-16.7086452974639-0.204955281801116i
-8.05849821002364-6.74181437062858i
1.00117241648727-3.75950179924544i
2.87389189463525+4.90573096910504i
-3.80126863478356+11.1202785340941i
-13.6031882776004+9.12204854367065i
-18.5473666277861-0.44551665424983i
-14.2104675281436-10.9923628010459i
-3.06169108391999-15.0563373576793i
7.69494362349565-9.94378658624708i
11.1985618540619+0.810665638777168i
5.67111833610028+10.1013314315838i
-4.42049828178135+12.1245739174134i
-12.2267458992467+6.24454147960631i
-12.985216802317-2.9818882602135i
-6.70609238053641-9.46510527255579i
1.86310103395124-9.54481018040935i
7.16536193439936-3.89876627653343i
6.2828302530904+3.19624720860423i
0.447155155598806+6.9241438668265i
-6.15087437314962+4.95653627122956i
-9.19258038222952-1.44112900993068i
-6.57162932785916-8.55524090710866i
0.415104206362726-12.4118873505113i
8.14898079280994-10.8278758462306i
12.8662998096864-4.67014742818255i
12.5148906441372+2.85361741204748i
7.75969168850439+8.00214751449306i
1.72189363556427+8.53478506548583i
-1.95464709181988+5.17322987324832i
-1.5544636533798+1.03053214915909i
1.68157767685399-0.338407674705689i
4.40139968533734+2.50370043717373i
3.29744060042272+7.62625862154505i
-2.30888884972392+10.9664086577353i
-9.64272251501301+9.00262105771124i
-14.05400559989+1.72573119641841i
-12.3252990762306-7.1684663683717i
-5.08239865666636-12.4353807604285i
3.29879118492148-10.8942168147956i
7.52943189501796-4.12799566943829i
5.41036674175313+2.90797679099051i
-0.72282649083181+5.043584570143i
-5.56079057212786+0.896735876676691i
-4.61885812976766-6.01775672820962i
2.1026762948755-9.82061550518955i
10.1272928867503-6.60980824104642i
13.5102531850529+2.29153050346246i
9.18993947854778+11.4067357429434i
-0.376307099861445+14.5756361633448i
-9.18551690916403+9.83461410727953i
-11.6951866616857+0.541429927967571i
-6.80163220564948-6.96985937949243i
1.38749142280734-7.72392077671924i
6.82298326472795-2.01759164071472i
5.67357462276095+5.45612186704766i
-1.0362695864779+8.82312034770802i
-8.23807747179848+5.39502448322112i
-10.6617381409252-2.51654492146288i
-6.62464014264405-9.5720615455583i
1.1230836882467-11.1662246458434i
7.42844648378362-6.50260537912465i
8.3050125152559+0.990543216752124i
3.5740707125295+6.2485884395978i
-3.35553098962258+6.16657788562461i
-8.00308187952924+1.17635233076957i
-7.76213172128058-5.18654014352291i
-3.30125325966986-8.92705708239385i
2.20509276434894-8.27850500209208i
5.35931641965699-4.3219938523542i
4.6343836745891+0.0323516882063258i
1.113331737497+1.96111757892085i
-2.42506083901897+0.568098451641263i
-3.54793728064849-2.86398031637424i
-1.4039655511023-5.85786990761694i
2.8794372187119-6.22118432564995i
6.7635061208687-3.49614781561432i
8.05972473725681+1.14458569670757i
6.0181189411244+5.47994467779049i
1.72608720250109+7.43355408551881i
-2.35123589772581+6.3805128996935i
-4.01585172024235+3.3962315361654i
-2.69920170581865+0.775507480959138i
0.132524869818022+0.492184654330653i
1.80814027849314+2.81241242757692i
0.386589142292323+5.94355971710429i
-3.80760693831046+7.10280016834197i
-8.2826390646672+4.47905654976252i
-9.78763867943531-1.23700083453474i
-6.5301174559672-6.99736311950235i
0.102946611833653-9.25841770560747i
6.3044635592554-6.49789853088093i
8.40958194656244-0.479684757250306i
5.4217838098953+4.82603892429726i
-0.272247644633685+5.86159761620181i
-4.40861230455291+2.02899711998522i
-3.76133451599751-3.86665133811202i
1.2538611698164-7.4550955633822i
7.17780660558495-5.89264387744951i
9.65610298436238-0.133995635448974i
6.68832293380629+5.82152671579255i
0.22731112294677+7.79747069139199i
-5.58660994607613+4.28911482542101i
-6.87254546392908-2.31668481984322i
-3.21136038844852-7.74074792198713i
2.50196042600532-8.76529165004463i
6.35889950957454-5.26723558988077i
5.95015390820266-0.41677244759001i
2.22210944410447+2.09442033992986i
-1.55056497017761+0.797483373200523i
-2.41064546335555-2.83888213333027i
0.0492432296091593-5.61987473483386i
3.71486448319017-5.07770174630023i
5.4652244692874-1.36373600139906i
3.72321963825269+2.85251939731027i
-0.605757362809503+4.55900490430498i
-4.7304302844433+2.56014529486417i
-5.89580031783843-1.75905701569053i
-3.61924715119754-5.48249458564813i
0.472259496892172-6.17427272164947i
3.7063695123135-3.45541075564448i
4.10829064792384+0.783940195303956i
1.7230846343962+3.90097043484616i
-1.62338988235081+4.11100750965697i
-3.66314337067331+1.64828255683701i
-3.10596794165176-1.48650078591283i
-0.260375738301354-2.99683393960026i
3.16962801618693-1.62132111680845i
5.02084336361046+2.12584218925846i
3.95554378775047+6.35226951738835i
0.377547220178612+8.74549160734351i
-3.97490095015398+8.0852883586035i
-6.88033175080362+4.73587034023948i
-6.87746619325386+0.465170556702502i
-4.27987708402672-2.34814476655974i
-0.777220410068144-2.45472428874993i
1.25969422123579-0.410486482461137i
0.624869623206418+1.7268537407892i
-1.75917844364721+1.85154631717379i
-3.81235173483823-0.747654107370166i
-3.32555359073895-4.65914156645503i
0.26481492973284-7.35325503264414i
5.1423354829157-6.91979683760422i
8.4164042800571-3.27767354137519i
8.02377382825888+1.2160905170011i
4.37694483207768+3.62335814765598i
0.171024345858713+2.42871230951502i
-1.61369869806258-1.41516060279741i
0.339360931833912-4.98968800063862i
4.52165603671864-5.61228782309422i
7.66109656824556-2.70940775323596i
7.29216200657299+1.64809385304704i
3.33086741644509+4.30873113530141i
-1.62995964148051+3.19467099003867i
-4.13642247634878-1.07473531294496i
-2.48079810630022-5.53817356012077i
2.1161950183976-7.08222067778017i
6.35394337327654-4.53272543299055i
7.30022591487218+0.447973042138771i
4.19844288872743+4.64441303064812i
-0.903354929585878+5.54181915992039i
-4.6665118160379+3.03021226274232i
-5.1335832385856-0.657501751752113i
-2.73529952368016-2.8265880853932i
0.157616244143172-2.05025444381508i
0.837353665340031+0.880927716568564i
-1.54706319613853+3.47069079522137i
-5.54415573716644+3.55412795806255i
-8.52500555549642+0.600999980747876i
-8.35654386016052-3.83614859970813i
-4.99201976269164-7.20475902533628i
-0.145746573117408-7.73659676780324i
3.57629845502277-5.29349008256715i
4.50835073474653-1.46546374226491i
2.93512577908129+1.52995920678253i
0.460440358268214+2.18006983678796i
-0.738824504079894+0.73513357725643i
0.290023910873071-1.16553362678593i
2.97090077139837-1.68338292971609i
5.52627411326715+0.193485647142684i
6.04459315550588+3.74308858021998i
3.93002690955844+7.15592314988214i
0.063608965990442+8.42952452187792i
-3.59716454650637+6.71319478283362i
-5.23797018793438+2.9927359280317i
-4.24381199930419-0.822308882617797i
-1.59904614916881-2.80797685984276i
0.879289900002736-2.35495552129733i
1.73048465074185-0.574887554898634i
0.710485453275766+0.577705458495516i
-0.86559014856253-0.249604077794673i
-1.2116302191412-2.81454389332792i
0.512457170387105-5.44867451910353i
3.76510397414762-6.20362736691145i
6.73994977851845-4.25563215475676i
7.62886930130709-0.590293457497866i
5.94029678498636+2.58920406285382i
2.73140565947416+3.54015947392286i
0.0417270164715892+1.96850132078791i
-0.664252960923679-0.747760420950042i
0.594170800049578-2.42135802036601i
2.36391533444714-1.9236360628511i
2.80028349329648+0.227887667626939i
1.13851665721944+2.28843708366917i
-1.88715513916364+2.41185519467043i
-4.43085696453375+0.108347570425305i
-4.75877052598223-3.46978279029011i
-2.60766194203055-6.17832276335526i
0.797777347137226-6.48203051248838i
3.53624057572061-4.31753065644027i
4.16323852468888-1.04219851814436i
2.60204690257454+1.45436555069301i
0.0556063903751533+2.04731268416226i
-1.76228677367858+0.865669113866338i
-1.90449760211974-0.609016769603781i
-0.634983125941873-1.06480618400412i
0.837405547357976-0.0225723027934475i
1.14752189299656+2.01130630975143i
-0.251226150075793+3.64078790648896i
-2.63987985805124+3.85558837359764i
-4.69698749553417+2.41705612037628i
-5.32843028934193+0.148991743803117i
-4.17930419318601-1.67422689335343i
-2.11116579312597-2.23568471222325i
-0.435889511243352-1.47206358100053i
-0.0875283146967172-0.200410536988087i
-0.949888889709023+0.426907641990749i
-2.0912929593086-0.274416761521509i
-2.30336595834817-1.96571257395799i
-0.766525481063724-3.6235529156866i
1.96366029494419-4.05388871696194i
4.50734158749799-2.74464062009961i
5.50548299054545-0.361388877311723i
4.46943365280396+1.89503924891137i
2.25454089936859+2.74792085784919i
0.428152288670868+1.79671273534987i
0.254700706412762-0.07786101885843i
1.87522071426722-1.46244564401392i
4.07775878187611-1.22806506285712i
5.16924309366798+0.665356284560234i
4.26119268637952+2.98474948815847i
1.68319178162333+4.12712797462726i
-1.04551984436404+3.23379849848076i
-2.2760363718952+0.774781228508567i
-1.44044163412149-1.6778271388653i
0.685142895041366-2.67248198407069i
2.31813276174267-1.79583366219862i
2.24821993117961+0.0726048451807189i
0.552634856454396+1.37569492876973i
-1.66869942846011+0.964998135187449i
-2.79917016761138-1.10569071041211i
-2.11499343573829-3.46109915777035i
-0.143649107514638-4.64286114019568i
1.76279042154136-4.01772217591929i
2.35931218557365-2.10159627012822i
1.42766772009218-0.344185928768285i
-0.267521615387401+0.150139523309543i
-1.41922727767861-0.773642338421475i
-1.28112165392588-2.34753201857805i
-0.044315257379348-3.291152909714i
1.46002520434279-2.83542153114697i
2.09624221476493-1.18175648454458i
1.42338321356497+0.758304913157822i
-0.173142272055633+1.82297930596632i
-1.87099353104651+1.50043602463473i
-2.79656214797572+0.0729775525487031i
-2.59045857710422-1.67180384757085i
-1.41806496474374-2.71354187036916i
-0.0113438558784257-2.60777115278385i
1.05217648859492-1.52744697690671i
1.35146971953561-0.16975418737891i
0.801882869389793+0.68719734889912i
0.0811213725339779+0.666369653407275i
-0.252747741074233-0.0832409351143084i
0.257775522149214-0.766102936685439i
1.46172271364422-0.692654602370424i
2.62421788451151+0.499479263231707i
2.87806957981527+2.46188186529716i
1.64560258409973+3.98670396365772i
-0.522914271141961+4.24793260149742i
-2.49453701478464+2.93470113408288i
-3.1393237510426+0.686266423298639i
-2.0916617474697-1.13416918684555i
-0.178661763150428-1.59011800929938i
1.27675223069297-0.549145269773944i
1.20784533347826+0.797110354153715i
-0.331381968508435+1.10855450837653i
-1.88475556313382-0.246342111834372i
-1.96591635321179-2.73193446721181i
-0.0155726366522196-4.73707166602356i
3.21979092747082-4.89910577156462i
5.79485216801074-2.91263964728775i
6.27183680633221+0.0801877653733088i
4.48205379098115+2.3758816705274i
1.75898393852021+2.70949380084667i
-0.0141074023151101+1.26858797706989i
0.0863377749824388-0.441510106471236i
1.61873571031523-1.03204043298303i
2.90386880287986-0.0266947411313403i
2.60196627235794+1.82282055976279i
0.526153966046565+2.97537128454192i
-2.2459134872713+2.41880372003247i
-3.99879729494064+0.290863555315068i
-3.77493863121297-2.25927186559439i
-1.91657925379822-3.79179950458899i
0.166853768812853-3.72301888056159i
1.07602417403992-2.45922493728921i
0.441086824821753-1.21716468323125i
-0.945197128581798-1.00453023336118i
-1.91838831605865-1.98716774113681i
-1.48847824735192-3.49298646753592i
0.258086218140103-4.25711882014286i
2.20052102774454-3.67301479165813i
3.27608003727746-1.8739641834915i
2.7942624813058+0.27309276592862i
1.11803592203767+1.63089710947804i
-0.74036876440542+1.72997230947518i
-1.85240925683283+0.557228781966129i
-1.59775717884868-1.02253969838774i
-0.239278965851094-1.92429781112592i
1.30594405350725-1.59555833466838i
2.10622964988578-0.0984001939245007i
1.62209749890802+1.74194042919372i
0.143917040205621+2.82255377781284i
-1.4375536235541+2.40260230385136i
-2.08873377333454+0.809934722641987i
-1.275361094444-0.900547837699308i
0.484812088473541-1.50972883619907i
2.10593112911861-0.423148039156535i
2.42159211844127+1.78320595958008i
1.09680006251521+3.52939484792934i
-1.00627940772519+3.57944213279801i
-2.55320432819277+1.81211858139551i
-2.37987206438413-0.753264621994279i
-0.491415627852182-2.31348757441261i
1.71584086581173-1.92561368988052i
2.73294132865136+0.0708602754209936i
1.88187685553214+2.02205236393496i
-0.267919814069543+2.23374840824876i
-1.92395312569023+0.311476014296499i
-1.57662251932216-2.6268005261072i
0.699674881888219-4.47337681156027i
3.64757961066814-3.87445789034985i
5.34540467720031-1.14876616367555i
4.52283355878925+1.82181078365561i
1.83893559386512+2.96777334436397i
-0.807539006071879+1.4778846030015i
-1.5378982905366-1.55678895991241i
0.175578587684207-3.94759037593071i
3.08630023942454-3.95629275681148i
5.07149859371339-1.49815848289101i
4.64729921219503+1.66321738146012i
1.94562841930618+3.4540876972171i
-1.25065159411923+2.67389764056318i
-2.8404285965386-0.0793390564953964i
-2.04023535624425-2.73887120247514i
0.386891621912881-3.48333678328835i
2.55133027480252-1.94037485474057i
2.80690053544443+0.760403565342962i
0.880382010883918+2.69720461385295i
-2.01791685353172+2.46770789099049i
-3.9840144810768+0.387908365113159i
-3.85170385325595-2.15254986719675i
-1.91638141641263-3.51060778683422i
0.308986328713164-2.86728908836988i
1.36345272048897-0.916082476472622i
0.56114446078753+0.903815322806601i
-1.50113884281357+1.28765516587504i
-3.18530489535641-0.0454268528099634i
-3.22513028921716-2.21495796343234i
-1.37672899252421-3.7570962479234i
1.38522079283583-3.61892679347657i
3.53392496598769-1.75150527027219i
3.90918433321908+0.882222378793433i
2.40363015731327+2.8369335026604i
0.151759580053804+3.19770007277542i
-1.34293160482918+2.05064201866763i
-1.09667401839699+0.361173233982399i
0.677181301341277-0.505447940130079i
2.64234410357786+0.260573429926678i
3.3941954729082+2.33007514712242i
2.13854699870404+4.43400194316526i
-0.546255006153661+5.07033707423019i
-2.94413599981603+3.68128279158297i
-3.58050739440374+0.904085951585138i
-1.97981762674095-1.5987066440443i
0.750788634976382-2.28822352140513i
2.76605380191132-0.883890852892176i
2.75520885911637+1.53368642047674i
0.644777562506551+3.02706991895732i
-1.98172386022727+2.3052889313316i
-3.09829370221059-0.406590515588345i
-1.78511871211374-3.38214988997384i
1.22584062340027-4.64203253987237i
3.93551319126878-3.33367040301432i
4.49979957505231-0.37756218554324i
2.46551050646649+2.04018937908843i
-0.744224838881898+2.06901103433022i
-2.73504463672273-0.510156999770993i
-2.13391446393438-3.9421760233241i
0.768287431060698-5.89379871446206i
4.02423220675663-5.0664258232681i
5.41756993269058-1.99304466938134i
4.19309098399154+1.15267508700599i
1.29136217338609+2.26073914991429i
-1.0746862338538+0.719860811355319i
-1.1504416227113-2.05617120278428i
1.06706821822755-3.65167661237537i
3.80980868515365-2.67395286656201i
4.93584924197917+0.613315773717096i
3.46187983085987+4.19509070124495i
0.0253912054003745+5.86838639868521i
-3.4106890991987+4.81425837081921i
-4.94593306884934+1.83148083899976i
-4.12626903877756-0.863556786795827i
-2.09419847693938-1.54811640873748i
-0.663978678716003-0.18077863817597i
-1.12550646152831+1.80585210998404i
-3.14784268547276+2.58999115777276i
-5.24523766432104+1.23271379076545i
-5.77597982308112-1.75193120049347i
-4.11252614221299-4.57914549751552i
-1.02290595389926-5.55398891874535i
2.02063446529605-4.22443930530216i
3.41553289114195-1.49093562176286i
2.84540109080562+0.927264046578601i
1.23416307310088+1.66771794318277i
-0.043183480693172+0.658044390660505i
0.195091937539337-1.02426154331035i
1.95395800434577-1.83976323337041i
4.1344265397244-0.8439029393517i
5.28622488098206+1.62423508349122i
4.55305141014511+4.24951737544563i
2.20033925039833+5.54895157054179i
-0.441550757379297+4.79700637526048i
-1.84115339836555+2.53641299766117i
-1.27685062644892+0.277089224553832i
0.709831415962342-0.543321614229219i
2.54009124096565+0.476270951464431i
2.8361557540479+2.49998748680978i
1.2155229077081+3.93101128801794i
-1.41704814123358+3.55727753761228i
-3.33861056044726+1.34665303313708i
-3.2912848911084-1.4487700921363i
-1.28159171389735-3.15104424573042i
1.20476021259398-2.89873742448042i
2.43226726250137-1.09279230193435i
1.56810404237523+0.788963047637691i
-0.862656440314487+1.19430452257174i
-2.9990210854048-0.424471229365214i
-3.21611359736272-3.14165696396042i
-1.25444052386415-5.14947550256611i
1.65761506703136-5.1384818641244i
3.63379931038799-3.15947547439474i
3.42331194764406-0.563977323638074i
1.30085531256986+0.847745621506051i
-1.02119335602519+0.268113768697564i
-1.75462305194857-1.68366606979321i
-0.329047166594338-3.38069809966951i
2.27595710105793-3.27058652511459i
4.15398322796647-1.1467066117029i
3.80856193845891+1.83999240849046i
1.41058225863597+3.92990837231578i
-1.58539859321582+3.92752864713085i
-3.39045384289847+2.09306024065242i
-2.9857099619667-0.0996601941483505i
-1.06820110778034-1.0595890638042i
0.75375288079278-0.0964875582862659i
1.00521737840652+2.00922597062721i
-0.652711681962669+3.68146484931082i
-3.05105275144306+3.62343042750727i
-4.60384162221118+1.75126715842127i
-4.16207960507264-0.700560114731822i
-1.98100388938504-2.24067892777877i
0.443371132634936-1.89862566422602i
1.62109182631161-0.0299509716026576i
0.9085515900776+2.01133474709227i
-0.987992057294564+2.79496785856073i
-2.64796667740929+1.67428326727824i
-2.8294588842431-0.567623649362248i
-1.2677183605013-2.50447629135258i
1.05946400362562-2.95392943272439i
2.7701426611514-1.69625540230658i
3.02385463179641+0.295490956033808i
1.834005252762+1.59489831234814i
0.32464791211472+1.36547107400263i
-0.200683606239053-0.156817162327987i
0.674055012893302-1.87283382712719i
2.54595217940361-2.36970554277185i
4.20902619530351-1.19443922740078i
4.52989336606337+1.04674360856158i
3.21326515617553+3.0570097034786i
1.03502023968434+3.50837657645962i
-0.750278541941463+2.32176479524265i
-1.26498685808172+0.331678077707759i
-0.388398041626406-1.13186399115911i
0.910476029654764-1.12896937023855i
1.45245525053353+0.142847717528628i
0.667906730744113+1.60512575055393i
-1.16897623666979+1.9181344122553i
-2.87972265773051+0.628585695391293i
-3.36056357741462-1.67694582114026i
-2.29148367476483-3.6545624572928i
-0.274323120970002-4.10825951369748i
1.38907299423866-2.94734804878847i
1.72610013663551-1.04734408334666i
0.7745987655227+0.213402120554495i
-0.631175823547726+0.0421799233395553i
-1.34900467831551-1.22037284750792i
-0.652196168777187-2.49189457162526i
1.01905810675941-2.54920704676507i
2.47194605708152-1.01150962165875i
2.65110339211164+1.33958796062517i
1.23791718091254+3.18030218803687i
-1.02598255930599+3.42381727558286i
-2.8318215124861+2.07911028383022i
-3.19799524863701+0.155613168804344i
-2.10430497059195-1.09501751956775i
-0.467097580678223-0.928132576656682i
0.486281403820546+0.294097940780957i
0.0776339348188647+1.46890193534946i
-1.17687507082621+1.63257673857892i
-2.194124716354+0.586154153383344i
-2.09880634958354-0.998444076208635i
-0.590868119678278-1.94151515052547i
1.42231944120947-1.5822341459183i
2.71896335793981-0.0274558395473519i
2.60481289345629+1.828823876153i
1.21384351049234+2.77402820911174i
-0.427181898686382+2.41576964982468i
-1.23471021300052+1.13708903270223i
-0.730323663443063-0.0914606154621732i
0.60214326726674-0.436881930914593i
1.7457990770224+0.245229603123537i
1.8366535353168+1.40651003632396i
0.774555304062501+2.11384676165138i
-0.688051239048418+1.78674998579559i
-1.52159010584281+0.503206385944522i
-1.16717623389231-0.878998374022986i
0.142656819231711-1.58954172668912i
1.49691266841247-1.32109485877218i
1.99617957897838-0.27230830473506i
1.40492980501131+0.682037458253363i
0.164661111118783+0.917917110452734i
-0.856592701097851+0.286307463007995i
-0.983472264778585-0.827020527991263i
-0.189734507578476-1.64527836325878i
0.862137067293207-1.71697438872345i
1.37946614005066-0.974730506930419i
0.92136999848954+0.0445060858910359i
-0.24413575173629+0.437237242523971i
-1.37217808728419-0.116441586989956i
-1.67872727850409-1.32411004226423i
-0.892677567743039-2.43417728510185i
0.465486403659898-2.80105944691887i
1.60997793574781-2.21865251249979i
1.89906524932811-0.95929708692248i
1.30787847564634+0.173431400206709i
0.354777041657092+0.572887879489434i
-0.217286950972802+0.22251022662264i
-0.0175661405474761-0.371361409753851i
0.743870444996034-0.546448749742569i
1.37769546136179+0.135939218901473i
1.24587486239105+1.40021699088956i
0.303461343570328+2.56111405311972i
-1.16994442931394+2.9334673931192i
-2.36002739549857+2.2316798192684i
-2.66856899257677+0.950473052188711i
-2.19636676103633-0.155512712143084i
-1.37374374994816-0.466740904756131i
-0.898857774452203-0.00508186782004763i
-1.03908826351327+0.605330485004509i
-1.59953851358424+0.737345366409825i
-2.03449860039151+0.0496164183367606i
-1.79294554921829-1.1510955505077i
-0.819863076380057-2.05566062857609i
0.483327185296388-2.13189260076789i
1.45821073088857-1.33403116646929i
1.69246645750437-0.223042304277597i
1.29423593820984+0.546398273033443i
0.772292303279184+0.530041296858026i
0.65226027724668-0.197143300556141i
1.1276263688824-0.799361794209421i
1.97935952705357-0.789985094795245i
2.64083456174603-0.0588018015957566i
2.70743428486361+1.06532194587437i
2.17623700611875+1.85973974148767i
1.33807777102523+1.92817303604585i
0.772381872112085+1.35055350461205i
0.728368232617573+0.669127968401569i
1.09982332013552+0.49306485446898i
1.4235690208306+0.976045549588212i
1.26311367479336+1.78542336394765i
0.533082810658834+2.32083399698118i
-0.569634516903325+2.08413814915619i
-1.4310026878636+1.16170506402493i
-1.64362705683695+0.0104412444967115i
-1.25537224913561-0.75627961668323i
-0.665697999286821-0.835451633162246i
-0.351007024018679-0.47072570618437i
-0.471736254048041-0.10007552128847i
-1.00168701692965-0.268036756175096i
-1.56115063160719-0.984507406367565i
-1.48552736551281-1.87233776501725i
-0.835600015733967-2.43926299557857i
0.0498251219027337-2.32230606758004i
0.850847661648985-1.66496023756323i
1.01855407724229-0.863014107263569i
0.57853610055261-0.417017981630104i
0.0440451206653747-0.486914344817712i
-0.227123466506293-0.85426503430535i
0.0261866644517628-1.09336624490569i
0.61744759938294-0.858944246126741i
1.05088099499446-0.179986363607683i
1.02946335679795+0.563914042740997i
0.45425189303511+0.98925740049858i
-0.211893331485414+0.910676492444235i
-0.609487079935805+0.501375086090429i
-0.46628013974886+0.149106899570712i
0.184364609005506+0.119931211341076i
0.721979484889271+0.544822663334379i
0.875425742613392+1.15095681060505i
0.505606660781255+1.66087156648202i
-0.176707573042213+1.80839995688483i
-0.649783565091238+1.57742235894955i
-0.69160188941291+1.33164521479704i
-0.398824477708688+1.26152823868654i
-0.0909117692104678+1.4796153314055i
-0.179746078609155+1.8325243069842i
-0.821310803247358+1.96712839892749i
-1.67363784154844+1.65479014659999i
-2.2930641031943+0.880007813831956i
-2.26315779662011-0.152655124842578i
-1.536309743881-1.04051484987774i
-0.601184048238806-1.4444674587861i
0.130075598243364-1.37281363740825i
0.368393903182147-1.13015809175954i
0.180247441066656-1.07723023593054i
0.0830346748266647-1.36454660495501i
0.501859552054253-1.84462026726021i
1.4719511197758-2.18692772178098i
2.64927831875375-2.03159415304368i
3.51045721930312-1.23483731784483i
3.53886844417428-0.0592614140171859i
2.84867410413011+0.962889653729072i
1.94763487633381+1.40830349749776i
1.23899279223832+1.35581221045579i
1.07907189933574+1.05961965013805i
1.24486616772308+0.96474068271284i
1.23111603888826+1.33821317137129i
0.65638629315299+1.91670881785837i
-0.469766104018932+2.2773901371268i
-1.69209717231763+1.95582486384071i
-2.47926578337034+0.974296286730933i
-2.45019385501318-0.27281867477965i
-1.78921630293439-1.17969102840944i
-1.05674675890742-1.31873909038146i
-0.798174023697638-0.934322265409906i
-1.04490098170514-0.544277622794633i
-1.52194353916761-0.594243299929727i
-1.71854599097474-1.17395370687375i
-1.15255271044872-2.01076741974392i
-0.0749174201876488-2.36948853276196i
0.931477036200103-1.83336432526143i
1.33522171384974-0.706081265353355i
0.92832093912141+0.53599183667853i
0.028412819762568+1.06138257501588i
-0.684075248670141+0.689761282369484i
-0.727409730469531-0.0971972868919445i
-0.0975518832494257-0.681197761263752i
0.66336018415538-0.425013678284287i
1.01180250429206+0.50677699562587i
0.701387928057759+1.50564025668608i
-0.177789593476975+1.9062440790035i
-0.945745666391526+1.46388862196087i
-1.11825777606441+0.482443790752717i
-0.588054329657357-0.459982885127918i
0.368181588311311-0.666477751034567i
1.10324473400961-0.0340580849728287i
1.22383854199+0.91236214824527i
0.801567263579493+1.48585449698725i
0.260594963258325+1.35167107414708i
0.0531321074416759+0.730867228100906i
0.420303439761862+0.0588899800495097i
1.15790359194983-0.0206909536000852i
1.74879874197663+0.7570627936348i
1.75586155345565+1.90833702856569i
0.942595991763514+2.75343393578874i
-0.296803197486559+2.72268165719674i
-1.30966958776235+1.91249525639594i
-1.69527074798558+0.808212739642957i
-1.40655639916102-0.066374961844776i
-0.909003168751068-0.245959284328112i
-0.662150603709035+0.0816809799325838i
-1.00182472640238+0.339891969480658i
-1.78387615136973-0.0260818169794177i
-2.42834162504155-1.14514092276166i
-2.35918238584442-2.63501369955314i
-1.29712593362172-3.83800934510529i
0.279313811047109-4.13967251733913i
1.71364442736804-3.44645185564109i
2.45052156885567-2.27833044581705i
2.24943572001103-1.33647082205545i
1.6287343032909-1.01113406139923i
1.31702211535828-1.24061079923736i
1.69732505948308-1.41860954035742i
2.60944377566988-0.937127656427068i
3.3744483003055+0.40104355457425i
3.18604393204729+2.20193240921727i
1.77081416569223+3.58701455373943i
-0.294975065188599+3.95968740878772i
-2.14260162572591+3.2337513551257i
-2.95695913896003+1.85148402444053i
-2.60975358583445+0.710124231736913i
-1.78247991284103+0.386041913764427i
-1.32012731945008+0.756802990728322i
-1.80720730538049+1.23427669488942i
-2.86902607530507+1.09648003379221i
-3.71753463983514+0.0475933125773214i
-3.61542789901536-1.54924700394628i
-2.20498178147837-2.76454735492396i
-0.210596977506908-2.89626955205497i
1.3288948425703-1.92963794706005i
1.68298560501945-0.367937226307584i
0.864303809947598+0.80024536543778i
-0.313551661810209+0.921034344533575i
-0.944803384484195+0.208008388217144i
-0.464483017321836-0.732586695760982i
0.764051640380313-1.07777186069031i
1.7988803938961-0.361491337143611i
1.82510973517284+0.889098459731897i
0.730082627785708+1.82578984683103i
-0.752198822365346+1.67149741036234i
-1.66053618775208+0.40711699506444i
-1.28337616853462-1.22538182469669i
0.181455222237316-2.36114117365834i
1.86862523392472-2.23072137493972i
2.83412159133694-1.03629402000243i
2.58665318588784+0.401167455144044i
1.55615166263134+1.1731191309142i
0.606394449592997+0.837805292331067i
0.504712160239149-0.17237262688022i
1.38932390873651-0.935879089712351i
2.60068847900529-0.596267232158274i
3.15684916167866+0.800541461186084i
2.44280016210819+2.51501274480109i
0.694843296987717+3.58675492668473i
-1.25333729367831+3.34132824257323i
-2.48738159367254+1.89897948661189i
-2.53050315065646+0.205512052033501i
-1.67093719258791-0.757616435962478i
-0.886187736507814-0.576466341690054i
-0.95702074838112+0.360017113880988i
-1.96950524073281+0.9549824760591i
-3.39326696586916+0.399280495210718i
-4.14746776777585-1.35676950159965i
-3.57745865471951-3.50275949233805i
-1.87269203645133-4.91620114327586i
0.239150025446329-4.78620556816316i
1.70988255289211-3.33411133485482i
1.84553258089322-1.59663739764504i
0.989051165002696-0.677105020538069i
0.198150999004586-1.10532546952178i
0.324347383761877-2.20542496756492i
1.59219272770016-2.97191978318669i
3.40204651204332-2.34001156394448i
4.67494235694017-0.18866878416152i
4.47357455260759+2.39714209004567i
2.81271057659506+4.27213492621652i
0.674490251567466+4.57044126139994i
-0.933768846321094+3.50410295820096i
-1.26851331314551+2.14411028109019i
-0.547303619480563+1.59301167455372i
0.1515311925281+2.29038859561369i
-0.18421964321102+3.61491948688784i
-1.78924474736651+4.34439628376673i
-3.87572388406481+3.59763832018029i
-5.31783302071504+1.46191235438626i
-5.23846558752604-1.15066046243739i
-3.63541081059264-2.98074559890306i
-1.43599569398134-3.28734345221531i
0.0753999374147079-2.44428365296242i
0.266020768365061-1.42630006781527i
-0.458152159005101-1.22534602292329i
-1.06742118094656-2.21930896261243i
-0.517681269191693-3.65316681918797i
1.31847941847416-4.42624777756799i
3.62324972541466-3.73916397620574i
5.15803361253824-1.65495383270865i
5.03265408294959+0.739176788581008i
3.32940159731266+2.27494972344888i
1.21589984471093+2.35211762165024i
-0.0381279783220968+1.1962647165698i
0.0601384698571292-0.143708998709176i
1.22591963262729-0.565584497789931i
2.27041028065066+0.23068836264123i
2.13620680492503+1.67622431207208i
0.611102099323342+2.67190740590498i
-1.52572216662802+2.36988197574114i
-2.90698427000154+0.75527863071159i
-2.72236454790903-1.30591801166593i
-1.04241221199472-2.62146939385854i
1.01673605312338-2.43827340219081i
2.12913357279083-0.907193445434082i
1.69464037201782+0.839650474959674i
0.0408031405458536+1.71124434412512i
-1.67900077029118+1.2814838757501i
-2.32687569751979-0.10307529981698i
-1.59306060369919-1.38235656204059i
-0.0808688730016201-1.59455721492944i
0.898922894021363-0.558930404020048i
0.457208363991073+0.981088248546473i
-1.14410894082579+1.8280112587646i
-3.04342700764441+1.17500949770012i
-3.90209089822603-0.814990078170226i
-3.00389846675145-3.03517871665837i
-0.790968491194958-4.21310066867366i
1.46303232841336-3.69750333378324i
2.48995002673721-1.87042313717487i
2.01203408850338-0.0878213123588051i
0.68978871640418+0.553017079449604i
-0.176232034561205-0.199609800475703i
0.338963946511452-1.65647058303515i
2.12014977158625-2.31129872222245i
4.11956788254639-1.30895435441774i
4.88379366651629+1.0963114209698i
3.78794322165873+3.72832871850054i
1.38671465851555+5.0246556256125i
-1.09353077684324+4.37832272688872i
-2.24316436479784+2.32963061972884i
-1.66640945338979+0.26423194991844i
-0.123118142486524-0.450058924031514i
1.05155909073473+0.467007188141739i
0.811059697473132+2.12091700955986i
-0.765902512438957+2.99742960005315i
-2.68581356310392+2.14540858604711i
-3.49689446960724-0.100046999704379i
-2.54253294578716-2.48716662080335i
-0.355386024199626-3.56853874549566i
1.75698065854216-2.68254872665733i
2.43774885686658-0.538698890270384i
1.44222352059534+1.27032621570252i
-0.503391900460705+1.43646257941586i
-1.96954021905035-0.0876922708788881i
-1.76649233303778-2.29611353329505i
-0.0367567020686762-3.67074798405514i
2.11762566649605-3.15442804282179i
3.25952588109997-1.1726195901117i
2.68097768097368+0.888398950664393i
0.865679863368273+1.73594335330166i
-0.972785961752546+0.784802581748981i
-1.41712360653101-1.24192922871376i
-0.129090506275668-2.80560309996936i
1.99820912760666-2.71794905439162i
3.58678717865123-0.884670760807644i
3.49486208052111+1.60940486953342i
1.72024026103386+3.29906070279007i
-0.743207621261822+3.20428053379318i
-2.39148661171947+1.60460511920794i
-2.29753693728473-0.368469291265533i
-0.84954212327837-1.34026659934516i
0.692539923539925-0.651638310696257i
1.12543587251418+0.989191884389622i
-0.00677584125205941+2.24757925097147i
-2.01709680969599+2.00734862561706i
-3.43156855035043+0.296650796119797i
-3.09949696620163-1.97557021178019i
-1.06233268496527-3.36719153634442i
1.50483295583411-2.88817048681613i
3.15338626440741-0.903653054375863i
2.86144260301939+1.46599867618227i
1.01483433084743+2.74860303577419i
-1.06114751557804+2.2818651134634i
-1.97150409352806+0.683775078459369i
-1.11721713482634-0.806290298910836i
0.614605851685552-1.02973195696445i
1.88869897891861+0.201960497199376i
1.62719664174856+2.06823007469381i
-0.340067250405022+3.1461343444106i
-2.78596115815701+2.42949929316281i
-4.09271385848505+0.1113654398301i
-3.37707344687785-2.65135578076554i
-0.941680923024218-4.28964190866638i
1.83431941896391-4.01982174064073i
3.45277197551645-2.2911849544568i
3.23521345630185-0.274696410683647i
1.84816394250887+0.691743922987348i
0.713846147907964+0.165356225416154i
0.876088960587625-1.10289101717001i
2.47311504525933-1.78896320785211i
4.41265735432195-0.841954667682668i
5.16853936556698+1.5665252002202i
3.97320716719175+4.28898639662946i
1.13968043838807+5.82121429018353i
-1.98144974988086+5.2581468299409i
-3.86850734667589+3.04182739610496i
-3.81777434373163+0.441831836298413i
-2.39230746898458-1.12445519337259i
-1.02475544846808-1.0672300959039i
-0.838447650103676-0.0319044739117657i
-1.98702784400967+0.680640625620992i
-3.50833723550153-0.0672418743311631i
-4.09039035965684-2.27703027694215i
-2.84072141073535-4.77974968953435i
-0.0422856055097031-6.09036485308484i
2.88995139942517-5.30158666238857i
4.60384588336771-2.77219000626574i
4.33892590311253+0.094447302316324i
2.65477480724434+1.71485164294662i
0.878883705388159+1.53340952228676i
0.251806574337244+0.284742938037197i
1.14309456105354-0.699258076130515i
2.54290239906684-0.283308997729756i
3.26597686005115+1.60147183532729i
2.37096931619247+3.92919557448947i
-0.056223694458534+5.14550424233239i
-2.66117710868499+4.29701515880904i
-4.00573812827879+1.85702292218773i
-3.42938535923778-0.725712216447151i
-1.48399914195289-1.97216827569446i
0.53387259226386-1.25868764375431i
1.28055986549923+0.65562010777762i
0.299668466602281+2.24364478463613i
-1.569194986752+2.30645113999546i
-2.91546228801145+0.715292610611705i
-2.64024977177093-1.46127648438233i
-0.80877813153844-2.71846219276314i
1.39668513911368-2.18492129704071i
2.5265324504556-0.171243809133268i
1.84980057177343+1.97347405630531i
-0.175151057883061+2.71485592561049i
-2.18933440939145+1.56486107011533i
-2.80722622829961-0.736675381582599i
-1.60711140587047-2.68832794504447i
0.686909595319675-3.05241087906535i
2.59493617647642-1.74341133905486i
2.91100549245637+0.340279473170546i
1.56860305642823+1.73706901311272i
-0.313170298054964+1.44953071000397i
-1.33958725713608-0.161703277738096i
-0.721245051973084-1.8564771636561i
1.20601551809376-2.37286743475959i
3.06806923127499-1.20894928972968i
3.59343622495689+0.978432380707352i
2.25168399870436+2.80859808098279i
-0.108962538436268+3.10241637758177i
-1.95367068497393+1.79172974500327i
-2.22998015728713-0.230939650305656i
-0.799226646008134-1.61790905114746i
1.14740500028713-1.37433586856215i
2.18422609518631+0.291811978208267i
1.50711264845967+2.18025725818312i
-0.558971379670475+2.95717826297835i
-2.65270879510099+2.07537917048274i
-3.41891285323347+0.0552915549074621i
-2.38930009413038-1.74547527354049i
-0.332533297269384-2.1657481550323i
1.24302150020819-0.992130851566953i
1.14665428098398+0.934441203604303i
-0.542962595903497+2.13479324464922i
-2.79230651778322+1.73129130604301i
-4.049157709483-0.236982117317165i
-3.39187162864687-2.6311738015922i
-1.22013824217201-3.96957977482975i
1.27119164038303-3.59326125620726i
2.5453935012716-1.81184558848002i
2.09035222858881+0.057152596465461i
0.657631086423484+0.794194809011648i
-0.484509311571254+0.118760812035555i
-0.280926395154437-1.33129371948245i
1.33353621797626-2.12972043381663i
3.36571052943491-1.29882429382722i
4.35697894093954+0.954771076099094i
3.45887610205489+3.61684845219492i
0.987980207984085+5.18820272977886i
-1.73075207869286+4.80049579433105i
-3.34010078070859+2.84708503559745i
-3.23508988981434+0.582226007770414i
-1.95700036897039-0.699477962995517i
-0.819565004143889-0.500929592402526i
-0.783668779237751+0.529798589196698i
-1.96911365410991+1.06836439156589i
-3.44381716677126+0.200408691848787i
-3.85190579251133-2.08652285290153i
-2.46811644427773-4.67791882070681i
0.43608169097887-5.98638664287178i
3.57943675981194-5.10411823590575i
5.44260054942853-2.43162449150585i
5.31113888655169+0.62333834190396i
3.59179619998522+2.58924491970965i
1.62190747446745+2.7720898142307i
0.584370965719471+1.72942934227632i
0.867625973721697+0.777099197117876i
1.83292653249118+1.07643838915041i
2.14375142728794+2.71708139076192i
0.904655940540869+4.66706586076521i
-1.72217804812754+5.43603811322779i
-4.59791377176651+4.13156463386618i
-6.22927288397163+1.17016189667508i
-5.76725815879158-2.09934440525074i
-3.63103045948163-4.12759047641956i
-1.09185836495734-4.15951495553671i
0.427302166209359-2.77001171927346i
0.397687141591439-1.35138006107796i
-0.57618375747128-1.10047738883945i
-1.15229151961426-2.20339683889106i
-0.281349697591769-3.71485158786956i
1.91600265361519-4.1585121439967i
4.3208723996934-2.6343869775793i
5.37400360693837+0.37423364624737i
4.18107116660914+3.49207069186442i
1.28430863526676+5.03634246224928i
-1.75159651745547+4.26206050235491i
-3.45246618321372+2.00144446795426i
-3.12549602838699-0.290927114477572i
-1.47412119430047-1.25696025490454i
0.0132323888815646-0.578039342586871i
0.104580635823185+0.843327825293102i
-1.32721031969298+1.56324086534374i
-3.10860068064709+0.595278607907182i
-3.74795466780359-1.6661309079555i
-2.42302550258197-3.93649135447543i
0.367765455856267-4.79275341311399i
3.19040079805406-3.56488327053065i
4.51584777185145-0.963263559586697i
3.71398138443401+1.60309091275259i
1.5328749069981+2.72976658884494i
-0.428458731973311+2.10094526783799i
-0.977334897104655+0.643429344761854i
-0.0266345480853258-0.352471373847487i
1.45248374723595+0.0279069828138419i
1.98886369686308+1.62098071178468i
0.85234441312797+3.2888016900945i
-1.55599681848412+3.71662835959075i
-3.83588138412548+2.33613354230632i
-4.55264975492818-0.313329146746921i
-3.33639928954627-2.75756150931912i
-0.866283337908184-3.68764376831607i
1.33701229023148-2.82843778791856i
2.0205861889419-0.975080358796106i
1.09101570747174+0.628537612334276i
-0.601096894093837+0.870203809672288i
-1.66314487536146-0.387589003135634i
-1.13505933955942-2.01532948262213i
0.687122208096982-2.82345871536829i
2.57014846113049-2.05422485190068i
3.23394563676421+0.00357206392818524i
2.13660143991934+2.13705584128958i
-0.164174302923496+2.97383641495021i
-2.25344521954933+1.97763108342799i
-2.91259868957709-0.178509568942857i
-1.85090277136942-2.17365157980214i
0.138619133359149-2.67680549594778i
1.61702902813981-1.52918525867684i
1.64376163844722+0.381834252534997i
0.156416627029295+1.69694042041951i
-1.764487055287+1.31783684804739i
-2.65166875286043-0.579633401963678i
-1.82395192795773-2.68409445187369i
0.275024123602826-3.58902044154562i
2.36386341540091-2.6134637592767i
3.10678066859177-0.314870601371063i
1.98768227422485+1.77662031911133i
-0.1998327056281+2.35147342040158i
-1.94872437239401+1.00486461424597i
-2.01158144538213-1.27131954595784i
-0.364840692063842-2.82492369806617i
1.90580635297194-2.55697849203895i
3.30993541693659-0.543441029750827i
2.86680887183896+1.85412175300443i
0.929412206719904+3.15707567993283i
-1.19417242217334+2.5861105290344i
-2.11896505091655+0.626196049193925i
-1.26800912322298-1.17330684840543i
0.618262715069522-1.47727797754443i
2.05511537674938+0.0583111373282038i
1.78571960461121+2.35629861064859i
-0.167914328826752+3.70710146800803i
-2.70297056223185+3.12843751428608i
-4.29748286004052+0.795372901896462i
-3.86130345941057-1.89629085921854i
-1.84747926719378-3.39768166040213i
0.384150998960029-3.00537516188703i
1.51835983056562-1.2926088912384i
0.96969294614805+0.252680886971957i
-0.627533734164031+0.456005807950097i
-1.70152068183135-0.937866047980176i
-1.19794511593767-2.85032433684221i
0.831358063658173-3.80966735569794i
3.29954866955459-2.96171600230259i
4.63394479800113-0.454732162031495i
3.95333903178219+2.32200626602537i
1.61229076350974+3.81014072662933i
-1.05854054650569+3.31785071899354i
-2.64903223152878+1.39505208943583i
-2.34148628764926-0.620086612791006i
-0.81288574021953-1.52737713911094i
0.620128907086726-0.908968619354614i
0.84842546518276+0.472959182603444i
-0.501699310732358+1.33417412849274i
-2.39035395180894+0.755547808380065i
-3.37914786008121-1.27656530200833i
-2.56782587459944-3.58507845835735i
-0.137393213116632-4.84298106945759i
2.70376356445182-4.33662301501943i
4.41151563287342-2.2123679337146i
4.25958438254203+0.256393717409863i
2.66741482440881+1.82119130952704i
0.889007383601378+1.88870956854625i
0.169858968308697+0.824066126946366i
0.797232949865838-0.00924711189325223i
2.09051481425398+0.346069505405255i
2.61039064491488+1.98546865644682i
1.51523994895593+3.93363050021715i
-0.985205116586911+4.81977324024979i
-3.80129981486128+3.90197673045479i
-5.263847324811+1.3425252274375i
-4.69418540439731-1.59089940622449i
-2.56916051259445-3.37595826536816i
-0.155335232490826-3.25817907326194i
1.02555433461257-1.76563371514584i
0.497853234404492-0.193629247564591i
-0.909849489208482+0.15121840301683i
-1.86219539338285-1.02504764259705i
-1.26773857754655-2.80052090435451i
0.861310176571881-3.79471316924764i
3.22326907019004-2.99328024913727i
4.31952738892924-0.574818934716959i
3.42455755713467+2.14316366179579i
1.03976791287067+3.51711832548629i
-1.41123800319372+2.83796952253117i
-2.47116991563284+0.656630935375736i
-1.68075378165054-1.46768020422765i
0.197795934485685-2.17616923478036i
1.70542006017224-1.16670642485491i
1.68328274164442+0.716240432513403i
0.205907034383593+1.84549267560465i
-1.64859027244873+1.31363351155367i
-2.43740617804795-0.696155589995508i
-1.4120540239026-2.93798621110835i
0.928945033397595-3.81207401442576i
3.20935822022139-2.62940103047751i
4.010606258858-0.088393549591168i
2.91528381872458+2.22347419585249i
0.704851727294725+2.9747896711813i
-1.15905343451927+1.84646234482009i
-1.5517687722681-0.18494013753444i
-0.373808537718617-1.59329685526329i
1.42315787016111-1.41151178164735i
2.42139850633398+0.247234148620853i
1.7576808098016+2.18946296324854i
-0.167819877559085+2.95019292609998i
-2.1065986986401+1.92241779819229i
-2.82654503097851-0.329414476889169i
-1.7435147366344-2.34572983782279i
0.427849634440342-2.81642014977035i
2.36689036197955-1.49191747707355i
2.83770383806367+0.775897929439023i
1.51067323330564+2.51932471997935i
-0.558238122612204+2.63926627969206i
-2.05734700630877+1.24862323266549i
-2.04989209208409-0.570545886970593i
-0.6210096347133-1.61477847779344i
1.03728246540368-1.02652590092364i
1.63969359739646+0.765029245103839i
0.581538571467861+2.31845690195298i
-1.5602775316113+2.51104439043874i
-3.36372430213624+0.989350804173227i
-3.64901657583016-1.46566203013876i
-2.0967477798828-3.36689963493803i
0.435626473420681-3.60658699747409i
2.39636038672503-2.14316451956321i
2.61754315531983-0.0313165429201708i
1.14548968395676+1.34077287597027i
-0.754901179304594+1.09288164008956i
-1.65433395038656-0.528818289213358i
-0.807955045147237-2.27725439481852i
1.29925899305409-2.72689944065764i
3.24205123488122-1.41373758603242i
3.6447132121537+0.89399539706396i
2.12144479400316+2.82558395092857i
-0.41488363396508+3.09605561724601i
-2.29945724956189+1.54314069676648i
-2.35149514614615-0.795882227971131i
-0.657417400922621-2.40239531970852i
1.69112532116911-2.2120915561186i
3.07150751384422-0.460055066305893i
2.57286214564549+1.64706990323802i
0.670887823811903+2.68621262366729i
-1.25618857252838+1.9648146317491i
-1.82057720069407+0.165152103266326i
-0.643403742143748-1.40350182235168i
1.40633651184087-1.50154248562805i
2.78949874971007+0.142555608972689i
2.37486697849654+2.45796792355041i
0.220772979192777+3.99279149612024i
-2.41331168699225+3.62664598106898i
-3.98973157227384+1.5041978531052i
-3.67730930844375-1.05700867398922i
-1.77655541868906-2.59623130795885i
0.287112851819563-2.30896822687526i
1.10404090011713-0.723677971040284i
0.244195214625804+0.813070636586396i
-1.51434752774017+0.992501144836874i
-2.71065773893232-0.562765107136618i
-2.22223689559095-2.82004143907547i
-0.00807027134514529-4.27389493018401i
2.7144558771062-3.80497169675609i
4.39671291937145-1.45907171507301i
4.04603892264925+1.3985324272756i
1.98953834789558+3.19680528796782i
-0.390506013213676+3.02393873427503i
-1.65469394837569+1.33071160133848i
-1.18425707547843-0.49733744087535i
0.358963027048349-1.10419386139409i
1.65445323167135+0.0430585752708722i
1.44274904495614+2.01270016339802i
-0.387541538755024+3.28568317414809i
-2.74004893671734+2.67254500698688i
-4.13824928029653+0.247044348804995i
-3.53575066899147-2.58335605339029i
-1.19901353407476-4.22810877512847i
1.47904871520389-3.76193048604425i
2.94065854255985-1.59610825270085i
2.50220270949411+0.702882584099552i
0.775584419289775+1.60996068720814i
-0.815793438327532+0.691088021844821i
-0.971101818160735-1.22292035935828i
0.574071839834521-2.54654264655967i
2.78230903723825-2.0641421175024i
4.09784786108386+0.163108889230489i
3.53020168454253+2.84337201291667i
1.22719133266986+4.32601789095723i
-1.4470691010015+3.73707809991016i
-2.87516038647594+1.52684911312859i
-2.376648636294-0.743266498820095i
-0.429857001033554-1.59818041006625i
1.46646549755574-0.653948735665757i
1.879460366144+1.41693794618062i
0.507186282837929+3.00310503598373i
-1.71594863935469+2.89991829827364i
-3.26884549648088+1.20346586709191i
-3.12785667840864-1.08250411537508i
-1.37190269384421-2.31959778777223i
0.704417522075673-1.77331402969042i
1.69162548427929+0.0386959376296491i
0.853102289041582+1.91323634734102i
-1.29343869551339+2.40508792382165i
-3.2006906520332+1.12497447134937i
-3.67312319142072-1.15301020570503i
-2.31734114833559-3.04202631659001i
0.0342590495131038-3.42849230860936i
1.81726470626875-2.16061549773708i
2.0212578164645-0.196142837986566i
0.723303720657982+0.972063359919752i
-1.03786086979742+0.59224570721515i
-1.79059597189278-1.01595240820674i
-0.779503290242993-2.76038865867766i
1.43480349101613-3.28792635755795i
3.54517543148476-1.99789719685154i
4.19511427282164+0.439556961552511i
2.88675496923988+2.6642305514873i
0.464615704925676+3.44278086961408i
-1.56616161518633+2.36779826621112i
-2.05532266009392+0.324044475535469i
-0.817922618101673-1.22338684252931i
1.09155185057953-1.28468627885051i
2.17652792521208+0.217820574507121i
1.63635525780555+2.14381627161977i
-0.334733484128666+3.0772089069862i
-2.48329621983354+2.2660324825698i
-3.25680053079646+0.109303049800335i
-2.13017369249732-2.0171482986436i
0.119919992048863-2.7611276248682i
2.08970621939382-1.53376310121825i
2.42946871731935+0.760094512249427i
0.892652189689023+2.52116188999688i
-1.39950142172714+2.61902966598559i
-2.89787621763142+0.997822942228464i
-2.57980870469038-1.17443761900434i
-0.76568180921931-2.42788179828982i
1.25109317596863-1.80346141949102i
1.9706944865137+0.266188425894368i
0.772251124976953+2.22662275901257i
-1.52871632314397+2.67868021967707i
-3.42296601890941+1.1142756438563i
-3.56172457522152-1.50149259640285i
-1.79834204013484-3.4442535662908i
0.703150833611239-3.52485400880856i
2.38456255957382-1.69194641648881i
2.14626438601237+0.712732340417075i
0.311489484807133+1.97235613023386i
-1.64130422900018+1.33069117137304i
-2.35183349117772-0.708876457937013i
-1.20789457824785-2.62119809638161i
0.986199377651389-2.98598445694965i
2.67321141372139-1.43642398828307i
2.71292164130328+0.973151748030011i
1.02104063783539+2.58443090748666i
-1.23753328025623+2.41595096532132i
-2.55653059711908+0.491886185986025i
-2.09593590999516-1.86716706867831i
-0.100748256411241-3.01408098884216i
2.07500490216728-2.2624497662784i
2.94798940868864-0.153901897300224i
2.12847839905055+1.82982551419448i
0.192773795103795+2.3501745279273i
-1.44133131574449+1.23237373704667i
-1.54973547854522-0.678524916481869i
-0.141213141358593-1.93228863553133i
1.85879385193526-1.5022386886916i
3.00612616912636+0.399800757989807i
2.37442276267058+2.64454631553092i
0.300057059328803+3.73754054315976i
-2.00965004694297+3.04490536322904i
-3.23816263402628+1.04685947482944i
-2.80748934723951-1.03185061578206i
-1.17359198459077-1.8650271227165i
0.437491954521207-1.19423682698642i
0.850927844246394+0.304300722721761i
-0.215256350365065+1.47239328197555i
-1.95817195520641+1.23388847380155i
-3.08622745313059-0.427346362213973i
-2.69593559967345-2.46916861743287i
-0.803021387352633-3.64146255861889i
1.48756425133925-3.22131770726697i
2.81061388862756-1.40624305534283i
2.43564064062588+0.677116987537006i
0.741471015504769+1.74323289096976i
-1.07635651040713+1.2540372381087i
-1.74173564285704-0.287518766305045i
-0.798646619806879-1.69061008993543i
0.966402419836096-1.79226376530247i
2.27826035583785-0.42403916639364i
2.05457332386617+1.53707536257573i
0.210052890091523+2.82300735400312i
-2.08966719418737+2.43220271837749i
-3.41782755660146+0.540109779557184i
-2.95387122410928-1.71467693842323i
-0.956261922153898-2.92769589645669i
1.20283734125483-2.38732335350883i
2.10969447072521-0.537322205588801i
1.23309409931172+1.33502550897359i
-0.746574605970835+1.81401856874307i
-2.32368495965313+0.556664519105067i
-2.3521110728449-1.55517385314521i
-0.690165228745944-3.03718730321582i
1.61034079157636-2.87871697050922i
3.00792664726436-1.1434527170237i
2.64241017096739+1.09209392101277i
0.776808457695983+2.27778490736404i
-1.22694627478782+1.66089240269694i
-1.89944271658199-0.268028721512019i
-0.758028933912183-2.12304361618852i
1.44660563983236-2.50880885715602i
3.20747528904381-1.05189322145877i
3.28456715841813+1.3744756100897i
1.59851306320162+3.17505207310068i
-0.720230557507607+3.24054079512516i
-2.19716571539498+1.57811800434817i
-1.9740433223139-0.519002837491318i
-0.324603909655303-1.52010009509749i
1.40598859946752-0.832233460739467i
1.81012723642831+1.1943349346832i
0.431824059665863+3.04674446991457i
-2.01202366847505+3.31330007927599i
-3.97907086792358+1.65305738529275i
-4.25352447456017-1.00208693873064i
-2.80608944122879-3.03951839226837i
-0.602617246298114-3.46445877820298i
0.942982564359996-2.19143800990925i
0.833169817211981-0.404674536487096i
-0.536263795552074+0.451044427842779i
-2.03384339443183-0.338041545067296i
-2.44413239697859-2.32116236191342i
-1.11993591458676-4.07176315008677i
1.24553855660106-4.46037488083767i
3.3072753113143-3.04830386096007i
3.84496468107515-0.567202387177345i
2.71946347253842+1.34752078776354i
0.789904443245492+1.70763327063851i
-0.603016434554125+0.540920945030577i
-0.466146021852676-1.17625993762572i
0.969301670118027-1.9408524808504i
2.69648260634925-1.0863403530187i
3.35413198214025+0.987102720587492i
2.3143250347805+3.01993646777911i
0.167310185048446+3.64824199181674i
-1.83560862196201+2.54747989274015i
-2.44534979266916+0.472981921962116i
-1.42069790579093-1.19568571174082i
0.453431243133138-1.3085623581712i
1.79107152311463+0.124673250010978i
1.55295575174542+2.05657487033705i
-0.171159173729968+3.1530502688907i
-2.37729498140181+2.54834397433623i
-3.53608230945405+0.534659101025983i
-2.91085567094348-1.60631493365881i
-1.0351997670065-2.59914238592533i
0.938954791527299-1.90688291758902i
1.67648851406082-0.14103624911857i
0.678700412401069+1.32756495729827i
-1.17135113494834+1.43576648310903i
-2.51643722308784-0.0119679087420299i
-2.35307762483021-2.08376147917089i
-0.537308466462541-3.39018795929364i
1.77184790804134-3.06645951245292i
3.15140396301643-1.24006521982677i
2.79403488710451+0.893072178088556i
1.01770792622792+1.96747165756533i
-0.854772955906652+1.44306222268834i
-1.56158632677559-0.195047251812507i
-0.617646546080789-1.65948457184001i
1.23769792781702-1.86257588942758i
2.61116135234462-0.578380252349018i
2.40425029137047+1.42247215163567i
0.667223426568261+2.70250450751281i
-1.5978484678463+2.42242594827803i
-2.93101903619002+0.648930221777802i
-2.48750073351168-1.48919464727068i
-0.741854317418662-2.61589494318549i
1.15079676356575-2.15839487765562i
1.90543308879342-0.522207850817118i
1.0476266355678+1.04176252786431i
-0.742916519942759+1.38257139710335i
-2.07646582488986+0.153838674769921i
-1.92107976973096-1.79966656135867i
-0.245645131163087-3.13452847767966i
1.98188470279039-2.84455718113113i
3.25003199948894-1.06216443737446i
2.84306212603727+1.16729016603439i
1.07424217882034+2.52381690217485i
-0.897768755143731+2.11947534655417i
-1.6984119594052+0.506049799467868i
-0.990117340618842-1.1398600961528i
0.70327833134156-1.61292334133842i
2.09393929977108-0.422101821836971i
2.03789278886486+1.53061585541079i
0.536440837210186+2.95293568267776i
-1.53187453833745+2.8648214765883i
-2.85811188257932+1.18636974387441i
-2.62828636240563-0.886315121036841i
-1.00542507727641-2.09635637855636i
0.862223180288456-1.7164719303467i
1.67415453654777-0.00908052829301927i
0.920029051191026+1.7059520149845i
-0.89672430385732+2.19941720697315i
-2.42599480227425+1.00561439380468i
-2.60270200242727-1.04096710144656i
-1.29894873235378-2.60606750641133i
0.722461886293318-2.68127324423075i
2.09246317731167-1.20683806062206i
1.95295235953212+0.713880604930922i
0.500152689760824+1.81915719809058i
-1.25215449010034+1.27590510502244i
-2.00060491901918-0.49972088678519i
-1.16541184992526-2.25233004454848i
0.695843121152043-2.78569478861777i
2.38569085537272-1.6950130456191i
2.81614677463616+0.258459043660379i
1.69195130348416+1.83189506379016i
-0.200701957643821+1.9217238604919i
-1.47312223845443+0.558000003253773i
-1.27199817523957-1.22420103732797i
0.198748895146485-2.17640005182105i
1.89830815588646-1.55574006973651i
2.62349766551514+0.176249532753039i
1.83894197211037+1.85494468685777i
-0.0068693412218147+2.39974205172081i
-1.6984728009972+1.35251287044905i
-2.09939675325212-0.550734220983415i
-0.928131752501924-1.95279662538992i
0.948292075389559-1.96150096308463i
2.22368749080741-0.563788897325978i
2.03084044012861+1.25777639746729i
0.495858023435635+2.27309618760013i
-1.34307951150646+1.82296528319138i
-2.28388056543377+0.227077538255915i
-1.62100540399748-1.40608323352731i
0.0974698512718868-1.96449433072221i
1.68637777291966-0.997993225008408i
2.02401076144814+0.784898238535679i
0.862581908695724+2.21765384753599i
-1.0023187223856+2.36152880852169i
-2.43513996985074+1.11900392650073i
-2.43500313419216-0.573583350651566i
-1.08968076691216-1.69964507980869i
0.59601725658919-1.47119672875143i
1.42693777233603-0.11104628577292i
0.850399421698267+1.32175365162935i
-0.705886893798832+1.89020318905763i
-2.19402569859516+1.10727381434594i
-2.59124569051815-0.566930378164111i
-1.52721894700505-2.00455162802422i
0.266149482038775-2.27082633486958i
1.56127852397353-1.24359038703124i
1.65318503793234+0.338182290233265i
0.480611044574175+1.3649765868861i
-1.08803035933794+1.10711160004935i
-1.83090448268382-0.245919550031122i
-1.17690786644348-1.78736448725751i
0.522855637053618-2.50102821281709i
2.19859594709341-1.76523870862041i
2.81432294491896-0.0677258599337619i
2.01013467816905+1.52114305248432i
0.38083068444371+2.06681170705194i
-0.898679106709408+1.24311661013438i
-1.04095214997473-0.259940511252246i
0.0554427103103637-1.37749676024216i
1.60847820523332-1.19290736990249i
2.40544518693497+0.187582934384762i
1.86693389143014+1.83532923513422i
0.236441948434994+2.72435289122559i
-1.47540122566447+2.18082599763518i
-2.2085127376702+0.58412979550605i
-1.60345456542588-1.05035469909045i
-0.136834418843992-1.66381712034917i
1.10351296386372-0.887799043982719i
1.2268831002265+0.620518422995115i
0.11416346416263+1.75227199599303i
-1.48682829883322+1.58631529793356i
-2.44604589125961+0.153345744199321i
-2.0496572160087-1.58107455797889i
-0.560078445650865-2.51346584958087i
1.10669034633621-2.0140625972666i
1.85741159664243-0.383965183329396i
1.14753774973512+1.23660385826219i
-0.411503257811572+1.77906030193769i
-1.8245264339135+0.900648088299497i
-2.1288514015329-0.746975255263269i
-1.09691384100708-2.02329108985984i
0.499335745937292-2.0405319820402i
1.59911391344569-0.742142296958564i
1.395733032917+0.853913159773698i
0.0641387136470204+1.73906111664119i
-1.46971826527805+1.29204030602292i
-2.20480216367233-0.251359046931219i
-1.53797918229062-1.75615461360028i
0.0611536857393937-2.26518765294122i
1.53025661928909-1.40302690676474i
1.99676186149577+0.261455311129695i
1.11271599524763+1.55532329072255i
-0.375732158822768+1.62465995617493i
-1.43154998045912+0.553278834949782i
-1.32203677533457-0.91580392069426i
-0.0388552523921828-1.70564793114157i
1.50220492230247-1.19545552398412i
2.25450777244364+0.25906419973472i
1.63632963823052+1.78345341747307i
0.142848776291269+2.33495174323517i
-1.33476242239992+1.55104611464345i
-1.81292935210535+0.0532570078106252i
-0.928913548805417-1.20053407979217i
0.572738055559976-1.36065984922528i
1.75392789527849-0.319155172326662i
1.71000611019986+1.09587653813457i
0.508914777239075+2.02025440052074i
-1.03307836872111+1.73223327560639i
-1.91596370632213+0.406308891493558i
-1.44891235283907-1.01265668031979i
-0.074721034040767-1.63252932106837i
1.31730083246016-0.986793394484461i
1.7130541804038+0.417928829778932i
0.792474010598507+1.62571797679204i
-0.767764930529821+1.8099237698586i
-2.06275241469361+0.813706142683215i
-2.1398595329461-0.776801336842351i
-1.03508597474775-1.87145370731554i
0.44651285765488-1.79459139012346i
1.29916680506139-0.752374688118431i
0.906998714315409+0.558642635462251i
-0.310643860076218+1.19321658018401i
-1.64933438395855+0.602155350785679i
-2.02523218858496-0.848109712749119i
-1.10012508461773-2.14141183802465i
0.430312138756196-2.45010863678213i
1.74123073449505-1.54410995662289i
1.94411104528396+0.030941414162309i
0.925748420137519+1.23022256335673i
-0.510372965167321+1.31716856629092i
-1.37326617451895+0.358575950616721i
-1.09948559436828-0.886576080196916i
0.0997365938311656-1.50537490708499i
1.33322003914092-0.96131979029187i
1.6954038799468+0.480546319555457i
0.86576940763569+1.84839440009267i
-0.6611179039326+2.26612603826176i
-1.95883516770355+1.43590806461892i
-2.22272738421557-0.076089126140077i
-1.34001857372462-1.26056187984144i
-0.0141080592774225-1.44737688259963i
0.839673818245641-0.557929327072243i
0.653571514050616+0.690205478299013i
-0.367582171559729+1.30926830216091i
-1.49981943815749+0.779301597113691i
-1.83115686141536-0.580451667106598i
-1.0039851012262-1.8665409993725i
0.475233050547169-2.2398498126711i
1.78030388791402-1.40099503089822i
2.13608839254922+0.158898718593727i
1.39948105489665+1.42064449983678i
0.154983042162258+1.58142351323646i
-0.704439053783062+0.705513349166236i
-0.61004066195123-0.467062477909443i
0.344332912415684-1.06041375880553i
1.52127900972649-0.555208208663414i
1.94324478726408+0.825477835105327i
1.22839251160986+2.17229076383173i
-0.217172747926845+2.5889106001156i
-1.70518648694952+1.83188588909146i
-2.27552981729575+0.359160586194158i
-1.72300762367235-0.916079633683901i
-0.60022097058709-1.30574947584779i
0.292362201419559-0.686728753075857i
0.220236655304517+0.328652943559867i
-0.711894234928843+0.827929805573775i
-1.88178222015676+0.268425163305604i
-2.40321537387176-1.13369602511299i
-1.77100048840375-2.55415926967384i
-0.296785564613723-3.2159792998198i
1.25376224966195-2.64183050467017i
1.98605427877009-1.31997159555437i
1.57689540729748-0.138601527295252i
0.507626162164523+0.281591694687509i
-0.359188028281996-0.280667698425968i
-0.272154824858889-1.2703735411697i
0.725430940669498-1.80099959044123i
1.9528505461357-1.25922083990752i
2.58561922628904+0.0981915601749807i
2.0687232266875+1.5221334120538i
0.68473038457887+2.29507675776879i
-0.782193242860219+1.91503433980277i
-1.40528044197297+0.756657981345875i
-0.944565399553811-0.231177671946564i
0.0375558808446642-0.410890408863004i
0.854043454302421+0.309301229068136i
0.715209938097146+1.44700260056777i
-0.413206657753026+2.12716110972327i
-1.75063658716718+1.77923586702239i
-2.49150218010726+0.57909670689772i
-2.14897053091283-0.720535985352997i
-0.967823650191428-1.32682187239588i
0.251445778045715-0.970855682414738i
0.674366998683211+0.0718479165209688i
0.0369562934839787+0.999499222591904i
-1.11909508183155+1.05785137334885i
-1.97378653949627+0.179191309331356i
-1.86168103056524-1.13261757188327i
-0.770063097695812-2.00753296268152i
0.617999216242609-1.95015263129276i
1.48391026045492-1.05904720574377i
1.35009050880886+0.063101159887384i
0.428391142839182+0.6599319023408i
-0.477451782545047+0.341299092817002i
-0.64274600389286-0.636398514281851i
0.11753994608293-1.47307889490392i
1.37156800731252-1.57349964889132i
2.31551940267037-0.669735530504573i
2.33645934302186+0.699091823189557i
1.38554804297688+1.66608964108887i
0.124220062683765+1.82485437901462i
-0.745194050326157+1.10092716582243i
-0.719928735739092+0.0638007346344159i
0.015249161087203-0.471993819054776i
0.675045070403835-0.188853859241791i
0.783652109367006+0.672122707446934i
0.0595275660310291+1.49432427993466i
-1.16479456610393+1.56720633953442i
-2.12404187064928+0.671625377209555i
-2.22235857137028-0.738166027466948i
-1.47401230919666-1.86094964266142i
-0.348520711932083-2.0971041286469i
0.55703866821275-1.44750544962956i
0.632689546427709-0.482780207798958i
-0.00247517314521554+0.0885536637040181i
-0.734405246351061-0.139933467906594i
-0.949985275522296-1.03931108522943i
-0.364393737705724-1.89380188807848i
0.75144713042285-1.97111995669651i
1.7263011538291-1.17728040930266i
1.93793151669101+0.0908765145972054i
1.29406024750641+1.23643800572555i
0.191189917204945+1.55146861394872i
-0.707740359788222+0.959910310023706i
-0.817706954522515+0.04915378483245i
-0.167114369341289-0.47027823115711i
0.587775527813421-0.136222172123143i
0.910632874899032+0.836757865809943i
0.403897774853997+1.75429503640193i
-0.774933478803305+1.97357565464959i
-1.84186875264657+1.31539527661933i
-2.20665248918013+0.0884207476271173i
-1.61036446595004-1.00644572600147i
-0.499974879397402-1.30965894810393i
0.382687412014861-0.730347786495784i
0.554446158932364+0.190932804361197i
-0.0742428495148258+0.726725058410089i
-0.935638706963434+0.478622162039778i
-1.31589155869648-0.429391528618709i
-0.889779739687751-1.40292495582083i
0.205385096665166-1.75606653362405i
1.30016735448988-1.25896046495176i
1.73959889182117-0.216243122559146i
1.30060625699595+0.690458377853448i
0.34188573175857+0.882106556145133i
-0.350306895624146+0.341432320944889i
-0.403750945804339-0.516412596277056i
0.285652537485655-1.03854241705931i
1.29058529207515-0.808853883793864i
1.74296322785317+0.0940284883788716i
1.42860097341672+1.04480564573749i
0.442176758825838+1.42723437852572i
-0.596885706467374+1.07298908400752i
-0.952920404164662+0.183730506174323i
-0.605940867321275-0.655880974508286i
0.23840880561525-0.849992286906189i
0.931033601633276-0.289998250704848i
0.877883326427995+0.53676930840289i
0.119850189317806+1.0540531506728i
-0.889592765145215+0.924386463891119i
-1.4822215319842+0.115928539857649i
-1.24139360781485-0.839737038085174i
-0.377431729277171-1.31188046912643i
0.493357662844843-1.04845588355617i
0.823995572531206-0.223469647223486i
0.347133253196435+0.532603451790135i
-0.550216365338101+0.768849140216584i
-1.25470311821352+0.283284372029713i
-1.30781557672302-0.659647558748434i
-0.599566366419818-1.30958393693127i
0.369455816809214-1.28421470617605i
0.98599118973025-0.57623484774997i
0.836186115241755+0.398947024570124i
0.0838292742028736+0.981984963353336i
-0.768838175368128+0.856578933537643i
-1.14309777347641+0.140182862566134i
-0.779794173690624-0.624562242103423i
0.00576257858796066-0.899033659707094i
0.763650067962869-0.445788589853116i
0.898461396170457+0.473088718904052i
0.27653722224686+1.21808926903789i
-0.617360454811827+1.29923396498103i
-1.26548099027616+0.677871383271073i
-1.23586337017338-0.252711184685725i
-0.50320392203229-0.894353343658934i
0.329506407745099-0.800301725197091i
0.732826910657177-0.132324580790748i
0.499361126779597+0.63604890090976i
-0.218605512925254+0.867310174882378i
-0.829433799004924+0.363272509264816i
-0.893595591439998-0.555035610771324i
-0.238210641067342-1.33610996297936i
0.740031080498412-1.40769119934744i
1.44932422441575-0.735023477166475i
1.56792184257483+0.275152632739244i
1.03459999128281+0.942329008465155i
0.285255264599126+0.947621417094183i
-0.177457124126145+0.408907312428807i
-0.0528298955105087-0.209096740151246i
0.544766720273198-0.359989966056328i
1.03875003957272+0.136396420559457i
0.987631807570182+0.989500431817345i
0.317522567322548+1.60724383927723i
-0.74339123361561+1.55999584203442i
-1.60835673286159+0.807611093006437i
-1.79890767058537-0.249524626248579i
-1.32976972896587-1.02440946913379i
-0.604190729172731-1.18931430036636i
-0.120783728091339-0.808424105724585i
-0.160475439973937-0.347257325555043i
-0.610455769178249-0.317826840546118i
-1.01261983716424-0.77550028296923i
-0.95408666649568-1.56852444439496i
-0.286607679730912-2.144988167088i
0.743898102968386-2.04666954187931i
1.59978102448727-1.31088091340029i
1.83953128272975-0.236521073363953i
1.39197768335667+0.591662164403847i
0.626675196353517+0.829779355821061i
0.00452231787680011+0.598242653293782i
-0.0861579838269943+0.273661641748658i
0.297353818051606+0.161412341205135i
0.668119449805953+0.54764911983792i
0.580257330436515+1.22040050214203i
-0.0679703478506614+1.75055075453519i
-1.0466266998715+1.80825682829573i
-1.92666935199215+1.12614648590431i
-2.14677227953757+0.164499748949888i
-1.66055908762453-0.655661538988444i
-0.835230107346305-1.00349820631472i
-0.178052032262247-0.724005675186852i
-0.00237539774631258-0.259370297002033i
-0.273669738221314-0.00450219982116253i
-0.653883704494068-0.208683784395183i
-0.671295200711066-0.748524498560248i
-0.115758427006887-1.2343543555941i
0.811462202170312-1.27229199364949i
1.5478488205467-0.682095445654615i
1.73247001228654+0.200346191880443i
1.28331756630374+0.986532955322362i
0.476462732211621+1.259983188149i
-0.17904489429827+0.939332232235792i
-0.275235598410706+0.408956681464377i
0.153781515230201+0.00184528061369194i
0.607782204238262+0.0678538691382696i
0.685975582912453+0.551366654175827i
0.268593891631374+1.04992407203063i
-0.503376825839432+1.1137171839183i
-1.09575361377239+0.567178868404101i
-1.15065067661608-0.270808720257815i
-0.698365447014144-0.96474424186861i
0.0846826786369844-1.14371131192312i
0.630297729246806-0.752428877302809i
0.678501707540149-0.0910658673177934i
0.253545384482771+0.354424846190866i
-0.32947086658564+0.306587537941033i
-0.583968309642501-0.155094418492001i
-0.3814237661536-0.700655564915447i
0.152937033647241-0.895963375502788i
0.580290958001262-0.5298274500941i
0.581729177025311+0.171577584785254i
0.0656346438893087+0.74647074321473i
-0.695186726318019+0.787113697308497i
-1.24457966185444+0.205548253219951i
-1.28844488044866-0.607640738229612i
-0.811134759967527-1.19139549049458i
-0.161640183140456-1.21623953161132i
0.269409593624208-0.778350715754859i
0.237142489659172-0.249636589651472i
-0.0928759097772469+0.0104690897075423i
-0.365450560152175-0.2140170364601i
-0.385672772875445-0.683209980923466i
0.0883478318734255-1.01425835211124i
0.824154131437091-0.87527720408446i
1.26822140411977-0.199180435031622i
1.27029781360851+0.683654061222174i
0.80503016482635+1.3328749095093i
0.085537240898288+1.47657139711404i
-0.470997160259092+1.13941094119379i
-0.667597196687978+0.682858732740155i
-0.488096095529403+0.475883063668002i
-0.254752666704064+0.601715154233951i
-0.333005228783176+0.96171675510601i
-0.736868723105637+1.19190037220872i
-1.33342905125311+0.898142950819007i
-1.7732130539778+0.193975381176019i
-1.73245308418788-0.640867097508111i
-1.18700067540685-1.31433452270415i
-0.406068630244926-1.48275357994514i
0.285315961625553-1.20473222029441i
0.583046768188559-0.781243769264712i
0.467668813991225-0.546848028489439i
0.305652587271164-0.661021386790061i
0.363547607266278-0.972177250035322i
0.801388989597135-1.12776321158112i
1.46265705213446-0.911199844228467i
1.95280866524329-0.267024909283968i
1.99166330635454+0.592530328526273i
1.45065172971121+1.23501692439318i
0.618891094777085+1.46243133321335i
-0.0152691230066871+1.2095651560858i
-0.29062530008586+0.768743206438763i
-0.242532106516113+0.503140651722037i
-0.0532903706792944+0.510950412134756i
-0.105025535377717+0.716711666649377i
-0.559570427954396+0.861752144056403i
-1.20033716223981+0.675261731150623i
-1.68722626295964+0.111104200068081i
-1.71561147025441-0.6550645562818i
-1.24957608453251-1.33189583970409i
-0.531726830929366-1.58392260713621i
0.0797651656862041-1.42291181781929i
0.288268796227545-1.01668331481159i
0.144056930410971-0.690964061614379i
-0.06362662340955-0.711199856390323i
-0.0585764135264961-0.874771037165999i
0.286346672588917-1.05389060822522i
0.816470111508423-0.979436463059254i
1.24058699117006-0.496629432859886i
1.30410848027998+0.192790306453029i
0.903947354618845+0.835319127756207i
0.257567039009356+1.10057468404371i
-0.241911752312141+0.998471328688721i
-0.437520645966429+0.649079605233697i
-0.340682004220491+0.376057731344863i
-0.101508202894393+0.386663045913392i
-0.11038308183946+0.607302330711871i
-0.424045152596928+0.883855571341781i
-0.863831908427212+0.890476696183328i
-1.21676276788546+0.577837898935425i
-1.22543664625291+0.015940597690488i
-0.863794740937829-0.524313972391198i
-0.338616687563122-0.716104923869615i
0.0797349206541423-0.523131548781348i
0.2092753488706-0.089790470560952i
-0.014472080113829+0.2278202273956i
-0.273303420442425+0.196409541393607i
-0.289582232010064-0.119477781472541i
-0.113989926956473-0.487454532473266i
0.305439366975895-0.606906289469889i
0.690449422468368-0.367958119993487i
0.759034105898537+0.125111465631883i
0.542940800718829+0.528370503548432i
0.119335221359996+0.585764733717989i
-0.166462990247863+0.303308455238348i
-0.195172524202166-0.139307615155768i
0.0259484837801803-0.432500969683372i
0.411257188109049-0.414299032614451i
0.612657438964875-0.118635942764675i
0.520250423510044+0.24218858096785i
0.213597559132878+0.409172508950748i
-0.0937682439028367+0.22020895504611i
-0.220694146737313-0.175017229498963i
-0.114339541118796-0.486812965747987i
0.22982208392693-0.525758469444409i
0.519976941467426-0.258847568707993i
0.513665235598381+0.120432120435318i
0.2165564365245+0.409913250631486i
-0.198427548292636+0.394197446568359i
-0.535411254445255+0.0943863064841797i
-0.62608523914858-0.268074234578904i
-0.425477896460679-0.43911224059759i
-0.192603962960106-0.376732099902212i
-0.0852823303555513-0.187505505768653i
-0.176546232929761-0.0160189255801214i
-0.450078842074839-0.0750390758473269i
-0.679204017183348-0.287356852675299i
-0.647484793788431-0.583247431875337i
-0.360310390579917-0.810914891014937i
0.0184667475464821-0.758701238406115i
0.349329560679217-0.46488408932078i
0.396693661315232-0.133400818803881i
0.194885180802782+0.0977171703310102i
-0.0404489179618+0.129003606920734i
-0.152126676751956+0.0267463180477377i
-0.0371725735308282-0.0804882717552907i
0.160525600571307-0.0572604762716072i
0.369099500313693+0.203408644755673i
0.370316357793179+0.500928468197986i
0.0909052757687172+0.738005655783881i
-0.270882242400877+0.787863916883374i
-0.541842934404684+0.559507376466235i
-0.573808575801219+0.254618734221933i
-0.382815478637294+0.0194163533845052i
-0.0268832457098572-0.0280311237883702i
0.158193965902664+0.102192369240373i
0.132320987356068+0.230828019313306i
-0.0276827699461466+0.384118109777811i
-0.26531845585526+0.299024244639697i
-0.25362950670333+0.0277029081235786i
-0.0641147079055993-0.145150183431333i
0.234550114836705-0.252639664378274i
0.504821121340736-0.0868696169525696i
0.489945027823652+0.163047075876252i
0.262401171545988+0.321323420410493i
-0.0466479913156341+0.364246485918569i
-0.226963078006977+0.147292837492263i
-0.200865952875619-0.201244727653167i
0.00993858268597401-0.439806013775976i
0.312772598436674-0.477787206014037i
0.389294868598542-0.348788191121777i
0.321819549752498-0.122430422702878i
0.217632339466188-0.0329476563903179i
0.0974143215922166-0.135904470454879i
0.15119994866256-0.294024463074436i
0.3528417904673-0.401174793253549i
0.567674785709656-0.311542447632573i
0.654534030006147+0.00284638032087096i
0.478743628771239+0.367887532183082i
0.144649332776989+0.596951575041175i
-0.223115938532168+0.627963376525906i
-0.496513628524995+0.393659631502889i
-0.546074988973736+0.171711863090636i
-0.559921636204535+0.0271080904679163i
-0.578866809416855-0.0644118030193812i
-0.668261046106128+0.0168318009098107i
-0.85069624870261-0.0491788196595958i
-0.936717481499667-0.230316960819024i
-0.912353352585088-0.535206310479152i
-0.695856213257559-0.908240531118866i
-0.278512431093312-1.06588878058204i
0.125813954985242-0.937809029528357i
0.422025377884637-0.573877574926067i
0.557887269911464-0.198386193834422i
0.515711567567507+0.109139095602039i
0.448715801355941+0.237129833886412i
0.413830768606777+0.304129466209659i
0.358325676805138+0.474523742836796i
0.334915769045323+0.678246465316073i
0.236115826742697+0.959249185549265i
-0.0271374458574104+1.16145003405169i
-0.391963786076123+1.18388820008631i
-0.811884320359251+1.00706665264898i
-1.08094670469684+0.586633129499273i
-1.10583942862467+0.190607761829727i
-0.971795250778615-0.127527064220148i
-0.741312971608752-0.363329118592i
-0.459025609136197-0.43643124194281i
-0.272571909402204-0.565207540881604i
-0.0712026537157732-0.707905566270231i
0.172979083482864-0.790386815900618i
0.434571182240354-0.844716563264989i
0.823734667102027-0.716753629299664i
1.14127690112267-0.406662439937444i
1.29472240638519-0.0237877939612912i
1.25653592113569+0.366690778904366i
1.04175196012589+0.673648548415534i
0.66371618709155+0.836286687918144i
0.285535811420035+0.919918512710352i
0.00230508427569397+0.90792691154593i
-0.232264625178161+0.803983721251758i
-0.409050575569123+0.669652328074482i
-0.656132920698395+0.501663484617445i
-0.90615269010041+0.259894169249362i
-1.05414259795608-0.125813875417977i
-1.0913066164689-0.517035807507411i
-0.944125566744054-0.864437704792406i
-0.609782190017281-1.11076902154858i
-0.225095575371918-1.22986338571617i
0.130360188752421-1.2412255783873i
0.360254661838598-1.08127782518929i
0.50085794028327-0.870240897635588i
0.635078040823793-0.640893167438626i
0.749044186599064-0.387931529723367i
0.831732549880177-0.0765406020713895i
0.804160564513072+0.22386601452199i
0.672079076885413+0.511743003132515i
0.363526512431282+0.822793011457928i
-0.0236365086031413+1.00373365900671i
-0.393838709409991+1.05254182184666i
-0.723040190513835+0.924540101985064i
-0.925032792202136+0.713208790314761i
-1.00757581691068+0.478751925721505i
-1.01837932520377+0.236215051734694i
-1.07409874984606+0.0812981867341279i
-1.04321839581352-0.116974809979686i
-0.92411661420147-0.323023131365307i
-0.75078479347909-0.479869724967672i
-0.467730417094729-0.628510672836452i
-0.138478922907116-0.728981971340136i
0.190290669212548-0.673726177228293i
0.41790646646876-0.489256452907432i
0.577584955867802-0.252856446160498i
0.662097043214724+0.0237665554224833i
0.677842916490259+0.264583990300957i
0.666958638521258+0.439637003737196i
0.604105950595611+0.557811602673515i
0.474279142917157+0.681496678178962i
0.270925561282773+0.770883476448274i
0.0832485663448095+0.814125537656311i
-0.118041769762564+0.814067814931249i
-0.296397786283458+0.705057756239121i
-0.385146386437718+0.524800138758659i
-0.458925917795568+0.29816337324403i
-0.525836366762454+0.0719042354035257i
-0.571017472875423-0.121886677600237i
-0.501182572241124-0.29562129898562i
-0.378536085529724-0.457450709379391i
-0.219770827362822-0.607254290627942i
0.00892682863761906-0.692142653189756i
0.147604967541629-0.724106403881952i
0.252217731037194-0.685831469791408i
0.410436139420772-0.563840245809266i
0.46560868098227-0.424207007164892i
0.47811326454271-0.267600235052277i
0.536045471829254-0.14185476099762i
0.511129283877257-0.00991207234607877i
0.403637468442566+0.211161922062852i
0.1757715897865+0.37424762720669i
-0.0651232993297352+0.470209331651436i
-0.303379607924462+0.521957342204587i
-0.527666122855836+0.425074092899222i
-0.639768910199331+0.251120281980773i
-0.741169056935514+0.0729347384668014i
-0.848166491439922-0.11489097690582i
-0.935928616734369-0.264121687172441i
-0.920822679088401-0.393267426801464i
-0.820607345674617-0.595309592827891i
-0.620560892073909-0.784110470147601i
-0.306201430424361-0.879509186590704i
0.00672146245370845-0.860697420212456i
0.258925500536254-0.699817580430398i
0.40850203580742-0.408821505814717i
0.511496408842414-0.122310093985974i
0.560761604497725+0.110414846533181i
0.548511914781597+0.337119997440657i
0.48943009394336+0.512751721414111i
0.351032751443114+0.716206813201233i
0.1509650666109+0.932901517062436i
-0.113773319964835+1.08563244846559i
-0.462165331055328+1.10100907245684i
-0.840751093911825+0.990834377939509i
-1.04694575911159+0.682514454471669i
-1.11163081927093+0.234551314899526i
-1.04361671629761-0.14708384308431i
-0.849479131392427-0.458039663206094i
-0.609987029339396-0.63531426244169i
-0.321587477193431-0.750737476554026i
-0.0870117639871182-0.813024515882128i
0.23531375857137-0.891788232767836i
0.544837955850223-0.930927590773604i
0.825821696445851-0.803320114226629i
1.16872170032665-0.552170885487803i
1.32301806055458-0.120441837367591i
1.28440670863039+0.347938459289487i
1.07635581608944+0.733865175090417i
0.761614292045644+0.927516420247444i
0.377926518370874+0.946050652656152i
-0.031790603712552+0.90867318040748i
-0.319406455592279+0.75753821912568i
-0.510104961438828+0.588818915940045i
-0.666737775731849+0.446771462745077i
-0.83532868028021+0.200691186620294i
-0.995066545196239-0.157651207892673i
-1.0353935726522-0.540850241876722i
-0.875708666584171-0.972914774121502i
-0.564709763160576-1.26133923453633i
-0.146908496791649-1.30265698693972i
0.27318571075664-1.21696426160575i
0.544574662777605-0.931575107325917i
0.668721814253885-0.649636758521513i
0.664144666478352-0.417915027558121i
0.590445461028863-0.189815543094289i
0.550524049317428+0.0202903977955431i
0.519926480028662+0.310181976274678i
0.439856276159214+0.572534745924771i
0.173058219644388+0.811735179290471i
-0.28195047772636+0.956803684813757i
-0.735423840439903+0.843136744003608i
-1.08585253532898+0.533610516627349i
-1.17382218211394+0.149108038486504i
-1.05584273303302-0.16020832125492i
-0.835301750862026-0.383921011246463i
-0.565195960507279-0.511086531012818i
-0.42458312199968-0.469514224656032i
-0.359345637245294-0.495905507053781i
-0.237697532924991-0.549674266427322i
0.0251156558763979-0.584300067473077i
0.40424707102217-0.571672595119456i
0.750398762185389-0.317064955806481i
0.95580760955668+0.10067222270563i
0.875558559978324+0.55277643302967i
0.520879520927072+0.867422523146361i
0.113640896659225+1.00198916796274i
-0.197996165638708+0.912522509433444i
-0.313451122105756+0.679237046708518i
-0.298482440558212+0.495636282951277i
-0.319587763540311+0.418018481704973i
-0.366018526149757+0.381476541731307i
-0.5250820962012+0.277442680589948i
-0.711246731291428+0.0750681238428052i
-0.697664900217762-0.289360744725587i
-0.479913728784318-0.651451872700025i
-0.0575775732495014-0.902961261858536i
0.339892644215682-0.95478621111304i
0.584432442642546-0.698183827266535i
0.705253306732001-0.418365897637049i
0.59952399351347-0.193581812367306i
0.48646614188655-0.0823304359336611i
0.501613204659004-0.116455349458668i
0.547827722715674-0.149230088430114i
0.592933022681059-0.0790242596566017i
0.554866913504899+0.225127475759382i
0.341664461646688+0.485900953742736i
-0.0582864801137842+0.573797353051925i
-0.439948200611795+0.45024137927592i
-0.608736443520748+0.0547049064405524i
-0.596884426387889-0.310065999800172i
-0.41210051057401-0.530847839959604i
-0.16343865095044-0.526639780595539i
-0.054252689847219-0.341206015494566i
-0.0931610475765027-0.153279676283916i
-0.242587628524441-0.134165175531695i
-0.334807409804038-0.3033080212891i
-0.280554094632842-0.501273278546457i
-0.0790482363924703-0.618340157199284i
0.1934138611702-0.454191052646137i
0.32352307221356-0.13278610649584i
0.260406054323406+0.218803307645549i
-0.0414458507906238+0.38571704197696i
-0.340883777174507+0.286944623582717i
-0.448061023966566+0.0842632697807719i
-0.394351642360931-0.181089198548847i
-0.124376282197017-0.201769340209853i
0.08511367363681-0.015960038014832i
0.119213881538412+0.264847685176746i
-0.029036968580239+0.444116319276517i
-0.291879127287455+0.37208925381733i
-0.440596544176181+0.144537203316547i
-0.397484753993053-0.174479868576618i
-0.0485756484904425-0.269175926492061i
0.260917125901984-0.123346599170368i
0.371616594969179+0.193072848683322i
0.330669930840408+0.47445714355163i
-0.00223051312965624+0.514241739965844i
-0.252106443039635+0.342341355153286i
-0.212486573863386-0.00805516675588864i
0.00149415491173122-0.209293834609157i
0.322342344102075-0.189050301401611i
0.524745285546309-0.0103589560969824i
0.527191682013548+0.2758388782965i
0.313881064598274+0.421865956993027i
-0.00439917435369967+0.336528277363379i
-0.132699919964969+0.0775659828517613i
-0.0125483751369737-0.13766104534988i
0.269029592115035-0.165935775847781i
0.458112914641841+0.00444119835711618i
0.409447898647977+0.276369339149412i
0.0988589618571357+0.415799328038004i
-0.333169739371663+0.353292661129994i
-0.558897744394105+0.0288190703803841i
-0.532175370135432-0.386795536782918i
-0.247718775567254-0.655416748595991i
0.140782524614065-0.704610878628238i
0.334682239095242-0.507926124102501i
0.296950378431905-0.270530794600532i
0.0806913454490262-0.176190801363352i
-0.121281864333477-0.278816752478101i
-0.0703736434396622-0.491630157851236i
0.245610802666129-0.643346661758508i
0.610453119409378-0.479450950305244i
0.826302699300964-0.0610656692567162i
0.723247426011112+0.433889310062103i
0.258263459652356+0.828795588658573i
-0.290484009972496+0.877314273749492i
-0.664219916588469+0.627253081025124i
-0.714272665734629+0.24311781008802i
-0.550373921349695+0.032071077507632i
-0.361383303360369+0.0386377961345742i
-0.376352280825815+0.191346054416744i
-0.628864290399011+0.36194663184164i
-0.909630536177597+0.228697267687103i
-1.08220307270628-0.170230742218025i
-0.879868892988885-0.628124253057154i
-0.392554807245572-0.978555928153667i
0.171029780410007-0.914172415741588i
0.620215936298467-0.471812926575077i
0.686053408562719+0.029627228059916i
0.457052235341294+0.410215735274511i
0.176952644818351+0.486100837358541i
0.0725865859648336+0.284884808435541i
0.197195384431876+0.0817707228489548i
0.455491268755771+0.137045231540645i
0.582156395465789+0.442057400796529i
0.438086138574733+0.866251320360418i
0.0322457696142963+1.11132612760316i
-0.489215732365923+0.962208405091835i
-0.782216718302638+0.509550419413325i
-0.741608881791-0.119739357948225i
-0.387641665252405-0.515902845243495i
0.0694957826977569-0.479813685490084i
0.349697262906982-0.204458063899726i
0.341978216001996+0.120453707312451i
0.129081971040805+0.140852872777428i
-0.0636456367247713-0.163284475469146i
-0.00178795669715345-0.488114424030694i
0.381564456525123-0.652721042882899i
0.822543839511276-0.431694455599715i
1.03339959661301+0.0693735195985992i
0.847043692812706+0.588240678628558i
0.320668333408697+0.857638160041652i
-0.244803790411537+0.683442364687367i
-0.576063910250664+0.232592955243921i
-0.529549194558943-0.204638325982911i
-0.217105094017135-0.398297270997892i
0.0693012734894826-0.290389001176056i
0.119207896045817+0.0521745975138574i
-0.125138770648591+0.227056427648906i
-0.505945788807392+0.0800219732535216i
-0.695249077147002-0.305529356595428i
-0.528848392561896-0.753508600991919i
-0.0722624797694203-0.86381771790115i
0.428688406484607-0.639367773655651i
0.635303320784856-0.123034175673299i
0.472738454527973+0.396060741261654i
0.0565431611120298+0.593526952524122i
-0.398071382103045+0.513728738730082i
-0.58435344112006+0.198594177566782i
-0.40661127559282-0.0930432516185385i
-0.0789662757231604-0.111878474752777i
0.11753055490432+0.185235065734527i
0.00781588085573211+0.540657486699569i
-0.40510489248172+0.663946942955102i
-0.786164426863303+0.484632162577944i
-0.9116405475006+0.0462484507804594i
-0.680887460530935-0.395567077248005i
-0.142423755767753-0.568133649207375i
0.356857356011893-0.346662879539611i
0.56810077277409+0.0841770310013876i
0.373565289990057+0.47369250188668i
-0.00710743021660483+0.623298246343458i
-0.275781714976199+0.459291868526903i
-0.25496986996401+0.143756321494075i
0.0716164319663655-0.0579515010397346i
0.412594492946703+0.0878395394349482i
0.530044398349102+0.415510404004398i
0.315994889525045+0.734825755312952i
-0.148924354875213+0.879329485971213i
-0.606573761706436+0.617357718752194i
-0.711741786606581+0.101983267083567i
-0.406571479550302-0.400075246160028i
0.0666868903866028-0.623222098443451i
0.503694069117088-0.40974328072451i
0.565434817823167+0.00456365945054965i
0.299685142600907+0.298456578429313i
-0.00900509561243584+0.326273052146253i
-0.196711524670965+0.028762658914187i
-0.0463824138205914-0.379196958547151i
0.351732441230085-0.509102939768228i
0.675080105403982-0.246360537488291i
0.711377601535485+0.266716913189403i
0.357381011238+0.738554079688925i
-0.245511675245553+0.851782057918714i
-0.778090592323523+0.493028288509071i
-0.934842000326883-0.121564663954205i
-0.662362687248178-0.625216992617206i
-0.249246142696622-0.735282254606991i
0.0606372665250242-0.447719073497339i
0.0415412823158962-0.0552215470062921i
-0.267822674608775+0.1203840524655i
-0.60346668710571-0.0561825351193547i
-0.680541579083646-0.525037039810381i
-0.342099104885571-0.932304819150966i
0.179453589456264-0.91341752958854i
0.619978293077495-0.487530977073i
0.674203019547356+0.213658452847012i
0.283074182136543+0.717649610492382i
-0.257620845491053+0.754938451113999i
-0.662131732981611+0.462941883290352i
-0.673089368501744-0.0389284228422128i
-0.349045918319812-0.281541410364963i
0.0425125382506823-0.100733862864389i
0.18889649412434+0.346549475326439i
-0.100811074223624+0.713047312431808i
-0.612108012234146+0.729072000778789i
-0.94439271438283+0.344658861966699i
-0.900389773894492-0.298121905363545i
-0.490284433864044-0.677254767993716i
0.151260035565154-0.645617036356576i
0.604060719528498-0.167432014047269i
0.646025246072784+0.410107351322754i
0.28654694894683+0.676777700516993i
-0.199248294654753+0.565341308544866i
-0.362311829910949+0.124322467256324i
-0.171500443413497-0.169559529502979i
0.298475725720824-0.155634797066679i
0.698136961667735+0.172273578950091i
0.654115756110018+0.695742821955735i
0.180828780997819+1.01795585161073i
-0.457015416682734+0.8954260156996i
-0.841014233190908+0.357986994223818i
-0.754041520991825-0.250503392029949i
-0.294149299076063-0.616738868836563i
0.253187435345095-0.556096004941216i
0.579040004082675-0.124458374411968i
0.401859520024442+0.298914875802494i
-0.131335757904118+0.418149367493905i
-0.553624720680312+0.106778254133355i
-0.594374548191382-0.452754179016669i
-0.223227053766008-0.805547352774483i
0.348914606762802-0.770050683685537i
0.708011276029505-0.384394272555637i
0.63357790348835+0.159590951655995i
0.19139185788588+0.468217708338735i
-0.376650800443343+0.340470475776671i
-0.651798610311002-0.0958114423738458i
-0.48797689432828-0.594371692296564i
0.00478030018742269-0.749850840696006i
0.474415846832854-0.473416471112479i
0.54259623524359+0.027811802812755i
0.158896342716253+0.484678234489704i
-0.41818538844371+0.569480346335404i
-0.795679356348805+0.238429095043569i
-0.804227541232193-0.277569088238474i
-0.395762796691486-0.568716982019562i
0.130442844990299-0.511233264276191i
0.338784906283555-0.0432257180268231i
0.0988639067725035+0.521509745647876i
-0.445317130397125+0.701258202202661i
-0.935865992584376+0.461659331671164i
-1.07237562676419-0.119316430189374i
-0.713702843132257-0.647171733040955i
-0.0684893321365559-0.770536417419862i
0.384650530528172-0.480336239887632i
0.458426312082413+0.108022422751073i
0.161395203086013+0.570482704941764i
-0.338656496547027+0.531605677181575i
-0.524114556796695+0.153647796523082i
-0.298982813769756-0.334555308527921i
0.208766979492174-0.503285628170805i
0.77760935650344-0.138646330688435i
0.901089871521195+0.50597401226511i
0.53751715456064+1.13866823332139i
-0.131767581568735+1.32871465339599i
-0.748225422966353+0.957663214153324i
-0.915076264649626+0.302638767818672i
-0.636686677286326-0.250699763701122i
-0.105765457638519-0.359982883431226i
0.237304063944023-0.015156163415473i
0.0942021455537048+0.419306360720339i
-0.374582005039347+0.563966035512708i
-0.870991946089074+0.226471324448798i
-1.02697146844934-0.480504516591902i
-0.611710827612415-1.16675980682424i
0.149970139510418-1.39159241248267i
0.804448437560661-1.04053807129839i
1.01044128929714-0.369601493115145i
0.720078894758611+0.191816059355018i
0.188689035998006+0.294775882135498i
-0.189824244327584-0.0756019616568703i
-0.101934819143371-0.580913621991394i
0.357480684472922-0.771872020090284i
0.848950848543624-0.484263545321356i
1.02762200784493+0.199455598538977i
0.640251010069707+0.80425592833009i
-0.116317522623862+0.946535446376979i
-0.771373017228898+0.5370380908303i
-0.985807657463848-0.162960938581914i
-0.638575549319168-0.672106620722654i
-0.0480273830487604-0.756339014464378i
0.369379592143688-0.297729810135002i
0.367180463755642+0.25980063021409i
-0.12851503103285+0.523723740380454i
-0.703926368367652+0.402097145916449i
-0.95629841926865-0.127030540724402i
-0.68212806653038-0.638882455796564i
-0.0534556019944875-0.721418085950482i
0.492012023698383-0.364353742812582i
0.633008617992206+0.280843797311385i
0.166574217451278+0.808367708950798i
-0.536561031868486+0.850733280071712i
-0.991449172082124+0.444293612931019i
-0.971701691370569-0.18149042663113i
-0.518227624491503-0.552395093934909i
0.0736656174697227-0.466698090003957i
0.40920802004515-0.00663899839913929i
0.214377003884065+0.46579488245089i
-0.284209617602901+0.60734827328392i
-0.731670298229164+0.335011205953314i
-0.792175620410072-0.279006240591551i
-0.312030438374821-0.745874659993493i
0.391142778727277-0.748310102576129i
0.927862670142987-0.325503687526816i
0.975532184713764+0.294127464299288i
0.48993912815301+0.82490660150806i
-0.0804796242132289+0.862723756053836i
-0.443471893105099+0.373288127070754i
-0.383574086801106-0.157198471636143i
0.093306299231851-0.428648062779591i
0.578772379720254-0.247217227968747i
0.706287333258835+0.28478229617682i
0.321135434076598+0.745284552987246i
-0.298314601687707+0.778937253008451i
-0.788269264308234+0.328152416023931i
-0.773644656491906-0.355440513886345i
-0.292138050072131-0.86322175243073i
0.322343125461905-0.890622718304553i
0.73892100317967-0.483208655912118i
0.67935780640426+0.105817026245976i
0.221536052241688+0.410400378513938i
-0.313194310375973+0.258540892189176i
-0.498220909055881-0.241750609256129i
-0.202192577757585-0.806272567106776i
0.377948022808677-0.9105114247571i
0.824345441805372-0.48280870874582i
0.841289565162932+0.21288423430721i
0.364627047366065+0.746356659306174i
-0.306897136963123+0.748741668422667i
-0.712549189686181+0.256401930222098i
-0.657544199766976-0.327667463173476i
-0.210906944613342-0.634543122489526i
0.301187647706657-0.449275643366926i
0.502487160285284+0.146911676773713i
0.193220561152447+0.702338224518223i
-0.46811369685063+0.887500093411242i
-1.03344539814645+0.498094133713634i
-1.12831605212632-0.211364266426794i
-0.716990272690569-0.743474297553279i
-0.059071501445289-0.732052721607508i
0.373998378057691-0.225958708657473i
0.299358958550222+0.36882756248443i
-0.20150303002179+0.700511401777808i
-0.784014880010151+0.453179817392066i
-0.986376114618209-0.157651069883057i
-0.657601918982385-0.73359372673128i
-0.016243777961054-0.910555728295761i
0.619575140614623-0.529733097637386i
0.78858184936438+0.149128450777679i
0.431587058544954+0.7035441852623i
-0.096372517277249+0.715193732463239i
-0.510265564523312+0.256745624637323i
-0.430552165564661-0.333285649953007i
0.134066089933147-0.623881470034266i
0.763095742846516-0.394881468112484i
1.02380767939225+0.210169884063951i
0.738846663471553+0.830862706380254i
0.126469301804623+0.991551009057468i
-0.411997795309508+0.659170294855867i
-0.571844838626744+0.0253752429170823i
-0.2091754482467-0.502875621387248i
0.44198009216109-0.521081123004254i
0.850205646524151-0.101667472066264i
0.799511991081479+0.490817336699093i
0.3032843403799+0.804364870318316i
-0.347100598479491+0.591292248063403i
-0.648839710153534+0.0369195886444522i
-0.394134508773526-0.528799425096906i
0.19447866420954-0.720320178374266i
0.726056002101686-0.408810140729023i
0.841666839210217+0.178944431822915i
0.42115182043356+0.67535273967785i
-0.25852889726499+0.740885730382093i
-0.771740770575156+0.302758745917551i
-0.798729278966703-0.35003562010062i
-0.288930052673261-0.760098427419113i
0.339291376590333-0.644478760008632i
0.57410525784147-0.109801698120007i
0.351220578953988+0.481540183616219i
-0.262732135725046+0.682266505330003i
-0.891523990664676+0.357345518268991i
-1.0685425877145-0.248834893314738i
-0.669648028058838-0.8155977585039i
0.0589924939882089-0.956052618973194i
0.597472487102139-0.535119931021112i
0.609381618664981+0.166530084713871i
0.0888173390513026+0.631660726193533i
-0.533312249530289+0.594561407385672i
-0.867468562967494+0.0925444019121017i
-0.689220398667063-0.524007673093601i
-0.059360136786791-0.750832026147148i
0.549270566704581-0.48350258288012i
0.724413145568699+0.173910826148504i
0.372666737122064+0.788377052902964i
-0.271465442639364+0.935065977847562i
-0.761186366978519+0.552371496391776i
-0.750629578038016-0.132000690768937i
-0.267401261554278-0.618151837663287i
0.461204131087796-0.585214484251214i
0.903502943806656-0.0519779962969245i
0.754136742520795+0.652402838813256i
0.233842153386511+0.999888971807964i
-0.356303927733392+0.819066515617211i
-0.585845057263039+0.218775566990351i
-0.280006259285678-0.375409539820042i
0.377499681163751-0.448775594902862i
0.865681233336303-0.0228951041103667i
0.844755370547347+0.679986122878818i
0.384565756459669+1.17893873317285i
-0.370369608951207+1.13323617039455i
-0.836023238083553+0.588472747225893i
-0.759109099742606-0.153552248724173i
-0.303378678214801-0.594993645933867i
0.326722478585413-0.481759918599756i
0.579366572234888+0.0641204401923844i
0.313233359575789+0.584855915803401i
-0.263260081516612+0.674214368517228i
-0.831800745796313+0.210481415458227i
-0.859208494010986-0.511688698633011i
-0.345946748482634-1.04946547161815i
0.33478499772263-1.08170044783379i
0.824094555195825-0.523057029896579i
0.827878054739246+0.188603190680786i
0.284627037856124+0.607220076109553i
-0.401888553297952+0.504181624418808i
-0.734647944410803-0.0641350014427934i
-0.559871030753193-0.651706493648909i
0.0745525574592998-0.817403206975699i
0.606893515893845-0.463078783424763i
0.66673920339006+0.20291120606509i
0.227711448352994+0.755981436536192i
-0.540026014025841+0.757706908694564i
-1.06447469926329+0.238839650404149i
-1.05241050442057-0.506335012096289i
-0.484138324004615-0.988120944456197i
0.252318991853322-0.851593574821035i
0.703187878012758-0.2661777902568i
0.594003625005804+0.417083190113011i
-0.0339678144492215+0.709942582408995i
-0.586710749238173+0.453254976718398i
-0.712589822795188-0.118608538378397i
-0.324744815340061-0.604591294381542i
0.371311419938977-0.561984816162253i
0.896933800782102-0.0465695396333764i
0.908715723673508+0.722186609851626i
0.358810795306826+1.25073320919109i
-0.428326406779957+1.18913467886154i
-0.919490965286622+0.70145096492474i
-0.778556647575901+0.0246671794254965i
-0.191395249101826-0.317212344108718i
0.394006057673489-0.100718520571235i
0.529932671018533+0.497635868889386i
0.140076484252316+1.00440819455289i
-0.52650524013455+1.0178972343201i
-1.06001498537888+0.511356359509866i
-0.990679610181639-0.260496989528674i
-0.407565587903777-0.781017104557788i
0.328295529991283-0.785384142780839i
0.844329951445843-0.249896558756521i
0.740528705958025+0.447429965997111i
0.133082116993124+0.790028281510385i
-0.46552852302816+0.57358307248538i
-0.662937071076234-0.0410733720486565i
-0.296850622532936-0.564724485649906i
0.344262381106749-0.691264239533668i
0.791497778974758-0.329653288271533i
0.812861602366444+0.363179186723306i
0.245963066153138+0.848263787207684i
-0.526179921449796+0.766647716243785i
-0.931168923338214+0.182705874570696i
-0.816947530877505-0.560550951730454i
-0.231934394063369-0.997150113537994i
0.383088941800673-0.852528937825962i
0.656691372200853-0.283615329039339i
0.458298686976226+0.307596118780056i
-0.155528225229353+0.496267921897249i
-0.649165241524966+0.136303093351365i
-0.643725752440352-0.511690718298433i
-0.171251412345272-0.998004182988196i
0.482803803384711-0.887335888173379i
0.94201043502161-0.27075423012227i
0.824850569026818+0.451157384185337i
0.20650356755101+0.941363244965199i
-0.419197004075409+0.904575164410201i
-0.818354549285561+0.363617138574636i
-0.669110969013684-0.191812652824i
-0.108409879120242-0.388778695630121i
0.329733679930678-0.0994965215484059i
0.378737726518347+0.563684544261814i
-0.0707501155030647+1.06196509567852i
-0.732970424810025+1.0219640450728i
-1.1913690056438+0.46086295198601i
-1.12177404017283-0.249301685703651i
-0.580863865770558-0.667425499560613i
0.0826095859976873-0.546607546056612i
0.476737909892487+0.0469640233800506i
0.315216169307833+0.669552277207257i
-0.260477179872283+0.905121430343444i
-0.845608244657015+0.553487719040597i
-0.959211280642514-0.151326951827745i
-0.51330066547773-0.680897907478885i
0.185178343465914-0.716165512621075i
0.692374509790686-0.206269879841039i
0.70941609588917+0.470437938959086i
0.206789465261469+0.863877358442246i
-0.480023337601887+0.74004554720083i
-0.831507573747034+0.120316914366366i
-0.634646950644166-0.538440541080896i
-0.00255103020067119-0.796079738216941i
0.611417305437154-0.502332930552211i
0.807681715280073+0.0869713612016397i
0.454820826484401+0.596878738929572i
-0.194029038148362+0.652631522383403i
-0.659815990106974+0.138615425940855i
-0.630504911207691-0.495759284336079i
-0.081582479884412-0.904057558377897i
0.593083926830172-0.798172955044652i
0.969765326907123-0.189229368555959i
0.79440590264246+0.424837257176066i
0.135082678855607+0.678532692136114i
-0.492206715188005+0.406791753901948i
-0.680434054876806-0.207253545969056i
-0.305581179221355-0.746852745438416i
0.338118409200165-0.831144114884853i
0.81197450181367-0.349859796898553i
0.820991097048343+0.344757142207298i
0.279833270961461+0.835305169783583i
-0.440569005161195+0.81258257082643i
-0.875496789754645+0.313677053188755i
-0.756145076287617-0.279281385887451i
-0.208327833466158-0.585603122101221i
0.341903431007677-0.342273258114569i
0.49103277551518+0.255260146161749i
0.108854039519499+0.78738594444705i
-0.54894564311645+0.933088627968186i
-1.08234993861307+0.503291449725192i
-1.14223346474782-0.189321545222723i
-0.658407821330538-0.633670373036388i
0.00488977563847104-0.611733664703205i
0.395680434719896-0.143403344543158i
0.230385219474155+0.473975317839365i
-0.340668665915216+0.796766148440693i
-0.897217838145531+0.563057356726368i
-1.11536165143968-0.063266514263197i
-0.752952050243813-0.670250573178195i
-0.0244311219121623-0.849406546077337i
0.539131749050165-0.470166823178152i
0.63521399760822+0.20874371493611i
0.207405411993452+0.761729984160027i
-0.44239005229948+0.735972369710823i
-0.812743397122764+0.189432113011614i
-0.63632049050987-0.478093958786181i
-0.0255381387304317-0.898783311254299i
0.63028846042281-0.694702712085291i
0.963922031188937-0.0259727354360329i
0.712927053399594+0.62394767798184i
0.0868067916876022+0.84184221565111i
-0.40000135102232+0.497854954801512i
-0.498306297247781-0.131573514940387i
-0.0596367404225405-0.654340718986705i
0.619023065163791-0.615987919543883i
1.00378044881915-0.0765437915244606i
0.920304314665254+0.633284219652236i
0.330977179143469+1.06411241276889i
-0.404339539027063+0.870299070673858i
-0.714382004229235+0.250826197598351i
-0.528359153927481-0.413967232109263i
-0.000163710247682216-0.624019436141872i
0.563535230720105-0.292449992697669i
0.634214320906553+0.31582841587688i
0.214205820114927+0.806699234900694i
-0.483908195193236+0.770204115712707i
-1.03385950704407+0.199271520327652i
-0.958084597988889-0.531832117936742i
-0.432148149881458-0.95573931532305i
0.240068575030562-0.783700917980678i
0.598695970631121-0.198955277364602i
0.39251272481535+0.384334842726427i
-0.237451757544275+0.630667056284829i
-0.84433441504377+0.308307895077846i
-0.979530937427685-0.31988717950897i
-0.593166637822808-0.840033186222552i
0.0833326289932458-0.869406328901482i
0.528617688157513-0.34980865236298i
0.489118821408355+0.31799313783427i
-0.0137464162050652+0.716172107805546i
-0.690784623794688+0.593652950348719i
-1.06696108893532-0.00434981211528302i
-0.829407287114925-0.659926683823526i
-0.171868550629269-0.863514034284948i
0.451867484908885-0.551542686809584i
0.699724145494012+0.0882392864202395i
0.342270182660086+0.617452488952634i
-0.266348761992947+0.710125663450389i
-0.719639014287303+0.314823975756096i
-0.741075379287793-0.317836933660805i
-0.22081936120597-0.675255173088237i
0.461222784151073-0.572192597937007i
0.865542258085352-0.0166424433011962i
0.684004874588265+0.65230551005619i
0.0990277105130551+0.963601775082517i
-0.492045727368127+0.745751506762888i
-0.767280592749892+0.136350588974038i
-0.435144121518595-0.456740935236696i
0.189706136814652-0.640874228881257i
0.750165740090919-0.313125004246279i
0.878381662305653+0.284912806219046i
0.416137338482887+0.762430185758427i
-0.160217309157363+0.77571563989664i
-0.547742019837722+0.267648938663896i
-0.420556407926575-0.352903399600568i
0.160133129577588-0.639613095936071i
0.757154264743923-0.424948363324803i
1.01744659984857+0.181082204887035i
0.70907702510898+0.823460886267798i
0.0162481813885048+1.11119796463623i
-0.654805218674464+0.770259569227145i
-0.863227409184824+0.108829711916739i
-0.567532997160081-0.389652856972049i
-0.0231122266980677-0.519683854052021i
0.377153403328879-0.16748675788045i
0.199210347999767+0.42225017377852i
-0.398820338774832+0.710196622303177i
-1.01402862632005+0.420619650326243i
-1.2953824405008-0.289660819182423i
-0.982666205263225-1.03131260454035i
-0.261234556853222-1.34201460854738i
0.419481959910573-1.05622228288382i
0.636114768418806-0.419740351755056i
0.356396540104624+0.166618851905512i
-0.18103758128007+0.302881313208892i
-0.550138948463958-0.105391322663995i
-0.429238588452346-0.651356502429627i
0.115255810501495-0.960908756676161i
0.790819108156704-0.703704069705389i
1.09326217328582+0.0433513499251569i
0.795157270704837+0.799601790696625i
0.095464053525713+1.15555249585816i
-0.560194615233096+0.881180207277487i
-0.781895185604972+0.266075391462666i
-0.495368003834767-0.312893205519474i
0.0839300519797369-0.403145074539469i
0.510802024968721+0.073833214792164i
0.44354396660688+0.661432775527739i
-0.0537814871514363+1.02183951217033i
-0.66063141325546+0.850459148243637i
-1.00533588844066+0.219830740633084i
-0.751966086920023-0.445112259163168i
-0.104374768871561-0.70701718376596i
0.48892179983562-0.36286815029538i
0.763493736334616+0.261376288090352i
0.428001332550249+0.767194659042697i
-0.173153713731419+0.840516669188911i
-0.57162494117828+0.444234497301552i
-0.590768203475835-0.140898514748978i
-0.114567536760625-0.530238752663373i
0.486796086139516-0.382051209234145i
0.804144269041219+0.168584321272138i
0.597242074425985+0.741713404034221i
-0.0313745703973566+0.962528192319658i
-0.660266295996998+0.658912707892614i
-0.864799570058881+0.0310876912829397i
-0.576853701843432-0.524260661561103i
-0.0532635197650927-0.677814083119159i
0.469127065353328-0.357327891362967i
0.523790826509423+0.213314234477932i
0.040621310758235+0.539585287331857i
-0.530811056570258+0.388695252003127i
-0.841293828738588-0.126908378908199i
-0.639048819217924-0.774155709678449i
-0.0652263848505406-1.08034153971593i
0.546188738592812-0.803044647071158i
0.808996629730908-0.239945143332634i
0.491652787901476+0.272157646196321i
-0.0544152614116075+0.436398106287714i
-0.547156508389341+0.10210684782042i
-0.556841459629782-0.42462570273105i
-0.0621689919983828-0.778563605312448i
0.498545066813906-0.68481775205101i
0.90195282700931-0.132544731569144i
0.728845284884949+0.511890814381381i
0.138844751797048+0.851212706317602i
-0.479112247830135+0.686216768378691i
-0.78706729544855+0.215310178116969i
-0.553223669665226-0.318378443362362i
0.00286067109188549-0.534268442117333i
0.492150033895882-0.196352045649529i
0.506334252237904+0.379816666884574i
0.0846613754084989+0.830145301643146i
-0.507438004955259+0.821495336382955i
-0.889194546150883+0.358654048558517i
-0.747642469557091-0.234957682300004i
-0.203314929634888-0.571238785035217i
0.416653253475911-0.410948896890158i
0.711074617935917+0.155905431810439i
0.471291007631162+0.766299370389368i
-0.120879670568169+1.03306559306434i
-0.669190533457711+0.814504242907159i
-0.725696804676718+0.187673785907941i
-0.361471934298301-0.286894522768964i
0.143791665829735-0.277172682485993i
0.514304014824054+0.127483973878893i
0.315527822838077+0.723203263126671i
-0.246301836807789+0.992644284933959i
-0.842199428203125+0.74515085295471i
-1.13096757318043+0.0931599254382161i
-0.871685335120529-0.603110270803951i
-0.26133625681441-0.910835520651291i
0.32983094983993-0.729302885324289i
0.553580151529268-0.215711737044502i
0.349761831149139+0.22243436992071i
-0.143246391932314+0.244314165461922i
-0.427414384549735-0.169154071182852i
-0.232309171203411-0.755760786851902i
0.321083258208031-1.03456487610994i
0.986911133273231-0.717925481940716i
1.29063905197678-0.0325301385651634i
1.03498909444186+0.665327339743638i
0.406412598101103+0.996713023791992i
-0.264364095286452+0.784724430660587i
-0.512874827700611+0.237234167354968i
-0.298838714573897-0.243093630519584i
0.141320148514731-0.292559494029886i
0.465850462154587+0.0846861292610214i
0.28153621434041+0.691046506109175i
-0.285296120862561+0.973147995859062i
-0.894041944264709+0.662442220613971i
-1.2165932733122+0.0477884674819038i
-1.00694124649518-0.667365020040598i
-0.348791428235233-0.990633614782525i
0.294051724879281-0.745576940436429i
0.524853260347997-0.146947701253981i
0.302686400502918+0.440053732813595i
-0.178260625162308+0.522490828482975i
-0.560054362393501+0.172917611923276i
-0.548137140522165-0.298074626051291i
-0.071189196856786-0.521498600359311i
0.522528811764197-0.289787165852793i
0.72610420132167+0.30122613279382i
0.479052573020134+0.946204526243322i
-0.147581242180986+1.19688197102262i
-0.868338072829092+0.924105430073878i
-1.1334237358155+0.341236299301271i
-0.874340138213182-0.209918362753033i
-0.351020075334706-0.416267536870008i
0.0839967612949772-0.163402061009637i
0.119257566665668+0.28897486038866i
-0.21444032171882+0.553716391209909i
-0.685797559289291+0.412330408815199i
-0.945847551295793-0.117768202974116i
-0.688343836939896-0.730541911258312i
-0.0295399431441227-1.00373642106882i
0.61977511151334-0.781852393348894i
0.944547346733625-0.184484149527407i
0.7900224628865+0.393912610533801i
0.276636445510334+0.606492200013281i
-0.166724448818925+0.426252217580448i
-0.22297916440181-0.033707663153684i
0.118978028446693-0.339625467946139i
0.607253578527907-0.255491029810369i
0.871341151485834+0.177623280428891i
0.692170889755651+0.732718474048238i
0.088677456139017+0.99675844973998i
-0.588035964954418+0.778939793767552i
-0.862832274095867+0.224417918376662i
-0.632051918429038-0.359900740246367i
-0.140308482125258-0.634420781785815i
0.337657876933027-0.422239311966335i
0.495886577160855+0.0369620022856498i
0.137863741257307+0.406310770167804i
-0.377987076283704+0.421235984136158i
-0.677979120615893+0.0312655112817045i
-0.601809520647131-0.532376064218102i
-0.0510785066534614-0.872653941119046i
0.540545828305246-0.69442781847669i
0.836074584169143-0.106171742701132i
0.664480376631008+0.527515310253323i
0.103994355014745+0.862235130558417i
-0.43515044072329+0.71982273354873i
-0.653641595069532+0.241247777904407i
-0.453732920079047-0.201750187717984i
-0.0562036888733086-0.24371198131353i
0.275924495480405+0.158920505591697i
0.156748256424983+0.67555855381806i
-0.389108649816311+0.948776916699747i
-0.982744286951834+0.781009108648005i
-1.29897240142148+0.20222998106444i
-1.13890044707142-0.469918702298072i
-0.612112623885084-0.816390596280822i
-0.00746853938692153-0.700733303572814i
0.216447441474827-0.233117924809797i
0.0298735196064706+0.230984292753802i
-0.331867653031636+0.282789473261199i
-0.635396579458279-0.0692645379243267i
-0.504454477861023-0.60481462926153i
0.0360034584901401-0.912378639834227i
0.660054578691053-0.696585723998161i
1.03406035284789-0.122006581935572i
0.911828573577468+0.533691182803137i
0.435173454914918+0.904100751264603i
-0.112405260020304+0.774225979637506i
-0.380146282198973+0.293767892072811i
-0.121364287326149-0.127249126270047i
0.301875548812534-0.172828317074105i
0.596636288816383+0.190153188867779i
0.576894025467569+0.743487605277852i
0.0805506306917574+1.0469678404868i
-0.533982898107275+0.880384374813978i
-0.890208510229322+0.328108585106941i
-0.764232702738253-0.287829178979795i
-0.251568051731749-0.609022171948148i
0.277588406726675-0.482008665887495i
0.529611268726771-0.0143097049774661i
0.324864439348897+0.423831890739208i
-0.165505721747963+0.526914045708903i
-0.549498904206427+0.219736628810587i
-0.557410561889059-0.275489546953237i
-0.203697545342319-0.583791712507531i
0.297735019698177-0.501910505265274i
0.605319151685763-0.0752655563564998i
0.417182142232081+0.463626492465323i
-0.102678591783743+0.73259199361548i
-0.682241104130107+0.519010172955653i
-0.975099028242017+0.00419476999579258i
-0.764379737009789-0.477424345540525i
-0.249099220519549-0.670116968177517i
0.209420264739446-0.473348407769471i
0.25532124401191-0.0120530689020694i
-0.0251765042261772+0.287371943104156i
-0.463941049356857+0.250482352093286i
-0.73017288128986-0.121726878035274i
-0.549418034099346-0.624268385118139i
-0.0718405127226827-0.814613390749876i
0.487552599303353-0.627710522851964i
0.753566957378491-0.103881161625237i
0.542428885171847+0.436330349118084i
0.0523596170569612+0.655092769084432i
-0.413472263565767+0.520033613284504i
-0.519985262154453+0.114020062761382i
-0.239330558305104-0.232969178793435i
0.181733482917957-0.23321930566598i
0.450318293599027+0.123912675636925i
0.323820208620113+0.629360426267071i
-0.113327641557831+0.887648482789135i
-0.644268087427813+0.662367765826924i
-0.872275018798848+0.195639886725704i
-0.658468151708449-0.311309000022251i
-0.121059528934432-0.566151754654448i
0.405112941771008-0.330244910604214i
0.525751242364826+0.110232715406821i
0.305345884527523+0.512231020757635i
-0.138837422291724+0.610162424964273i
-0.417319454704403+0.26248032262938i
-0.343446710778328-0.185639411018725i
0.0603691143658358-0.420164379326567i
0.566783612925432-0.257008399441915i
0.725248702010102+0.249336167820689i
0.456843918257364+0.741262164313699i
-0.0601329903178712+0.936489673086976i
-0.518817172041764+0.648913181850292i
-0.699742422378788+0.111260727425624i
-0.471379181185601-0.314633127904539i
-0.0186464944875713-0.465773887656254i
0.294269293906101-0.199041442978777i
0.295258966790264+0.254136967102551i
-0.101101263628943+0.487657460320776i
-0.594677183997308+0.31414299017214i
-0.741704384930683-0.121323683724317i
-0.529766801761817-0.62239050172924i
-0.0362824777644087-0.887903915766923i
0.464590260877-0.623651246081253i
0.603493663806837-0.136901272666256i
0.393662873744075+0.325842312022132i
-0.0127817757287381+0.488575385460909i
-0.400721204635422+0.166895936652755i
-0.447798877081076-0.266851854812035i
-0.111073825011681-0.51079236158407i
0.31889710931299-0.373766786902686i
0.515054247522472+0.0805281578685714i
0.312931061137419+0.546367893761601i
-0.158999808596657+0.741086329518064i
-0.611026188740394+0.504409216791584i
-0.782412128284471+0.00571991666823584i
-0.561719343207952-0.381891680079051i
-0.115559288181746-0.461009749582204i
0.244970064718069-0.190730874157017i
0.312610275599662+0.26123272331167i
-0.0240154851305581+0.568049283233519i
-0.484099765258691+0.496483465793117i
-0.707402435145311+0.0598369861835287i
-0.579987283753475-0.382991162799972i
-0.0930366483802111-0.549552585578876i
0.417816281251465-0.332174723876027i
0.612813229372935+0.127512952582299i
0.426761756563678+0.557499720757321i
-0.0288757125658269+0.740464959713264i
-0.445373559961788+0.487797731357293i
-0.493203611989483+0.035386039628589i
-0.191469458202562-0.244907901526162i
0.272742092027817-0.175188939231318i
0.561144118541908+0.218231398495534i
0.391062685296685+0.627286593934753i
-0.0642729173381013+0.807168928500026i
-0.561191375688362+0.655708537020232i
-0.767759081044894+0.210054288230797i
-0.544024994346773-0.228065573107408i
-0.120194595032852-0.398792963376576i
0.24929541623455-0.206139381590947i
0.332247610848381+0.188025540506598i
0.014162664756482+0.48673643582265i
-0.43910410429355+0.441006362783142i
-0.683620857680733+0.0122794095492918i
-0.598999622629649-0.453064234530518i
-0.145885740103713-0.719982775558015i
0.339920869689312-0.635430166782282i
0.532931953040641-0.217359593131029i
0.36183592178248+0.16052362734079i
-0.0249339577555246+0.28679469872358i
-0.349310036008436+0.0838266844815648i
-0.409597539961966-0.340538983746691i
-0.0582207921750203-0.626502315606077i
0.418229122671805-0.599810665247429i
0.712372628721464-0.252289161549808i
0.667050736968153+0.240190808273879i
0.254467320258585+0.559229448863347i
-0.215542523833435+0.505619277010555i
-0.393192606766412+0.158697710708029i
-0.197186679674389-0.184481640833988i
0.145542129912627-0.298641645094268i
0.435058703451757-0.0319374390419144i
0.430654716303457+0.442014305267466i
0.120244831942069+0.803210213126586i
-0.348419935215344+0.856267516837252i
-0.763389675803578+0.575304192594587i
-0.768406599657166+0.0842290946052861i
-0.484184395541165-0.247162808953642i
-0.138905731732718-0.189058323786969i
0.0559719806720499+0.0963571940893621i
-0.0767835876951477+0.492202068755242i
-0.440869514277572+0.57490659107694i
-0.777903248249454+0.308954052047234i
-0.839021766454181-0.124995537101737i
-0.590579980496891-0.572265509442471i
-0.0730144979541947-0.63707946599731i
0.279797680354637-0.36142348634001i
0.317151878806623+0.0507406977644523i
0.150679401861521+0.354092885631517i
-0.21067056727034+0.325356708837729i
-0.33901971073348+0.00728882869105079i
-0.196723145534055-0.365502385020176i
0.163321348734087-0.473192550851809i
0.559473275367445-0.21036230890939i
0.699039928938925+0.202134008087854i
0.541678265613445+0.606335727769328i
0.0996381566164007+0.757302460379865i
-0.255908040347275+0.531685643400727i
-0.353990256375456+0.151215418758874i
-0.165023215843218-0.134381852901063i
0.189977821652288-0.0755073665436708i
0.367866038622508+0.20432981165447i
0.229568232958303+0.530911694706643i
-0.133544826433912+0.679786563412612i
-0.546542281983436+0.460933531411576i
-0.76424744689956+0.0519221316242531i
-0.604695257209218-0.373874269625872i
-0.204107361479955-0.526452113947701i
0.146928180505193-0.346408711734933i
0.240764840407941-0.0381065091115037i
0.0463453578521546+0.236419800478477i
-0.310262071908307+0.178789627932727i
-0.511581215586907-0.166057373047625i
-0.369178652655621-0.514445730879981i
-0.00298762432050152-0.68080113420997i
0.420088218053596-0.478903721876226i
0.640005427091613-0.0678674943911675i
0.491817559129371+0.33344179708823i
0.0877786895773414+0.509131164117976i
-0.287790842945351+0.375646520949291i
-0.376735384465528+0.0990310182583528i
-0.228718574933192-0.135581767202077i
0.0819933729840858-0.0827092315620102i
0.289958887745704+0.219169328382593i
0.130928584907688+0.599406450445787i
-0.245725472324771+0.775200214777629i
-0.714511116220137+0.588641194265486i
-0.945469063862856+0.216555599482733i
-0.805170027220294-0.208095479831332i
-0.425972582291152-0.447889900674335i
-0.019487648028046-0.33053154039177i
0.0871121579136417-0.064652455645082i
-0.0809227985780397+0.179696241880518i
-0.401130981707217+0.21037766896372i
-0.577951873613766-0.0900325389782605i
-0.41259524773106-0.424409358641602i
0.0272548397601979-0.57965855921406i
0.472680641754846-0.445635429925808i
0.673247108313456-0.0540148633865221i
0.557181009777048+0.371250390799735i
0.178464529741394+0.637250834788964i
-0.162034540844357+0.548953886944247i
-0.267309394690819+0.218216361880506i
-0.0906914647353172+0.0051601782538097i
0.157355642172817+0.00481472635519435i
0.322755987389102+0.242143450306327i
0.208186981709285+0.534713587400829i
-0.162279148006777+0.693999186420965i
-0.487766524082786+0.589301898565423i
-0.693216326237283+0.158580521526033i
-0.560653730087049-0.261088799475754i
-0.183091469085433-0.500951717734435i
0.165527235385616-0.385132038168129i
0.291195326842452-0.0758944130181606i
0.101357996357206+0.146146250041505i
-0.136311008313417+0.198556477278098i
-0.27450435908173-0.0550225457443605i
-0.228784094692775-0.352017346923796i
0.0909463025035137-0.46469512319328i
0.444561399400206-0.328366536254876i
0.594113052496154+0.0118663625036737i
0.418114945284171+0.407928570939511i
0.0405043792643365+0.63178346033317i
-0.304826409129413+0.484422146642937i
-0.491753339827028+0.158925432832829i
-0.344644684442549-0.10685790643994i
-0.0610007931563802-0.214710973758366i
0.136121140392535-0.0236783394928531i
0.0955832366637758+0.302851017018328i
-0.217454521640369+0.476394360176883i
-0.544409733518207+0.397613408552492i
-0.710736105414648+0.0630107604501701i
-0.579147559374624-0.311194239374274i
-0.265818108877279-0.501341614680968i
0.0805099022200191-0.367928445388462i
0.232986201931379-0.0149103171569385i
0.0730667628692321+0.277005951444466i
-0.194934871503062+0.333634862716531i
-0.428662493619023+0.135772740100744i
-0.460250738952329-0.130805454153627i
-0.247056397173111-0.308132445769733i
0.0781855916303002-0.273069184979274i
0.258293874217839+0.0194625092710199i
0.212335614752097+0.326695874435i
-0.0329040010011754+0.435747338915099i
-0.38135183050915+0.316391299746254i
-0.492082221174524+0.0628309595736274i
-0.294166902239328-0.194222594664545i
-0.00683496010201098-0.310090079509826i
0.279530155677858-0.139161848463304i
0.386732183660207+0.157210915581735i
0.178020388086941+0.373007453291239i
-0.0983006589431052+0.416079809319203i
-0.275070328796426+0.157839039445818i
-0.205297355257904-0.164928067994998i
0.103725446582816-0.199306850813944i
0.390732499709511-0.0226889606918601i
0.519880023591528+0.270868824895602i
0.366350718708962+0.608414059461422i
-0.0111509090370683+0.701006924011584i
-0.367796995833169+0.527263276722595i
-0.514783581372739+0.267693209314046i
-0.389572196301743+0.0217541291943847i
-0.123709745862306-0.0179538594059824i
0.0217555396291685+0.120683128767851i
-0.110213075062617+0.315677584375746i
-0.412746508313185+0.373491611460602i
-0.736619392598557+0.168246859021695i
-0.854927243198393-0.207224661430698i
-0.637853968375242-0.635781257791041i
-0.255934501356712-0.819071885863555i
0.129793344483554-0.733596114369998i
0.308415881969949-0.489452167063417i
0.257530413356348-0.234698212489073i
0.104888945929044-0.172248946981804i
0.0194518323600132-0.287725323244828i
0.162227212106219-0.461341168488708i
0.471566055751996-0.474295645881072i
0.777037266513266-0.228517760822163i
0.840470687223437+0.217152873082732i
0.647558482121342+0.679660044970897i
0.256061916105622+0.920777037505319i
-0.19835234107699+0.87840028205985i
-0.456147002421087+0.633124120735905i
-0.431276374222857+0.405634723568849i
-0.321974080275808+0.327915200959828i
-0.327702350654603+0.386578204638509i
-0.443766983809059+0.497858896978524i
-0.746572586045777+0.517038015872473i
-1.0094666009489+0.29230122579827i
-1.04886027086775-0.156118088108636i
-0.848512235315713-0.573586256190774i
-0.38896797382806-0.790959098093562i
-0.00277704620764761-0.724135946255873i
0.208878007167069-0.489724343185234i
0.277272120655529-0.227945904075804i
0.191645055890767-0.0994054735629372i
0.142079552629361-0.166970226915576i
0.246889335975275-0.280968870503577i
0.482756972938884-0.256529826448884i
0.742330729104062-0.0205344637701481i
0.7765838692259+0.358255476787973i
0.549573359422931+0.774434704490911i
0.181938686833412+0.957477934200872i
-0.197513919567772+0.862522612730278i
-0.402578307433969+0.532866402856505i
-0.407186930501461+0.203071966988056i
-0.288464761737119+0.114426073776009i
-0.170223644319523+0.16080707607251i
-0.174402235049533+0.254235994261749i
-0.324543435757312+0.285417111799197i
-0.478677859365697+0.127860988346738i
-0.551072547850283-0.152828628546992i
-0.421345053932056-0.452784287604863i
-0.0714691420425036-0.619000359863183i
0.280452232100936-0.46661242692117i
0.434788784793874-0.17845508941978i
0.350089828475431+0.104656500649232i
0.176650005414816+0.237266638884725i
-0.0200271877679298+0.206687171257192i
-0.101627614808042+0.0495523419493835i
-0.0383079483911977-0.0931851654420335i
0.100093854266191-0.0143425490631992i
0.194761977735+0.144903558830828i
0.074107287184146+0.330867833191947i
-0.197399737458556+0.39062507131025i
-0.45204591132977+0.234693534316914i
-0.564458766034305-0.0253743877020002i
-0.467442382947288-0.282989348519365i
-0.178186927443098-0.411927992228247i
0.0935238734985127-0.274059306146488i
0.209175469281653-0.0657087439777674i
0.131309263503028+0.0524402427197808i
-0.0524705348192623+0.120852183828955i
-0.154217170242363+0.0420846965024312i
-0.133630388764517-0.0672640691747375i
0.0733677340659683-0.0958870602570938i
0.294027791542251+0.0288061427979375i
0.30748316814329+0.296682253634876i
0.174861912311576+0.525669983618417i
-0.126674410989746+0.606261545793725i
-0.414725643380797+0.464580118508248i
-0.510844954715203+0.230979013560765i
-0.413753183250576+0.0457502095949174i
-0.20319669891551-0.0404823193911295i
-0.0903520164792519+0.055891269456234i
-0.112178049624492+0.195328947966674i
-0.220262153174925+0.20066217767714i
-0.36957298505375+0.11832941133154i
-0.408780000828543-0.0692157543496384i
-0.239730569706341-0.319575375423927i
0.0291746740957486-0.368088952769383i
0.308735275488042-0.237411433622334i
0.397942905065544+0.00383397974318936i
0.269008283472145+0.247081254329271i
0.0664315434247612+0.30711348982011i
-0.0695896016380717+0.228044498432446i
-0.0416901538397022+0.0707505411137632i
0.0241373778876325-0.035693799185509i
0.1706069706983+0.0199872709446677i
0.239136087505545+0.18272200557493i
0.117948816746365+0.365102825918754i
-0.0925090352285958+0.448503419270162i
-0.308956400923488+0.357066654706435i
-0.354634093832665+0.113877269221678i
-0.293332566043533-0.125480048226662i
-0.113056486239008-0.192527168059169i
0.0637372107506776-0.0887619049899336i
0.0217136296767222+0.0666255119007377i
-0.0874681135594715+0.0911260673180838i
-0.210528990378806+0.0595740230188976i
-0.245016500912558-0.10570495973826i
-0.147597909329447-0.327995418033396i
0.0311549470212823-0.334108553317699i
0.247111239451568-0.236764898647205i
0.320334000706577-0.00971050971662979i
0.242828868048646+0.215775240302753i
0.082904891187504+0.289753392196852i
-0.0489125012639018+0.262721821955198i
-0.0980168407297999+0.146299732430436i
-0.0156482244167862+0.078043016513507i
0.0613924568722196+0.138802266649054i
0.0624261506250027+0.315843395500021i
-0.0259772591026669+0.512324448422196i
-0.284636053973637+0.568328359912854i
-0.520719229586836+0.422374299360839i
-0.61899610833935+0.188415766015435i
-0.543038635319533-0.0251782811618576i
-0.424325586625564-0.16425736168669i
-0.291254645247934-0.122973826394421i
-0.196571023175391-0.0201805934092458i
-0.240097061863461+0.0115143145359278i
-0.289310733047844-0.0890132178729507i
-0.291814336705806-0.265478339295059i
-0.142522428135635-0.385425897701305i
0.118043979691646-0.38251958658546i
0.355731286822939-0.199232375104756i
0.542220574650684+0.00302687025166623i
0.496224787508651+0.242222787153246i
0.294405574870005+0.433475438973331i
0.120614417731471+0.431379177214422i
-0.00245412730085301+0.368055876657856i
0.0151791175612367+0.32795437114068i
0.0835071383389078+0.377621250879073i
0.0684374169290774+0.460653933681363i
-0.0377240947267642+0.539069360430948i
-0.266677535382278+0.530638721845486i
-0.487605923296419+0.418440248223191i
-0.564951153876953+0.215388168892855i
-0.533118218576119-0.0572528097469537i
-0.341232298887797-0.226839572528757i
-0.151966881350169-0.218771482325173i
-0.0630928553047868-0.128500860254109i
-0.0386039149243346-0.0883445335601364i
-0.134665811924708-0.0628447337000073i
-0.154597527095029-0.123109084178526i
-0.0740810674431521-0.207181299601898i
0.0524617309737171-0.224365006034884i
0.236022889784383-0.171972949991292i
0.281414746766295+0.0177727960968521i
0.192321543705966+0.190678808661204i
-0.0198404825830375+0.270863007535699i
-0.205946809624438+0.239936564350822i
-0.23199871616125+0.132713053232252i
-0.184107947412421+0.0148087328916795i
-0.0381145544059723-0.0592977273801821i
0.0282684423268825+0.0194456171947262i
-0.0120553705489245+0.119271613385429i
-0.133109481713126+0.165626911051923i
-0.255643061996414+0.176425480330895i
-0.25740534693014+0.0360571653604484i
-0.172601480653854-0.0716242401186834i
0.0215037499485669-0.0633870095749422i
0.131239638319686-0.0172301671022907i
0.111226050767707+0.19654211989034i
-0.00198842906163188+0.358071968068067i
-0.148950239282463+0.402135684131554i
-0.272443747794218+0.33363935585639i
-0.33362043924554+0.165022316978533i
-0.264600898082148+0.104941780645308i
-0.229260329216056+0.073196663051254i
-0.185343132897591+0.117972871399824i
-0.248253017092018+0.155136895007095i
-0.349583103935588+0.166090830554953i
-0.372392340037066+0.0750801803055886i
-0.378284452399526-0.13026598392107i
-0.219362004560845-0.246710400492753i
-0.0454997778244617-0.31740382444702i
0.113430207734681-0.221670125686619i
0.221072784194436-0.0557224514884469i
0.190180870387002+0.0806482015596481i
0.127447360961957+0.184331193259227i
0.0981735237168425+0.175840487699387i
0.0764801441524872+0.114116449094646i
0.138479789327339+0.119123718479481i
0.176570617106886+0.223835010108051i
0.095330157083251+0.345409326529056i
0.0328106875825348+0.456926156988516i
-0.129633907731073+0.444838196443264i
-0.296629408176329+0.318733552632868i
-0.338363256491514+0.17494927615315i
-0.294975038861044+0.0341036485399872i
-0.222035486133446-0.0318384269725422i
-0.151824486731497+0.0104929053373644i
-0.102845667826204+0.0799915756678498i
-0.148249153530185+0.0742762252413432i
-0.197111393596355+0.00170034739309916i
-0.187042630541153-0.0835788997605394i
-0.123924191638396-0.119221349318881i
-0.00911194160134336-0.0913308682295337i
0.0413800063594248-0.028442729576598i
0.0418862979111371+0.0731283506667557i
-0.0114035917618712+0.150318206087514i
-0.135813662925808+0.149769538948996i
-0.203773542639553+0.0872151572398489i
-0.226888619762713-0.00535617706376202i
-0.143796537090507-0.0621101466804915i
-0.0421820628623979-0.0625218350019172i
-0.0106477383525337+0.0236755672894575i
-0.0299911956378782+0.111793098775426i
-0.141286770425136+0.0869713362938335i
-0.180818144139095+0.0538717110611548i
-0.145074011387946+0.0233362562972689i
-0.125940289875019+0.00941197925631951i
-0.0584317384311236+0.0481496861525061i
0.00623155553439501+0.10448429830936i
-0.0195676258571493+0.20259137534712i
-0.116901196831508+0.256327881562581i
-0.216427950896352+0.240441593637451i
-0.278667450354726+0.182364953513148i
-0.294604557514695+0.106353610859147i
-0.196541838053235+0.032631103650461i
-0.124641300882189+0.0458586947747249i
-0.156767081854365+0.118478675470889i
-0.154013459050704+0.0853062681577728i
-0.19167659625105+0.0810174034639435i
-0.224967904251457+0.0513632158982992i
-0.14736441933762-0.0430840172701733i
-0.069073722058486-0.038460269258576i
-0.00114748175979546-0.0357291099173104i
0.0338248345207264+0.0278171899720714i
0.00338164266548143+0.130206777956079i
-0.0337998055677922+0.158060622788995i
-0.066517153933742+0.160408211094468i
-0.102439057298502+0.110112449497858i
-0.0968075416305725+0.128420848060232i
-0.0600823253864609+0.118189315604309i
-0.0507281689158036+0.105162960855823i
-0.0857158515882149+0.161632203957939i
-0.145174171246164+0.121406021455889i
-0.172780849678175+0.0831105592096529i
-0.189238039022688+0.0507675302139761i
-0.147246855872148-0.0359070052573946i
-0.0484104670818853-0.0854282326466786i
0.00145190952507237-0.0507704375025727i
-0.0150887168231491-0.00708453629855915i
-0.0262398393134444+0.0251229672522418i
-0.0135815436738867+0.0452798396036987i
-0.0530078365853831+0.0621143134451886i
-0.0401906350304085+0.0421690103232345i
0.0252483714461396+0.0272233957478342i
0.00349957437589145+0.0312379443436693i
-0.0250897006866683+0.0630177321798987i
-0.0862901267594994+0.141281930777614i
-0.145321872951525+0.127573400328343i
-0.152344721829165+0.0912631757356595i
-0.182687643624425+0.037137094041769i
-0.171133713387135-0.0173195968405697i
-0.151639430836672-0.0356836375121507i
-0.116451213918673-0.0513512745602097i
-0.0855031257980449+0.0219508435747745i
-0.0723274559852046+0.0379373079214395i
-0.083456336144144+0.0497091806753879i
-0.116847268924862+0.0796863252308148i
-0.0852810420219717+0.0127237716367635i
-0.0954337674572483+0.0594512307479447i
-0.10124764660353+0.0545104134773044i
-0.0809951189404107+0.0630219616126348i
-0.129994555289095+0.151917018334371i
-0.108647151292146+0.120526185075963i
-0.107227697287633+0.0956244547478746i
-0.186962690285588+0.0267804515702213i
-0.184765709028427+0.0015511023637479i
-0.162273775706285-0.0118089051307554i
-0.12557371493126-0.0105885523278275i
-0.0647330144226882+0.029012333657729i
-0.0366187797189633-0.0103167519845372i
-0.00514630077595954+0.0179205420967743i
0.0197785455115419+0.0246253925836843i
0.0279931808395315+0.050238852542532i
0.0533605371053363+0.110691105619i
0.044052210092176+0.153697873335541i
0.0135851964030982+0.17482658117024i
-0.0120882525114829+0.161672154652739i
-0.0613288655945213+0.218819684554503i
-0.09152789524754+0.210214197162633i
-0.169310237451153+0.171206372997382i
-0.212659231477023+0.16753242835071i
-0.175244072496529+0.130065261505486i
-0.160710536047026+0.0288133658777882i
-0.193863044461667-0.0344316122152456i
-0.173307353461628-0.0475942929396893i
-0.113581525738222-0.0999191196620474i
-0.139771382714872-0.126022776655546i
-0.0587444293153073-0.103262135770345i
0.0366995804310709-0.0791808554648594i
0.0808844153616751-0.0848665879721232i
0.117374717982637-0.0940593016270679i
0.0946198393779524-0.0504071968945744i
0.0713317642973219+0.0503764549498024i
0.0515702389395915+0.0898176822092701i
0.0563759092612848+0.138652614857278i
0.00859987592144684+0.199996084635716i
-0.0566931742816206+0.199068782454184i
-0.117930676437273+0.16654515921452i
-0.139644943676457+0.109328443045976i
-0.183848100038308+0.10889157141604i
-0.243066865471832+0.0874671179856088i
-0.208912762188248+0.0143188736801552i
-0.238377430021703+0.0147277626117039i
-0.207023080902916-0.0448688372051391i
-0.136884181022734-0.142492155820087i
-0.119273863600358-0.120649383887017i
-0.0300561852444206-0.11172021092071i
0.0123459122813308-0.0685686430119604i
0.00828949025149889+0.0482318114126535i
0.000158808905201245+0.0964561827701174i
-0.00637957742166077+0.113212428061063i
-0.0305349357115693+0.134597142155494i
-0.0762450713713327+0.118332370593267i
-0.0823044841681645+0.105123717124847i
-0.0938599133856641+0.145892559339301i
-0.0828997661097215+0.187663511290972i
-0.0996164075076715+0.164561201828749i
-0.152134165328592+0.14778301683523i
-0.188783366974467+0.0853016596447642i
-0.225123812778008-0.0119087940687634i
-0.178079186061698-0.0167001940080604i
-0.0920418512527285-0.0196857947594848i
-0.00974615138681296-0.0137677788553078i
0.0433351971950748-0.0328551463197723i
0.0305885272929158+0.0157909345958714i
0.0279239489716251+0.0759715212339941i
0.0134924847844542+0.0345211930711732i
0.0374356995706063+0.0839245832115434i
0.114743153839871+0.104626066092683i
0.112788830094527+0.164217916436809i
0.0555897539872438+0.250834811365068i
-0.025991125782837+0.223064487111681i
-0.12640099515908+0.227185267213402i
-0.184139507951993+0.19838035032245i
-0.210934987419306+0.123914456239888i
-0.184381980595343+0.0494419635933565i
-0.125677675881858-0.00649983083449475i
-0.0982033377407292-0.0182307305871059i
-0.116757362252132-0.0127534987197057i
-0.142326456787424-0.00493058383823573i
-0.121185816621002-0.0221338760615676i
-0.0974216325745735-0.0494191940665103i
-0.0653991203111844-0.102537090370254i
0.0630932495365284-0.12757380455113i
0.143016705608875-0.0949622549923023i
0.0813551240570243-0.000325531334740237i
0.0755374789742644+0.102984368663384i
0.0479761393325497+0.133265015083525i
-0.0134915375934709+0.134045290345814i
0.0133775158564338+0.11444020669333i
0.0409332501377279+0.110717463644257i
0.0241166848135657+0.131427964625051i
0.00667457252966926+0.172858551865146i
-0.054504978885906+0.263818448615984i
-0.148639468905101+0.290928485049895i
-0.203216259394342+0.220147857729933i
-0.247058178812607+0.108252192833465i
-0.219556850195372+0.017023799485772i
-0.13753840177037-0.00056470129413402i
-0.114486871079033+0.0424042321760675i
-0.117704983879646+0.133797369746034i
-0.118744017407424+0.163215214118577i
-0.191408904849858+0.127429381711958i
-0.224073987478167+0.0567745389688536i
-0.15158736617107-0.0107319710004375i
-0.118209790488641-0.0265705673406819i
-0.0613488270073752-0.0204119041629184i
0.0368334803135522+0.0444473876532438i
0.0444371759378829+0.106025018164844i
-0.0375998240115643+0.138594762741189i
-0.108621485992282+0.108249785009641i
-0.0874520797151128+0.00727677191082037i
-0.0342033056656298-0.0134295027647474i
0.0319562334076248+0.00883407988656135i
0.0861203290724488+0.0753931269445278i
0.0630953366719466+0.186182587765048i
-0.00306526927413841+0.227751092061296i
-0.109409368196242+0.175287653607741i
-0.135077970088412+0.106696656758754i
-0.0720776022590292+0.0487503544192753i
-0.0484359990920902+0.029184079309462i
-0.00401440011018987+0.107181403556891i
0.0217666791583592+0.172580017722626i
-0.056282515055009+0.221807281467851i
-0.148002120206714+0.160879558832872i
-0.169600413768391+0.0189679308835055i
-0.124433383606522-0.0285492661673564i
-0.0439576558126968-0.0181801674607316i
0.0257642689592258+0.0436444721769309i
0.0394187051245717+0.129213309873089i
-0.0395604893020435+0.198213722270642i
-0.166651912541659+0.211486204715707i
-0.222985946224443+0.115301006168994i
-0.231458151293969+0.0293582843698601i
-0.164246845754272-0.0101243603312494i
-0.040520342378523-0.0348522872139692i
-0.0346815013089315+0.0254297022805105i
-0.0398659133615977+0.0598675184985986i
-0.134487098383128+0.110124393181157i
-0.240193851746651+0.0798376026574904i
-0.192112087898472-0.0772448802673719i
-0.150001602963607-0.150326973284292i
0.00399331739768994-0.149900838640003i
0.148801220057611-0.0658322456046445i
0.15108775084826+0.0241588299542205i
0.112808368689387+0.123729962569273i
0.0107418069263107+0.238851349256638i
-0.027787946237599+0.211879204643854i
-0.0227789822472321+0.146472886781432i
0.021208997941918+0.161976027287233i
0.0977482669789005+0.208459504206035i
0.0907236510675761+0.290073440823667i
0.0175272332443124+0.384750141877123i
-0.183208252254852+0.410628264341116i
-0.332146861369332+0.325377303653942i
-0.344520833779582+0.242454859193809i
-0.31965103777137+0.13564122243235i
-0.256817450072839+0.0379711850936512i
-0.216222720443333+0.0405815301751093i
-0.20426431103698+0.0648491462582959i
-0.234066553368461+0.07577120789721i
-0.310894580271638+0.00867836295227982i
-0.300678070209555-0.106006784864768i
-0.163690823638154-0.229367264182915i
-0.0122141726283359-0.245769011799954i
0.115237481797704-0.150522974397193i
0.187357146437025-0.00855826122640742i
0.141526239659249+0.120228143586517i
0.0330821914248324+0.136581569521858i
-0.0217730145777155+0.146626900492864i
-0.0131642908441904+0.0894394584907087i
0.0805060056988161+0.0404967373813259i
0.167174080880464+0.110456200437119i
0.159932087260244+0.228110781953806i
0.0695566193142526+0.358449734657106i
-0.128303516105962+0.393893913008122i
-0.251499471691162+0.32025741172223i
-0.261564187541664+0.146738995666258i
-0.212185947256962+0.00089026981264166i
-0.118465035969335-0.029052124107084i
-0.0476875189720993+0.0525229659544015i
-0.0629385913123591+0.182838283288866i
-0.192066146450452+0.232137113460773i
-0.287641959399705+0.173259265604688i
-0.319609167096656+0.0250689984515476i
-0.243924392217588-0.100933031583173i
-0.120784471064817-0.129720411049242i
-0.0339950574978804-0.0521630171719073i
0.0135824163686629+0.0878039644750878i
-0.0538779686546965+0.203489948520317i
-0.175631631311495+0.202473912756561i
-0.283914801120981+0.0842042841177762i
-0.241976088001194-0.0536470480751035i
-0.101517889495473-0.143735436314773i
-0.00704363326585563-0.0906067191559216i
0.063800310537498+0.055265976538427i
0.0268147768957016+0.15748224123937i
-0.0739592165602211+0.202355388785386i
-0.206477896837167+0.11393050167007i
-0.282789342531249-0.0388222519844783i
-0.123782110412467-0.100689247425825i
0.0311091101914112-0.0840131064420433i
0.104654480930035+0.0744201369745165i
0.128960994707146+0.231757783441692i
-0.0327469831154704+0.296956984829447i
-0.17606323409302+0.299585599081694i
-0.216148076538255+0.180964883438234i
-0.225266551257516+0.0437234626861566i
-0.118041028538378+0.0137955442181277i
0.0159854132956165+0.094732015223954i
0.0191474813126856+0.180169680621965i
-0.0934108311169875+0.249551616271413i
-0.250738897553409+0.24703396376939i
-0.376132111693401+0.122784327468226i
-0.333535928440089-0.055660930052772i
-0.189488466036706-0.155983305928368i
-0.0407061511224251-0.132482082985345i
0.0532581396764926-0.0162700905809574i
0.023790830005936+0.124544333359739i
-0.0514291082891003+0.153255317540884i
-0.185987826536718+0.0849156742380402i
-0.232825283682026-0.0222239260196676i
-0.097125333303559-0.123892070781105i
0.0639949934539687-0.135671880994251i
0.191692167879245-0.0224764359760549i
0.186211564013793+0.159629525677054i
0.036777862000964+0.274480609053906i
-0.127178184309094+0.282273414363873i
-0.227085748541868+0.186515266488081i
-0.224189939352878+0.0394433149426367i
-0.123457904613188-0.0542294840516172i
0.0140127544665962-0.0473319227763725i
0.057113717723221+0.112899334946732i
-0.041030929989059+0.248607245114848i
-0.201378450273956+0.22401921010058i
-0.352490110153267+0.141761477572327i
-0.37727234276141-0.0289924567290266i
-0.208665317078577-0.183775874458043i
-0.0122685397663549-0.144710724575974i
0.084282288981766-0.0239155045750296i
0.0587970763353554+0.100639204074059i
-0.0767648014886088+0.230184401005157i
-0.215527757033777+0.199691527910093i
-0.271306971168253+0.0198422598083428i
-0.198199846423713-0.0861450787221467i
-0.0100108848206856-0.131880113385804i
0.105277983450466-0.0620070858329883i
0.0984544871516978+0.142692543306058i
-0.0141808153074814+0.289550750222871i
-0.215635464242493+0.2969041587078i
-0.334504376695356+0.154264041232445i
-0.297531943469723-0.0224952966943211i
-0.106372697379954-0.142565625986785i
0.0508072030328358-0.11779627098831i
0.120552355084472+0.088135149348179i
0.0295280385758414+0.2591035159596i
-0.192789497320077+0.268750798584048i
-0.315498163919133+0.205108645042426i
-0.326303689812579+0.0036246681427276i
-0.163205947968733-0.187590219409772i
-0.00899522191111277-0.14089410479419i
0.0817380418772191-0.0056042795504003i
0.0973695497424723+0.189922759678913i
-0.0918351474043562+0.28653022994984i
-0.260657088239415+0.222138896212621i
-0.326683701414466+0.0387247052528182i
-0.266715941089178-0.183915281531062i
-0.0662197990157615-0.226689735244703i
0.0868283678291149-0.127187432128489i
0.148523245722739+0.0857543357358943i
0.091978116499952+0.26401022171051i
-0.119026538097335+0.300440328818183i
-0.275953136924859+0.15999469484302i
-0.233203981682797-0.0361969564551122i
-0.0952736181080536-0.106610082958686i
0.075177460074913-0.0644296414370773i
0.161554453005262+0.107742035420096i
0.0395332711059327+0.310772978600263i
-0.128612756055173+0.365909444702549i
-0.291573548480579+0.232091475393447i
-0.397094958499635+0.0488160984351434i
-0.343439936587289-0.143247115427867i
-0.164629548398997-0.181298492715517i
0.00316466872861413-0.0498849120372495i
-0.0118303415617164+0.0790044802554505i
-0.11133556646684+0.177151332129075i
-0.269641168723792+0.103448124382141i
-0.364622644936165-0.0819779905263454i
-0.250266233767876-0.251044122381867i
-0.0475826844870475-0.304428073095461i
0.164860825996237-0.208318844563363i
0.266916133776004-0.0077505809235721i
0.172161414063857+0.1935691836987i
-0.0313989183221218+0.238558550547382i
-0.171378197889057+0.167247534941594i
-0.199976808500173+0.00627279934010514i
-0.0675968017949106-0.104980910829576i
0.137374570185918-0.0309531897129638i
0.216899277083827+0.111220520146292i
0.124488842493204+0.316814665505455i
-0.0970917353613348+0.426156718544254i
-0.283720180585881+0.28600422859138i
-0.378835149909727+0.126147991526506i
-0.311252859645675-0.0441093290254703i
-0.101930277356638-0.1294157772953i
0.0529535607468267-0.000320627621414875i
0.0419028348407135+0.136979175318117i
-0.100038248097705+0.239497183816938i
-0.277108563082787+0.244017362590428i
-0.392528864626638+0.0637642703536013i
-0.344621828375092-0.0863834239922018i
-0.150610157356198-0.213003724358423i
0.0543930062717386-0.20768602274251i
0.141707869201767-0.00524594531173748i
0.0608698356907089+0.166804680993403i
-0.118197153964713+0.27283349515179i
-0.246412508725438+0.124597553180324i
-0.25832005252263-0.0698571855366244i
-0.121522951551323-0.186835890496405i
0.0913282601781581-0.23182244196835i
0.226743348985498-0.0604216704737449i
0.214549010825375+0.15688442898485i
0.0587887163314514+0.305450593101414i
-0.181572030164222+0.25167715523022i
-0.270741066892745+0.0977538570082418i
-0.193456987964567-0.0795181151943741i
-0.00979957831701227-0.167507686343759i
0.162030847915617-0.0343856257843596i
0.134754064740896+0.165451440531658i
-0.00757585434408549+0.343270689568198i
-0.23777169317276+0.352677912923129i
-0.348204175405682+0.154860349796435i
-0.32159126205288-0.103123110486455i
-0.155536835118565-0.209481227869117i
0.0821960276749277-0.154428217200596i
0.161919778381672-0.000746298199101092i
0.0974251565619368+0.183546446081561i
-0.105939821357261+0.259516980507948i
-0.279632598287346+0.149450520763343i
-0.30473216533092-0.0915251068090685i
-0.121470311538609-0.229151181097413i
0.109818442048595-0.216149333327835i
0.232710745194772-0.0101204355257825i
0.228929307746646+0.272532390330045i
0.0270010244541119+0.405707446599597i
-0.202636177196026+0.348050103831187i
-0.320193303503446+0.109143696944333i
-0.238886469952152-0.0677136097281362i
-0.0433206799533076-0.0924811133103144i
0.086167998493096+0.0186739548591467i
0.10291256563404+0.221608236800406i
-0.00079454897724394+0.328991392138608i
-0.231308700736137+0.341901031038193i
-0.430633574907882+0.15968660606947i
-0.397611871166058-0.150571507383365i
-0.201406858170058-0.254131748075404i
0.0688435661083699-0.189728604004868i
0.190778017152938-0.0435543964201115i
0.106890481161435+0.192901981167132i
-0.0663964676168286+0.274564355833278i
-0.280396540865569+0.151776030279001i
-0.339150879450454-0.062433667328542i
-0.210586923150462-0.263349015262751i
0.0140926200779832-0.244272552644211i
0.236826504554063-0.071658589623398i
0.219067318570828+0.165365112936049i
0.0231531052451202+0.30016455848101i
-0.16159234700183+0.219072325543277i
-0.307394315581526+0.0611373179410834i
-0.244223962489711-0.128672724476679i
-0.0260581212444186-0.197495427255557i
0.234806608135749-0.0808506169056846i
0.314834174898932+0.141895720435631i
0.116853640564221+0.330768352387195i
-0.0851014684009084+0.343591897718483i
-0.255040887468914+0.222313528177889i
-0.295041426414772+0.0410882799193687i
-0.163070843001685-0.0922106104939129i
0.0509441800438134-0.0700529016787208i
0.176568144981171+0.136173078421829i
0.0668666849204741+0.358663001809369i
-0.185840391862396+0.423964445279037i
-0.424182710963099+0.299162904653709i
-0.482102449061853+0.0354794790958231i
-0.364039737632934-0.203774033971449i
-0.141580633192775-0.295938063789638i
0.0860866451182263-0.196007728208935i
0.158285283651763+0.0233527014741187i
-0.00265643940009885+0.164744024324823i
-0.177975929291025+0.147025331216509i
-0.245840526314351-0.00422430460948871i
-0.200674051667573-0.210470228616016i
0.0690049343578813-0.292910986604533i
0.295971610892763-0.190334164668005i
0.376884631078366+0.0724252028463214i
0.30293046585898+0.333787405483899i
0.00194103575331415+0.471264831959222i
-0.217651588201425+0.406952335717398i
-0.283568260058818+0.163935389866743i
-0.182743850409862+0.00111403380097998i
0.0248811008190747-0.0269887685285655i
0.0928391599342027+0.113164406614531i
0.0375413841562732+0.357606073538246i
-0.166714401159307+0.43922106138915i
-0.45279460529462+0.329765563073129i
-0.532070375628452+0.088948621860408i
-0.421528947949253-0.220101659830733i
-0.195487528383005-0.379817106106441i
0.0811203922288126-0.228333048733187i
0.118525856567391+0.0340924300747457i
0.0150083210272901+0.194725237539018i
-0.170690946739854+0.244585264788419i
-0.355085780845862+0.0510604563431784i
-0.277535319856852-0.219006272226836i
-0.0574429043093435-0.335855620944584i
0.198906842135637-0.290395480241254i
0.295360369151335-0.0374665541135772i
0.235629241419897+0.23210302478806i
0.0528056021545833+0.35220918498104i
-0.214640785285647+0.237427384447621i
-0.279936385525418+0.00220859876584405i
-0.129048502296568-0.164185038477747i
0.158870509394948-0.191237646083465i
0.341339228529317+0.0672718832784522i
0.308903457944233+0.351471013009424i
0.107052506354771+0.496213364715277i
-0.206961679626604+0.486629590331446i
-0.375443317104361+0.240357783881926i
-0.306379175246295+0.0187810433524804i
-0.102531105385596-0.0585840602743356i
0.112977705096629+0.0625920951508943i
0.141343551477692+0.330756858817775i
-0.0555019349571339+0.510498154841105i
-0.363478891282051+0.512892029860863i
-0.601380561341734+0.281413476195655i
-0.631467923730774-0.0686868945451887i
-0.439299829989806-0.283477378138126i
-0.114936245754497-0.276768792735564i
0.0447962815109102-0.0938487317846611i
0.00590021807392534+0.140706758686674i
-0.200084841865362+0.183532416253575i
-0.426495671527443+0.016323495262842i
-0.442549643154816-0.224006579644963i
-0.206080278920579-0.418680754494699i
0.134376674311756-0.455778342073627i
0.339661209632818-0.270764647972982i
0.406608147545602+0.0872627576943237i
0.227904508933545+0.27297041736198i
-0.0447280330037706+0.240385799661956i
-0.154116279798617+0.0754059103708565i
-0.118134206375901-0.111598177123186i
0.0976830517146017-0.146816810704102i
0.316120767003358-0.0319048125465794i
0.366558525754173+0.262886000599797i
0.205945979330678+0.475948324929817i
-0.115617138836795+0.524979886871965i
-0.3434458559251+0.400668298623974i
-0.358892084973301+0.124460559005051i
-0.226217175173687-0.041595187399031i
0.0115791413350924-0.062324281637573i
0.148146845654701+0.11221915364996i
0.00664298434686924+0.347531925710792i
-0.208101179704711+0.461047347942276i
-0.448971559582884+0.372680168857309i
-0.580006756647234+0.0691388571632101i
-0.42201137234607-0.217180536244112i
-0.162620357669404-0.303380091237415i
0.0681007054806538-0.192023144301329i
0.11198778258973+0.0416727392258786i
-0.0439440531322356+0.232059272747346i
-0.265379063713059+0.204413930262334i
-0.393132624010622+0.00185433395958048i
-0.313169588161509-0.252703860817058i
-0.0556453867050465-0.361481019816787i
0.235220654493982-0.284823431295849i
0.337517959865111-0.00380407520775438i
0.253472555528686+0.318916037585743i
0.00536244734369162+0.404249535618518i
-0.239463897469149+0.321771912223259i
-0.311480264121958+0.0620170550612802i
-0.192628068698805-0.143708502265079i
0.041915166599311-0.113881617763195i
0.202933137595553+0.0637480422077857i
0.16119735241371+0.312962093506711i
-0.10109998596201+0.462171775320048i
-0.350740793871366+0.361772939234185i
-0.4584379765472+0.11432429192113i
-0.372284514998085-0.141623481159051i
-0.149568948886122-0.303031765983519i
0.105874783261567-0.154086450552614i
0.230861591003058+0.0968122461619255i
0.0718262866805771+0.297712899965835i
-0.179289152767743+0.348728293761334i
-0.350559820365315+0.160525835444121i
-0.327899295998632-0.0674105887011499i
-0.130810945908626-0.229503830728932i
0.104882312289666-0.14423213955236i
0.233487033165306+0.114730888915056i
0.117465736975184+0.349717202809586i
-0.151775613185883+0.428776815558853i
-0.433598556306916+0.2568307131431i
-0.490206984578-0.0391355931041668i
-0.293185771968743-0.27988853864182i
-0.0933967960226156-0.310386536306643i
0.132704487657057-0.171541096349956i
0.19628399213942+0.0839201302995367i
0.0209039684714819+0.277597711407186i
-0.164732467720236+0.187996885765048i
-0.318168623409194-0.00428261871391741i
-0.185202940935616-0.18383875594088i
0.13629641326943-0.271541596512193i
0.347627154888668-0.0808720447851231i
0.397377746967051+0.260435695054599i
0.200024674712581+0.549909596868254i
-0.101870834573391+0.619594479697466i
-0.38758859467861+0.446861640627504i
-0.472152265007524+0.16136858039903i
-0.307620666226548-0.0550315079687809i
-0.110946458653063-0.0147275548243629i
-0.0202310447993767+0.18143736098218i
-0.112570490023124+0.373128039976575i
-0.376989049559284+0.407354361245473i
-0.688130910414179+0.217483197707435i
-0.717467600831104-0.126132588656455i
-0.446535948387447-0.408330662562418i
-0.131552003023662-0.537553532803982i
0.091702731663839-0.425549282552678i
0.203756956601352-0.0740117519069296i
0.124111974343283+0.0891360822385853i
-0.142988882778708+0.0949896477948143i
-0.26048630334459-0.0307519979682509i
-0.156978486604978-0.247966368264155i
0.111173241484037-0.296467974828535i
0.383019662034981-0.183887979363707i
0.448958478438669+0.0998791708148047i
0.257986654019136+0.374946886224791i
-0.0777920256698817+0.471801028659038i
-0.289564486422931+0.329891266436405i
-0.326064657173114+0.049875315369496i
-0.149213986419902-0.152440478827752i
0.0974132893193123-0.153088296550634i
0.248402585274982+0.0509486814987462i
0.209229976481319+0.315381557862365i
-0.0629488730959778+0.460980743170192i
-0.3209021551857+0.37025258157351i
-0.423393968017773+0.104694860733697i
-0.271053178727859-0.151600008535196i
0.000341751438604932-0.208949805262366i
0.177048395523944-0.0526028834237115i
0.221947610128643+0.229639842735667i
0.00888808604883025+0.444601823593702i
-0.319682748107396+0.455930681290223i
-0.513572737665916+0.251571243874713i
-0.503118085589124-0.0757084988780451i
-0.286076794674159-0.22890965453173i
-0.0184696725295247-0.154316946569403i
0.084486650187202+0.0221290106094558i
-0.0337436312494216+0.246774650626219i
-0.262245718332175+0.313459681506582i
-0.480199452207775+0.0877505775881441i
-0.529417379775295-0.220240507752521i
-0.298319410956345-0.417467670076624i
0.0220582675364441-0.443461086603297i
0.255670550131248-0.25576248664521i
0.294675786805946+0.0486321416152573i
0.0938337278718029+0.243124615632664i
-0.165986829357085+0.215503998532065i
-0.29286393177316+0.0106319870466001i
-0.170966739899738-0.245797679854098i
0.090764466263323-0.304197853699639i
0.297246784088286-0.131243621889994i
0.358745234737322+0.17576221829025i
0.193853604119252+0.477437164375568i
-0.121916818849679+0.524653879083218i
-0.35101440558217+0.314681284931357i
-0.373549082511704+0.0335143845046948i
-0.177505038169059-0.160940710404762i
0.0929736436194189-0.146306268672351i
0.224544331004673+0.0873205722239494i
0.123124714567758+0.368999311664502i
-0.145928502421673+0.49105277982183i
-0.395696026261562+0.315804413504585i
-0.513398648890444-0.0048958071296673i
-0.325967620040738-0.214877100958592i
-0.0264557536201537-0.253486128297162i
0.142639473587913-0.098979880202074i
0.172393510318268+0.190381237019302i
-0.0525958902866844+0.367758743620582i
-0.3163913543241+0.290532828603363i
-0.432137816915291+0.0497473446470558i
-0.354259181811385-0.198397648258978i
-0.0968508071920129-0.320490634688228i
0.17308701931063-0.185097213611677i
0.288164542121436+0.116807627032784i
0.146794789574478+0.32652303110873i
-0.13585185639049+0.385058593384488i
-0.387304529236914+0.226973019187728i
-0.411254525838796-0.05141475177682i
-0.187954933523981-0.271819102292264i
0.0624806784173042-0.245492119350244i
0.212085584702516-0.0102624822505099i
0.164422533014614+0.211456004880696i
-0.105424750266748+0.344612428585867i
-0.364630951649517+0.2579751584736i
-0.432073077911896-0.0266861494092398i
-0.312049332936287-0.289447590874331i
0.00457192766677552-0.32128730643252i
0.268973117957715-0.200464979669783i
0.271856442960006+0.0801551728602705i
0.103319743440783+0.317228913397713i
-0.205054604629883+0.2725686086728i
-0.402008019194121+0.130695584012249i
-0.320185463834928-0.135177163837296i
-0.089972836008968-0.303786517301372i
0.182350952525285-0.184050676810476i
0.258519725170099+0.0807646848742005i
0.101967204089722+0.340906889831352i
-0.169882882498994+0.392802324510905i
-0.444193923744781+0.207174672349753i
-0.485867799002962-0.0962410582682909i
-0.284634185256626-0.290908601996466i
0.0250416306573134-0.328414421064549i
0.227914685444852-0.153391441585439i
0.18734781287311+0.162848226614725i
0.0297713994519483+0.298830682565721i
-0.198112432465696+0.260996663523538i
-0.318406295512308+0.0478971589863688i
-0.179179861127114-0.210167783641057i
0.125833542768858-0.252330951927949i
0.380090454405058-0.0714504049284014i
0.370559890237555+0.267254192803136i
0.16571833657983+0.530722726326109i
-0.15873728856083+0.545316398147744i
-0.420962692161525+0.371071446654582i
-0.439800223384915+0.0822324127845445i
-0.261072896199582-0.104060857918158i
-0.000685716992357609-0.0693772646102734i
0.118338459173631+0.09099187554246i
-0.0215852228268877+0.311215210315272i
-0.264467944347564+0.419569556951898i
-0.475092004730328+0.235151318866977i
-0.533285903475924-0.128841544251184i
-0.324858633880466-0.388810584401445i
-0.024407968049153-0.432001151211742i
0.194333869989799-0.219914952646517i
0.222358940221945+0.0993447216088665i
0.0385080087584652+0.279900804934274i
-0.218532045817255+0.233622382059792i
-0.33931021006916-0.0244917846161861i
-0.24911636944674-0.296678371488327i
-0.00472653571293921-0.359092551861752i
0.269322985640927-0.208389423701714i
0.317387810747669+0.0430759772555005i
0.164091983720504+0.287622035082944i
-0.0923932758653822+0.306596709869629i
-0.296882294165422+0.107168769113045i
-0.278233791157741-0.160423099537984i
-0.0656296111652097-0.320322480971646i
0.205101273018072-0.256697151177898i
0.355760679422851-0.0565230256440947i
0.32876652661892+0.282463806782117i
0.0777147958598967+0.429649056624724i
-0.167516088102545+0.303871369582271i
-0.250630390731225+0.127462977039584i
-0.183366479441308-0.0632798914708557i
0.0528368135956428-0.0677340486218465i
0.228277260374678+0.108422503787564i
0.19289381505989+0.37584322509387i
-0.0558440781745019+0.604693837279532i
-0.384468314480546+0.515068304214414i
-0.605263909630293+0.248914272978734i
-0.583097515233844-0.00602894919974622i
-0.330212233882297-0.226783590438498i
-0.0678975609259317-0.171763723245452i
0.0133102808406361+0.0361727618144555i
-0.0976750302101331+0.220296042700939i
-0.309388308351968+0.224897356125694i
-0.462732007090679+0.00457269258301001i
-0.41346570011013-0.213460189400908i
-0.194603226726504-0.407010963865446i
0.113635258249984-0.41176183777106i
0.347993464591629-0.152194766572871i
0.297376503721131+0.193731222547873i
0.0346126983005394+0.358363916781319i
-0.201772611979103+0.281226966313828i
-0.324291568918142+0.0875145351355167i
-0.227606345311667-0.123138988240217i
0.0498352228309898-0.229527452045053i
0.258187506451882-0.0939575277300263i
0.258923259462688+0.20678562273756i
0.0347172134470259+0.356215476773221i
-0.264168571130377+0.336611195486546i
-0.427535998564889+0.124174746896094i
-0.362127839244266-0.218806392289562i
-0.124036076298779-0.360512626911393i
0.186713704342377-0.268238027041986i
0.359179227955178-0.0390237591400766i
0.241535326968478+0.248235634426421i
-0.0186132103745395+0.338507214086894i
-0.245266350401871+0.206426893186473i
-0.26858594970838-0.0158036835871346i
-0.10570287462007-0.219051112858666i
0.132630304356351-0.209767008061044i
0.313837642845555+0.0220574259113053i
0.217668093848538+0.350383620746466i
-0.0382622617540371+0.515463120105546i
-0.311589161875785+0.421588641886388i
-0.482095506271137+0.183559026976109i
-0.379209499682694-0.0792436179291239i
-0.158868516474989-0.219188076234247i
0.0890343537527959-0.126973955576334i
0.144693332485428+0.116344401502928i
-0.062080231045005+0.301398914128777i
-0.29168706052177+0.346739662560713i
-0.48247117531373+0.108146481422262i
-0.415932244856645-0.195694065086214i
-0.162460252090272-0.318342472844157i
0.10496500082642-0.273209584893297i
0.24816639221816-0.0314115672089155i
0.150804257299071+0.268595716994692i
-0.104059795668212+0.412248650352507i
-0.368194015145567+0.277463588307418i
-0.410252106573514-0.0191915127030264i
-0.261643176852267-0.24641788190006i
-0.0292870009808104-0.247984414925186i
0.194764525674304-0.0748199135201112i
0.192343507468009+0.225736139493036i
-0.0336338952257822+0.400032449225796i
-0.286663784760445+0.303372041515918i
-0.440780568277752+0.0418142210180715i
-0.346262661866528-0.27220185178188i
-0.086279175994952-0.370173515443677i
0.179705254333677-0.212613073185391i
0.275254055687589+0.0641982227280437i
0.146932222493895+0.286769741804431i
-0.0847144364440436+0.32367915991703i
-0.28309083756961+0.163900134338962i
-0.250110636158783-0.0929644619522677i
-0.0760695330968907-0.24853957899084i
0.17803662767784-0.186472008848441i
0.323125997694687+0.0452509812994749i
0.224856677087639+0.337072507111251i
-0.00907453660968192+0.477780496631061i
-0.317691066523385+0.344620258921899i
-0.425231994724189+0.0678320476025442i
-0.27786226190873-0.148541851519784i
-0.0180818124875021-0.163492516734074i
0.171328812738535-0.0246061687656131i
0.163990655338862+0.190700496810147i
-0.0045106725851045+0.367292251261786i
-0.271588313440486+0.312847970273354i
-0.441889173669836+0.0733041864854766i
-0.363998709375744-0.170728873542672i
-0.128722275965257-0.300207224658253i
0.135300227403485-0.226400045110908i
0.272230467172719+0.0356148127678302i
0.14893817395351+0.2758442376892i
-0.0954097743121491+0.332566198252998i
-0.362712169711133+0.258038336177672i
-0.410023263854663+0.0199065027895694i
-0.209661821557488-0.220504451676361i
0.0168010246999056-0.188371146466966i
0.172170372071111+0.0253848157872974i
0.0801384687793698+0.273922840158014i
-0.153529073039474+0.404231023006447i
-0.394918104680701+0.312228167460727i
-0.567502508150711+0.0417281560927311i
-0.47756384718302-0.25727924504237i
-0.203038315657148-0.362828978094413i
0.0672179952932987-0.286052054539876i
0.150833744669496-0.0767844381664105i
0.0175578853171773+0.136181263167991i
-0.187925561572409+0.119115880481935i
-0.333901951697875-0.0310390919774343i
-0.242545511536711-0.265422283207762i
0.0142240587485051-0.443568430546688i
0.344742496327078-0.330620591724933i
0.485570269200447-0.0245596078620088i
0.347981221169563+0.32178639738949i
0.0907064043638008+0.473084309225564i
-0.170221703434963+0.419343356429501i
-0.228736258590543+0.186221208328558i
-0.126467169324773-0.0516622669321856i
0.0858893232313269-0.0464385555220826i
0.210910612323399+0.116030819018618i
0.120854665030289+0.381357507172476i
-0.133085994965852+0.507618323997693i
-0.395664510129583+0.414481274975076i
-0.513210181450956+0.144617755046125i
-0.413088773302176-0.186232453609083i
-0.149817920039341-0.301308714719029i
0.0799655598382022-0.188464715400353i
0.173688700235563+0.0571749779255866i
0.0514539753246616+0.285869925065183i
-0.171257276542874+0.320103238863533i
-0.342918234344886+0.136385155274222i
-0.318654891157356-0.134320539383066i
-0.102129748038042-0.260969424720859i
0.117339302636127-0.162987549559864i
0.226330542650572+0.0581681000546187i
0.140965495117765+0.299602709382761i
-0.129425154076505+0.40660931746772i
-0.394590992546467+0.284381744405932i
-0.480507819620532-0.00847554259433336i
-0.349613554972854-0.287493385902688i
-0.100471721261815-0.349098653247158i
0.0769227079294658-0.191420677525114i
0.0943033596062527+0.0539901457816348i
-0.0483360886205461+0.181364298629418i
-0.256732096478208+0.0879594456327808i
-0.339475245449749-0.112094143840473i
-0.219010113899435-0.326526370922028i
0.0377390211250085-0.401167487378923i
0.291421254008996-0.253614539372317i
0.401674045168756+0.0253906681080544i
0.32041539275612+0.279239278966934i
0.0532397724891116+0.366081334638099i
-0.188265360366704+0.259103972631159i
-0.268752645314228+0.0809338284312618i
-0.160886088381065-0.0407866635709744i
0.0881755626729119+0.016464769783109i
0.199229721248808+0.204710406830236i
0.0828426448088203+0.367964279242862i
-0.199878667934035+0.45326624892763i
-0.453872697224813+0.339456154885227i
-0.523039271437699+0.0609463364884728i
-0.402611606121025-0.22784700306435i
-0.167992471683265-0.28950101735607i
0.0674657915028197-0.137957043992394i
0.159877444399+0.0280010673206365i
0.00721255243067185+0.183600343049218i
-0.189293430957405+0.199753264246321i
-0.296687753008742+0.0340673554877427i
-0.203537565369489-0.171785709045484i
0.0463634860168967-0.286725547471712i
0.233048565083713-0.150157608734406i
0.344306577979652+0.111355909939456i
0.230987860167628+0.346547028536638i
-0.0736230413043954+0.46547567778767i
-0.332107973285517+0.333590268695132i
-0.400988016468749+0.113299294336301i
-0.276929855338768-0.113851789056258i
-0.0850607292403712-0.152879845154652i
0.0594688071175908-0.0019856923929416i
-0.000155711666273104+0.16358094308981i
-0.205494154398359+0.284267959285299i
-0.409609407375732+0.152204023494981i
-0.495595311560672-0.136843417770078i
-0.377055965198981-0.360548573063398i
-0.0767647722488234-0.473519145316415i
0.197396786717184-0.380429019279111i
0.279482319714787-0.110784881800036i
0.182943479150793+0.151368116119979i
-0.00369799628765472+0.219707540791421i
-0.180687401299052+0.0615315548006146i
-0.196005670341081-0.140844801384724i
0.0537699160122001-0.256156486280768i
0.249007050895111-0.147049891438694i
0.32988645051582+0.120191195209804i
0.25388678815173+0.386835688772105i
-0.0595463029695579+0.48080463992705i
-0.313822009590179+0.329344158260455i
-0.414383354086836+0.0978381984047196i
-0.325792058577005-0.146217210653317i
-0.0912214078090815-0.217872399133193i
0.109251071754251-0.0416234742084379i
0.0883343180476899+0.207855148845592i
-0.090434274699928+0.339262826626126i
-0.312371191848197+0.257635994516873i
-0.440503385857953+0.0320026484514281i
-0.301299828912035-0.245082579872697i
-0.0483075699452571-0.336061085675957i
0.202550591683144-0.179126856268061i
0.312288133648199+0.0803760361160257i
0.185259393146436+0.336824825029983i
-0.0759722682738443+0.428544362259597i
-0.278888514907313+0.264757659598732i
-0.306964144978242+0.0284833930666301i
-0.171840834747842-0.0926051816827236i
0.0226758313514031-0.0430929612538227i
0.111931796494912+0.178657889834516i
0.0204865507336068+0.337488792242511i
-0.257856811292329+0.372527512672411i
-0.492084009285873+0.250794203941447i
-0.529433938141543-0.0260903916211326i
-0.416082884453598-0.289525289075284i
-0.120077899768337-0.399755425688194i
0.109243150367867-0.231681368265455i
0.161384373598143-0.0190610326228922i
0.0773732441902212+0.103552305282628i
-0.136025025169836+0.101814723167587i
-0.212828252769684-0.0977339694374744i
-0.103820546608509-0.274965836101309i
0.124845974098603-0.308004699627818i
0.326093182290424-0.167134187149066i
0.458113805827351+0.113922844617091i
0.346705273149428+0.365528789526379i
0.0166681286435664+0.453289777070304i
-0.20867697930807+0.355012753287333i
-0.302635240422849+0.103873586659318i
-0.193134329899066-0.0618871652558002i
-0.00654978871947375-0.0493154378618981i
0.133796828766411+0.0682717152415215i
0.0584661096731436+0.272920109621144i
-0.199091507599732+0.312720264545527i
-0.407074210058976+0.206608835049823i
-0.462848176826784-0.0128617757463195i
-0.307674530820107-0.27192793321191i
-0.054951623333701-0.333659710910075i
0.196053462376047-0.180169151886978i
0.251305928717474+0.0668957146802265i
0.110401862946056+0.193066594644429i
-0.111391250683219+0.246664200937573i
-0.289347785663864+0.130574245546643i
-0.261602856340617-0.0898298741934763i
-0.0914280409460994-0.162011824612511i
0.137422640712366-0.102406180933886i
0.222177685964362+0.148863281858202i
0.0567259794442351+0.367078129273896i
-0.194153254589926+0.402483552624443i
-0.413515665824326+0.279006431982939i
-0.476155115773164+0.00334315947874997i
-0.328418257867328-0.201106403529516i
-0.104021079693299-0.23143416967553i
0.0501421959053409-0.108742454804234i
0.0530254632453314+0.0945974288272438i
-0.104698022400431+0.183964820240736i
-0.292660047658646+0.140780862326132i
-0.345239598056432-0.0351792402731773i
-0.248775672062686-0.244201429089775i
-0.00586566079894685-0.306325331586764i
0.231708461607658-0.19778372700137i
0.24795868482103+0.0754971329004512i
0.132529200917675+0.27655117866982i
-0.103838201116712+0.313051977819762i
-0.285256752377548+0.17735288941287i
-0.238470183243087-0.0611152124862174i
-0.0838381472143583-0.194150873664499i
0.129788713143467-0.187427483928595i
0.217615852618068+0.0287508001772045i
0.126931460758472+0.26599049467692i
-0.056158470908999+0.344241371618758i
-0.249283340148647+0.214758958747111i
-0.312981938695506-0.0584604575576803i
-0.187814847900127-0.226370200755143i
0.0522655498060064-0.265502285637284i
0.217281618834599-0.111783729678844i
0.22009673494604+0.149693439926464i
0.0648080039272274+0.318154501675249i
-0.184788757432252+0.264849082029658i
-0.3081959759206+0.0660355269868881i
-0.231812899262282-0.12101789912714i
-0.0354459561054153-0.230707256588686i
0.141913464759783-0.0744702110307124i
0.17540987999348+0.15816026725007i
0.0724152192789693+0.323980002212722i
-0.163098928129325+0.386590044319938i
-0.348233929631823+0.211335724000957i
-0.334888713163325-0.0196956917199953i
-0.213745750541559-0.158392903807286i
-0.0522928461009695-0.134530462654724i
0.0758022923956627+0.0398561777300731i
-0.0011561287628058+0.219252255949508i
-0.226521097120601+0.310940395153988i
-0.406283263417279+0.181101292457191i
-0.450841001448606-0.0734056824137296i
-0.309283650083089-0.263303129477314i
-0.126459662286579-0.332586067531227i
0.0623763259117715-0.198490804251862i
0.150730208175961+0.00334144668283046i
0.00331491814364778+0.144291419844988i
-0.142705110656416+0.118212605059626i
-0.23544342275311-0.0362552039963158i
-0.17467369506484-0.174422403359725i
0.0382411887368648-0.228306199111193i
0.202855138657291-0.120807363305243i
0.331086826808382+0.0779918422509711i
0.21804138330879+0.287249946437645i
-0.012943570692218+0.398663463734875i
-0.168301382809774+0.282668002365957i
-0.280151945765306+0.0811586221795678i
-0.170438011713537-0.044511790329502i
0.0114729090202496-0.0496814049148508i
0.109459815252781+0.119413728827275i
0.117302608150289+0.228560746050965i
-0.0663530952800886+0.308429968498652i
-0.326388122104752+0.287262523095445i
-0.405757003699477+0.0439699407793982i
-0.290010343893519-0.139056922702085i
-0.0898794829941137-0.218031543576427i
0.0975446021708346-0.131344090662562i
0.148285956398523+0.0658539308852651i
0.0482819336094199+0.219934684904265i
-0.143170652723715+0.242778818392922i
-0.275194431150741+0.0955476018806787i
-0.264697821678536-0.0932876651391587i
-0.114586914983344-0.183230667024585i
0.0944700271952406-0.126123944918296i
0.15995728892663+0.0458918659319178i
0.0687512711062032+0.221561833511464i
-0.127263099022502+0.280890861707157i
-0.346511707145201+0.1755111841023i
-0.36678431857119-0.0370433726242743i
-0.254514428701477-0.188052532423842i
-0.0915413354771671-0.229846383759043i
0.0881514001405982-0.112179580578051i
0.072213513440259+0.069895869457822i
-0.0464378208850741+0.153300636829787i
-0.224554068156238+0.125916039535807i
-0.312528197263961-0.0184436311685742i
-0.202063126983331-0.165825124898528i
-0.0590905438462238-0.258771107144347i
0.143687691138782-0.137047957271621i
0.174881085341185+0.0696737585973939i
0.0551618582542303+0.236207576022401i
-0.101787361529861+0.323337532761217i
-0.269931098232654+0.166806371849146i
-0.260240489750754-0.0192375355926797i
-0.147225946482494-0.159412149139697i
-0.00703495603471953-0.125427191014775i
0.10919105973093+0.0341706152752133i
0.0837937620836147+0.199820112243642i
-0.0985810878492968+0.303449351582521i
-0.25382377820566+0.16798366394877i
-0.306773322476584-0.0199524584430844i
-0.230554017274048-0.157809303274557i
-0.0472535953777325-0.221462185373078i
0.124211859697196-0.0902039198787637i
0.150794266945696+0.136157829567972i
0.000255930925891592+0.284793832453114i
-0.161930176194457+0.290394435705099i
-0.258994404472919+0.141357957198942i
-0.214998949491817-0.0667091284961521i
-0.0838895226894449-0.135264169609991i
0.06590797934043-0.0704624477111832i
0.163950667802399+0.0214018233100846i
0.0589488060131048+0.208994871208039i
-0.131224727809387+0.271337603680102i
-0.269381081999716+0.138765468737099i
-0.274092125659643-0.0279626477648112i
-0.133617554902849-0.206730588638789i
0.0486901470540746-0.176316041357723i
0.189590553559085-0.00323012809566989i
0.169078679899351+0.15939708242701i
0.0427240903215591+0.267291455798107i
-0.163654020584797+0.195929510378277i
-0.289553341449062+0.0468249384716459i
-0.203528626156205-0.0973135075647152i
-0.061785608799059-0.140804062545992i
0.0960341466311916-0.0367512012118408i
0.0973280872572473+0.123909660417898i
-0.0353335093888558+0.26087838888547i
-0.223453901641093+0.215466119119027i
-0.362499607831002+0.0260020155671452i
-0.334531061521115-0.167461671642374i
-0.232330583295807-0.261808479549298i
0.00210583010054503-0.212706048732622i
0.150592983976912-0.0821685183309878i
0.0744902759557569+0.0654248333352485i
-0.0784039956933251+0.136125284038508i
-0.235421115866257+0.0745684837778131i
-0.250892936592144-0.0919898895443367i
-0.105816872340461-0.2322573079859i
0.0741501317184938-0.229994132006106i
0.200769548391664-0.0780889403886422i
0.213346073723703+0.148063238026284i
0.0351323951817241+0.280637274434975i
-0.169641226015011+0.268159243176178i
-0.241021902942076+0.114717715000655i
-0.201395548613628-0.0536928833132143i
-0.0214374273253687-0.0779907449190418i
0.0869523874072919-0.00839855583776067i
0.0660775961494427+0.143520771292613i
0.00434325190934573+0.321611776749158i
-0.171904021314474+0.327349195365112i
-0.316521641769602+0.133428448218143i
-0.292452937062429-0.0435773417597346i
-0.153768026521533-0.134354236726779i
0.00182900509870397-0.0581182039985458i
0.0708394111007997+0.0783637325849943i
-0.00283849476154838+0.185676119191465i
-0.176018572870996+0.257955529193919i
-0.315216329475856+0.152730599596241i
-0.366655948305269-0.00117468942756456i
-0.268029139743803-0.157616387467822i
-0.0432979618333928-0.196120672373525i
0.0819235741311344-0.0942193414588351i
0.0850823978475246+0.0344195047379395i
-0.026416695159181+0.15265129327883i
-0.157313508583452+0.0885778179261631i
-0.222818678381434-0.0647432154697748i
-0.157950886929189-0.182175317652523i
0.0493829335652294-0.254615088507753i
0.177698054432935-0.203093009290595i
0.227088861601308+0.000170832949931208i
0.144978500687279+0.165487628747405i
-0.0165561867634667+0.204753103221155i
-0.119940063779175+0.128353919036998i
-0.127756425313564-0.0494355487225075i
-0.0467941570533801-0.12195467573906i
0.0646056943876265-0.116753651048063i
0.119410924823253+0.0581842618255837i
0.0612982245078268+0.240379687504237i
-0.0678866066745538+0.269623137933199i
-0.243204380421687+0.218665997889395i
-0.270204920439766+0.025071941259202i
-0.201910323424726-0.106972513769006i
-0.0749296125398161-0.165555385977856i
0.0560651889467056-0.0682940162075134i
0.0350710026218644+0.0953724396896043i
-0.0460706235388128+0.182472914367006i
-0.209588096028753+0.177727545301576i
-0.331848024756124+0.0062814812799544i
-0.269329919965612-0.106461217414939i
-0.13250142449655-0.163739057074055i
-0.00122120505378512-0.155603729210113i
0.0790717807725681-0.000105663159577735i
0.00651575482534593+0.148330639903024i
-0.138594163906294+0.157471009608402i
-0.261926895642683+0.0723027195820245i
-0.260024881511173-0.0649032441660309i
-0.109255620460167-0.205245954256869i
0.0282444509279033-0.192901861481831i
0.134904735654182-0.062811019161068i
0.145217324776817+0.0831335245275033i
0.0158510231183652+0.18896989638043i
-0.134173555040613+0.192784089699376i
-0.196206621194788+0.0567570068932071i
-0.149422477922078-0.0516125873714688i
0.00127602010239287-0.051755564768463i
0.112595015443406+0.0228857748552659i
0.128363633856512+0.15668265767231i
0.0591206429425159+0.256181031375816i
-0.169188289657193+0.296139060776656i
-0.291537421372005+0.186594420277892i
-0.269861599142941+0.0301363357260513i
-0.196684829169985-0.071381740760254i
-0.0144267076696719-0.112321922224671i
0.0388674761499607-0.0105413481173563i
-0.032311756014946+0.0994889132233521i
-0.0859297663210095+0.112824855432635i
-0.188356022278298+0.0480523752205445i
-0.221550890686287-0.0795993585507196i
-0.107689051719395-0.193002057468358i
0.0621306190435005-0.183884731613233i
0.180264166502164-0.0618955726460551i
0.167776134181084+0.0663631405767094i
0.0452758268780382+0.201271164101719i
-0.14768068258608+0.201748102601628i
-0.200365828747837+0.0548704028704096i
-0.149866092933821-0.0641643025257771i
-0.0922575292806857-0.10482478460709i
0.0601665414082158-0.0146686871481133i
0.0880859379217206+0.130511280280704i
-0.0469624726244532+0.203642446421285i
-0.199871907468672+0.175665719364088i
-0.308185950232408+0.0837908966167756i
-0.285557728355506-0.0690538546021406i
-0.168582321827478-0.195703228053162i
-0.00655194055940986-0.185618053168655i
0.109383083074986-0.0746896986734289i
0.092810734982535+0.0926152655607225i
-0.0296238675389975+0.180966141636849i
-0.178189874512214+0.087902419097477i
-0.195937610678825-2.9191698283656e-05i
-0.125618216218674-0.0471500198401217i
0.00131716746912837-0.0944381928884834i
0.0914809142601344-0.0157693030753393i
0.0401737875084582+0.129638419632283i
-0.0613635196618605+0.240674843603442i
-0.176806385635739+0.208527722275092i
-0.275312754938747+0.0841808378431947i
-0.290038584259911-0.0224323298447226i
-0.148957874282615-0.126440355841273i
-0.00548755714797002-0.0970739487859026i
0.0345337594680975+0.00248614571406387i
-0.0234478643557257+0.108244184189815i
-0.111552581992745+0.138109901871421i
-0.174455039177713+0.0145612928629308i
-0.157870564210538-0.0697159688821895i
-0.0694103365694482-0.131380685929756i
0.01499411776477-0.122451474897086i
0.133838363226413+0.0177807507501309i
0.101726429537631+0.126633281412801i
-0.0129578019303638+0.218969147505348i
-0.0975376383808811+0.219002873498717i
-0.155237685930632+0.0651792630826833i
-0.0970892068639975-0.0527246411066413i
-0.023017359780889-0.103730786083195i
0.0702590920871296-0.0237789543972732i
0.0789638246706634+0.100408044832094i
0.00896902428776683+0.165160979843391i
-0.0923129952600126+0.168175073013578i
-0.222924848806608+0.0667600534397355i
-0.16428244903042-0.0647347815341357i
-0.0654370660712757-0.156013510250593i
0.0327210426504536-0.0654260377013079i
0.119305474842261+0.0318672327357055i
0.0381878866445063+0.131480632725084i
-0.0507443054935772+0.223695521845416i
-0.174933758319936+0.130251623200073i
-0.262545746567683+0.0391390941473562i
-0.191999118100687-0.0248180691458301i
-0.0893999922777078-0.0283779105039365i
0.00664857992478141+0.0519261092604639i
-0.00686309788373322+0.113867423673339i
-0.139084742004888+0.145311456017892i
-0.232422495989417+0.123432173086951i
-0.305990597160054+0.00771563341254217i
-0.259747504920203-0.121255447029066i
-0.102758109120563-0.201215255360866i
-0.00696585226914972-0.136953936063274i
0.0563074473052856-0.0105857509568745i
-0.00855314476894173+0.0347334433721233i
-0.142713361405101+0.0804348892196014i
-0.134742863427986+0.00656039237468714i
-0.104715085835081-0.0847840093180473i
-0.0469747005775172-0.0960915607377196i
0.113710090418036-0.0696419700179767i
0.177649361854603+0.0145414728109345i
0.121379895367193+0.141569261989598i
-0.0164416770009445+0.244225497360438i
-0.138543279819323+0.193312272632318i
-0.148735603671238+0.11724168950336i
-0.123996661160816+0.0542542425198218i
-0.0636913822095092+0.0420477793715401i
0.0234458171593743+0.0966749392382007i
-0.0163498477249237+0.151938223244162i
-0.131014614576696+0.233709564420001i
-0.213177875760079+0.215006344316921i
-0.29171309787931+0.124682127350979i
-0.228371451581783+0.0134883756888927i
-0.100705674782765-0.0976605541482071i
-0.0491459321797285-0.0731331198790672i
0.0223373973942118-0.00121875205619041i
-0.0262012402181531+0.0544374050843172i
-0.13460223652784+0.104845937598119i
-0.147770925878859+0.0320408153795027i
-0.138874691571217-0.0668360288902063i
-0.0474192777656431-0.132554974475957i
0.0519272179562517-0.152660781617628i
0.11013756033358+0.00234649634668772i
0.0827130508580131+0.0992866071138249i
0.0020483377245689+0.153285078335502i
-0.0598733924396374+0.144422006781794i
-0.155616867338058+0.0230026593869458i
-0.150008512053533-0.0280061335415388i
-0.0353256218570153-0.0961391094575933i
0.0346549658568364+0.00856639359824171i
0.0315503452561037+0.102778317219914i
-0.0603128365369771+0.120958581080992i
-0.198690688449924+0.144372375875857i
-0.23907900915603-0.00158381140979769i
-0.178248201171199-0.0773841146325309i
-0.119664226299382-0.133138193371717i
-0.0433278292477897-0.119971849704453i
0.0271168103203949-0.00880458953620327i
-0.01435313138735+0.0527389077516121i
-0.0528417631917358+0.0983446645921199i
-0.126532014061585+0.0428645375793053i
-0.196627431271359-0.0304182342167027i
-0.0966079079421997-0.0670507903561192i
-0.031970241024736-0.0503752667504797i
-0.0049048513997478+0.0351539612218454i
-0.00941946453089582+0.131074586368961i
-0.0780068565914873+0.181843997312348i
-0.161243517189959+0.1432306144826i
-0.221468635907684+0.0733927571721633i
-0.221191977110835-0.0129639106283351i
-0.199004856681489-0.0552130591903949i
-0.0756574698980437-0.00739972785106226i
-0.0224634773084202+0.0505952437551453i
-0.100294970840504+0.0484488770701307i
-0.178877111461351+0.0697988049198317i
-0.184093146792703+0.010052176670397i
-0.134700072593254-0.0940823388953537i
-0.0723368025814121-0.11720435312179i
0.0649259687992811-0.119556688706307i
0.113795395222213+0.00548416955240442i
0.0898399813481502+0.0843384739618702i
0.0476094947825861+0.124091167373969i
-0.0438778849482464+0.164024343488452i
-0.0843915918359118+0.0658592312724644i
-0.0514713174663411+0.0216036940050657i
0.0138150880689588+0.0414050090828803i
0.0303660711617739+0.0849866096220029i
-0.00652013665719477+0.20288610083959i
-0.112486665791179+0.22476623794493i
-0.22302151421136+0.154804402053123i
-0.223278434434432+0.0845027831340207i
-0.219787338952882-0.0105932571225505i
-0.149372160195188-0.0747689042044157i
-0.059588592125408-0.110927858963433i
-0.0385832042639962-0.0419406210407229i
-0.0359525926867868+0.0219046588441989i
-0.115315710229505+0.00375298426073i
-0.151967479511594-0.0170510129374218i
-0.136837250674675-0.0885781364646344i
-0.0443959002850725-0.128657758421741i
0.0674781315184483-0.105460882717545i
0.073780698218632-0.00935676677548468i
0.0505180171191527+0.0842747155504622i
-0.0606368053216018+0.141109036268602i
-0.128871836292588+0.12871931508799i
-0.16355299283507+0.0482594818332558i
-0.196415281438908-0.00373200447674137i
-0.109355582361735-0.0310995765484533i
-0.0768124678072306-0.0293485495810941i
-0.0909755549751789+0.0197842287087887i
-0.144260692171587+0.0873389221066479i
-0.199067657883104+0.0425356836608661i
-0.20555776400225-0.0372510226398669i
-0.180004303949219-0.0764805745597652i
-0.0716705981287521-0.140588951087504i
-0.0225649730579887-0.121259196473062i
-0.00897769423057028-0.0458184050958669i
0.00121007331276113+0.043406067057111i
-0.0618706675871528+0.10905772587865i
-0.077559767746546+0.074583513196437i
-0.0797941011506586+0.0477378054248017i
-0.0683373609808218+0.0121442887900057i
0.0219272034797306+0.0310739720430293i
0.0187118711425223+0.112130453792729i
-0.0474391467849192+0.184610404430284i
-0.120321280891742+0.250262235304496i
-0.202282540495134+0.221222596775871i
-0.235331966961566+0.13818343017572i
-0.241550342003137+0.0484406753845163i
-0.218245876569297-0.0162922310319952i
-0.148785410277447-0.0250925256806641i
-0.106052764984529-0.0240858539021183i
-0.16585860148795+0.0173506203329191i
-0.204901041888182+0.005410265379354i
-0.200272736190915-0.107043674935607i
-0.120552906079989-0.187581556305393i
-0.0445350205335575-0.197059969843157i
0.0112132137726118-0.144909991648399i
0.11470420003867-0.105561529780626i
0.0885713153699385-0.0011127563881193i
0.0508081850105099+0.0491090969521743i
0.0325555860665422-0.0160981438397041i
0.0182169885308376+0.00222604044077361i
0.0270068101657331-0.0117682641007225i
0.0635441465051218+0.00194963287787635i
0.103741125893108+0.0660404388992468i
0.0320759699523978+0.113901089901197i
-0.0293996842140039+0.182676576780249i
-0.113653841257628+0.152502810684436i
-0.16325033067712+0.0900031303272937i
-0.137142365575298+0.0521834600685228i
-0.14017335087697+0.0185678507138385i
-0.121417995153194+0.0259161514196239i
-0.0788662703178647+0.0215841233199226i
-0.113450886733275+0.0496182033528757i
-0.216569573715876+0.0361869836315866i
-0.218626746483647-0.0380648984954841i
-0.174182015205976-0.0639673763579709i
-0.12046305823399-0.0954297381772033i
-0.0674883767014836-0.0982646684165706i
-0.0292949765694249-0.0604456280327672i
-0.0394771050080366-0.0274615837432001i
-0.0763166797116726-0.0110558542267021i
-0.0939695360704541-0.0146795605016571i
-0.130564472320577-0.0772552977422918i
-0.0525503559420949-0.101031503334135i
-0.029981359598524-0.0348780074037297i
-0.0155486006017958+0.00518193908008427i
0.021301684092299+0.00714411871152426i
-0.0507353880061072+0.0471757184697536i
-0.0597615303372443+0.116874628826639i
-0.0854448270951886+0.0692920106042679i
-0.0900103231064948+0.00887738465297568i
-0.0364305277810234+0.0171337113619788i
0.000505658086562043+0.0140650509753884i
-0.0273803795807115+0.0293437033736427i
-0.0613151481446013+0.100130841722095i
-0.0630992897503943+0.139153642846587i
-0.120115107434652+0.0813442061213255i
-0.133904040930549+0.044809023533926i
-0.10109277598701+0.0132282529239921i
-0.0456721143119019-0.0136848016430658i
-0.0222262513801898+0.0274495118138731i
-0.0397578208683041+0.0405231165389437i
-0.0745200987363205+0.0650633484376882i
-0.0924632538239053+0.0438141223244525i
-0.0940019961678406+0.0119192966649615i
-0.10349218886699+0.0296249598812237i
-0.0336222674488747-0.0243213930341292i
-0.0279741552074007-0.0132752106743027i
-0.0366847193636587+0.0121006971868366i
-0.0385142315641626+0.0311218524679853i
-0.0829840789509176+0.0458202567367091i
-0.110089674104991+0.00213476802017529i
-0.147322536355602-0.0328577787584013i
-0.0939944004047566-0.068524032231313i
-0.0551889900515457-0.0660749902968062i
-0.0520276555652383-0.0538324957092552i
-0.0147416201220686-0.0643638367628177i
-0.0310490078047813-0.0292193404904967i
-0.031934059434284-0.0471866453812461i
-0.0172860546673352-0.08880422263084i
-0.000117181271039252-0.0756112306748576i
0.0191856609426192-0.0779013759203844i
-0.0102589749138126-0.0197738452963727i
-0.00537224511941713+0.0394606875485923i
-0.0127579944695664+0.0682425508707071i
-0.0540137892803954+0.0659315333018477i
-0.0736189500670964+0.0599575847039519i
-0.0539378434224289+0.0593859340277001i
-0.0694113440265504+0.0507956283449919i
-0.0750855286155597+0.063864808831723i
-0.0617387177620179+0.063252095029456i
-0.116617100778561+0.0919755594796089i
-0.158190499973877+0.068453988778474i
-0.214497185503545+0.0187469297795386i
-0.200700247706089+0.0218976384814003i
-0.191664055478423-0.00919973240292907i
-0.191456632611022-0.036700500267642i
-0.127720811875792-0.0224310637707605i
-0.103346136526568-0.0272411534655964i
-0.103128775053-0.0181252018675673i
-0.0927160744949418-0.0111403394343192i
-0.0360207802102404-0.0721509151025363i
-0.0321539514995066-0.0630747904126517i
-0.0106516947442571-0.0133449331866393i
0.0493533983025899+0.0114801445168315i
0.0401196855582754+0.0131385644396167i
0.0411723617844895+0.0403221804010052i
0.0307963759482256+0.0672711904651735i
-0.0165618590274068+0.0389920511284803i
-0.0531645181636579+0.0792537041039484i
-0.0495509802577805+0.052065892538815i
-0.0108163753898456+0.0178464291226075i
-0.00924747111756171+0.0472980165527592i
-0.0417569317305452+0.0552980962561062i
-0.0513475198605093+0.0411522481358189i
-0.0663765696418037+0.0242640098106449i
-0.0584532258505067+0.0328212124024479i
-0.0247206173871004+0.00694108029210529i
-0.0205935606477596+0.00822770170306491i
-0.0238840151169065+0.0408641469633089i
-0.0207697086660101+0.0575165980932236i
-0.02915375203764+0.0125389227552789i
-0.0651972187662554+0.0106996736004771i
-0.0581576883119802+0.0626767358156896i
-0.0382470946111981+0.0202574512475441i
-0.0660556745536962+0.0298129849278838i
-0.0470446759537606+0.0568121516755201i
-0.0453609561131839-0.00257785887499942i
-0.100323432322208+0.000309969054635554i
-0.127680917648375+0.0164828815086929i
-0.121361071056222-0.00762184144112447i
-0.124008707462239-0.0260795557726539i
-0.129300527931934-0.0258987849978725i
-0.0977490145699001-0.0285841463048706i
-0.103615294830892-0.0563590069711792i
-0.096617686304965-0.0439853563839858i
-0.0739571273578939-0.0557994419800131i
-0.0823597697016924-0.040571500516198i
-0.0591427943642451-0.0290953797525401i
-0.0242561131515218-0.0367246712370131i
-0.00689398515584328-0.0225952787005203i
-0.014758072157066-0.0226752944923485i
-0.0185137693869197+0.0299042473502528i
-0.0210406323561493+0.0411655265803371i
-0.0212092155375152+0.0622476851810769i
-0.0464926525948011+0.0767389765558639i
-0.045457046108565+0.0476060766060929i
-0.0318418787417318+0.0704159994711109i
-0.0515946896771272+0.094733634605205i
-0.00194633705558344+0.0798917272655351i
-0.0169976233684878+0.103286662816103i
-0.0765037661752511+0.176834306681848i
-0.0766004409634419+0.178357297422287i
-0.112625910842601+0.135077319969996i
-0.127208547231166+0.112775042051258i
-0.15877949765903+0.0726675610206296i
-0.1720177584219+0.0712931080858124i
-0.152386859295767+0.0789258279838403i
-0.184624090878331+0.0241233751831492i
-0.178636117939877+0.00459044909076786i
-0.127557044297267-0.0472937378952286i
-0.091501805970642-0.079385960991836i
-0.125293194137934-0.0659748872968531i
-0.109440352238563-0.104856886328589i
-0.0573002191729035-0.0972158614164188i
-0.00973644851827625-0.0979470420498622i
0.0484372885818544-0.12909748327053i
0.0564866848686406-0.0820284805672332i
0.0956533137704733-0.0255890354550975i
0.0949461494479343-0.00912236759075414i
0.0603126491317363+0.0374572874130538i
0.0832497997191349+0.0582589098633747i
0.0659348422459032+0.0767716045891329i
0.0124830790630633+0.0995025712905361i
0.00371659459438765+0.130978787667769i
-0.0226110751508525+0.159741506532126i
-0.0715395163686284+0.131117542174588i
-0.104802819333033+0.147232882653611i
-0.154928651729147+0.112775633386057i
-0.164771723953175+0.0698148893513065i
-0.150055855004897+0.0170494268256095i
-0.171526397394262-0.00692654873553904i
-0.177797170415062-0.00591204639962224i
-0.177477212934239-0.061481616625913i
-0.165205576860448-0.0331946224595284i
-0.122300563697698-0.0679173022317556i
-0.109082251296878-0.0561860008113647i
-0.0776755794782622-0.0760072618707618i
-0.0467772583916771-0.101821364251921i
-0.0693531931769283-0.0311602599347275i
-0.0526519584451309-0.0338487901719684i
-0.0746279232560483+0.0370300785406439i
-0.0917608695481336+0.0081343771837978i
-0.0696025067244895+0.0128641471151524i
-0.0802879518857317+0.0414370898145775i
-0.0612301030314066-0.025230939386925i
-0.0393627233161786+0.0106327304218259i
-0.0241700009418063+0.0194577120449926i
-0.0411905083429104+0.0480308655071874i
-0.073434828803946+0.0406273996951585i
-0.0753469590236779+0.0059273690163472i
-0.0775228891409255+0.0307182128719549i
-0.0361534751377012+0.0226394255462771i
0.0113229999408277+0.0218286775871439i
0.0098059969927289+0.0463978815868724i
-0.0216489456115299+0.0945384733548678i
-0.0540050231001904+0.138607514906271i
-0.0783493832441853+0.128967367658571i
-0.0745751340107369+0.0722093231141943i
-0.0687423682509695+0.0677088362840836i
-0.0860643000688216+0.111787841405973i
-0.0770567253824445+0.0919288850447075i
-0.101350754953711+0.073026901930057i
-0.115077002689415+0.0726127419002718i
-0.139741630792998+0.0326474195853655i
-0.162178932408347-0.0188487202580328i
-0.149280647845312-0.0698609418509424i
-0.112119719299276-0.0622099494420846i
-0.0435826430074753-0.0239673654550701i
-0.0315494671931828-0.0546931741060961i
-0.0432210488209159-0.0329184289559865i
-0.0704994503458636-0.0164175272018839i
-0.092294832287558-0.0561226621291616i
-0.085091293817717-0.0553646039377386i
-0.0406776310042153-0.0577933578390295i
-0.00901803766427677-0.0209603635818067i
-0.0108487862943349-0.0196522182505485i
0.00469948811364748-0.0101602072794515i
-0.0413855480999251+0.0326239423341741i
-0.0746784632520886+0.0218951418928642i
-0.0433790590404902+0.00600756208698808i
-0.0695160518448084-0.0109411615480955i
-0.0454248494254886+0.0208075592257265i
-0.00478367863440932+0.0769908549735636i
-0.0372599836340686+0.0930220468893829i
-0.069132307951085+0.105222648504616i
-0.135576979782244+0.135314110773046i
-0.164596807415908+0.0909053426715614i
-0.157586422358109+0.0494129697769483i
-0.13682181227804+0.0339587320300344i
-0.121011695548653+0.0157498636941843i
-0.156370259311151+0.0410339937372676i
-0.181584456799579+0.0608663448138248i
-0.224120830075952+0.0419128428420424i
-0.251960536389819-0.0268897288886302i
-0.237457518755453-0.0621222392467395i
-0.153892717738313-0.134558130030457i
-0.0305381788760199-0.151049499127691i
-0.0232409237507695-0.0915196203261348i
-0.0386331530687812-0.0569597769809328i
0.00806700236858513-0.00693934642630623i
-0.0202016778320663-0.0308804431838444i
-0.0170907996234642-0.0321990967238588i
0.0538053877335048-0.0288320412017893i
0.0800458959211869-0.000952858491524542i
0.0905472551383726+0.0767373715019986i
0.0309274528388653+0.151434023882499i
-0.0143166541555399+0.220711368442767i
-0.0729162623996982+0.237154035985594i
-0.14369706867799+0.202116332843981i
-0.156261256837088+0.0876785330655098i
-0.158915681775436+0.0492846904647954i
-0.129917445680492+0.0159255131111345i
-0.13708515253727+0.0159835374614766i
-0.123729821419853+0.0584134771378973i
-0.170728578650607+0.00534872713693413i
-0.208732486475892-0.0229332212470421i
-0.135298683987212-0.128682753072485i
-0.0971720307334494-0.170287217485108i
-0.00540620196348504-0.119201915596212i
0.0530857806827577-0.119023283286652i
0.0465602833615855-0.0296857900446276i
0.032605872837746+0.0381953155946818i
-0.00160154965466791+0.0613310414238198i
-0.00620200563601096+0.0211001807348823i
-0.0292148567239778-0.0384165326284615i
-0.0129555224942552-0.00981171577035219i
0.0247400041225914+0.0425422483824844i
-0.0432878062123377+0.102969277644094i
-0.0954473880495818+0.132196391454701i
-0.149742331760234+0.107642424215227i
-0.218135030585349+0.020766735295805i
-0.200718536638655-0.0446777689731906i
-0.182992802936122-0.100016329055365i
-0.127299672522141-0.106379098577489i
-0.0690565869759323-0.0484702930969817i
-0.0426907606125606+0.0124054801276079i
-0.0516123207870453+0.0430397365437936i
-0.110086955695045-0.0109909059792766i
-0.129771437582027-0.0772975771011567i
-0.0860446573109899-0.0882693059006033i
-0.0234186422802756-0.0657595771683898i
0.00691335367168806+0.00893956684985354i
-0.00332116470001289+0.0928012706619247i
-0.0386396206660276+0.102670734610931i
-0.101554020689421+0.0990036254939384i
-0.136678236230558+0.0444799551694589i
-0.132868553495579-0.0181676118787934i
-0.113194570067115-0.0100961819469462i
-0.0441023952066978-0.0115196189053276i
-0.0392279642066441+0.00590358510082225i
-0.0666560363098556+0.0833253731457785i
-0.0849729956763244+0.0835346648644859i
-0.137635831223316-0.00162442974323962i
-0.142821851694255-0.0394488860427286i
-0.114619758985254-0.0467932179249597i
-0.0541518762697213-0.0448188637872273i
0.00785874864231131+0.00415460439409714i
0.00141506888557539+0.0661009902648387i
-0.0636307793881785+0.106189471662247i
-0.144403355838004+0.0721808107004834i
-0.183267997261221+0.00300120406480032i
-0.159300262279431-0.0195898477967877i
-0.0627531639813768-0.0600396188896214i
-0.0016580029950857-0.0546586819535267i
-0.0113170850481965+0.00364950802623669i
-0.0470112991270935+0.0213415580620355i
-0.142816120857907+0.0319111717928233i
-0.154603859662736-0.0283628796074161i
-0.10029004588804-0.117421796960941i
-0.0364781519688865-0.105827159327534i
0.0687745407580033-0.0894459362925995i
0.0726794078258873-0.0173488691592386i
0.00341227971624867+0.0718489276947068i
-0.0346425152870692+0.0850855911974942i
-0.0827063485994382+0.069286533100605i
-0.130015230804339-0.0107177407281365i
-0.0970041993483736-0.060696922390897i
-0.0561507833085967-0.0441451660801562i
-0.0155329535572724+0.0224741046181628i
-0.0184064251948163+0.0618368307877867i
-0.102072898431547+0.0685302889841961i
-0.183350649486108+0.0456259907660709i
-0.216933691032765-0.0586090874171793i
-0.150770967096117-0.118454330266775i
-0.0907473432352338-0.142011745754034i
-0.0391773153785901-0.102198457341111i
0.00763551861714818-0.00395300138096115i
-0.0246437558001257+0.0444521739540198i
-0.105118766524989+0.0404907809770238i
-0.149456018771912+0.00830292728599003i
-0.125600247593697-0.0441668719957896i
-0.0879268377823344-0.0729841854825394i
-0.0195532498581217-0.0217614132004851i
-0.0265926541138598+0.022233184524063i
-0.0700774532739443+0.0749381381621813i
-0.109275856378873+0.118488749979099i
-0.2007909551943+0.0695711324895738i
-0.198556939323078-0.0258702368570129i
-0.130588769127592-0.125609137423841i
-0.0351273030590927-0.139625861964092i
0.0025699840243114-0.0430457013668843i
0.0292233294321499+0.0286296378609771i
0.0105692973697141+0.0625009856462691i
-0.0840193661762738+0.0770873843198816i
-0.080380364124372-0.000938338666947215i
-0.0612908921450597-0.075076015353543i
0.0205618937026122-0.0577160903554295i
0.0939464637846237+0.00217832724385359i
0.0903153919941182+0.0996203412250857i
0.0149639052015062+0.179667360226491i
-0.098502214542207+0.172030035421962i
-0.149923443376233+0.125166195321474i
-0.200580650537311+0.0419742660426177i
-0.126461727071247-0.0675450244297436i
-0.0262407312899396-0.0845908716496705i
-0.027250324432447+0.0119009414698177i
-0.0469668830980254+0.055300615231149i
-0.111826891213243+0.0430691074404243i
-0.178815974531488-0.0333007210565608i
-0.165488726677923-0.127263908682738i
-0.0741327709701127-0.166525899885913i
0.0249544852499427-0.179399161631472i
0.0881132658187922-0.0995696157801886i
0.0881201819872508-0.00740252125217764i
0.0543466315373597+0.0703217374883588i
-0.011330233166079+0.0626835825867756i
-0.0855050053941384+0.0109956503200497i
-0.0836788446129926-0.0359812377244301i
-0.0341939261466524-0.0555539037836843i
0.0140719657440036-0.00490180990020815i
0.0517999224875639+0.0547119940490963i
-0.0425397517715627+0.150156629337729i
-0.170718650882959+0.171110836614519i
-0.226021119859753+0.0554728698760566i
-0.235650654025713-0.0328466133708349i
-0.135454043696507-0.0549779106002751i
-0.045595740727645-0.086401365934358i
-0.0317833715454275-0.0259701105718099i
-0.05099351282205+0.0458273874387179i
-0.109344971620784+0.0948487669515808i
-0.184031500265595+0.0850270829674042i
-0.226496746128825-0.0272214388746355i
-0.191864937436865-0.0946238413623196i
-0.0538848326226548-0.122441818651325i
0.037122524760626-0.0899073176889436i
0.00333767399765463+0.0050734764489059i
-0.0419778449985759+0.0785470172452915i
-0.132748327891479+0.0416190912381236i
-0.17827066014486-0.00288836255875222i
-0.132825311988837-0.0944154544753303i
-0.0327622723600967-0.171159656497663i
0.121340652068351-0.0794353198054847i
0.127319632912676+0.0405858894728746i
0.0697419097942616+0.145422360485302i
-0.00229712340602735+0.165654946194857i
-0.103225452457771+0.126199628405734i
-0.0895302812142892+0.0313050553749229i
-0.0663890736029809-0.0440097531991387i
-0.0140015372612873-0.00682502586493177i
0.0210752179252706+0.0359902439504037i
-0.034067904911034+0.118844796508253i
-0.10357064221244+0.17741139107202i
-0.220508647724053+0.113829637437761i
-0.237929455601414-0.0280757572695323i
-0.182267711877136-0.153992686606419i
-0.108132924093339-0.189986812927033i
0.00740634000274275-0.148457664571244i
0.0469283621982347-0.0558036305786914i
0.0164461127222883+0.0090329238696085i
-0.0781824446511054+0.0402724571956927i
-0.127992652243411-0.0197616991157304i
-0.096473556656894-0.130681398841806i
-0.025966711911869-0.143405178265372i
0.0926626256332466-0.127448868034883i
0.12446105843149+0.0243581570586735i
0.0477173549472444+0.173171688109899i
-0.053078717622845+0.176538065256153i
-0.175296538111411+0.151316018479734i
-0.219133385353481+0.000643701069701252i
-0.13476881501112-0.113710168870931i
-0.0562019311788803-0.108968039758257i
0.00117456275499131-0.0315990870380592i
-0.0192297374171123+0.0465446074900939i
-0.125978504225121+0.0874235978970594i
-0.197256351004488+0.0559611359773082i
-0.232527766253694-0.0652838583035582i
-0.163694985992039-0.156446274263358i
-0.0461593576806763-0.215883662292873i
0.076739886845982-0.11715031352034i
0.121489703585998+0.03458326457557i
0.0378975833172109+0.139633010163202i
-0.0885078063440016+0.164918429498808i
-0.186806176400485+0.0682145806205429i
-0.155890029263998-0.0148128256599174i
-0.0965223271658417-0.0807382160914946i
-0.0176903099595662-0.0286351945668097i
0.0280712772473666+0.0565466993956542i
-0.0132597754376978+0.135111420279347i
-0.0961258490512315+0.172149408010515i
-0.218372536030403+0.0723531306914901i
-0.242714638534874-0.0405095316668698i
-0.146412068510097-0.170057793913995i
-0.00679317189570966-0.176389574341865i
0.0800403577789204-0.0730820090918432i
0.0894180355728129+0.0356200704019173i
0.0344710457201601+0.116892386453846i
-0.0589322032621173+0.101699388524879i
-0.0990378655831023+0.0469035718475113i
-0.108999202402563-0.0362541673759927i
0.00392169057322565-0.052809870929956i
0.150117127248727-0.00337694846938563i
0.102474529656134+0.0912992640736307i
0.0145833166400817+0.236533027280366i
-0.111518449704078+0.235698671632225i
-0.25425752185793+0.146122497698506i
-0.250413632897427+0.0221377141216148i
-0.180142580189705-0.0920102670083983i
-0.0420790592968933-0.0934548913476693i
0.0323858469332451-0.0747272570377746i
-0.025037761110414-0.0131639935902577i
-0.0793014542538829+0.0494831371999176i
-0.178247172662323+0.0285753358735744i
-0.244806468413879-0.0699325947116976i
-0.163697256577201-0.143679724469926i
-0.0409510958090412-0.208226642565831i
0.0602121741059183-0.14083137699055i
0.0940862029992208+0.0338375913435868i
0.00366688661872437+0.0867986009528006i
-0.142136492204041+0.138006461077145i
-0.201985253713767+0.0659823335061711i
-0.176554414608746-0.07249613681014i
-0.104739805784084-0.137007590641902i
0.0164128082651149-0.130089295576336i
0.0898466486515914-0.00283149400176607i
0.0249660924831513+0.0672612684169315i
-0.109258141357242+0.101256138984114i
-0.171171785806202+0.0821290409142583i
-0.203792648129582-0.0452493638736521i
-0.114431116876518-0.134285982847933i
0.0196715022385391-0.163211609413958i
0.100855008862531-0.0469447826230513i
0.106169959187656+0.136043067662059i
-0.0543557241717207+0.206094777622154i
-0.181346931832219+0.197368604209526i
-0.227363193214584+0.0825495169151411i
-0.171086119213685-0.0712334186361353i
-0.0830355705244079-0.0938834411172692i
-0.0142144338289678-0.0213247409350263i
0.0310408126593683+0.0818257163452709i
-0.0620124060364046+0.197363144203474i
-0.181088550342857+0.159162719570041i
-0.236296099969817+0.0413371753443962i
-0.242598944500988-0.0772203631732741i
-0.10809208643232-0.161073840149299i
0.0526038029873883-0.122514121421102i
0.0729908469887856-0.0230049303527933i
0.0643944941243258+0.0961304319480921i
-0.0356538498477035+0.139945679408852i
-0.141980295085171+0.0774588286416284i
-0.151633202751341-0.0419974536391628i
-0.106051964640414-0.107268200082651i
0.0026109315241977-0.0880272297858235i
0.0531053119828779+0.0223100791603052i
0.0494304722335784+0.128797082546219i
-0.0575776803339806+0.1875937123954i
-0.194608985688884+0.146092920024112i
-0.245643850437263+0.0157557391009349i
-0.220520079388917-0.121332859487181i
-0.0994442195693509-0.206930794337755i
0.0211586775801245-0.117318278222965i
0.0310398454053395-0.0453528772560319i
-0.0172712308931083+0.0470096165723708i
-0.103838867405673+0.064219744244094i
-0.202696258749548-0.0751666698808849i
-0.13963944548556-0.132157990431741i
-0.0300750835988281-0.173769913048832i
0.0823011296451256-0.13818441513355i
0.176560905759749+0.00595114308365301i
0.0922592398786978+0.132100322501428i
-0.0198252220188843+0.204199943248541i
-0.126785212011602+0.160962447853455i
-0.220428322086258+0.0275593725057672i
-0.168738560583168-0.0622133619088124i
-0.0440746497176518-0.01869957328983i
0.0120500102891177+0.0418413522511763i
-0.0151105488952494+0.10467845073286i
-0.116260625553501+0.165372461856469i
-0.285199050634761+0.128101713788478i
-0.330972976881476+0.0233920605146555i
-0.265496262324351-0.101631953879655i
-0.150171296147356-0.168603452177566i
-0.00546296954278504-0.132432497618746i
0.0387651968959774-0.044774496044459i
-0.00615253526211014+0.0650184820439863i
-0.107697865386834+0.123175594362315i
-0.19851428591363+0.0313154769783935i
-0.192194472331226-0.0625892699284946i
-0.0954913759320586-0.147555169765299i
0.0433378610610759-0.139425660337517i
0.129147458836554-0.0206350160347717i
0.0832082303140044+0.103000215281298i
-0.0318758003408196+0.198528484167397i
-0.148074128557496+0.146000088332467i
-0.17267107024394+0.0782714204978478i
-0.145455383722768-0.0420436810588073i
-0.0558473256414662-0.0969888770805989i
0.0823551811126509-0.0169008107703653i
0.0674748180444489+0.0632991569200494i
-0.0495352660072381+0.170092783062143i
-0.201458289015302+0.153526378076737i
-0.303064913359285+0.0251597960371679i
-0.25072402372081-0.13162780171773i
-0.113863865011117-0.217573236774802i
0.0227828815374472-0.187051164291192i
0.0726668932389287-0.06786059343121i
0.0449451432998591+0.0683591824285339i
-0.0757855598244188+0.0770030036241801i
-0.170767566724894+0.00379479879799089i
-0.134296846311873-0.0990614196400907i
-0.0595895425036831-0.200458743445762i
0.0495830793847048-0.192805544878397i
0.146653291321162-0.05846069806019i
0.133587469170362+0.0803025644336288i
0.00286754260529345+0.198259281821294i
-0.124606084615249+0.177734837195513i
-0.231301308992766+0.0370506891918369i
-0.226811073184571-0.0720830781472356i
-0.0908685247205394-0.155279563079922i
-0.00139833355706003-0.0954405074997263i
0.0216001241497747+0.0480632060698043i
-0.0537631531123134+0.172283397735446i
-0.187721830178269+0.138925338718636i
-0.275467694705153-0.00667627125542112i
-0.254573230215395-0.0966379905281017i
-0.11856832355439-0.222798237920895i
0.0353834552466003-0.195699446102878i
0.122228997764427-0.0281910539369603i
0.069555057070294+0.106067844980847i
-0.0741225163636552+0.181941067146044i
-0.191006654138818+0.121658062956404i
-0.231313218399542+0.00720729679370953i
-0.163515722372273-0.0850830931437858i
-0.00966315669154405-0.0930865836815534i
0.0301770648151295+0.00765430879616227i
0.0135793497694333+0.174532408034438i
-0.0692138309944695+0.261286478375344i
-0.255088855652913+0.160738642440202i
-0.322650659645727+0.0361226139329308i
-0.335829399489777-0.125103827429209i
-0.175450161964866-0.258813277406322i
0.0098463428365903-0.196402862658915i
0.0389662833419605-0.104111197867814i
0.0278214892197931+0.00142958677235458i
-0.0669283989835388+0.0124803093155487i
-0.0991296292833156-0.0904229958700213i
-0.10201654256555-0.174206027009927i
0.0263076075898961-0.246139780981489i
0.244266877814994-0.161471506936204i
0.286038788054323-0.0232813982443354i
0.268620101853676+0.139482547801599i
0.129594790606484+0.280133555396934i
-0.0618066908818621+0.217699075551228i
-0.164618976396965+0.122799444955619i
-0.151330281288953+0.00255650605634971i
-0.0142842612017883-0.00685546672917308i
0.0554337196676552+0.0916612775094574i
-0.00370974991690771+0.134333339163662i
-0.115628881614312+0.253314457151682i
-0.314248543547411+0.209029003992276i
-0.444377311399979+0.0211487390614862i
-0.343131863747699-0.155202985963425i
-0.192012282247574-0.24538569797636i
-0.0151771616357578-0.209522700302059i
0.0937443884123787-0.127640996261142i
0.0152814404215605+0.0269846850152144i
-0.113955111062715+0.0551255035461565i
-0.207172287502913-0.0164372273098299i
-0.179045174347795-0.135421030222792i
-0.0642072924245442-0.208444854895337i
0.0775144644344373-0.1328675405777i
0.175627002694087-0.0318074322301554i
0.114623212089617+0.115714389994518i
-0.0340915692980771+0.219017637442796i
-0.209306767323258+0.168190219972335i
-0.299898840253188+0.0405654642217999i
-0.231108563446651-0.0942295260169777i
-0.0858117107523065-0.198636705380063i
0.0135210193059718-0.133791678637354i
0.0378115622572811+0.0164723016851971i
-0.0418340527098745+0.0829766537372718i
-0.173217802133495+0.091969572724109i
-0.232590237889983-0.0175751694180006i
-0.202853240633681-0.164841249245749i
-0.026532631822366-0.230326736178572i
0.112130006993893-0.202699002335902i
0.148939042065264-0.0453417316067465i
0.134540987923886+0.139568448495557i
0.00043535142285643+0.208752022220743i
-0.129729713252113+0.131251409743836i
-0.168096311784251+0.0170692264481178i
-0.103145193241165-0.0690350011029587i
0.0166043860137357-0.0848460450697758i
0.106788951768601+0.00340994213355457i
0.098391843549177+0.173324090222678i
-0.0712337767911033+0.298964982459061i
-0.235449507667852+0.212448715431528i
-0.290473784967915+0.040922211786192i
-0.27601296211786-0.134385781027662i
-0.148977086004525-0.208081154884921i
0.0190176002641891-0.130716055336685i
0.0837264060240119-0.0362461940656301i
0.0323653229105544+0.0923754761609879i
-0.0699328255757993+0.116399663692628i
-0.183283644921282-0.0126375909324522i
-0.171549500328892-0.135522235098983i
-0.04928997135607-0.21665919043102i
0.0857030905349432-0.150871659563944i
0.159420048824551+0.000860851191345865i
0.129721806996257+0.122390749977291i
0.0299501824427903+0.219193509570031i
-0.149994727985994+0.142765722239604i
-0.215247920630124+0.00214237153903708i
-0.143058373421257-0.111966059102672i
-0.0542589548955471-0.134401765233372i
0.0470016791297915-0.00438191286409866i
0.0678840841829705+0.0757331632959441i
-0.0577229025665788+0.159791937270999i
-0.24162599374006+0.15068020396626i
-0.320492215063717-0.014731175586886i
-0.285170405347896-0.166593312404696i
-0.148518738076343-0.280059216059112i
0.0035341525776648-0.221671372366778i
0.0723452446283218-0.0574079260339542i
0.0307870408380315+0.0372037980841688i
-0.106156511545684+0.0554110015394276i
-0.198506666612741+0.0166638674534934i
-0.216126425918683-0.123122874273601i
-0.104971805360566-0.201577904555993i
0.0887484237072767-0.150628133356457i
0.205746522601233-0.0414374303103083i
0.145288253306449+0.147215924662368i
-0.0229840460826192+0.213946058065483i
-0.178355035363509+0.187179549339929i
-0.236391104530883+0.0328296028787345i
-0.154907845257901-0.0784634389483077i
-0.0277575754774241-0.0737060894482835i
0.0923643848413139-0.0665238390118803i
0.0868933884583122+0.100007255675765i
-0.0193916278118561+0.206010629634435i
-0.171048168033303+0.170583566056844i
-0.267546171829901+0.0387262622284663i
-0.223377711205495-0.119121036816728i
-0.0624111087377077-0.178892544071245i
0.0872875613672519-0.0998586724415561i
0.12159705313065+0.0475211958881182i
0.071918704106189+0.179678226649187i
-0.080391575367951+0.23350379874213i
-0.214211625428225+0.137153917187377i
-0.236854788387011+0.017805932831358i
-0.114548532013424-0.0876523608085137i
0.0186824717924633-0.103253192792153i
0.0815071300870073+0.0230274117014563i
0.0479629196776083+0.123417441821914i
-0.123782777642107+0.176829212058981i
-0.285930274552432+0.147324154318582i
-0.346347834029407-0.0446080009497163i
-0.299503317493761-0.241009894954657i
-0.127983824241238-0.309383427204395i
0.0407931307354131-0.242244346365764i
0.0690026752125793-0.122481886983804i
0.0162297554368595-0.0144107263355559i
-0.120129222333063+0.0238214054256277i
-0.217390181930371-0.0967786729973646i
-0.132045711731085-0.252905639958642i
0.0330702696671814-0.288110143553647i
0.196362393620343-0.203706435947794i
0.267076699193045-0.0716509378161027i
0.181504490519179+0.0876495330094395i
0.0461837764623507+0.205249540631849i
-0.0908488583676236+0.151259063680577i
-0.181888871519449+0.0027574176677433i
-0.0811544572980769-0.0893389499273203i
0.0735151595806326-0.0585776882675053i
0.0866405380814366+0.0675224939385937i
0.0713746902192202+0.185654372203003i
-0.0643582527088375+0.283506443743135i
-0.276827300180165+0.238473434739533i
-0.323450288911248+0.0487373781068345i
-0.302834857456604-0.104981639409724i
-0.174938555780579-0.17052944962212i
0.0134143872074422-0.109454732360577i
0.0337508099983078-7.4449836334932e-05i
-0.0632370985234703+0.113210067664485i
-0.177447804136756+0.117977260008226i
-0.27565278618218+0.0274377235865171i
-0.268421221735431-0.102349785980508i
-0.128393190051862-0.203922012473402i
0.0521085830658536-0.164486872074154i
0.134399434024747-0.0707635263104347i
0.067069078801592+0.0711718928197169i
-0.044125274146087+0.134971937134242i
-0.195498248480726+0.121567738942991i
-0.233475455882485-0.0284605633537478i
-0.145796859729018-0.158390012533163i
-0.0402303913565846-0.135081052550195i
0.114088181731475-0.0918035696937785i
0.108652193875834+0.0420866605235802i
0.0118649785788226+0.141130526291842i
-0.134055018370823+0.162544114803886i
-0.271026218009097+0.0267776974881899i
-0.201931228538864-0.167862963674289i
-0.0487953249202374-0.235112671699555i
0.107492451279275-0.155643969221572i
0.169004390182014+0.000812153041133147i
0.0991810119296525+0.095018135976219i
-0.023366466107815+0.139812562711579i
-0.1827562696898+0.0884823871664915i
-0.231027079384002-0.0530253477229661i
-0.107070188416341-0.185020220121306i
0.0705870275409426-0.18774265110138i
0.16793930911162-0.0407289088904475i
0.142406860995551+0.134386429202444i
-0.00554070645437791+0.203796897403244i
-0.230456061519917+0.153102938229484i
-0.274549033396137-0.0056573910772091i
-0.184535682432602-0.173836056767765i
-0.0284116555238037-0.186624841775251i
0.107154706783108-0.101494273616983i
0.0851260454881869+0.0195579108911467i
0.021718837630171+0.121415679388491i
-0.150525030002812+0.145804785160677i
-0.273822346993791+0.0576141003596497i
-0.221789837107784-0.112700155452641i
-0.0973849456707836-0.185329602773131i
0.0610120962380973-0.137236530309295i
0.159762440379449+0.0157200388773482i
0.0989481580901649+0.2005500946632i
-0.115497396755442+0.212723401704672i
-0.286738956615994+0.148843422704588i
-0.280791858503276+0.0360984087700907i
-0.182448970614282-0.120612535672984i
-0.0706993570546392-0.147196087881739i
-0.00246374257313003-0.0378037919219333i
-0.022984280571861+0.115064632646089i
-0.147878442992871+0.162542227939987i
-0.308694445222561+0.130923329755122i
-0.360943839646957-0.0506213431123531i
-0.282859848436398-0.267377927160289i
-0.113246534866631-0.279413609755012i
0.0138175412663788-0.219691792370661i
0.0796251306860289-0.0887827065419607i
0.055086520311736+0.0669255432792713i
-0.109516641776748+0.0784596566881465i
-0.191893077515306-0.0402404010254458i
-0.159895686736081-0.165542137135718i
-0.0102491926765451-0.243163432430313i
0.193002767511024-0.211809168928795i
0.221204344119372-0.0410409988894858i
0.195825472935363+0.143765953382107i
0.0804147627542244+0.212375493219577i
-0.131112331027536+0.185193557136974i
-0.194432378094155+0.0454354857728561i
-0.156597022368052-0.100482103034268i
-0.0218767470449727-0.0978685595501106i
0.116881972838528-0.013704235454415i
0.0775683586615267+0.125677585129736i
-0.0343287632891055+0.196939027864093i
-0.190563696881798+0.174454756662325i
-0.299478453400556+0.020553141706871i
-0.240753861352589-0.180921923851479i
-0.111955695394893-0.220739719668584i
0.0460864917999036-0.149924289938144i
0.131556563249239-0.026812722597603i
0.0474995049243895+0.0839573859670754i
-0.123586669576794+0.114826493464976i
-0.224490836798588+0.0105888477232508i
-0.218718128971277-0.116164837707903i
-0.095465082974782-0.196973921384261i
0.0531451530275947-0.204749845476882i
0.105370390284445-0.0452137807860925i
0.0993624025611377+0.116787754083194i
-0.0526527341637563+0.176582593776641i
-0.242045361160235+0.115085270971646i
-0.291811860286144-0.00403386009173765i
-0.22141072621742-0.103414054844563i
-0.0756458392727147-0.16448002746517i
0.0340288084399029-0.0675315958829832i
0.0472805607603193+0.0698253482197182i
-0.0805731112240576+0.153006661444686i
-0.221517794686081+0.129326167726499i
-0.298789477698121+0.00421244868693297i
-0.3053788301467-0.174564221751826i
-0.125973725281967-0.279198926550749i
0.0451532474649501-0.203252967341189i
0.0944912736188853-0.102409001464254i
0.041126926019127+0.0318016608055464i
-0.0829388588461053+0.076977976790138i
-0.176591667014118-0.0103575594869402i
-0.187120840889184-0.140166205859214i
-0.0565653095756103-0.215798675265839i
0.107799711329618-0.176652409865146i
0.212803493807385-0.0755751019942385i
0.207279978366114+0.0944253875437556i
0.0811279527743394+0.189805982044691i
-0.0925902399563039+0.184610072559036i
-0.176082332518256+0.071479165589325i
-0.118199158116863-0.0672006649653984i
0.00562563745090199-0.0959825106154327i
0.115000278110128-0.0439571096039423i
0.0966510607228689+0.115826495753458i
-0.0112933468831643+0.221846447590363i
-0.167337674226223+0.218190201693796i
-0.282855353963476+0.125039065841596i
-0.290571127727284-0.0515494603581613i
-0.190518923234722-0.170364476172069i
-0.00811961583789055-0.154790557990575i
0.0822771303301959-0.00106633413544542i
-0.00761913110328621+0.121916483181095i
-0.170585247839825+0.140814526912632i
-0.269843413488545+0.0700187468673725i
-0.318611500471946-0.12171223558082i
-0.217261962874852-0.258129902492237i
-0.037205143735858-0.244594402399749i
0.0590964419454131-0.15162399436416i
0.0677344414371321+0.0169804082458834i
-0.0607084631978988+0.122777735946519i
-0.210880379256701+0.0761327770868545i
-0.273509793476893-0.0330939519401863i
-0.227011259383723-0.207946465168957i
-0.0548208962834952-0.291461213147599i
0.0828699978715825-0.163625594882205i
0.0855154616215784-0.0134537224466586i
0.0674650225733419+0.0955749670387226i
-0.0689095370860736+0.102563045391059i
-0.185712506393519+0.0245980027283615i
-0.163657544096465-0.0918920781297438i
-0.0731652653977359-0.205433402922926i
0.11240401744055-0.139210343568319i
0.171781483022951+0.0241186596012094i
0.0780818569442432+0.149163676990775i
-0.0638437808750191+0.205813211756691i
-0.189838097253156+0.163657122122278i
-0.236518669364921+0.00368881579257469i
-0.186111968174416-0.133461483815798i
-0.0288635880539066-0.0864341848845451i
0.0800038879553526-0.0139920767211063i
0.0522211304447226+0.101422003343268i
-0.0316327136598917+0.230865372158684i
-0.183324981595367+0.14163813927551i
-0.287407820606771+0.0299828794679372i
-0.230789196481301-0.0732534421220377i
-0.0887232838518907-0.190969778260831i
0.0497265392150737-0.135130945852261i
0.102215496001195-0.000211614978296179i
0.0605214878176593+0.12924099630152i
-0.0904352072284731+0.158194784835172i
-0.208306568880542+0.0511798925216934i
-0.179277579547064-0.106783619949773i
-0.110681468498549-0.183764289369459i
0.0514181751883914-0.152603517561032i
0.157837647709517-0.0494897372970725i
0.092451560651207+0.153366294887762i
-0.0195994042408443+0.233466709652894i
-0.203373248273807+0.157411843644522i
-0.261233751143747+0.0233404856814852i
-0.183392629532318-0.120946385482641i
-0.0919903687259743-0.162702122063518i
0.0443243542198306-0.0931446238973754i
0.0771945269000233+0.0394942423395518i
-0.0378236641873236+0.130365604171346i
-0.180025931657014+0.0926753584400389i
-0.283204711784304-0.0243377902775868i
-0.264137091194121-0.16757052256975i
-0.105648155092012-0.284550994498278i
0.050427063264105-0.256759592270297i
0.122388439538064-0.11788246702129i
0.0869716236387099+0.0415595183386018i
-0.0554669714772941+0.104173169478672i
-0.1453767497493+0.0179200050636178i
-0.165895198719019-0.104229143522059i
-0.12411426637186-0.200688358683724i
0.0869304137771409-0.212466581341816i
0.198314072723029-0.0875943031997627i
0.144659070886363+0.0843961208992168i
0.0351853846535629+0.220065782345552i
-0.126419405808733+0.218899356729134i
-0.202600416852689+0.0785196248052406i
-0.151778376063862-0.0699344112001182i
-0.00547071048508121-0.116953792036654i
0.0893142527459702-0.0111823096732216i
0.0897950131095129+0.11526735659095i
-0.00238458279002535+0.229972474476505i
-0.169470222970687+0.252915088624936i
-0.292221488646851+0.130684981531895i
-0.286989727228539-0.0346586735557329i
-0.159507618735537-0.160328498217719i
-0.0298509055396348-0.154704913622639i
0.0284538043663242-0.0635291136304885i
0.00377218393737325+0.0733650775718886i
-0.115846594524859+0.128038217349202i
-0.248482072763085+0.0455309044199472i
-0.234120432848612-0.0983520796882424i
-0.129419850964341-0.190854468257861i
-0.0048682035346386-0.183923402117922i
0.121058027999217-0.130074121621902i
0.139384902082237+0.0465548802656404i
0.0178776897137063+0.188430674922268i
-0.179306937406256+0.151717739849022i
-0.262967284497872+0.017460149496776i
-0.164078156391692-0.137024679140806i
-0.0702022253388231-0.208739391535581i
0.0156316484561843-0.133948564963046i
0.081918429249805+0.0145371594776366i
-0.0140205866342797+0.114658770468901i
-0.156045083395344+0.112551219871543i
-0.252969790491979-0.00449010930737785i
-0.256151154000219-0.151125790275316i
-0.112905275917317-0.25902497680909i
0.00629643942491444-0.257174287240458i
0.111314586798359-0.118795062020561i
0.149647225155509+0.0176956892579432i
0.00600516629180357+0.0977528571947723i
-0.106616141386806+0.0874588568679108i
-0.14235324346209-0.0142407879734615i
-0.0636839260802616-0.141192196972952i
0.0658785113188518-0.192156844417658i
0.156583721281021-0.052904550400478i
0.189561197010489+0.142168902519976i
0.0522482711577282+0.229481291861729i
-0.124155280684033+0.207691035418603i
-0.226377168048399+0.0891367308891438i
-0.222798272120491-0.0208240360087063i
-0.148372713820279-0.0905918305180255i
-0.0267947514887707-0.105872969663363i
0.0428312065770213+0.0535487386725384i
-0.0564559033353397+0.162442891529253i
-0.177658793721103+0.132387919727068i
-0.304878397679028+0.072079068924712i
-0.317482219553206-0.0626860686758419i
-0.183205873899258-0.19595643815841i
-0.062683654209566-0.172198841724056i
0.0302034362536871-0.0698282206153205i
0.0283394014740471+0.0185500129894729i
-0.0664996606159265+0.0999538054350349i
-0.190506433836195+0.0302908352958062i
-0.238168175712239-0.0541482633930286i
-0.205954334080541-0.142396167589496i
-0.0438970784412505-0.226418486551866i
0.126213737505002-0.138528228879531i
0.119938282207656-0.0222035953766918i
0.0352752998085398+0.108365077209036i
-0.0906160559187923+0.12859789962576i
-0.192112067090925-0.0238682562807702i
-0.162900625548231-0.142116896040294i
-0.0544276867267578-0.189657202870105i
0.0359356248092705-0.154917806012069i
0.124385074761785-0.0513712686249111i
0.0777739246302323+0.0953150843324771i
-0.055685752024987+0.18192904298294i
-0.159307648350065+0.0955205269297947i
-0.190554230592285-0.0406689681217925i
-0.0870247264829468-0.143449040820361i
0.0428793533606365-0.157674478809769i
0.136104139675132-0.0225563243068606i
0.0881909904845799+0.11141051710755i
-0.0347888298237089+0.173916649083353i
-0.161205008895392+0.17515684992837i
-0.251206364571155+0.0459330455575265i
-0.220543137892426-0.113303857963093i
-0.103610460386406-0.159555675503659i
0.0305825002398223-0.106516376914232i
0.0352745844164183+0.0235238486457376i
-0.0489020111863725+0.124372915007641i
-0.17708371472602+0.130992210957335i
-0.264623160457534+0.0467371277555944i
-0.224034152560432-0.105524212053762i
-0.136498272865196-0.206619967635754i
0.00382507864892018-0.185648637951225i
0.0573708677780545-0.0646679490541122i
0.0135086041421869+0.0785015761881625i
-0.0789816619877012+0.117312603076166i
-0.214604242711609+0.0289764882644383i
-0.223378961856916-0.0536301996676096i
-0.125322795004924-0.157234668455803i
0.00207867581750406-0.209769648017136i
0.0823427563892405-0.0853182030588777i
0.0746195532705453+0.0598987570702643i
-0.0135640222832754+0.14653848740557i
-0.16891799307733+0.147514659173248i
-0.271289825086219+0.0231586504490145i
-0.234524653691763-0.089740193311967i
-0.107042555906991-0.140759149287548i
-0.0135219575717651-0.107220449000903i
0.0403300360057394+0.0077485146326086i
-0.0136138168413595+0.103304473999854i
-0.175214693640541+0.10785830544893i
-0.280177628085336-0.0348447304046145i
-0.265918334011735-0.144704287767737i
-0.150125828882827-0.220104783469162i
-0.0194623910352804-0.240422775129402i
0.0531562885103056-0.105536642369702i
0.0793517920468965+0.00994390454854895i
0.0282308431346848+0.0887555761219341i
-0.126397418004747+0.0218710902834431i
-0.16867016366441-0.0968865695580818i
-0.0686361590481633-0.169349632083765i
0.0636946346943579-0.207333672804054i
0.169051370879339-0.104354302428006i
0.157639317489102+0.0707431209527312i
0.0691380557291118+0.179084411897216i
-0.0587375813584821+0.15236030175916i
-0.171065513842252+0.0799324015904567i
-0.190351211368615-0.0412316038702032i
-0.101212381378087-0.0812360450478629i
-0.0126518975257022-0.0390097472913388i
0.0281857811898339+0.0501071325932624i
-0.00336419642011682+0.152554656126207i
-0.141496908153737+0.168140380453837i
-0.27178455010538+0.133904223684971i
-0.318715230033303-0.052538438828152i
-0.24891222858158-0.181844792806159i
-0.0670820329686736-0.18731874921954i
0.052643880456727-0.128651639571276i
0.0114672471523449+0.00103246948204548i
-0.0689970867488694+0.0616265071573649i
-0.198193086802678+0.00853276725508606i
-0.28392569289175-0.120088266275435i
-0.170498236871995-0.187084806615381i
-0.0222640787360788-0.22292206429897i
0.0864092454629481-0.147741489563136i
0.10498397545426-0.000980448016660323i
-0.0177449555878344+0.0586703697183284i
-0.114407107375524+0.043908712450924i
-0.171202062621182+0.00151600344066365i
-0.180262577390268-0.0950138424231966i
-0.0800092679681056-0.213828005490424i
0.0480244742050468-0.184972813227905i
0.148038554390779-0.0298307407551591i
0.105612126440412+0.125510624306724i
-0.0501008729553948+0.162749435306867i
-0.210068534513297+0.0769503458659071i
-0.22193391351795-0.0928493044473412i
-0.116224059221758-0.176900794141492i
-0.0310975026554093-0.143032442324696i
0.0881875351344535-0.0563275521740942i
0.0831516501148426+0.0824446543730177i
-0.0417008296078748+0.141464458845136i
-0.15141548909499+0.122205940103241i
-0.219482854491934+0.0109472891611749i
-0.20470463763152-0.115995342436058i
-0.0662626415513714-0.151180197360069i
0.0580362023451792-0.106322829748376i
0.0693945403491169+0.0221692692831619i
0.0321889769489961+0.0866702209601052i
-0.109912299988494+0.135603301209709i
-0.20137012764818+0.093668891399719i
-0.161728241221428-0.0899872081589843i
-0.143849581121209-0.145630607516122i
-0.0240661463241911-0.139712767335314i
0.0769249814855088-0.0245778040852419i
0.00223119588010324+0.0765713019218651i
-0.0929251729730742+0.096722345218218i
-0.213332206422216+0.102192228335753i
-0.238097703608125-0.0927367158600265i
-0.15494621584188-0.214904771850366i
-0.0344774952488252-0.208471021469899i
0.0547268129375985-0.127408799629172i
0.0542620924131172+0.0182752310571661i
-0.0174991039891291+0.0689515900102451i
-0.131709207012591+0.0397278318162266i
-0.170698525526637-0.0502310971172213i
-0.154036755277826-0.147471456478841i
-0.0594336189988634-0.208438632611898i
0.0485159082647618-0.142127214548655i
0.0931767298420798-0.0143230616465084i
0.0490890525460164+0.0695310555860817i
-0.0802177485059042+0.12285201714398i
-0.157980902228985+0.0424262445999131i
-0.204521448853483-0.0702062685962228i
-0.151263516592412-0.109241407856511i
0.00237641474171426-0.153046860292591i
0.069103385132865-0.0678247958957299i
0.0346640095595815+0.0680665314716338i
-0.0804557566189801+0.0994264858303876i
-0.190856914775695+0.0503355865909075i
-0.237916321354704-0.0618730015834408i
-0.193350317743574-0.177704873830502i
-0.0210173034696148-0.209580556679498i
0.100293777442421-0.0997053447598744i
0.0944911811444183+0.0101574518612492i
0.033154953603367+0.0890763351278492i
-0.0847661500720335+0.0723687214980671i
-0.144841652089686-0.00985753511541225i
-0.132696532112854-0.0851172732502206i
-0.0557920019332471-0.144267197184266i
0.0839516654219164-0.0607838076640352i
0.127277160085702+0.04500784025165i
0.0446639297669328+0.180047598905479i
-0.0774717076414201+0.205658826484822i
-0.192793653384449+0.0977658646105135i
-0.246545627873647+0.0192462024123788i
-0.174209763462939-0.0926845774879246i
-0.0690315121247493-0.107376623333594i
0.0172662303491975-0.0563894341173937i
-0.00563091288621141+0.0132837009007825i
-0.111505346202343+0.0482070029780056i
-0.200316934676374+0.016230115173487i
-0.243116543054199-0.0421636335116266i
-0.148413666988276-0.158523336584258i
-0.0125791846227904-0.214148518893616i
0.0782473593122407-0.169126246038145i
0.106436907714434-0.0457966651859788i
0.0524134825836864+0.0435000064200416i
-0.0597392943274337+0.0471508928833023i
-0.121806475076594-0.00793791671027731i
-0.0938852112058187-0.0862543221252525i
-0.0332804428444606-0.12719594748017i
0.0496381218204351-0.123638070468355i
0.10250227790146+0.0144367082519245i
0.0563802097259981+0.12711802679113i
-0.0758945233351795+0.122366588097077i
-0.202199925874851+0.0650955766531782i
-0.232453985409155-0.0390189958407845i
-0.166307931483257-0.0989759765520485i
-0.0602929276772138-0.131482817409902i
0.0431811407772008-0.101051096110649i
0.0459914939017701+0.00346924418507995i
-0.0405524582799694+0.0819862135248299i
-0.117621957635313+0.0756074012648629i
-0.156692129493902-0.0342609632406669i
-0.10865477332779-0.124699258465958i
0.00219722559324112-0.127690709941306i
0.083091052230959-0.08909049519607i
0.0747144269144873+0.00673318266242192i
0.0273247208840094+0.112297812936922i
-0.0578482625255107+0.138802474356049i
-0.141157449087773+0.0901588532963681i
-0.153877206993555-0.0163988284218855i
-0.117052767180238-0.106096022742809i
-0.0162881216716157-0.0570880512511551i
0.0054976309258243+0.00207491527813116i
-0.06654290035913+0.0608074562094354i
-0.144156009203331+0.107517334146336i
-0.219002908103991+0.0544548009684444i
-0.232971007388854-0.0489785064607099i
-0.197536071516144-0.18033997803434i
-0.0763291048923073-0.206805360449661i
0.0386512889652772-0.133804142293561i
0.0490253740315036-0.0437834822057163i
0.0119449793011834+0.0233236573301384i
-0.0667571089365736+0.0610801242739445i
-0.149578184284646-0.0118014756875143i
-0.12593940469538-0.139366344280072i
-0.00834211127518518-0.145032221407683i
0.0574729109185243-0.0873609027137145i
0.099735683805703+0.0186526010321453i
0.0554074787437034+0.106385995956004i
-0.0903945693610005+0.102323090666498i
-0.177694822088331+0.0551972434762748i
-0.181045621875314-0.0476552086882695i
-0.103714067193142-0.135069039422893i
-0.00419247972992103-0.141949567535276i
0.0472746082968926-0.0709875225844881i
0.0166076608762407+0.0250826936517491i
-0.0665624461004636+0.0531914919545496i
-0.129787738077549+0.016118732073455i
-0.16816115277759-0.0867246731828018i
-0.138119587843999-0.160646613773569i
-0.022568632724077-0.149179793122722i
0.0564883278905916-0.0856314310230097i
0.073887405882642-0.00661267714857294i
0.0131104572108356+0.0592624530426802i
-0.0911814626494643+0.0702638352491439i
-0.163663764253989+0.0286619417220756i
-0.166437107700285-0.00134808993024165i
-0.0464216632073853-0.0625382053920045i
0.0278563683743688-0.0761677169777934i
0.0407003245852709+0.0182284187219956i
0.0120029992216272+0.118116981499916i
-0.110651856017408+0.120056035143783i
-0.206722807510904+0.0289152832544048i
-0.217181645571558-0.0258485713963652i
-0.148584914386434-0.0980526423760163i
-0.0759188981904348-0.157338097840695i
0.00145078654056168-0.0620144259961952i
0.015119449450953+0.0366724616666025i
-0.0819995172100637+0.0453513623706428i
-0.174887823069939+0.024116695183632i
-0.213189032122764-0.0105774745984929i
-0.16804229016544-0.121985710713773i
-0.0647204128309571-0.189433299707996i
0.0397247301388489-0.117848089877322i
0.0460859894477567-0.0416430035306942i
-0.00737149924769189+0.0402067274232591i
-0.0681889825887184+0.0857947413982115i
-0.140709302456706+0.0434232698289058i
-0.144571556923486-0.0423998778361278i
-0.0514512386648027-0.108160569922904i
0.0556953757584767-0.104568314242101i
0.0433385410587064-0.0226599576178093i
0.0280106540901136+0.0949343524120798i
-0.0427492295671334+0.113326695441694i
-0.170930250747829+0.058793761790117i
-0.171437779361054-0.0237510597143503i
-0.13202562278924-0.105318497769333i
-0.0436266224832766-0.10145648349439i
0.016765897611959-0.0705931783890685i
0.0253746343526155+0.0171038264926698i
-0.0484348642773026+0.0710906905708305i
-0.141710790595566+0.0613485280137187i
-0.132374993471828-0.00462656686674293i
-0.114945035015891-0.116808761722623i
-0.0350563758214853-0.109889291546043i
0.0377527733547689-0.0779066760002409i
0.0558264786030717+0.00914430177474594i
-0.00467838725119592+0.106627889002234i
-0.0953872570518412+0.103762734904522i
-0.145111059903244+0.0662021769624289i
-0.187280344858516-0.0154777837358471i
-0.176579268879614-0.104338837755896i
-0.0944423280870863-0.112228428953316i
-0.0352698981595251-0.0327288299828439i
-0.0537580905530752+0.0343277687517496i
-0.120722270607461+0.0940358472463653i
-0.230762344738081+0.0674832002110407i
-0.234437752671967-0.0643528639072706i
-0.156060330015012-0.164361969680869i
-0.0853980273390516-0.164126773162723i
-0.00744987298794472-0.116301470109285i
0.0339839555827672-0.059600392508523i
-0.000579286240731594+0.0364441659050502i
-0.0900495244674196+0.0466232975043058i
-0.136122599725226-0.0172874226979633i
-0.138020663325973-0.0841737226326762i
-0.0714851423864143-0.114580452395297i
0.0283130018348401-0.0462182701133571i
0.0567169851774523+0.0376859722865983i
-0.00908574625553478+0.0739663912215045i
-0.160126083561022+0.109035340736351i
-0.206551470658362+0.0386020154164694i
-0.178158064378531-0.0555507607808608i
-0.143170517602414-0.0622064825234742i
-0.0532064673730706-0.101593576892263i
-0.0245693099673015-0.0479915385561993i
-0.0151413453610688+0.0121544129866655i
-0.0193191680286509+0.00537360950809477i
-0.114248445362924+0.00312283603979469i
-0.188737431625098-0.0524486107913941i
-0.129781360210135-0.0914948328675212i
0.00277918474285709-0.0951100577767613i
0.0612790688379889-0.0689206622513548i
0.0401212668588816+0.0130482397471887i
0.00910200527320299+0.121120909400396i
-0.103714302670802+0.115999387320725i
-0.167671206708412+0.0115905253640078i
-0.151536025861789-0.0460966535312053i
-0.123689949865492-0.0660102762596598i
-0.0212459038946939-0.054788938477016i
-0.0264782727339207-0.0321834338721914i
-0.095914303758323+0.0326608970788492i
-0.11040536289752+0.0612954836973625i
-0.166733022590911-0.0326982381366069i
-0.1908551584125-0.0907518354749046i
-0.0899188362539053-0.138163807449868i
0.0115454921753592-0.160300985881792i
0.0421510547307882-0.0817795345768268i
0.0705567924755965-0.00967774943796536i
0.00522110867511659+0.0496744277173559i
-0.0839083809887377+0.0497892644476913i
-0.0912666140053951-0.0158223209161871i
-0.109748702468971-0.0225616649184149i
-0.0385747378714776-0.0324345251488206i
0.0324796949390478-0.0266390388897916i
-0.0284907336014116+0.0529489311232472i
-0.0802291599417475+0.0689463237097759i
-0.160459248853353+0.0532906570693687i
-0.241196240076239+0.0284764527011195i
-0.211029247368153-0.0528829104619522i
-0.148514139762701-0.131379092462386i
-0.0837933115150225-0.155295021364153i
-0.0200216753695928-0.0941258564759298i
-0.0533209294030644-0.0293295064027635i
-0.110048225596902-0.0133506071318572i
-0.0828813252841736-0.0362910254937731i
-0.0779242687373278-0.0865677109833628i
-0.0713001259908731-0.119038135669282i
-0.0197840225234229-0.115439441579797i
0.041330516090594-0.0437790008093571i
0.0392482015249297+0.035781537419461i
-0.0292567506113331+0.0917865755356644i
-0.101108066337314+0.102910426639537i
-0.157908932824321+0.041975855249875i
-0.136100372256113-0.0303284518256562i
-0.07917496516991-0.0562804164113284i
-0.0432392627296017-0.0240708035123749i
-0.056271273023109+0.00188087969297512i
-0.0834272747813827+0.0520698851417426i
-0.11409840415409+0.067453525872965i
-0.17053559054384+0.00354596598659363i
-0.159773603289295-0.0913446631621153i
-0.0919737832164101-0.133515558080887i
-0.0271142794245074-0.131976318964669i
0.0037345080296414-0.109769696403752i
-0.0265344470350623+0.0112555432015265i
-0.0606448776199857+0.0494167616302927i
-0.125058485299806+0.012815583108707i
-0.168561496379894-0.0340008018768392i
-0.129322123106201-0.0970243512254435i
-0.0884734254063311-0.103344083353747i
-0.0120900179573542-0.0742552264068928i
-0.000931191947626632+0.00487038861987825i
-0.0559311778773784+0.019108191311678i
-0.0997077327817461-0.00166724603327004i
-0.148960626424677-0.0182166228758797i
-0.139186240746226-0.110057994468095i
-0.0710264646449685-0.130571304200268i
-0.0142611264531698-0.081166863193983i
-0.00162418665895811-0.0378244278798501i
-0.00765686178418474+0.010051076927516i
-0.0733491557758538+0.032321220033191i
-0.116119157167242-0.00298613195686669i
-0.131678909100543-0.0853900707863598i
-0.105030622340613-0.107505580858516i
-0.054952887023795-0.0567317134430431i
-0.00981399971247603-0.0276656793497472i
0.0270649943699396-0.0260478770971301i
-0.0664517250532145+0.0199178685481124i
-0.145240769048875-0.00385455768651336i
-0.146314932704354-0.0533630459024151i
-0.117325209715404-0.0517333969773465i
-0.0625058853984722-0.0880945168164244i
0.00130401245097517-0.0416258485485871i
0.00609935248550153-0.0134647136676841i
-0.0441157282956648+0.00130904932464026i
-0.0931692964513185+0.0482688428252974i
-0.148277377994829-0.000173174878189306i
-0.152209107730612-0.0629496509575818i
-0.0962512298098546-0.0797524687192529i
-0.0594388991057046-0.0689052530526363i
-0.0205063023089206-0.0194700529256327i
-0.0303734958011409+0.0238659995096486i
-0.135785676512971+0.0050316480152565i
-0.168470910756459-0.00973245887922208i
-0.153931109046667-0.0590467341777588i
-0.0857537208181128-0.111046390262869i
-0.00407151216527363-0.132137688106186i
0.0362414085558556-0.131178684416809i
0.0104624914365798-0.0494670592639529i
-0.0160282379338335+0.0104855203270899i
-0.0208315217605251+0.0300694251740468i
-0.106215583248285+0.0290696909062212i
-0.0685465394040632-0.0241292277037003i
-0.0222323149684085-0.0365484508975095i
-0.0445175601857312-0.0419729819465564i
-0.053761276460332+0.00402600254553763i
-0.0662711987569843+0.0636637885011091i
-0.120872414132218+0.0421550670463497i
-0.204285516057947+0.0240418364449027i
-0.172182563821373-0.0601863384780179i
-0.11047826537776-0.10925584326312i
-0.0765264121714111-0.150895457211581i
-0.0555079789412379-0.12605860421784i
-0.0262240933065647-0.0760148371244563i
-0.0508315090173344-0.0799952168479149i
-0.0520176044281886-0.0286020079783763i
0.00294950566878488-0.0793433460963889i
-0.00558813014265014-0.115107955873826i
0.0430459913577913-0.0976202306209501i
0.0922920098929364-0.0431352771383164i
0.0785572743030398+0.0347131536863293i
0.0159484106918825+0.0807322465327834i
-0.0796421873848077+0.0927739398594937i
-0.112951570984347+0.0612518817482245i
-0.152263572127193+0.0181020910918603i
-0.135734787204408-0.0138927638144542i
-0.0787891452030435-0.0116756993967458i
-0.132518608907109+0.00831380076497016i
-0.169736515786274+0.0420228062986382i
-0.156903625787553-0.00613572078731265i
-0.172739553740631-0.0691527943275714i
-0.171382979926412-0.121124817724666i
-0.094424584277062-0.166615737621289i
-0.0472619170488199-0.172670488988068i
0.0137500837651693-0.128968429641014i
0.0619296168427148-0.0641972591258243i
0.0196463184475343-0.0125223565152168i
0.00852306351032426+0.0158279946095387i
-0.0461623246395392-0.0298975912409548i
-0.0558146093627522-0.0351761182617761i
-0.0150225846867765-0.0187871911977887i
-0.0150774371802178+0.0111140808885105i
-0.0128439499525288+0.0906551089150346i
-0.0615507917713085+0.086915560857071i
-0.139824736383943+0.0369663681321402i
-0.16915167337651-0.00446512707114311i
-0.184884284402572-0.0771915057156956i
-0.159140513887459-0.0923303576630326i
-0.0604309320565329-0.108267361206313i
-0.0267980844657735-0.096988263575705i
-0.0416163125510883-0.0693945608873384i
-0.0452296419333366-0.0720673682334573i
-0.0686191168388675-0.0448428729720396i
-0.107446184560459-0.0772336247164498i
-0.0466773116326096-0.0795084457255125i
0.0265247697760056-0.061838779559949i
0.0289841566333334-0.0785883774520895i
0.0497207470503204-0.00293414728580559i
-0.027354562339297+0.0855456180366462i
-0.0987614040308973+0.0539177154090461i
-0.0956210574654211+0.0170018696026848i
-0.109930367755976+0.00685098403184833i
-0.0737511366826135-0.0427216044384564i
-0.0504982570067805-0.0720925349280753i
-0.0896496595229252-0.038126963267608i
-0.0776284112669659+0.0184513024885309i
-0.112474067963124-0.0192960583132337i
-0.157354488392439-0.067644146709153i
-0.119117845113652-0.0666355675142308i
-0.0445524439597053-0.095330776023224i
0.0357675645821896-0.113734575068704i
0.00580281393759668-0.0966158173170705i
0.000509502327122917-0.0184755010183839i
-0.00720402758280797+0.024866529803675i
-0.0197152997288133-0.0210610885092019i
-0.0341730373615148-0.0210292874433581i
-0.058587429173341-0.041971149388734i
-0.0227234525859461-0.0693923928018503i
-0.0171584161968508-0.00386860582434909i
-0.00452988694553964+0.0185826086336695i
-0.0592016329216698+0.0377061218867213i
-0.100620342196281+0.0274128697805672i
-0.122810647193088-0.0217802432973848i
-0.129149445659281-0.024862183041502i
-0.0571841948386227-0.0650864637488116i
-0.0706808508747634-0.0671203980382397i
-0.0764300508651785-0.0210004705337091i
-0.0549776369817731-0.0229361665940994i
-0.0720482333951004-0.0341462575791172i
-0.0880193640633282-0.0275054703683786i
-0.0832490266783815-0.0537586537937524i
-0.0753921366165683-0.0887106958625359i
-0.0744677038029123-0.0749089952169036i
-0.032555630862851-0.0392671604638624i
-0.0459275332868382+0.00356189162733569i
-0.0659682592932317+0.00233022708249858i
-0.0670145057695569-0.0220913770340625i
-0.0803107775633985-0.0428516820512391i
-0.054831650872393-0.0725953261545292i
-0.0382920271843153-0.070466640211348i
-0.0324197284027489-0.0684237559535914i
-0.0165016752157014-0.0284930839203015i
-0.0161489859124885+0.00588057675451554i
-0.0695149024236841+0.0093923753611899i
-0.0923720629732122+0.00767194644741307i
-0.0528529826908686-0.0339791363473412i
-0.0457228401450039-0.0210239615703379i
-0.0745588349186325+0.00303608872310715i
-0.0563488040600095+0.0228532149473426i
-0.0266596797451493+0.0156789483438389i
-0.063649119953131-0.0387361158317234i
-0.0957381237320025-0.039624886406307i
-0.114238766617008-0.0588390160015647i
-0.106479955409707-0.0664342645123566i
-0.0507797194816776-0.0581466558173861i
-0.0533074374885278-0.0639987414092916i
-0.0326606039455331-0.0429046857087385i
-0.0145543876876842-0.0220034084465074i
-0.0741639215236713-0.0240332845253655i
-0.0865202168817622-0.0592940127829263i
-0.0532248454327579-0.0445059701388309i
-0.037042077808856+0.00427709095966638i
-0.0529627721710953-0.00264183920441025i
-0.021865714559529+0.0192270501748107i
-0.0381608128080776+0.0364449910355244i
-0.116054150440545+0.007027468078272i
-0.1255943707532+0.0361244529471414i
-0.127772208883532-0.0241379824374109i
-0.131164578597245-0.0685505317807703i
-0.097229924494778-0.0572188593841003i
-0.0464039657790017-0.0751923414458304i
-0.0344693955949428-0.0540518608781712i
-0.0485415563020337-0.0668875354379648i
-0.0511005248606812-0.0614581794365147i
-0.0552447512340249-0.0546756085340677i
-0.0186107587454856-0.0670233522376639i
0.0156613026359606-0.0703717898819807i
0.0151822855777752-0.00668256514490271i
0.010429574735411+0.0224344492560765i
-0.0242186122562146+0.0191344212021855i
-0.0506047195538241+0.0292406923587069i
-0.0907786574736342+0.0397821153434918i
-0.0924197536484551+0.0411312630834169i
-0.0550908513705707-0.0166364918460215i
-0.0878160918535355-0.0094507181527601i
-0.10932836600667+0.0105491402492967i
-0.112810561866947-0.0136034731201893i
-0.1293711403328-0.0494767982222782i
-0.111391817059562-0.0767460642171259i
-0.127555197173159-0.110523245543051i
-0.10600946988155-0.115507747114988i
-0.0393095047600847-0.084264621011736i
0.00340620667217954-0.048718868695176i
0.00942903792883894-0.0422815487919937i
-0.0347665594925218-0.0673925427677567i
-0.0316136837173945-0.0286918507427584i
0.00113549811857418+0.00320048490495552i
0.0118831592095537+0.00738522935592893i
-0.0116356595047283+0.00588869038795727i
-0.0130545018300486+0.0243047872780627i
-0.0634255504217495+0.0443539260190862i
-0.0845281668290171+0.0174286611232528i
-0.0739481159588185+0.0225739768910348i
-0.114345809906331-0.00106889877543164i
-0.141562398490996-0.0391024787380236i
-0.132773459896401-0.0291052786170333i
-0.0749349931807506-0.0629965801664347i
-0.088128013603596-0.084314527647706i
-0.0545715694077462-0.0224409113691391i
-0.054435662296216-0.0307186743942251i
-0.0818963820116458-0.0697843314138541i
-0.0323953020606959-0.0545961003631555i
-0.0539264953410846-0.0399951532224648i
-0.0778205596234504-0.0104850731751761i
-0.0585383295164606-0.019405457093819i
-0.0857697586017362+0.00167159185365993i
-0.0755225776219734+0.0202220807727636i
-0.0357859783596266-0.0219009434500486i
-0.105861639943495-0.0255269605161473i
-0.129289113691109-0.0411134136266953i
-0.141273940024621-0.0361674544164698i
-0.125303902786955-0.0186557859795998i
-0.0745185486183219-0.0662714359717297i
-0.0769107844264361-0.073466626925352i
-0.0332834758232483-0.0537815868521407i
-0.033747549778824-0.0439452314163071i
-0.0442038193838509-0.0418019149197319i
-0.0365063625057435-0.0487972656133476i
-0.0348598875568755-0.0573660664799085i
-0.0318590077200651-0.0169312924419624i
-0.0307041496465284+0.0208553274805692i
-0.0111582784072582-0.0330731826309952i
-0.0603422276092914-0.0172233442363045i
-0.077716886989571+0.0124040573585234i
-0.0822594477696746+0.0129720143995293i
-0.110284065120515+0.0154036989292352i
-0.104545095453211-0.0105374702677131i
-0.111291310452142-0.0345801434567135i
-0.0651170211255422-0.072238825140209i
-0.096194769417891-0.0815706635311354i
-0.106889006781827-0.0675679233616119i
-0.0515111290763783-0.0417511144816206i
-0.0446553952345322-0.0343343625058531i
-0.0323603514438379-0.0683837976119725i
-0.0504293467614419-0.0537924793672808i
-0.00176418329870488-0.0193187446066875i
-0.0151642296314417-0.027114011881877i
-0.0705609145263135-0.0385018968349287i
-0.0547858355885078-0.0102946567088082i
-0.097482592167902+0.0267028762080204i
-0.0965396160255455-0.00264669912070847i
-0.0608758814595289-0.0257834194919466i
-0.103804703347944-0.0302069344205222i
-0.132654299685843-0.0392244316615355i
-0.104093699646783-0.062028910897578i
-0.129811378285139-0.083809196371104i
-0.12563861490093-0.0597204708593288i
-0.0432016629719409-0.092159229116904i
-0.0470374366531424-0.0930185641040745i
-0.023219498163817-0.0666169057871397i
-0.00289811362383218-0.105403988904284i
-0.00909975698119196-0.0734119635992795i
0.008935402664638-0.0342876873127925i
-0.000232891751036251-0.0371435188637565i
-0.0102505774775103+0.012516927229106i
-0.0779624270581832+0.0153205042109126i
-0.0411965105424225+0.0100882994757939i
-0.050896948470235+0.0121748019146476i
-0.12623011698502-0.0195130763831709i
-0.0765367336991372+0.00477975333884746i
-0.069077786557864+0.0191987710319286i
-0.0971451661490879+0.0181378883539175i
-0.127167323306957-0.031931000435283i
-0.16439660378637-0.0596708418580857i
-0.13890352265738-0.0878343280128714i
-0.088037678231024-0.0901970049352423i
-0.0776900623782686-0.0695798613491037i
-0.0409291699232944-0.0985454663841195i
-0.0465630839310692-0.0584640682917243i
-0.0416856145708846-0.0760593067195803i
-0.0065139359302322-0.0543519879806686i
-0.0114964010077909-0.0505721733116067i
-0.0259934879252757-0.0805237570630486i
-0.0445888805102413-0.0344130414150508i
-0.0274952550479017-0.0314153663068609i
-0.0370191322026067-0.0261719812848925i
-0.068912331514124-0.00170900131039275i
-0.0871846040735929-0.00661080141416239i
-0.115125268398796-0.0334526691182617i
-0.111124010858155-0.0638826186352948i
-0.0747139857481494-0.0663401102613497i
-0.0592834111938466-0.0508502562455406i
-0.0531657350543331-0.0873562311898373i
-0.0720600329075084-0.0542381329678525i
-0.0734269869828026-0.0576936342427041i
-0.0676026564558364-0.0525680808147694i
-0.0686859471387441-0.0156641786770992i
-0.0508004575938421-0.0543164560982745i
-0.0104911541720543-0.0182449571339207i
-0.000654498557834939-0.0242628092262764i
-0.0513453726617146+0.0261898927322308i
-0.0748559287513411+0.0291821883301514i
-0.116727430979887-0.00666940860937708i
-0.13818530737402+0.0192232461899901i
-0.0871539119702625-0.0322792663116633i
-0.0637069826257328-0.0341775353069275i
-0.0925064981911159-0.0522477459059423i
-0.110295578343852-0.0462453531992385i
-0.0967781497071096-0.0207407574004662i
-0.0865342118500565-0.0871076421731542i
-0.0957403717934338-0.0936037390561707i
-0.0870861581435508-0.0832510462696376i
-0.0856025800267837-0.136353934478466i
-0.0464975464720701-0.0765561740118342i
0.00705194301724812-0.0669147104949075i
-0.0493772795914948-0.0559709295946604i
-0.0441075941923106-0.00741295918000137i
-0.052061838434353-0.0598644207228188i
-0.0672256760714073-0.0587996014577376i
-0.0133785637504534-0.0473984235514055i
-0.0252750061221834-0.0565287022139707i
-0.0183286968694746-0.0550468205011884i
-0.0423039780758422-0.00625790817024792i
-0.064446646189889-0.0124694411063658i
-0.0864498950270917-0.00209800242726153i
-0.076940011378973-0.0100423290984514i
-0.0764596399198637-0.0559588751931466i
-0.0776844600754006-0.0216099626999082i
-0.0456644304076158-0.0116652932975635i
-0.0770079395489591+0.02604307838364i
-0.0794374616953735+0.0177898800987837i
-0.143201602897305-0.0100730235490967i
-0.134991987025837-0.0135479281255304i
-0.101425168594085-0.0485169327230945i
-0.103546851289115-0.0929920282814112i
-0.0593676620211544-0.0958076116379827i
-0.0504231726041373-0.0660430787955566i
-0.0650003161275566-0.0716032437237163i
-0.0860324415338269-0.0662539210004792i
-0.0673372880735038-0.0757044359667018i
-0.0431967678080813-0.131357249063488i
0.0159000102594573-0.146222331694329i
0.0150932235315937-0.0909214067784218i
0.0243319412230326-0.0477282679134007i
0.0476225768801243-0.00616971920928471i
-0.0261189156568622+0.0237461981131412i
-0.0111743158465274+0.0294016426716965i
-0.0231573312746137+0.0140346544140894i
-0.0731595635402697-0.0370592881965212i
-0.0471980428806086-0.00989163679635577i
-0.0616513584669576+0.0237017564612065i
-0.0691921692568627+0.0346597430503446i
-0.10339539213129+0.036504833804946i
-0.142341047076965-0.00520949121109577i
-0.127417807751316-0.0206533160404223i
-0.135405655494611-0.0705607441359806i
-0.13557934606307-0.107104424849298i
-0.0791118087114727-0.0992643987820755i
-0.0492696505409337-0.103093673241804i
-0.0615983109835248-0.081889339256685i
-0.0348263956333132-0.0352525058257738i
-0.0372453230595341-0.054247103681965i
-0.0304130590483227-0.0918626849930754i
0.0046044647368183-0.0859963215250771i
0.0352258577780458-0.0653379979138231i
0.0129597199123176-0.0482703524997146i
-0.00285520667116502-0.0148664366237399i
0.000294980801443512+0.0422025108701519i
-0.0946700212569466+0.0560697854334487i
-0.115903519419946+0.0169903959974819i
-0.100834050184929-0.0600775626070782i
-0.0634032651847942-0.0935642218381651i
-0.0532263934700355-0.0517263558747331i
-0.109586115230797-0.00343372295720036i
-0.0706538728423475-0.0343691567434065i
-0.103710415302492-0.0465351009157407i
-0.121896617555545-0.0879754423376101i
-0.0648684448230536-0.113259087655312i
-0.024022852326198-0.103215618230996i
0.0116087809507479-0.141180862676616i
0.00762232475230913-0.0384256023558946i
0.0202923299330772+0.0274479086528319i
-0.0160242595329506+0.00107423121217216i
-0.0791142090638735+0.0221730574559322i
-0.075903775727079+0.0197891207449953i
-0.0670182825995707-0.0551175278954924i
-0.0667890494166645-0.0360995411322928i
-0.0462425671553603+0.0113657183183427i
-0.0618922375016484+0.0069300032819881i
-0.107528632810507+0.033324559333429i
-0.127166261088402+0.0015961607421615i
-0.171099280012728-0.0559850325112403i
-0.143540950801309-0.117463209311571i
-0.0431287026105072-0.122661151315523i
-0.00660377763326544-0.152486226376419i
0.030765648237077-0.133255193015237i
-0.0128040316156443+0.00054670615137208i
-0.0756530213034042-0.0103174633838491i
-0.0302212944715125-0.0506688051806824i
-0.000773054939141527-0.0651843562253865i
-0.0116842108141804-0.0883396264873405i
0.00669536327755199-0.0286914218406047i
0.0217056825204498+0.0198305458156919i
-0.0359135331258117+0.0758129391692924i
-0.0849437465449509+0.0658263232971956i
-0.129973406897833+0.0115568615486096i
-0.158719919066123+0.00512738342809265i
-0.139038494209306-0.052929716675817i
-0.122123393008829-0.0610050602473028i
-0.0491994214884487-0.0454249303316993i
-0.0524317107432598-0.0469759773825474i
-0.104293846036721-0.0149368769133331i
-0.0860495165461463-0.0280759404072527i
-0.145487434375496-0.076211880373587i
-0.10619435912984-0.126253738894104i
-0.028147025479896-0.155159824703228i
-0.0311671702859013-0.111000597152815i
0.0336331169471302-0.0683928238761777i
0.0101922726859604-0.0205687336935821i
-0.0652288856131913+0.0196417328121213i
-0.0823699531316607-0.0282846867037601i
-0.0691490632806766-0.0635619314496116i
-0.0384642682836747-0.0742981474711999i
-0.0142846623235469-0.0539903815547347i
-0.00999362224306422+0.0126331241737715i
-0.0191730322378941+0.066870536552956i
-0.0511528807722456+0.0610728191041075i
-0.116587431917431+0.0387517104532986i
-0.144859061173758+0.00918508297264895i
-0.13298498472823-0.0667187699766626i
-0.0888275952702862-0.0766976029492781i
-0.0410030784111368-0.032895684319259i
-0.0379652780751704-0.0351119217901772i
-0.0779382696870003-0.00828234002421157i
-0.125611394338273-0.00998451462083502i
-0.136309978385002-0.0963470488335489i
-0.112188214066587-0.110934176219814i
-0.0615343564469495-0.115494261166531i
-0.0104048986308607-0.111135928825238i
0.028717612237044-0.0494303121353267i
0.0220122440066712-0.025725243987618i
-0.0476760903251415+0.000455209420466998i
-0.061242041512723+0.00220706516452684i
-0.0861619146723045-0.0285460257849791i
-0.0683616283855479-0.0442112617245337i
0.0144554108670087-0.0482838693508611i
0.021115715718549-0.0165934049819998i
0.0295281104338289+0.0387818681277777i
-0.0779353672383219+0.0852691598378072i
-0.13286701166766+0.0727001557547818i
-0.106961862411263+0.0244167352864185i
-0.169817500962401-0.0351518091047735i
-0.104963663734964-0.0747107686158203i
-0.0413971903055965-0.0460830441935659i
-0.0564282830184716-0.0175079465660772i
-0.0586223959212155-0.00543798144030823i
-0.116644000494329-0.0145358307648765i
-0.16695431568957-0.0480436993827755i
-0.135969378866188-0.0938995617835436i
-0.0599842908853099-0.147378604268801i
-0.0284308799672541-0.143911547863202i
-0.0016540828001864-0.0500966328132885i
0.00311679182031185+0.00114130761770008i
-0.0469101483117682-0.0080516366390156i
-0.0818589923319825+6.96170297568563e-05i
-0.105399590283158-0.0286944107155607i
-0.0701985400141667-0.0573936296962637i
-0.0337669119967319-0.0507413078232247i
-0.0196887945127434-0.00707366241596016i
-0.0429751511928758+0.0384047073618208i
-0.100318154454577+0.026041634562417i
-0.140193571579817+0.00719426395107007i
-0.162498189977187-0.00901060495457937i
-0.134718282144742-0.109622003695243i
-0.0820769771721237-0.158243370210212i
-0.026596083554754-0.124973087249625i
-0.028874035648437-0.0740116149243575i
-0.0336605532019535+0.0044428831023125i
-0.0466623649717011+0.000677709991115745i
-0.0853111801739398-0.044232667578946i
-0.0497688103882658-0.0957468316619463i
-0.0286097779115017-0.111188531362162i
0.000735181572176097-0.0647561245145083i
0.0252606821257481-0.0064202357226364i
0.00908531948158767+0.0435838556674021i
-0.0254012204638634+0.0726777530896819i
-0.12322200050708+0.0522936506069841i
-0.112564544095456-0.00680762653577207i
-0.0746313248041045-0.0514336028814976i
-0.0990661935733966-0.0663829588171675i
-0.0495107598725302-0.015955915215879i
-0.0506264044731791-0.0109064882215354i
-0.0806074819447575-0.00760096177140731i
-0.111676075946586-0.00376192053307809i
-0.161858137084248-0.0776413483628822i
-0.121012661699402-0.0785378847904752i
-0.0595747150003118-0.115406815953119i
0.0013573843702191-0.130558377073968i
0.0580918862338425-0.0214496009426463i
0.00879224379249922+0.0271885994921586i
-0.0403801274875016+0.0202067514152049i
-0.0487975854247106-0.0056547189276208i
-0.0876490030090653-0.0529054262355398i
-0.105536612480472-0.0818812931125059i
-0.0670047684705729-0.0432733650173352i
0.0016420854653709-0.00144940844922448i
-0.0307504688384077+0.0194531346038052i
-0.101652106071906+0.0415557768837385i
-0.139776877617198-0.0108482119179831i
-0.155055956793356-0.0559439993695134i
-0.109528265483122-0.12146029661326i
-0.0776758323476604-0.157621111032035i
-0.0262402100968458-0.106745336068959i
-0.0135641632641854-0.0551284115493668i
-0.0536547310036298+0.0152352986872892i
-0.0838486195756702-0.0160623255220383i
-0.0874617490481266-0.0483539063661303i
-0.0718367901526413-0.0732114947555019i
-0.0287727852133621-0.126489674308213i
0.0610471748778429-0.0301972179870417i
0.0497609942206301+0.00147929722087323i
0.0354070566081967+0.024403323052418i
-0.0568032674973432+0.105028873805428i
-0.148766024226061+0.0237045652820236i
-0.117973463743637-0.0159532259558883i
-0.130093833072093-0.04977048643276i
-0.0664324263651348-0.0828021228261726i
0.00745975523058514-0.0181018673642565i
-0.00929970411983916+0.000580905711022918i
-0.095870001697412+0.0204904954819307i
-0.144506608221818+0.0243368231075219i
-0.159936931355228-0.0465499093678847i
-0.150276489171569-0.142465987414761i
-0.0562160227265779-0.155085217811773i
0.00184734181410905-0.0846442487071282i
0.0111655979644224-0.0433821615439635i
-0.0227496850893243-0.0126828740676668i
-0.0639666286876369+0.0129039616591428i
-0.108737064942812-0.0446336108736131i
-0.129949616651609-0.0787555684195344i
-0.0591192366717764-0.0836514355540342i
0.0154381974230754-0.0731641682108569i
0.0432797450997417-0.0350896435526781i
0.0199563333691255+0.0550879689911662i
-0.0643699043806826+0.111484583485665i
-0.182850376149355+0.0071773257554841i
-0.184689321843885-0.0148573038192789i
-0.125085251685296-0.0593335044973544i
-0.0942427846258671-0.11988930576007i
-0.0148766464102037-0.0660321824589416i
-0.0296041150007659+0.00212711812981029i
-0.0912624072295792+0.051632467312854i
-0.126293099134203-0.00613768142121082i
-0.162898960355834-0.0782808613613946i
-0.127187742716206-0.152062797966701i
-0.076690409905418-0.206419947830523i
0.00547523440779381-0.136476859343963i
0.0539158670036863-0.0795279520626819i
-0.00010090319817342-0.0241299744604889i
-0.0404714990299248+0.0415364810855116i
-0.0952839768728904-0.0246779051316739i
-0.0863471712266285-0.0865284636888954i
-0.0259510898911933-0.124931813127657i
0.00918803091124066-0.115189050671239i
0.0771422366186383-0.00963833470197395i
0.0206329035705246+0.0766772932214698i
-0.081030540018681+0.129399529174072i
-0.137389302731682+0.0825542363078764i
-0.162835474939204-0.00833094550717089i
-0.133485138174054-0.0728854962066579i
-0.0678225462480897-0.0748634150026218i
9.72519607213173e-05-0.0440581904501081i
0.00415393928837549+0.00322640601356941i
-0.0696846103545712+0.0708936015260918i
-0.176392065749769+0.0341361700823337i
-0.161263983396177-0.0608479244345787i
-0.128154618452963-0.133415631508554i
-0.0638435362063057-0.14920074081604i
0.00810705962074555-0.106647751877971i
-0.000711721041113004-0.0132127279484374i
0.020249541123511+0.0584028529523172i
-0.0838894729350537+0.0413042861837031i
-0.169374968345866-8.48514052917005e-05i
-0.122991234676591-0.0645723490273474i
-0.115771380832699-0.122178505000677i
-0.0442509522662568-0.119015336345931i
0.0234216507461476-0.057957792275341i
-0.0201225437774397+0.00851806467182261i
-0.0947041952834349+0.0172921170278277i
-0.142270701079107+0.0118165897539532i
-0.151949573394359-0.0621164781177376i
-0.101149917857043-0.145495836354846i
-0.0313120498412584-0.115877454992603i
0.0434001386562718-0.0860177491657543i
0.0498063295463851-0.00753094927874877i
-0.0473730657932258+0.00930587276009122i
-0.0679093966763673-0.0109804545566273i
-0.111074740735774-0.0159504423208434i
-0.112290980717114-0.112054867699334i
-0.0427407346537218-0.101858838668276i
-0.000368999427506443-0.0957299515475914i
0.0197717944999913-0.0419680024755919i
-0.0361492728843957+0.0745893436408932i
-0.0841716799916538+0.0762547592510993i
-0.16399962941843+0.0416794861983791i
-0.178652592023484-0.0390527114167635i
-0.133864191267185-0.101915801661312i
-0.0712487022296572-0.102755444984753i
-0.00298316986642046-0.056335240185617i
-0.023269605840521+0.004981253527835i
-0.0442453215832136+0.0370247861020718i
-0.113980130306482+0.0260595088217246i
-0.171804580579234-0.0455586706369745i
-0.11242310651961-0.124041433033142i
-0.0339423079611155-0.149759561625533i
0.0214446894640748-0.0922674695772719i
0.0497413624844831-0.0276428496822088i
0.0142219069993675+0.0393975814269278i
-0.070637333575879+0.070883805852159i
-0.147955603457479+0.012134680572444i
-0.128979617979654-0.056353170897206i
-0.0725656323520466-0.131876167396368i
-0.0368599111130303-0.106302920320762i
0.0123297780185647-0.0294486962245772i
-0.00355895151666254+0.0411807897797955i
-0.0675057249501958+0.0670069791542806i
-0.135746025459703+0.00276522705955136i
-0.205282294399679-0.0710676764358253i
-0.1555481259697-0.131357556841538i
-0.044828702604951-0.148090329260128i
0.0116929637122605-0.121091603048627i
0.0074525349534522-0.0352527618181583i
-0.056593884549654+0.0467538310091576i
-0.0865869237459325+0.0436498454341087i
-0.138856067215777-0.0762474550152013i
-0.133785879177498-0.144491817540152i
-0.0305786671366342-0.131609390587704i
0.0355824305209957-0.0958446425630505i
0.0669353158547691-0.0291734308465453i
0.0254999466925469+0.0268642752491764i
-0.0539346514978398+0.0522614528162405i
-0.122136565174036-0.00816813516546546i
-0.146390482468503-0.0454250109740907i
-0.096067300175677-0.142235351810126i
-0.0023262831712146-0.144498271450434i
0.0266114758344878-0.00155272345761927i
-0.0041781322664523+0.0383068535059562i
-0.0544615369352701+0.0743338175852155i
-0.13334268188817+0.033993388116636i
-0.162427071410417-0.0590039707178698i
-0.121295368892767-0.101755344991885i
-0.027099275994169-0.136191297184616i
0.0176930509595656-0.0515854103482857i
0.0369685854950583+0.0430435976722266i
-0.0214586044914508+0.0707972009550957i
-0.160465930405502+0.0740198723909299i
-0.168052798599764-0.0493025921751689i
-0.1517928251892-0.0980017572594644i
-0.102411050647357-0.104681429309525i
-0.0100557504276665-0.0957464390181623i
0.0117666464022559-0.00615391837247156i
-0.024299868503818-0.00967813481909437i
-0.112100710452016+0.0363847877931079i
-0.152983497985586-0.0122948437210104i
-0.168692789387259-0.148273323593402i
-0.126280194642504-0.147673922739813i
-0.0148830688479406-0.149079813878908i
0.0341882755725315-0.096332477402858i
0.027868218678194-0.0129575563142651i
-0.0122011939335208+0.0139931787733413i
-0.104499964807038+0.0145938176975846i
-0.160728507164829-0.049331118666426i
-0.104881473110894-0.131717079291723i
-0.0231905769028818-0.123443089139892i
0.0764378255029314-0.0854076548060768i
0.0876673785022539-0.0312831124482453i
-0.0153264213999567+0.0747720060433125i
-0.087673140033129+0.0635168644365906i
-0.142349636221145-0.0229066739163662i
-0.130724682348909-0.0646402998600635i
-0.036231876378928-0.126834690167552i
0.0536375903793568-0.137539721359484i
0.0496027072718291-0.0426203588777757i
0.0016813034625849+0.0298168303855066i
-0.0495394761539074+0.0384834307277445i
-0.139880613216404-0.00873906924693897i
-0.164888624402296-0.051342985445693i
-0.107263560225153-0.121852122444542i
-0.00251788699019154-0.136184500826355i
0.0412139138668726-0.0366687816752054i
0.00469680776111754+0.0378431179677335i
-0.0531089725334622+0.112282445809187i
-0.125016567074514+0.0716664860149588i
-0.157243145489402+0.0142108930915654i
-0.113725961783213-0.0741709035687491i
-0.0361659765778209-0.136211063364862i
-0.00861312053393405-0.0321931183766903i
0.0558259886345371+0.0217102215374622i
0.000250012013021008+0.0869445792650075i
-0.12981373619687+0.0936498169757927i
-0.155260983460928-0.0153859775816878i
-0.194460381450099-0.114435641035528i
-0.105623319803132-0.188831427722211i
0.0266989665333292-0.181839572133373i
0.033807879525863-0.10693601378238i
-0.00513883133164962+0.0025534785846849i
-0.0387762463353548+0.045256151776541i
-0.108802435572279+0.0142207417136715i
-0.15167559404427-0.0599252942925954i
-0.0985039068265062-0.141130930249787i
-0.0402667402893676-0.103819087082733i
0.0302008852495186-0.0615978880377943i
0.0370615944629382+0.00964137257239501i
-0.0341976062689635+0.0728517778915738i
-0.129101869439218+0.0301714715119664i
-0.185265158744747-0.0223668096179437i
-0.132055001482711-0.0923789980487164i
-0.0625535368797228-0.1431938211322i
-0.0400956675156566-0.106408240380394i
0.00341952609914113-0.0326158741884251i
-0.000200203491707062+0.0381575628955638i
-0.0839962993867276+0.0376917485140469i
-0.104207799982301-0.0430825381839855i
-0.113891028717856-0.111015355720757i
-0.0589722109370832-0.167050602584412i
0.0452090320329572-0.138973941621108i
0.08916410193175-0.0729693107854861i
0.0889744052805171+0.0430261625353999i
-0.0210893659007844+0.0829007885668136i
-0.109356861108695+0.0193128733961991i
-0.113811995869215+0.00538559153313864i
-0.10082373855236-0.0866798928019542i
-0.00935727934590637-0.0822215696735488i
0.0691413087491682-0.0386990740229148i
0.0322207131878995+0.0201663466595897i
-0.0575691482597673+0.129712575324782i
-0.138919406743202+0.082103067636714i
-0.204786416590651-0.000264193185434966i
-0.223673796880824-0.0908589958186809i
-0.129485522717452-0.152600031845252i
-0.0271508312992427-0.142469376444868i
-0.00776469561832968-0.0675021476953808i
-0.0373449634119763+0.0118828061640174i
-0.0952776129794621-0.00505034623373463i
-0.157469958807593-0.0224304604508724i
-0.150977123798492-0.118939612919301i
-0.072214190201707-0.184437772325878i
0.0265886322970731-0.152153405385534i
0.108925306920129-0.0765429166748342i
0.0659283395576404+0.047630178530317i
-0.0284950063862588+0.05999430650634i
-0.104866854835977+0.0764489954773451i
-0.165809521888679-0.00542508063950524i
-0.141860947782272-0.145737580782422i
-0.049610744794344-0.136138871137898i
0.0158582188789023-0.0832028308946763i
0.0344376033131132-0.0166578520162442i
0.00549378965473006+0.0245239247396476i
-0.118938938291853+0.0276150772762081i
-0.179391905806581-0.0376382612914951i
-0.115124668872289-0.130857333629944i
-0.0537941168006746-0.190217647483335i
0.0357215637074774-0.160028344248066i
0.101918903698762-0.0519043384987002i
0.0717029624659486+0.0213795671714401i
-0.0180353052038195+0.0565379679438338i
-0.0968930896899482+0.0274008602085125i
-0.11283817612689-0.0413885714726136i
-0.0686652243004821-0.10476342914997i
0.0307103786436259-0.119810177699777i
0.0940646351547794-0.0374623850908838i
0.071317347629561+0.0515008104408282i
-0.0109694911556163+0.124046733083247i
-0.135460402436684+0.116100519366039i
-0.22897148494386+0.00417311325278225i
-0.174586386218469-0.0856779567568045i
-0.0745143465984726-0.135006274713291i
-0.00153931105128137-0.0750857376855739i
0.017933362096471-0.014650557739201i
-0.0475756401519598+0.0244579054102375i
-0.128075159367565+0.087226469879682i
-0.212354660781862-0.0104309200503365i
-0.182029937531543-0.123032584693234i
-0.0944663328726578-0.188433065023323i
0.0107549530604659-0.187992354784617i
0.0680892796810245-0.0770622942413343i
0.0234911984948047-0.00610213051886564i
-0.0361757330015947+0.0357772892393161i
-0.160933118280066+0.0249084297367966i
-0.172857425361529-0.0427914623472985i
-0.111993089393353-0.142185533949169i
-0.0205391351555171-0.150994865198627i
0.0486368855521978-0.0576707337212192i
0.0124202518990365+0.0184373698689091i
-0.0290606127743938+0.0618739222302437i
-0.138262736229991+0.0178350089283948i
-0.153967176261665-0.0259800989034794i
-0.157817286711983-0.129406465196046i
-0.110783687394029-0.195052408536888i
0.0326853107595431-0.114185758472545i
0.0723737062049266-0.0502224641365226i
0.0427338921374087+0.0388316478586624i
-0.0440011027258051+0.054554589023566i
-0.0821718404566825-0.0129906640848938i
-0.11457363446359-0.050782972645953i
-0.0672382474902613-0.134657168015813i
0.046111620264295-0.128967280935973i
0.0689378085361934-0.0119116374392886i
0.066647378033027+0.0744306633374763i
-0.0233626159266609+0.0953360173495187i
-0.146254293164661+0.0555877656287253i
-0.17882964737068+0.0104967287892568i
-0.137013414128257-0.0636678309046657i
-0.0597547255990867-0.0909718679273429i
0.012845443961215-0.0714619223909034i
0.0192153272422815+0.0224357733506217i
-0.0627261079574434+0.10848083957495i
-0.152805228683447+0.0593027789298822i
-0.190950312032606-0.028027595450591i
-0.167502755104476-0.15995150771838i
-0.111300557078449-0.192191632006177i
-0.014408184637639-0.164325750028458i
0.0630806108175588-0.0909197141535175i
0.0134968777518174+0.0302181758482473i
-0.090759886414062+0.0326927598876227i
-0.139953464719368-0.0073598583026263i
-0.156139584550687-0.0839302227427015i
-0.102314935763485-0.192518182844827i
0.0410886874865822-0.187860670501471i
0.082198907055145-0.081388532647026i
0.0515316849636563-0.00226883224476513i
-0.0139531124550648+0.0656528370539584i
-0.13438931577813+0.0428574896186335i
-0.156046343226489-0.0668490144195422i
-0.129156488819267-0.154307139431833i
-0.0551299489384107-0.181384345085336i
0.0311879975293818-0.109882511465107i
0.0401361456513994-0.0479759871605809i
0.00940416388882341+0.000672277663219919i
-0.0955859158187041+0.0158965163001944i
-0.165969487510144-0.0423091194617829i
-0.132530995913177-0.105136677830783i
-0.0529646505837959-0.167968676118156i
0.0256274299736898-0.151377995116589i
0.0807036501235988-0.0770360146381608i
0.0507843592679402-0.00116712307446906i
-0.0243955817121936+0.0620330592296651i
-0.0792924965578271+0.0270716482683917i
-0.122525465645527-0.0706439795709979i
-0.0766576818656029-0.117413949135995i
0.0212318300344975-0.115012806468299i
0.0926114877890975-0.0548448154406708i
0.0773252342307931+0.0399106608251854i
-0.0102079987438399+0.106832280213875i
-0.12330591305784+0.122382715892973i
-0.179152495895295+0.0170440621216949i
-0.134630748931897-0.105866475269644i
-0.039108878235516-0.120367433541437i
0.0345400330183767-0.0643595761558952i
0.0154886901090074+0.0221020285852012i
-0.0426781899897947+0.124465957040728i
-0.113913149537208+0.0936657769371837i
-0.223517735857867-0.00904330183798871i
-0.225222071600972-0.0899841563513313i
-0.120683971759441-0.178558610149485i
-0.0344351483082985-0.147209941186687i
0.0104013659134803-0.0764881346632396i
-0.022117510427509+0.00226915089397925i
-0.0634715993497361+0.0263891419454605i
-0.137519636091169-0.040686059561854i
-0.191273274183796-0.0906092092797514i
-0.125497467532345-0.192638076018441i
-0.0287327113810338-0.22015078350737i
0.0871962068340617-0.104231593077457i
0.12961824656844-0.0176923461863924i
0.0296908410646263+0.0267670047095165i
-0.0400575351201836+0.04389145531278i
-0.0997642141799109-0.0239476329822531i
-0.0937134705473193-0.129877327375547i
-0.0257607564371758-0.168882383613309i
0.0252931583142846-0.089668418465264i
0.107617795193199-0.00521284247063291i
0.0398996437782207+0.0511045300547706i
-0.072293098798117+0.111523916658673i
-0.136300078887432+0.049406374864263i
-0.151569741247264-0.0699543232624208i
-0.0812990400961831-0.133438287651144i
-0.0105852017387054-0.135585819779551i
0.029048331944397-0.038695012862026i
0.0195654149948407+0.0502123106788994i
-0.0175399405842116+0.0656821233803494i
-0.111570428986159+0.0378734129433285i
-0.153485738402994-0.063331905213722i
-0.12389565459827-0.144124778363337i
-0.0480642191520193-0.193103997078857i
0.0731296860214586-0.133247055567991i
0.0974585565474812-0.000223314393215322i
0.0162350549298877+0.0356893876755947i
-0.0852699803127804+0.0584128000135213i
-0.13374344392107+0.0122457130878499i
-0.137705957569108-0.081159901632181i
-0.0446184969657618-0.142333516612898i
0.0535668965172796-0.132028560631767i
0.0589705138743057-0.0182995494266368i
0.0163613504396382+0.0883688821038434i
-0.0890293037449763+0.100016600044249i
-0.178859626039251+0.0462669725172181i
-0.215020029845746-0.035259637039565i
-0.124740409966716-0.140364023089242i
-0.0292286903183764-0.163735067575125i
0.0230857363441136-0.0943443723144443i
0.0296647468516108-0.00842241691743007i
-0.0999309088815903+0.0339617262506247i
-0.143349224151195+0.0229544531787387i
-0.16081380756536-0.0913566310203141i
-0.160595640371883-0.203563974866264i
-0.00788645604528069-0.221802843238573i
0.0866511147330536-0.181216581094765i
0.0826341766465755-0.0596103172278467i
0.0526426593113197-0.0181796906564057i
-0.034308019035398+0.0120334037596017i
-0.081212822928246+0.0217583514913345i
-0.0742284407958389-0.0926515754193483i
-0.0659975841921264-0.140434181248556i
0.0532636936049832-0.112611794569161i
0.13091364836518-0.0537310699336854i
0.0796368240281968+0.0384859457023413i
0.000444561776127169+0.0974980740899917i
-0.106510845176252+0.0639486387997088i
-0.129715276694149-0.0399435384452009i
-0.0914863493157059-0.13157733056847i
-0.0190800403593-0.158570574639571i
0.0526814147580263-0.0713562549334981i
0.0500124951794127+0.0521909224138857i
-0.00783508228752941+0.12842870131024i
-0.0725210963849212+0.11352323238205i
-0.144714682927644+0.0248155647949855i
-0.169580984837582-0.063108387250602i
-0.0557526860515159-0.112655001343963i
0.0300851965009464-0.0703791157853198i
0.029533651126145+0.0141062436647044i
-0.0337972517539511+0.0930199898742128i
-0.147469196064309+0.0996243463107277i
-0.214800510550786+0.023837984749888i
-0.242523015719518-0.102783998177597i
-0.163785924437288-0.212262017180698i
-0.0524783886695991-0.179578723420898i
-0.0108141672089313-0.0902573700209676i
0.0211797279351344-0.0397510524191046i
-0.0677772745091918-0.0163833165568149i
-0.156026700059345-0.040868672281545i
-0.125044970498268-0.134750504073294i
-0.101854306502928-0.229083548352673i
-0.023331763899285-0.217269406850991i
0.0857115785729944-0.120323706465686i
0.124459916590484+0.000321655506175612i
0.0841493384696975+0.0797504766992122i
-0.0147601829291063+0.0799816355384465i
-0.098131296101714+0.011285115745535i
-0.0955129585865012-0.0720788980104695i
-0.0259771866808791-0.106031996085326i
0.0481843774819727-0.07568857899973i
0.0812591709567229+0.0191841246796128i
0.0131156484275406+0.085522503615062i
-0.08838230950732+0.110500476321097i
-0.160997015577558+0.0451496235478612i
-0.203851210234824-0.0630179694008434i
-0.153870479724849-0.123213440880785i
-0.0337192896515037-0.165713644624834i
0.0165963977669733-0.110734115864875i
0.0240341667206851-0.0461102743683764i
-0.0150505570719035-0.0199338754374391i
-0.146902347942696+0.0243525338479762i
-0.148601252032202-0.0546375798614202i
-0.0987837292986426-0.161836830432481i
-0.0203994976767418-0.146935643977073i
0.0978058090717355-0.113602693141375i
0.0593827625229895-0.0151155552018703i
0.0232172212037857+0.110746207091266i
-0.0627358187736616+0.0950620484288512i
-0.160011973544036+0.0300253053611872i
-0.14836912480373-0.0345654196935901i
-0.0825062118957482-0.11971207829052i
0.0355103261903254-0.0877918648042012i
0.0619981191351665-0.0151813061560582i
0.0050185457501037+0.0449850357909833i
-0.102312816842462+0.0845066618092682i
-0.213854393388639+0.0466160672409327i
-0.248091288596705-0.0414983715979453i
-0.154664602900474-0.111261444949718i
-0.0714140952290256-0.119760167457768i
-0.0056388115407407-0.1344172506085i
0.0282929465013306-0.0559422974391389i
-0.0421465128495951+0.0123713608623505i
-0.0923226812735502-0.0179941272746776i
-0.160147427935624-0.0512137467496948i
-0.130337062431425-0.164547074116309i
-0.0342356206919825-0.236241212396868i
0.0443178895268033-0.158941691623912i
0.098586305441124-0.0541607466216575i
0.0558578377968624+0.023105820906886i
-0.0329079274444248+0.0415312890548996i
-0.0976864114503641-0.00178440764936185i
-0.11557684791767-0.0690172264381658i
-0.0473743957307224-0.113957879286612i
0.057937961661259-0.0873575694130909i
0.0850036484570414-0.0413755101924454i
0.0480899706762902+0.0514317713997809i
-0.0345325605524047+0.124412357062799i
-0.138673159796766+0.0636848603821703i
-0.170097199146831-0.0287722931052825i
-0.113552403499691-0.0914246281573939i
-0.0377711665251807-0.121836601926007i
0.0234432719712826-0.0816412155932756i
0.00122749695353503+0.0373922246153332i
-0.0364539497891734+0.0806375156010039i
-0.12783515558823+0.0420921560578966i
-0.182701828154911-0.00312153510958188i
-0.132502001244639-0.108643026018948i
-0.110947540265532-0.165285238612138i
0.0285499764235784-0.104562994178442i
0.0880142138719487-0.0105129248649778i
0.0150164435081045+0.0276545440829846i
-0.0628451997913583+0.0432212308623967i
-0.170227053369872+0.0132002350264226i
-0.173984350133149-0.0771744474644518i
-0.128311801604743-0.127597003776547i
-0.00428248291631243-0.151376134836278i
0.0477087095556701-0.0803081070230693i
-0.0136865407765989+0.0224097166892912i
-0.0705859734850405+0.0544435654267346i
-0.178069935467202+0.0287764182690201i
-0.212660053911401-0.09466464093238i
-0.160521013299129-0.196068310968157i
-0.0207063790386483-0.200556643366755i
0.0642840039067182-0.171372100690461i
0.05376771284425-0.0321742377612383i
0.0232124150773296+0.0403980230626453i
-0.0717992952003563-0.0106206927977972i
-0.125430211632307-0.0390345329670204i
-0.135154457679009-0.124285880791133i
-0.0678004152114551-0.14464214881347i
0.0472085970664611-0.143474137834073i
0.110323296215642-0.0773022672833312i
0.0530841417631164+0.0313945187091476i
-0.0857400034265753+0.0486438817824111i
-0.130756255550904+0.0316486313373526i
-0.121176401942704-0.0908776815653057i
-0.0809513158931745-0.138300263228079i
-0.0128488406582113-0.133937083083372i
0.0780795158483728-0.0842502127655567i
0.101283113183539+0.0407119089735251i
0.0060784975587492+0.0294064689312936i
-0.0995044535866638+0.0304180619850415i
-0.167510402614991-0.00461961421060597i
-0.105945721527127-0.116535564388339i
-0.0259657337833312-0.120798759467729i
0.0282215031296101-0.0503639516423181i
0.0709730759437601+0.0280737557511116i
-0.0118228277698138+0.0832629085920989i
-0.11120885527459+0.0856958991085797i
-0.165143114854768+0.0544909256644081i
-0.179811387449854-0.00936203164200629i
-0.12068643702301-0.118576805554997i
-0.0391564088475364-0.103749275347358i
0.00260164832344454-0.0690000525035669i
-0.0159292944463238-0.042474841358769i
-0.0952953834430186+0.0395936337165618i
-0.183537820353669-0.0221434275171181i
-0.190801060604702-0.123306571451942i
-0.129160183341581-0.185948110778364i
-0.0190821228109238-0.189670515494136i
0.0573390711733874-0.144709735170865i
0.045616786445889-0.0791656673267482i
0.0282083838728734-0.00597551312398827i
-0.0631648448790147+0.0185885638867264i
-0.129654220256635+0.00748040996017826i
-0.102642281571478-0.114374652593426i
-0.0374579733790714-0.162349591349906i
0.0850772034339512-0.112860529888328i
0.0704798690798486-0.0753913066928146i
-0.00155722599444562+0.0339857693778535i
-0.0598222921139835+0.0863387042032899i
-0.136402270046568+0.00265323644334259i
-0.125940342164362-0.10675966836138i
-0.100335994976915-0.141870341785535i
-0.00352785296166671-0.141608190532781i
0.0917995120641866-0.0767514467620816i
0.0430178833793959+0.00160771834562609i
-0.0254123420239298+0.0348061690674987i
-0.0885842819275896+0.0500059287849093i
-0.147130540302165-0.0467066312980507i
-0.133069526517933-0.138688589331191i
-0.0573098329385562-0.128951441078852i
0.0238533841742355-0.0820673062958864i
0.0311902093361568-0.0341224434286578i
-0.00116654442793141+0.0548727517560729i
-0.0837143441063049+0.0560134243739653i
-0.177134095433417-0.0341225371325859i
-0.139099395734706-0.0905888252642915i
-0.0649061901748944-0.1623173411686i
0.00579491654495903-0.144204930650682i
0.0696235172479725-0.0754140414176915i
0.0460149444296375+0.0123624484863669i
-0.0702755959454383+0.0319647279263546i
-0.135449247104744-0.0197431018831718i
-0.114978780127841-0.0713218713130867i
-0.100530382734281-0.139240619455819i
-0.0176054932885608-0.143027153217685i
0.0475744655611623-0.0610516184385777i
0.00340898781335587+0.0228238515615437i
-0.053614048141762+0.0282296435868209i
-0.150819589232581+0.0539137846200905i
-0.192987359773667-0.00178090231119211i
-0.124427688368733-0.135183798188086i
-0.0926644192797175-0.15536859683898i
-0.0125372991338604-0.0990307707219336i
0.00647060066675099-0.0560551531896768i
-0.0426831980030198-0.0217500526106279i
-0.0757379111415243-0.0122608178211716i
-0.143442809439268-0.0622934709924926i
-0.119988362846091-0.158644285848802i
-0.0216708527296661-0.214199235870469i
0.103949672382186-0.171542594533941i
0.112611597158502-0.0945025241981881i
0.0375468334794564-0.00440199629146185i
-0.0112781044207519+0.0520589136234634i
-0.0681063727593145+0.0257136869073062i
-0.118707283118254-0.0672832036518127i
-0.0832297312428058-0.122415703414898i
0.0250401276420308-0.103949191514501i
0.0185069066261666-0.0567223840368471i
0.0417310735931618-0.0117972858255925i
0.0210529907003797+0.039612909066994i
-0.100819799385176+0.0513622730945002i
-0.125364875897359-0.0405665957073545i
-0.164296737500903-0.0983287013925677i
-0.0827607473809078-0.110210261200399i
0.0246615566215155-0.10990464088697i
0.0426861026218732-0.047394137825402i
0.0180593757306882+0.0318049550583732i
-0.101171756940186+0.0763660326587743i
-0.149216204251574+0.0287915872095272i
-0.166240442405627-0.0870625148877837i
-0.102821088970713-0.153286670756091i
0.0282834863056293-0.136091256539379i
0.062274385301287-0.0874167499983525i
0.0228168744339348-0.0255095819338276i
-0.0770948987951789+0.029823804170629i
-0.131546998637258-0.0233839427096382i
-0.128522503022755-0.0981081223593909i
-0.0961151792467619-0.139672399317998i
0.0219925313242028-0.207041395795922i
0.0864383201853231-0.132689100839315i
0.0671735951361635-0.0250094502485556i
0.0358066585404406+0.0137590960892605i
-0.0539338232112948+0.0458566212570117i
-0.113695727412444-0.0201523468603866i
-0.0865262817247281-0.0866776863375161i
-0.0242059566924926-0.134449964342685i
0.0443265508434492-0.0850277886659614i
0.0538388749061699+0.00937414151854582i
0.0258114059514234+0.019573972916389i
-0.0449870960819634+0.0512300493288631i
-0.125747522254221-0.0375983827136525i
-0.132501396167999-0.161152084708539i
-0.0997497060184578-0.181325213491206i
-0.0185205331812405-0.184899775298524i
0.0620799880326607-0.11937017005599i
0.0665797903817342-0.0175580327119897i
0.0111312465889795+0.0458911283884882i
-0.0600214571749126+0.0163830936680885i
-0.085608134077781-0.0580889446176814i
-0.0260591675928164-0.084552347489702i
0.0440824552874165-0.109796343577072i
0.092446878019437-0.0441938297034221i
0.0725927186314541+0.0533773903103644i
0.000164025834248354+0.12301266866047i
-0.0808582636811808+0.122797208523594i
-0.159790041605824+0.0208003123758702i
-0.148927867849701-0.0357684589342967i
-0.107301421920567-0.103018052829185i
-0.0366920736754651-0.105998102927083i
0.0148964225957832-0.0442283959741228i
-0.027609525324144+0.00840144055965817i
-0.106084233534658+0.0227516935691371i
-0.144154985382939-0.0409461375104142i
-0.14325209395477-0.0998451187095364i
-0.0780539969072096-0.169320945630366i
0.0126015984355976-0.184328651137756i
0.0400876071920494-0.131926226903375i
0.0829055524123677-0.0384858936434168i
0.00536020387481313+0.0840181624861505i
-0.109824751420856+0.0548867884947078i
-0.112871913707712-0.0230312073083739i
-0.135789247052768-0.0690751437353661i
-0.0500164393963889-0.111876131006196i
0.0346503351431855-0.0790778839173747i
0.0168887099224718+0.00636405452884883i
-0.0101311736870282+0.0595426826247269i
-0.104246440677987+0.0229401640953179i
-0.185057616281586-0.0315762447718457i
-0.193578921312345-0.134418518622325i
-0.078336485633561-0.172791254131708i
0.0523870538259434-0.1460333754346i
0.0674637504819261-0.104176806376149i
0.066874451051923-0.0267128069624463i
0.0195287665821674+0.026350841523778i
-0.0739184410208808+0.021729421934143i
-0.09827206276788-0.0688315251121781i
-0.0525088837461751-0.0862225043646302i
0.0175672802765549-0.077456303614169i
0.0672086786399594-0.0269318490946334i
0.0678187794098701+0.0727705863737343i
-0.0253261704747841+0.111071224215894i
-0.099980956965856+0.10841759516613i
-0.16691143133137+0.057488830207496i
-0.157090436064552-0.0398568033274367i
-0.0662734094092635-0.128310733245622i
-0.0486788711294314-0.141857016369622i
0.0138024584813365-0.0913731727912441i
-0.0146207019402487-0.0152432419481218i
-0.0707200502059481-0.0023752745549393i
-0.127115415678876-0.0256212964417822i
-0.154641428677174-0.120310957734296i
-0.0617247144991809-0.163723295326594i
-0.00618539396659586-0.106970246942274i
0.0530740782136951-0.082512239981515i
0.062284411566602-0.0203475090150599i
-0.0229277462991879+0.0424936295833783i
-0.0731506269730745+0.0752824893144539i
-0.0811360276280225-0.0245377410793433i
-0.102094712265108-0.10941124516993i
-0.0226602701428085-0.105183403226921i
0.0487576730339096-0.0884995544253572i
0.0174146833641085-0.014388371999106i
-0.0335189230078198+0.0445235103984369i
-0.11011344165258+0.0393193907473924i
-0.13407140908097-0.0419097109197966i
-0.103431113512241-0.0869753692707322i
-0.0537394081031275-0.124654437118699i
-0.00107153422696352-0.122410506579113i
0.040232034156095-0.0501905886216831i
0.0359288854430884+0.0117784090260078i
-0.0389686735516178+0.048441801180256i
-0.113692255477807-0.0186493271543366i
-0.112957184030912-0.0842552875642304i
-0.0565373549919403-0.11377647112646i
-0.00335034170962316-0.127840760714509i
0.0295564940807842-0.0598380642487556i
0.0148140931166239-0.0105500436310111i
-0.0221306310629678+0.0559796122805484i
-0.0593546269315383+0.0555851816385573i
-0.119728298195924-0.05429636072199i
-0.102468019853273-0.116382016783586i
0.0165236637989572-0.109319101316965i
0.0609860386800819-0.0712860848739041i
0.0585636614566645-0.0403556926398798i
0.0153489621572405+0.0519111203583906i
-0.0603687748206063+0.0738881973722251i
-0.0944659947866828+0.00888371284139282i
-0.139210222744227-0.0428803943412959i
-0.0872501506189618-0.10091265647579i
-0.00617977892321218-0.0743984385406705i
0.0269004672994589-0.0391080307015955i
-0.00570808253819422+0.00887180946633735i
-0.116267114990592+0.0367332809142117i
-0.159930669588787-0.0470247705383257i
-0.151319783108293-0.0855344715335307i
-0.120023340485081-0.127074561491366i
-0.0287074824251101-0.14615742449265i
0.0429249866314632-0.114174448181122i
0.070336086309334-0.0582644009844906i
0.0168625790314381+0.050571473179039i
-0.099114285889414+0.0343773195763535i
-0.0912340634379735-0.0314989512035324i
-0.0888587055785785-0.0730334838646432i
-0.0447835468142118-0.137142820980638i
0.0297060792282598-0.0946625423355771i
0.00207549341338916+0.00981672003357181i
-0.00326343136314498+0.0543108154973816i
-0.0811090119035042+0.0288916559016156i
-0.155840464484169-0.0281395366857516i
-0.163115567716312-0.0666530304983847i
-0.111982886615325-0.133882614339623i
0.00368034862940284-0.178498889956098i
0.0468596847232468-0.124281434827132i
0.0390727825521511-0.0788164770679935i
-0.014336805874286-0.0419776830630764i
-0.0723749337909112-0.0247123630864645i
-0.0663734575477371-0.0946855858359892i
-0.0502486502024847-0.11492858783317i
0.0173281409858626-0.0923966709360899i
0.0824061812383076-0.0788762360334542i
0.0637570995011356+0.0074892724809094i
-0.0106495368185085+0.087420397335955i
-0.0692031005924824+0.0936665587306181i
-0.120723086508158+0.0283201617255999i
-0.137424655673939-0.0468149126939578i
-0.0730978827367097-0.082968573329269i
-0.0221959274143606-0.0899453777162399i
-0.000729956012241291-0.0644909839447454i
-0.0453291486931003-0.0292222009826238i
-0.0973489996793076+0.0174219160206539i
-0.136628977552939-0.0223268602877558i
-0.153553616764416-0.0868493823475781i
-0.103303671718599-0.135121163012617i
-0.0268804751499859-0.161234969391318i
0.0627408129234626-0.0680108148606554i
0.0581371088093481-0.00631809372506087i
-0.028492889234232+0.0225078620456635i
-0.083039252056158+0.00452854500213881i
-0.0994788708134992-0.0553700750702674i
-0.0640830368597257-0.0993109294272592i
-0.0147070792935038-0.143051520184875i
-0.00999818312376028-0.101794710294718i
-0.00592887102190186-0.0139142536483447i
-0.0359389109630938+0.0435947732124604i
-0.109181386163746+0.00784771661437153i
-0.14251369762942-0.0684031393538412i
-0.13979478010698-0.114819169748048i
-0.0910600235491953-0.130724721438439i
0.0156517994651802-0.135940444518897i
0.0668433171039143-0.10353783123386i
0.0243877713111736+0.0107011940819719i
-0.0296012545145473+0.0288512479742907i
-0.0784239591812975-0.023962459535241i
-0.112720162292819-0.0697827881564757i
-0.0662725616572808-0.0892392362705631i
0.0230999886483201-0.0629859116776479i
0.0510568794084108-0.0484313931977803i
0.018651186062248+0.000347680629756001i
-0.0486940719289938+0.0525299558098179i
-0.107089471450647+0.0456659598798856i
-0.133621413551848-0.0237666765869251i
-0.129325328350694-0.0669173477612499i
-0.0911594603306708-0.112214526120786i
0.000453181942777922-0.103261832734131i
0.0109743678487089-0.0465335412729531i
0.00129644327329283-0.0368066843388708i
0.0174611419440356-0.0347779224195512i
-0.0922987503004453-0.0188662408127044i
-0.0965698497426123-0.0673297377829258i
-0.0255737716042287-0.132632358073782i
0.015703720886233-0.0810062035594491i
0.0409128081240186-0.0413592127637189i
0.0307061833373213+0.0315981796243954i
-0.00776763036363156+0.0232292729835862i
-0.103679570346055-0.0196517445430197i
-0.122792958717744-0.0207573656514148i
-0.106290025292546-0.0964306932708813i
-0.0461140449922717-0.0826991105547058i
0.00669629361173892-0.0766164057641435i
-0.0133215158098721-0.045003827813751i
-0.0121850935075986+0.00393606270152784i
-0.0654077222611482-0.0290262292465467i
-0.0885567071835724-0.0609910015719005i
-0.0900749322374586-0.112558446174348i
-0.0601364498200119-0.140777852235809i
0.0269590974922463-0.0987696374989987i
0.0459910053736336-0.0482569260746044i
0.0368712078937487+0.0131922383483742i
-0.0483869948482931+0.0618228756311446i
-0.13330587363895-0.00569366585304236i
-0.124674266546234-0.0584864448465258i
-0.0684047228888042-0.112220257347751i
-0.00314175401374198-0.137671538445317i
0.0202476378438251-0.0709245153649747i
0.00251501001705423-0.0453270747339517i
-0.0678111729325507-0.0245654861164947i
-0.120849691026282-0.0597315054503591i
-0.0941520280309195-0.112950193750978i
-0.0455170009249459-0.149430931307491i
0.00679866409343886-0.143308894690791i
0.0737904658976988-0.0703802117114741i
0.0662061534448897-0.042150957982813i
0.0154435677864582+0.00568590197616178i
-0.0541719011882776+0.0165047519142598i
-0.0778486765610824-0.0117534028688143i
-0.0315302483368916-0.0233112039683195i
-0.0326385237074804-0.0606962041958304i
0.0110715569796832-0.0862623937653997i
0.00208582311232295-0.0256642605221749i
-0.0311719178391463+0.0646002033498146i
-0.0848758178312377+0.0382816038794803i
-0.154652864280108+0.00250385659256751i
-0.12029377584456-0.0613400086809701i
-0.121152327125828-0.153349256356206i
-0.0884932091761549-0.155550038350997i
-0.0161991647980525-0.10032825685255i
0.00278182883329462-0.0546690985550786i
-0.0547778824657792-0.0453861971886324i
-0.0455462109606432-0.0658700619730623i
-0.0220919677429576-0.0814543525268319i
-0.0350648281878625-0.106587268908317i
0.0113657863579147-0.123395803246755i
0.00579622467062341-0.054036516998196i
0.0369280105935296-0.0313689993800375i
0.000119615025600961+0.0109179934134841i
-0.0752419505825261+0.0404283498335935i
-0.0588089246023209-0.000277794254489446i
-0.090197041370112-0.0380941714843121i
-0.0927243686794537-0.1172896768626i
-0.0558757320875892-0.110878196464565i
-0.0103592785178408-0.0698221653087531i
-0.000955263133415924-0.0316168641017422i
-0.0475219196624053-0.0088229048234324i
-0.0495095817355175-0.0366877657416488i
-0.0893728523045364-0.0715835265948765i
-0.0511356960215799-0.129256996018585i
0.0496261285345212-0.114713752003511i
0.0309981080219698-0.0454017621399561i
0.0425029997323311+0.00424529757628084i
0.0238150876522066+0.0284009236200583i
-0.0596004427087104+0.0237844255153417i
-0.0610789565015923-0.0239495175742516i
-0.0477020430702865-0.0428378094434761i
-0.0465733944802168-0.0709982011565429i
-0.0329416556009159-0.091841588630245i
-0.0182192069047712-0.0416608831666727i
-0.0116348337300824-0.0281990675603943i
-0.086602898509722-0.0133411049141266i
-0.0833581459091103-0.059062960230066i
-0.0688140886724378-0.128894100090434i
-0.123772028293543-0.124679298094037i
-0.0277563251628558-0.0965844480264304i
0.0589764168467328-0.0827350890989246i
0.047979659595858-0.0692576123494876i
-0.0189724008608338-0.0348464582983614i
-0.0862486906410279-0.0186034713985279i
-0.0611696712503469-0.00743646314634889i
-0.0394433195123949-0.0599945958912124i
-0.0305552121269798-0.108523845473961i
0.0204677775056876-0.0629899234140385i
0.0357046693990584-0.0337960501832821i
-0.0270467823852267+0.0238815461886109i
-0.0756186305157601+0.050500348400832i
-0.0875711905864118-0.0201413278533113i
-0.105821322568099-0.10533193725485i
-0.0579261287104635-0.125868429951281i
-0.0186821705988349-0.0691922132026385i
-0.00739677541133817-0.0569214890314057i
0.017469719019638-0.025676731425132i
-0.0746313405766977+0.00177286438871751i
-0.110999567951881-0.0438754503072045i
-0.0582947155117685-0.080156541801526i
-0.0565695293254515-0.102672065705245i
-0.0130317162503774-0.0862178027896977i
0.0154423105475345-0.0770331502743529i
-0.00535208732098655-0.0468486919498688i
-0.0108685802287295+0.0113138562703494i
-0.0494359315582995-0.0133105126523645i
-0.0673006757745248-0.0567180511848781i
-0.0260695276710803-0.0936365569743052i
0.0201876692964378-0.125212918987673i
0.0380463325198943-0.119727919581565i
0.0403230877775382-0.0579880321318359i
0.0107265804220401-0.0116809001078531i
-0.0402719600619833-0.00658634422821244i
-0.050158757798985-0.0207377133304706i
-0.0657973474485571-0.031966817117518i
-0.03347612388166-0.0405348028462948i
-0.0106455619880553-0.060669932745564i
0.0174915550372235-0.0187331465798667i
0.024108610931206+0.0218062031545586i
-0.0752325934929402+0.0484407820358187i
-0.0856157553420398+0.0141534430058597i
-0.109736664100743-0.0533849307497876i
-0.126616557965773-0.0961104896320773i
-0.0552860797182189-0.144794725575971i
-0.0326607701413207-0.0861994799531872i
-0.0026347884503472-0.0408552449150359i
-0.0661996913110265-0.0483040045598436i
-0.0963683823177954-0.0551305743438531i
-0.0378309108541264-0.0960242319129039i
-0.0635040042300689-0.114214855878889i
0.015113629752161-0.134513130342674i
0.0427142348027712-0.0902325477571877i
0.0187640358427135-0.0370200633616205i
0.0493063403986073-0.00922404233866705i
-0.00517121105809946+0.0207317449385117i
-0.0417317682358355-0.0292861300825107i
-0.050377708481067-0.0608254589492335i
-0.0422161055199696-0.0692825327808268i
-0.0404799360260978-0.0767328759785929i
-0.0112782297309442-0.0421444570890833i
-0.00235024301380987-0.0422685682982101i
-0.05909992227735-0.049766568423188i
-0.0692869307717238-0.04677166389486i
-0.0620483587787823-0.0805657001878297i
-0.0361211723142522-0.113792033081016i
-0.000976728221548235-0.119972216953161i
0.0222023406762027-0.0798580527610201i
0.0349478844878507-0.0366942158433592i
-0.00900903341659768-0.0262929288451965i
-0.0555815706030252-0.00917187707924927i
-0.0384065050450509-0.01967941243453i
-0.0325406867262203-0.0798731483207024i
-0.0246873330739714-0.0855707523213835i
-0.021951415175432-0.0417496528346362i
-0.0540193462990134+0.000577265466912915i
-0.0396843014953724+0.031638444446385i
-0.0517918522117175-0.0320959553471682i
-0.112196419498875-0.043248444593359i
-0.13354738501004-0.0588310185821375i
-0.0854817052226075-0.130041009285864i
-0.0291856206150718-0.133583948384116i
-0.0141696497900168-0.11478758363243i
0.00856850249058037-0.0622996149284028i
-0.00671451850092121-0.0439374477162073i
-0.0433725670119689-0.0377951379940801i
-0.0203103068295358-0.0716334554624443i
0.00905628123126552-0.0914701498149584i
0.031914053295265-0.0798506436605055i
0.0629249800219089-0.0916678033533061i
0.0528983170773933-0.0228855648325472i
0.0107978945182631+0.0477065013777551i
-0.0186049712109821+0.075208999419336i
-0.0709767127756148+0.0343765839794932i
-0.114763789347092-0.0300809952226887i
-0.0627297772505944-0.0320161008773724i
-0.0424325538973161-0.0555947467541342i
-0.0454236440874916-0.056944207006994i
-0.0274979942633004-0.0395865384459151i
-0.0813401615307246-0.0485193520194379i
-0.0997265332225633-0.0878456988773218i
-0.0959709897269699-0.120622624162946i
-0.0722679983470129-0.119737577286564i
-0.018668439160724-0.124052655697723i
0.00691078848156584-0.0894023023295592i
0.0165061967521935-0.0670814940695153i
0.00528392783565088-0.0185167283727899i
-0.0146961815501264-0.0295148312195446i
-0.0449024689058475-0.0689742382522142i
-0.0055009888698876-0.040616910383697i
0.00559069011760876-0.0829727285489615i
0.00118728103522826-0.0557123171467424i
0.0379367473433442-0.0132172297457518i
-0.00271429111407729+0.0221151911888168i
-0.058886101583751+0.0196644572790459i
-0.063066475072436-0.0536581444776411i
-0.0704257435108971-0.0473078665977516i
-0.0550709910401973-0.0952371659676992i
-0.0516569672788982-0.0814680978553029i
-0.0678831041024295-0.044810739752929i
-0.00970946296843814-0.0487613476846152i
-0.0694214609293392+0.00470442768348345i
-0.0840229447323653-0.0307845377495481i
-0.0425814464464791-0.0616373578705604i
-0.0862461482555826-0.08913294932813i
-0.0340986811522035-0.105070272454821i
-0.0288449867187408-0.0648865772437022i
-0.00983985109210023-0.0483620820429293i
-0.000407793893041628-0.0442554868187676i
-0.0762899337863288-0.0374288946020925i
-0.04909078232761-0.0299197553262055i
-0.0339897470942675-0.0551958895689902i
-0.0327642400498532-0.0510490256478049i
-0.0216115102596506-0.037788672019968i
-0.00953230882466727-0.0333026337572908i
0.0177776133195831-0.00110041865833589i
-0.0398811198698825+0.0183129861789985i
-0.0751413958303464+0.00241251077912444i
-0.0680304530515719-0.0186514158667409i
-0.077524987446274-0.0426644507071135i
-0.0528660766644816-0.0585433845334955i
-0.0386540581763123-0.0409003053461303i
-0.0494302013562115-0.029983796197656i
-0.0253135019057329-0.0142605224403333i
-0.0514944760227176-0.0555473130482785i
-0.0548244245168144-0.103838449702555i
-0.00462756135692828-0.0982492044808155i
-0.0126647845178879-0.110608440128151i
0.00806103358159988-0.107991480610382i
0.0430380845291693-0.0788586102342417i
0.00356002121462062-0.0414517078400393i
-0.00980952749354274-0.0569015469660557i
-0.00149198702737234-0.0539256536371855i
-0.00517039304626192+0.0133733592199062i
0.0234691339265278+0.0171479159920613i
-0.00783617805323521-0.0240732226867941i
0.0115524346065622-0.0119622284316212i
0.00434934971451451-0.00134623149857306i
-0.0932167232827948-0.0156783440273064i
-0.0726497162361827-0.0198012641558756i
-0.0884607022018656-0.040197168120743i
-0.121619956718299-0.0245202570550071i
-0.0730830275442916-0.0647437652290813i
-0.0972140028715591-0.0947800633725165i
-0.120580600670811-0.0383998533444217i
-0.067205111399789-0.0830525725209174i
-0.0710687839183724-0.112972371006592i
-0.0465633461318041-0.0941106652564117i
0.0018001699996044-0.104413518219796i
-0.0167749698878785-0.0852040247951356i
0.0173112429771512-0.0915148950483355i
0.0135848978925874-0.0636677318205558i
0.0195250914004299-0.0108576696842372i
0.0138672864669596-0.0132837612908581i
-0.0113670141312257-0.025470583724033i
-0.00340129385963339-0.0153751042131592i
-0.0437385529555283+0.00152389135734961i
-0.0298337003772591-0.00466489031869022i
-0.0489621928032563-0.0105529637008666i
-0.0509884188500145-0.0207932866480775i
-0.0349459164090856-0.00182053901025974i
-0.0730873666367898-0.035406306082457i
-0.0697033552022068-0.0629703476350628i
-0.0616647428295639-0.0549907636431335i
-0.0394381860986581-0.108012102296395i
-0.0139055256818215-0.0820076606190958i
-0.015597592722897-0.060705503970899i
-0.00606316647135606-0.0700561756929734i
-0.000732239354402569-0.0608844778750919i
-0.0154851163551436-0.0577850227372022i
-0.000233282575913757-0.0433535451998932i
0.000383402250824713-0.0552795833897572i
-0.0123433707173226-0.0351890222932503i
0.00692200442190187-0.0193838200395962i
-0.0241802415713515-0.00427263844799473i
-0.0558217522362064+0.00521814358792625i
-0.064501806476187-0.0342681612133246i
-0.0816941937521574-0.0569082198373382i
-0.0604936803128653-0.0574809544243211i
-0.0493683744529812-0.0447230714999855i
-0.0344897046693342-0.0606770390048713i
-0.0450491030964383-0.0516007848770948i
-0.0365845230267063-0.0625609868855009i
-0.00603223319139561-0.0926035017893106i
-0.0198529396944556-0.0834642046086464i
0.00982988863373014-0.0809945724784891i
-0.00510663500596162-0.065487719653385i
-0.0249917542032762-0.0703167755424532i
0.001642528474927-0.0645810307227218i
-0.00909545069281802-0.035803612587997i
0.011767474690158+0.000884534195570469i
-0.0161920691337769-0.0329249288826502i
-0.0462272856289934-0.0484476645822321i
-0.0343409470009916-0.00634858783655134i
-0.0702775942619606-0.0313883309150478i
-0.0327004011791289+0.00896714394098522i
-0.0118903541084505+0.0141060358045439i
-0.0535538124786262-0.0413372036720676i
-0.0759866271577684-0.0126137532900892i
-0.0734814737854504-0.0348144127628915i
-0.039798135522386-0.0675290847142882i
-0.0526480530896016-0.0607066954066824i
-0.0513898782395481-0.0658621756775843i
-0.0435345160096206-0.0871046491944651i
-0.036988944055108-0.0919000619948599i
-0.0395761669992092-0.0665323823042896i
-0.0381583706948901-0.0860470454969397i
-0.00817411793652471-0.0885126482493784i
-0.0265747031580838-0.0798438488558497i
-0.00781339421906061-0.0667285429735818i
-0.0159281536534339-0.0490743366584684i
-0.0368922500696099-0.0427776919022668i
-0.0376536069629817-0.0268945837272523i
-0.00876558710423337-0.0930039603475835i
-0.00383160665815367-0.0827395126275845i
-0.0626020425193538-0.00865861898418263i
-0.0297279118187352-0.0668327672711877i
-0.0269660656178718-0.0595163443444322i
-0.020856356865531-0.0147716041660974i
-0.00212347656509772-0.0510616719118701i
-0.0569900945913757-0.0327444721315024i
-0.0735934717531399-0.0329126364249758i
-0.045637468487121-0.0431485160363149i
-0.0347454006334441-0.0356641337717624i
-0.0358117367645114-0.0809655547771633i
-0.0308094913394298-0.0481687397518177i
-0.072083091050978-0.0416436358132988i
-0.0726987593218895-0.0457586184324657i
-0.0334482923888282-0.0398345711423931i
-0.0361977307894362-0.0879076230533343i
-0.01420341997862-0.0757238726947734i
-0.0237516434527164-0.0982848383073203i
-0.0228884822284549-0.0602816717650953i
-0.0235436039514856-0.0466504292995902i
-0.0190381397910364-0.0548396661780056i
0.0314077936782786-0.0303291458978349i
0.002286613297348-0.0909643105815962i
-0.0232503329103155-0.0467897850331291i
-0.0387927729107059-0.00962109476234694i
-0.0518104206114911-0.045194894536414i
-0.0372753153734711-0.0393533174625225i
-0.0157565589332289-0.0343548960494716i
-0.0378072169242495-0.0174581767182081i
-0.069476001404601-0.0305538483145391i
-0.0640072052994844-0.0597173247944214i
-0.0555680507572689-0.0628383248703581i
-0.0462908674696578-0.0936985778035797i
-0.0748348259649563-0.0653245305132343i
-0.0579127578629543-0.0698969174224901i
-0.0442661360495305-0.0720810541799509i
-0.0261579015098409-0.0515832933676513i
0.00102419946345135-0.0849730348484052i
-0.022379851579689-0.0560777810400049i
-0.0261381882781727-0.0663700164910452i
-0.0415756597856076-0.0606781507701586i
-0.0154997667256877-0.049252368434382i
0.000154385038859415-0.0610074341268528i
-0.0211637275490714-0.0295745363839795i
0.00665274698032391-0.0230062854159202i
-0.0183929489391063-0.0360744533641507i
0.00194893691359947-0.0421291070646495i
0.00015227783170631-0.0306627386651376i
-0.0483519392984816-0.0102190731146409i
-0.0112362832225869-0.0430555478258426i
-0.0283068211502461-0.0556275219393014i
-0.0148630456461912-0.0317299453255202i
-0.0343448300346668-0.0606549278913368i
-0.0622884907682931-0.0525067819331457i
-0.032237114001649-0.0487442968865181i
-0.0394595726756498-0.0758060655237084i
-0.0414564267304474-0.0811547862994254i
-0.047580232414795-0.0813793782309088i
-0.00567397603844236-0.0645952937081372i
-0.0101715082260719-0.0413198670630824i
-0.055918361293793-0.0606646613466844i
-0.0318003431849851-0.0777626689362857i
-0.00720916933813641-0.0652849862330273i
-0.0165516988540717-0.0819901381222987i
-0.026390607049966-0.0591580361240947i
-0.0124436806222731-0.0439334069225859i
0.00952281779971607-0.0463950556576387i
-0.0491645133477743-0.050894512819003i
-0.0596767700984982-0.0658059401144842i
0.014196162870966-0.0643235825159047i
-0.000915018107834788-0.0608856365002154i
-0.0113708852742301-0.0441138165091873i
-0.0240531008632571-0.0332023046480843i
-0.0437820624533853-0.0190038427384736i
-0.0284454599689314+0.00203770922223741i
-0.0551396782870073+0.000885047746197444i
-0.0801724104200368-0.0533053024197254i
-0.0567896651419427-0.047934654599187i
-0.0404577935321745-0.0375605786452074i
-0.0531177451594629-0.0758183316178235i
-0.0378140205101077-0.0694575635332238i
-0.0272206101869645-0.078562159116596i
-0.0173332757430203-0.0747580718280254i
-0.0243108700510068-0.0610584235946652i
-0.0377547880132223-0.0871826588152853i
0.00108271767416383-0.0779820278882187i
-0.00831460767837588-0.0928292710717764i
-0.0032499490699797-0.0575716109537882i
0.019334107569576-0.00603869624401639i
0.00632542771408077-0.0373330189310445i
-0.0145085368162474+0.0171571676979335i
-0.0446998122250996-0.00959930999282539i
-0.0401705337239037-0.0310318213735116i
-0.0362361866847081-0.00683064240095537i
-0.0139444666944551-0.0538090008124943i
-0.0317771671755453-0.0403765447441098i
-0.0835671130125581-0.0470388023049593i
-0.0478499155001321-0.0243110058672942i
-0.0456935806174226-0.0577307631008543i
-0.0616818002470859-0.104805355751769i
-0.0431787726241068-0.0556045826201632i
-0.0168873529417599-0.0818228140634625i
-0.0055149063791058-0.0686157640076503i
-0.0207926151339081-0.0419352581751605i
-0.0145849323546006-0.0572166058531119i
-0.0188446785621492-0.0482925267195469i
-0.00541312929717359-0.0621074760379817i
-0.00836277361630145-0.038906534533025i
-0.00752483125809041-0.00327986672902149i
0.0110108982833417-0.0248279394895413i
-0.00327270343350166-0.0299836456501348i
-0.0163913300261254+0.0204387102018504i
-0.00874441138707161+0.0164328588819448i
-0.0266568156789008-0.00295515281088076i
-0.0473051089244752-0.00865688140043401i
-0.0612473049851739-0.046693008414346i
-0.0627083088541499-0.0600510908286615i
-0.0208859643600757-0.0775253881493753i
-0.0394940108852095-0.0522038251601134i
-0.0358148417488848-0.0358065899651854i
-0.077480186588688-0.0553175819228i
-0.100591998247464-0.0798978884270744i
-0.0499989892301862-0.111780483142469i
-0.0425964830113467-0.103204372002674i
0.00647916704671085-0.097723287222979i
0.0139586738235858-0.0707511491524411i
0.00828125606497448-0.0386960537588427i
0.000754223489329987-0.0292903199393928i
-0.0313740040092964-0.0348118789671102i
-0.0362414434825382-0.0334721149531042i
-0.0105177880919456-0.0526991222468403i
-0.00818275348661133-0.0707118111299675i
-0.00882383122640922-0.0465862351414888i
-0.0088370175923607-0.0290530029506053i
-0.045004341339333+0.0174447874078307i
-0.0842159583133969+0.0106363809931662i
-0.077738838006364-0.0435089558960426i
-0.0459981897403256-0.0688020804048603i
-0.0505468621753484-0.0717909352165701i
-0.0141329232534945-0.0113951802789305i
-0.012799791694945-0.03527792137868i
-0.00633897155184979-0.0347720257854424i
-0.0269322775767593-0.0196315868975772i
-0.0679975920261161-0.101730969980271i
-0.0141153137020622-0.0837294236279151i
-0.02389358312594-0.0883591324561215i
-0.0169920279960259-0.0953370343557718i
0.00927146946268008-0.0336099727779946i
0.00155068903594324-0.0112228795151458i
-0.0311409893782634+0.00454850528151641i
-0.0409126706620474-0.00571951238064152i
-0.0567810216494695-0.053471559418174i
-0.0614254625755432-0.0474540242315167i
-0.00560562158455608-0.049643045513695i
-0.0515350193414742-0.0546940008414679i
-0.0489070934040206-0.0101664227661071i
-0.0495265538045433-0.0168364641352202i
-0.0771433609665586-0.0547967253624507i
-0.0635637746191895-0.0953567614561187i
-0.0733232556048533-0.0848170892768045i
-0.0242142441581986-0.0640447403302955i
0.0170146735954039-0.0937318914842773i
0.0159964283201351-0.052739057680858i
0.00546982427505525-0.013365026920333i
-0.0251780876409506-0.0138172525771063i
-0.0513264617278523-0.0614519580063395i
-0.0346050152975994-0.102014218352125i
-0.00670760840548132-0.0736878512881202i
0.0113884955432413-0.0654310566466021i
0.033450952299602-0.0330687098264625i
0.00269597420088597-0.011450775242222i
-0.0359666279693618+0.021944165261723i
-0.0291816666871611+0.00182536525588968i
-0.0879165484387741-0.0365902120735732i
-0.0823097285566714-0.0442773064200908i
-0.0365852094833949-0.0843923877265619i
-0.0537485833169514-0.0443739844898887i
-0.0373491058564713-0.0107690859094861i
-0.0472589324465033-0.0296775415485519i
-0.0878951159557366-0.045570372863985i
-0.0719723580921754-0.0869082268667306i
-0.0459882510301131-0.0910182989124095i
-0.0582001994433623-0.0983688670678908i
-0.0234934949082796-0.106927885302654i
-0.00433343186576042-0.0561337962377671i
-0.00150325675714303-0.0536875643680405i
-0.023854434397274-0.0554175285664501i
-0.0344911307052945-0.0426162927388292i
-0.0182538586356595-0.0620527497215036i
0.00573373267458582-0.0935796581956968i
0.0599788809149372-0.0658275281303496i
0.0510377257371903-0.0190169819417997i
0.0203566822637257-0.00560722513902431i
-0.0349708166960446-0.00094317976141049i
-0.054959597404028+0.0182417539617228i
-0.0533629258353551+0.00761177217089433i
-0.0660591995025314-0.0587545792745262i
-0.0178379874050697-0.0394381185191805i
0.00513720621531995-0.0295401081977398i
-0.0146802460989741-0.0210111372895973i
-0.0670963450052942+0.0230419394307402i
-0.105354698267588+0.0156138842288336i
-0.0818902759462447-0.0349851457623827i
-0.0970119346569753-0.0794960473306969i
-0.0591392696898548-0.114440815512666i
0.0184526735470419-0.120075867815069i
0.00943859708166361-0.04672096859544i
-0.0048774712713477-0.0155342390001571i
-0.0344108375939939-0.0483688433431843i
-0.0567167180458174-0.0696604312647165i
-0.0322099427729866-0.0807063032925237i
0.0124287491132488-0.103761334566585i
0.0316953665722515-0.117275524756105i
0.0451572648540364-0.0892395586142822i
0.0268474140527174-0.0185001821132406i
-0.0411305767215458+0.0290390682596181i
-0.0233518241048289+2.07479728683707e-05i
-0.0303162346029927-0.0693877157859547i
-0.0158360722654241-0.0793594228084431i
0.0347254220641155-0.0699498653520163i
0.0230806759165383-0.0700629230771587i
0.0498609637837365-0.00154818460098219i
0.0202539818017081+0.0635385062244608i
-0.0322930126709457+0.0415922950376388i
-0.060915822008021-0.0351987169145101i
-0.0643931569926851-0.0683836198697845i
-0.0331031553292831-0.0551041182305911i
-0.00396299743912496-0.0322341440099579i
-0.0209903152269634-0.0170207930158214i
-0.0463919758892551-0.016435935979724i
-0.0556202271197504-0.0103637459712297i
-0.0967624247943373-0.0269699196382278i
-0.0714905783842964-0.0875143367724669i
-0.057552364945182-0.107395289594154i
-0.0156590794027268-0.0935808664139911i
0.0129890794430926-0.0851071482677411i
-0.0179574086355724-0.0354386744687352i
-0.0153942625225807-0.0244697700243587i
-0.0439789919178353-0.00556326706209125i
-0.0655781046128763-0.0321529296805632i
-0.0657594379168052-0.103592672815591i
-0.00034750100364332-0.088021628663855i
0.027333503238726-0.0455462234693809i
0.00376858711913805-0.00376761577947924i
0.00271852057322321-0.002478697737132i
-0.0371303197648655-0.0153772464769079i
-0.0719424157472494-0.0445659717114049i
-0.0765790558850577-0.0718605000971217i
-0.0340860296425986-0.103651538612818i
0.0159174123171976-0.0874820126378954i
0.0300375942006823-0.0192678553386794i
0.0240634037956594-0.0203658372877235i
-0.0366605876633382-0.0175717997921805i
-0.0591257908747423-0.0292669439642652i
-0.0634492509938795-0.0668872860885449i
-0.0573247392107301-0.0994614589196285i
0.0310981093691085-0.0798552461101696i
0.0154920375787519-0.0249169640106554i
0.0313672828310558+0.0181481517911123i
-0.00473553486049513+0.0484513561466937i
-0.107065838991945-0.0247090027365127i
-0.0815099183823146-0.0443200958981042i
-0.0545040072256533-0.0645748274406086i
0.0164795230102274-0.103361049323242i
0.0106360882176661-0.0713611381489582i
-0.01451832438932-0.0369013664454145i
-0.0323428537323481+0.0151103379657505i
-0.0807322179866867-0.0340179445350692i
-0.0710985033857315-0.0721645037125062i
-0.0993030057408366-0.0954201782785384i
-0.0352591210717146-0.15552882487724i
0.0347638189407195-0.137430163423033i
0.0237521379565586-0.0820900335651333i
0.0412531254679471-0.0502012479817077i
-0.0237975858702195-0.0562583404168027i
-0.070440043162371-0.0533141589139854i
-0.0313420317450794-0.0667099039625192i
0.000784843271848008-0.120591979932694i
0.0473132098169565-0.0951642454043028i
0.0465803353763722-0.00905407246455631i
0.0182320869025258+0.0256994779642646i
-0.0165520126573903+0.0400526105510991i
-0.0799212508529901+0.0171853444877348i
-0.0785594761154679-0.0184381810566905i
-0.0729367872854183-0.0673409215826402i
-0.034517140344461-0.0941741206961859i
0.00707575045559293-0.070387412375988i
-0.0226696213413079-0.0391384897002611i
-0.00264898545537399-0.0249798706479488i
-0.0297935221058259-0.0213011907237793i
-0.0939801685203058-0.00339203824211414i
-0.0730265906411396-0.0872400691290069i
-0.0350151784018648-0.171958938451743i
0.0260158806541542-0.135296271789635i
0.0646508743895113-0.0630019367776859i
0.0514477332448402-0.0390536905365039i
0.0114968067290398-0.00274835694167399i
-0.0423052100770425+0.00319489951750999i
-0.0471562875312997-0.0518692645644952i
-0.0435850280702094-0.0838159209434969i
-0.0137898110550625-0.0897738265888791i
0.0125315133928073-0.0633087613483721i
0.0180628785409209-0.0239789521888575i
-0.00644519317605508+0.0508786937890129i
-0.0825437037172817+0.0186880510571i
-0.0916795191309397-0.0359395340013096i
-0.0800494425207704-0.0656962192325567i
-0.0573278306939107-0.118826258817416i
0.00287304913392008-0.106804875465573i
0.0335181740767156-0.0751209589076702i
0.00809999690476948-0.020189347188372i
-0.0105434428451858-0.0438799993766649i
-0.0167436909896875-0.0607073842170074i
-0.0528372410966318-0.0855464504396109i
-0.0136846035775999-0.125051426494554i
0.0270764617171162-0.0797444260696086i
0.0417542830829008-0.0519905003655998i
0.0633123264586898+0.00689312074916045i
-0.00127030702430278+0.0289814041780112i
-0.0564403670014409+0.0189791996664075i
-0.0786302405765115-0.0470526864109629i
-0.0738263376828061-0.103868315126917i
-0.0473648744499688-0.0599990590947216i
-0.0121138151438703-0.0327301893514251i
0.0228465012327883+0.0191841840907947i
-0.0335033306124659-0.00481584318027414i
-0.0889819564638186-0.00365035157407371i
-0.114199755161343-0.0387406732812371i
-0.105866145425808-0.14171215992567i
-0.043821316142977-0.12982074085576i
0.0126310399895743-0.123269167147869i
0.0152208324679286-0.0364625761225711i
0.0122515038363599+0.000153746506929836i
0.0117743858652801-0.0325224157697016i
-0.0405918376385835-0.0496069274879881i
-0.0232810195437785-0.107059479947223i
0.0243163051835353-0.0981216889614349i
0.0633370583815912-0.073450438125572i
0.0943660456887201-0.0535691185028549i
0.0677111056293723-0.0169607251146953i
0.0286433852501551+0.036867821676284i
-0.0454612712127483+0.0266688282996273i
-0.0763916757081073-0.0107586909306653i
-0.0453027280131038-0.0287063124137538i
-0.00602645053688995-0.0526501569957054i
-0.00863036973338382-0.0344401371570428i
-0.0144444066032478+0.0143906518718594i
-0.00396423997482496+0.0454430045261539i
-0.0597318466134027+0.011316750820305i
-0.0963156355900367-0.0328741717094155i
-0.084774534779999-0.090761582693138i
-0.0389967935351374-0.127947751870985i
-0.0136941431715796-0.0975077657454646i
0.0248622466782477-0.0698802812649648i
0.0203377578865425-0.0277706054984603i
-0.0443638924258572-0.0079563435583829i
-0.0755370406191118-0.0474130142718812i
-0.108934862569509-0.0658437981394855i
-0.0492997872464972-0.0923685360503019i
0.0555350096644337-0.108756738881787i
0.0656458431509669-0.049847360091363i
0.0185251739818276+0.0198564357818007i
-0.0150912189675194+0.0107244023569907i
-0.072570704012642+0.00593710073781067i
-0.106056285146756+0.00883323805652252i
-0.0673070890654015-0.0949827466389876i
-0.0447706960998726-0.114846856987835i
-0.02369894626802-0.0871148956530234i
-0.00465063704872023-0.0588111985355013i
0.00520868377761083+0.0246566536215652i
-0.0536160974816924+0.00272746860718561i
-0.0995024754424872-0.052555974095952i
-0.0612773316206138-0.115752487037466i
-0.0384747631368718-0.151755525577357i
0.0537697817625357-0.112637457471535i
0.0977303917808775-0.0629075871401844i
0.0567246308927269+0.00108920465797063i
-0.00217906980628762+0.042251241700497i
-0.0453362383726664+0.00714277180289175i
-0.0693013229527862-0.0507438070398974i
-0.0579028694766801-0.0962228844626669i
-0.000335506907289707-0.110301010525568i
0.0100861940451507-0.0292946356592928i
0.0409954891620911+0.0201524250344741i
-0.0310262398731916+0.0489070218802404i
-0.0838271705334281+0.0249302344266195i
-0.0808163370589892-0.0545053625812993i
-0.101359402792488-0.0723267652523601i
-0.0274580239299193-0.137689086738487i
-0.00621199025709632-0.133730799724141i
0.0319786781801936-0.0323961301847817i
0.0356316961962165+0.00809926057958965i
-0.0614437986975032+0.0272615905848713i
-0.107067290781794-0.0260497176215413i
-0.0848529357881962-0.101223935412825i
-0.0289479848963595-0.0928288493077406i
0.0126332174253569-0.128668931247591i
0.0356195014588854-0.0762910151614705i
0.0209226643215875+0.00575660740975703i
0.000838717586642169-0.0193527152420481i
-0.0496575965582601-0.011824662411645i
-0.105837067108733-0.0676173139862657i
-0.0668816845603683-0.0933968887637541i
-0.0184401521913692-0.0990909234993374i
0.0109737747168425-0.113856634770083i
0.0407921299563151-0.0342987972312576i
-0.0132343877739899+0.0257436102583656i
-0.0708022742562843+0.00488224606743918i
-0.0785320035677513-0.0962237969435455i
-0.0777969644759388-0.134432543214048i
-0.0385621770476859-0.104251731068641i
0.0264847646555981-0.0868501654521836i
0.0687125140101228-0.0394192262147814i
0.0664751571375398+0.00553460921068828i
-0.02862421597747-0.00739614379494866i
-0.0991721506355774-0.00565634666350801i
-0.0680245569993323-0.0604450263461454i
-0.0419262864493828-0.129693591457992i
0.0142419219655933-0.122764367197273i
0.0415850500922605-0.0909282626959177i
0.0582222401152174-0.00356478030623141i
0.0190176925578041+0.0106203777246587i
-0.0891194537184495+0.0206052762316472i
-0.140006242050073-0.023005879470836i
-0.0905119274954141-0.118241882085175i
-0.000432675872507838-0.135475340331378i
0.0295889892778543-0.106687943647568i
0.0576682879741827-0.0225082227833297i
-0.0177507478563097+0.0101342739505961i
-0.0509165919830194+0.0246731817905592i
-0.0567501748369243+0.000781279017208754i
-0.0835636348027712-0.070251620887894i
-0.00126927380542507-0.119016366782313i
-0.0153724958622968-0.125844704236588i
0.0597914905279059-0.0349192718471303i
0.0734924993213899+0.00919644844865761i
-0.0566692507260846+0.0233111128742241i
-0.0775557730800092+0.0312562002654435i
-0.110506312915113-0.0611004323456773i
-0.0805498713882556-0.0974025998658037i
0.0111396700653214-0.10998695822713i
0.0474336931455736-0.0933384113782064i
0.0292041221117787-0.0237244787798733i
-0.0239252590219146+0.0337943490444417i
-0.0927064991563074+0.0577257724037303i
-0.121117116089872-0.0461918024724275i
-0.0863788858161503-0.102754229294189i
-0.0103518218172662-0.132726783087872i
0.0285839571758192-0.147457573982813i
0.0399669051243108-0.0486421580256192i
0.00927710686246181+0.00746370180763196i
-0.0590381871959851+0.0281151500851333i
-0.106228609406516-0.00360987385682027i
-0.084463944848622-0.0654021771119868i
-0.0327545053073371-0.142116260068031i
-0.0253475801117122-0.135488587483852i
0.04925216505433-0.0318429910790627i
0.0510869841461353-0.0213889832316203i
-0.00519503122858789+0.0201033420861816i
-0.06594367952265-0.0126235048569002i
-0.127760313855173-0.0917464996763474i
-0.0685545361357198-0.0941901677648249i
0.0185855457333445-0.126486680160506i
0.0672106609945414-0.0765294521856068i
0.0868873637393585-0.0238007270115986i
0.0584607450304881+0.0471558621085344i
-0.0445096008964335+0.0536628354843508i
-0.095327945889925-0.0426017702687212i
-0.0902425613958752-0.0778638233159232i
-0.0490706741449526-0.130788355303728i
0.0409969595609225-0.0752029967322395i
0.0677637060811429+0.0115243538448632i
0.0392389448221857+0.0422478307155025i
-0.00817792225515497+0.110783462512907i
-0.106677472748968+0.0343574793936851i
-0.130588843464622-0.0719828940385476i
-0.053163177800042-0.08930485990163i
0.00434551793195649-0.111724337707901i
0.0311247523159527-0.0657739771628604i
-0.024797455868424+0.0055489507661365i
-0.0466525932417316+0.0344798905100052i
-0.0684810524608158-0.011846358581973i
-0.121506096147435-0.102870393053998i
-0.0672555800892981-0.133594480702573i
-0.0335757879058004-0.145245514062908i
0.00189680392550735-0.118954104789749i
0.059198037503816-0.0502768102813301i
0.0490730489248025-0.00626341443786489i
0.0112661758269517-0.00272821773563926i
-0.0781812391470766-0.0673116278057426i
-0.0734223968204164-0.120943661743822i
0.0515394976384186-0.117084957953346i
0.070790712988106-0.0920326499744146i
0.0724529488441667-0.0491596971374269i
0.06787176029761+0.0279387887214626i
-0.0032244422465705+0.069183105550348i
-0.0731619069540507+0.00177810657962634i
-0.0947262020604836-0.0578770247190449i
-0.0298356208603899-0.0916009529672448i
0.0218369029541866-0.0905052636320449i
0.0539916494200731-0.0422917038475949i
0.00128385592794691-0.0190530602517552i
-0.0560201842969966+0.0254522007311216i
-0.074117101368239+0.0352055346826406i
-0.14248276652848-0.0452138740568623i
-0.0873363443016622-0.11173940988985i
-0.00286466548192148-0.124834708192809i
0.0398408569095003-0.0970318632531106i
0.0728783994685081-0.00942007187339576i
0.0262107483093387+0.0253976611791173i
-0.0505632837037549+0.0179380301195701i
-0.10729585730958-0.00770216097475916i
-0.0854956005270126-0.0811162806418561i
-0.0471392313007125-0.109111257284805i
-0.00429424593562785-0.0974491320364128i
0.0498776596150253-0.0188176484531695i
0.0157345138330003+0.021732032564922i
-0.0541693434327037+0.02755510519955i
-0.122215495037394+0.024153810413523i
-0.140007309622809-0.0629856759626782i
-0.0719917798725573-0.117730671266057i
-0.00504455570256995-0.148473411084012i
0.0341045947516663-0.10851583772109i
0.0536077607727692-0.0277309514138669i
0.00594047665729217-0.0167733423040154i
-0.0732142677918347-0.0127235053336915i
-0.0949195972699648-0.0622269707818493i
-0.0710258804261804-0.117974751405842i
-0.0255449679130776-0.119735099215453i
0.0493537644085099-0.087795994967142i
0.0815297105982452-0.0221302033136758i
0.0352289296471471+0.0303404883933258i
-0.0207781682087367+0.0670942853011612i
-0.0620262715867389+0.0137739533894431i
-0.0659219948445904-0.0555944944077301i
-0.0470098107829087-0.0850417987472935i
-0.0328178111279307-0.101437562415743i
0.00291766472875043-0.0385006660607857i
0.0204526813021378+0.00829243000704733i
-0.0247208235409901+0.0227138996445109i
-0.059078903113543-0.00560523475886354i
-0.086811381842289-0.0814899981447715i
-0.0599588971618676-0.120404262118011i
0.0287348403536626-0.163393662369437i
0.0842802960989096-0.133105531709004i
0.108711826038466-0.0242797005106755i
0.0470037444471995+0.0268792548245816i
-0.0118383634875479+0.0211259375364516i
-0.051194617531249-0.0268974591382559i
-0.0605338002174355-0.105991198721935i
-0.00685023759850982-0.120471117785335i
0.0477286795776801-0.0828443839815674i
0.0722881190165879-0.0456572860931955i
0.0432029114973123+0.0466669841735269i
-0.0124161397779686+0.0757476578013046i
-0.122039727415978+0.0042609919528721i
-0.134091295330634-0.0722848050386113i
-0.0758562120567304-0.107223034521542i
-0.0156643119533243-0.107287802871418i
0.0400311143620345-0.0886092647329206i
0.0184590449803343-0.0178996990258388i
-0.0435814642505326+0.0155403364435221i
-0.120948982188421-0.0175919926889373i
-0.108204065181964-0.0458624380114406i
-0.113278533444781-0.130938615074347i
-0.0720124079315905-0.199864185195204i
0.0384210323484597-0.131605498632784i
0.0525730953346261-0.0297510929206535i
0.0148500861197699+0.000327491135380001i
-0.0465011834818131-0.00285334131214871i
-0.0743577154068649+0.0117610870437046i
-0.0749638035284799-0.10286862073204i
-0.0230956557479427-0.150384637098138i
0.0509074621634874-0.0880297767389692i
0.0679632165113218-0.0446249870591355i
0.0608337194262197+0.0361330736988157i
0.0266358352905908+0.0165485117711478i
-0.0584510673539355-0.00839648917599012i
-0.0864294634844529-0.065659682145994i
-0.0222848292567113-0.0917143453793345i
0.0454316134914125-0.0909794075513145i
0.115616437904832-0.0843939730471266i
0.0849404966992302+0.0213726923818414i
0.0231065357933103+0.0606688836766321i
-0.0601473014710064+0.0478205192334158i
-0.126639007682057-0.0017942735266039i
-0.0641264614038203-0.095471858422716i
-0.0352061665099476-0.160407956429656i
0.0665768854680155-0.105256997675178i
0.0773541495968608-0.0325870072263712i
-0.00304710609254118+0.0414139029548559i
-0.0447709096349354+0.0784185435837695i
-0.103175008376331+0.0291802537039447i
-0.0554486701237831-0.0597633299006111i
-0.0361127544471239-0.129162412559827i
0.0195110680310451-0.0861635647537072i
0.0515158058780842-0.0595884780428244i
0.0232571034712478+0.00946129179020676i
-0.0388108643465421+0.0547992786768669i
-0.115068955825557+0.0264194374772795i
-0.0837736713102247-0.0537956086090824i
-0.0618499696045329-0.152758843838051i
-0.00156223107489995-0.126268839022443i
0.0205513853017601-0.115128686894748i
0.0168030864445653-0.0588595858326148i
0.0363479044956546+0.0201043144402182i
-0.0565584923824907-0.0271123032731003i
-0.100190428168452-0.0871952498482342i
-0.0573430879841206-0.131810198990854i
-0.0235396796634293-0.19794286038994i
0.0754337829910365-0.153019757411165i
0.0964109668943142-0.0339562785565271i
0.0407218292869495-0.0138959063093023i
0.0109709563648795+0.0245026117812601i
-0.0716272349821293+0.0212532734488645i
-0.0805157152591077-0.0515810353232346i
-0.0323736872071828-0.102052642414315i
0.0539389994741587-0.114134318027931i
0.0626319143368997-0.0256870951978327i
0.0154558548175508-0.0175825518165042i
0.0311167296307439+0.00158612535328837i
-0.0836001726397584+0.0389029661961322i
-0.12157367386329-0.0836160235094562i
-0.0558002892538798-0.14458493430612i
0.0294007707758657-0.171719382604834i
0.119296093111338-0.126361824297332i
0.101919897821513-0.0154505115044465i
0.0756948428069763+0.0382887386303974i
0.007030583071335+0.0537446830547153i
-0.0700384744481149-0.000965581231641863i
-0.0608295985779735-0.0644905545851667i
0.0147244330659486-0.136851852641965i
0.0870203701993086-0.109780016752459i
0.108568769014585-0.00114657524052641i
0.0588492173197614+0.0635811983837569i
-0.031321522775033+0.0749440737811425i
-0.143554933891246+0.0328237925336779i
-0.139489990671179-0.0324292098486334i
-0.0844801019468656-0.106506790146882i
-0.0521535728424687-0.125083189358152i
0.0378664564368185-0.0837621261231234i
0.0400010425576132-0.0118436374270425i
0.00233339803404983+0.0272203251326935i
-0.0962840598829437-0.00412303099286605i
-0.145078245289588-0.0913622862252513i
-0.0684886123493385-0.163789203438825i
0.0212834226450801-0.152765010430117i
0.0718245971494689-0.137331558984437i
0.0764550715077152-0.0586273904214649i
0.0731207304564676+0.0269434291652591i
-0.0130024428825987+0.0526767665405243i
-0.0881740127248691+0.0194596239587602i
-0.0971951301221328-0.0550098037757411i
-0.0511696197257679-0.101250890965766i
0.040641477173793-0.121909678487864i
0.0747929635009385-0.0560134482927429i
0.0250017684025809+0.00708808969869039i
-0.0308676568389428+0.00262718280495491i
-0.0735813662829704-0.0434024784188898i
-0.105661857243793-0.0925353596289478i
-0.0688311350168825-0.12249654229744i
0.0241959053630544-0.139682474225593i
0.117926639774985-0.125056669881274i
0.10068955760009-0.0457391949030301i
0.0489701170922464+0.047774202658108i
-0.00818599588561511+0.0683044818159414i
-0.0997015573932031+0.0376872777843268i
-0.0765290313868375-0.0714895939025659i
-0.025523415891396-0.129452064688978i
0.0238539432951155-0.0475596687164644i
0.0789468655390921+0.01139507927415i
0.0373088409434885+0.0364640938650405i
-0.0656529517986058+0.0814866806544372i
-0.147417611611409+0.0407008172541813i
-0.133910292335985-0.0862291607823459i
-0.0928888914537235-0.119373579213831i
-0.0275037760401538-0.111654762338064i
0.0554899487868373-0.0796562761341448i
0.0104188375920626+0.00723178003902391i
-0.0167350364647694+0.0391200063120692i
-0.0756097884574657+0.0116716362168087i
-0.14697845829614-0.0613744657699876i
-0.0663225527070273-0.111432178048387i
0.00736073076395248-0.134899671546644i
0.0836899495177455-0.126498141265599i
0.0943840256716064-0.0462764668194178i
0.00405186487952227+0.0289448396012229i
-0.0746936997876852+0.042211600895138i
-0.0944822401334183-0.00770712626765986i
-0.090819543495692-0.0988088479694024i
-0.0321405927858598-0.199946757921311i
0.0271291242883036-0.158003141589432i
0.0462371263991873-0.0496305623945936i
0.06314370667937-0.0263229180023669i
-0.0158175846845204+0.0212763736014232i
-0.069689904258035+0.0116404377424822i
-0.0729633566727141-0.0737270952180392i
-0.0153003154341463-0.136765450538356i
0.0769479772316897-0.124525965333275i
0.104981000919677-0.0540594468108584i
0.108482396241391+0.0101561111578734i
0.0335261796894585+0.0576460300352415i
-0.0791517060743412+0.0466494872208265i
-0.0919168197962711-0.0290368103147512i
-0.049717702505921-0.0925429529945701i
-0.0294649670564043-0.10670235172733i
0.0411878210438491-0.09316120917751i
0.0676612423940652-0.047568504322016i
-0.0269387195461105+0.0362947249087265i
-0.0907315517707359+0.0753168567104372i
-0.112997638143879-0.0242232119091741i
-0.0968907500150914-0.0845135312047153i
-0.0510598898134358-0.107549470730862i
0.0199070784168341-0.107691367328721i
0.0951931192492827-0.00957233585457399i
0.104500508286488+0.0278679231191043i
0.00401957849734315+0.0520848778732647i
-0.111435993410091+0.0357106384187363i
-0.130944492061906-0.0348511665658245i
-0.120179060473205-0.100466093079134i
-0.0105431845184112-0.116258208682368i
0.0360171967316921-0.0501659696312213i
0.000145503405425909-0.0214843321963383i
-0.0161249507780344+0.0399918287654335i
-0.0753394003684651+0.0419677459181179i
-0.110408457672424-0.0675996662755076i
-0.0973252331135322-0.153766828051308i
0.00594867314919603-0.165316481820057i
0.0708114711729848-0.087500018790007i
0.0901211052674335-0.0655695338888576i
0.0507040348071541+0.0143892810589214i
-0.0754933104345268+0.0676548945669419i
-0.10660297400012-0.00222021997998147i
-0.057867554012977-0.0363413209424052i
-0.0150525707032435-0.107411545303677i
0.0328693384838773-0.126771033412635i
0.0557904076440518-0.0862714020181894i
0.0402877126852716-0.00654552677601747i
-0.0427719351694714+0.0160054495387645i
-0.118446430663554-0.0245731935009708i
-0.0950961495108249-0.0736064553624427i
-0.0854509037311171-0.189756927101906i
-0.0229935454406948-0.188900128857183i
0.0691579653641574-0.126140219662951i
0.0897343928733112-0.0669300436837388i
0.0463235478674023+0.0442855072711553i
-0.000150395734110441+0.0330136384035479i
-0.021881743677145-0.0712398363013118i
-0.0448780217204655-0.109486259823279i
0.0372054687938594-0.110896835114912i
0.0996113769706189-0.0627849545504138i
0.06058194611251-0.00860235046129833i
0.0400603127101636+0.0442000823747055i
-0.0226638142625411+0.0980595989215689i
-0.113748320683066+0.0443596976454821i
-0.147105979509308-0.0470839976826414i
-0.128006542984528-0.0945616214164911i
-0.0454114210344292-0.121987006387474i
-0.00167143113613408-0.0749779032412649i
-0.0256026712425275+0.0152460965842062i
-0.06073401637755+0.0308036243522821i
-0.121563719150687-0.00149338516580569i
-0.150551864432021-0.0946321392016106i
-0.101681142829962-0.183888475168739i
-0.00395320128001201-0.187572264741848i
0.0679435998903723-0.165890286812582i
0.0622943641436775-0.0467807929692327i
0.00939618844628075+0.0119663257171431i
-0.068863179145103-0.00455587280830141i
-0.105467541280832-0.0257551428865708i
-0.0804555809777314-0.132687712957944i
-0.0167888995278024-0.125091185983004i
0.0362005347958929-0.125489545822253i
0.0374397196003092-0.0889182760693415i
0.0426128131432889-0.00866011690782853i
-0.00911882590441892-0.0447721640069838i
-0.064827542657656-0.0129736719849741i
-0.048075459584935-0.0693313663259328i
-0.0225316720519826-0.165477103896664i
0.0248584113237913-0.137512230958247i
0.106004523111004-0.093563449490241i
0.106402847804149-0.0175778123256966i
0.0289406358980612+0.0244415010047509i
-0.0295538997721561+0.0210302230448822i
-0.0756467562768917-0.00629933230066065i
-0.0688019713429401-0.0709983917416856i
0.00837279676237724-0.0985034314335633i
0.0622700439492139-0.05998342377238i
0.0557597103955606+0.0210800523163964i
0.0264206393089066+0.0761954509513132i
-0.0766021896964621+0.054193183774559i
-0.164088689773654-0.00747511587737736i
-0.143694695479449-0.0768436620825992i
-0.0730530300271248-0.129393402731328i
0.00962107633240235-0.126534058135378i
0.0735416545893983-0.106179857668204i
0.0346967211420901-0.0134180122644198i
-0.0506742646671812+0.0146989565310629i
-0.0831337865388-0.0590626725657171i
-0.113796731434092-0.0544511625912003i
-0.0603264575728667-0.0963145314181419i
0.040928445248762-0.119704523242569i
0.0848955294698497-0.0952631724459341i
0.0686603948014529-0.0378414540189723i
0.0286487347617098+0.043365484914732i
-0.046170502896923+0.0344268009839148i
-0.107933177427485-0.0133382743105577i
-0.0686158933937143-0.0972071696492835i
-0.00336310812457991-0.13958479524441i
0.0610559011997082-0.11427960462942i
0.114962779171043-0.060253821479038i
0.0592117453912204+0.012479511634745i
-0.0551216429696875+0.0414505703391438i
-0.0959670954461687+0.00865622145466747i
-0.101276738060412-0.0745307668614907i
-0.0278336048693679-0.111162882140915i
0.0505315626545994-0.111652832750726i
0.0786867491306285-0.0632604366775687i
0.0909230683506209+0.0193379391444363i
-0.00791037540587989+0.039721622366337i
-0.0992019656493702+0.0371134074596984i
-0.101591051110505-0.0260661521765779i
-0.0982670816935653-0.106061048303713i
-0.0459179758389291-0.161052652630222i
0.0528366960651935-0.129632849581355i
0.0468112693834943-0.0724373173264294i
0.0170250215247861-0.0179476143426383i
-0.0123604225605594+0.0414655156678584i
-0.0833774831643281-0.0332450754648693i
-0.029924093795971-0.110986005921602i
0.048164605690264-0.130623929210669i
0.0635803551533961-0.100264771890858i
0.0945971744683243-0.0108656228489782i
0.0866616297786804+0.0779186458718463i
0.00199463559699041+0.080719423024259i
-0.0655918187254572+0.0522455833458093i
-0.0886171949457382-0.0164808131759873i
-0.088628859154225-0.0998002279423003i
-0.0207042206160885-0.0927463698543247i
0.0425349564174281-0.0604386057419664i
-0.00416174894564785+0.0205191109383962i
-0.0684073204707614+0.0308414458316088i
-0.11316993226647-0.0131885077386277i
-0.172269579176291-0.0619102644806678i
-0.120931025961023-0.187178505073973i
-0.0421188503270738-0.199124274840929i
0.0198848922741345-0.13330061168797i
0.0743262893362718-0.0784543653579108i
0.0620841372677227+0.00635449834346918i
0.00954861067605617+0.00304698028949269i
-0.0856891448017363-0.0430226395022024i
-0.0673101071624648-0.101248989186662i
-0.0209495522500846-0.150919040852219i
0.0296138787304684-0.134413784063372i
0.0957813804505117-0.0478695803896446i
0.0413854829465889+0.0423952570620481i
-0.00723474135584525+0.0371193692957568i
-0.104943658329623-0.000671904818815008i
-0.153017423572121-0.068695594121091i
-0.0949921724180027-0.158189038711103i
-0.0135272387602585-0.188306351717108i
0.0972038604707972-0.117646148989615i
0.0888613921834908-0.032173060805535i
0.0320263266317714+0.00514062889465297i
-0.00631780462134103+0.0171405863744813i
-0.036915773523402-0.0577185586244178i
-0.0380419982331243-0.147839689134584i
0.0365977420258506-0.139909034395471i
0.123403651149389-0.0747271853371818i
0.123699588196965-0.00582609078628368i
0.0743447651637857+0.0635583959820131i
-0.0180847929146163+0.0728479485760798i
-0.0865710530637676+0.0305697038470461i
-0.105652726718134-0.0334751183396439i
-0.0811164951944526-0.109647288304965i
-0.0261465242883754-0.0810234591179522i
0.0358905528653556-0.0298583534982491i
-0.00348041308181526+0.0298782845416165i
-0.0728376460056141+0.0550609516920534i
-0.101886688563124-0.0179603569241878i
-0.136082508056446-0.0448997341951127i
-0.0804661521049394-0.135233618142114i
-0.00175131667921407-0.178488333334755i
0.0522232500415811-0.0820947077147878i
0.0761648856896168-0.0517635409638541i
0.014814158380163-0.0178375823194934i
-0.0713155433203135-0.00930031562524938i
-0.0729446666005117-0.0458972719646435i
-0.0824395217857508-0.101887213820081i
-0.048458768544493-0.149778799385622i
0.0692487104189469-0.113047129721821i
0.0946576214381128-0.0549139837472097i
0.0352470272202405+0.0109053150149296i
-0.0368788331084108+0.0106287588578672i
-0.0421841652348822+0.00405224121609526i
-0.0511203814840194-0.066101170611446i
-0.040377410233248-0.166516191229382i
0.0690157089738019-0.135876004816842i
0.0957880632362504-0.0738100754499753i
0.0685064869495404+0.0106745012949717i
0.00916905194296492+0.0324156076849925i
-0.0552474516937948+0.0213225196338897i
-0.0477837569407007-0.015711782182257i
-0.0621758670801644-0.0497933236018472i
0.0126769561964259-0.0768877722853094i
0.0793717662766285-0.0760882246751449i
0.0467102500529773+0.0161275825170628i
0.0426204096389551+0.037903617678264i
-0.0450832024100042+0.0386864967324292i
-0.112827943397905-0.0196747665295876i
-0.0717991805583405-0.0957292662716581i
-0.0534375685522013-0.128910313078494i
0.0101852294489067-0.111010935262351i
0.0704909053298423-0.0467033010681112i
0.0548832809138527+0.00896363735488871i
0.00641502867495002+0.0900451124246095i
-0.0549370268172776+0.0408894017264426i
-0.0635292408019849-0.0678516874467705i
-0.0614649032061149-0.114310124756939i
-0.0156497173627026-0.0905854017165999i
0.0375358330528253-0.0159820057569331i
0.0248754308240567+0.0241353104510325i
-0.0444238887502976+0.0362937328508787i
-0.123077533059159+0.00929345733316695i
-0.129307223645675-0.0396638659837742i
-0.125754882204578-0.122772818866924i
-0.0399038201940338-0.162654873320104i
0.0457432736374088-0.113612326816198i
0.0709736604423198-0.0712977490282976i
0.020495208977789-0.0318803779247952i
-0.0284087516573686+0.00495369520443228i
-0.0214329642047788-0.00856861514507274i
-0.0624801260822716-0.0641317566580862i
0.0242795680993913-0.117511454513926i
0.0967361735332923-0.120975316564722i
0.0853942989992265-0.0258347769647047i
0.053354988117333+0.0490050358260335i
-0.00567320569984398+0.0581470788942036i
-0.0611747061474679+0.0620160962996838i
-0.117009221315578-0.0187808214331249i
-0.0730380053129371-0.106413544405314i
0.00862802330174548-0.0985671362800883i
0.0304838254477016-0.09172089010967i
0.02741429442014-0.0531797148189716i
-0.000708330382788389-0.00568762797066707i
-0.0419101500468401-0.0222500198082955i
-0.0702480933175698-0.0546503983333955i
-0.0747010111912639-0.117873045702367i
-0.00754773460392697-0.144617887719416i
0.0638850857215514-0.107308323600697i
0.0993145210578609-0.0317423097386013i
0.0441849137166774+0.0195090411785195i
-0.0132760908292709+0.0280518896614802i
-0.040150064601278+0.0225936243823775i
-0.0713514465185166+0.00891186007082047i
-0.0161688720946316-0.02011879447057i
0.0376148622110085-0.078877664222397i
0.0675364390179149-0.0146418680122254i
0.0375751469939987+0.0431566669195953i
-0.0374694235147924+0.0458380849051539i
-0.0738102640732463+0.0548730108239217i
-0.108241553129938-0.0696697127122696i
-0.110459266595383-0.122432099200932i
-0.0586132994041101-0.0933652104937425i
-0.00203909133916612-0.122845068968093i
0.0425596520124907-0.0676244239446217i
0.0152951291899596-0.00372389668106698i
-0.0314116068876699-0.0117050063669225i
-0.0575784106471156-0.039958406995355i
-0.0686790224564617-0.105410943909943i
0.0111380433694716-0.12879962187185i
0.0812859204115689-0.0853877672777712i
0.0948814380108186-0.0361075350697542i
0.0507864640639335+0.0242707923593337i
-0.0488979060729781+0.0506095018101708i
-0.107165246873159+0.0095339814251448i
-0.0999816910892932-0.0512868490219393i
-0.0255954252349896-0.110138978239943i
0.0379284073906971-0.112640869809511i
0.035813103761115-0.0693620440159352i
0.0139555830302005-0.00910057112020096i
-0.0258542140704923+0.013111084805212i
-0.0436840154018238-0.00564206488030699i
-0.0454438483777502-0.0476099310639097i
-0.0434602450584523-0.121651114045741i
0.01622077916069-0.12404522677372i
0.0470595755167996-0.0986688603710207i
0.0925119077058573-0.0553384396856261i
0.0631486080307463+0.0312672276105176i
-0.0558550767103895+0.0505835636231759i
-0.051479457704015-0.0304265055237141i
-0.0681562323131761-0.0772901351656181i
-0.0429856975219106-0.089404207065362i
0.0215886058550114-0.08557312224231i
0.0558796825757208-0.00844330988753739i
0.0342544721407013+0.0467560397867813i
-0.0319160541839561+0.0611560098452516i
-0.0567738558681571+0.0261246645949796i
-0.112758555994933-0.0382520454917792i
-0.0434692991477949-0.085283500913589i
-0.0110977469838676-0.0959003968193257i
0.0287901467306271-0.0577461584446662i
0.096462785149764+0.0150644591127861i
0.017503945819827+0.0502519932574541i
-0.0608648711146824+0.0206519145029045i
-0.136241686077284-0.0210939781200726i
-0.0777654503188237-0.0704353337608905i
-0.0114313607737695-0.0796135204018518i
0.0185991625532746-0.08755933252656i
0.0541324889235593-0.0849507785662827i
0.0104795905805947-0.0300059605256706i
-0.0532839161170764-0.00440491153388703i
-0.0798993304096503-0.0682520817624564i
-0.0646408995706727-0.133516944869415i
-0.0607105652480307-0.148195050008289i
0.0546009966161255-0.121542575828349i
0.110871839687325-0.0808407140904424i
0.0193085534892-0.0541178942059813i
-0.0185693734735026-0.000914154387488489i
-0.0535215068205201+0.00413067562403373i
-0.0770302108025494-0.036792068568635i
-0.0517094888393403-0.100117633157974i
0.00638951209141284-0.115673369319859i
0.0846129925312712-0.0702640243932363i
0.0842897150560264-0.0366899731931307i
0.0335594758485555+0.000316233716744209i
-0.0149489020662014+0.0216686298896222i
-0.0569883601798923-0.0166904296513854i
-0.066482783993681-0.0553342297119039i
-0.0336174327496814-0.0712040024281223i
0.0337501202307166-0.0947151851847456i
0.045680861187433-0.00455956388646663i
0.0194446757221027+0.0663617482281408i
-0.00940542977714755+0.0340938621306345i
-0.0651250242360107+0.0287713989107919i
-0.0952219054780461-0.0153210684458652i
-0.0617050615259063-0.0621792219630449i
-0.0333409086717361-0.0412166104756959i
-0.00781857021353914-0.0407098782696125i
-0.0033369337879999+0.00124084319241986i
-0.0447521793055032+0.03987602540165i
-0.0863981069419322+0.00684754937999008i
-0.101410737127183-0.0146511185097749i
-0.104443335113171-0.119528839500785i
-0.0475811571284421-0.201638734535541i
0.0527327938819845-0.137154218091936i
0.053854999560812-0.0577740518227852i
0.0159249269447614-0.0208906838745973i
-0.0364527040490105-0.051649014661652i
-0.0605205400435327-0.0547567572011275i
-0.010342451739082-0.072167752282557i
0.0619343897611504-0.145635335926608i
0.0932410429094688-0.0837804779073885i
0.0810730675068652+0.0116230120999899i
0.0622544971834373+0.0394940660538259i
0.00436547341983235+0.0619076385508147i
-0.078064424022071+0.0325557835159875i
-0.0696285833765651-0.0196188058902909i
-0.044872216721134-0.066447149635103i
-0.00762247901700999-0.0949102836022813i
0.0526982385758448-0.0473860470016387i
0.0143521484920798-0.036124517488207i
-0.00721551803029346-0.00593253213508512i
-0.0546306755534756+0.0174164484209825i
-0.076815536899003-0.075539271189488i
-0.0514404178509679-0.129627156680164i
-0.0216557749241416-0.143902303290656i
0.035805058689231-0.0981299944639427i
0.0658502674752443-0.00901176152670271i
0.0668920396682488+0.014748477402459i
0.0129507860886787+0.052374023780732i
-0.0494621839938591+0.0401265796404775i
-0.061643245862672-0.0657586503698443i
0.0120685521898324-0.0692441169751896i
0.0434363925932925-0.0656350047821739i
0.0201190713647381-0.0548990399037614i
0.0202590596912847-0.00522502447798651i
-0.0209182638232644-0.000964968513378537i
-0.0818510552473841-0.00492378393722625i
-0.0859989693874657-0.0567558691974703i
-0.0435148348805331-0.107775674645606i
-0.0131528540257979-0.133242364272529i
0.0220096538896882-0.102293607799936i
0.0462150529997271-0.042934911912601i
0.0156755770435302-0.0163317643002497i
-0.0316090411302081-0.0130567221589893i
-0.0375488799552219-0.0368469290212795i
-0.0566065568443606-0.0760391532130126i
-0.000196754280295003-0.0786930992736057i
0.0875384055273699-0.0741142699834874i
0.0616778663756432-0.0382611495159188i
0.0366773711175785+0.0312708432830071i
-0.0402603812651592+0.0348197231064914i
-0.0982634992121081+0.0109572002565915i
-0.0962613467260123-0.0699198651164089i
-0.0575651581710468-0.125709704906553i
0.000158337819031344-0.120724185966432i
0.0232489527176177-0.080602746073145i
0.0396509592542041-0.0243035903260957i
-0.0325211670015241-0.0188159939956831i
-0.0541999512488608-0.00740085046155157i
-0.0433180805464908-0.0959151249001427i
-0.0303508323653281-0.176096360640825i
0.0538393979670072-0.140939165851817i
0.110087150840671-0.101216918593276i
0.0902501702439557-0.043026617111587i
0.04493232024769+0.00205650486753452i
0.00898626380146334+0.0528183635501249i
-0.0391261086880628-0.00162297409450993i
-0.0203623934074387-0.0508165135224005i
-0.00678418709704783-0.0535924109711152i
0.0121131722152668-0.0726111696767935i
0.0417358391727016-0.0120528301390819i
-0.00496606381180537-0.00107239747867183i
-0.0659811663903841+0.00743160534047971i
-0.107876141783682-0.00124782555082656i
-0.0964505924302661-0.0392366397226193i
-0.0422477687977761-0.0626433966534722i
-0.00754886614151901-0.106478484707273i
0.0083589171619419-0.0596108854734243i
0.0469570423051198-0.0011095550502489i
0.0139133592345817+0.00202313178132006i
-0.0644173702741858+0.00471493293074348i
-0.0455450236672713-0.0517042408714061i
-0.0123880105966493-0.0678255320062125i
0.0113415650734332-0.115722693065962i
0.068794715031501-0.116525164950561i
0.0796229449845582-0.0125945896322964i
0.0382615452806377+0.0172233638018275i
-0.020597242226289+0.0312605206566077i
-0.0757300689812392-0.0322974723138616i
-0.0528734607703757-0.0882729709750097i
-0.019414916908203-0.0993752541585775i
-0.00269750534515342-0.106821710456105i
0.0457805958636813-0.0548246960337125i
0.0241150247939785-0.0342604985044002i
-0.0298220966921741-0.0111125298904678i
-0.0562298093559616-0.00306627260988566i
-0.0607451754582582-0.0790885491982229i
-0.0412226404760103-0.0919799130725662i
-0.0128634401322589-0.0992706402024241i
0.0270040563747718-0.103354832318469i
0.0525831632653988-0.0386123445415623i
0.046349246644834-0.0353978449854532i
0.0016896571502715-0.0274567456043579i
-0.021221441367578-0.0317946702085799i
-0.0165664467014195-0.0767103144651246i
0.0124223700009979-0.100937490479425i
0.037420525314598-0.0843618107404671i
0.0830339863885609-0.00837461429251603i
0.0500177137786883+0.0295644639339158i
-0.0428884797472348+0.0136271352776129i
-0.0383713822739936+0.0193382991215633i
-0.0731020912470728-0.0239667381606739i
-0.0793796637521725-0.0811900099584824i
-0.0228375901214919-0.0557622911417157i
0.0144191283845594-0.0307502386250399i
0.0291219510253945-0.0146699234646701i
0.0164408886264982+0.0154768433018766i
-0.0488165482836288+0.0142323890544113i
-0.0866527068359317-0.0713710052519086i
-0.0446808938047913-0.0910255779792706i
-0.0177580801890536-0.0708501207258116i
0.0394242123518558-0.108775236289942i
0.0576876380238081-0.0619193333681473i
-0.00245291115863957-0.0246936734364819i
-0.0249615392993846-0.0375594853606721i
-0.00971322358259211-0.0384138910920741i
-0.0104109677779844-0.0738144218628245i
-0.013382202697747-0.0983432593810272i
0.0343871803673563-0.0660719843313034i
0.0662463409628315-0.050456538490324i
0.0229397788615861+0.00127486236233856i
-0.00250474048118665+0.0257250470895324i
-0.0378928671264237-0.0150563795994286i
-0.0688249939361745-0.0532968146805583i
-0.0407902164086877-0.0923573130324517i
-0.00223343128164892-0.0717433197911503i
0.0365724759103193-0.0537461707384666i
0.0309883722593069-0.0216250575381976i
0.0268514559719155-0.0233334157956964i
-0.0284047202311249-0.0192650397063236i
-0.0766415930030752-0.0104883830237211i
-0.0334551891911935-0.0620640782750198i
-0.00417104393801019-0.0624950644187567i
0.0296507075798826-0.037983973659388i
0.025444062494884-0.0220595200043576i
-0.0236982624222265+0.0171689028443995i
-0.0370194057354998+0.0348282919269511i
-0.0517463457939793-0.013111515354646i
-0.0663351218528354-0.0350749530020231i
-0.0244948539828447-0.07715402467959i
-0.0121094341274729-0.0806621330408787i
0.0069237506415771-0.033290413525904i
0.0325551845207114-0.0296510602220699i
-0.030083536205733-0.00976537568402807i
-0.0491960426485963-0.0127581176037658i
-0.0437629045270296-0.0492959604867689i
-0.0419755722170014-0.111252132743263i
0.0320459466019045-0.101051632624251i
0.0586882189927368-0.0896431931743936i
0.0424759947670392-0.0661289357326065i
0.0404904934027664+0.0116965992878181i
0.00908084503229642+0.0103536560543566i
-0.0258447760667993+0.021265726553727i
-0.0508036041549948-0.0494468748036147i
0.0179108094417919-0.0568065653487662i
0.0555508480559347-0.00613639471139158i
0.014885970075659-0.00863267062444803i
0.0143149632900767+0.0427026384890606i
-0.0390595452707178+0.022492977080645i
-0.0464773848657093+0.00871520498763566i
-0.0672949184899913-0.0513613332435369i
-0.0782369972841795-0.0642256444190201i
-0.0239678667834026-0.0671471867408254i
-0.0342312131685882-0.105913785597097i
-0.0296450794389314-0.0220330923232788i
-0.0153108943176996-0.0388111822317134i
-0.0211886549502625-0.0681029070950211i
-0.0219170805189508-0.0681056129642772i
-0.00866690397256218-0.105397955178473i
0.0248121336750181-0.0921240535964432i
0.0715739548713281-0.0618821529041934i
0.0690724265692276-0.0219712089814237i
0.0318677711818627-0.00994124385026337i
-0.0125493242490932-0.0104928439796524i
-0.0175449686684292-0.0307601719874931i
-0.0164442812256525-0.054639392722518i
-0.0239140352443029-0.0532013364502899i
0.0264098751722398-0.0456347392331983i
0.0130983398383555+0.00676116527705248i
-0.00600013265301709+0.0507653911287622i
-0.0265513744669809+0.0269094349512932i
-0.0567187813492397-0.0205078758986465i
-0.0504070976487759-0.0438143925523876i
-0.0482030666843758-0.0669729743181451i
0.0182547742724405-0.0767415402111138i
0.0381191611215977-0.0558337653555477i
-0.00450256417066968-0.0166694016010993i
0.03098542934014+0.0174736447646527i
0.00698459649614238-0.0123694562817897i
-0.0540176306218297-0.0473946088013616i
0.00560782123406024-0.0614835849327221i
-0.0141922512843218-0.0657140453273761i
-0.00443255139803713-0.0637495313765479i
0.0461271647875046-0.0475592712856104i
-0.0185972393093681-0.00470431204073625i
-0.0249682806247364-0.0103778087865214i
-0.0442675487607614+0.00085015732684499i
-0.0600856436811783-0.0190899125402692i
-0.0250900703310954-0.0830672011430328i
0.0124931023751209-0.0917224406539616i
0.0102124831835202-0.0778384366989357i
0.00858230282965011-0.0284591994902351i
0.0222769775145736-0.0623153942227894i
-0.0452142697129069-0.0602874146376341i
-0.0420621712398715-0.015725297489318i
-0.00381769540468121-0.0678518698533987i
0.00631346983264109-0.0714849368804694i
0.0232278364182132-0.0515187743135084i
0.0405849162609366+0.00492394120176531i
0.0554651816236777+0.0113082977407988i
-0.0158881700426314-0.0189969099090961i
-0.0591749514115885-0.025440828232589i
-0.0365107664261549-0.0240741707086443i
-0.0228184499872813-0.0087838655942112i
0.025564231131547-0.0753490317102477i
0.0210632498805435-0.0543420806322734i
-0.0397769719043347-0.00513164767977688i
-0.0398668106598085-0.00791943565512916i
-0.0625302338472715-0.0107666094154488i
-0.0750718249356826-0.0527899883088741i
-0.0244897001258135-0.0585376349934392i
0.025293654931411-0.0841991768326793i
0.0198884488369149-0.0733018516785027i
0.0132390297926963-0.0401417317660269i
0.044957570207473-0.0272179813293575i
0.0192717692589406-0.00986698857393833i
-0.000492902937482864-0.0524421747341282i
0.0180277212377534-0.0645591546579427i
0.0262982719940143-0.1020569944927i
0.0206277404648132-0.0739531605933643i
0.0477725949562997+0.0165920635617857i
0.0188729592883514+0.00106048799813638i
-0.046145476316078+0.012598396362773i
-0.0204043725060802+0.00262707798996396i
-0.0336914783017921-0.0379579407778458i
-0.0467943769692229-0.0682774873900772i
0.00275502178863099-0.0641088661972818i
0.00642624659564904-0.0248112342299013i
-0.0254283479262877-0.0277687796540689i
-0.0194407584418531-0.0254800911379123i
-0.0340535409536927-0.024023005881713i
-0.0477263640775265-0.0594701082081466i
-0.0137965442403243-0.0881587853317832i
0.00449874555862644-0.0561157767188619i
0.0220329219516195-0.0566671569330465i
0.0453820658123168-0.0513413656895095i
0.0289204155759698-0.000551020265084964i
0.00277703903612213-0.0274981143318728i
-0.00335388945885404-0.0520093425407051i
-0.0351900271945521-0.0454300575393632i
-0.00864158983542826-0.045829977328184i
0.0397307784345104-0.035906385619478i
-0.0130347321930182+0.00393750603167164i
-0.00196209503540656+0.0384918599487668i
0.00348083250664275+0.0296478718816653i
-0.0630004850271523-0.0257486289648942i
-0.033030724239554-0.072847538645149i
-0.0407298901011116-0.0342003294743758i
-0.0100804734431219-0.0617593422526449i
0.032417349954767-0.0594722169428615i
-0.0119354175036776-0.00416016836266313i
-0.0272120956481595-0.0436860839669431i
-0.0486603063569499-0.0542366153348554i
-0.0310690468094254-0.0416623967223324i
-0.0150108035988112-0.0424345796467569i
0.00744205213330558-0.0654788389095073i
0.0269396018890364-0.0935839337434832i
0.0147442515686477-0.0433280702394899i
0.000889734124479018-0.0366364107864181i
-0.0185064006127623-0.0653163797341734i
-0.0149113932626755-0.0325377412651186i
-0.00677353711254083-0.0577388750152349i
0.0217769967458109-0.0605848991556759i
0.0124525375849878-0.0483144768880078i
0.0248760422254269-0.0476120024898232i
0.033112111258933-0.000197546538668318i
-0.0303644432361686-0.0324885458913418i
-0.0394311888659966-0.0591495924888633i
-0.0293309834045064-0.0389802617465677i
-0.010443030239971-0.0551772859918636i
0.0237996193369683-0.0585988314653977i
0.0376453054435126-0.0455349598406165i
0.0401834024544414-0.0153690524988428i
0.0149623127478914-0.0262518915117614i
-0.0254219872069946-0.040219839258381i
-0.0300934455337734-0.0496920961095043i
-0.039953289272185-0.0611781800192832i
-0.0120684908547972-0.0206619351766271i
0.0279011665044158-0.0151393843338102i
-0.00211846290358512+0.0209908792154148i
-0.00507242802779454+0.000692312551521388i
0.000195362343949536-0.0458352183742633i
-0.0236457019891415-0.023824825164905i
-0.0340034322222142-0.0715086758242513i
-0.0250932681494027-0.0861071185399883i
-0.0029345169657283-0.0682462029224336i
0.0129801762447061-0.0903970536569007i
-0.00192312309622236-0.0616147973254643i
0.00104649137574347-0.0283207967732009i
-0.0208810670674929-0.0601438326754322i
-0.0191323847742386-0.0595746580420996i
0.0234155003755243-0.0475657704026731i
-0.0123797199978686-0.0805919299101469i
0.0132272170028492-0.0473804761747264i
0.061911599707088-0.0166086100629667i
-0.00476973297417267-0.0208414678944866i
-0.0144201302932562-0.000904373009314081i
0.0382853086489527-0.0299738759096341i
0.0182231444570388-0.0342620679783845i
0.00601433463702291-0.00808347248392348i
0.00918285970546814-0.011199892901071i
0.0172037957028127-0.00790722903879615i
0.00277508996718705+0.0135292014233137i
-0.0393557702016387+0.0186359899950676i
-0.0349121329047867-0.0159310589554535i
-0.0343515349545389-0.0177680665688143i
-0.0250719871143307-0.0432711176967721i
0.00111114840303353-0.0649150987951963i
-0.0189745381884821-0.029861174021596i
-0.0251280576477435-0.0309849314584152i
-0.0128612804703148-0.00826918747084062i
-0.0292275104423275+0.00888117849661752i
-0.0132041650085369-0.0538749954917767i
-0.0192895566220087-0.0839311914948999i
-0.00235570521474952-0.0573195095938479i
0.021210024291683-0.0356854107251807i
0.00456693072232403-0.0406966386049448i
0.012148862622754-0.0276426709954798i
0.00762877904811837-0.0260494206031526i
-0.015550148198187-0.0507799040737594i
-0.0100045605329504-0.0110342781163341i
0.0218774178676806-0.0259424591167714i
0.0167252625339161-0.0557901357458808i
0.00938285876322455-0.0354639819287226i
-0.00481387744981075-0.0145986263172735i
-0.00747688183677974-0.0171726819774681i
-0.0138904673835708-0.0180522011524781i
-0.0243829937618857-0.0352029365872022i
-0.011567122421451-0.0846659753407125i
-0.0375799352210708-0.0269598804892935i
0.00518077261013205-0.0484670567576531i
0.0285197282511409-0.0619669024601511i
-0.0374427556976141-0.0191955816392083i
0.0211713783727716-0.0466118945345269i
-0.00402570639520498-0.0176458332114246i
-0.0415791165311038-0.0340855733338295i
0.0314029653264709-0.0587661237655424i
-0.00232632906430266-0.0584617463140661i
0.0054695449773738-0.0446537655772189i
-0.00549587028715843-0.0235576034398298i
-0.0120484997164973-0.0108723119609426i
0.0130125301282569-0.00262499368279287i
-0.0142768679661582-0.0339412785088868i
0.020580153411904-0.0297501624724368i
-0.0120133781425895-0.0458194363798973i
-0.0313916993537941-0.0651183811139284i
0.0359171310372707-0.0624540454794306i
0.0224252491937314-0.058296207545843i
0.0231025043238734-0.0193529556509461i
-0.0137562455465718-0.027720678779203i
-0.0201824673432487-0.0173569989851051i
0.0176501054419036-0.0249310131116164i
-0.0188273729676978-0.0642543672975339i
0.0184159804759708-0.0338878291800154i
-0.0123538271871334-0.0275409732327972i
0.0104607414058476-0.00634909253531884i
0.0245320622190481-0.0317481006996174i
-0.038490173513314-0.0396803890578781i
-0.0122478585754011-0.0169669837030601i
-0.0314009908564742-0.0518104120497863i
-0.025766836630295-0.0504966953377605i
-0.0300519117941288-0.0626552479969218i
0.0162118418368491-0.0337865950386303i
0.00562941964413216-0.0164364697956005i
-0.0354717076156248-0.0205881514659039i
-0.00145012577266452-0.0461699774445443i
-0.0049092703170562-0.0381631799891247i
0.00601023095457038+0.0246647853176396i
-0.0148613481072983-0.0203913094118185i
0.00276684633537977-0.0283863014519608i
0.00162618796474934-0.0336821776751171i
-0.0334672909729528-0.0617427519514655i
-0.00225619221120714-0.027550015861547i
-0.018311993403623-0.0681496061709473i
-0.0184785284870321-0.0568621701100128i
0.03513592155109-0.0305265264157071i
0.0119261151336453-0.0557316440535605i
-0.00505446079004968-0.00988501280747918i
0.00842945613106573-0.01342710609268i
-0.00610054982789413-0.0438283039062635i
-0.0169836568815811-0.0393361760572852i
-0.00998060677181639-0.0460568126717103i
0.0211115521550973-0.0417502775529659i
0.0126248258733938-0.0052905219006771i
-0.0231078201875805-0.01064829068263i
0.0282114462994538-0.0559903055842912i
0.0395820489069271-0.0590839391082312i
-0.0171363673245734-0.0361289106322645i
-0.0266191335010803-0.0346028801250611i
-0.0241446409752691-0.0216832862015947i
0.00406804916562001-0.0112929906892899i
-0.015838059447595-0.0226808426414152i
-0.0552183405970521-0.0137503557235122i
-0.0399934756976164-0.0114922312707153i
-0.0454330492733499-0.0120360578806697i
-0.0245256814084722-0.0236264977556503i
-0.0238729830080389-0.0393019640950373i
-0.0258793448806323-0.0561174101727488i
-0.000878982135473885-0.0600096489680302i
-0.0367495636743321-0.0659114865094669i
-0.00416587547986487-0.0707451981028026i
0.020626765931939-0.0396527902407166i
0.00837182011401174-0.021860052805786i
0.0129557781699061-0.0324604442328915i
0.0104928689884172-0.0588900131163376i
0.0117931549181806-0.0488953819302951i
-0.000641023876672707-0.0363612294756627i
0.0247626675519541-0.0297068053802185i
0.0195201058092655-0.0505304242943138i
0.0122621215504727-0.0454520896588073i
0.0116749303107263-0.00696383051558279i
-0.00743165535895358-0.0496149999702202i
-0.0313780411659577-0.0378522851949791i
-0.0138668278102958-0.0331575507128624i
-0.00630962714303319-0.0322362385184055i
-0.0102891020006292-0.0206762768068749i
0.00793856489152213-0.0311929196616741i
-0.0142306487044755+0.0170453249113117i
0.0149661352296869-0.0127339487814168i
0.014868188473519-0.0299990194692479i
-0.00703288482602453-0.0455741221214559i
-0.0160899536984767-0.0764738682190736i
0.0067787441758083-0.0548100994497357i
0.0383523810714418-0.0293731990082485i
-0.00292258164762279-0.0146970869670399i
-0.0109058744817785-0.0184971357627565i
-0.0164362504739823-0.0116970795435755i
-0.011456620591033-0.0472371302002864i
-0.00634943742860097-0.0798437255551115i
-0.0046418835287207-0.0912483890065342i
0.0106260385249603-0.0511379024097447i
-0.0220547212522339-0.0194300634376818i
-0.00361405972822013-0.0444035913167612i
0.019939535708984-0.0549705634023685i
-0.00949210816217177-0.047827133400495i
0.0160289072141003-0.0453823090767603i
0.0280009848187973-0.0625648335460174i
0.03397690790453-0.057946374053715i
0.0179983143024941-0.0453235795830003i
-0.0249124755965542-0.0330795821119461i
0.00325860164801812-0.0541592584936145i
0.011505006491111-0.0559997918137232i
0.00108236924376278-0.0764870076528296i
0.00573033438101603-0.0520145341796515i
0.00828630542923968-0.0226180740054725i
-0.00298199836929557-0.0434976655081021i
0.0126135003588756+0.00620422915569506i
0.00708501856367206-0.0367864921056421i
-0.00565878935825877-0.00386647041776727i
0.0016018170504264+0.00811741243046816i
-0.0351968548976461-0.047754123914293i
0.00805665496909105-0.0214451367446988i
0.0211451934021652-0.0429992796164225i
-0.00109783141216185-0.0209668281868204i
0.00772221283149084-0.0127375936380788i
-0.0240932977764421-0.034506535835905i
0.0033464487015452-0.0524762043799114i
0.0297591595059384-0.0629422822131957i
0.0155406857169254-0.0297483922669525i
0.0022774258939574-6.33964345870619e-05i
0.0106515026586252-0.0371489260184403i
0.00591717432783089-0.0294294041578836i
-0.0185873885934991-0.00753724804113131i
0.00266311431657688-0.0595670178341933i
-0.0114164277252337-0.0413958502150067i
-0.0285404493967676-0.0421375798261492i
0.0199470938144859-0.0438286304632468i
0.0170489215948971-0.00587411571564862i
0.00692710303171206-0.00636397305996529i
0.00750001881862654-0.0225088953841981i
-0.026222773945921-0.0172077870503245i
-0.00803402825544356-0.0178737013733798i
-0.000492000473716472-0.0492356104654082i
0.0215371124547881-0.0383239430453162i
0.00774526331781032-0.00826947986348641i
-0.0150262657717351-0.00665915598438258i
0.021701297268393-0.0210581152531302i
0.000688376271619573-0.0373438107686241i
-0.0298259889075641-0.0436148731943697i
-0.0106009097309965-0.0408654193853295i
0.02024200739793-0.0616080370685363i
0.00206109464549787-0.0355664498782359i
0.0154268237971052-0.0240913224165704i
-0.012497352954182-0.0271306163950667i
-0.0234917203743112-0.0100789832999982i
0.00198171593718775-0.0122411390294457i
-0.0546595582466438-0.020417561511883i
-0.0252607929875797-0.0628234296153299i
0.0155541913466964-0.0390123742618914i
0.00730431326345778-0.0400541912131014i
-0.00194178034515242-0.0541001041946561i
-0.0267949115831798-0.0260346859752922i
-0.00568684952761004-0.011578375303481i
-0.0232649856458468-0.043776594865337i
-0.0284835757416262-0.0740345144675168i
0.025194352752868-0.0675877897457296i
-0.00483102301880586-0.0744797678960799i
-0.00566035569729897-0.0226676791678363i
0.0170162148934646-0.00945838000644008i
0.00527855689182746-0.0158656361260127i
-0.000792856625072493-0.0118475883348752i
-0.0168558499611039-0.0448977313107733i
0.00827077441169822-0.0324761946450965i
0.0029979057660928-0.0279573778124433i
-0.0177446282042252-0.0410841317552697i
-0.0203188563621924-0.00470983792826113i
-0.0553928575827604-0.0252633159938765i
0.00107718269636993-0.0541275104857096i
-0.00281950802874647-0.040326107457155i
-0.0527682918659818-0.0657961915385749i
-0.00954885436512887-0.0508440298034686i
-0.0202738421725703-0.0489009979973231i
-0.0150717531548974-0.0353490245009585i
-0.0201682431576197-0.0271154362605862i
-0.0493066754951743-0.0860231717134042i
-0.03027980543207-0.0681923437915601i
0.010838588620833-0.0599210635615272i
0.0345430313678597-0.0560652591713878i
0.0259729456807888-0.027942724578167i
0.0287058740502723-0.02970513537451i
0.0153676294402412-0.0133646709847258i
-0.00818894254991509-0.0347927280832762i
0.0172077891843657-0.0625619836239308i
-0.00532080770285904-0.0468105485626885i
0.0159466373488494-0.0548361972762377i
0.0576621169797504-0.05865656338153i
0.012580960521867-0.00632733998331592i
0.00327493288968203+0.00598913425355136i
-0.0538805732086987-0.00425648419873737i
-0.0553611273743662-0.0243451442993523i
-0.0177836428531307-0.0560676907455899i
-0.00829122217514031-0.0370361006379432i
0.00987720712359958-0.0365797747876578i
-0.0153973630973916-0.0325152404374093i
-0.00344567788433682-0.00816837224476597i
-0.0206570640714332-0.0372293019338188i
-0.0478522323440583-0.0397573763362758i
-0.0296361197020442-0.0356928626531848i
-0.00370736470062626-0.0813469287643176i
0.0154478103611619-0.0288110226004413i
0.0094524377376194-0.0262895958626369i
0.0111282348020643-0.0317036607628127i
0.0311267562293878-0.0109788796170478i
-0.0155083543997539-0.0454344676271906i
-0.048080064390506-0.0105233386501999i
0.00360635641562109-0.0425052907237023i
-0.00894855874709055-0.0479757665646497i
0.00189236448100644-0.0384162129998646i
0.0375734375352799-0.0267033614944567i
-0.0152409055707483-0.000846689674797504i
-0.00982639432229193-0.0137137738079274i
-0.00144229362338309-0.0311482352339092i
-0.0206817205981011-0.0609605425504323i
0.0272462281884451-0.0271194426451601i
0.0206199873776102-0.0444300870680318i
0.0243393158702707-0.0304622180867142i
0.0330986816017049-0.00433754398867588i
-0.00441591346548785-0.00621438637162161i
-0.0184044390250149-0.0170909278364001i
-0.0114954622739903-0.0670392815627975i
0.0107550647896171-0.0440619889062399i
0.0198538565912212-0.0588383290347885i
0.0452064330528133-0.0534163905887033i
0.0155195010416228-0.00945198619524487i
-0.0188814415176325-0.00612247718740847i
-0.0130760183777825-0.0184047199727193i
-0.045260030069732-0.0514499654491562i
-0.0134976020549526-0.0440142620342441i
-0.00667701840408418-0.0351591666754769i
-0.000530993118620194-0.0539518356882117i
0.0211038322129879-0.0409567081704984i
-0.0124831056597286-0.0388384905464672i
-0.016330621006348-0.0413216604480793i
-0.0433649316293207-0.064147647546754i
-0.0174008071558432-0.095408482214003i
0.00572829014323806-0.0752488757506221i
0.0260207177827218-0.100240984132735i
0.0374492876640461-0.0756988954420963i
0.0286808614745656-0.000882776291134939i
0.0364519048659321+0.00842717875413909i
-0.00213245238853433-0.0257785397556577i
-0.00700373691286599-0.0170854649071689i
0.00360362454689151-0.0209602216781011i
0.043253354474735-0.0591159357598076i
0.0223701614795469-0.0152597813921331i
0.0145316545781451-0.00517576073457145i
0.0131233103816047+0.0191376601170934i
-0.0437719923897795+0.0187158029771484i
-0.0615710279455136-0.0303242297397507i
-0.0458221879355436-0.0276935773494021i
0.00744154669210524-0.0416108491295439i
0.00723159070059384-0.0718159253298272i
0.0198314186161542-0.0540253564615659i
0.0161569196627746-0.0200362297314632i
-0.0202553253315494-0.042074978049673i
-0.0202446480423796-0.0465498411097477i
-0.0103240286565472-0.069813243701623i
0.0250354836696542-0.0964054476891015i
0.0488783495119959-0.0920561756001955i
0.0327582031024153-0.0621749766429012i
0.0528555042213766-0.00258588389333733i
0.0395732184033331-0.00543924124352216i
-0.0202791986845881+0.00172839677436254i
-0.0226690136691916-0.01628697905228i
-0.0239932622579281-0.0602805909621735i
0.00154416931268062-0.0428665196579453i
0.0168298502352246-0.0669250724917972i
0.0228127443833239-0.0188553481570067i
-0.00586953587465699+0.017710973985831i
-0.0532534673549559-0.0169879159459345i
-0.0400709610741333-0.0144377659830536i
-0.0317574674746964-0.0778851644362097i
0.0171811566160506-0.069991601961392i
0.0622869343562009-0.0421727630821315i
0.0692412114533104-0.0270959967906058i
0.0439731684515149+0.0241391117365367i
-0.0111741862823683+0.0186281536578177i
-0.0151040049848342-0.00866455150223508i
-0.0136224301417066-0.0449829749406645i
-0.0183817145390916-0.0460756879248946i
0.0175198347782754-0.0331152579707923i
0.0246207425890861-0.0365400461867532i
0.00925251861327047-0.0108894036303448i
0.00077399564680963+0.00786481503060187i
-0.0280658990651751-0.0174788463303037i
-0.0334112678988109-0.0333154623438151i
-0.0456124091975224-0.0618350742051384i
-0.024670169250887-0.0694287127788989i
0.0415806981508044-0.0537597257987645i
0.0107192097749766-0.0249732406640023i
-0.0348313707882174+0.0259002414710247i
-0.0246302974158377-0.0223684486316443i
-0.0300990412490953-0.0607305542681796i
-0.0195052786837805-0.0716460830764122i
0.00931067362860829-0.0807398681910522i
0.0159586962802056-0.029740657410064i
0.0489025473605852-0.0138952361185568i
0.032968390980822-0.00842200441389646i
-0.00543572264732664+0.00967984443580629i
0.00171188520723274-0.00775313092559834i
0.00771871907094458-0.0576786264904321i
0.0382583061801155-0.0551022289471268i
0.0463353602080603-0.0215467398082387i
0.0618444277372905-0.0397863668396439i
0.0468072495284125-0.0196772766018332i
0.0189186225954126+0.0162937750616475i
-0.0295043809271695+0.0249696605873243i
-0.0610770431078668-0.0149834008173005i
-0.0249751034960781-0.10181839248585i
-0.0129319028981215-0.0546186246086823i
0.0189334249616419-0.0177805442302807i
0.00259383485112967-0.0087096913535368i
-0.040652015561475+0.0152695395977189i
-0.0454110756139633-0.0229362629842185i
-0.0330991011947467-0.0411588718631403i
-0.00895346871053458-0.104953971084864i
-0.00323044941545-0.108577597646254i
-0.00120836057440046-0.0794225577587571i
0.0446996638637668-0.0443854032730045i
0.0424548838537227-0.0193858369368084i
0.00275064561416724-0.0493146012863648i
-0.0125755645662844-0.0337301705615116i
-0.0224631456900763-0.0522952503638549i
0.00225882999573985-0.0788490535465141i
0.0409087977813323-0.0577961258846078i
0.0598205311458988-0.019251356269101i
0.0486949821681147+0.02648661763939i
0.039395276410572-0.0150886965518582i
-0.010040713985488-0.0221116227609074i
-0.0416868066530257-0.011916209060697i
-0.0141811369229111-0.0744030534427282i
0.0109513040999796-0.0341672335564055i
0.0429693476225025-0.0329022215866508i
0.0416699659163894-0.0472506848663331i
0.00575010625932992+0.00635895032381688i
-0.0203057407296661+0.00944393878632689i
-0.0379002003458002-0.0133299987816078i
-0.035261319159918-0.0388344315773257i
-0.0313516768938411-0.0506030792242662i
0.0347052586920643-0.0397775284146902i
0.0410282398453473-0.0529560225695766i
0.00891798383486079-0.0343443972578827i
0.014123705395601-0.00479682562626664i
-0.0617756974425838-0.0118876177142037i
-0.0405787950999072-0.0365034288645192i
-0.00358063830416165-0.0751504691682416i
-0.00644346238640528-0.0599059139159977i
0.0287974009860766-0.054253809072685i
0.0231172469709504-0.0105882444238629i
-0.0159003345904261-0.00490424834177495i
-0.038511619705736-0.0687993701338078i
-0.0297772258491963-0.0569894382272556i
-0.0226819150569315-0.0580370110041326i
0.0143137982406331-0.0850418055150003i
0.0513735883832866-0.0873923191356744i
0.0201476098324663-0.0628856311771869i
-0.00201560525632118-0.0236757098621193i
0.00363326787468274+0.000577367112632931i
-0.0177538547425158-0.0217290247724991i
-0.0202604997951527-0.0595514201970231i
-0.0036509090570559-0.0719191631176223i
0.0347999894838712-0.0384507331120095i
0.0598411140229758+0.00165574971128557i
0.0354181317716598+0.00344924700759616i
0.00662007770206783-0.0050011440493161i
-0.0294345393833899-0.00668168751041493i
-0.0656226236651395-0.0287443923545968i
-0.0424566245618723-0.0696770613076496i
0.0108887315763228-0.0578294574400426i
0.00675115438953975-0.0682503093788435i
-0.0236705574777232-0.0637614381376999i
-0.00497153955727951-0.00956253962943424i
0.00162357597857634+0.0111204286529381i
-0.0561976497757867+0.00276946868653438i
-0.0269405998723622-0.0607118614428656i
0.0291482115779379-0.0759774311573871i
0.0518775825157455-0.0619447901530592i
0.0950430560551674-0.0310147232531301i
0.069406342836903+0.0436024214226466i
0.0229896364365223+0.0181903343195904i
-0.0363914854094315-0.00370436524011652i
-0.0366292068872905-0.0165963455831329i
-0.0172668860595255-0.0807530616823537i
-0.010334670984198-0.0534835921885841i
0.0229799832724836-0.0254856867015267i
0.0283050838989799-0.00728133524139299i
0.0221730113767586+0.0165820613578127i
-0.0481004263634834+0.00559942092316839i
-0.0431673132140418-0.0265437890913566i
-0.0203840198826898-0.0888085805751968i
-0.00162756197092387-0.059757345374157i
0.0437224965818879-0.035017427727728i
0.00631354470769797-0.0284066245455692i
0.0244589281120958+0.0126191635307332i
0.0183005674040054-0.00437453215460512i
-0.032661094001758-0.0475634744931774i
-0.0185618763842006-0.071279049039976i
0.0411660950562671-0.0761956500941082i
0.0513302127106201-0.0466101097829816i
0.0143318931157056-0.0142623250285945i
0.0231038255800143-0.0159052678746084i
-0.00495269809987909+0.0190235022115879i
-0.0345486781109136-0.0156209551686966i
-0.0691040911461686-0.0704495145173755i
-0.0335051733653995-0.0853130512744737i
0.0182322080424311-0.0668803120099368i
0.0427458539810005-0.0212595113097662i
0.0768389338864638-0.0273683011868412i
-0.00523315257820895+0.00784908529277764i
-0.0181245687443696-0.0234070148063719i
0.00464915630764486-0.0666577586032674i
-0.00520997347646143-0.0504060944791563i
-0.0137823131278766-0.0607230683753292i
0.0294984517744868-0.0391135526727963i
0.077377248441876-0.0320139225865959i
0.0132185043195131+0.0260853950123374i
-0.0124560905607472+0.058921428550607i
-0.0377830345939586-0.040526221168438i
-0.043006168885338-0.0338581634355702i
-0.033614379059915-0.0527891268869721i
-0.00767722494683084-0.0725764115402425i
0.0332012692334149-0.00329117261998541i
0.0130241842360713+0.00576696398246644i
-0.0139495512476639+0.0308313538405309i
-0.0468321702814474+0.00398305930277232i
-0.0214300601235129-0.0360447735639024i
0.0317553884662628-0.0421224054910893i
0.0181751231272167-0.0519451920372664i
0.0252102365868602-0.0808753437972025i
0.0679764672650713-0.0288341927368053i
-0.0035995331929201+0.0466861012921468i
-0.0519545081492918+0.0200244264467735i
-0.0443678724433768-0.0125789776646431i
-0.0658191813405474-0.0677099748183137i
-0.0332911959089527-0.0722416486271766i
-0.0119057993331945-0.0730047096512629i
0.018840701212789-0.0576221712681917i
0.025688364242506-0.0149448078814111i
-0.030462439827697-0.0154139235297753i
-0.025473309269926-0.0255404810084235i
-0.0279141560381424-0.0890768858936891i
-0.0500608789470573-0.0736707069002369i
0.0326559306456828-0.0498335141519396i
0.0664473651260105-0.0526490258922603i
0.0295374232218371+0.0197893155729502i
0.0239175396832266+0.0120369882962488i
-0.0326231015709411-0.00355694779332079i
-0.0579134253632802-0.00491386378992008i
-0.00621514670153195-0.0625475809050001i
0.0256363354130957-0.0664664771067726i
0.0248405865242163-0.043987643407898i
0.0401104889285887-0.0115168250784892i
0.011562856583754+0.0259718251360454i
-0.0212055973796567-0.0123354066389427i
-0.0372453035612833-0.0351956330368284i
-0.0618193547732767-0.0659959613600092i
-0.0110881859836899-0.111146640714333i
0.0490116751132494-0.0371202622734339i
0.103231471525344-0.000591203061663919i
0.0532673307600759-0.00261765945573485i
-0.032872839044809+0.00692778527047355i
-0.023393658155692+0.002784634010037i
-0.0294042482066709+0.0101675229688491i
-0.043290926316874-0.00783782015806865i
0.00128594985803884-0.0208760663089677i
0.0395945804238424-0.0403186135513134i
0.0235202746295492-0.00422269196525246i
-0.0348556099083643+0.022484189003696i
-0.0869129688267667-0.0249835152618485i
-0.066356550075974-0.0741697764289005i
-0.0513849201664774-0.0985980823606663i
0.00639344964377945-0.0941769100958894i
0.0455217005830104-0.0668425273578244i
0.0388423290519457-0.0395527308915962i
0.0325754511913087-0.0323119191296748i
-0.0335640541054711-0.0248829242090301i
-0.0547564519761555-0.0661818709741298i
-0.0304259132586806-0.0806945061930736i
-0.00452235304459841-0.0714909682253752i
0.0182766299534587-0.0619600465839743i
0.0234476435666695-0.0263403668054232i
0.0291558132459308-0.0236520761814419i
-0.00887768991711634+0.0191302670237274i
-0.0668785317094763+0.0235899507683432i
-0.0595855837033034-0.042274264584755i
-0.0387162852396113-0.0633980739840761i
-0.0045857774187902-0.0509952138039844i
0.056831696616662-0.0532544563718665i
0.0441150794416737-0.0328064335657722i
-0.0124484474637617-0.00890411030721659i
-0.045849021121807-0.0392892655326152i
-0.0469281316791652-0.0399016551316202i
0.00925017837752266-0.0759644537417585i
0.0428545212593507-0.10528760339051i
0.0727980077446003-0.064662238138139i
0.0909837744000998-0.0256737231082262i
0.022563424638256+0.022581241681484i
-0.0338215256325344+0.027213946378264i
-0.0423706460891663+0.0114954469821136i
-0.0338575073392283-0.0284275846626019i
0.00262142047495289-0.0827461879449856i
0.0227794094926165-0.0765907886330906i
0.0201296560152937-0.0231545709772158i
0.0388169513057974+0.0226563297893466i
-0.0118055160118255+0.0159333977739658i
-0.0758824554775425-0.0212082886024719i
-0.0376932101515546-0.035551620165694i
-0.00935338996331543-0.0712119614357575i
0.03368685436648-0.125248912271371i
0.0806779105223428-0.0705380269775768i
0.0449102381042428-0.0115616756646462i
0.00269010442960385-0.0167237697980029i
-0.0217659868499043+0.00892634057495935i
-0.0405596448309333-0.00626973700024978i
-0.0121443827244428-0.0627248255074171i
0.026972331310833-0.0845349806966135i
0.0327915732190102-0.0588220191169818i
0.0725999047585242-0.023783966722727i
0.0341652289435292+0.00960530742891163i
-0.0190544198643229+0.0391037899653213i
-0.0101571161194015-0.00801250043640082i
-0.0415276443332473-0.0821964984441096i
-0.0320627621550308-0.105117010751656i
0.0135011254484681-0.0890530127575001i
0.0575678576583015-0.0675273645746826i
0.0410853347947319-0.00811840874773092i
0.0230789823130805+0.0200125923906528i
0.0192506092996114+0.0130377808128373i
-0.0315016180583341-0.0121365448488618i
-0.0249127115419729-0.0750735634300989i
0.0445625912344946-0.0641510005554894i
0.0805679502699341-0.073889770721236i
0.0529453651710067-0.0260869440183996i
0.0151457271011535+0.0497918562123235i
-0.0291961119459361+0.0120696318437331i
-0.0499235836841277-0.0135202279374934i
-0.0230806517189802-0.0787819664422347i
0.0109445701613102-0.100992773196774i
0.0439168880455125-0.0682389288623498i
0.0741877533186891-0.0507743894553462i
0.0498125135439413+0.0262891932226749i
0.000266670412590784+0.0407355177571245i
-0.0193191644128652-0.00561393691870417i
-0.0245212709155547-0.0287615475608417i
0.0222783289296566-0.0667257294109569i
0.0469675586726736-0.0558908878686917i
0.0641225356193228-0.0214744651410014i
0.0459504346517523-0.00115547661146776i
-0.00115247096020135+0.0562408633321772i
-0.0136629736121672+0.0655035170458291i
-0.0537810322841425+0.006744297553349i
-0.0407526193146898-0.0379815033463254i
-0.0301441723880503-0.0620217112226233i
0.0125044386721822-0.0503956932974185i
0.0384237512465348+0.000617993419895341i
0.00413586733107523+0.00311794069883415i
-0.0207587311256474-0.0159497256018102i
-0.0581927496884759-0.0428960748426434i
-0.0316887429904353-0.112883539287791i
-0.012229425247786-0.119718982342294i
0.0254406892059979-0.0580977232574483i
0.068159051621957-0.0442169459880116i
0.0375986348699489-0.0326798798272521i
0.0265033612317955-0.0222420541181596i
-0.0179151784036656-0.0296697208943594i
-0.0397593424864441-0.0364652694010777i
0.0109946075335443-0.0940291144008661i
0.0242324225994806-0.0605572925571414i
0.0692256057611931-0.0161285814555066i
0.0537521604033717+0.0105537901826225i
0.0215031870462958+0.0623805366917007i
-0.00387193656949315+0.00367660807582971i
-0.0738112643516968-0.0469610902779089i
-0.0238665859917475-0.0699670337951602i
0.0254561938949104-0.0698592831872076i
0.0591315128160628-0.0633736140954502i
0.0701299812396692-0.0186550922551319i
0.0392348266670069+0.0397103299239872i
-0.00276738802226633+0.00557849732600974i
-0.0471176331942491+0.0167400525511653i
-0.0157137460243236-0.0113287243190137i
0.0085989220200241-0.0932641326717264i
0.0416530192283978-0.0536764978315412i
0.0483751260198897+0.026274720908384i
0.0168136466141743+0.0551739639021701i
-0.0206679076762961+0.0425921810249478i
-0.063346722188469-0.00233552153756093i
-0.0714064916219747-0.036969424544105i
-0.0720375718655398-0.0512636720606375i
0.00256619550033378-0.0692521693748932i
0.0417756446781669-0.0785202875098428i
0.0217116315980972-0.0494515385252465i
0.0122881952889913-0.0130390569637362i
-0.0749243255355178-0.0128706606462812i
-0.0681737490452835-0.0314119816987074i
0.00184065801535157-0.0694693382656071i
-0.00551585163034894-0.100250701542153i
0.0438328488906679-0.0556994704543037i
0.0801460311935529-0.00922947568726874i
0.0298100834380821+0.0134295516985395i
-0.00980805479099818+0.0530552174758376i
-0.0107125405291475+0.0277243565833273i
-0.0190365400127251-0.0488848626896682i
-0.010341604079453-0.0713134857690029i
0.0346039690793978-0.0584563577511875i
0.0452796707117838-0.00596226775485322i
0.022793429428361+0.0470128216813403i
-0.00599975785301742+0.0317596097579053i
-0.0254700711312298+0.0386760091358716i
-0.065165353795983-0.012185378131934i
-0.0484708651893192-0.0959383063883346i
0.0380098336957732-0.0621824754311185i
0.0583343932767816-0.0382822620136399i
0.0341382137069327-0.0476146625808251i
0.0114928986895534+0.0169803726022866i
-0.0297096670698789+0.0405682345106599i
-0.0751674063595968-0.013371757286145i
-0.0482020324969428-0.0492385029481412i
0.00381878679484179-0.0767472901931278i
0.0312507208724893-0.0667253866172458i
0.0178705996383466-0.0261429869466084i
0.0124832973448926+0.0150335213140535i
0.024677488234486+0.0546887962320333i
-0.0208597500408503-0.0197709565886982i
-0.0265660974204474-0.0689681730541804i
0.0092485716105083-0.069315091459386i
0.0623429846402109-0.103058789792343i
0.0853517916662256-0.0189297705218571i
0.0505575132214424-0.000669291951176304i
0.0420517807406965+0.0108981991357938i
-0.0189586016893572+0.0433495168900856i
-0.0722108174486464-0.0378081504172315i
-0.0451329699109981-0.0563947065748926i
-0.00628281461028461-0.0710796959109793i
0.0418101797638093-0.0493279977665506i
0.0408890842754067-0.0173528689147997i
0.0212713688660184-0.0285751182237438i
-0.0380272404571068+0.0118257667462606i
-0.0630052712422655-0.00834404171056733i
-0.0525652208026588-0.0734262801231308i
-0.0398532187550012-0.105605739627819i
0.0546827174968859-0.0785679471550362i
0.0499799825755365-0.0433121167644265i
0.018213250869517-0.0306041066566021i
0.034534528896272-0.0356393988774777i
-0.0116499922023101-0.0246119176001076i
-0.0178236318258748-0.0269589218823909i
0.00929808299866399-0.0907729976288706i
0.0290549770614998-0.0803378401755436i
0.0485035751420073-0.0377375581854124i
0.0413552095112941+0.0141906714855587i
0.0106973493711487+0.0399608644001532i
-0.0393603221717256+0.0172930586416245i
-0.00979711328949774-0.0297147998852833i
-0.00693902062560957-0.0670356209113489i
-0.0367525836961598-0.0585702840342174i
0.0349195686647079-0.0549751767818709i
0.0671334310654065-0.0272472290966615i
0.0332615232189864+0.0145522613415404i
0.0180132901518544+0.0305407912992387i
-0.0239538753810251-0.016576313558423i
-0.036406718176893-0.0324455821811032i
0.0192083585197012-0.0630575899776703i
0.0338454622479526-0.0811974979937155i
0.0575430387819744-0.0163135428212122i
0.0602698711758403+0.00371549328069189i
0.0075227380289358+0.0474740044102495i
-0.0634330703080799+0.0475495683269579i
-0.0647879612914279-0.0374360996837768i
-0.012339057908368-0.0434736034483538i
-0.0244390326288091-0.0554395201224899i
0.0327791549266813-0.0471680863654756i
0.0416836496753466+0.0301505712952388i
-0.0239762927317284+0.0153871831124224i
-0.0434811710128457-0.0084249388898165i
-0.075677096747723-0.0353316620567873i
-0.0492300533957584-0.0679408473364849i
-0.00430344913625523-0.0916512837376914i
0.0279353161896051-0.112178380604823i
0.0448077915912284-0.056157821596664i
0.0179255695711617-0.020298668845547i
-0.0100984537643007+0.00469900416254228i
-0.0475171406982684-0.0219506749221933i
-0.0354107942293577-0.0839302594463513i
-0.00598753263031992-0.0606788884799303i
0.0519234757655831-0.0768279888659776i
0.102874906000594-0.0564604677688868i
0.0344382739633149-0.00242879174270002i
-0.000177974743069821-0.0163718763606094i
-0.0205658629260035-0.005403756167668i
-0.0313723146302634-0.0567237746874841i
-0.025935210945404-0.100957943774842i
-0.00980286063019868-0.105821373653065i
0.0648771257234274-0.0650545991420408i
0.0622580224855299+0.0100250831697268i
0.0381377046970741+0.0461069434413112i
0.018925342849631+0.0447010222016226i
-0.0367720745899595-0.0167785517141368i
-0.0532365441557029-0.0410087702133481i
0.000633773551665819-0.0500381013909544i
0.056101647798281-0.0228731519360007i
0.041574936414694-0.0295141853872064i
0.0189266890696009-0.000977655310853839i
-0.00881090778495202+0.0418162528544235i
-0.0718221151051459-0.00761524076077717i
-0.092051623882153-0.0238872810147797i
-0.0194709542560708-0.068463867869607i
0.019417974050984-0.0740340070368043i
0.0344091121956735-0.048706110860786i
0.0648548372997344+0.000983976390460731i
-0.0143155589960534+0.0595451132206509i
-0.0587653497350567+0.0292992045066677i
-0.0298736425418487-0.0472879627886855i
-0.0206976048865561-0.107062530006802i
0.0100482838232708-0.0956086938290398i
0.0241123751429114-0.0685573391791319i
0.0589856229526759-0.029623704293465i
0.0609612851904891+0.0220962560336944i
-0.00272872070693862+0.0181892520887953i
-0.0642098628289284-0.0147368423821483i
-0.0531470825921534-0.0327836848860757i
-0.0029831611344589-0.0720450041720574i
0.0157552527356753-0.0777904357503087i
0.0507813717971324-0.0423777559734516i
0.0467238635354366-0.0222890880869894i
0.00904846338947685+0.0193221600114602i
-0.0410463978094975-0.00768782046799892i
-0.0258193751927679-0.0693039174782318i
-0.00986070485932991-0.0891713509520052i
0.0269879971075253-0.0920408577259844i
0.0926340545748263-0.0598624173079565i
0.0556391736061148-0.0194971952136259i
0.00907385659127918+0.0297734293809913i
-0.0127364554809137+0.013412278639862i
-0.0224199699799765-0.0480825387603333i
-0.0525396797399698-0.0466997654849979i
0.002491538504789-0.0718365355856173i
0.0776400343705141-0.0710473963239212i
0.0558845483623035-0.0103769506268245i
0.000446199349700803+0.0114113875766078i
-0.0273639078508916+0.023247156414302i
-0.0372835829107015-0.00932119257878152i
-0.0412896374121116-0.0583709541894835i
0.00898619330634154-0.0933460442401844i
0.0386574846828629-0.0767022443324325i
0.0463083022339588-0.0367255987649876i
0.0414930672373381+0.00138580100548134i
0.00983976196645161+0.0289718839510781i
-0.0499359621409634+0.00782954228585768i
-0.0596561345829991-0.0247195915711849i
-0.0224556304420644-0.0502951688650205i
-0.00430159807538259-0.0318911028392168i
0.0578380829911391-0.0789094709428181i
0.0632021459551191-0.0263108958722597i
0.00656056020604768+0.0693144398454182i
-0.0317014497559658+0.0155716006705882i
-0.0501499855227211-0.00847002570403674i
-0.0250746126221897-0.0532874230171236i
-0.0124531888606357-0.0931744603508178i
0.0350821019243421-0.0901827902693328i
0.0589491559282468-0.0460508811045616i
0.032139545810123+0.00904293160401842i
0.0241952507698601+0.0167151113745154i
-0.016877219385071-0.0181203909535698i
-0.0168630183105402-0.110475656669727i
-0.0149439542944077-0.105694096457947i
0.0113835632393327-0.0978155879904855i
0.0786745547135114-0.0537386636726686i
0.0536313433447028+0.0420395850906i
0.00678567331735868-0.00728518630728511i
-0.0152939507202597-0.0136689379891607i
-0.0284235424448037-0.0328261440129685i
-0.0149925084526454-0.0677957685982966i
0.00615546769553422-0.0657566254581242i
0.0515604772216505-0.0603986488004863i
0.0779034257572062-0.00715935244585154i
0.0517909991466687+0.0197143165361054i
0.0183790843044443+0.0109026822231976i
-0.0187551071073923-0.0444835468551789i
-0.0450661001751107-0.0652714356204417i
-0.00438692329803616-0.0874613983487684i
0.0361710912671336-0.116735423450774i
0.0349911410481612-0.0144420829129971i
0.0368364716959845+0.0297847213047381i
0.0112496798651768+0.0171385995407011i
-0.0447619309940449+0.037207360345951i
-0.0733979821760063-0.0622568560316653i
-0.0203092371211882-0.0873730754381973i
0.0163316765909791-0.0632654114118052i
0.0423056408287-0.0372024806546679i
0.0347875247227074+0.0227929996811232i
0.0183330360832543-0.00418116720440772i
-0.0131737113646902-0.0044855508133047i
-0.0873909012055365-0.0515278867602122i
-0.0484723546634798-0.10064642789818i
0.0232874504978979-0.081315155111016i
0.0816200637020872-0.0674210137850178i
0.0703552398438589-0.0160293875386098i
0.0408743299107336+0.0133887948964595i
-0.0167520929402552+0.00586340701853335i
-0.0783471437102206-0.0237499596659061i
-0.0115985410768408-0.0623196072725355i
-0.00896984157368948-0.0525476493452267i
0.036724911762942-0.026647087884205i
0.0710475144156956-0.0157389799921101i
0.0196671519476098+0.016530873968582i
0.011679188165618+0.0189201941037369i
-0.0668303549926348+0.0114262190079083i
-0.0540591706325586-0.0338647452139468i
-0.0108017438666941-0.0960581321923899i
-0.00151102797088878-0.107396750470545i
0.0451363494814696-0.0994634967539015i
0.0334210279809573-0.0285068735565866i
0.0392930551507418+0.0091803796682088i
-0.00343623220429627+0.00782746482501237i
-0.0471328920854912-0.00108438942211124i
0.000954689301878878-0.0656432134472507i
0.0374859985038897-0.103973978928019i
0.091634440960286-0.0707349205857333i
0.107818720107808-0.0128940347071728i
0.0438299643424901+0.0426925799218934i
0.00450118227923458+0.0428598156854837i
-0.0211909116231002+0.00639367768208969i
-0.0443543293599103-0.0338499818660016i
-0.0335442860602141-0.0839780189107712i
0.0260586490445434-0.0581170888215336i
0.0259550306961112-0.0170256237031278i
-0.0218467558300097+0.00403425253969625i
0.00541935854872719+0.0417311460020732i
-0.0261202986695033+0.00678473485183665i
-0.0632357329504331-0.0426543756598845i
-0.0124301683617149-0.0801924320472592i
0.0211728834333086-0.106745039794523i
0.0355681759536209-0.0405224034876242i
0.0631567291503434+0.00775342053809781i
0.0589912893781617+0.00450620529369855i
-0.0157332027769829+0.0284222663384692i
-0.0373190627395906-0.0202762985499695i
-0.0272781271580565-0.0704137448320431i
0.0270923920198485-0.0357328009773186i
0.0897354429009068-0.0530655211690489i
0.0206296751818248-0.0457025666644046i
0.0387857623317361+0.00663639910250608i
0.0313381250236007+0.046456960174981i
-0.0586525267305913+0.0148779786887449i
-0.047497686296961-0.0841705566941096i
-0.00928601149339036-0.0672645308441698i
0.0116545744403835-0.0760913723332315i
0.0450123609725028-0.0790715220159094i
0.0751997650133575-0.0140393734616365i
0.0347393409471833+0.0125063535452802i
-0.0193437697800373+0.0454694481675934i
-0.0300544325605049-0.031197694279652i
0.0152146508483844-0.0754118220070815i
0.0368159439321581-0.05606330845924i
0.0538182348125531-0.0592783551290659i
0.0708979474062954-0.00229514064141364i
0.027084053630437+0.0223521659139219i
0.00235621002377251+0.0353429586785735i
-0.0317133659147425-0.000308515716154581i
-0.0657399868353595-0.066441691066789i
-0.0166958382217172-0.0481010406977707i
0.0367773456157146-0.0263344483273816i
0.0599521491517869-0.00140860767079074i
0.0383129105611184+0.0197939884563088i
-0.031400788201423+0.0305850233512656i
-0.0317936254879607+0.0168684501116851i
-0.0389326725054154-0.0367722945371875i
-0.0498278349593818-0.0629160861774234i
0.0010014213554262-0.0731222331635571i
0.0374679888496047-0.0497932639941433i
0.00865465288945526-0.0275521848939212i
-0.00173802443483991-0.00129964673574641i
-0.000598970541436261+0.0108566064871773i
-0.0489960369199764-0.0604155984399171i
-0.0209024808276483-0.0981950124001279i
0.000202993192161249-0.0814358306122228i
0.0607183520050264-0.0636610283144021i
0.0755381273289685-0.0147773892935072i
0.00908703182764233+0.0367995239182494i
0.00413631741148133+0.0365031223930551i
-0.0573701538232112+0.00377699127643666i
-0.053659335022557-0.0320200046102287i
-0.0053268621351262-0.0916499232141488i
0.0280044331237356-0.0692152005012037i
0.029214724457364-0.00873923820335356i
0.0237633383165074-0.00380048398113816i
0.0058818256867549+0.0116896121353803i
-0.0621458679434486+0.00732677798617566i
-0.034801972513619-0.0420619105745435i
-0.0230730654190084-0.086344852583164i
-0.0144589383577622-0.0648799664141851i
0.0454339273883086-0.0527158663407138i
0.0714661352231856-0.0409169596473418i
0.0571783964866131-0.0178269346297332i
0.0112030028595425-0.00463914274708356i
-0.0122040561162887-0.0308382867044157i
0.00564393158571302-0.0515029753848916i
0.0340709008027097-0.0535160146028883i
0.0639138724826812-0.0773667826792976i
0.0536951030364053-0.00159665009799587i
0.0294594080912969+0.0626637178061255i
0.0142429018281178+0.0713851496321877i
-0.033903171016357+0.0297835159208807i
-0.0352638131951525-0.0112768671936282i
-0.00809335010909016-0.0257319239857728i
0.0155307869715022-0.0776576773546253i
0.0471172410181407-0.0317551049574174i
0.0298559940830587+0.0193994291574504i
-0.02101310364554+0.0301631655974002i
-0.0518190365838661+0.032225265087125i
-0.0688321127108397-0.0259769664200716i
-0.0422569679161471-0.0948406877420892i
0.0122561309961924-0.0821633987990146i
0.045165224019955-0.0394468018307976i
0.0337580487058441-0.0321176385027726i
0.0088256998119489+0.0154561599097899i
-0.031995312548577+0.00732887712360939i
-0.0590150411899298-0.0122867115076739i
-0.0307166093570049-0.0350750071947795i
-0.0155825351647039-0.0894723210456648i
0.0335532769943449-0.0526333220567199i
0.0592936651619511-0.000958349191957488i
0.0530354119694538+0.0144712850212062i
0.0112290196371535+0.0217806023353647i
-0.035991825106527+0.0122023225985899i
-0.0294782474633374-0.0535622946891054i
-0.0259352010932441-0.0830592651230814i
0.00592333593398695-0.0598216971468221i
0.0517317349283647-0.0640339267640143i
0.0516230946656015-0.0213056715637916i
0.0364053768019821-0.00603526070186328i
0.00144675867933355-0.00619869393885143i
-0.0316851281602644-0.0123778773082291i
-0.0122395583548188-0.0705710914867294i
0.0167937543323706-0.0743180947626161i
0.0884873094432748-0.0202445278278176i
0.0730316532132905+0.0224361425761424i
0.022066184614324+0.0321738045708075i
0.010329679465065+0.0335469766216691i
-0.0386086221113022+0.00459324465146126i
-0.00908113838491397-0.043652465641738i
-0.00775601099048204-0.0669430149409288i
0.0157776589887268-0.0315541498297225i
0.093960712831338-0.00910983268057518i
0.0340513165759625+0.0118308366065046i
-0.0119841044454436+0.0364453104529771i
0.00513122353103282+0.0233773185799847i
-0.0592232162461714-0.00693060817746758i
-0.0581537546622881-0.0760479372181427i
0.0340791979536873-0.0538407639493697i
0.0354624444264859-0.0163006201752016i
0.0264978567244816-0.0181026372531567i
0.0113736804131345+0.0183822135539323i
-0.00559986446953911+0.0189531370542081i
-0.0214624009729577-0.0171300948771206i
-0.0481931421548299-0.0557512250375105i
0.0135680107468689-0.0557664680090413i
0.0474670679387644-0.0348595200901731i
0.0458341904308467-0.00780785266695012i
0.0297105999186739+0.01780206545916i
-0.0186992737777977+0.015610480030483i
-0.0262318681822119-0.00430428942709024i
-0.0321267726841395-0.0485563992967425i
-0.0144362209760049-0.0851670550813739i
0.0488744366630365-0.0907604181028837i
0.0764650002635648-0.048133614106581i
0.0804155300247801-0.000968597596934937i
0.049498483641037+0.00570815806567785i
-0.0295978855556401-0.00884252381079387i
-0.027775552914254-0.0410341395453236i
-0.0120891272981819-0.0563963762961875i
0.0194074578247327-0.0963019758946203i
0.0615973487585339-0.0734104398205225i
0.0630850591906821-0.00718791737230524i
0.0640430593016+0.00378692137197574i
-0.0190913118193956+0.0252697896500143i
-0.00688391013161016-0.0151494896546065i
0.000907767756951893-0.0396162398613915i
0.000813163829351135-0.08229374705661i
0.0643849582530553-0.0928076577961315i
0.0309947762097126-0.00278268527488988i
0.00856091488826381+0.0030612736390693i
-0.0147950978773608+0.0289378354953289i
-0.027802170388256+0.0308933342043098i
-0.0237046626440957-0.0143990850954029i
0.016335403377258-0.0571547503388106i
0.0472763669259985-0.0744264314185813i
0.0336058090175924-0.00843281578115877i
0.043193299547225+0.00447250205799824i
0.0247388160198711-0.000977082737488142i
-0.0105913348135923-0.00178170718531652i
-0.0566039501100553-0.0218020770726121i
-0.0732984317520668-0.0283046705757861i
-0.0218309674668494-0.0502670149445047i
0.0270128092303765-0.0404118026773259i
0.0194507107086031-0.011097807422313i
-0.00244755986970045+0.00543500691548435i
-0.00740958724923794+0.00565683098780391i
-0.0281650358024789-0.0249774173254026i
-0.0354819155638009-0.0448249828131915i
-0.0292995013313654-0.0900791295554888i
0.0269129207168751-0.0871330205440747i
0.0623071569800507-0.019734218376794i
0.0157324165755195-0.0145802481937176i
0.022959655950493+0.0249398685586759i
0.000248066071255513-0.000138886189523202i
-0.0287718806817231-0.0745710766761327i
0.000638364081857344-0.0461506797036981i
0.0261346661960521-0.0650320085625832i
0.0627322025000967-0.0494278566644687i
0.0582409576614811+0.0244467593575944i
0.0358180495762908+0.0346425802787714i
-0.0191669881590681+0.0220427674699667i
-0.0539257026522884-0.0318429983903493i
-0.00364161516216586-0.0490176360395387i
0.00912103483307525-0.0349523708838992i
0.00721390700768039-0.0608872440957219i
0.0291674502883445-0.0344027862525812i
0.0122904417397842-0.00605269729217296i
0.00524582297361719+0.0120550755535506i
-0.0192284914358579-0.0160371937003076i
-0.021648342466774-0.0794955357452718i
0.00775094253431817-0.0695422670435058i
0.0192513252444164-0.0674462794889845i
0.0571638628558068-0.054106486211968i
0.0202549034808583-0.0162207001283039i
0.0240069341543052-0.0142301249520875i
0.00890646382322767+0.0216208110087155i
-0.0397206561460678-0.0131709243142925i
-0.0214554375918636-0.0634659443629118i
-0.00654865826946648-0.0249532837735059i
0.0518434981256551-0.0335259556772459i
0.0431415775127771-0.00731962940001643i
0.015502649871909+0.0262377237197233i
-0.0250302134385104+0.0272903551575591i
-0.050459515398576-0.00781869487818653i
-0.0218279167527108-0.0863733635343315i
-0.017702753390508-0.0795818337893488i
0.0214761068395697-0.0446194103344797i
0.057490390296166-0.0335356761871968i
0.0314294926008848-0.0116791440295212i
-0.0349427574061255-0.0280759524551064i
-0.0464864873504266-0.0293721283572708i
-0.0219563043851398-0.0407146131555773i
-0.0144624113151644-0.103558757001078i
0.0212069549069214-0.0800159685787873i
0.0758633856919639-0.0284283626369797i
0.065822132286506-0.00800078640956612i
0.0302249689867409-0.00451498814117963i
-0.00187117509902611-0.0286948391315995i
-0.0277245005826064-0.0408845135010773i
-0.0193889074797249-0.0632043045615233i
0.0195432349923482-0.0607937699786136i
0.0787925010044091-0.0454559146735753i
0.0576707483770943-0.00677785705441529i
0.0730988976016944+0.0360638819445518i
0.0432156338464998-0.00607168314392399i
-0.0378185906966123-0.0335357070202477i
-0.0345971558961553-0.0448780644637027i
0.00100336611527677-0.0841944666742852i
0.0481890922357605-0.0933706038243865i
0.0410522753651584-0.0308763662324422i
0.082374430059778+0.00897369726195392i
0.0165894004711604+0.00400094995848264i
-0.0672821856658062-0.00472481207288528i
-0.0290442085536482-0.0589676091986542i
-0.0180636433787253-0.0643759837962681i
0.0427971724827567-0.0617791558197195i
0.0900792314996521-0.0378592741648297i
0.0652419910035147+0.0279848382182083i
0.0414953807904145+0.0229125430435902i
-0.000495505932622777+0.00184309229200116i
-0.0498969644678336-0.0296289046880345i
-0.0135045061658715-0.0335008641265761i
0.00321982340600893-0.0442709630996637i
0.0438202313757359-0.0520128205370887i
0.0733750545605704+0.00228272739828194i
-0.00656585607763567-0.0271114398267373i
-0.0439226669792963-0.00877236534823314i
-0.0255688503273073+0.000904592861666553i
0.00110695789066057-0.0439826103575306i
0.0144931105786766-0.0228975311488752i
0.0384241122799856-0.0637275658737092i
0.0425457710899656-0.0416195499093257i
0.0377290699477355+0.00311687865130639i
0.00779022355662612-0.0108471486529064i
-0.028078800112372-0.0185731759784779i
0.0168493465735368-0.0452124023660974i
0.0390327771379508-0.0620581014548564i
0.0370162494676287-0.0593698344075068i
0.0609692952530152-0.0533484273313965i
0.0595940741912627-0.0264342306636014i
0.0163692497357775+0.0227588977959421i
-0.0348222578700571+0.00530027480266713i
-0.0352392866410812-0.0440472040901718i
-0.0449972227789592-0.0525230548889305i
-0.0229785936998554-0.0368332749817137i
0.034893829142061-0.0220842492948307i
0.0316556258916791-0.0212475206457588i
0.0393143968548632-0.031710348833276i
[truncated: 237,326 more chars]
