# Supplementary material for: Time-frequency analysis reveals an association between the specific nuclear magnetic resonance (NMR) signal properties of serum samples and arteriosclerotic lesion progression in a diabetes mouse model
Source: PLoS One. 2024 Mar 8;19(3):e0299641. doi: 10.1371/journal.pone.0299641 (PMC10923453; doi:10.1371/journal.pone.0299641)
Supplement: S1 Data — (ZIP) [file pone.0299641.s003.zip › SupplementData/fid_B10-2.txt]

0+0i
0+0i
0+0i
0+0i
0+0i
0+0i
0+0i
0+0i
0+0i
0+0i
0+0i
0+0i
0+0i
0+0i
0+0i
0+0i
0+0i
0+0i
0+0i
0+0i
0+0i
0+0i
0+0i
0+0i
0+0i
0+0i
0+0i
0+0i
0+0i
0+0i
0+0i
0+0i
4.94234484262615e-06-1.3823268802609e-05i
-0.000650662211333074+0.00198860722130713i
0.0378753549297087-0.0781719558228442i
0.119153082187916-0.0891692206338041i
0.0130657721515883+0.122640050235045i
0.115631953958295-0.162468225036339i
-0.104717046669709+0.329700688378328i
0.0723574658321492-0.372804661864393i
-0.0344289267376136+0.347787049955172i
-0.0263321128804212-0.283898233137612i
0.249138626381298+0.00655583788870053i
-0.36721898120513+0.466143871793584i
0.617165214708281-1.00295483348944i
-0.850885078974789+1.82562027374792i
0.962095386476418-2.61830937573623i
-1.08383176943959+3.43682158016445i
0.961388450451884-4.15725980061615i
-0.633413680583607+4.64972943672373i
-0.165995417912952-4.87646072778651i
1.2884973501691+6.97609207953745i
-69.9174539664901+111.026181681992i
-124.468293872876+72.7424036619771i
-96.031424310814-27.0738542809232i
-41.6232448750311-51.7847608410439i
11.1867583041252-42.8538635256423i
20.4504113420464+7.524684296048i
-7.66695067646636+34.3600206576616i
-45.1033919737085+28.4649169413533i
-60.6750094898758-8.270918591788i
-40.4077879152385-45.9401644817032i
-0.990666526431076-56.6929633191197i
33.7139773344288-40.4886505464589i
43.4873028073409-9.0760880898679i
30.5773446753716+11.3598022031261i
10.3299993332083+12.5707668015435i
0.445383903139199-1.60658179952434i
6.68326683789466-14.5693161034542i
21.0398099030765-13.9743554687465i
29.9649340835273+0.693758997206422i
24.924561493329+19.4538923071045i
8.29924132551962+29.3876252617829i
-9.61557995964169+24.7197186936913i
-18.5402833675268+9.9508015864584i
-15.3846107606928-4.98625805064228i
-4.8112263480711-11.6812463794101i
5.03211165550246-8.19146716203046i
8.18265578279342+1.18965723923279i
3.61346223363623+9.96932289547824i
-5.50640208673715+13.316822074138i
-14.1484936970215+10.000909245628i
-18.2929726478981+2.0960373143772i
-15.9750361269313-6.39779272522885i
-7.97700171750917-11.0792863247037i
1.91997816147692-8.87870943137056i
8.22185022917323+0.129220052510113i
6.46096831836143+11.8374013167704i
-3.50493210649302+19.5405218234728i
-16.4770424004344+18.1713132207429i
-24.3885733633394+7.88541304151995i
-21.8078942205287-5.22541565581239i
-10.0402357426299-12.5857655274302i
3.28092737001191-9.46163782114849i
9.20940796069569+1.4870791118781i
4.40112526700501+11.7730987880977i
-6.37955256182603+13.2833143809192i
-13.5401361729084+4.58708838501993i
-9.69169424781764-7.65157425659158i
4.23805272319499-13.3109220197737i
19.3167716432684-6.49867235835477i
24.9468754863021+9.55064632834439i
16.8673711264972+24.2619290433211i
0.801328295254399+27.6060207617564i
-11.6299566821941+17.7576280460947i
-11.6660895555839+2.60769832383759i
-0.121832906644692-6.08243204418917i
13.1644291541455-1.55202730677652i
16.8265027923736+12.5716660150644i
6.72780533185383+24.8790564813768i
-10.5305756338883+24.9829999225913i
-22.6463345793232+11.4482887681314i
-20.9370217435294-6.88969268191327i
-6.84951098351544-17.6101011002668i
8.82425571474135-14.0133443483541i
14.3221887529716-0.0271999049119521i
5.50314447677307+12.6638665382616i
-11.0552372136918+13.3478431101708i
-22.7952907942606+0.259859022871009i
-20.6581755093834-18.2158578962065i
-5.26456097179072-29.6988276839744i
13.5144262095521-26.7492220807272i
23.9491090603834-11.7373931788945i
20.6497851015479+5.20444811233317i
7.66299011024607+13.6003225762919i
-4.8455866743855+9.96524517375941i
-8.39562531283308-0.547549387036552i
-1.72112487512251-8.50257617003301i
8.97083405480937-7.13178927672443i
15.0034536775093+3.18706094871663i
11.4697254013205+15.7430458702313i
0.17763941586029+22.7988051186269i
-12.1218876188944+20.7694778670967i
-18.9050530036885+11.9920278818071i
-17.9133258574801+2.62155262804123i
-12.0503121836485-1.95810270936147i
-6.5650664022462-0.630381796859263i
-5.30030400880448+3.66065871644329i
-8.59653121755098+6.30555046277087i
-13.2084003433662+4.22180449946721i
-14.9102572523137-2.08659714186352i
-11.3735695303234-9.29134455893854i
-3.34945054496584-13.2086708358807i
5.88714511313626-11.3630740526323i
12.2061235355099-4.30751782805173i
12.9736006263992+4.59772663448009i
8.55067925940251+10.9780358508587i
1.98995816597912+12.090788348167i
-2.40988366175081+8.3458494804741i
-1.99453797791264+3.26825035131566i
2.38953768155441+1.39570661214388i
6.79536058711287+5.08788107610607i
6.28623455367179+12.4038098275792i
-1.15111844264603+17.9896870532217i
-12.6117624733339+16.4071765747683i
-21.705370894508+6.02922954154411i
-22.1612995557642-8.99562905137331i
-12.6111700419195-21.0296210133214i
2.05721315523534-23.7791035910927i
13.9201644588866-16.5720221328992i
16.9800352558291-5.06867318098662i
11.478486552285+2.87044277124211i
3.49825400160721+2.7213123002171i
0.345290091071246-3.6049467517235i
5.1136204716649-9.27803963246047i
14.1675356894223-7.92975569123455i
20.1903585035278+1.4560307611784i
17.5696071395178+13.7155032648124i
6.65722649575905+21.2859970753722i
-6.31981882093174+19.684589608966i
-14.0406303319532+10.7283044411628i
-13.2472653813505+1.01761978311895i
-6.84277861139664-3.23090140257557i
-1.32493307455505-0.596789529207417i
-1.60113874852647+4.97659095516048i
-7.49774147042998+7.5009269524152i
-14.0944532262696+3.63704066948849i
-15.720750874011-4.67755656461787i
-10.3670849859138-11.9472826518217i
-1.03166042183002-13.3393515002062i
6.49705109856305-8.01875046358859i
7.92397915742813+0.374651232729909i
3.20367114392119+6.52348845130052i
-3.87449516865553+7.15542954947793i
-8.45171755008291+2.86996363146436i
-8.04967130524337-2.77811820115589i
-3.68516758688635-5.94264003871739i
1.33207121633595-5.03096735643545i
3.67158479498868-1.24152703825786i
2.25738537844606+2.62981917435658i
-1.60458795149419+3.99166491270125i
-5.32893963277154+1.91765072746761i
-6.40591230414704-2.50515046141498i
-3.83411183869085-7.01731370165987i
1.5147567202327-9.32106516404186i
7.3950365975443-7.98288277408144i
11.2830608838232-3.30351478924865i
11.5766580612525+2.76214686365678i
8.35969235178321+7.59540620908362i
3.53554942580785+9.17829141847311i
-0.140360018464774+7.43677060449047i
-0.925746234843963+4.51224461114698i
0.593842688742427+3.10382748611173i
2.06998085573409+4.61646936747066i
0.88015099463246+7.94347974101242i
-3.71351407129926+9.92316265570951i
-9.56244456643962+7.73597207772397i
-13.0467277557876+1.22635794928068i
-11.4940340820904-6.5871357534308i
-5.39915404541619-11.4957935417121i
1.78576252375666-10.9510114563286i
5.88958352213797-6.04821263643732i
5.08423959644413-0.757359400330782i
1.33659246476204+0.990344740107551i
-1.33043843108212-1.72518880527229i
0.146613327285458-6.10510042526438i
5.42812789679011-7.78522833919676i
10.9157676645689-4.19315158926512i
12.3586838489064+3.14041544517087i
8.13037812298726+9.84053433449577i
0.474897526305012+11.6899663445283i
-6.01110156918026+7.70444773623553i
-7.55455565980062+0.991164156493372i
-4.09117416111563-3.90339955833971i
1.08128409914405-3.94392989895289i
3.84008329550326+0.158166965543112i
2.08978589608324+4.64693658928395i
-2.75284903687744+5.82282999174127i
-7.10678404880463+2.45913424925689i
-7.81791229484332-3.24287283767078i
-4.4171178315443-7.62504862045888i
0.770169548212451-8.0332385283221i
4.52631880722595-4.51699714619907i
4.71650913401877+0.282487520058064i
1.62250370688062+3.42662027646908i
-2.56016024341379+3.22114513728722i
-5.31552146025972+0.249541772669651i
-5.33776656716006-3.45071584897876i
-3.00716818358707-5.87981756663613i
0.159584979843593-6.00106024553112i
2.428762711691-4.33895212555028i
2.94940312308436-2.06918270394554i
1.8580130804273-0.547403336893371i
0.171076493061953-0.497480102662594i
-0.767310885379985-1.68241057786941i
-0.0090768397286171-3.28923557730495i
2.4662100999376-3.89709548820493i
5.52198712109009-2.54854429704177i
7.43080650543726+0.669096985455857i
6.79435881101271+4.65493004062155i
3.65807555672659+7.51335784011537i
-0.416467573318135+7.87846435801813i
-3.22677642044544+5.86876520085425i
-3.42382266643528+3.03905644329088i
-1.5441739889708+1.56525435041717i
0.255110781157715+2.44140132523558i
-0.165525131287722+4.68637728492387i
-3.23138015306919+5.89441504806205i
-7.09823077612242+3.945758766107i
-8.70878918975663-0.971234337665301i
-6.13897166178729-6.38693233791694i
-0.277436388837268-8.96577560546224i
5.61521289078188-6.98317740888906i
8.12383597025015-1.83101444995497i
6.01569506214384+3.01941238519467i
1.31496205299668+4.31888145013439i
-2.18352074650836+1.35849538389253i
-1.6467543837756-3.37979766496455i
2.55874376126497-6.01239334350531i
7.29565569299804-4.33582506682133i
8.96118980946898+0.683869347254052i
5.97380475640518+5.68060066976269i
0.143127542792341+7.09412979231231i
-4.81299091900534+3.8520288102387i
-5.85337722432475-1.89027827906794i
-2.7447769376723-6.45088740036001i
1.92758833340314-7.25998864946698i
4.9213961461095-4.52438107739862i
4.5212488264486-0.807932706247446i
1.68062217662836+1.0994758610655i
-1.08661104732158+0.108909901874081i
-1.74121229001003-2.5693318097663i
0.0692292336206678-4.49867422548361i
2.61802200823537-4.0426248372693i
3.74890186119753-1.42815144017593i
2.43544407453163+1.48419814932523i
-0.533293123346484+2.70471297444577i
-3.20788751036468+1.44228605323341i
-4.12101536912675-1.39620261786682i
-2.81701638514544-3.93562174797861i
-0.251821543276605-4.6415022662714i
1.99336114201717-3.21742999840521i
2.80942495416433-0.614779481910584i
2.03239204070279+1.76909235698759i
0.356630118028089+2.70048546722349i
-1.10169901223331+1.95622609950102i
-1.28251438587177+0.395125317132579i
0.103094273547449-0.712538675138827i
2.2875459286295-0.176379949417398i
3.89241143621966+2.35946322939836i
3.6261030206759+5.84228304015476i
0.976777595585363+8.52339571717614i
-3.09729960144462+8.769842047983i
-6.64524530849042+6.08577729081488i
-7.68697224433489+1.77931048247318i
-5.64001346137611-1.88809746548525i
-1.98819656084844-3.00654782871908i
0.888234419960353-1.43409921545032i
1.13317903593524+1.00989612798139i
-1.11655720159073+1.82831350201491i
-3.56834603035706-0.281253081267905i
-3.62252286416352-4.36214699771788i
-0.242597503919645-7.70850696839624i
5.04914371607907-7.74619591281932i
9.04298760799585-4.21432357326271i
9.24731623778912+0.720541158381522i
5.76958710984213+3.89643679452838i
1.24098248955298+3.32238038846088i
-1.05087606701338-0.273384427546164i
0.404595624685171-3.9820116704962i
4.27160825732114-4.86864653325669i
7.3971066258413-2.33086553284038i
7.10396495350921+1.76058665444329i
3.39491008378249+4.27955343893599i
-1.30404587903968+3.16332405502757i
-3.64415306450758-0.805458733353944i
-2.09746607057961-4.86861915944419i
1.99249520515325-6.17290795837244i
5.69236900069568-3.79561729309661i
6.26007355866879+0.610145205781865i
3.34878111691456+4.11723471032964i
-1.1449001075507+4.66574132307248i
-4.33754142119186+2.41277182211926i
-4.641695769457-0.671399131603417i
-2.68901274055705-2.26151712502563i
-0.554679552250435-1.4493741838174i
-0.4441099199724+0.790646108493356i
-2.69304489172848+2.57395320547617i
-6.02100557845901+2.15898720867967i
-8.26775191848748-0.636029631333918i
-7.77946551615982-4.3977226678703i
-4.69302558864331-7.24933975759926i
-0.426890084524974-7.7295534259297i
3.00828860102549-5.76243597353768i
4.35311560543004-2.50074927750641i
3.60777291194845+0.363318084753255i
1.89635012399407+1.64908756904819i
0.807419110074385+1.28476808260776i
1.23929759819262+0.195889452686274i
3.02894681659725-0.0995244288531562i
4.9954492026343+1.3770464253446i
5.52001282880691+4.44303093413866i
3.69328027444594+7.6978689926765i
0.0481251806002495+9.2325902921984i
-3.84475791939489+7.93062418869255i
-6.03796983461433+4.28172757792623i
-5.52709939856786+0.0969966956639049i
-2.95737035611772-2.55617669366886i
-0.0405407221701671-2.62552243599887i
1.35648032629093-0.991806197931341i
0.694910726579351+0.391117724682801i
-0.881972730984272-0.0997642986017338i
-1.49589293476174-2.6735305936852i
0.177132368134235-5.58908251552524i
3.70872560835535-6.64905389026686i
7.17534965273107-4.81419795777309i
8.47897942127792-0.879280250918083i
6.85319365577109+2.83194673295308i
3.38446173757415+4.18812668248084i
0.258839232078792+2.64303768316975i
-0.713047690697598-0.344571675003458i
0.531131441850464-2.33296560293109i
2.38390101256893-1.94292765256141i
2.80889908437545+0.294471734691859i
0.945386393057833+2.37051145009985i
-2.30438209153522+2.25888309066729i
-4.86020141910275-0.44688762029578i
-4.95270989612362-4.36649794277499i
-2.43674357570406-7.19500897319791i
1.27384555882485-7.27559822691567i
4.03924386564407-4.7457848876326i
4.40713353931407-1.30195742601912i
2.60623447898252+1.06130342650531i
0.0880265883410175+1.44437123451777i
-1.45485839660433+0.198545112709212i
-1.25018819135954-1.13198270631022i
0.107189426042053-1.07654279110152i
1.29719120563904+0.52571519760781i
1.07267741889596+2.84574171729415i
-0.82544747286784+4.45962513079426i
-3.52751439972857+4.44165837572861i
-5.72391553769675+2.73281346727964i
-6.3643175619045+0.295941799714291i
-5.26988677268709-1.61201299994038i
-3.34323444561646-2.34951087267044i
-1.69785762422011-1.79133602573033i
-1.05945273741875-0.785331699817519i
-1.57514831333144-0.298992865200394i
-2.39714968928385-0.85193911573373i
-2.3074348770071-2.33295378941477i
-0.767794080397535-3.76329477891427i
1.87398702911006-4.14267536484383i
4.48288208164952-2.926063521086i
5.76102900618606-0.549816097553861i
5.09651321393525+1.8378291650969i
3.10427688578726+3.0349544305389i
1.2846805650572+2.49952297824618i
0.877140569524521+0.960351399145961i
2.22513245099077-0.341855521441148i
4.2093141602686-0.147186347845895i
5.21104291441201+1.72436152029953i
4.24289350816563+3.96253212953853i
1.45212982675274+5.00532254124908i
-1.50796006245675+3.93233786584262i
-2.83459937953174+1.20059167566409i
-1.94737371702544-1.64323864270148i
0.336253307194483-2.8869478486628i
2.30466676420842-2.03247074091917i
2.38413076876066-0.128054945674105i
0.529020984702698+1.19809350674943i
-1.83718165277528+0.578447453717603i
-3.01879488085136-1.83480349862952i
-2.0819927200359-4.5183128428105i
0.377662183858114-5.71351165487687i
2.63397404377221-4.72457694873555i
3.23339837512076-2.4084035631069i
1.94270054279689-0.339893475098681i
-0.193206365457191+0.107846341456143i
-1.56984420761406-1.10077822199913i
-1.31030637101307-2.85914192652795i
0.1816821148113-3.75835323991416i
1.70857778568769-2.96302140035948i
2.08565388080301-0.953345947052236i
0.914293114921992+0.973459514557213i
-1.10227441445204+1.71621942721993i
-2.84731171372216+0.898612123313052i
-3.40693522043978-0.908644191110242i
-2.65799696202418-2.4904346799227i
-1.23576981811061-3.02292023233591i
0.0280172816889941-2.37850258080704i
0.577500548737685-1.10305562039724i
0.434814888987424-0.00046400569983164i
-0.0781852668143354+0.428484886374642i
-0.378173623179804+0.139665139457309i
-0.165266543106868-0.402148652121444i
0.623920365736997-0.576465907314333i
1.65261116779363+0.103537798922365i
2.26579946219357+1.6508383825898i
1.96022242663365+3.36769002312338i
0.572124953863916+4.43067735957078i
-1.36091749128324+4.28163158972279i
-2.94648853619261+2.83728809671966i
-3.29326037578269+0.813359764192693i
-2.29352086765096-0.764641602191182i
-0.605630322392267-1.13972988758512i
0.611934254365418-0.439337516139414i
0.558971327245231+0.437053870547393i
-0.459913501038882+0.356250475235356i
-1.406693627914-1.14625006599387i
-0.953221702264362-3.31166825404633i
1.21205644583029-4.86877146735239i
4.23976775677285-4.60398521216893i
6.54814556064227-2.47130820603534i
6.79674032044973+0.356756511278821i
5.0164550563107+2.36660169086071i
2.46269226106274+2.59621906554566i
0.900905245058072+1.35512812745902i
1.08870702835663-0.0969990950675171i
2.33262560518281-0.338791462663158i
3.13193222742855+0.856238260921439i
2.3141666098442+2.48248143196425i
-0.129654633781567+3.20557667512694i
-2.94650548103748+2.09936453361988i
-4.40652804375537-0.441059611657252i
-3.85600542054334-3.06067414070292i
-1.82279336712139-4.37433100090352i
0.167608420514834-3.99025579858495i
0.772930306037803-2.68323473287793i
-0.113983463644018-1.681652982321i
-1.5756463909815-1.91554999438715i
-2.16963659384468-3.23088931045155i
-1.24251828044811-4.62721192633032i
0.799757143891247-4.97139922172i
2.76667938773295-3.83099720795173i
3.45417738405667-1.67614805374693i
2.5426531744543+0.469484273836558i
0.656872241140015+1.53376768267308i
-1.05200488406202+1.26656461179215i
-1.7070977295032+0.148400231770177i
-1.13627940780068-0.951475647751528i
0.151941234484149-1.23975905068593i
1.15518259244779-0.484303697839149i
1.25705361964741+0.965080563750527i
0.398524221613118+2.23956898018962i
-0.981684151541725+2.61023747358163i
-1.94360641428756+1.90850314479404i
-1.93452086354473+0.55317709073282i
-0.87754975680188-0.561195206386338i
0.574271176404616-0.585140970453365i
1.61163998295127+0.593624706731116i
1.52610745970816+2.26854621865897i
0.226489312711057+3.34591448210631i
-1.30220292360656+3.00858412239114i
-2.11815412435243+1.34109130596489i
-1.53476948536009-0.598992909382306i
0.107722134682801-1.58064178655625i
1.74640444887194-1.01173324315845i
2.27100309094293+0.586682268476854i
1.33994270027242+1.81653797470574i
-0.250062440831679+1.58418649898001i
-1.24295643127516-0.305953011584667i
-0.531358369422269-2.68731198505892i
1.64482907439432-3.93230340721344i
3.98223487502357-3.10237700965623i
5.01761187976256-0.697400215720508i
4.0657565303266+1.54847893780031i
1.78219711605249+2.12916079168616i
-0.145688205833072+0.534456849514088i
-0.316422758357805-2.02945174580988i
1.3870537186948-3.69685142436434i
3.75668817674945-3.21966698259265i
4.97665432882788-0.798942935197988i
4.09729575126597+1.84543140287615i
1.49091495368484+2.98309872523341i
-1.18982834323228+1.9269236993838i
-2.30066645671718-0.505017805299225i
-1.41455759929447-2.54294386189252i
0.599414008249743-2.79322950186067i
1.99038606560804-1.16602046781415i
1.57759923846118+1.05399035911393i
-0.474388060804561+2.22666910692725i
-2.93499229581688+1.48450737221358i
-4.27190855111336-0.699147587825319i
-3.72946530232173-2.79948478057738i
-1.83677672132384-3.5956397596965i
-0.0423250663800019-2.75520367976734i
0.543534419111219-1.03801990491158i
-0.271602037256774+0.243047265309521i
-1.82580074287122+0.186433057153709i
-2.76732095443963-1.17246356948657i
-2.22337744233227-2.78761310310997i
-0.292515505352835-3.53622303189758i
2.03281778231074-2.77990203449389i
3.5112487932978-0.770211459991306i
3.42057371775303+1.50132180501986i
1.98707942426151+2.93250007007384i
0.224570488642942+3.00003394947574i
-0.726059296287168+2.07098571775897i
-0.237679280093363+1.02869031306895i
1.14690380589836+0.797139200958762i
2.3694364496062+1.74379546671527i
2.46115917215521+3.42182225699853i
1.05511975840649+4.71508151916205i
-1.10778962376081+4.68528995354726i
-2.804496314582+3.19819116903799i
-2.94563706329321+0.875804504487753i
-1.3499242230843-1.01277691836924i
0.848581878476217-1.33436865190933i
2.24684277695671-0.0911079137052286i
1.9405278915962+1.62294486373678i
0.154934241602275+2.40582752138029i
-1.73261018129947+1.47087151055773i
-2.26095890141595-0.838123183072971i
-0.839915107606069-3.10625440324131i
1.68252771589656-3.86373296518717i
3.62991491850251-2.64380147965034i
3.67702075856414-0.342129301962197i
1.77139967811629+1.22368968265583i
-0.712803164042088+0.777902598866176i
-1.93346532435574-1.52997651417445i
-0.921206524467165-4.24006901870239i
1.74179202445599-5.54212052899831i
4.34642464109876-4.49162545691679i
5.21876054097489-1.80371160369254i
3.89753057852803+0.654555581486276i
1.57103078960348+1.35040440761635i
-0.00569398757290223+0.0837146999697143i
0.275467705820713-1.88746336512506i
2.15328730003041-2.6321578659577i
4.05526803448524-1.13854358781759i
4.37571114857603+1.89758795436377i
2.40465343067663+4.81620994851255i
-0.967280846406158+5.89610728762248i
-3.88037748848158+4.58224447585976i
-5.05430739096383+1.96027280661292i
-4.39274123468609-0.235368531549126i
-2.9208514344854-0.754025034753033i
-2.1678978560215+0.247520314122944i
-2.88773302336759+1.4561233542428i
-4.54445637218928+1.49404746184289i
-5.83041092106783-0.19228506684092i
-5.60683541971137-2.90628783284917i
-3.63309232176035-5.11522361571769i
-0.648799593943966-5.54036011384442i
1.89646646552177-4.06319803973635i
2.98553081010808-1.658209592038i
2.58623559653806+0.246341873625601i
1.54654446167669+0.739594766293639i
1.01483255445782+0.0270504455831027i
1.61960209167395-0.863349212426806i
3.15831591039312-0.851797092341458i
4.67655149780435+0.579051333800429i
5.11315380387+2.91382040013009i
4.01859328150168+4.99194627959656i
1.88098073542229+5.70835606276277i
-0.227437527112753+4.75840843388766i
-1.19540015338608+2.9046417068631i
-0.618128612531435+1.2378924122086i
0.787509705662108+0.813624132197925i
1.89088607802195+1.74521857165919i
1.74356410246527+3.11562591794547i
0.182197868938649+3.79087330203928i
-1.89189403283604+2.99271901808877i
-3.16233561200116+0.908978771946718i
-2.78623007349943-1.3621835470416i
-1.09297122911407-2.61661894043218i
0.782696195267268-2.34237639789335i
1.5513631723719-1.0192597573913i
0.706667688625637+0.0944119927848584i
-1.04187603707876-0.0623075888609053i
-2.40331902601783-1.67246406560705i
-2.17009102915675-3.82846728878687i
-0.282931813380035-5.14575211654688i
2.10907464217772-4.83922033052039i
3.51680770287866-3.0943654802328i
3.14501443328504-1.10435365690644i
1.50757752360767-0.165807343148548i
-0.0770918209215874-0.666693153872487i
-0.337422767971285-1.95877893268751i
0.957461128863859-2.79685126216723i
2.83500738577926-2.15422049156457i
3.86341887426867-0.113536731533021i
3.07574257870502+2.25569134299362i
0.814382110685269+3.66065810279443i
-1.62558722239773+3.38909113130817i
-2.91725516897959+1.92984745751247i
-2.48082260044429+0.410833134522709i
-1.08973581713422-0.0184457760144962i
-0.0127352732884413+0.907446175233508i
-0.264197199269975+2.40755041121094i
-1.88490477374028+3.31984505426731i
-3.73511742554285+2.85241231284739i
-4.59153269805436+1.2157433343937i
-3.87551642891945-0.72680359947206i
-2.0042286173195-1.71712865403387i
-0.146312110730313-1.24312584881076i
0.559911560333018+0.19233723731181i
-0.111462782360672+1.58927874855721i
-1.52401531040899+1.87838511851807i
-2.50629662939197+0.844142744961768i
-2.18768128825342-0.89099365658074i
-0.658367850133085-2.21230253297556i
1.29468998478189-2.33393495243057i
2.58251323053477-1.26899826499087i
2.69617991887143+0.21646452653701i
1.92277624094041+1.12473827648564i
1.04426722944202+0.938014995183646i
0.905271576061876-0.119349256809063i
1.85209878804448-1.12242628885734i
3.32918731380627-1.17361470475761i
4.34862476372128+0.0168420027382547i
4.26997474033373+1.85090076253398i
2.95842098013754+3.27936663856034i
1.09419015353469+3.52178891149161i
-0.322503750862471+2.44809841683627i
-0.682778359888462+0.86397778708883i
-0.151191503934773-0.196204417371596i
0.54052322805522-0.219762791490159i
0.685652248581263+0.601207844288957i
-0.182857321820485+1.32460318543687i
-1.64985789653248+1.11479595701116i
-2.73779274917598-0.246247554926304i
-2.75409427027926-2.24628059985761i
-1.67121056302766-3.73946570631086i
-0.0367754562087408-3.92625252229293i
1.21733342511473-2.89222738820908i
1.34960237321102-1.4889630556855i
0.620051853071883-0.643158350333194i
-0.245737865913623-0.834761748155692i
-0.470637441798916-1.75300870302418i
0.263295746620738-2.36246222634568i
1.44071870892615-1.89425738298068i
2.21804140306265-0.344551599859997i
1.91502627961829+1.58979097475051i
0.462365457379946+2.86219483358348i
-1.42790845071931+2.76629167803522i
-2.7448245197926+1.56535214865049i
-2.88961312797877+0.10367240713996i
-2.00427892547139-0.735668203026062i
-0.916326522983085-0.493193107197952i
-0.383086736397988+0.334130791831904i
-0.695205148514877+0.983032799161577i
-1.43780295613615+0.865273829009611i
-1.86526166979465-0.014535626304779i
-1.41018697615115-1.04936958113093i
-0.07932398565621-1.42748181564958i
1.40945636231929-0.752184225452898i
2.23484770626953+0.60503828773839i
1.94546409419539+1.95477059639992i
0.923508659592084+2.50546524194054i
-0.168505374607685+2.14720965485297i
-0.639099570182809+1.32114418665299i
-0.198188376857018+0.651034176208941i
0.654400973280191+0.582455803674931i
1.27272188760139+1.03094886830469i
1.1594780283751+1.66530187581879i
0.378470908354916+1.88893256332054i
-0.507939783395756+1.39541242036932i
-0.898242286386608+0.464079843576419i
-0.502622388047984-0.459507663714114i
0.437292123410168-0.888420721426347i
1.36623779309976-0.654120744633133i
1.64403964037591-0.0612706478624423i
1.19731326556504+0.411358520043288i
0.397628419692023+0.411982330856366i
-0.252411775495448-0.0948385013107029i
-0.254000147730377-0.770328310749171i
0.293509006402289-1.2356006055761i
0.929708045514562-1.27555369126355i
1.15151895218888-0.834377454890476i
0.691658133143432-0.377852856794297i
-0.173835229007983-0.321920757122195i
-0.875578885517302-0.811854671778122i
-0.881499191474321-1.69021943780705i
-0.168211369080761-2.41662432074691i
0.857715387721993-2.63962776135376i
1.71523383603601-2.12242905269001i
1.88089673404978-1.1308142756753i
1.41949018896154-0.257038742766246i
0.807684649576878+0.208175171078955i
0.422291228075763+0.194782413654478i
0.516642718478245+0.030645784563375i
0.892570809431143+0.167726241983745i
1.02239844413163+0.817296751138515i
0.623964994092722+1.78353245079401i
-0.368242815526392+2.56473100656834i
-1.62904703726869+2.71335459466087i
-2.52276889871379+2.14039023693078i
-2.81270120533415+1.13796138175674i
-2.54604965794072+0.261033206665942i
-2.06011698445766-0.042594467161601i
-1.82671885249063+0.0677241015821165i
-1.92599742923109+0.231242972655449i
-2.1179232496751+0.094629895133097i
-2.07915850835844-0.568687732799309i
-1.55495041392238-1.37551827288406i
-0.613128512817512-1.86852101254346i
0.407769154871405-1.84325374172363i
1.10422344943158-1.20143180814073i
1.36446703068085-0.391183921208456i
1.35220151261858+0.0951987377630268i
1.26132865070405+0.136825876694035i
1.46310915326482-0.152213270132555i
1.98568227956394-0.346388784399104i
2.50233141819764-0.0958772582072313i
2.84440129520321+0.631905633448269i
2.78373035535966+1.53217939458744i
2.30731738063751+2.08241662708494i
1.79624021176142+2.12596501725433i
1.42383636435735+1.83299215095459i
1.27920856883696+1.50538044636464i
1.29825459645662+1.54343647381433i
1.11033784041269+1.88945146018804i
0.613883218179779+2.24777290573181i
-0.0917773196635811+2.31265307000906i
-0.816422860120546+1.83435859458694i
-1.34087616166534+0.92012868562291i
-1.47942547833609-0.0209889969263202i
-1.25792041555244-0.665931207212956i
-0.936584582876459-0.855941936660734i
-0.732548006497888-0.773016782934029i
-0.809341956888305-0.841652159866657i
-0.978464547698545-1.16976723609366i
-1.02927298489305-1.76045503881626i
-0.811350748814176-2.34044251236875i
-0.300549221825426-2.55121680535741i
0.305960291293702-2.31497298748313i
0.823524712193673-1.77615484505394i
0.938055868803105-1.25491971338586i
0.734023198462829-0.935021360797395i
0.498556698008546-0.876959154048066i
0.35844458582764-0.905553329159876i
0.456321258345623-0.800648996694894i
0.681336717834841-0.499688946411061i
0.795119075041672+0.0320666869314003i
0.697388035289086+0.537413808088547i
0.355827955170151+0.71751324176962i
-0.0303070997724053+0.690351074072703i
-0.219884686354207+0.536679432554274i
-0.115568912130197+0.494915083610754i
0.216600969526371+0.783387407276714i
0.505457654548713+1.15555221859076i
0.522809665964552+1.61174682155462i
0.200016321875987+1.9091494985293i
-0.236768838470875+1.95077491816356i
-0.561135582357667+1.94981159927242i
-0.698089468495592+1.91917433850773i
-0.684481879904662+2.02774179880595i
-0.730681173304933+2.19251747429716i
-1.05791857867383+2.21565526935985i
-1.64115549963841+1.94346375839406i
-2.19459131332589+1.31366505438344i
-2.42320820247599+0.455844095387301i
-2.14805412398787-0.390248584674671i
-1.45808947311767-1.03992903091929i
-0.682647754217911-1.40492637807597i
-0.0420222840845574-1.49961944943795i
0.326187382222542-1.57968796495462i
0.490025170953788-1.72583441980893i
0.826397597766856-1.95296806542392i
1.53521723789474-2.13610367033945i
2.52331346834647-2.04766367945419i
3.43264544266094-1.6141002469234i
3.93877553091191-0.738635253556617i
3.84677395965924+0.267784321124073i
3.24283909300073+1.07851959858328i
2.48228634662808+1.57618532509092i
1.92959248871323+1.71170472476072i
1.68498541795611+1.75696865581923i
1.43813104637265+1.89700684633659i
0.955186719023325+2.15473937855858i
0.0545018093006625+2.4051056398192i
-1.09646443173549+2.33333527527661i
-2.10481298763804+1.791709284564i
-2.60673032499402+0.768287086462365i
-2.51675349003208-0.281548272286456i
-2.11356314137349-0.947855296322659i
-1.67029990777419-1.24394795501885i
-1.5526338709625-1.20648492560562i
-1.74822204516609-1.23220864642183i
-1.85715470980552-1.49576305715291i
-1.53372168265257-2.03058714923646i
-0.714285604369632-2.48067205671053i
0.267611820282741-2.36328055234676i
0.976789261442952-1.72492172722767i
1.11981305354201-0.666859854318305i
0.670790052229088+0.248539914358527i
0.0225900799164409+0.581706555035056i
-0.351672679033283+0.372156957064261i
-0.195371158831555-0.0456111497488606i
0.325160930600836-0.197585473849485i
0.742554548619066+0.247018320153372i
0.721204311211978+1.10147792204749i
0.169932429073935+1.72900793746637i
-0.623937463853809+1.8612322339763i
-1.1041333586974+1.36037734908622i
-0.981882239014827+0.489145660216675i
-0.426391081522382-0.146318870268984i
0.318659650542931-0.230135710156482i
0.838690470335274+0.290561629936544i
0.891885880740099+0.947114842340896i
0.679002111156528+1.26485163199755i
0.459615163402802+1.12660734235053i
0.578677463451949+0.654976889429798i
1.06244123178142+0.40230698741556i
1.57455527218856+0.743244109847306i
1.78825690115061+1.57722354068806i
1.44171768839006+2.55571037452216i
0.565829705379672+3.07598530300258i
-0.497397095963293+2.84044347602678i
-1.33101361160532+2.04499720206547i
-1.64868175047572+1.0175329563947i
-1.55302049260171+0.305128627553039i
-1.43107888251112+0.0735046633334102i
-1.50978191510366+0.0192304219962703i
-1.86046949801701-0.193906051295121i
-2.27851922177533-1.02878521065765i
-2.35502075326119-2.40278045733711i
-1.78873410649552-3.71675077681206i
-0.554116347369194-4.51505857919579i
0.979296952538089-4.47902192539058i
2.26953416413787-3.70031887065593i
2.8976904240068-2.63143505827407i
2.86762374261394-1.77871353525229i
2.61400313906791-1.41910019079583i
2.5810546472346-1.2415991748969i
2.92051573763112-0.881725614109784i
3.43795802312645+0.0635975223080464i
3.54642635551+1.627088551372i
2.7914086713913+3.17584711170948i
1.13844460031843+4.18426594186203i
-0.862584954713138+4.19094148033424i
-2.48212419785317+3.31604494161699i
-3.25336372734671+2.13083542565482i
-3.05833323593085+1.13483216736215i
-2.58958420513961+0.721714228366839i
-2.45813712769533+0.793825652174826i
-2.82594084086647+0.787210943222049i
-3.51533998499379+0.192509639879568i
-3.82221891859225-0.899397329025993i
-3.2274691339859-2.12499276263052i
-1.80180933524387-2.88458661681446i
-0.0553657405693817-2.68643123645393i
1.14488484735957-1.67570963267237i
1.33238442221144-0.363482620235363i
0.702956214035619+0.466724582629345i
-0.171215387051176+0.51141732634365i
-0.474990473514084+0.0511973346117489i
0.0108183726179063-0.444217402030593i
0.894963244443935-0.392861574959375i
1.49702795348761+0.226524427870667i
1.28275204144481+1.04632101289705i
0.32090372122264+1.50162263989206i
-0.736059069879782+1.12279682750082i
-1.15131828740798+0.0134012639259496i
-0.602089667321185-1.28780077466932i
0.761267729112685-1.98073970548712i
2.15035699035228-1.69231909488139i
2.85583477312325-0.712118886060161i
2.63476537941947+0.389074572442808i
1.84470006791047+0.962077349291769i
1.26843179903543+0.775220197269015i
1.32730698034526+0.231612661236646i
1.99824437907642-0.0278680164325285i
2.72461950977198+0.485180182583427i
2.75703192553247+1.69919916937519i
1.74663850821805+2.99030369069736i
0.055334686823642+3.60271977290165i
-1.61998058078655+3.10871926516845i
-2.61553218840795+1.74084193925131i
-2.62285690851389+0.334877664944183i
-2.07308881064041-0.457813056393246i
-1.6405941613961-0.463927885701111i
-1.91466635415595-0.00963458266142211i
-2.84961460655443+0.0638202139368644i
-3.78151460042634-0.838246776955627i
-4.03275820289304-2.60705151803756i
-3.1776449123973-4.43650078454056i
-1.37870702720757-5.46673455816405i
0.543629071695505-5.20472975574027i
1.71815387059278-3.9001018488062i
1.9248708665252-2.46163173044328i
1.49793816408034-1.74644207153382i
1.20482694591719-1.96247776714123i
1.7063016345308-2.52513575369542i
2.97279194670907-2.58545990612598i
4.40601425905182-1.4440044209798i
5.0836943674985+0.79185470910493i
4.5082654491582+3.22322592310265i
2.7962072438138+4.78771636465018i
0.739186596491178+5.04103040072378i
-0.642708591808829+4.28450000028444i
-1.15678766927214+3.33464544562566i
-1.02638905005215+3.0651748718133i
-1.01275372363839+3.59262956403433i
-1.88337207262746+4.27867435697074i
-3.47795111777593+4.2419009819391i
-5.18572080986207+2.92879827368776i
-6.02934900524346+0.569320808465362i
-5.48252282122522-1.84220542371273i
-3.83696694339853-3.42971650603393i
-1.83113033993302-3.72804345545353i
-0.441082315431734-3.12133343636453i
0.0129685498508777-2.54935728650407i
-0.039555792038418-2.62919038529553i
0.0906127873783655-3.38524368874238i
1.07651279473544-4.16939644451439i
2.92780779015368-4.19093060112749i
4.79973561817458-2.95624714928636i
5.71728367608985-0.82904322678178i
5.22056833107386+1.32369716813721i
3.60970081720888+2.56538711921915i
1.80643996031462+2.49178314005351i
0.696550987872482+1.60094052851735i
0.637576715587933+0.747087443657725i
1.27942045363856+0.538390698626628i
1.71611277765656+1.12521382887604i
1.23147549937764+2.03646698512413i
-0.17657540229328+2.33098014387472i
-1.772869769243+1.67132494703046i
-2.57480191019302+0.136191843283978i
-2.10165196105037-1.52471981910368i
-0.579208312906526-2.35116062041265i
1.07867781566526-1.99612385690829i
1.8073583374818-0.654473501997182i
1.30721967451894+0.733255068985784i
-0.105725624341269+1.36531135076069i
-1.4729390726359+0.971433261776831i
-1.90722324027034-0.0617215029554345i
-1.3909951508878-0.915754125764247i
-0.395859678938777-0.980589096658772i
0.0560546092432269-0.194976371342566i
-0.57678124401354+0.749305085757373i
-2.00272612249138+0.967683358574767i
-3.38319226732665+0.0684208393547362i
-3.65756786901652-1.76998485324956i
-2.51568803039575-3.57162479496671i
-0.459504806078247-4.34149044615451i
1.49025033420593-3.76638579801765i
2.43076280008295-2.21491670584528i
2.14187108269326-0.754535588934661i
1.30010023548747-0.147158357245239i
0.952402890129369-0.563382825118903i
1.62217783880774-1.24970679832038i
3.10138512317067-1.20804866167855i
4.43999143832846+0.0719213651588843i
4.58152823353504+2.35298861062626i
3.22468214897714+4.43309697060154i
0.861387394533682+5.29072376635156i
-1.30024600845558+4.49607179956226i
-2.16181271649469+2.64324963295004i
-1.69124726944606+0.970736424899572i
-0.557932778255042+0.407952554901805i
0.184666552794422+1.0691596888105i
-0.251973279770722+2.09268641118123i
-1.5751856322918+2.38981353049254i
-2.87102860633667+1.31905000090291i
-3.11968469364864-0.763287970718967i
-1.93195103438023-2.66084380236483i
0.0356713484011838-3.29002102437235i
1.72589777763519-2.35426799330287i
2.14540274435913-0.583843511465763i
1.14715608579345+0.751881909257649i
-0.382275193585144+0.686518182004666i
-1.30387459517122-0.736720286243648i
-0.910336021914613-2.46736663799471i
0.655541720205621-3.35637256182844i
2.36083090196942-2.76692294092631i
3.11140880812539-1.02250586426346i
2.53409647850637+0.615502049404623i
1.02299449085725+1.1215846741472i
-0.263010512216768+0.231018397451339i
-0.357101658183456-1.35779282930356i
0.823031011441016-2.32245044335857i
2.52224852999131-1.8923506220079i
3.54763927303079-0.0373516432806502i
3.07617113801306+2.14131455012598i
1.25070110599058+3.34640821370423i
-0.892106297852309+3.0212969918408i
-2.18186732177345+1.4956109518147i
-2.05612521605405-0.0600312727759009i
-0.974201411558706-0.723964428294055i
0.100827303185943-0.137749144005463i
0.161437402100401+1.02957415218312i
-0.946043132878283+1.68752449459291i
-2.38837995102011+1.1185219925735i
-3.14806965946886-0.599539641895606i
-2.4153238625423-2.41732373158415i
-0.448068563438832-3.23131455371033i
1.75605739749376-2.43345053601057i
2.94142358951117-0.473854644642591i
2.42967420724613+1.50268366541371i
0.849249891275739+2.47316947616895i
-0.761053834862337+2.0304983045785i
-1.38066724655437+0.796730389508529i
-0.689895083787862-0.147141358708898i
0.513783704811557-0.0817397990426784i
1.14705183957418+1.0130471132965i
0.484785547814004+2.2887369416442i
-1.29116261594896+2.596165709682i
-3.11127157234648+1.43514234708619i
-3.73932929360211-0.796273599158096i
-2.6385365078362-3.06652991955574i
-0.254523087815481-4.20981606986042i
2.2069614383936-3.76020516554101i
3.56009333752953-2.21065435214991i
3.52897881949556-0.529958360032299i
2.58451974621263+0.27077817282088i
1.91933992962113+0.0555272751941708i
2.31759261050116-0.492502794964879i
3.59845469563207-0.405880314891673i
4.81965636643128+0.935113303887264i
4.77280881826206+3.15990144398125i
3.12121658039216+5.30775737785818i
0.279202121736553+6.24961606789158i
-2.59062707560356+5.41728025350582i
-4.29073629425993+3.25713544190556i
-4.31485048810813+0.854245725668647i
-3.28513206877275-0.744605657045258i
-2.35274952317633-1.0803550079397i
-2.14797829780424-0.744719680702571i
-2.82376534949806-0.750075576621391i
-3.60576071586966-1.77492661173174i
-3.3821968301149-3.71349917303176i
-1.72392324685703-5.55658513943144i
0.976905807326311-6.21754406099446i
3.5949101433197-5.1167616238771i
4.93542813163632-2.70800468402658i
4.60155602761739-0.131349433221171i
3.1375174579069+1.40396021997848i
1.69325587053578+1.48260846769445i
1.2203193472638+0.744495178334577i
1.75354097585625+0.238422485035284i
2.59077977839003+0.890538363950364i
2.67159224484199+2.58061224881168i
1.39646497315536+4.36236534970024i
-0.85372444068263+5.02518949428406i
-3.03688107762179+3.91083139036204i
-4.02336632145363+1.66299726138873i
-3.34148160891551-0.560259714584963i
-1.58802332008971-1.59091518395201i
0.0216996733073107-0.900030235065135i
0.541525963292909+0.666730052422925i
-0.287574325215044+1.83659936779015i
-1.75762718591902+1.71081657827787i
-2.62642148385052+0.234518930008363i
-2.11437295756101-1.51174522029579i
-0.468854981099553-2.28004398687138i
1.2401333797488-1.56411414524643i
1.94886589116288+0.208175660759417i
1.17041107311247+1.84960332811995i
-0.551854154771002+2.16161167122202i
-1.98940410653825+0.932815380953711i
-2.18120020433346-1.07660606665475i
-0.892580185165784-2.58450699786519i
1.08171632213665-2.57398737163564i
2.50941542904941-1.22612793353104i
2.57317562195833+0.472031079724899i
1.40652355264437+1.44033517106243i
0.00669357903626801+1.05799045004478i
-0.588236597539308-0.278242777295124i
0.141055006583844-1.47198856166294i
1.70441206047579-1.53125455858145i
2.97434883799992-0.257440181318678i
3.00635259047726+1.57705460962326i
1.61007292061515+2.84584550755097i
-0.384700593082492+2.76876671894015i
-1.76085539651573+1.39685387318108i
-1.7673194219066-0.30030219706607i
-0.50861700988413-1.18183968744366i
0.974832592779-0.773361297594168i
1.58003263070524+0.589062383948321i
0.797234186405958+1.94521672655484i
-0.929035254247495+2.30662176040287i
-2.41946929254266+1.38818808081945i
-2.79209293780479-0.235438449310204i
-1.82868068371921-1.48866847430975i
-0.304212960771836-1.53811800940276i
0.64070712612411-0.467999499925985i
0.252007885177683+0.888910909243078i
-1.33463465167692+1.51705314612809i
-3.01095352189449+0.765307386426234i
-3.67189205735887-1.05576770837359i
-2.84572746931719-2.92887207965887i
-0.818304794610554-3.85873531284439i
1.29207735428082-3.36440847871216i
2.30074296756518-1.88547027424545i
2.02567427739353-0.442173400519706i
1.02016484251576+0.147201632027549i
0.328992777289439-0.294492135647176i
0.833758700150831-1.07824717965614i
2.27123885533236-1.19824201921317i
3.72701941175672-0.0137028520241596i
4.07897064967078+2.27466710491379i
2.7460402388119+4.53744029275072i
0.2700174375579+5.6648198725135i
-2.29622077262347+5.08150663053981i
-3.80771233139977+3.1747984797489i
-3.83005000214976+1.10272139334596i
-2.9164717241138-0.191350114169177i
-2.1040685139099-0.361647790628997i
-2.15463619424457-0.0107175937976229i
-2.97152922102746-0.115024478813767i
-3.74883311615237-1.33039177535308i
-3.39018320091323-3.48659676678112i
-1.4534503748656-5.50025502738448i
1.48792749161599-6.21934441062256i
4.39454572490527-4.96399474311102i
5.9858356320209-2.22648505211424i
5.70339096820777+0.649831109233248i
4.24917288427829+2.53428256794923i
2.5034836924422+2.9416050161075i
1.4945009323907+2.42829098456847i
1.50041514671963+2.07591580382281i
1.70346649235414+2.59877441696526i
1.24271046833255+4.00567785171924i
-0.511922179394466+5.28968687177561i
-3.20054736132452+5.26587017246808i
-5.67494600747177+3.42799771482907i
-6.74695812938556+0.249045105410685i
-5.93460947658857-2.89109837204174i
-3.74397703462993-4.72165258106778i
-1.33883591460971-4.77859983962528i
0.140783259491907-3.62885136721328i
0.415855237110002-2.51201471593124i
0.0613911202805206-2.35467079901672i
0.130714616761524-3.15001470333766i
1.28563194978278-3.97222945613891i
3.34886796751343-3.59727758015973i
5.15339031755115-1.58064134769006i
5.42167812430888+1.47319728382704i
3.84084962972054+4.24590915646247i
0.932588384972937+5.39519500813538i
-1.94239816972214+4.49825885395447i
-3.49833492949836+2.35300006119197i
-3.33643688954437+0.362166378370708i
-2.09870091399988-0.530177329009559i
-1.1019495340248-0.186971154137064i
-1.25284262308159+0.641165714002909i
-2.3581060603275+0.69490241778792i
-3.47089732280256-0.616720018630768i
-3.43856138473762-2.76126335678459i
-1.69091513913887-4.55179423814341i
1.0862920657932-4.86458301593684i
3.5759495732283-3.32914716665412i
4.54394580254595-0.729325158282255i
3.69367555537683+1.54200031046582i
1.78606840447921+2.50648481174376i
0.114522187379925+2.03535889066075i
-0.309310009027767+0.986962392933688i
0.400095273444811+0.479518507264827i
1.2657566701032+1.02974861450427i
1.26883387691431+2.36838630974044i
-0.102286642840318+3.47363800402372i
-2.35711859568006+3.30741527836754i
-4.12482802810107+1.57076972463811i
-4.41571392251492-0.941183011604182i
-3.0064361352844-2.99175452473749i
-0.66484765688288-3.67746575661853i
1.2152301165092-2.8086182196635i
1.76234641816081-1.22731752979625i
0.978346049785865-0.0159153486542169i
-0.247396543045002+0.0251719596411076i
-0.791815715715606-0.975133069966471i
-0.0597003756006901-2.06240846444363i
1.54398004672305-2.3169147482413i
2.94695073691132-1.2255419865186i
3.13907506684662+0.679137306371343i
1.78815877949481+2.38740622737947i
-0.352709065056456+2.84513906975194i
-2.11003615883403+1.73687522799705i
-2.53865434655121-0.141571300553745i
-1.51517384845889-1.69047693162337i
0.0535428377870886-2.0125206475657i
1.07517053034274-1.0459379197067i
0.853783526967699+0.460113861231792i
-0.463990233768806+1.19754409967081i
-1.88532723731126+0.541141142699284i
-2.33094917533323-1.08753498057692i
-1.33378586245019-2.77661301175302i
0.563807032782165-3.3071493468052i
2.22784792645149-2.21442248199558i
2.55728322124418-0.231629689956367i
1.41387392951537+1.40337076796109i
-0.328772385023112+1.64845835081115i
-1.55154752230219+0.362707729172491i
-1.3168355573096-1.48188678628617i
0.242821220045824-2.53764211156093i
2.14322902126345-1.97649159947241i
3.1049737818029-0.064780485683575i
2.40886721619754+2.00578347619158i
0.606533051262594+2.91853251304735i
-1.13751724822187+2.22352887289135i
-1.70357676581547+0.530382408357489i
-0.884833616967412-0.819085587114387i
0.615978184304756-0.792864724177695i
1.53451496420148+0.652460926925548i
0.910941434428883+2.4918374995794i
-1.01459799628986+3.27068071102728i
-3.0947880435506+2.30953016032782i
-4.08178409888248-0.0404770872458575i
-3.39643127525203-2.36832924295908i
-1.44771404819737-3.49768449933805i
0.505695076773174-3.07036811819629i
1.43262425553994-1.57333626401577i
0.983917402390543-0.365849117714721i
-0.110496915184056-0.394394974427886i
-0.604609334893074-1.56075318864797i
0.200830514041458-2.84755592187471i
2.09170737076607-3.09957978383585i
3.97109154251508-1.73996268116001i
4.65804688671627+0.738292269030669i
3.49298825673765+3.06834941410653i
1.07702237085452+4.12083431110836i
-1.33416765849427+3.38015134593479i
-2.63596022594997+1.50106199546906i
-2.32333865549824-0.216920415702687i
-1.13607429665707-0.902130865669711i
-0.214153030918558-0.49017697640597i
-0.359758511404936+0.350002523932428i
-1.52381786650402+0.504540013339264i
-2.76772856146391-0.625244935015754i
-2.99466014213393-2.57485007570159i
-1.59715300657349-4.4306876996094i
0.930144371276793-5.10817988598017i
3.43563724546593-4.09827379256077i
4.77796607191102-1.91788148196444i
4.51314001672032+0.363351592201965i
3.12054333007984+1.70155616509048i
1.61740876374966+1.84399654800003i
1.02251606052752+1.35514216192654i
1.39571556170684+1.0666257373056i
1.97707169292628+1.69054486660556i
1.8080641080924+3.12375455886751i
0.282514870149574+4.42538983267549i
-2.23423061047901+4.60386713536165i
-4.55271483544053+3.14406651355721i
-5.52132971660839+0.497847006321791i
-4.66709533690964-2.13247948109679i
-2.50673299746749-3.59570004673345i
-0.384779858867912-3.46499733279625i
0.692208088269664-2.27540104342253i
0.421496568587344-1.1619411128742i
-0.450543506283363-1.01668480352787i
-0.69833083241731-1.88973396705392i
0.275403557099817-3.00809409313122i
2.23137478401838-3.18585806593683i
4.02777147203291-1.82408394701567i
4.50293023875907+0.57609315914673i
3.19852786432886+2.85094759516793i
0.782574406224229+3.76032431769065i
-1.42219426802033+2.87302398295628i
-2.25825810539716+0.904636390699915i
-1.52889730273636-0.875309988115526i
-0.0315781489127484-1.36476139303057i
1.02776167577207-0.465022001093153i
0.737546704598788+0.828528524609626i
-0.574296665751263+1.34260420533334i
-1.8882982116963+0.456039667308505i
-2.07952337857024-1.49295597488385i
-0.683136773645666-3.23780246456284i
1.57463507635909-3.55377825144686i
3.4310666525897-2.1264037056615i
3.82397798359633+0.285169307753352i
2.62245694141988+2.2169817780354i
0.632032458598588+2.69416669030733i
-0.865882577655792+1.67792276804666i
-1.00060740047435-0.00456163107058777i
0.0456745687448123-0.982584526257809i
1.31506734775919-0.543806390869598i
1.65672815484654+0.895241630155633i
0.703164424537836+2.21045437305458i
-1.03795867545982+2.3366314375352i
-2.43210412013391+0.949101600533241i
-2.47537650209459-1.16547572157923i
-1.1058730825983-2.67890972567533i
0.989128737065014-2.67700917391285i
2.47174956116396-1.18483345153403i
2.53231430187492+0.848608886239499i
1.30763177104566+2.16685760465904i
-0.354235572048034+2.06107183376499i
-1.31873694486065+0.811517313098151i
-1.06827021771214-0.557256557686435i
0.146120286071237-0.951868851239343i
1.23716945458202-0.0884217378524953i
1.21294386118316+1.48091667413389i
-0.118171106969927+2.56388741864421i
-2.06152926372122+2.22099430449254i
-3.38096902318646+0.53641749486868i
-3.2284948340153-1.69113344887065i
-1.58205498507407-3.17196615452552i
0.591556190224673-3.107763301929i
2.01668244643643-1.72735791734192i
1.98155991206361-0.086802440583868i
0.77046997872474+0.72237917768247i
-0.535973546053239+0.243645246328432i
-0.852741364512667-1.06732998625353i
0.198271799599112-2.09663427249827i
1.98356439995667-1.98286169311235i
3.32019253233216-0.483971214207181i
3.18977457718223+1.55198206688969i
1.53479724652931+2.89543696559985i
-0.652239121327274+2.74356634468321i
-2.04045210631744+1.18095504465936i
-1.8165977467942-0.712377132910937i
-0.254667565886075-1.77922984135276i
1.53555840844181-1.37287261203197i
2.37276595000967+0.164875949906545i
1.72351333173734+1.73178758149178i
0.0619523132432313+2.23794598406558i
-1.32745603140474+1.33358518644648i
-1.4338976992702-0.203767893470557i
-0.222320798889367-1.22244220647529i
1.53219493891073-0.935719375196416i
2.42798163066206+0.664820881336667i
1.63741666131216+2.58828741191201i
-0.401759393682999+3.55933312546304i
-2.63549189133372+2.8543304972529i
-3.73969970625329+0.858369317530312i
-3.10979398948113-1.27698627215352i
-1.3609677299514-2.4092174368559i
0.300237178143502-2.02086084416941i
0.787583930921293-0.684724415557327i
-0.103666679910524+0.389229708220634i
-1.46726694445913+0.184692627738928i
-2.0736568510568-1.30608647733368i
-1.19801825832433-3.06816047140871i
1.03788650299269-3.90768536894755i
3.39985298779761-2.99877365958796i
4.50553828835611-0.611451815821769i
3.8276383921801+1.92734315606891i
1.81634983501257+3.30137876443842i
-0.271421476910488+2.98511440959487i
-1.21412652394183+1.51782588590983i
-0.750637261036268+0.122983373282409i
0.398754639721641-0.0331026221589863i
1.07018515200789+1.10795009235197i
0.316841832917059+2.55136491629965i
-1.55094727235462+3.12668984058078i
-3.47883224785294+2.01106689308487i
-4.28342479351027-0.498941706850838i
-3.19958112680343-3.00572770939118i
-0.904014373943748-4.12281158749776i
1.38310549121577-3.36916656297357i
2.45539992419759-1.44508580372465i
1.88017797923235+0.374333345417283i
0.47882679838276+0.877298944451546i
-0.525853993114344-0.166548578863777i
-0.187574478229892-1.62125928260034i
1.41956818149036-2.25425570583101i
3.18602658163311-1.32100919943476i
3.82361952672114+0.93605979149743i
2.80575042347114+3.10981472197161i
0.583991838545113+3.9916709716062i
-1.5353619173474+3.13287485082857i
-2.40488652778586+1.08987330080845i
-1.70927842460496-0.641477596477379i
-0.0833327233425103-0.987764851821007i
1.1493649647503+0.0711526033865299i
1.09484700294836+1.65177744939208i
-0.309158320331633+2.62078466666375i
-2.03730268986008+2.12283617038837i
-2.91051644380344+0.448550302314873i
-2.38513945685504-1.20177660091401i
-0.786774448626188-1.87644795775995i
0.663280948935869-1.08129970549723i
1.05606335399119+0.544678344764185i
0.0587985844243439+1.78916245949326i
-1.75393351360592+1.74758437883021i
-3.07343413445268+0.312518862336063i
-3.05976148030992-1.67100377401034i
-1.6443174863261-3.0311145587244i
0.307935047040946-2.95762914103733i
1.58915021597839-1.72607111519032i
1.55561515867561-0.303348603197835i
0.48836798337424+0.398920046799772i
-0.67276489591351-0.107311932781377i
-0.897963173966425-1.45618282312711i
0.292904024258353-2.55082666902665i
2.19512850785227-2.40771183509238i
3.64495141170218-0.892883908377063i
3.73777781209705+1.28551875278007i
2.25669602692623+3.01175321601695i
0.054230772717483+3.32589871875465i
-1.59739572432585+2.18207736758812i
-1.83852921157293+0.485124217778629i
-0.756047149209795-0.673630612718083i
0.651249923166716-0.538468192980312i
1.28447215635435+0.685026689555303i
0.508705755563216+1.92436680945976i
-1.23263739151648+2.28267425757873i
-2.69881568154905+1.2301658093303i
-2.91946567522058-0.775522110082215i
-1.58847919903395-2.30555721585086i
0.516863609254633-2.49437737646258i
2.04383158596081-1.24568368160177i
2.02711052602918+0.724865763599651i
0.542717265146176+2.07420866744871i
-1.30875021593992+1.89324865616637i
-2.27580195438331+0.457315348202442i
-1.70367217553169-1.1586449615463i
-0.0996110196000607-1.81699130839637i
1.26591748988711-0.940253367476684i
1.37533789447549+0.787458635912355i
-0.0207950865080446+2.12276892123275i
-2.04478617135678+1.96255040340861i
-3.30449209998377+0.239216473610389i
-2.92362838454543-1.97018841027471i
-1.06582088770865-3.34899759829304i
1.09119672441445-2.97223141420069i
2.20185956151757-1.22681057833272i
1.67043951234629+0.673938046970588i
0.0547210689640463+1.45985849472343i
-1.34816979865365+0.621688595444933i
-1.47277637088408-1.07823629755459i
-0.22544253752949-2.25466705116573i
1.56738719408909-1.95361344004123i
2.55965499964001-0.312010397733583i
1.9885033609406+1.713713016269i
0.196710739590729+2.71848278970219i
-1.74617886515032+2.00499373823819i
-2.5151844339512+0.110103734066734i
-1.71901842147806-1.84012294818616i
0.0650956001627362-2.52272042361469i
1.6684403263134-1.62620234680794i
2.05285301512146+0.0640317304191219i
1.17343769125539+1.40455500647416i
-0.293557147406654+1.39422204501789i
-1.16674903376566+0.209518456884453i
-0.731652372220518-1.21650189273261i
0.760405774548174-1.74412725168347i
2.29009838189902-0.830739325241457i
2.76382320877675+1.05490162297145i
1.78652926844039+2.81895270116338i
-0.19001805781908+3.36608660286214i
-2.07754742620798+2.46555834446264i
-2.85725534978698+0.667578474325993i
-2.28015914201401-0.884943139069379i
-1.02414717983595-1.31815401490429i
0.00827495802878979-0.640296858962095i
-0.0437651902541223+0.414835850977904i
-1.10890137838638+0.859399478630639i
-2.30422497082665+0.100543246382931i
-2.77138358315066-1.56515197848365i
-1.85774094641862-3.19445776547i
0.068320304940942-3.80192244808277i
1.99127843457048-2.9701207607516i
2.89698584295858-1.20508779962415i
2.39495170230802+0.520060925612735i
1.01570614778104+1.26319414731847i
-0.279571859799443+0.831879210723179i
-0.567276048991107-0.225093530018233i
0.230063546048409-0.937139477665038i
1.42879643535155-0.544262163884738i
1.94461783112354+0.804855078551118i
1.13819328542629+2.29619345256852i
-0.676577710838271+2.89342729791488i
-2.62776652462074+2.06103362051633i
-3.46448356043637+0.215729278564581i
-2.73741946253873-1.66034153867514i
-1.01846989346582-2.47342819970911i
0.638091641454372-1.8791388881444i
1.14736254841101-0.507503484045707i
0.271492090992913+0.681058537265525i
-1.17852985170436+0.656623377717658i
-2.05176728027785-0.610726526638734i
-1.55153190668564-2.18539998551294i
0.191292187094797-3.05439458446097i
2.12306472256081-2.46023469443433i
3.01306614285749-0.689101179055417i
2.29679566522359+1.1415997280794i
0.630051469935015+1.90768809414709i
-0.882001736527891+1.16724439614836i
-1.1833721696587-0.446367689623941i
0.00216033344158024-1.71333830858407i
1.77954126989966-1.62816090256546i
2.91095509269255-0.185707443806741i
2.57750456459109+1.76338783359179i
0.9428860478575+2.96349748952229i
-0.967031514609062+2.65967839741023i
-1.92566918360691+1.15839893525714i
-1.42826676235336-0.490954630856119i
0.0695540523465874-1.06046891828944i
1.31258108879125-0.200319910573418i
1.22974949572924+1.5062604803963i
-0.247450981235934+2.75855023039049i
-2.30036550740265+2.52979736707072i
-3.67745919223375+0.855954317002727i
-3.59230982399708-1.37249585060967i
-2.15113674043185-2.91171572446058i
-0.328785667990904-2.97787030122857i
0.66631169605133-1.76803711177939i
0.359439763173385-0.461148927971928i
-0.843566129235741-0.153219281193284i
-1.87396797723594-1.15458129945639i
-1.66987671190746-2.87263734336642i
-0.150737403547427-4.13717342820571i
1.94075204545888-3.97684002297723i
3.44183857910889-2.36296431276094i
3.52951540491004-0.210731728674605i
2.35753888934033+1.24459220201526i
0.759870080479797+1.29866989901466i
-0.127193979615965+0.225218263086121i
0.297722484336996-1.0066558361665i
1.5850085007685-1.19891466110827i
2.74398660510634-0.0424891475786425i
2.75421654524096+1.80335112000582i
1.42063029418834+3.25516387644492i
-0.541253819924469+3.36131788776482i
-2.07031588614352+2.09316613509081i
-2.27464701210965+0.283648576917684i
-1.22012313050217-0.87723545958346i
0.245205030897927-0.727803355870432i
0.998508559322675+0.570291864794696i
0.434577900200998+2.01273618867497i
-1.13833461926233+2.43545465077038i
-2.71655741988871+1.49471424255768i
-3.21962538673451-0.374936946316319i
-2.31979805292344-2.04871827965629i
-0.578296297409947-2.53419810041456i
0.882001998416746-1.66354239733261i
1.22341824410104-0.20812970910232i
0.323335898216656+0.722648719234817i
-1.06997968874967+0.445510677057238i
-1.75905724364673-0.922255958887878i
-1.11795474955122-2.39261895286299i
0.62966294206201-2.98288864185752i
2.41633383415552-2.22022525211227i
3.18662157619134-0.513669106866597i
2.56861899527441+1.13783965515201i
1.01586197521481+1.81901423203007i
-0.381589658139597+1.20168278848404i
-0.70256341791353-0.0791883566540275i
0.196001973364886-0.947214602112011i
1.50209813657203-0.69442965506557i
2.16021137264827+0.500126105388973i
1.52798265757572+1.95394650693993i
-0.180822896052193+2.63841968304087i
-1.96340015323347+1.90531346170465i
-2.7688077009657+0.213338083414197i
-2.15686617426503-1.49238798925992i
-0.58328398678425-2.21956527711561i
0.829975051106952-1.69669650248983i
1.19037272265346-0.462074456189784i
0.362637685591525+0.521548761581763i
-0.955984969171218+0.408115546079901i
-1.6420037791819-0.736472465595518i
-1.05864607249086-2.18107631887356i
0.573783237648425-2.86903199444954i
2.2692399776912-2.21087711667104i
3.05731770419716-0.53315922418317i
2.39948941029955+1.27920650718772i
0.73217990191276+2.14478540126831i
-0.744482347277898+1.63266700103913i
-1.2218381813975+0.277020093975248i
-0.484774693344123-0.810133889703202i
0.868238932628215-0.867884956615685i
1.68909243277112+0.176945287513833i
1.27319452306513+1.71714399880556i
-0.177821928837907+2.57005400075844i
-1.82456314709503+2.09045337181589i
-2.59507217980267+0.527194165483489i
-1.9736101097125-1.16283034337158i
-0.432684314513288-1.87426827140024i
0.989398738027121-1.21424764233836i
1.34578376834707+0.280786803002254i
0.454467988702544+1.54670962484852i
-1.0116633613492+1.65340814359985i
-2.0443331146427+0.485895120053914i
-1.86731707616489-1.1186856374285i
-0.556266985541311-2.11200247395929i
1.0046320936462-1.83966504310519i
1.80854320622636-0.464294443936073i
1.30312726256992+1.0152863681295i
-0.0700972334233079+1.54217724097701i
-1.30940132279864+0.718850200922869i
-1.56466365612201-0.881759826557249i
-0.542034097193029-2.14679581122829i
1.12832302356645-2.26999721386714i
2.32047158142138-1.10203720510466i
2.31828943949035+0.583507300772433i
1.20307961303109+1.60297831993777i
-0.184706579319069+1.35843672700706i
-0.874739680823608+0.126409875767969i
-0.43244144290132-1.14038329880282i
0.850820863590753-1.49519139349383i
2.01169242654996-0.591583192128809i
2.14338850311768+0.996605473781356i
1.04741603001078+2.12706123882946i
-0.611944864317216+2.1167548523514i
-1.7569639067249+0.909991194707192i
-1.72314816971688-0.785700109644439i
-0.591046616663355-1.76854783898947i
0.879602433877106-1.48572942191411i
1.61589955119661-0.198689938590924i
1.1566182191709+1.11384941711544i
-0.150595725074467+1.48595132593102i
-1.39617525854008+0.748981737575361i
-1.65241438981026-0.631819495948824i
-0.742820709583793-1.72497654137243i
0.769594608437057-1.66536199748936i
1.83838455601474-0.493014983240418i
1.77619621862737+1.03588272981242i
0.562425237963117+2.05672839758192i
-1.02011291029732+1.90883084390695i
-1.93514585157521+0.797747339984854i
-1.74468918701305-0.472956454529655i
-0.660903551291729-1.07061566288595i
0.458649102206677-0.608782871321935i
0.761647077279818+0.519393694599372i
-0.0141717925440563+1.41519178421632i
-1.34945922470993+1.37527756997178i
-2.31534716101587+0.402780965621766i
-2.21573640704075-1.04124142923765i
-1.09441485771191-1.98038392314474i
0.408044220404909-1.86231724531375i
1.38021357403144-0.953046760887122i
1.23296380586666+0.23651606910837i
0.210280267915584+0.836160044584266i
-0.815417727800069+0.44422177619322i
-1.03747852930735-0.593792289455263i
-0.232124977337923-1.59920893095225i
1.19719467976717-1.72564052689993i
2.30213272134904-0.779172073014436i
2.41377527218102+0.664477676103921i
1.47042028389284+1.78593242816441i
0.0666734215199463+1.91700094748722i
-0.865785557475077+1.06166450342391i
-0.760268036706845-0.160100659843694i
0.247604108649516-0.874181741488668i
1.36217643385572-0.528620041868941i
1.74511101092604+0.602236962637108i
1.04325953233757+1.77007476202255i
-0.330067589369265+2.17141535362543i
-1.53779674794283+1.39599243011598i
-1.80858835320836-0.0330335407978617i
-0.992087756401133-1.17113595707953i
0.257511799200191-1.32796868411508i
1.08143239140479-0.479705912533893i
0.903275652326341+0.70701137971967i
-0.205123347427833+1.39054616469329i
-1.44878801961805+0.994410889351893i
-1.9667465604987-0.264493873436635i
-1.41960692588413-1.58658972391862i
-0.0817301647471751-2.0904975936807i
1.08817850443199-1.39409343654294i
1.35757440884009-0.0579353851169666i
0.58722669729167+1.05598920764585i
-0.7549374964554+1.19789536089848i
-1.62592632982144+0.229851485639126i
-1.54406809370969-1.11072503546664i
-0.541309699027212-1.93920204550798i
0.764248928882571-1.6454709384772i
1.40115813115283-0.422997261345433i
1.02137567383271+0.864387105109763i
-0.124192734028969+1.39945093973146i
-1.25496828423562+0.796029258983719i
-1.55459930798874-0.485983969611888i
-0.814545085941729-1.47646028692419i
0.454742056129561-1.54068649215639i
1.37864655268188-0.613697209659443i
1.37029409110514+0.736561901395086i
0.441186436234508+1.56779899077112i
-0.782259040083239+1.37885680088524i
-1.39968992388682+0.324806454423357i
-1.03804325713229-0.877748352820559i
0.0713090418801385-1.30601182438455i
1.24381063607107-0.64365936476581i
1.57320707780609+0.609072953036384i
0.873580302312802+1.63721327403757i
-0.34357876935152+1.77662128269619i
-1.30728639597367+0.898395168638787i
-1.35520565839044-0.360862474266248i
-0.459582777836364-1.1429615737972i
0.783946553372862-0.969930654826973i
1.51633141749148+0.0395365300895169i
1.22508600228437+1.16987081721479i
0.105601090781678+1.63523534916049i
-1.06734144257835+1.13708188131727i
-1.44830090963442-0.00439628351136864i
-0.825000927909175-1.01500306450995i
0.359581119911478-1.19055817514657i
1.28953237423494-0.454809478227603i
1.27363188118105+0.653979520421817i
0.364605003919259+1.43610681453195i
-0.906869820692483+1.30714194597654i
-1.73659293401235+0.265913040644015i
-1.56346004346942-0.973987492650151i
-0.532343122927578-1.67087634274515i
0.641158868889915-1.39116344514102i
1.1103851807422-0.425328694690024i
0.600528129424986+0.481903087706336i
-0.518706017787666+0.686060270427598i
-1.40451006811346+0.0118413542792087i
-1.42865661651897-1.126253403015i
-0.540399112339213-1.99660810801895i
0.798160783279627-1.92565723397661i
1.67348632663502-0.975467666575933i
1.57113555836332+0.298931414404704i
0.601398913049855+1.07588623098762i
-0.521357425408208+0.939607713617076i
-1.02742767970232+0.139473052769782i
-0.67265776191896-0.749315336947916i
0.345303260168874-0.954569200563902i
1.12606345175922-0.286259496547839i
1.05345000160311+0.886394181418059i
0.126707872177769+1.76712568940614i
-1.19010876938304+1.73752306350831i
-2.04639815158158+0.854944863182656i
-2.01002118816944-0.402011340296358i
-1.1504541718179-1.21751814891334i
-0.0891943068650881-1.18508750579248i
0.433252944668883-0.427739317947056i
0.133452809640877+0.451185225131697i
-0.695770759585444+0.656814395483471i
-1.33363567463803+0.0373902512822312i
-1.2411308696712-1.03893974027655i
-0.276076906051083-1.88706110438159i
1.04503080359347-1.87925371340925i
1.93801455263638-0.915986406301354i
1.97466411080805+0.44206521165875i
1.20232426083548+1.33300922981821i
0.226028775195707+1.34998159426513i
-0.34386443785845+0.658956464806408i
-0.081938459225069-0.161105185834925i
0.74683671442998-0.402432049308072i
1.43046922420969+0.225316188560268i
1.44077467053829+1.37965847805547i
0.553911488326451+2.28468762084701i
-0.761851839659964+2.31080310787217i
-1.80618158448465+1.41683276895165i
-2.06437726185876+0.100378708593502i
-1.47654987411755-0.884860657623152i
-0.551785693707911-1.05194095050513i
-0.000576378462082205-0.482767306615029i
-0.205202219194607+0.192503459996536i
-0.988021853598404+0.31283811659863i
-1.73802927563212-0.392586073141908i
-1.81420075625354-1.66264878026596i
-1.03757371324714-2.69375019069695i
0.286724286948582-2.91536977433162i
1.44347189873094-2.22792223232656i
1.81757984265396-1.07330695476634i
1.3983033852688-0.19066450657206i
0.562365082741301-0.029795639035726i
0.0507648768073927-0.605955756555053i
0.309267801134084-1.24300890252783i
1.16539603079442-1.3458657945169i
2.08858142110423-0.667573061014084i
2.29572189615736+0.623314109033755i
1.6025971289048+1.7137982171674i
0.372653321986268+2.06397232525717i
-0.774264782222513+1.59266864575549i
-1.15443648354439+0.643003926291945i
-0.702722826392274-0.0086251035978058i
0.0769914379064124+0.0712808159605746i
0.440475406187344+0.772477374341938i
-0.0198287225820086+1.59851909563988i
-1.07050888810971+1.81939228498048i
-2.15039439831228+1.20342621309424i
-2.48139320444968+0.0964846685873207i
-1.93193260617173-0.923532252976728i
-0.902611605858125-1.29136933592961i
0.0393457816298228-0.829660878900962i
0.190972538887189-0.0110419109210785i
-0.417448048330086+0.48092753558092i
-1.2742122693187+0.282029810661649i
-1.66084608089642-0.594872556217573i
-1.16796725546721-1.58285857430185i
-0.0260246794172744-2.0416233269898i
1.14622402017186-1.68535061246959i
1.69242243764036-0.712427828829643i
1.38425848860358+0.240372001110591i
0.587118974234014+0.579806301680792i
-0.0527836805307929+0.197224982521484i
-0.0148345050502456-0.518777854676609i
0.754323322787041-0.976248419561988i
1.67170758122949-0.739887601797362i
2.1825093798432+0.169734300435862i
1.86194618990602+1.226235940467i
0.844210210530866+1.8162400552199i
-0.218846206439438+1.69745301559166i
-0.779198499178405+0.943524849674604i
-0.59744848249791+0.150517460703511i
-0.0138655243293796-0.197711458156408i
0.456077164454712+0.0738208318747751i
0.359305137022249+0.756731507560256i
-0.422788677968464+1.19717869916465i
-1.38411645894771+0.967236451100341i
-1.91841998106632+0.0245948138107779i
-1.77626245862479-1.08712910874124i
-0.999108351528576-1.83997831768017i
-0.0530492080178826-1.87306910919703i
0.479047857300216-1.26193672110473i
0.407338381655768-0.573238893111751i
-0.124151397806375-0.285461806572624i
-0.560334732396589-0.642162354817114i
-0.456686808023123-1.33671212574153i
0.185578172574814-1.83860121086417i
1.12927735480196-1.69073723597094i
1.77077524171624-0.835609452859999i
1.71504471805681+0.283019776276375i
1.04097386108164+1.11076294263521i
0.129038019279736+1.20574067622172i
-0.397336901155974+0.67272957472258i
-0.331690610059788+0.0604655931368538i
0.138288590469989-0.123415851240661i
0.613608649635285+0.361511969161178i
0.566876886523882+1.22865291772056i
-0.147248759259627+1.8709052151198i
-1.16381376696925+1.84488369232733i
-1.91709987830904+1.03384753465688i
-2.02426587160192-0.0970964601630977i
-1.435723219016-0.896355280784196i
-0.561286952979706-1.03256388845254i
0.0543840188574246-0.487352255418825i
0.0673184710134495+0.192452544332542i
-0.472829050094033+0.402028062299005i
-0.971766895707264-0.052386405550412i
-0.998716384945405-0.871511966514352i
-0.415903868601444-1.5071121484911i
0.604583837916403-1.56935842491392i
1.40850068121693-0.912848112321509i
1.61031541868501+0.00161091765990738i
1.1596702276316+0.64912965640134i
0.399987529921533+0.689138256638995i
-0.0416833333543383+0.158593965938332i
0.0984525994741476-0.413692376176861i
0.695979780915438-0.617465587035705i
1.33208180544693-0.242700230839465i
1.51822242844857+0.538430161058153i
1.0271070458573+1.22928059373621i
0.125355514114045+1.34206219173413i
-0.623873611743193+0.8090606007341i
-0.808588095557154-0.0264854020758926i
-0.346837852482674-0.567566043108054i
0.341906375600511-0.520406241279163i
0.720079400767698-0.115900897700255i
0.543031206263651+0.467836949062031i
-0.144662187597533+0.756786928017908i
-0.87822626579212+0.413704981985282i
-1.17300247878866-0.284125131085602i
-0.799444738943791-0.939719115171107i
-0.0478816063766869-1.16032616088299i
0.534031787608786-0.815041528726305i
0.637196819407553-0.106637670819082i
0.143885279914899+0.417756410331119i
-0.583723765503496+0.38955975943498i
-1.07164696810466-0.122763008148436i
-0.938786927722841-0.854864576937126i
-0.244455676576917-1.23492498392429i
0.500449162740864-1.01568019274528i
0.896304458349192-0.353034784523678i
0.603681612488727+0.418007347841133i
-0.110100611601882+0.784782751046984i
-0.68807357135777+0.527819593212754i
-0.853884406153979-0.0583670723571113i
-0.440816751334688-0.539231577534654i
0.229625299838008-0.580860970112014i
0.652482148217257-0.0565368686677224i
0.535685688050823+0.690618160766086i
-0.128631598767863+1.1546694070294i
-0.868425474102258+1.05051496070789i
-1.24762699752387+0.441950085915998i
-1.04508481043406-0.30483253359113i
-0.371983818081567-0.69368309285125i
0.235271778734874-0.510677721037107i
0.429693156733151+0.0531216149958576i
0.124288198188903+0.549947046269367i
-0.401850598003388+0.549591868084693i
-0.71207187537414+0.034971357236499i
-0.529518730615133-0.719405960488532i
0.171771072882418-1.18361253542817i
0.981001403652857-1.01152853728206i
1.46903379153804-0.341910651497303i
1.40287205551561+0.503916398720097i
0.910132367066092+0.976199406313513i
0.374005547759762+0.885253631967369i
0.121386404752945+0.489421208607618i
0.269059927947542+0.0813694184552211i
0.670600374880828+0.109246544847336i
0.878007354995186+0.627141686262906i
0.530700738372157+1.22721364791482i
-0.19073612695003+1.53321650161498i
-1.02579968976642+1.23541914800597i
-1.60585663879702+0.424160267577537i
-1.58853092954627-0.491690385628588i
-1.11784440025183-1.09606004497361i
-0.525475894484395-1.16187732164146i
-0.216797036986546-0.91358453102102i
-0.297917660100044-0.660666246062451i
-0.535469957218879-0.740570423657824i
-0.668972231811337-1.23551344944561i
-0.375289696327556-1.82654164655079i
0.346376165983126-2.12861309408628i
1.2334557024983-1.7962792541899i
1.84108515605811-0.942274835494028i
1.8227342847575-0.0147349371384627i
1.35709513106473+0.673798987870776i
0.663768995568547+0.846983260058391i
0.176861137319195+0.67349054986144i
0.113287019686742+0.535592119894624i
0.265787626454363+0.579621435338934i
0.369233991753455+1.01194087865103i
0.0579669900572345+1.53615422383137i
-0.65910552051023+1.76259141131834i
-1.5173578435009+1.52462645019106i
-2.12633826611523+0.76316154454639i
-2.17573366652604-0.131591819122569i
-1.69480237921668-0.786552747005081i
-0.956900220309503-0.996781399275462i
-0.382929754363047-0.835619504329485i
-0.272071125584246-0.554234427236962i
-0.389358448592571-0.457556779754575i
-0.50903854127441-0.696495058061819i
-0.335891897775357-1.067820417071i
0.344321898784316-1.27816372670599i
1.1227313995912-1.03920634574112i
1.69303616954328-0.377824342428113i
1.73032158674957+0.455497958815921i
1.22386039363217+1.07676347927385i
0.550778616885873+1.22660709177933i
0.0536654294759596+1.01011070303761i
-0.0207109114963423+0.61631406769819i
0.249466780162202+0.382529989500142i
0.492291960209991+0.555040280378345i
0.331817205419872+0.86838705620912i
-0.171490277946664+1.07352668306891i
-0.794797680748405+0.920481004753275i
-1.20117783360781+0.28714227954639i
-1.04059920462875-0.47295747817496i
-0.463727214154859-0.998435634122427i
0.192607425416869-1.04447240280915i
0.637098211055996-0.694925931511159i
0.602183257174417-0.200885939797805i
0.205423941323071+0.0979854691793989i
-0.13470883207843+0.00760690711851568i
-0.20789306527842-0.366680537509466i
0.0574046703117621-0.726017214484074i
0.486330036416856-0.665447892039782i
0.694191205445084-0.199906404163591i
0.495606168522644+0.370221057596692i
-0.118835407030542+0.68777574512464i
-0.771195171899686+0.540147118653503i
-1.13653182737013-0.0112140175340642i
-1.08573377660389-0.746001000672283i
-0.61215017970303-1.16898310596342i
-0.142952177344583-1.12768840338453i
0.113913080885947-0.805508265687206i
0.0644818408671124-0.448965522760488i
-0.170141936618496-0.378647228239829i
-0.211205882228256-0.594316182561262i
0.00245411586035567-0.926486668043119i
0.516362933691163-1.00158811695895i
1.09278293495658-0.632328486491012i
1.34880773907016+0.119567322009697i
1.18009386940883+0.942834646798884i
0.613099347235657+1.4573071936419i
-0.0780507653452126+1.52525055298638i
-0.524207267051753+1.21592938396732i
-0.66245226700449+0.906554410361435i
-0.585507767178778+0.739514090747347i
-0.585462141273281+0.85794795887816i
-0.82751353165678+1.05563918900266i
-1.24892734601005+0.976306047345269i
-1.73884568786331+0.509214310133082i
-1.88265141493051-0.290122961176639i
-1.60137914574111-1.05382781856255i
-0.96388729430158-1.59280540447222i
-0.181642414721649-1.61311212357907i
0.39500095684267-1.27907246445439i
0.673803576310378-0.973083395933723i
0.701786077895731-0.761221978847063i
0.766276076268429-0.820957918636002i
1.01834582547266-0.949305366908742i
1.44338345492004-0.810811601106872i
1.90141048816384-0.366058313349446i
2.07859588203601+0.366985905597115i
1.85753712219778+1.14289676692261i
1.26015120860962+1.60922468009409i
0.467705072863939+1.68294030027294i
-0.115308245767646+1.37349507104443i
-0.385822596235712+0.969573748413885i
-0.429106758515179+0.742366858281814i
-0.418457527265807+0.693181967814797i
-0.599320187985703+0.737627125748512i
-0.996447676765521+0.590277222397244i
-1.49184091318319+0.186937612667809i
-1.72413835442028-0.463524959999981i
-1.51816365307146-1.19603465121413i
-0.926802800051085-1.65246604932022i
-0.204720184287132-1.77320107160167i
0.261089020476095-1.58172087988217i
0.461110130285476-1.22109674965772i
0.422174925585319-0.944935337827461i
0.309701424459847-0.89150662688645i
0.425243545820908-0.96001443400452i
0.746299441774087-0.90141372043141i
1.1454071308107-0.638616818084134i
1.35327506455421-0.122796410400632i
1.20652218459258+0.502652103519211i
0.723423606245745+0.983522467026777i
0.0549507741701793+1.15753059586282i
-0.351929797832873+0.958197617995695i
-0.515050098282868+0.692199919556335i
-0.468675628519183+0.524952879493818i
-0.329475750269081+0.489415436046045i
-0.471534216727627+0.647228676606475i
-0.765113780545418+0.724327713911801i
-1.10657283739383+0.596180551943147i
-1.29037285067186+0.238878949130194i
-1.14231302306665-0.331512035547025i
-0.768693381628257-0.666351589518407i
-0.265175897891745-0.680125048617252i
0.0859988104485442-0.464067964557155i
0.140903500617289-0.0870898706341508i
0.0135607642975414+0.0783313651349764i
-0.118429955206415+0.0226346035791194i
-0.0902703613461903-0.210017185837752i
0.165969428397071-0.424849308133924i
0.5339412637281-0.340705508144109i
0.747466246747573-0.0943011119592768i
0.713700037692717+0.289891295739169i
0.452790691494951+0.611662966722351i
0.107924177274621+0.579333550769057i
-0.0799747611878736+0.288515668967409i
-0.0244521617152227-0.0681461644407045i
0.242361103687951-0.299997242871905i
0.498336302546892-0.25398107714191i
0.576792518967601+0.0345061762310778i
0.458787987559926+0.295091261861287i
0.165102203203594+0.305827061418865i
-0.0308937621053458+0.0741223154001822i
-0.000605121560091597-0.247490153153793i
0.164542274357219-0.429524365639224i
0.400177541584751-0.351548843764741i
0.526137782934065-0.0877130267896679i
0.428046196707585+0.227454071273834i
0.118854608846398+0.403041505035862i
-0.211890281675972+0.27391639836869i
-0.384554002954263-0.0342753745569156i
-0.417858165088663-0.308678990974839i
-0.304404802068708-0.418472150175826i
-0.165325739340478-0.342702798794844i
-0.15203448721002-0.207210101500347i
-0.296633708293437-0.148717169241549i
-0.476695617733081-0.287724192750641i
-0.525922315757542-0.511880712159477i
-0.420499706519129-0.745294887670393i
-0.15453541979254-0.87284861410517i
0.155003005491386-0.711242915359366i
0.3494547097401-0.418734990173878i
0.352468230033253-0.129734639409189i
0.206908589811024+0.0500720637292097i
0.040451930114743+0.0741195514015331i
-0.00927011628210915+0.0370127149050041i
0.0744197409472337+0.0292602851605526i
0.205486827690184+0.147544331971892i
0.257692719101052+0.390641995638957i
0.12907859971904+0.629483883554623i
-0.109070778196265+0.744753286109591i
-0.439405661135857+0.674491041663163i
-0.637572827953708+0.425919030534945i
-0.57133199012405+0.193502166610902i
-0.405631869509328+0.0518894227349914i
-0.107082008646502+0.0317288212144336i
0.0579104321894892+0.15321526122202i
0.00173926641484582+0.239680208688923i
-0.0915870561265641+0.236093409386382i
-0.206909652984777+0.141560072441384i
-0.142882452181661-0.00975110765687739i
0.0649435271460882-0.121137405909256i
0.329047933255689-0.0434578223006269i
0.484150229801029+0.115842810155185i
0.413456098505963+0.254924974529783i
0.221174938521848+0.386860035312545i
-0.0574583628329911+0.296696105788345i
-0.158756776006594+0.0645143104971431i
-0.0663238601571246-0.182728057850906i
0.102013966929556-0.364344813099688i
0.346495047395189-0.40649424454537i
0.457062537744449-0.315470547538007i
0.381767668810308-0.169189768525152i
0.293504211413693-0.161597181900492i
0.275965742276361-0.2351080116809i
0.349761089009992-0.294733953600988i
0.570735761570592-0.318156407661999i
0.74946337203705-0.161270408780336i
0.676424614291986+0.191720059304006i
0.434688956406846+0.47412240344985i
0.0872153524801254+0.62527882404382i
-0.281084971044722+0.611184422237963i
-0.535986563669935+0.391298945080795i
-0.635034449622421+0.138430530217326i
-0.679446490034875-0.0461320528428681i
-0.733652351463054-0.0878057726953361i
-0.8091048384198-0.15132626797573i
-0.915281403026309-0.299557674465881i
-0.931144788409693-0.566006648125748i
-0.77604600995379-0.913550110668459i
-0.433133100991215-1.1219728322937i
-0.00416527456760344-1.1803081772787i
0.362946125614956-0.965585600301404i
0.59823646669891-0.554687278585477i
0.67707287691758-0.131544428515348i
0.651838879755187+0.196741201015325i
0.539251606801639+0.379932476119911i
0.471510753734405+0.560011355521805i
0.440413087125984+0.748791322472402i
0.235027051638879+0.962560528883565i
-0.0471054865830054+1.20612989838042i
-0.39840635031597+1.30696356693818i
-0.798661467900449+1.21686214257449i
-1.10783927985098+0.930063277362833i
-1.28334608028369+0.426780047486323i
-1.24949782970107-0.0173420099174209i
-1.05210417622981-0.339626114963014i
-0.72641281526478-0.58975268999772i
-0.42327243603375-0.694051138012741i
-0.142317124757344-0.792959563206374i
0.173509548288805-0.855171573881767i
0.468220909129256-0.846500965761716i
0.835375516567507-0.743831037776957i
1.14192116641929-0.468023921177114i
1.37036816473676-0.0640830666958544i
1.44710808418959+0.377984513327552i
1.27703368561732+0.756449517950127i
0.996559230969043+1.02670675660622i
0.558510374087551+1.14434225876683i
0.155994852875018+1.17380576056434i
-0.200369991600764+1.07816289099299i
-0.53464081860098+0.905435880634943i
-0.712835317161711+0.669913430018112i
-0.940688479720091+0.304744371718426i
-1.0998909798676-0.0501239587208155i
-1.13133567031806-0.472012458137497i
-1.05123302652464-0.91856548436697i
-0.720085688799686-1.23123845264082i
-0.345709311650764-1.41156315202483i
0.0662847648365826-1.43712069569007i
0.473752016879055-1.31887089107031i
0.70882401342733-1.13871746023365i
0.872029409693383-0.907759932883861i
0.953347813602321-0.560668451880563i
0.985234488672587-0.197110722435589i
0.959776969253298+0.153404742708908i
0.846331640770742+0.515897861664576i
0.586004921520021+0.814410501808032i
0.184512981889921+1.03099794134236i
-0.258451176454849+1.1285158935154i
-0.705973503085511+1.02939204559544i
-1.01192841936678+0.8372317468155i
-1.15909428785411+0.59207921246077i
-1.20805774564178+0.276551057931097i
-1.23533633182333+0.0273041126105923i
-1.19862432017563-0.209285628028688i
-1.09052478761662-0.412350818325389i
-0.928136767779442-0.627348765169609i
-0.621650398654733-0.801166821783216i
-0.287899702207599-0.844402647646863i
0.0729317349039581-0.850419742252079i
0.384497001868248-0.723842027216109i
0.548257586010098-0.453487071970259i
0.675973093140465-0.122160319904219i
0.747654362119461+0.173459777088046i
0.760251349718479+0.431980545359195i
0.674470998565825+0.62230948139747i
0.537261480088639+0.758044631082695i
0.395138517537958+0.890303788660975i
0.15924217080666+0.939641678517256i
-0.10188828335335+0.929186210594552i
-0.287324493152654+0.856708963811799i
-0.440518616938219+0.694933599381016i
-0.546915429427425+0.475071811804336i
-0.58737600926142+0.217954671067691i
-0.563128661109896-0.00949780480809703i
-0.535540732785806-0.215587100123001i
-0.477394207441638-0.418744743278566i
-0.293755147389398-0.618178041988082i
-0.0769794507766015-0.741216840328857i
0.188037637213572-0.778585011502351i
0.396416970338551-0.793874380796809i
0.533219048468563-0.678385865024012i
0.629941373007753-0.528644191910027i
0.675271074716476-0.359567313625646i
0.712658787143456-0.157508265393786i
0.684534303805469-0.00852880255404651i
0.621987794363437+0.178357891715609i
0.462429220565189+0.323872682258028i
0.19219148576189+0.466365211775862i
-0.115495010874228+0.5458375294588i
-0.417075559602737+0.454124422766568i
-0.641236674680218+0.329168690872203i
-0.793030008374623+0.113781758514662i
-0.864626316885979-0.106095826616942i
-0.894413593271644-0.315238328287224i
-0.914061210719104-0.515230897934167i
-0.83691825032255-0.682621569657451i
-0.643075138081177-0.835705934868353i
-0.382205153001253-0.945365449117714i
-0.0935633058634646-1.03582675221207i
0.233432362590685-0.924743051648842i
0.491631313248601-0.706813530813176i
0.600744835999954-0.402697653404642i
0.620339654688099-0.00773305700180569i
0.605479220657842+0.288351309709835i
0.528998813521371+0.555579685518037i
0.388926017835071+0.766688258006108i
0.19663384774448+0.939582838291637i
-0.121664805190303+1.12149389070597i
-0.458771545070724+1.17526957193122i
-0.804788115532254+1.06527580459131i
-1.1422592461478+0.808083418196596i
-1.2766001823406+0.446925908246179i
-1.24225735648973-0.00136850942541391i
-1.05988882106748-0.443130891440917i
-0.774897590064041-0.715810067093889i
-0.472788400099545-0.861507008474657i
-0.146186069868479-0.945636944315172i
0.204866354897175-0.959189860231329i
0.607576236977259-0.90193062084402i
0.928533030397467-0.774522670150488i
1.18785263041492-0.549020335527284i
1.40164500325072-0.210891507054638i
1.44661816449513+0.257793929411973i
1.30945291580839+0.71272435127251i
0.98171924664067+1.0266079854615i
0.590634333158017+1.18303934372704i
0.166126480842938+1.17834414722095i
-0.236909005242045+1.0427847849892i
-0.552644680541706+0.792223722648091i
-0.780229852466002+0.54737511689984i
-0.921861733685487+0.239439555687528i
-1.02048448046466-0.123081043611884i
-0.998635929536999-0.482441080714958i
-0.862082959315057-0.952263087296165i
-0.590489963743608-1.33430750688782i
-0.19717068122689-1.48149660182572i
0.244576367544896-1.4396781934408i
0.645684847755182-1.24107570269195i
0.875046310179106-0.927252028016647i
0.943567786377454-0.559503401601818i
0.90395241515307-0.274052791409941i
0.77510470537487-0.00937613123721337i
0.647964968917875+0.265489019511267i
0.494404860841364+0.49130187971168i
0.225907085571133+0.747635819244587i
-0.117048339901307+0.886021930535514i
-0.548206436291052+0.83109815233409i
-0.957699882149508+0.631996101634509i
-1.22428944095733+0.280324530684185i
-1.27265328308004-0.116056813943202i
-1.06133964683402-0.456903025159602i
-0.78242945810205-0.644600139227028i
-0.548848151457695-0.709540878146303i
-0.372390464442966-0.704698354568738i
-0.182841100834457-0.708288688305902i
0.0216205099799884-0.683383216849705i
0.303878979063815-0.592773499667908i
0.634474155669561-0.426053612056958i
0.864774608168433-0.0489611306269897i
0.959656083048978+0.387642034986809i
0.72637419690371+0.762336086510571i
0.356333371971823+1.03482202644663i
-0.034714975981687+1.10398626120757i
-0.310154824478017+0.959711517043416i
-0.435991186575853+0.724978518170024i
-0.498363311764552+0.546211411206758i
-0.441537900353018+0.396718286125695i
-0.524884080876683+0.253219336478622i
-0.63094962218481+0.0880606403499617i
-0.64502245818573-0.164561847465777i
-0.546600611257692-0.513113312670694i
-0.24000296663633-0.788751951116673i
0.195354544783061-0.904707113524042i
0.591586159236953-0.849132497726989i
0.789340456750645-0.600035985492446i
0.860308754666159-0.335401075747673i
0.80982946607674-0.101856775359755i
0.683599692979459+0.00638050266034261i
0.68714364635573+0.0318951257573453i
0.706087494219642+0.0778038832686645i
0.655303492869981+0.190381078563997i
0.526020515223954+0.421205237894299i
0.205845094077094+0.5536047196248i
-0.171852723189608+0.533364533970793i
-0.419755546069623+0.292627524644515i
-0.5390547915352-0.0627485508666558i
-0.482455575302132-0.357583564474424i
-0.27132750217845-0.559091754409163i
-0.115835633716907-0.525157898659757i
-0.0509999418957443-0.39344258602307i
-0.118020327644395-0.312959596968002i
-0.183043680108359-0.332386419939294i
-0.165678073560713-0.431521086564595i
-0.0690838158643115-0.546628465333164i
0.12196245934106-0.549735244824378i
0.256178162012016-0.325758721876098i
0.279427275997426-0.0731113493539185i
0.106518358344775+0.188196060153894i
-0.131359614257078+0.314102777575325i
-0.307912909392433+0.150418015585533i
-0.350420689977268-0.0300282629252153i
-0.251242393338653-0.170948604764755i
-0.0540643305434125-0.163283437604878i
0.0774064382985021+0.0525803811435075i
-0.0203321070327071+0.27158058648483i
-0.175865184848018+0.399693261967886i
-0.322303937831083+0.316550036011252i
-0.381079375172173+0.0631905815230907i
-0.267809416065215-0.153390752541543i
-0.0139893602753397-0.177873997288259i
0.207919625389998+0.0335860838184012i
0.274606173738558+0.271381987349342i
0.186836850664015+0.424686265276785i
-0.0449666465494418+0.435536350685624i
-0.187686019358479+0.196288987471845i
-0.111057706226551-0.0264501885820094i
0.128787769645714-0.100887186142685i
0.396002283520763-0.0623231410979616i
0.515169223709209+0.181289801600978i
0.455075890875692+0.386740627440771i
0.261897959554435+0.422321131831756i
0.0533080512502725+0.349826714061527i
-0.00290113552321244+0.136548250755915i
0.0951011319262867+0.002383396998064i
0.276841494810301+0.0435821459373001i
0.365115743098989+0.199607210968646i
0.210786877558807+0.382226940888429i
-0.0348006212316319+0.350004956695594i
-0.345496857846804+0.156057038511489i
-0.504511778569945-0.171450629045719i
-0.361953507857307-0.565030951728203i
-0.0859074989575984-0.696752442097904i
0.239752208701633-0.693423268972752i
0.409710969066766-0.576161022997892i
0.380308845666216-0.403982225897074i
0.261514229013206-0.363655505362036i
0.18332754375604-0.402465369903797i
0.28772446743066-0.514813797562433i
0.570225972419371-0.490642652019093i
0.837325088999344-0.260925385954652i
0.854590276572692+0.17821201400818i
0.59379195693217+0.62752150048654i
0.12720885737035+0.849825282718139i
-0.365602367630895+0.811024511143849i
-0.656176089164046+0.528119210361392i
-0.706016193406394+0.253327533711736i
-0.61302412756414+0.0769460631940371i
-0.527430781931983+0.0565392988490442i
-0.613375459576666+0.127515961301635i
-0.809938282450216+0.099260293006734i
-0.972543214775158-0.0960193084532282i
-0.951901716385825-0.455797563167804i
-0.630120818221473-0.798304199334155i
-0.164099411261966-0.987501624641329i
0.329908426038561-0.852432378249542i
0.650726275942597-0.383207392858075i
0.669524695989693+0.0998315558739409i
0.496834354941566+0.413846254459605i
0.261957887915138+0.4844852571655i
0.176966657508803+0.38502997411704i
0.269380767210692+0.332887007393381i
0.393920429048552+0.429698639209556i
0.384120270986228+0.712155711485289i
0.136432296342521+1.01290724468257i
-0.27966973009556+1.07806503142915i
-0.627235545927628+0.790597632788355i
-0.761268748051936+0.298479712890657i
-0.601585316401877-0.142039323944453i
-0.258933546303084-0.421171583889508i
0.0800658640344583-0.384331652532277i
0.293364552238062-0.161217033297556i
0.284362625731907-0.00450681192734471i
0.19977654652997+0.000138287100433072i
0.147591354169297-0.19357726248601i
0.310321759536499-0.407115479056893i
0.621130190426134-0.423546015411249i
0.88444966449617-0.134522628387626i
0.942261074956371+0.334245029523929i
0.667235836942282+0.704583341986399i
0.187106296211985+0.811442219513063i
-0.270122990103015+0.55482467161741i
-0.432553075386879+0.126041632805753i
-0.375760780896879-0.220110117168661i
-0.161660957288312-0.332378538183509i
0.046458534223559-0.193522846342063i
0.000357764114329991-0.047969851001915i
-0.206002832423446+0.00227286515188078i
-0.420713367228812-0.181174777770622i
-0.444550561386169-0.57401749688154i
-0.206009727650147-0.800824315519409i
0.177257822151119-0.754845267048814i
0.509267719837124-0.444680074133338i
0.589412396871441+0.0407259844769761i
0.373183256978603+0.404843297878193i
-0.0251872259310792+0.475018591786906i
-0.382787961776655+0.300169376625634i
-0.47357825550203+0.0886088438675264i
-0.338397168324433-0.0381210948614203i
-0.174038753689708+0.0181038675121411i
-0.125678637923639+0.254794795737016i
-0.275223922860428+0.384762949638052i
-0.533479362796236+0.332445114858019i
-0.763703082993137+0.142844766050681i
-0.746851895070597-0.215109341046467i
-0.43529938759509-0.480014777084172i
-0.0254869995151708-0.464597709242307i
0.338952872409614-0.198287482698821i
0.421941631450431+0.174704848537365i
0.214846833042331+0.433107277513285i
-0.0120562077098381+0.522548921482476i
-0.137634330656556+0.385845008887735i
-0.0996591590095366+0.192376170526242i
0.115490420266114+0.182225455882934i
0.311597677766957+0.343825189567101i
0.262600862306821+0.598153095187998i
-0.027357531634349+0.759817687020715i
-0.387681080650251+0.693000218735587i
-0.628114351235475+0.389760383441303i
-0.566247075074948-0.0627718274136534i
-0.234496722117034-0.419752492577545i
0.158630258026412-0.444667320570146i
0.440110097909068-0.243726039113514i
0.463110607362181-0.019559773946254i
0.26635876463963+0.161630618128654i
0.0368618386196864+0.136427042295216i
0.0262382188846623-0.0760804974290361i
0.275946519760744-0.258350122914233i
0.550239452763193-0.234490395017404i
0.70417419872439+0.0432988248851268i
0.600654517411976+0.403329949129411i
0.173512710026435+0.664171033216137i
-0.334476370678125+0.650953097296619i
-0.688237357547145+0.295921656766455i
-0.727857171282675-0.196838449593275i
-0.418514334507633-0.574431107038319i
-0.126243578103293-0.619331326514363i
0.0261016380705517-0.389525445686385i
-0.0386129955249017-0.164446374249223i
-0.300358591254922-0.0982550739152076i
-0.441771805207707-0.29687390977854i
-0.355046981283616-0.652405394785032i
-0.031049503410014-0.844404614413166i
0.383616733399213-0.684442863555967i
0.641613460203734-0.267567207731265i
0.513036968369178+0.285189745958966i
0.104884865989789+0.64070971352369i
-0.318617983599892+0.591652516849605i
-0.587974938039813+0.306304198595881i
-0.559912822153505-0.0841206391950952i
-0.290713639653529-0.185965140613562i
-0.0556971147406531+0.0335196378855625i
-0.0656166468975268+0.342614482537294i
-0.350081281271289+0.542344214376004i
-0.72785553149771+0.415611294383192i
-0.867171052977409+0.0415440665665175i
-0.688780835980114-0.431401022823535i
-0.235719024424816-0.663236017956757i
0.247147128425432-0.470285217677413i
0.510363545050711-0.000883512691199092i
0.440827950616415+0.45322320516272i
0.0988778963486921+0.603154103786899i
-0.181232201445633+0.430410186851005i
-0.232203530873792+0.114911917680659i
0.0160799793192304-0.0648334328374i
0.334233286303439+0.0470710153802588i
0.500135646413878+0.392547184202552i
0.352227734410303+0.748775960916216i
-0.120635154140405+0.858898227829229i
-0.54474943857912+0.621932719182416i
-0.737660158178352+0.108513032516137i
-0.54226194713486-0.354958353331748i
-0.0694411947931956-0.504416548771598i
0.334452227261398-0.350666427181839i
0.464395564911277-0.0182741183786335i
0.279668729829388+0.247917766188085i
-0.0708688188203301+0.226067899098646i
-0.332064317306815-0.0702272610879029i
-0.221513405101034-0.434962986960237i
0.176884008769756-0.632461655560485i
0.533630968078589-0.511418387360208i
0.654753461800993-0.129948357692534i
0.482082889745478+0.263439557450958i
0.0688511391671595+0.333652183662934i
-0.345142861861382+0.117165821701645i
-0.439717321462751-0.212307330836602i
-0.201212271240964-0.52868937360442i
0.153576651248946-0.544627963202205i
0.373607369886269-0.291224566876538i
0.31018954672685+0.0830099814966659i
-0.00393566408913787+0.337070494490687i
-0.394937804800913+0.282804662318984i
-0.62473162659241-0.0110762657025578i
-0.555445912645766-0.359190536169356i
-0.252947810072509-0.447929454536137i
0.0799723175946839-0.325758384859954i
0.133065570013644-0.0294706572458017i
-0.156283164753563+0.321534795617392i
-0.525874464816066+0.343133940621316i
-0.811697679185317+0.0432695497438342i
-0.779907134213711-0.358579630236292i
-0.420273432976376-0.64765363925715i
0.0242886617192366-0.629391475254025i
0.309767196900867-0.324148176000877i
0.330852679374446+0.0909305185898989i
0.0764362431350261+0.366388620030888i
-0.242576312662741+0.307364978314769i
-0.274144151633186+0.029365087962731i
-0.028319870655792-0.224055488906635i
0.394142142559552-0.167060693581934i
0.683019799426168+0.178943633687582i
0.620449935221749+0.684517175558165i
0.256052623318793+1.15988557024718i
-0.311636703264301+1.17328873662532i
-0.756595445521871+0.80563737382885i
-0.788532311900077+0.308610685535902i
-0.516944001795391-0.135584096850862i
-0.209033909644922-0.195519702246482i
-0.00108189542025673+0.0400864011202759i
-0.127736586827446+0.284940977195113i
-0.476464856191161+0.269732324256583i
-0.709065604321812-0.169606782958611i
-0.626213896523808-0.753224017858149i
-0.152273906293218-1.13990053163274i
0.44563790448114-1.14133133274949i
0.918861956140371-0.764230838291945i
1.02397453375925-0.203038779206649i
0.755283915811248+0.196098649645118i
0.362047285895268+0.200918461826825i
0.14294666595027-0.0764587316703586i
0.26102085650413-0.350212867342422i
0.564802139298713-0.389469321911509i
0.820120949659701-0.0774891652796226i
0.742373163866898+0.415913632629697i
0.306486868256427+0.752420327802744i
-0.303980887922299+0.687837422367609i
-0.74095234088506+0.222016357018713i
-0.752957597437777-0.333642467813983i
-0.38685339327072-0.642199315417527i
0.0445768438069002-0.628013062618441i
0.2572579238967-0.297524121776616i
0.150710679756839+0.146091655099905i
-0.257935153729096+0.22407380127084i
-0.519489512721094+0.000958911354069733i
-0.531508138611902-0.377406114517441i
-0.286404682365043-0.666667405850985i
0.168425977494781-0.548354432108695i
0.396997261001371-0.106199111994705i
0.307424295344887+0.394248466242272i
-0.0911535524022358+0.632554080121341i
-0.619751187837673+0.524952650274626i
-0.882021467060198+0.122304921450078i
-0.71024012970226-0.302201354295921i
-0.323777774521038-0.473255841251684i
0.0628793778848256-0.310591630877379i
0.217872968947029+0.0306533964010964i
-0.0120882950593548+0.303499943801392i
-0.345195708233411+0.315921824018934i
-0.55121317532967+0.0109156504847271i
-0.453056478072425-0.386977340946417i
0.0204478560104371-0.605945173236009i
0.580823479411762-0.433721529737943i
0.857127937548969+0.0283728016155022i
0.734142291611604+0.479141250649304i
0.348872746649965+0.741038363917241i
-0.0894831884143147+0.675069704477557i
-0.265881982600984+0.322655085078569i
-0.0809613403191786-0.00211962208916316i
0.229049600788879-0.0832276332938552i
0.452569802839879+0.121040721593849i
0.395576469873857+0.45880178048215i
0.0478275111450432+0.604102598587836i
-0.401047926849853+0.472505469624844i
-0.652692900083239+0.0738736540688766i
-0.461029891847235-0.471430095931408i
0.00385597065867689-0.756477779460824i
0.456471211293202-0.650345364660299i
0.660451320357174-0.318584699619539i
0.504723800481425+0.0539778043533139i
0.155167688259392+0.194290012570085i
-0.144535209828793-0.0123178963666804i
-0.13032484998122-0.387111032743549i
0.174470730339538-0.64899766762647i
0.541201160210589-0.589983147535105i
0.791204768303258-0.199790374515233i
0.646266383902491+0.268906516028571i
0.182047166595371+0.525068397197193i
-0.263716153633183+0.433411650455748i
-0.505891621961133+0.0392625968387322i
-0.357598263504829-0.357381929620837i
0.0122896549434238-0.472101570302538i
0.310041697207266-0.224964502429366i
0.297918965920072+0.219011271274286i
-0.0812777420200881+0.555901780015506i
-0.519062331665964+0.533663879362709i
-0.799753232737091+0.137794392000846i
-0.734757039795445-0.350402343970501i
-0.377897941768056-0.646541723353635i
0.0645135609504683-0.510639910186755i
0.262817855825015-0.0603849149086054i
0.054362692645138+0.347493089711991i
-0.323647819497199+0.481116450107735i
-0.667113665953443+0.200998747227546i
-0.691129278694536-0.290883720272824i
-0.334002066998724-0.607295943783386i
0.15341729085035-0.587382133141173i
0.520814200129523-0.240734285036055i
0.528173631388604+0.26375345209356i
0.215089780341361+0.560865102495652i
-0.148323350135468+0.457855402218539i
-0.329412993861856+0.0963755536301847i
-0.114673286279022-0.231644348084744i
0.307282043498083-0.314688562665643i
0.649510843530788-0.0418156364262368i
0.764317487616146+0.444125753185527i
0.468729609119638+0.815671634623506i
-0.0425532041446971+0.811604548794865i
-0.36781913307203+0.433749012177861i
-0.344394743111739-0.0403683907657103i
-0.0192152700516906-0.337665790244793i
0.435857208879785-0.271597778617323i
0.662402164951447+0.104743338420884i
0.499674104785517+0.491695559211882i
0.0867480897588997+0.573771593614384i
-0.28739939651321+0.325198164632721i
-0.361154313548166-0.157215521225931i
-0.105568563090605-0.529782081085047i
0.371323874517764-0.49252725183999i
0.724833508427286-0.20878477384912i
0.645951647858923+0.240621808268829i
0.262914702991525+0.535775735344737i
-0.213681660122973+0.416618864540543i
-0.53774112216938+0.0232242851168488i
-0.397485778640765-0.416478981850058i
-0.00929385749146204-0.592458096273268i
0.38630343918182-0.403792203260284i
0.499018324013393+0.0576523683279936i
0.131848232389529+0.409029412112458i
-0.350067140397728+0.380676302167589i
-0.7126237236467+0.0686457700648246i
-0.704186265691166-0.424130486007125i
-0.28603788915399-0.768023095399962i
0.2271903884534-0.677380352838846i
0.520304445979548-0.280708581508014i
0.404799574463842+0.212533812342119i
-0.028749670992354+0.463742443009567i
-0.485192561955895+0.320335873721197i
-0.649570607689287-0.0408390377205821i
-0.393300615726891-0.43258744722161i
0.101110243377917-0.517906731839351i
0.427843252025041-0.185336295501367i
0.401658760515531+0.32655221619059i
0.0897905010363+0.695756230229789i
-0.363399473408176+0.634773265915538i
-0.691376635303624+0.234624212945717i
-0.563759025756458-0.214594656956279i
-0.0753697053801242-0.451041393237752i
0.425900381460048-0.290129596800425i
0.606523946564343+0.129470916636242i
0.424485511240911+0.61669333465502i
0.0428088795012682+0.782123295828392i
-0.348489967767245+0.520937763018973i
-0.329848192963926+0.142276383008578i
0.0205273530494564-0.195469269909437i
0.446135725903503-0.134133156354837i
0.695243804143112+0.29873477012949i
0.52411129356991+0.768086511711234i
0.0432806731812517+1.02136155133951i
-0.450468203283191+0.853567009865705i
-0.656901135274148+0.367828750873148i
-0.495463764018684-0.200920821957656i
-0.102197677102129-0.435613296170375i
0.266791492904596-0.251705352855504i
0.38062764973364+0.102158070399866i
0.146974268791721+0.407967298593203i
-0.268943336246251+0.328497136711862i
-0.527231774910516-0.121015992772482i
-0.38482235799008-0.613015726854856i
0.0814378379319672-0.872838336773967i
0.576536306651235-0.69083777536549i
0.806618687455127-0.178559412116925i
0.67182932327913+0.297584278644139i
0.215298252039553+0.50919298264924i
-0.255573123651132+0.332975004575692i
-0.366355176378415-0.117414936184216i
-0.202694892374823-0.47136319378127i
0.145593180514395-0.488497770424323i
0.442985580095347-0.145005552972839i
0.326417980112548+0.308466721974543i
-0.0835042576936335+0.561413342366956i
-0.561774655321685+0.416658174088244i
-0.845296718335041-0.0782059585461194i
-0.688546332467865-0.567758773918641i
-0.228811883958105-0.80989814036347i
0.261567291566768-0.616701351483724i
0.490395891879452-0.121356299581645i
0.31441780209838+0.295772665583329i
-0.0711851002317658+0.460027775143277i
-0.44227300742849+0.214699844492015i
-0.451122544230149-0.199996478411216i
-0.0646479098405634-0.408607607233997i
0.3732443360077-0.229694844657121i
0.658756157681705+0.291917195390906i
0.464130911514446+0.784437893384897i
-0.055484176353071+1.00415842633352i
-0.541130305956457+0.828168176930108i
-0.808944901368519+0.391136232815266i
-0.606056784972668-0.0331442192417059i
-0.170405248415197-0.16532273838996i
0.179720772057165+0.0926182037314343i
0.227127258886615+0.485159447669794i
-0.107787462956149+0.700899901497261i
-0.560098898942566+0.589768110012193i
-0.802398140730368+0.157394523060561i
-0.591272405820566-0.337493273467793i
-0.0493023012789808-0.569985382417144i
0.494825240536709-0.440280755200843i
0.735220761733617+0.0490179564534581i
0.516940722298916+0.457134976884103i
0.0514423219005259+0.56560634931072i
-0.312392444096989+0.368477763485861i
-0.330021520271733-0.0822621812385379i
-0.0135611329570048-0.374160282128413i
0.405624269128547-0.3259323931112i
0.664338718364951+0.018521011603005i
0.506952740514899+0.450392960850609i
0.00912651299658299+0.653111722908944i
-0.491067464283704+0.424285914101291i
-0.66614065369391-0.0549373934650507i
-0.42349673224983-0.520712264882966i
-0.00816842205743382-0.742018894701588i
0.421562207289317-0.555352805400083i
0.518252979607186-0.151615680660922i
0.206437211468021+0.22183448680569i
-0.189948589773463+0.234354650864825i
-0.446969321674885-0.1186698501529i
-0.301503206413589-0.519489857706993i
0.103969461001644-0.753422441299192i
0.520057863209896-0.581551663645749i
0.713712643301879-0.0874497148140383i
0.504922390054535+0.439561016979907i
0.0287416258912829+0.696641640543357i
-0.456824461795133+0.494152896548954i
-0.615963192038997+0.0706417375411455i
-0.378415417507479-0.235159847813646i
0.0105116310683673-0.249028560791232i
0.236456564187671+0.0752929382230311i
0.124912425997837+0.525510490897959i
-0.283996924551796+0.767597745220675i
-0.740310178105179+0.627825091832604i
-0.963995183125295+0.165973764035497i
-0.801979952990782-0.307310932448995i
-0.330948837973069-0.530050313605143i
0.121773585448262-0.344258735964676i
0.282606784847394+0.140000287343008i
0.0228695956897423+0.513413861646516i
-0.438992979261649+0.516926741426231i
-0.679252231308755+0.197364208433425i
-0.583352404772569-0.229939755075172i
-0.204082997794786-0.524827439200358i
0.295567596214894-0.420759244932378i
0.539633789107305+0.0458531297326662i
0.390244315476373+0.529323626738156i
0.00439971571317637+0.678417892549843i
-0.37248459892697+0.421695610383307i
-0.514414927758597-0.0235318259595176i
-0.231496605055638-0.401170672741979i
0.264309374416384-0.435509686606149i
0.545555350053601-0.124922502150014i
0.539564641683674+0.304314316925931i
0.180161975851129+0.566957672567346i
-0.279578244968429+0.423620570839335i
-0.501364636671234-0.0240641395120411i
-0.345659885359493-0.476275242492939i
0.127658007094232-0.631741572425942i
0.560523757607964-0.411800103537807i
0.752233674882146+0.00911913566613451i
0.500222653445992+0.3813859972933i
-0.000916123089252728+0.437729136575363i
-0.343404041287374+0.10917872925469i
-0.336042373270878-0.352694970348571i
0.0123572540366671-0.613726368676663i
0.44999262124093-0.523891985981161i
0.724717918068651-0.135030129367278i
0.525236240867164+0.357428262300167i
0.0970847146276451+0.59958930887439i
-0.352118201627542+0.417309097110427i
-0.616666319709097+0.0455043907411395i
-0.401120203172388-0.295428758208964i
-0.0217733261015761-0.423902487935093i
0.281568212092403-0.153083796902356i
0.240277861452843+0.269509737199638i
-0.13865628871362+0.5507334141967i
-0.603064378819048+0.490371580517098i
-0.904973279370266+0.102369316989191i
-0.797044229439605-0.316859770246533i
-0.378117823347749-0.583325746831497i
0.0872249890507733-0.420516432579971i
0.26721479658078-0.00309449313211986i
0.0367540130980233+0.347234428191229i
-0.40614839225735+0.475666731077598i
-0.738613591299973+0.251418386083551i
-0.734825798447263-0.192530006249525i
-0.366898898455994-0.56161796840505i
0.138543106047445-0.534866494784288i
0.433928448241526-0.174178915694131i
0.364572903697795+0.295600818111106i
-0.0411786499050911+0.562736712259153i
-0.45589618468756+0.424846097095128i
-0.558444704754912+0.020765480436669i
-0.320292074324256-0.429919313054863i
0.172411442266279-0.573200417918899i
0.633435784028503-0.31466980604458i
0.727243740122034+0.172725247718582i
0.456793910606491+0.604291215508667i
-0.00240452990715779+0.634320922792762i
-0.321677739694906+0.299334883430141i
-0.243696837248575-0.141993997585678i
0.155765960206131-0.39396190119164i
0.615155663128346-0.283033828995608i
0.755781308268343+0.159316986555057i
0.547567400067263+0.635396461856529i
0.0465523274076841+0.818253035091478i
-0.390162196166792+0.585644676997922i
-0.488573653291768+0.0510739205820199i
-0.280259842730839-0.382849535586444i
0.153179572377637-0.477410874546212i
0.430588360077883-0.181920253155477i
0.398407333291596+0.28407190891019i
0.0439701494733191+0.547543549324825i
-0.437120024810665+0.392156280588646i
-0.665514802295124-0.115265959174166i
-0.475425096357092-0.597979102417374i
-0.0570945292788701-0.77498844953101i
0.37154329448041-0.552250537535587i
0.485229838087374-0.0630863435525372i
0.18073705159081+0.327545843080571i
-0.228603411853546+0.360119666334398i
-0.575035178887644+0.0166416841449873i
-0.558595954772827-0.442683631717302i
-0.218485623255557-0.678442569478019i
0.193596801077674-0.525241266427301i
0.436569516922243-0.0949260835319689i
0.244782083325853+0.316557086336071i
-0.175280723422107+0.495200082468251i
-0.572275169078362+0.274618368029465i
-0.711834475023127-0.184985161194787i
-0.464099590967614-0.518195779366572i
0.0183850784799094-0.557684521586732i
0.38538852883241-0.247838428018496i
0.434773121621942+0.230788926817779i
0.103471716346423+0.520783531100607i
-0.364642710355899+0.467467697637209i
-0.542268487017251+0.138352061510261i
-0.449316588179491-0.265090233233133i
-0.066956957570979-0.40872433860712i
0.38065725632625-0.187025547645328i
0.568175083411161+0.215659472321306i
0.369427507534152+0.60742952939648i
-0.110602321497223+0.698907478312986i
-0.461915608024998+0.428016258153118i
-0.528590802985575-0.0167085796491127i
-0.216747251899897-0.374761234060258i
0.305605647467383-0.37499745478213i
0.608007462396576-0.101265065143019i
0.579225276619189+0.291379155524371i
0.279885876336061+0.545870039915583i
-0.124830560090801+0.456060705816561i
-0.291946341927874+0.108117612257049i
-0.0882038225890108-0.252113475931072i
0.321816018973395-0.324715432864009i
0.734599818085532-0.0791661838846077i
0.748892563968991+0.36756331382818i
0.401617081706536+0.740241167992627i
-0.0817752742908448+0.781267975688826i
-0.518875797047901+0.505515772540684i
-0.53167569772161+0.0419378808678653i
-0.262826317200288-0.301700103654353i
0.0703211183057344-0.288338324623303i
0.23072669779155+0.0169009911138987i
0.0317870088409836+0.327873016410225i
-0.4375242524477+0.378396449003464i
-0.8220809206741+0.0724435601138412i
-0.847215164742102-0.476464767379322i
-0.509043815720216-0.904671553268319i
0.0373579614897475-1.04095672802263i
0.435462373576914-0.785330850837543i
0.534279551970062-0.264142457037166i
0.25854201430093+0.0911003803687624i
-0.121787478796092+0.0991677076357049i
-0.258508954883097-0.219399132313437i
-0.100008153401387-0.544355827602661i
0.313550795174129-0.611933263536834i
0.717968685479467-0.343983675343885i
0.760216644980895+0.238368562528678i
0.430571286966091+0.746229018175197i
-0.0700550630914351+0.857684322480671i
-0.515653909686297+0.565280673332554i
-0.566086530397809+0.0950018410793578i
-0.272786829376173-0.199305305843305i
0.0929172041539628-0.13391666493007i
0.289611598999825+0.230550220919056i
0.120290423216519+0.634817922842265i
-0.297574691801433+0.746567705677157i
-0.714445924889281+0.471925850635066i
-0.814584489104353-0.00692755003155827i
-0.473849808350407-0.417502052936551i
0.0321936313151731-0.484127209417174i
0.422529896039191-0.199562722872429i
0.478597690817757+0.26099014147975i
0.180113651808455+0.599380940836869i
-0.189931713947999+0.536240922727581i
-0.354147809409287+0.159729673539251i
-0.228000534678354-0.2396431469819i
0.158455004468164-0.365815187560718i
0.567518868229476-0.136205485174722i
0.672345655371718+0.334320632329312i
0.401041830572571+0.720795037348485i
-0.0632304687529533+0.78577794362866i
-0.440157312003746+0.475233348729849i
-0.518353247699385-0.048787994162907i
-0.231228389538478-0.348822213265171i
0.151368309636851-0.320865015639893i
0.347343887952858-0.0305461331385498i
0.231411655836137+0.332397220835485i
-0.106297487657645+0.400661481776288i
-0.438844159428258+0.114779718025912i
-0.584893309462766-0.348249429944058i
-0.325036789827609-0.730982340642571i
0.1550578927546-0.781743548455579i
0.54548009565447-0.506491697753184i
0.627531607246429-0.110189140356865i
0.327031376723012+0.173344082082279i
-0.030175134773032+0.163877505381309i
-0.246512810006734-0.0905226844224202i
-0.182620578310605-0.405198336118876i
0.203289061558395-0.515624012110533i
0.561201898602276-0.285136033810461i
0.646982392738279+0.139775784889788i
0.401259607521617+0.553529658196835i
-0.0779251843487114+0.68415823675047i
-0.526471833114432+0.444133832817297i
-0.635235238519321+0.0514272101304363i
-0.370360289356041-0.260214491780914i
0.00740286028451625-0.283753380978943i
0.254679174681224-0.00383221652131593i
0.16081717254751+0.35728148685777i
-0.170956337271884+0.542305797292176i
-0.525174003712952+0.377760902306413i
-0.662110197797498+0.0273458502588182i
-0.409946762554874-0.320805301808404i
0.059142878445076-0.442512186095981i
0.438142324666012-0.180336581138282i
0.501173120081125+0.259964267334927i
0.243877699416958+0.669249243383244i
-0.170327172615271+0.777506653178274i
-0.501089562910608+0.513928868550881i
-0.49367809712357+0.162104921622397i
-0.191401909423342-0.0571866250754104i
0.130352217767262-0.0383293337591104i
0.274216205689982+0.313079185121216i
0.0706143741061018+0.653041627722503i
-0.378764874634025+0.711382236696608i
-0.753111588012317+0.474460806297484i
-0.838304065795293-0.0710470433875434i
-0.531060139574781-0.546723834013602i
0.00699807712482978-0.703511199983234i
0.387772423934514-0.485792000792226i
0.44780319794759-0.0985889496213321i
0.231713692550037+0.129182977662001i
-0.0765988669107484+0.0638853498589355i
-0.115949468662419-0.260433362936072i
0.171635980017454-0.584921301205865i
0.607454931776318-0.622132639902766i
0.966097694842061-0.26810696574219i
1.03306224345456+0.282646772844002i
0.716722129087259+0.736025053519452i
0.18514316313617+0.880931255245444i
-0.230099793291706+0.621281724052653i
-0.380837383001629+0.173425603033623i
-0.173084099921982-0.118811479267769i
0.133710925086085-0.0831190824097125i
0.218626133644796+0.266042277701127i
-0.0175407548832702+0.591343517857107i
-0.472016406594991+0.591517502046826i
-0.857280871906135+0.263821867694277i
-0.920423877166984-0.264583558742962i
-0.613898376455317-0.730400072766013i
-0.136597242282655-0.851976664076121i
0.339570799826812-0.547145140625376i
0.460393261755726-0.0702505405206429i
0.188063361463323+0.233910623573996i
-0.153893381263711+0.242037084725454i
-0.343654300418811-0.0277549604316015i
-0.174210692763412-0.308148324014549i
0.164648018756004-0.329255394186127i
0.43482282337684-0.00985778389184083i
0.491600844733488+0.461301793879651i
0.159746208498373+0.845949882424697i
-0.323932294071986+0.939063470394037i
-0.767768247898525+0.623524722530307i
-0.887120895314534+0.15698131541523i
-0.58271778938944-0.176425131488365i
-0.230002028917412-0.204044248697823i
-0.00828508373340541+0.0168068570634339i
-0.0527901618821477+0.251476293306406i
-0.330028753416252+0.313707934861666i
-0.608980200314963+0.107269660459893i
-0.628947908904279-0.301612047573121i
-0.318814656547792-0.611842002363675i
0.185198991496493-0.695109137924497i
0.654618173837468-0.422762155581035i
0.789360942451024+0.076876812392959i
0.604310383105559+0.39413122974609i
0.234430029591346+0.481817278898475i
-0.0252108113749618+0.307573317144161i
0.0253326455707699+0.0423903905972351i
0.268534663592405-0.0740240778798241i
0.534361640937751+0.0727340936443852i
0.585563943568963+0.470301567785813i
0.305914071669958+0.782284285490119i
-0.175650344294105+0.80323670205869i
-0.536112524739884+0.534567930709019i
-0.705098133588072+0.0601799836326482i
-0.497766582808217-0.327155680533622i
-0.0724772304118939-0.483233880023836i
0.186276864186437-0.37303887010099i
0.267361294724158-0.0566143006997502i
0.0381128099339176+0.128873033271787i
-0.23279632086194+0.0153694738588849i
-0.338580765698954-0.296278022175822i
-0.165931216673591-0.593016762349646i
0.296938319352745-0.658898441317176i
0.684513726861756-0.391619913667642i
0.769810586340238+0.0689734366804227i
0.519413430300404+0.491753990890682i
0.0818455548962791+0.693722411887256i
-0.288094407760622+0.549058868516585i
-0.402438254022047+0.219060369106896i
-0.270494201258736+0.00227198066371936i
-0.00655758554216083+0.0514226049660608i
0.0883658189343978+0.279820134113303i
-0.18588136098165+0.581962021481703i
-0.603834998348577+0.68834726873804i
-0.962190659871242+0.362427481860341i
-1.10197801095352-0.112890066684433i
-0.846988305438524-0.528985650444566i
-0.409188297120954-0.75141387242187i
-0.0368515216446724-0.585589141410622i
0.12512812132592-0.243164440993061i
0.0201783753082323-0.00561674849213451i
-0.227656594076199+0.01746819363248i
-0.3092272722444-0.25767787982684i
-0.0836840471677686-0.578685995922839i
0.328928311957001-0.60945294732939i
0.752248259071861-0.307229550268738i
0.836834779060339+0.20791939019708i
0.614140272168568+0.682160947836737i
0.217058219208726+0.821706435452925i
-0.148528416134592+0.640643014123618i
-0.225177271346543+0.302570818486603i
-0.0476107796679917+0.0484726215576144i
0.210927223947993+0.0963719277290375i
0.337145298356921+0.37772367114023i
0.217382262721378+0.701455663005548i
-0.190624631327162+0.763916587534796i
-0.543874177968446+0.530129387965313i
-0.633340287967247+0.0823188405250133i
-0.428774829931519-0.347505747072411i
0.0203883628161094-0.459673259512807i
0.323858397738799-0.277822132621794i
0.401638697147484+0.116739091245273i
0.213430701911875+0.357466552525747i
-0.117668594231116+0.317665388462023i
-0.298119879882887+0.100900591584821i
-0.262225260147435-0.23938089591054i
0.0300440901559139-0.355271531130121i
0.338054997960773-0.202147595517832i
0.412442437458709+0.131151793049237i
0.231865185616026+0.445810581911604i
-0.181371917266278+0.457360854060079i
-0.5571674637321+0.244981693921846i
-0.659980454162077-0.159723459099134i
-0.440743109566041-0.490824383236482i
-0.0457601619517143-0.554773463381374i
0.186805694703086-0.347351428616367i
0.192599603651936-0.00682437732256842i
-0.0291028055457135+0.102513992592869i
-0.326923443107061+0.0345459453345829i
-0.428994788197722-0.263000407543515i
-0.237552422938955-0.549743636942016i
0.164996970517647-0.512403796997131i
0.482535049811463-0.265781262837445i
0.532270524529648+0.153775422461344i
0.318015509306828+0.477848437434717i
-0.0590556559567309+0.532237793364498i
-0.347488252260827+0.360465881832674i
-0.35693136899428+0.0800501431879681i
-0.15490858067986-0.09534844386578i
0.141575287210773-0.0304141992437777i
0.248793007200879+0.297628286468497i
0.0230926413163455+0.593090645124831i
-0.313252659077077+0.62645584733383i
-0.641156400263692+0.379880903609702i
-0.670047641591422-0.0441885922172159i
-0.387081283789019-0.337427472818931i
-0.0129845582575669-0.411032245822362i
0.349115439103647-0.203421439013341i
0.385753783068835+0.167426467365122i
0.160478087772343+0.408956587556244i
-0.136627510525863+0.384363824930237i
-0.248891940707833+0.126988499494608i
-0.0983548441815077-0.136647187544559i
0.204257933744912-0.226771777814611i
0.558945095999633-0.0363098094838302i
0.551005342557961+0.34807997163875i
0.265042532101202+0.67269536195909i
-0.134687324173834+0.691757543032749i
-0.459354096835588+0.425343332221984i
-0.432842017304004+0.0391507935544572i
-0.222865340913436-0.234005154623796i
0.0862989638282731-0.224365012253266i
0.241742540969337-0.037304529323488i
0.106008807983923+0.25247794725569i
-0.165708975364006+0.362343946214124i
-0.467806264165412+0.139212052391839i
-0.482886288870778-0.263640803286524i
-0.219993812431389-0.604879750312943i
0.158351033948034-0.633601840550225i
0.494881297642639-0.393838545708475i
0.499131812343011-0.0355762263319287i
0.259907039017413+0.263098518391284i
-0.0558611184932823+0.289670385871658i
-0.229295639206938+0.0289836972398103i
-0.145571818304195-0.233302025779757i
0.0958473336490171-0.285303564172774i
0.350103576232026-0.122277226140695i
0.365212110588995+0.20716789674434i
0.1222180292719+0.504796605443333i
-0.230494150733331+0.535371479884531i
-0.530024971924502+0.302371643694437i
-0.586929592667898-0.0370279091370609i
-0.357084720559717-0.293124534942674i
-0.0500147493609352-0.301107281425701i
0.126443229601476-0.053112085213387i
0.0847829041962468+0.246543868447927i
-0.186053804517582+0.340109751402061i
-0.461554380357817+0.154922716877795i
-0.501270695949956-0.15534071940488i
-0.280577119651374-0.384945807104723i
0.0907603556608334-0.436127703345852i
0.426406098439855-0.187899348801535i
0.499163986230894+0.251177682666525i
0.25602424162977+0.523144779251925i
-0.074430108943526+0.539860487101042i
-0.266341099182683+0.319961425642239i
-0.210261036897998+0.0492002250105318i
0.0242377145149435-0.0304047808946909i
0.259488575355516+0.0909254259970287i
0.378349246246763+0.379923554781854i
0.190930816998975+0.654067724203626i
-0.206205584756676+0.707938734190234i
-0.473976235568694+0.475129710360551i
-0.53723155580839+0.0973218824148194i
-0.34505271394858-0.173202693704445i
-0.00940073272171622-0.204412185678617i
0.200364435378628-0.013611997033909i
0.158687714541276+0.23840179127134i
-0.101569011504638+0.359017631073094i
-0.367359164418652+0.227784331287096i
-0.475594985881336-0.120584056448033i
-0.309473477411318-0.417329767703476i
0.0266383509787921-0.507449290844385i
0.31393844827156-0.385787830448772i
0.445328283797564-0.0419915467058186i
0.250704338231642+0.167454422931009i
-0.0270386876097125+0.150732611881179i
-0.175093880924449-0.0303597845082651i
-0.159676460086688-0.345692609419999i
0.158187157030776-0.467425496324154i
0.445663489236869-0.359836920666234i
0.584469702495185-0.067142996139921i
0.516136427311659+0.224368992511513i
0.193884199470658+0.400080120038037i
-0.0728282635042516+0.378696161773541i
-0.162555005266648+0.120399740701914i
-0.0297195370977795-0.0630718479694429i
0.205400026541012-0.0239222679884127i
0.357260382555354+0.223489268246309i
0.238198181899391+0.51774863250387i
-0.0994546627446038+0.709958001591589i
-0.453122563426306+0.650309157055978i
-0.630616239288095+0.338041696089426i
-0.597376067048151+0.0265258247670547i
-0.412246624376295-0.17374811351005i
-0.115865850308153-0.113404075540093i
-0.0949513184713089+0.151867759820452i
-0.246711187212788+0.29767168546794i
-0.473940063648204+0.258118326184868i
-0.681702299267505+0.0577250879278238i
-0.510933109840268-0.283913312375548i
-0.223853761151416-0.501934188758413i
0.0678162499408887-0.441905533970038i
0.305947359896036-0.211468926957917i
0.28164104202092+0.0824677770169245i
0.110086094872715+0.244826162496591i
-0.0637392776406061+0.231475007161706i
-0.140021667251929+0.0192879764650686i
0.0425879197556664-0.21238898751862i
0.325397452930643-0.175494405871013i
0.491076407585724+0.0214916690027211i
0.514997871380279+0.369154605321829i
0.311009724380483+0.644364287320893i
0.0220616271326218+0.636999907952327i
-0.204440266915027+0.443272584094998i
-0.207784443968888+0.185033772579823i
-0.00378111947114174+0.0694437631251047i
0.15076340605174+0.109149997391098i
0.200982719582699+0.300323958581801i
0.0533664329652687+0.499028421311561i
-0.223861733285064+0.49331803915141i
-0.435521997991628+0.293340415922003i
-0.541587617321247-0.0609937221801004i
-0.387674728923886-0.328236597510714i
-0.0928493485203481-0.337085262772542i
0.0992698894914946-0.226575916530307i
0.135331245169537-0.0243365302592983i
-0.037987899054223+0.084424640120637i
-0.242671456561444-0.0362008295934815i
-0.261824837732311-0.286357888209398i
-0.0831962557378801-0.544599480252546i
0.224401052533722-0.542538779219193i
0.52560920792041-0.304714575764419i
0.569079723914116+0.0363831729321176i
0.397605447452271+0.315519975564933i
0.125241452997494+0.372925708687481i
-0.10885310614446+0.281440870881226i
-0.131003484870414+0.114289581152889i
-0.0406074946777668+0.0233714211121752i
0.153395182079789+0.140135981303624i
0.171897079372165+0.395811405744902i
-0.0781607043739908+0.590145074358248i
-0.386373807037374+0.606318830527431i
-0.697373508526189+0.416873815926507i
-0.792275258809709+0.0709094943159905i
-0.641677376076363-0.257572802153435i
-0.335941241550599-0.378524584727733i
-0.0919159145520813-0.242042202023984i
-0.0631323990240321-0.0434761650775514i
-0.12849802677375+0.0449259818961729i
-0.28415790393312-0.0371397722483516i
-0.332871102430437-0.21285774217387i
-0.10922484555844-0.371224298006616i
0.235758295538859-0.395428748603077i
0.533561403861961-0.204903642512117i
0.587004472443394+0.113899385363962i
0.441927806423308+0.437818527541472i
0.170869590698261+0.572019445689066i
-0.103263351716157+0.499442172604146i
-0.124273257529178+0.295560913139968i
-0.0171036964562123+0.181832497241072i
0.108799138806651+0.250458469491903i
0.145043413178075+0.363572307745925i
-0.0245723588320651+0.526333398660568i
-0.28042837458112+0.52571369525508i
-0.517039857311695+0.32286722805426i
-0.542846113161452+0.00685705366992552i
-0.333872586329964-0.297092996935369i
-0.0517040626451169-0.383229013936165i
0.198673680838526-0.277883813936504i
0.243134725534917-0.0621187266835967i
0.132604929516655+0.0708608481196757i
-0.013246925349675+0.0486277729959026i
-0.0910826911081526-0.0913363590388311i
0.022943650534439-0.236815903330301i
0.244908402509989-0.246526629677419i
0.47889794005537-0.0918711931290605i
0.466444759623645+0.212990476355928i
0.239217911750685+0.438106866634559i
-0.0056250518844112+0.505425312053393i
-0.273842553648163+0.349184114318696i
-0.335939180143862+0.0538660005132144i
-0.204619925248849-0.0588903184643161i
-0.0623923295151693-0.0760558539547572i
0.0314987849079793+0.0535062501225445i
-0.0431480463692986+0.258018623002285i
-0.247647492423765+0.2765028750432i
-0.443016461987202+0.152732914411654i
-0.514659234014901-0.0981908312827038i
-0.350821391490233-0.30351699974459i
-0.111737761283473-0.352986049292732i
0.0832855057173251-0.21560699225929i
0.142335359244156+0.059969661941055i
-0.0268061113914359+0.251235885986088i
-0.208550330180886+0.236995318742987i
-0.331641393703781+0.0243800129819455i
-0.300597760905438-0.114236548831075i
-0.0993485026020751-0.166029241458978i
0.103702467625308-0.142256437814657i
0.200164633846885+0.0567133778506648i
0.09503672345527+0.259961703124005i
-0.106536783810802+0.330942820697735i
-0.271657993247377+0.189511230359821i
-0.290420467680732-0.0278602839141912i
-0.130136079356069-0.191381202395747i
0.106634069688447-0.155717926413519i
0.27949317049569+0.0406413477472207i
0.258129864578619+0.211641957134213i
0.120115983442267+0.326744088450713i
-0.044512430291038+0.287520237154808i
-0.10027643119333+0.113330883430392i
-0.0124177240188958-0.0284451935943572i
0.179531927302448-0.00163652841110201i
0.376641871015615+0.140359150483544i
0.373697346367148+0.398834444994438i
0.201304742699431+0.586726744410861i
-0.10588672332995+0.581600736637088i
-0.346423987863756+0.447788410845323i
-0.368896416865313+0.189169033959726i
-0.270812883261898+0.0394552474112318i
-0.132443056600528+0.070721563978786i
-0.0727885961657105+0.192595281660576i
-0.211919786327174+0.257458942127989i
-0.431471143975233+0.169217203980387i
-0.591694031875555-0.0452141323400063i
-0.589841449296574-0.335191821229554i
-0.362995884325098-0.616255534100342i
-0.0359767166074455-0.708253446613023i
0.245592701581973-0.61338629568189i
0.372147320255606-0.441998343307654i
0.34413543894779-0.23549325569858i
0.2275146496774-0.219718776551604i
0.242022261051069-0.257585065662961i
0.418208010281485-0.245617044190918i
0.658006649057363-0.186866624595145i
0.797020193072127+0.112047793919655i
0.73474046204896+0.519481391167012i
0.499774270414787+0.809690432018154i
0.101708854819692+0.918059250882177i
-0.250117278831109+0.874017523698322i
-0.450340095437129+0.660589832530916i
-0.487320123589291+0.440926637503781i
-0.492282953485079+0.382586546406107i
-0.532019747846363+0.383065339364156i
-0.634003949158657+0.373412672637997i
-0.840032405209756+0.244939525697704i
-0.944881783820286-0.0391945087257536i
-0.857903415804187-0.395106616143322i
-0.598796332252618-0.694479376531514i
-0.227162780680888-0.797993770147888i
0.0977109001693012-0.680634422081474i
0.316785442506084-0.47023459858485i
0.375211056192582-0.284682510785608i
0.320073408458454-0.121553635396407i
0.362757415638134-0.105064427722935i
0.493227361829484-0.120045279856391i
0.65531779302343+0.0345871960940125i
0.719144290449182+0.318831710136066i
0.61879920994974+0.631627038862871i
0.384176675127179+0.865470387046533i
0.0328017210125124+0.907164015914841i
-0.264360299878467+0.757433858604839i
-0.385452163843558+0.504946818291656i
-0.384638654684359+0.23311774605206i
-0.351561946021052+0.148065782390097i
-0.229450809537685+0.152326261305127i
-0.253601788204936+0.156772476850346i
-0.372303133805624+0.112306782155782i
-0.388358558765745-0.0850113260593283i
-0.358278964734115-0.299546586262157i
-0.147287892579713-0.446322478259547i
0.0993071667205776-0.44188580045146i
0.336016705988474-0.308662279510024i
0.44635818640135-0.0576409858475235i
0.337592108717609+0.171947010991254i
0.189583856480302+0.227372369628269i
0.0531194668449447+0.215216300600501i
-0.0239614435932141+0.131514437649011i
-0.0394217762941958+0.0743598912509702i
0.0343849347822756+0.124169823333511i
0.0455746104545423+0.244589247411502i
-0.0676623418656869+0.316304101652078i
-0.244133759609924+0.264758148053461i
-0.404934656250408+0.100525084563975i
-0.396314295641206-0.147120388908084i
-0.276083736102237-0.281503888701136i
-0.0846656820314506-0.344082241275315i
0.126561471978677-0.285319408299252i
0.195852560580083-0.0596713380633787i
0.154039540447532+0.0288763145143204i
0.0960689043697732+0.0500355797563872i
0.014937354645826+0.0591948591920005i
0.0562998201378363+0.0149721768767303i
0.223271363913895+0.073223201847326i
0.255296737725639+0.188604712393601i
0.156067277155285+0.388696798612333i
0.0310990989688975+0.524044922501043i
-0.232474183660328+0.500130231117485i
-0.422306687937997+0.423974404106228i
-0.405281670480412+0.206383449243283i
-0.37212616650768+0.0497373950293126i
-0.215876930150191+0.0130112989205859i
-0.129945819975625+0.0203170977758363i
-0.194706009697795+0.125413589253364i
-0.236492891857587+0.10669733046584i
-0.309323710429189-0.0063017979512537i
-0.252285824706111-0.117992811720692i
-0.0400343293046738-0.27081083132608i
0.175990179562719-0.238861285713219i
0.336862207335135-0.0564640770076906i
0.358058805218756+0.117461203776567i
0.227427947980769+0.282232857072619i
0.0979408143490839+0.298111389728093i
0.0115733538415635+0.226556054534597i
0.00920346741976383+0.137415659032666i
0.133271539500043+0.0977237946992984i
0.204321101624438+0.181533049589346i
0.174950212580911+0.272958697975592i
0.0600785677835842+0.424241383073529i
-0.133010372582071+0.39589169104436i
-0.281139955718765+0.247855747033283i
-0.278456260909114+0.112045452392868i
-0.137655722492752-0.0687565040544531i
-0.0238657863443663-0.0762948336102566i
0.0332949464774962-0.0635697466694887i
0.0294089597285966-0.000427086476856281i
-0.0794502094291532+0.0643530899759376i
-0.159727699858801-0.0282020802401517i
-0.107304026559769-0.1220914016672i
0.0214817830935291-0.209995654459122i
0.146523517090946-0.264946159351046i
0.290632046949633-0.1438240161108i
0.334298929642013+0.0581452685504454i
0.230689383753138+0.190615526825486i
0.110360899002348+0.27743474100247i
0.0302803585026941+0.271154751396805i
0.00704675061298389+0.218012448007i
0.0483702097424129+0.163580883812235i
0.0397563098424627+0.234651450720285i
-0.0160812152217909+0.403916664337022i
-0.130135827207167+0.463725738186948i
-0.348350368701395+0.448882073876482i
-0.490100609744976+0.314586555439204i
-0.560040339908748+0.110425345421873i
-0.479824614235322-0.0664981122137401i
-0.39013894904428-0.168280907509611i
-0.317519684270287-0.160359434251106i
-0.21493990791327-0.102253346008063i
-0.2193934130239-0.0984107904693425i
-0.166199228072661-0.195003006241261i
-0.0881359421222773-0.31068905014373i
0.0566310177188117-0.329856464027765i
0.296441813893012-0.284192205288938i
0.466604500691673-0.145647052350442i
0.511455390434913+0.128471774842507i
0.457402941202278+0.353055537187657i
0.310020848967446+0.490579886462244i
0.152364143753222+0.502447796895924i
0.0450709610181945+0.461658821264658i
0.00949330293339953+0.458943126502068i
0.0266945038707025+0.485402605949776i
-0.0533290657576707+0.540713179942159i
-0.190703464066937+0.544995051740481i
-0.359802812937801+0.470669689348959i
-0.481926731515434+0.292806843747754i
-0.500207649223336+0.0634832386595573i
-0.433619988653635-0.0996057615287357i
-0.269989509487441-0.176147304486921i
-0.111142031608367-0.234646801285726i
-0.0192250888782572-0.191387140745143i
-0.0156892757642277-0.111655606261423i
0.0163413912156461-0.133438209389252i
0.0307953776944525-0.148730724889429i
0.0664172331050262-0.159310582034285i
0.22251410824733-0.115615048694702i
0.268751987723725+0.00562618564565954i
0.283255796533088+0.119862490244155i
0.192427014597035+0.265982760088108i
-0.0296739255556713+0.301179187154601i
-0.0861101387106186+0.191390599080914i
-0.135002823257908+0.124486524085724i
-0.135814627664617+0.0854543654004925i
-0.0364883245283475+0.0244402278094586i
-0.0062989067164046+0.0526758258216492i
-0.0256758067821235+0.0849530152663873i
-0.114212664633938+0.078914884752739i
-0.179474255302831+0.0868102107697378i
-0.14986444346661+0.000825880961412277i
-0.0354716246908725-0.0283617374953233i
0.0841646193507821+0.022688367040747i
0.140551545025234+0.118025306121824i
0.103951529806468+0.254713635262877i
-0.0168035190309706+0.353362104628432i
-0.182670636825028+0.3604397487191i
-0.316394972587104+0.294747592061052i
-0.274592261523986+0.209142527279407i
-0.25599837325087+0.12105100313614i
-0.248644637983205+0.119079622703595i
-0.229680168865946+0.115848189140176i
-0.298221627486215+0.131612945892253i
-0.33342788432415+0.0707863504590489i
-0.337068254053661-0.0754309488621558i
-0.223391996110847-0.16278774495218i
-0.0725238165386096-0.230192298455933i
0.0587021496769653-0.240566397713891i
0.189073027842482-0.141918578546984i
0.232723174155103+0.0415964082010665i
0.216402673558056+0.134821905495584i
0.176640179109677+0.172806886213516i
0.148485023330989+0.191644569264276i
0.140328857603822+0.18042132139167i
0.154603797201411+0.24006379898576i
0.162541938779924+0.30964831305896i
0.090042194593316+0.415583438446777i
-0.0305989610764159+0.473438380947132i
-0.184662074439363+0.387720590806983i
-0.302475735618948+0.274953507591959i
-0.254764827701671+0.126454501329228i
-0.218523797426423+0.0449163999835428i
-0.183912880118442+0.0127027710592752i
-0.124561732718982-0.0107946761194191i
-0.107716770728477+0.0238798430558484i
-0.0953500160271197-0.00546103839314158i
-0.0940287742253085-0.0375691420870782i
-0.0600399692761515-0.0538145135601397i
-0.0077915546257071-0.0895660993857511i
0.0812975965510883-0.05465462053705i
0.0770649179196593+0.0468253443184878i
0.0586927861204785+0.101955218751833i
-5.81684782384547e-05+0.117784251658969i
-0.112925622218909+0.131648269814218i
-0.123389601770922+0.0596005432380502i
-0.1479780750178-0.0321278546795383i
-0.093955504146835-0.0454906326270547i
-0.0191911561136823+0.00818823980743555i
0.00256954148966023+0.0350792177794172i
-0.0250561959092498+0.0279553928040166i
-0.0872801774489589+0.0697359289327657i
-0.0985387471741591+0.053747400413506i
-0.082946065350341+0.012242605799935i
-0.0338114037324799+0.0254753607672203i
0.000187480925060719+0.0543099117657463i
-0.00151526158793743+0.140466807298992i
-0.00101576868342916+0.212950101599003i
-0.0564390807681387+0.238565051411374i
-0.157494278765921+0.231894224634725i
-0.231596819704997+0.159192225429328i
-0.240121121164362+0.0869200198422523i
-0.176135614576351+0.0714148398923567i
-0.155477127971203+0.0785250834251644i
-0.147220799189108+0.0586967392082871i
-0.148140708111491+0.0440503055495924i
-0.161282476642123+0.0287154247359614i
-0.161926261231995+0.00976677180335573i
-0.120429114316121-0.00674702848787408i
0.0277614006529923-0.00864650716680201i
0.0876243647026157+0.0445086090121859i
0.0901649941433407+0.0741332661590841i
0.0936386907430437+0.120897211936025i
0.0211937736427051+0.184903192318836i
-0.024295116869245+0.181919262426193i
-0.0486134321451688+0.163956503280418i
-0.0398724526089217+0.154990089098438i
0.0052346294426054+0.122366151867224i
-0.0183035384405112+0.0942887271564351i
-0.0816493813008383+0.120700066698199i
-0.136889440905163+0.106606502198788i
-0.137507069173306+0.0473850600252268i
-0.0917340134183149-0.0116273329922602i
-0.0647248309442144-0.00357060484460642i
0.000169605440542129-0.00085615483565694i
0.0626077449334392-0.0310725970644847i
0.0545317250433801+0.0302942529392118i
0.026497434806193+0.049152602823984i
0.0328475403223285+0.0542398796473108i
0.0361896858597947+0.0757741647657553i
0.0177388771000941+0.0685302254504925i
0.0256256613682864+0.0567849538517912i
0.0224002800000719+0.078655982860932i
0.0211566574798669+0.111722995467231i
-0.0355603268042044+0.111885109521078i
-0.107503268038595+0.122952595442878i
-0.104151641500784+0.109184474091571i
-0.121393762125036+0.0379893983637925i
-0.112584291227173-0.0249324469242255i
-0.0608577976618577-0.0455712325972884i
-0.0436199729045604-0.0288086441112863i
-0.0491820086052308+0.0181071434146274i
-0.0214449514668699+0.0573732121174331i
-0.0261444517020193+0.0945639583602339i
-0.0575644070090144+0.0815120663204365i
-0.0404625734309888+0.0675088380178789i
-0.0551656226836022+0.0875916613662979i
-0.069937188723613+0.116772062273523i
-0.0617377659156872+0.148093589115041i
-0.0867549822573847+0.118816954110798i
-0.0798986958003878+0.0913919560801116i
-0.0928274208307437+0.0917919167599727i
-0.131330759733312+0.0640079783887283i
-0.126516370491706+0.0398641699572928i
-0.0994063594928135+0.00319923445044188i
-0.0667431005230151+0.0105388819024773i
-0.0218950254952586+0.0507877146075395i
0.0524405203537414+0.0351653628710875i
0.0793480306598253+0.0265113202769602i
0.0805567147080833+0.0538839946227928i
0.0840320985875929+0.116393414791667i
0.0608918647985929+0.158635664273083i
0.0659072695154491+0.19584951072314i
0.0584767621408576+0.219880085836894i
-0.00157357585813116+0.220128941938633i
-0.00863473995238646+0.223701534788267i
-0.0871984016641519+0.190660368352578i
-0.184288775094006+0.192126907916017i
-0.140495370427559+0.141100280759038i
-0.1181944529744+0.0781962794201189i
-0.137464684049962+0.069007547922844i
-0.125269672876972-0.0119765552603867i
-0.0698541442924584-0.0520638497044807i
-0.0204844337712982-0.0785778862466193i
0.0209509211834121-0.102863620296473i
0.0401808641073291-0.114711233956642i
0.0882724938087083-0.0911885180748917i
0.153272531734937-0.0163449076749455i
0.159005708460658+0.0230404013991609i
0.185841758244348+0.0768428313169522i
0.175048883118398+0.123078155616107i
0.0969053744460056+0.194989835414361i
0.00121804043110281+0.214494738488503i
-0.0485469573611674+0.231423478880622i
-0.074378601283817+0.214243455642537i
-0.136363589435585+0.128192656509798i
-0.124689240624358+0.152903208247003i
-0.135756979042432+0.10036376723845i
-0.190228729195666+0.0676580928626113i
-0.205905396358391+0.0244630986997313i
-0.15134858106635-0.0543108162305265i
-0.10386476229281-0.0713390143083119i
-0.102339587738574-0.140821610426189i
-0.028768107277278-0.0973224541808658i
0.01135789535501-0.0808065249699333i
0.0575290805632869-0.00713986232547645i
0.09521450038337+0.0930768223591293i
0.0861374828867365+0.119845731563574i
0.0576463263712007+0.186692815588287i
0.0169176373789869+0.157760894303467i
-0.0214041166862628+0.178800288899581i
-0.0627960558304246+0.188618374840082i
-0.0844378549548273+0.193416084925233i
-0.113316685856427+0.222311387591397i
-0.127857989781043+0.17764104490852i
-0.169142146033105+0.13242657709961i
-0.166916458376996+0.0621013888507889i
-0.136588353786493-0.00373991662415281i
-0.0736942783027703-0.0114563831916309i
0.00900774225184947-0.0185480098145447i
0.0130943011273567-0.000162411066608593i
0.0860092057272757+0.0447623157129471i
0.091196900299917+0.0363375931970939i
0.0453700581788951+0.0783615526434442i
0.0902063086918334+0.130109687834372i
0.0973673216778133+0.133740421513198i
0.109750083047515+0.168152510319538i
0.0898527994979827+0.227438074326352i
0.039003029451377+0.279696561403281i
-0.0486977513120397+0.293208149722724i
-0.106300948331785+0.246730149306343i
-0.120653536012093+0.192591758403368i
-0.148450529490542+0.124704361153918i
-0.122446189416564+0.0397021579185886i
-0.11439374553458+0.0473090025136938i
-0.0769795442772959+0.0263013740535954i
-0.0789485237323222+0.00605769941646016i
-0.0889521065975829-0.0183431744628017i
-0.0438041300381672-0.0663382719499726i
-0.0401319294845146-0.0817608292305569i
0.0507813439077301-0.0945628205841478i
0.166794173665609-0.0497109126621625i
0.157541533636867-0.0142695825158937i
0.155424041480456+0.0698692921904277i
0.132815972843224+0.123999673068929i
0.0701235285338502+0.16613691810914i
0.0711582367851799+0.183902078784021i
0.0364818798556912+0.12787462908056i
0.0544073786373161+0.194406311184916i
0.0922077684461137+0.222847761155085i
0.00137292455233867+0.215897273609528i
-0.0561875025540978+0.281006527186017i
-0.0977608704538493+0.261430041208943i
-0.171421425571665+0.176009235548361i
-0.182182762948764+0.117778499046575i
-0.160755732495899+0.11962308779935i
-0.120114919483046+0.0780572032291065i
-0.0842626429296425+0.0652350029478206i
-0.100586177747757+0.138144710899976i
-0.13395864736454+0.120082187046927i
-0.143303275579892+0.082820876712619i
-0.125578269525281+0.0237991328682112i
-0.0661930845462024-0.0544681138961588i
-0.0184884985608137-0.000967151758552805i
-0.00766378562399943+0.0190691672950797i
0.0411580146321018+0.0240017170405411i
0.036285294037444+0.139073521066244i
-0.0128671109722992+0.157669623878895i
-0.0423319077522084+0.133662059244533i
-0.0281293214011548+0.0765052117931802i
0.0416135849441725+0.0468793832739798i
0.057715731158354+0.0803633108813833i
0.0835813395742205+0.150435883644494i
0.0650994630688242+0.252226110210535i
-0.0204656696355258+0.216460143066284i
-0.058822601299407+0.193869175068865i
-0.0660597777477491+0.136266550041877i
-0.0131092330943531+0.0922413029418897i
0.0192730922057128+0.0993365689537701i
0.0273821654910954+0.143908495223198i
0.0282538299921716+0.224800953701816i
-0.0309814532667789+0.194304579857729i
-0.0887009167717441+0.172054139751214i
-0.0785307520667805+0.101878799490556i
-0.0532673077809135+0.0582589174787334i
-0.0206683293639531+0.0723425936045672i
0.0497073586762336+0.105151732595667i
0.0413918654797107+0.188674134461933i
-0.0358060020487287+0.211518042051693i
-0.127141735663586+0.191608778537427i
-0.185197312107333+0.106640564679868i
-0.176607737206859+0.015713613441955i
-0.0996003126238379+0.00201243093699329i
-0.0527291107520227+0.00430875167527072i
-0.0157578594027847+0.0379578272226487i
-0.0247329589959578+0.0839712065309137i
-0.11683350068205+0.0732430753630492i
-0.119473582529532+0.0107416000000995i
-0.085030677713536-0.0564082118099009i
-0.0102399008196128-0.087115739484232i
0.0867699368481126-0.0758308219515423i
0.149844592854613+0.00204301999069289i
0.175755755523215+0.101870089031178i
0.147182120552158+0.150112920401i
0.0924501079378463+0.162773938217274i
0.055237763915865+0.174813601777845i
0.0305703541913962+0.215811076872468i
0.0640784740245901+0.23932878685762i
0.0650674650126429+0.265241612255743i
0.00862798591718+0.335541872055055i
-0.0821413487503127+0.403487515799848i
-0.209413935031975+0.3781705807522i
-0.260401417564858+0.276125299254511i
-0.33344470969323+0.192251055193568i
-0.277246906131741+0.112792486009443i
-0.201097999356687+0.071937098133665i
-0.197315231114766+0.0132873919668046i
-0.161085822510268+0.057043107451912i
-0.238620415717521+0.0606783885945871i
-0.207342124363999-0.0400647632577514i
-0.141742533501624-0.0633922598662933i
-0.0957021562047399-0.165957511058654i
0.0885420467187333-0.159722988864933i
0.196588024031021-0.082538348297716i
0.218313622702738+0.0195243382290683i
0.184862046691926+0.168726405518145i
0.0871823023582962+0.194901030726714i
0.0468672231117261+0.172967225054904i
0.0745036835031356+0.161328171059024i
0.151129378672239+0.17125613518846i
0.163805112509892+0.228804675586745i
0.0957073869381888+0.302518613766789i
0.00717322195938484+0.364375278618064i
-0.130196745539558+0.371891729667744i
-0.211092018979093+0.277379459472528i
-0.218520103506547+0.149918151339751i
-0.171399539090243+0.0571398508136704i
-0.0805974330028146+0.0518065189016805i
-0.0178350111117961+0.0943967319221031i
-0.0427233562205494+0.181475827668273i
-0.129204154589702+0.23245688138678i
-0.229684870911745+0.138318809467509i
-0.216515004537078+0.0170033998681382i
-0.135389733495062-0.0533272804489407i
-0.0533278915169228-0.0748770958548693i
0.0635025153538468+0.0125539867064126i
0.0162460850597927+0.132009164231944i
-0.0688142914329978+0.190255772683819i
-0.144577975302735+0.146350267969466i
-0.196571421232288+0.0244025017803132i
-0.133757606851147-0.0142229795146512i
-0.0400178687978251-0.0822891175613476i
0.0391095450775312-0.0433895992463112i
0.04257447726129+0.113513280366987i
-0.00261126749691702+0.180926731151043i
-0.0879222126993243+0.198724268608078i
-0.148954952020929+0.102391575031431i
-0.111519083957215-0.00282311776599179i
-0.0206429023140858-0.030953149874975i
0.0788217709483796+0.0284585817022944i
0.151668440224314+0.145682601220529i
0.0654980929590199+0.240656008913379i
-0.0356496641677833+0.304915031860316i
-0.0938737662256864+0.280946676341962i
-0.176792952312772+0.141169340423876i
-0.155809141186608+0.0818918099961225i
-0.0787035676726764+0.0774083603465763i
-0.00763111691271554+0.128881109918244i
-0.0416932915816418+0.263920171776396i
-0.13174375808682+0.256221011278036i
-0.244270464710151+0.186200721359132i
-0.297510672817178+0.070377183622242i
-0.247326361069132-0.0638910546850266i
-0.126053967191272-0.111102839339871i
0.0383255311551204-0.0558088395352953i
0.0868165873075463+0.059371106047888i
0.0618466874793013+0.144469302739776i
-0.0597406092988641+0.13500112306695i
-0.112745407290611+0.0645709646699785i
-0.077621931606579+0.0209004472393089i
6.44391631837452e-06-0.0550039340816505i
0.140375585251993-0.0201831856608487i
0.194907260385902+0.0921619327762745i
0.178439240004154+0.205961673477888i
0.0301392930460136+0.278921454490179i
-0.125599754621129+0.241079198199412i
-0.156868235109212+0.205160903030253i
-0.157958375601367+0.0774245219071696i
-0.0858858253135643+0.0487917050785476i
0.00720358383515569+0.0955010601616441i
-0.0116664347676829+0.134962890839482i
-0.084575306258633+0.227010644175478i
-0.216921414287634+0.171044217796907i
-0.270057123666777+0.0480786866586047i
-0.224998142718814-0.0540868063138041i
-0.113580120067121-0.107435648806889i
0.0423398741301068-0.115027560859078i
0.107361078050209-0.0244121124603095i
0.06945724420797+0.11184019868202i
-0.0579195317940877+0.176128491748257i
-0.134855601580528+0.148016134320821i
-0.140120230394976+0.0376318458136229i
-0.0584735407369142-0.0543201027348925i
0.0334918575075606-0.0651825114603742i
0.118552880064989+0.0497611448268829i
0.0951744494258498+0.184998303252943i
-0.058393234027174+0.307203413317674i
-0.146693716376172+0.271458401623097i
-0.227818904641465+0.119197949884837i
-0.185689936629573+0.0341504280538475i
-0.0503475314689115-0.0475115498714131i
0.018587126120307-0.00384382890627683i
0.0216671494792621+0.117116125830801i
-0.0313533810488113+0.207630643392702i
-0.139809715213186+0.222181784057989i
-0.221919945125186+0.131125691894269i
-0.20644797029464-0.0021853413455277i
-0.0906109217488434-0.100353227179978i
0.0519393365105031-0.0595539080123851i
0.0664146966287867+0.0790078445860798i
0.0383255526367301+0.234594199666814i
-0.0496964199749853+0.254938384860553i
-0.173343333858493+0.140738177329332i
-0.185123712964138+0.0161524302469952i
-0.0896881671909178-0.107851749856735i
0.0309502063793636-0.139322510052728i
0.125826947509528-0.00242911817362515i
0.154219378195113+0.168351407594808i
0.0750730969853601+0.254520788386946i
-0.0408361187697839+0.277064785246182i
-0.155404669224707+0.136373428617915i
-0.118068831866002+0.0132422884322656i
0.00765144602121279+0.0271414764629904i
0.0740024376928922+0.060464821924483i
0.110872224402838+0.195820686348493i
0.015691507950594+0.317053673373342i
-0.159346883966498+0.335876868792694i
-0.267693399811068+0.237516863251918i
-0.300033245030552+0.0665434092548556i
-0.220945648914814-0.0782231132758176i
-0.0588754453758323-0.0887335684110726i
0.0151705325701994+0.0222923353954935i
-0.0153488843935326+0.0745956718161143i
-0.12289416231876+0.104290319016891i
-0.211993483646706+0.0430272747286644i
-0.193353424993218-0.111615114515613i
-0.121811314341395-0.205317251230691i
0.0367397875133197-0.223000270689795i
0.190523786247415-0.0910632841782232i
0.210717324888071+0.103647622294836i
0.133301504400909+0.187344156885701i
0.0285932431256892+0.208601633528871i
-0.0491700475786064+0.137692269284871i
-0.0365994632096699+0.0310729898743961i
0.04752272914866+0.00440731218109434i
0.15936635265393+0.0846014624251217i
0.174758996891653+0.22065229512667i
0.0779723723978113+0.325483096150404i
-0.0862718265579264+0.361071820955841i
-0.252605108417829+0.230094277250217i
-0.248504493939482+0.0791074950469227i
-0.168032677096808+0.00136173505525641i
0.00962011471805523-0.0357913826749647i
0.0793822137697709+0.0603516895025944i
-0.0090881729033925+0.17339091788364i
-0.0619738061746962+0.230483179199093i
-0.232041276202864+0.160265222458404i
-0.250707766811875+0.00644675580269564i
-0.154105041347968-0.0707701909481444i
-0.0694213332917672-0.145955066107986i
0.107666764148117-0.084503010787421i
0.124263500492411+0.0475190935229319i
0.0286679264517565+0.162580126501399i
-0.0880208263505196+0.203314299153609i
-0.191642444799907+0.0686334958160964i
-0.155141293308987-0.0402623182628095i
-0.00957136638220724-0.110737166665105i
0.144938380890926-0.0617650605430652i
0.226394444779756+0.0565269683082698i
0.163876073083005+0.188612701363879i
0.0122847233000873+0.294648995547974i
-0.0768669233749043+0.242017368000944i
-0.12453622758867+0.120838620296159i
-0.0544803070902654-0.0156071448207221i
0.0656941777972679-0.0118434595391764i
0.116788585328017+0.0938896224835258i
0.11782324473358+0.234000354692342i
-0.028956539646014+0.340688024737842i
-0.209084670725687+0.292003863807404i
-0.24581578386361+0.140815239856746i
-0.182634379366894-0.0591252554946099i
-0.0540693656626686-0.11044437205279i
0.108836064392834-0.0639750113110521i
0.12141908667937+0.0729120745996933i
0.0190070247010366+0.202577729660543i
-0.10836556978801+0.171672835483964i
-0.168475571778747+0.0885770363613113i
-0.131328804537884-0.0511581481883439i
-0.00855367055383165-0.109025252528945i
0.164448641076998-0.0858626601062154i
0.221343815502919+0.092284236337129i
0.170167337070343+0.298710175133509i
-0.00301834789537181+0.338290568671856i
-0.145019159037587+0.292461155381938i
-0.183345447373534+0.125014076174284i
-0.121880706291121-0.00343145421556012i
0.0150856403624486-0.0155978521318955i
0.107013482189282+0.0985290336039066i
0.113328039377753+0.275347215603494i
-0.0635744648816107+0.349471731572144i
-0.212149667766615+0.276361961249787i
-0.285119679174903+0.0849312757172145i
-0.262945103021561-0.106687583089771i
-0.0752617938031791-0.1813240763482i
0.0882614617948882-0.102347760723532i
0.170666825941569+0.0519610504521542i
0.0948666282171461+0.194601085187158i
-0.0503621607342358+0.238359237513665i
-0.172788831115854+0.131344894713796i
-0.206176555878282-0.0295499705762102i
-0.0471389811340121-0.127948144081155i
0.155941176002067-0.105421479033149i
0.215536126510609+0.0436223884287413i
0.146659243358295+0.222420494800927i
0.0178307385794993+0.306623627187555i
-0.111706975024522+0.209885108622284i
-0.176173927397523+0.0412944148713224i
-0.106995877773737-0.0707804270527515i
0.096745498496102-0.0821124030633921i
0.250116028173552+0.0655243704444849i
0.252438467972275+0.253176022908007i
0.110395561730675+0.351460086666642i
-0.0800297064768371+0.330404582521452i
-0.182297748436299+0.22222492365584i
-0.148434364970682+0.0722555422165666i
-0.0339378204427625+0.00449987736533817i
0.0798007886934121+0.111579130504677i
0.110350983801567+0.244255148627595i
-0.0145592525175727+0.343188978584943i
-0.201363116540078+0.362416849903307i
-0.351285754334421+0.194633509773577i
-0.354204084515246-0.00532266865781998i
-0.216636312020708-0.126803729938853i
-0.0309316052931523-0.157282694395038i
0.102446068714643-0.0887107370248006i
0.100537237729027+0.0311732563719096i
0.0562041865860759+0.121075993430513i
-0.0645857181572733+0.0520768646713453i
-0.0992227796493497-0.0474962039283195i
0.0214548022267056-0.136655188861444i
0.197354345603937-0.168418149959078i
0.372792158958583-0.00193287110354565i
0.383848597384827+0.202347193101731i
0.254480214833815+0.387629264939667i
0.0337314514330853+0.471205605527506i
-0.14894978161288+0.371941417489294i
-0.190464856106073+0.224045834510517i
-0.0975100068550471+0.116455026026964i
0.0386436635391207+0.159460154475911i
0.0535620860915198+0.268596999597183i
-0.0345101546445063+0.357617455440463i
-0.22065685366445+0.384194262464611i
-0.380976938810289+0.243400725476336i
-0.390966329037446+0.0274271317694728i
-0.300481181408495-0.139894406510221i
-0.0837692835994547-0.19712411429633i
0.0694603583458785-0.147602153346683i
0.113207041354971+0.00389902746159898i
0.0241410421823252+0.136134174001699i
-0.129109624740978+0.158197907802061i
-0.171565712519849+0.0317270469262662i
-0.120859025861983-0.15091434132202i
0.0581238929516569-0.179692735495747i
0.199468894793207-0.0959874510098712i
0.282184817279034+0.0723099402845058i
0.186020219163698+0.287349508778559i
-0.0155337540504108+0.324720407374169i
-0.107313526530978+0.19545461191461i
-0.134420407975368+0.0446913890327655i
0.0201125984704915-0.0346686959434644i
0.214843192261093-0.00173766848243947i
0.305605581853785+0.15369397348575i
0.242642436164431+0.393718102673215i
0.0483068288322962+0.499375572765436i
-0.137647460783817+0.447737027785282i
-0.233105487687721+0.263577370680517i
-0.158248988980638+0.0978101372735338i
-0.00754716046757877+0.0850412085812933i
0.0584886239521701+0.18403194230867i
0.036216280391175+0.36262629407692i
-0.106940704279749+0.465492327808426i
-0.364411294540912+0.38758202110856i
-0.50568214340105+0.158862731979028i
-0.457525687188447-0.0395108784011213i
-0.264272585833557-0.161476316640222i
-0.0622600473177856-0.152574339223296i
-0.00124399536026587-0.0203482184358342i
-0.0557826747697709+0.0847800185814604i
-0.182782969270115+0.104367351402717i
-0.271729337692334-0.0474917864842326i
-0.217586576635641-0.224903563934115i
-0.0189807685250204-0.310929984063199i
0.201102154511811-0.266803694216929i
0.35230552094966-0.0681866162399083i
0.374841709746982+0.138325058611522i
0.23412231329049+0.267264030398846i
0.0556170757222741+0.248250549262641i
-0.0675709734479724+0.125298917577902i
0.0125520932536966+0.0166893106314423i
0.193812794478742+0.0251707588855857i
0.302389457411229+0.173552522124777i
0.28718109349123+0.387717616358433i
0.083680320789544+0.536655246719116i
-0.101919399923647+0.491357545149051i
-0.262088583218267+0.348029574113019i
-0.274992821998599+0.179368208126943i
-0.111696277193292+0.0683175842994036i
-0.00291189430380248+0.131184574331404i
0.0364574742621176+0.244312596752347i
-0.0675434600865783+0.335722126122251i
-0.262049836205215+0.327459203840637i
-0.410541953182174+0.189732991010176i
-0.43008158162568+0.0252485292741159i
-0.276358709563495-0.143055044682916i
-0.0606603403424505-0.199385235711304i
0.0666657099492591-0.0959485731063456i
0.0565445263956973+0.078565901752979i
-0.0447412733248515+0.148757127905445i
-0.172333698745757+0.0892394739250947i
-0.2387825788132-0.025784774958557i
-0.120199733411587-0.195225839296816i
0.0844379739412767-0.230081061772408i
0.291956674239834-0.0843029467515636i
0.351006362663981+0.0962654915759455i
0.20572057861495+0.277374351893015i
0.0163532540574375+0.380098254997527i
-0.133245850904529+0.282930965526389i
-0.132325670289948+0.134737692762405i
-0.0414395576689274+0.0545418434145779i
0.126345566976362+0.067130941088803i
0.152277807669283+0.223476033703561i
0.0494561008305157+0.386638931242247i
-0.107335646481026+0.440079325296538i
-0.35619945196155+0.342656158719504i
-0.374344506271255+0.0985821583009289i
-0.244094625704765-0.111635196870509i
-0.0482256047324072-0.149424028449059i
0.122206791848483-0.0304444296723382i
0.144924288610316+0.189057416108532i
0.00555346212264747+0.300891021756991i
-0.175818588601726+0.268135023237638i
-0.207861990492686+0.119066696131828i
-0.169598554794983-0.0776180188441355i
0.0127487528260357-0.0855494439646096i
0.132531061511949-0.00570006623325399i
0.13507213444347+0.15916638372288i
0.0665878622531392+0.346097094915982i
-0.172860897851617+0.323290950653762i
-0.332339178190852+0.208484729271307i
-0.326438735778182-0.0362830048202584i
-0.157368743403772-0.226491006524537i
0.0219351628476053-0.20541554497564i
0.169253528895964-0.102307602970674i
0.195882005096081+0.125664952386475i
0.0236226741321688+0.207736970484259i
-0.085711328215814+0.139177318926024i
-0.0956375240221619+0.0179559583595581i
0.0278907816695436-0.125408091260025i
0.238366455075377-0.0509853149145907i
0.366464680464169+0.123562431688992i
0.335156770712528+0.371376013367722i
0.159144573471131+0.591333861903795i
-0.132969625415378+0.573045338634462i
-0.315274573233376+0.411331445371583i
-0.322216643110318+0.17693418111404i
-0.273911348856643+0.0652575300080509i
-0.103164773415287+0.12584641177216i
-0.124173051222003+0.242657609793821i
-0.259986510708927+0.345574438096214i
-0.38387220830134+0.270495259739707i
-0.580318109676083+0.049379873129614i
-0.499220966889729-0.201127718761283i
-0.256960420453882-0.382886266846228i
-0.0193086881317069-0.397949292089182i
0.176947126413611-0.215295923197501i
0.213665409885908-0.0203675813168122i
0.105766387495125+0.0695377599352398i
-0.0439579383029498+0.0971722260615258i
-0.0748619133780719-0.0275132470912205i
0.0278732893618904-0.161638430457011i
0.212193668953138-0.133666324486794i
0.386957046924486+0.0220595439451445i
0.372463852332803+0.229447123998245i
0.164807751887779+0.426010402785028i
-0.0335642704743789+0.4829948483397i
-0.22069949880575+0.300551988142456i
-0.240676512541059+0.110984918067868i
-0.0558445983298492+0.0143261433216376i
0.121222910863893+0.0145804809887479i
0.189025747955339+0.189939650480784i
0.113595146215489+0.334190584896348i
-0.0555014181370011+0.37811330296179i
-0.232506411710597+0.274907731541365i
-0.238165405300778+0.0592444360933388i
-0.107026988425609-0.0437850756235753i
0.0666527339086976-0.0314261286814716i
0.201082843100358+0.119441052390211i
0.149398509957948+0.315668937019459i
-0.0959939266686806+0.447619055699447i
-0.298414016061424+0.389131234995974i
-0.379776174471372+0.131493133676811i
-0.354161267178993-0.0586240711746887i
-0.149547382405445-0.145481111305902i
0.0249352798283504-0.107209380133627i
0.0303622151645991+0.077511468786665i
-0.0938426520927896+0.201793147524766i
-0.233119861691809+0.181322889814039i
-0.323366239736773+0.0295278091144656i
-0.289518571596906-0.224482152381076i
-0.05911325761879-0.346402081222596i
0.173917905221815-0.261515561163627i
0.280379539073475-0.0813588795112338i
0.242831755147241+0.114799432383495i
0.0693795114254227+0.266374727663851i
-0.0862598162410238+0.221307967194327i
-0.115785257323169+0.0280780539810479i
-0.0156276095357611-0.0946727492155776i
0.179904981278032-0.1177761675051i
0.323828151233425+0.0599631244887706i
0.260187459085111+0.308921366894298i
0.0750811426422094+0.452617044978831i
-0.123887843116371+0.456080481988987i
-0.278865332891427+0.252121859574256i
-0.228661556797455+0.0217326032939504i
-0.0481272971797684-0.0724501800941771i
0.0730212044257422+0.00582876448598442i
0.131063081162414+0.206267764088755i
0.0568545991950273+0.366055425436219i
-0.16687375862915+0.381244470958908i
-0.333764790843372+0.217457501144562i
-0.322006852698885+0.0146633993292425i
-0.187992807226551-0.126117511690236i
0.00749420889267437-0.116334044944948i
0.162820883453273+0.0479749204098069i
0.140616780786014+0.210088660651749i
-0.0395743129548814+0.284245874867085i
-0.224260903285233+0.212844573644929i
-0.272108191050709+0.0426252119315092i
-0.161076037201749-0.168437884199828i
0.0509469523157596-0.200828394773377i
0.226132920604308-0.0334992312261393i
0.254229514162716+0.165703470439376i
0.110019098458651+0.326700841465701i
-0.127590735169477+0.306537363386094i
-0.263897778242202+0.146342520888983i
-0.25343236613976-0.0332552607264764i
-0.0690188678696818-0.139548681934996i
0.149502873591099-0.0530982385683038i
0.198638871507914+0.128221181850478i
0.111047832861277+0.265519908466282i
-0.105074324758215+0.324372535633614i
-0.264307284915325+0.212713072622416i
-0.26812131381195+0.00291060311034737i
-0.131880959279496-0.169363341833458i
0.0935263310211436-0.153814889324156i
0.226320174854052+0.0187901656131627i
0.22561152571458+0.215226338126698i
0.0386639303169592+0.330327189130681i
-0.16322558573799+0.267591174789915i
-0.224575520416477+0.113623082280749i
-0.196393147953582-0.0441401870560867i
-0.00164821764406093-0.0882948097279929i
0.179260774657011-0.010352687949588i
0.136968635974701+0.149965549947479i
0.0160113764824067+0.316541912138366i
-0.158456664467187+0.301608593157638i
-0.321823442861815+0.13452016889521i
-0.304079920955963-0.071353112758589i
-0.137612186651039-0.23064357018059i
0.084981458603376-0.22047186577782i
0.229564350907977-0.0368585237331534i
0.182737890822411+0.174773800759229i
-0.00577537216839766+0.258246428124332i
-0.121090588409995+0.173284183406609i
-0.11131533618749+0.0126866397975968i
0.0154465289324536-0.0727976090014939i
0.221528579241085-0.0758469746543068i
0.364548251502844+0.0732250407675754i
0.297964491981344+0.354648030626677i
0.0760177527801162+0.542722738016729i
-0.116324556372763+0.51793023694332i
-0.306363658208774+0.34291857820786i
-0.259917747798247+0.136295823764599i
-0.0935272376333893+0.00872527617813514i
-0.00529526559599333+0.0532270293856179i
0.0404371562914024+0.21788098031215i
-0.105478155735517+0.359515690786356i
-0.267911216871317+0.314217693749302i
-0.383072992386852+0.123693438952433i
-0.377244242409773-0.128430677309307i
-0.141865382285633-0.278611442779515i
0.105714975982888-0.2374703680821i
0.205706061186222-0.0889175089311196i
0.171945521912783+0.14174471127748i
0.0230604543898536+0.236608377300216i
-0.146519113473007+0.145829419728832i
-0.194697280096503+0.0175078763010134i
-0.0989068767779372-0.174312242781596i
0.0865101503330957-0.205385485146819i
0.231538089731454+0.0016406345855049i
0.240767914650307+0.178201037211674i
0.0889890103826945+0.283948807654629i
-0.11938112442232+0.280759742040642i
-0.196011532140433+0.10081506009845i
-0.152761798435824-0.103415447525476i
0.0353283149227484-0.163461950953227i
0.250180029367259-0.0924775100279658i
0.314249493393948+0.127397078230866i
0.242692186398067+0.351879376039857i
0.034994077556816+0.379187243274475i
-0.116790490383956+0.2613139514215i
-0.14850939194033+0.132846573392307i
-0.0490592608546924+0.0431438520011946i
0.137338097756984+0.0877511008686856i
0.179770628763824+0.271205711774194i
0.0774957053926157+0.442344136614545i
-0.136535861737236+0.532218506151595i
-0.346487082582223+0.422841465279769i
-0.488338965610705+0.184173519725202i
-0.417048046855658-0.0151428533521974i
-0.180998022870288-0.0891407793030738i
-0.0671527057956782-0.0297098963958947i
0.0290501806998103+0.0777091319542497i
-0.057629365876779+0.156153130378986i
-0.226362941998412+0.13235597062545i
-0.288716030372538-0.00618202886744819i
-0.230231432058751-0.18730685012115i
0.0275440917993393-0.248054590354771i
0.218191240927296-0.174357678119454i
0.2846905460597+0.0240369502540195i
0.222343280074896+0.268264425050434i
0.0647635592633462+0.315843103790012i
-0.133289815175815+0.251366802603905i
-0.172076862995014+0.101225049406135i
-0.0290897809296153-0.0410104808237946i
0.0909017388206824-0.028254062780147i
0.235464576766909+0.113887645804679i
0.186983839019951+0.302963973964235i
-0.042299080442906+0.35923397030575i
-0.223962049874116+0.321602922068609i
-0.31520235710585+0.12968079160314i
-0.207724422704723-0.0868843290496512i
0.0390109231898995-0.173593483866917i
0.22612653201189-0.12669066801707i
0.279296410611331+0.106087853417693i
0.166322561962172+0.301736572901652i
-0.0154398638661846+0.326263435575564i
-0.174493254108585+0.217975422387071i
-0.163902880783704+0.00837505243144984i
0.0354759990235834-0.109585715899259i
0.18684739813815-0.0350367870958443i
0.27928193910163+0.172723399394527i
0.189078474355931+0.378118042045479i
-0.0427450221136423+0.426554816757575i
-0.244823060708912+0.340349183019807i
-0.349329835860529+0.094301730111374i
-0.229845101208277-0.0866690993221661i
-0.00294469635740676-0.116051443308374i
0.134049862299489-0.0210327210408712i
0.0966720405161577+0.183252036952114i
-0.0619422625984604+0.274659153861633i
-0.220849868833404+0.229828991751928i
-0.320899600788362+0.0493796847243517i
-0.237331846928419-0.149345171819091i
-0.00980150752257119-0.217569922914142i
0.175009698364345-0.0737392716991958i
0.241378725067685+0.159070894871489i
0.129876274542978+0.307475616223607i
-0.0787370750183893+0.333167709953341i
-0.259774122172824+0.238436468955125i
-0.252290228575775+0.0459608529052763i
-0.125231641238314-0.133416671577097i
0.0435209316747425-0.0570155046529325i
0.168196543364873+0.136518332623951i
0.0880193302932836+0.272810930585216i
-0.0794402159335922+0.356316860082813i
-0.27011754317226+0.235769824965704i
-0.324293611624009+0.00436591076759481i
-0.196444790633255-0.180910531970275i
0.014309525811481-0.214960986327797i
0.201949880577694-0.0819268741887896i
0.228848514955062+0.129418292311151i
0.115026417259148+0.299970938123779i
-0.0707511328763992+0.272069803030674i
-0.155128960619811+0.126288363636079i
-0.0831961479907862-0.0403353341076916i
0.0548775987643758-0.0801075281318072i
0.255220223185909+0.0150362445686672i
0.281630624806665+0.197810006371819i
0.131955396456972+0.374568438567792i
-0.0374421122770506+0.420462576284581i
-0.245226381332357+0.310317332767235i
-0.274797258108886+0.0992781967749155i
-0.128467927544108-0.021203769307591i
0.0383176195077427-0.0534103136702374i
0.14081258544863+0.053517691395623i
0.12368495646324+0.24294828653904i
-0.0587070729605119+0.294764319162389i
-0.251241929187193+0.208649092912481i
-0.289633149155114+0.0135239989982559i
-0.199774309769904-0.173774660049655i
-0.00432670295372161-0.182969305251359i
0.171569112501974-0.0355831040989364i
0.238833319881624+0.168732370404617i
0.116666883853321+0.302622267670636i
-0.0869581344456618+0.31300124184771i
-0.195230619700386+0.244426223658532i
-0.198243112483442+0.071692744089053i
-0.0916733999158669-0.0482953363732303i
0.0728272763984248+0.0510955934205202i
0.12564364639931+0.18551279958203i
0.0195694830468987+0.319929356894407i
-0.191736947047492+0.349123158373594i
-0.405649660815099+0.213274757381931i
-0.430614065260241+0.0204451250096786i
-0.299547321544392-0.162163650758071i
-0.0776716704791323-0.240044239429153i
0.101995898982296-0.153970729078676i
0.0930302746063245+0.0221173882385127i
-0.0110045898627123+0.0919623583676046i
-0.141015787143425+0.108928201849012i
-0.160183863526696-0.0520805933116227i
-0.0620852050888136-0.217348357561642i
0.121280657688982-0.202544125106497i
0.367399498350703-0.115290764786354i
0.42153986748854+0.158741202244049i
0.282333035800648+0.363690863457865i
0.0949474577595203+0.420435322305861i
-0.0994859257495497+0.383840300664972i
-0.153556098932421+0.188502733349147i
-0.0513343816158981+0.07359480684235i
0.0921135752969518+0.109928170323873i
0.14618847648829+0.235087387086388i
0.0314300286530975+0.405253292921933i
-0.14594993594915+0.435723730930901i
-0.337943964931299+0.335278577989288i
-0.401311436042657+0.111469164908326i
-0.263596994275831-0.150252087862736i
-0.0443619107131517-0.149992942320065i
0.13924258234448-0.0495282970044273i
0.137744684362621+0.107788288220186i
0.0249041737460329+0.253609021974005i
-0.0989998909646386+0.193385139793544i
-0.182813063572176+0.098514427592398i
-0.141834956293405-0.0726190561323085i
0.00980979978249587-0.129506839568238i
0.175005820573119+0.00844374654966341i
0.18897364576624+0.175151323280008i
0.0620920008081851+0.356659281105752i
-0.123445472451196+0.386615017214913i
-0.280569565676253+0.20448905865164i
-0.278550311378219-0.0245990206608001i
-0.181292719638385-0.140603333557353i
-0.0372069355867985-0.162367268892343i
0.114841237745894-0.0549052000453467i
0.0634502995462372+0.118532197257209i
-0.0825924400515437+0.178594846350156i
-0.177987935842488+0.102703033050139i
-0.206566425895944-0.0831418507971961i
-0.0530113855267137-0.244344271490061i
0.164296917550693-0.23624097625115i
0.336778269599229-0.0546863875477648i
0.35496622865736+0.180872440586757i
0.202689112569427+0.318491634898297i
0.0404760005549633+0.37375400404046i
-0.100973128859436+0.287424236118777i
-0.131444948364962+0.112440452722823i
-0.00336322995352089+0.0728091184999819i
0.0734169405703687+0.140928263406636i
0.0758624756043518+0.290107746520722i
0.0133255601574731+0.406094395367397i
-0.197664675784296+0.403681649755655i
-0.378260676161439+0.257774121238175i
-0.414298049296404+0.0226160210748577i
-0.292065556909515-0.119321890714188i
-0.0852845209811271-0.148097931873435i
0.0773490612849564-0.0509659481672201i
0.131492759392131+0.0811796087945587i
0.0241898865770636+0.186515285640439i
-0.102414900916722+0.175635940052002i
-0.157433387972796+0.0318917917360453i
-0.0552135785641019-0.083666254482346i
0.176270849252021-0.0770930325677954i
0.324627538596577+0.0708789487228575i
0.304308777363857+0.258645107065253i
0.189401975006462+0.401979442693589i
-0.0333396404983013+0.430672648440432i
-0.259917757061122+0.355832337715254i
-0.264764041280216+0.158545533354567i
-0.182838672094627+0.0332219672631679i
-0.0146821278942133+0.0538879950046485i
0.0327210480714983+0.110478560698816i
-0.0688688843570905+0.246651113774212i
-0.16965783725023+0.240612055495128i
-0.34584327245792+0.121957641337551i
-0.347220869789784-0.106264653470493i
-0.188954307832118-0.326170721295769i
0.0358126096843475-0.305906855297638i
0.217225999953373-0.214987031158475i
0.260112251845656-0.0276292090003345i
0.211716426656398+0.173167028824168i
0.0555755268751837+0.19275934534151i
-0.0486510831059902+0.0594929452995791i
0.00575124048441689-0.0702342422529103i
0.165562591493716-0.0701637274134734i
0.291032079153556+0.0423927869829809i
0.279654174907317+0.271787899647961i
0.13609655698399+0.437320446597047i
-0.0917610299476029+0.449579010417946i
-0.276039084175774+0.372031834487405i
-0.305472674714821+0.138133032740301i
-0.193100272515607-0.0632339879605176i
-0.037778693493028-0.0512794339194442i
0.0725475209324424+0.0619184222685977i
0.0166783507516198+0.200774254175411i
-0.14495007920448+0.257854627189931i
-0.25183826804865+0.150661200418121i
-0.24579559052629-0.02252940040108i
-0.0956984406585684-0.204490217126713i
0.0771290638376321-0.212028682029841i
0.254651986459933-0.0527351711794964i
0.298581795429038+0.174933446090528i
0.128782142903685+0.352729508102643i
-0.0422801048594751+0.360393355838704i
-0.172022621473501+0.284804054205347i
-0.160244331587863+0.119472044993289i
-0.0176639979109856+0.0725904963292951i
0.0576070370054352+0.139247076518071i
0.0397606940875012+0.274707086341612i
-0.0788175396090062+0.408643638527095i
-0.268675613482694+0.354246432930345i
-0.397079532702247+0.199960909956816i
-0.408024746038337-0.0644049985474513i
-0.24200485407204-0.237753314111775i
-0.0097565317539834-0.225679994886076i
0.132941623619506-0.125373247542497i
0.150630278263546+0.0201430328758097i
0.0584365527748998+0.147316764141913i
-0.0271042489899279+0.124736431060921i
-0.0546842453198217-0.0873432089883771i
0.0589458244982944-0.163113116245337i
0.222154574844925-0.0995475990362145i
0.37140401493508+0.0402142247514495i
0.396696612558295+0.263200360401007i
0.211591757628018+0.441267571929692i
0.0142264636284182+0.45562061417349i
-0.1773537864926+0.296692393620444i
-0.20253440901418+0.141415433379826i
-0.0859069815615312+0.0356133225514222i
0.0197279415790426+0.0501571071638782i
0.0835903347766016+0.179895127261301i
-0.0235651281617628+0.292640317759291i
-0.16825519874183+0.273077161526654i
-0.308772196965723+0.135233408851791i
-0.340513090619121-0.0498830496936323i
-0.167184236418915-0.185267765571897i
0.0242621578418727-0.20908774836587i
0.210253399615291-0.100965587660505i
0.231413772492026+0.116182607392051i
0.100579135701286+0.220687973292275i
-0.0587450774805398+0.221563279972433i
-0.185053554113889+0.120572606012527i
-0.081605886674841+0.00210867782941973i
0.0620812374543186-0.021702962435464i
0.143455333416876+0.0528130846339325i
0.161783881971503+0.256932143064921i
0.0257897204143346+0.385777215148063i
-0.182715978073009+0.392921756735016i
-0.306128523893285+0.270260285642652i
-0.302572193739231+0.0805256606692056i
-0.219744891593282-0.0617910131433564i
-0.0606504663936831-0.0571049681699953i
0.0459510505440355+0.0783470271303283i
0.0451946660691307+0.153419715435438i
-0.0990933487211662+0.183119074165473i
-0.229177651163357+0.141205768207048i
-0.203361641183359+0.0165911100188108i
-0.147322279867347-0.156121900030072i
0.0541679937420763-0.153730167155467i
0.241700119450364-0.0115541441575792i
0.21911255915143+0.128735564967455i
0.0896863239118885+0.332853817656418i
-0.0698794025566758+0.291609097239724i
-0.160029699788744+0.14187978544191i
-0.127370315276602+0.0291517936430791i
0.0453354925567402-0.0679434973388736i
0.194875664395125+0.0224580087553148i
0.197827266687043+0.170721349189847i
0.099752933266757+0.30616623336959i
-0.0445264548561762+0.333184850466703i
-0.190181566954049+0.206087586671496i
-0.203209014967448+0.0180459437804335i
-0.0635947520750983-0.11407648571909i
0.0777682094674772-0.0969875373009876i
0.164536947084771+0.0428085009443376i
0.14793328014402+0.20143836635568i
0.0080345706157661+0.269278320337092i
-0.135206629841035+0.226599398277787i
-0.169052747302991+0.0513702661618272i
-0.0606616053815706-0.0800773582045658i
0.0879459888630232-0.0854608487192058i
0.176684672068738+0.0198648957136802i
0.209480195549256+0.218865900799269i
0.0539244638295004+0.325194676164i
-0.140680696973341+0.334442695530019i
-0.222902662903173+0.23023254694135i
-0.233122509362851+0.0507257913983316i
-0.126384594238279-0.0511749335829611i
-0.02223579269992+0.027278091884006i
0.0316719183414667+0.146885118378712i
-0.0232164971749587+0.248956932593472i
-0.195232340918097+0.289475049618639i
-0.319377828434526+0.110506271127194i
-0.335560597449697-0.0614638867660842i
-0.20824123768132-0.174259749018454i
-0.00428935215229854-0.212906218344636i
0.11304818291557-0.109205142158956i
0.131451218325216+0.0342687042535791i
0.0364247873886997+0.120942027292152i
-0.0906622371393633+0.115388929721i
-0.117950501851958+0.0159055153548161i
-0.0458303859775298-0.117600309230774i
0.139303018031422-0.0734489522561964i
0.257851029125257+0.0620493687158383i
0.265765893764261+0.214004295998887i
0.15885724091541+0.374988920925177i
-0.0502424800557726+0.383729352531015i
-0.143757512924356+0.263598017759908i
-0.145020239353821+0.150320706867764i
-0.077576384322943+0.0639051527074031i
0.0566249718536034+0.0740777398491615i
0.105091384732803+0.212767890789447i
0.0128752340195455+0.291995175641964i
-0.136124866081538+0.311656571188272i
-0.265052930448746+0.214852147153229i
-0.283993669733484+0.0454342274390674i
-0.160105005621747-0.055092230553176i
0.0162836175660959-0.124977541017895i
0.152476184456277-0.0170542448408575i
0.201028830525537+0.142191993771798i
0.0499075066666962+0.227470730447131i
-0.105843204655501+0.221293636751593i
-0.121358901267648+0.0846259752118527i
-0.11110428651966-0.00481463918232511i
0.0262184426384198-0.0404335382117535i
0.149523460542555+0.0275223501065311i
0.129840787389121+0.156571286860513i
0.0196173325780759+0.265521287187045i
-0.143543424341172+0.274088015796116i
-0.24750546910253+0.137325853725278i
-0.256895524911689-0.0170796198221458i
-0.128849098004573-0.15022648355255i
0.0334021358683711-0.140113949195154i
0.108342420632427-0.0115010009834315i
0.0847021137472486+0.123659964055382i
-0.0149848527358477+0.180961342332603i
-0.11054418730576+0.12099469185576i
-0.135188365161473+0.0117594800677884i
-0.0533344153295212-0.109991734415532i
0.0636808356048471-0.102276449422399i
0.182971092094876+0.023936222057211i
0.168107353738318+0.186544869899132i
0.0373443735262492+0.333935342140478i
-0.0883737500869802+0.309015756679843i
-0.222553716885751+0.206265744171079i
-0.212047570644257+0.0655590970254204i
-0.100307864179694-0.0302836810940871i
0.0221970956154485+0.045332553722524i
0.0849943005421612+0.135158901030549i
-0.00960249223131211+0.240600060024109i
-0.128490002546303+0.252581469488444i
-0.205254752932675+0.100680500964089i
-0.189551924655875-0.0100986319471768i
-0.0792360730421443-0.100251762040376i
0.0618040813003227-0.0837584185462577i
0.178045900833948+0.0790024950245981i
0.127870906197886+0.211107828816846i
-0.00203379927645836+0.293338373558713i
-0.11622657497009+0.247887937156299i
-0.173844253664126+0.128334671041328i
-0.114200737245283-0.00342350257417074i
-0.00903011982357592-0.0259662086949906i
0.0982180412044446+0.0878626798268086i
0.131265671987931+0.190423805574245i
0.036185464455086+0.318385770475759i
-0.122698265507803+0.263854253202341i
-0.193083752961009+0.110042082942023i
-0.142471123699495-0.015701385406263i
-0.0208786761671808-0.108785310716239i
0.101441324982267-0.0494274903227512i
0.186919965235629+0.0654107995220861i
0.163661166500607+0.227620483282179i
0.021244211095217+0.285502202702002i
-0.0969371361940539+0.218949875121859i
-0.131772784990443+0.0761714390357105i
-0.0746523654669101-0.0195066880534685i
0.0327241883744579+0.0217589170181015i
0.0934669694620035+0.0872162090353186i
0.045138061400295+0.218897757159372i
-0.0477866179587192+0.263859031333277i
-0.186683202628607+0.179869190662926i
-0.282837717487054+0.0530899374169221i
-0.216964802845733-0.10070464598118i
-0.0730708277123115-0.171271911884024i
0.0565727619369776-0.0951085121715005i
0.100468268123562+0.0119514839761909i
0.0653759359846726+0.100657556820519i
-0.0345140842641761+0.133925208375923i
-0.150813641429737+0.0317930115895572i
-0.117615070397221-0.0683710220489204i
0.0241350845429349-0.105958520357564i
0.178590060693199-0.0710813217276908i
0.251908420100035+0.0656767237585986i
0.178102925155197+0.237425815861194i
0.0760513618655084+0.305055008756203i
-0.0784388409599419+0.24436281996958i
-0.141944023147397+0.142990965998818i
-0.0603883324739391+0.038895012109764i
0.0232988318937727+0.0468601052865925i
0.119606773785402+0.157544777460034i
0.0881256851373302+0.295631867789315i
-0.0210158073833552+0.380828259729407i
-0.146340516510753+0.305291482381648i
-0.242258747629959+0.184659644498979i
-0.2238973697852+0.0784520806858306i
-0.10605146029333-0.0196525667852718i
0.0474880664391149+0.0379275798846135i
0.0455086907173929+0.168250444419354i
-0.0179726318602022+0.230268428447845i
-0.117525843122286+0.229717165882104i
-0.249392570723033+0.116240839207728i
-0.227559394668536-0.0098880802339582i
-0.114359712262719-0.0778035269741271i
0.0152497065669691-0.105734616540987i
0.136156703359905-0.0258996523599399i
0.0974453369979867+0.0839604183844052i
-0.00706740596495806+0.140961992764635i
-0.0739991002168281+0.111648433665708i
-0.0905956454700058-0.00446188579625239i
0.0148754166916853-0.0753608531516472i
0.120522775668122-0.0881220926154106i
0.20833718802326-0.00635095709793879i
0.260160446505543+0.140667227497236i
0.186738979275596+0.258963325273215i
0.035822953267514+0.28422203986361i
-0.0476617334114428+0.148870496365941i
-0.0215691545552757+0.0269236273231281i
0.0600683970937387+0.00156504820956065i
0.122130753053635+0.0914913844008616i
0.116315962070173+0.186544189624561i
0.0651137182915722+0.276333707762322i
-0.0828156272228487+0.324355059889345i
-0.173721409915667+0.181657810760969i
-0.158070209254941+0.0765341055721148i
-0.152756222745979-0.0504961558915591i
-0.0195003448725169-0.0730464952537168i
0.0985002272272772+0.0777264019878056i
0.00326620057667675+0.144694834975886i
-0.0759064853559484+0.196679298179124i
-0.128576706944966+0.181362228204892i
-0.194616809256384+0.0822671857527964i
-0.162881174781191-0.0349972304271437i
-0.0500405204204499-0.0761897720435904i
0.0657991843042142+0.0176011511254459i
0.0696941268684688+0.108821701249295i
-0.0128045388388314+0.15478873231882i
-0.101997158959249+0.169707504478998i
-0.143712249150085+0.0957359978792592i
-0.134304740841258-0.0441652622591848i
-0.0344646804055768-0.102653233850755i
0.109639043124656-0.0558195243994726i
0.162459221939067+0.0743695902158633i
0.142858170157287+0.216396693261348i
0.0380000878478896+0.256088628883831i
-0.0552743413062904+0.235803782333455i
-0.0549215708935946+0.128288266665956i
-0.0343090524964488+0.0444217443699561i
0.0461710289539123+0.0607113332274812i
0.136493975510741+0.169138507533344i
0.112887969737585+0.285558129339063i
-0.0239136854804465+0.316593661133135i
-0.169340807711056+0.301003108291065i
-0.214506495897641+0.195945245320823i
-0.194038512034252+0.0700578435858735i
-0.114888690687744-0.00476806643857269i
0.00595183049606759+0.0351268025341635i
0.0439594596352123+0.0732014232718701i
0.00619687876573393+0.119057196156878i
-0.0466246840018835+0.148522121184044i
-0.0821338547103627+0.0468023301033618i
-0.0452335752261378-0.0529312663297844i
0.0246517610654075-0.0945614389530054i
0.16835323149811-0.0446685822722968i
0.261651891105413+0.0706089755242141i
0.189415761963613+0.214022276867502i
0.0861991130528696+0.246022469705154i
-0.0784800264729262+0.204300879289198i
-0.124409894534707+0.159188349377086i
-0.0532153106087015+0.0250203295391984i
0.0311609987020723+0.0111218342915658i
0.11164709994563+0.119944313878554i
0.0349063064829204+0.200385415091628i
-0.0595261449741061+0.233019754760913i
-0.136920042820602+0.164907984524747i
-0.18169681025212+0.0703064687332306i
-0.134845349475479-0.0301875842939269i
-0.014980798020891-0.111313033356235i
0.0924955858550484-0.0827913964863358i
0.129775510558968+0.0390170656514979i
0.0922778402369662+0.163598143514101i
0.0076105490074487+0.212878859807571i
-0.0513504891337397+0.173023697385308i
-0.0723067836793935+0.109306547372575i
0.00389046695384198+0.0746727856398734i
0.0347257892538516+0.0729366986767006i
0.0613917433233879+0.151049253366373i
0.0426657153918967+0.271834547674703i
-0.110485858770638+0.302494122756643i
-0.201424442202505+0.246695565962808i
-0.251773352606029+0.136131761442419i
-0.201167918201957-0.00278778621544867i
-0.0796372861657683-0.0595617000945561i
-0.000834618022790079-0.0273795301326353i
0.0246575197928611+0.0732480268226567i
0.00132767429348607+0.150548278547702i
-0.0360743336229719+0.111407512073049i
-0.0909348225864491+0.0610487852067455i
-0.0603177042202671+0.0274169391993871i
0.0308834199306899-0.0461185509355707i
0.122354503660774+0.00339502874756532i
0.217935926433737+0.121142572783249i
0.149999145265361+0.20958197414809i
0.0190462534928829+0.300852372560587i
-0.0179615281106891+0.220225041447645i
-0.064826061491409+0.105263954815858i
-0.0273782061122417+0.0884588788408204i
0.0561666102350246+0.0490293716024921i
0.0856946809159874+0.0937336505729521i
0.0564792413242773+0.195155603785383i
0.00922867991424271+0.233117240313504i
-0.0468979817706536+0.204186150551706i
-0.0790959064028541+0.110205079195299i
-0.0122965870525027+0.0350261326252208i
0.0465804947735803-0.0120566025652459i
0.093787995104387+0.040744549982157i
0.136453227247159+0.169731056105248i
0.103617862422967+0.248612590109686i
-0.0307520218100988+0.246862395091698i
-0.107642816667878+0.159707605636758i
-0.131131732453482+0.0848546126918843i
-0.0959976937446209+0.043336754219902i
0.0285618673088654+0.0476866030238102i
0.0649887649788785+0.136165113608401i
-0.0137852110017811+0.183055486717096i
-0.111816621219983+0.219761672951835i
-0.188565982486753+0.154399822862825i
-0.23608118890535-0.0116069582580784i
-0.185109886454154-0.0725789218643738i
-0.0648847218172729-0.100201762513635i
0.0299507414000953-0.0617891138344429i
0.0587207143280917+0.0401780741063069i
0.0403286015860057+0.100153864642131i
-0.0336649560738056+0.0946029902730765i
-0.0807094899475251+0.0555705514590653i
-0.00847965278987197-0.0357086181143332i
0.0980390507745384-0.0244455584984184i
0.171848645307229+0.0649595877714451i
0.187091329286503+0.151796615755036i
0.139180893926677+0.282621774025362i
0.0275172143406936+0.298289961476115i
-0.0793261337396212+0.268423891069557i
-0.0964411268466377+0.198087285134782i
-0.0727219269017057+0.138194924801263i
-0.0154167505455321+0.156414159406672i
0.0363967943202612+0.184482022458434i
-0.019229432734703+0.250734692017631i
-0.118801432186856+0.291812374948809i
-0.197027684158108+0.230689322566199i
-0.241388237370684+0.114844686817353i
-0.178663483937965+0.0317388426600596i
-0.094285824415968+0.0153390600931435i
-0.0121721439427434+0.0276627630283454i
0.0246172228693782+0.0677321688748405i
-0.0390275877239926+0.13019978438508i
-0.0474313538390489+0.114820877224723i
-0.0383771466798131+0.0641228194555293i
-0.0382270578454323+0.0137009172134075i
0.0605957581600846-0.0403084428849813i
0.131791370125333-0.0215840971553362i
0.16124947770995+0.0877758913039428i
0.16549959440835+0.179836275660286i
0.0336654271192164+0.210734008681561i
-0.0367510910975601+0.19064208468366i
-0.0344659034578818+0.102619462573545i
-0.00777859813241169+0.0698052131596093i
0.0190571485790049+0.0740679570882138i
0.0600540182929417+0.117235613170202i
0.0515314457329805+0.206522138886022i
-0.0784985234726283+0.206085754953488i
-0.0923127069625484+0.159057582185472i
-0.121970392795817+0.0785985522928244i
-0.109318054204039-0.00668490363437581i
-0.0158406946841144-0.0489333645906243i
0.0500836553102725-0.00369511691737824i
0.110873895191536+0.112833750155389i
0.0243907198918585+0.146152899853075i
-0.0642475739713003+0.15245906103061i
-0.103193418289998+0.117429772595307i
-0.0945519490795297+0.0472171531785918i
-0.0276820179835218+0.0232441962032513i
-0.00379996994571813+0.0580936094530462i
0.0435763218272909+0.171100028343666i
0.00523938430287711+0.223528668412411i
-0.0879829239638898+0.221327768087715i
-0.145022810653062+0.182559157555343i
-0.176418855074034+0.105671596059454i
-0.131994353173948+0.0409363993764006i
-0.105884442888318+0.0028008271653155i
-0.0619056242797648+0.0512495269962207i
-0.0317131289346441+0.0950757649712132i
-0.0549663392160008+0.082869459508635i
-0.0896952415228658+0.0596029270551123i
-0.0964096613459424+0.00588765962493928i
-0.029706810269729-0.0517229190759179i
0.060447312323946-0.0493613446463167i
0.122601186743113+0.0222454335041842i
0.160841561906475+0.10508858850337i
0.166072704852743+0.196847301103035i
0.07963058128037+0.263117026546495i
0.00621266823926215+0.241107787447732i
-0.00346199726162425+0.178996707565582i
0.0144600261133182+0.134986975571157i
0.053556773558148+0.163137404538237i
0.051351322079195+0.252228041754129i
0.00559489949949263+0.254958315942113i
-0.0485763501056837+0.234617631029285i
-0.131751914000317+0.222608162891154i
-0.200090571769925+0.120168556143715i
-0.162615001554197+0.0312541907274148i
-0.089679274113118-0.0100642637405539i
-0.0353638326666682+0.00777020804820627i
0.0155252048793814+0.0312974154092795i
0.0168678161043825+0.0821396963147508i
-0.0347080204527373+0.0792737651395964i
-0.0722944462485083+0.0180535627307826i
-0.030575791522143+0.022171092508882i
0.0433626023904631-0.0202551723249787i
0.103807058457639+0.0122068651423666i
0.147166173062932+0.116337903863585i
0.0762336052537462+0.179787232648692i
-0.0366646356922973+0.189305881957473i
-0.095661523299757+0.160274299856239i
-0.12855239554635+0.112142848224408i
-0.0775098916331252+0.0338239991610694i
-0.0267160141170868+0.0503122437854358i
-0.0456896557823254+0.080584415209683i
-0.0755553466713186+0.0673994814769782i
-0.0918603411158273+0.111486118124952i
-0.120882247503536+0.0801086384268484i
-0.130457724302937-0.0126305291087093i
-0.0596999160854562-0.0579375452400209i
0.0328223095488079-0.0732521578952026i
0.0836022763525166-0.0123448045928753i
0.0857948539583838+0.0751448701346427i
0.0752032049177756+0.146313556310088i
0.0141588677083644+0.169925164745018i
0.00244384720317773+0.147906547117586i
0.0399134858344058+0.14071545921648i
0.0217082685685671+0.125153537420144i
0.0482078012491226+0.165738497265766i
0.0632850590401393+0.233817475935313i
-0.0238339267548487+0.265474992124942i
-0.127041829980652+0.302033600333057i
-0.159197496346202+0.241060575772953i
-0.173385764934651+0.135569309323315i
-0.182907756814162+0.0814365831553393i
-0.128533118006962+0.0263074490953562i
-0.0840238308731009+0.0314249436710834i
-0.0912969206472991+0.048438302482311i
-0.0966523827137205+0.0590156849147393i
-0.11383752212368+0.0541854207001001i
-0.105624308710973-0.0367933304524819i
-0.041090780365085-0.107978643541038i
0.0546844503735948-0.118003331358012i
0.1636451592122-0.0690524045646467i
0.174493069856078+0.029843438154607i
0.1690889945693+0.104121700556924i
0.15949466493962+0.109694186391573i
0.0758241728287663+0.10123268132484i
0.107342784615308+0.0990692255613217i
0.127111537122647+0.106613769247017i
0.110781571199199+0.142261062957655i
0.13259187237822+0.187934228241666i
0.0815090086506375+0.239253017219254i
0.0200507015135457+0.255019328733174i
-0.0696909500347491+0.237975872886943i
-0.102460563866088+0.190536853920106i
-0.0998855094891324+0.117945614184538i
-0.0951806497089263+0.0794109107433347i
-0.0427436959867019+0.0773949018402792i
-0.0622672934026632+0.0860349204771603i
-0.0899661500938279+0.101558523324883i
-0.110746074793255+0.0520659270492691i
-0.139065496993802-0.040897474119844i
-0.108599442720231-0.0360874684134726i
-0.0581275285968373-0.0312831142421978i
-0.0325149940140509-0.0239821332454268i
0.00515308727338943+0.0237719328452271i
0.0139441658780468+0.0342361436112675i
-0.0147676423444441+0.0420020661364338i
-0.0432625400818054+0.0378374931160575i
-0.0390294446923842+0.0195371159060529i
0.0303679428697993+0.0109188657866266i
0.0621670168783662+0.0568042653164197i
0.0854787904099456+0.0984110137808695i
0.0837876835864492+0.138392835813526i
0.0518608182397806+0.13889069676024i
0.00241995213034433+0.131518592654362i
-0.0327085550499697+0.165883159755752i
0.00730949982088804+0.097638575205788i
0.0121315577031865+0.0653740979662161i
0.0147798309775026+0.144971035418492i
-0.00763157646119915+0.175264934798162i
-0.0181187398804523+0.202100695998936i
-0.0218163885356266+0.184667645803029i
-0.052975718839534+0.143817025679655i
-0.043039529645584+0.123832507726257i
-0.0533166872315796+0.0714785165616441i
-0.0212184468517278+0.0995591596483657i
0.0203034129687627+0.118374256975807i
0.0264786286743976+0.119464749714635i
0.00676944275022651+0.133205581042901i
-0.0187345390869994+0.135916785006456i
-0.0258996020019813+0.110881111250312i
-0.0361439764408334+0.0702216423638955i
0.000315360902879587+0.0696132682859235i
0.0391964203150318+0.0858296734121361i
0.0389403322883151+0.0999612045849419i
-0.0125757981515461+0.104432461952633i
-0.0159314358153177+0.113387225979264i
-0.00451590661332321+0.105080244956391i
-0.0436614424566551+0.0552892012842546i
0.0166849704791462-0.00659147851940645i
0.0362632783552088+0.0161890782807585i
-0.00185799617272019+0.0289769483529713i
0.00972370787987605+0.0325478124082379i
0.025229102645209+0.0657764909103179i
0.0527853096040723+0.0398428520430631i
0.043948166033559+0.0329044387432878i
0.0508012250314226+0.0214010051464594i
0.0901682767524128+0.0354677175239735i
0.0864763072999307+0.122207397650861i
0.0870186913779301+0.172586233811025i
0.0694733269856469+0.170595900328206i
0.0210910170198654+0.138150486504034i
-0.00502250663692931+0.11271606884357i
-0.00530624280891492+0.141570591728835i
-0.0216449023168019+0.206103185760563i
-0.0487800501933104+0.191638775072487i
-0.0703134738236743+0.181413121210259i
-0.0848754041547632+0.173478348743691i
-0.0833889427986981+0.127923072315208i
-0.149851700801316+0.131875852645033i
-0.135800651500234+0.0746809607615552i
-0.0815715689308092+0.032748690343668i
-0.0945764915521626+0.0180426358198249i
-0.0508071019799636+0.0262749086026199i
-0.0165808884345712+0.0495765454466936i
-0.0115668721749156+0.0682331714857595i
-0.0021908293486707+0.0588598381316778i
-0.00960529173589841-0.0102141206427849i
0.0242266352036907+0.00931026402452404i
0.0740071071514239+0.0622269840184418i
0.0764220754580895+0.0991846805301901i
0.0923446584819319+0.136415799160055i
0.0717300336100756+0.177572778385573i
0.0682693353221114+0.179323358167773i
0.0423407542555502+0.154223653336206i
0.00323899860160322+0.147293994406589i
0.031102315520239+0.14599415267229i
0.037444575733539+0.159697868655952i
0.0444449325955999+0.152493271727934i
0.000173940855305062+0.155548991981151i
-0.00978330303983659+0.139685773451027i
0.0233603878091341+0.140429272466005i
0.0032613515532369+0.150830808998205i
0.0226533424113087+0.108619601259995i
0.056067525088826+0.0846148314324978i
0.0285358993074789+0.0952598654261281i
0.0274565857029274+0.109095167790841i
0.0463013235071964+0.1130789467644i
0.00937772788916306+0.12943223966412i
0.00487573236399315+0.134417662709909i
0.00304102260951702+0.134793133678777i
-0.0143199376740043+0.116442667880485i
-0.000474071702055591+0.120618700772495i
-0.0304146015390751+0.112746335732153i
-0.0837692070374863+0.0905577866428243i
-0.0706099091506706+0.0934093004943945i
-0.0608570551647962+0.0450226285179927i
-0.0708265056916167+0.0359344651146308i
-0.0344862642562235+0.0232858150306508i
-0.0113572065742478-0.0169022959820039i
0.0272946679901747-0.00548631032748568i
-0.025977928819939+0.0123446166430891i
-0.0534815799456536+0.0361010483433195i
0.0104103467622559+0.0305439537449024i
-0.019941886492137+0.01577691304482i
0.0242277327033096+0.024015503419439i
0.0571626463196621+0.0242822900406625i
0.0581928344037708+0.0689369771699932i
0.0743699284063647+0.117118817610264i
0.0377285029848577+0.123742491361132i
0.028112329853536+0.128755948899082i
0.0289722344563658+0.170546372285999i
0.0093380585321122+0.178827892573909i
0.0278151573879303+0.159564655326347i
0.0130437182658997+0.182890189582235i
-0.0252378521247712+0.194346015313255i
-0.00513028348161057+0.222560686518682i
-0.0356477650417276+0.223764859398742i
-0.0392369087064831+0.212306096905835i
-0.0716295660093752+0.2210071056382i
-0.102848015608255+0.215273915079342i
-0.0938402920026924+0.186747414789069i
-0.156611897603266+0.130086298265568i
-0.14770444719621+0.134133013003275i
-0.12903128731996+0.101919741420129i
-0.12091416845883+0.0528452541010575i
-0.0950897083537063+0.015687896414316i
-0.0852486795704306-0.0271516252490266i
-0.0170055650482481-0.00363427558043758i
0.0358409806186638-0.0531947795112344i
0.0501197584180255-0.0625236901668085i
0.103596829435004-0.039908672705499i
0.156403878428791-0.0234970779397777i
0.185506406830568+0.0592733107629661i
0.196324295117552+0.0585189768979114i
0.191811286812315+0.103589614403399i
0.186591146198372+0.170625137856464i
0.140843370411699+0.195277558227767i
0.116206452230588+0.25293598813847i
0.0992978362983615+0.211784519479971i
0.059874890934918+0.213444880337638i
0.015525190985789+0.253969656280388i
-0.0169365417659484+0.214231173651987i
-0.0665448812455117+0.211706417276217i
-0.133530239280428+0.186187844051074i
-0.114951161190206+0.154900625630563i
-0.128880720879212+0.105808032889667i
-0.140788515474168+0.0596154290463018i
-0.121057575762492+0.0570931170147756i
-0.126878043561744+0.0250844597751453i
-0.0724274934614167+0.0170451972769764i
-0.0500894569002873+0.0197221617412262i
-0.0431368760092124-0.011514932816686i
-0.00879565994053914-0.0281707347443987i
-0.00384553160022704+0.0171371177088327i
0.0248804374562991+0.0212952227886758i
0.0373468606642355+0.0456667475554149i
0.0242825389580306+0.109527605692296i
0.0283394035326153+0.100388923730097i
0.00573591878427187+0.0820370646265268i
-0.00470514221522463+0.0738441257319164i
0.0173212762254937+0.0810405925113319i
0.00894386512007496+0.090144355266668i
0.00861623370574182+0.142767828372321i
0.0277349062460438+0.159970081583636i
0.0180883029092152+0.145570343030006i
0.0163205370356544+0.136832040020091i
0.0189992041316423+0.100952696169561i
0.0170246621406865+0.122886687619153i
0.0519840954058359+0.149384855691937i
0.0372784927723119+0.20790950994095i
-0.00239214527161329+0.208854809548956i
0.00567470178910182+0.18423271216307i
-0.0494493733951278+0.210691759157711i
-0.0830469260796691+0.168708084597144i
-0.0657146775266161+0.145805605970449i
-0.0759110666115427+0.144352135276628i
-0.0224728775150006+0.173352613392541i
-0.0442890528637868+0.167899327416235i
-0.0917734287073952+0.129200632864686i
-0.0734238283603526+0.112544676864985i
-0.0982713086525349+0.0718322064696182i
-0.0786351022776512+0.0461867012519882i
-0.0483846652247247+0.0164598851085918i
-0.0149360877744508+0.0472551532198186i
0.0417203739839617+0.0358750960654782i
0.0681193359537638+0.0247141840135797i
0.0318120324399063+0.0730662573352121i
0.0387975882515216+0.0144818577460766i
0.0656962398741947+0.0156429156862624i
0.0646480427439065+0.0543485605600797i
0.102092956992623+0.062297037072991i
0.0953307216758444+0.0941142453747505i
0.0541205465583875+0.124555815895238i
0.0312121897977507+0.143747494641182i
0.0222355463442373+0.121468384785164i
0.00168743580362486+0.0932826294290718i
0.0127978688037513+0.0822816986964795i
0.0305054211028203+0.142474619832275i
0.033793731273707+0.184706042425722i
0.0190533643296916+0.193235056017033i
-0.0542143550210133+0.194043206932353i
-0.0942177731721043+0.166946049906898i
-0.0926506736740853+0.157201701516191i
-0.121505539502721+0.135530704925581i
-0.102730427609391+0.127904882622093i
-0.0461704260842169+0.106401948044103i
-0.111145316235814+0.115390812119788i
-0.167201505793511+0.13349371478079i
-0.18000030913011+0.0632628853932605i
-0.206327737602707+0.0164234735217141i
-0.127942650226762-0.0255685261579911i
-0.0809574646519309-0.0409162320237727i
0.0098448052538731-0.0389146110059472i
0.0767776583578638-0.0406554598708396i
0.0555856116657411+0.0380945954230665i
0.0903992860910868+0.0724938873026368i
0.0651003956733711+0.0796013830436442i
0.0874595798182782+0.0722305536777542i
0.114334313838782+0.0877644924692714i
0.140662746230262+0.165605382176146i
0.171391982784298+0.23208556344514i
0.0921749494287834+0.271827977790985i
0.0137660001774239+0.318794682031091i
-0.0354592641075716+0.29977255119241i
-0.076944499064906+0.231520428160723i
-0.0887487275812732+0.225837279351063i
-0.107799246189099+0.156030150323368i
-0.122681534938403+0.120817503928792i
-0.114938814016472+0.101367180872025i
-0.113318776550901+0.0841133131567956i
-0.117151480769978+0.0664334729369612i
-0.132000738586249-0.0249676895717882i
-0.0562728098742271-0.0332653473622479i
0.0462307156456665-0.0575977548588967i
0.0866571878976315-0.0691071650962124i
0.12886513188777+0.0189139191489098i
0.126403550214269+0.0818408093131805i
0.0923369698112719+0.105652522384466i
0.0542908912539148+0.110324864521067i
0.0421080198582852+0.124615689483574i
0.0734412428095249+0.144865357921663i
0.0889336155864782+0.144508406624398i
0.0526466400428493+0.180052569218421i
0.00141974257767534+0.204219787700243i
-0.053857814844009+0.176178203508854i
-0.139238176550423+0.148932197513566i
-0.184899657463293+0.0955032023778829i
-0.142095404300313+0.0340984313354314i
-0.0626699794296871-0.0135777210423573i
-0.00831487712866825+0.0013731562599225i
0.0263429334323942+0.0369722586636617i
0.0406094545141211+0.0605262003001261i
0.0192867214092925+0.0729954945471536i
-0.0399711363084958+0.0516050065647541i
-0.0421815143983006+0.0460289341395883i
0.0132899248554726+0.0273456070414694i
0.0660969148074301+0.0840451601522475i
0.0800520891435962+0.125396844986049i
0.0242380688557857+0.126744934965326i
-0.0142715179184501+0.175188815806909i
-0.0535694045709883+0.175916521890435i
-0.0587262089453953+0.129568321316831i
-0.0804884063139611+0.0662591287454419i
-0.0531977825300959+0.0556604806082711i
0.0186394626227804+0.0990928341319706i
-0.0128893802242474+0.133782112176937i
-0.0341008145910815+0.13995359159048i
-0.0768438182203202+0.120252431134717i
-0.0733745127249554+0.0874688220654455i
-0.0168853687994362+0.0626629850472974i
0.0110230118521872+0.0501390213715326i
0.0610804860401594+0.0906314427106885i
0.0943904359451328+0.145160952124204i
0.0440307136001979+0.18375936272476i
-0.0576845979316642+0.192919583802703i
-0.0790897833742552+0.137651553563396i
-0.0157081382786803+0.0916700142276985i
-0.030912843245996+0.0813422662254127i
-0.00576734484279764+0.0439762775832322i
0.0559891565683462+0.0693590795077808i
0.0101545038253011+0.104473450624935i
0.00775251306108073+0.0859913241821031i
-0.0225789231375929+0.124744362594373i
-0.0411500285292783+0.0563271133086124i
0.0373912229493139-0.0169193970020887i
0.0768397624160641-0.0271022058258115i
0.116858958922525+0.0276593408986715i
0.145172673055274+0.128754603207473i
0.0718158672676668+0.136901932107678i
0.00836160243573048+0.171017094143248i
-0.0662074425251862+0.129018948599842i
-0.0668483578393027+0.0492295563923201i
0.0183612039651038+0.0607305204804968i
0.0174771739701584+0.0725962571872471i
0.0279810912931798+0.0903343215803321i
0.0035209065670291+0.148554746461169i
-0.0660493416006128+0.142740585562141i
-0.0886923070626761+0.0913158830633097i
-0.0813946248048763+0.0601170958530281i
-0.0512748612513643-0.00818062032307374i
0.0400574980929927+0.0108518525504198i
0.0850564527992287+0.0516056630514865i
0.0569725970132819+0.0653981646016134i
0.0187312117450423+0.134105844117818i
-0.0310256387434052+0.156459239550122i
-0.0563040291444277+0.110000459817445i
-0.0699222985184614+0.0421408512272941i
-0.0133366699138284+0.0495344918869597i
0.0267256130232847+0.0989524029324579i
0.00584893799449672+0.120157237679288i
-0.0321684585717837+0.164542010633497i
-0.0962177240786772+0.186698008896442i
-0.131780175893787+0.108978933545793i
-0.113582244254009+0.0114835567652303i
-0.0439075111450507-0.0151809506663568i
0.0449332018062312-0.0267040571265313i
0.105296450103536+0.032977217701379i
0.0904861866844401+0.113857544134293i
0.0520733588266321+0.148955698990003i
0.017848005340959+0.14644821578982i
0.0139579911003883+0.0739256632827441i
0.0706318401487553+0.0910380591865554i
0.133508847244796+0.128007709940808i
0.156264524268195+0.170841468088758i
0.114970379652249+0.272210941384216i
0.0467247104038617+0.304238893916448i
-0.0661274377754633+0.263330429181519i
-0.146249574744785+0.1788358124296i
-0.0992824092288581+0.0923011879891196i
-0.0670833287814901+0.03377689431913i
-0.0494644132554459+0.0501894169046163i
0.0135340706017301+0.0925037310948567i
-0.0282597222054339+0.0897671844729943i
-0.0778736745008629+0.0674734264064073i
-0.0573933968578007+0.00822359480364543i
-0.0354187285522076-0.080109806526642i
0.0340984919692945-0.110907567467209i
0.114899608630744-0.0562303289961493i
0.171538491031724+0.0281602173751447i
0.143166620960718+0.11270479246431i
0.0776926138058494+0.186349314176122i
0.0230578078200593+0.149347099556776i
-0.0136017862665868+0.108318059203666i
0.013820284455714+0.0765442439874903i
0.0424986653436979+0.0530214550225449i
0.0739852640519206+0.143633580945007i
0.0543538161307112+0.181764167135896i
-0.0524649555833378+0.198199998394888i
-0.116241533298453+0.208058571013957i
-0.150454197902722+0.113787591908208i
-0.125357365073983+0.0198724222061832i
-0.0382545537435217+0.0394539783766426i
-0.00157382659428023+0.0561929874152703i
0.0185554213515321+0.0859953490745395i
-0.0265205415970622+0.12626135639302i
-0.087711193227717+0.130623776560752i
-0.0886373952814201+0.120902039923175i
-0.0998030782627821+0.0115243029070162i
-0.0538412597110069-0.0110305333203297i
0.0215289724260341+0.0558802899273533i
0.0770574019373679+0.089312148749545i
0.0898363125275047+0.127628267970376i
0.0035906268341776+0.128247478915252i
-0.0707506583367218+0.11270123061273i
-0.0578074454525536+0.0699830183114718i
0.0281790906747616+0.0105748021521952i
0.0986733748842734+0.00368908143018538i
0.123871343305288+0.0769173530996299i
0.162500307838337+0.175245844753002i
0.10266171620639+0.255196081149005i
-0.0103352883739979+0.263362013568826i
-0.0403293164762634+0.187174690670622i
-0.0385874407507147+0.148924947233638i
0.0225753170347091+0.125569108809191i
0.0591532047502085+0.153849369575296i
0.0490139810055956+0.214036369409748i
-0.0136369415705757+0.261225702763049i
-0.134677498019798+0.235076415062901i
-0.178122076614326+0.140192737901782i
-0.146936961811513+0.0653245648917249i
-0.111880916818215-0.0336343884233581i
-0.0289392684860998-0.0749744547473129i
0.110959089651729-0.0314619389665476i
0.112083796852253+0.0645946515041352i
0.0798858875386668+0.114033536598908i
0.0493801651276657+0.107662746504132i
0.00513463224699748+0.041785977604946i
0.0372898183993121-0.0493664657388916i
0.128579626748113-0.0156591349124306i
0.205269619113402+0.068694608860621i
0.164868345974166+0.164133647064751i
0.0915386619340587+0.257676952024501i
-0.0248757235096266+0.282874862055761i
-0.108368109775827+0.203166214793106i
-0.114887477769524+0.0798250903594293i
-0.0787258442498901+0.0535701885089499i
0.00152700989025596+0.0450424470389498i
0.0389594872628013+0.043703910682854i
0.0299395606905314+0.152000834349575i
-0.0443945554806866+0.172309125934426i
-0.15513985581852+0.0864432615801384i
-0.119836465105733+0.0119318296056307i
-0.0392844832739672-0.072135842460459i
0.0386099674527347-0.0745358426870153i
0.159279502673176+0.0116136333338681i
0.137630340713937+0.14241786625268i
0.0614958701147405+0.241696358074061i
-0.0372171807586027+0.22359572805623i
-0.115627148762233+0.121549692992214i
-0.0957029095602521+0.0537087202338936i
-0.0394685164339525+0.0748605425677752i
0.0170953658438339+0.0921562629961862i
0.0230149440406861+0.152583118538567i
-0.0299443073460789+0.229229679385233i
-0.126447847555442+0.216065648164151i
-0.173212594845139+0.13247767045828i
-0.140553182020973+0.0168580783840089i
-0.0397384615987797-0.0213314927517689i
0.0761360110273534+0.00970885113079236i
0.168154099160421+0.0656614937874054i
0.158112071103085+0.162254125962964i
0.0766161768728584+0.202204665651109i
0.0115066978914037+0.173812751299124i
-0.0181095878626338+0.130342751660808i
0.0267111984687336+0.0614768603995601i
0.092800298750463+0.0896480644520305i
0.152600442411241+0.172533281768828i
0.12666938364899+0.237693812625587i
0.0169554818752392+0.278099842237979i
-0.110132601898269+0.244624122366014i
-0.197077290973759+0.174048761813552i
-0.150424132046511+0.0439241216570133i
-0.0648964984452665-0.0421042180289471i
0.0102572618768026+0.00688865803515922i
0.0919457018755997+0.0789156011711384i
0.0366805989497347+0.105548600105935i
-0.0470449768831866+0.124999425571769i
-0.0818679848637173+0.0817189107632729i
-0.0615176948696237+0.00769517860108519i
0.00749011810546972-0.0350242578759162i
0.0978860436969378-0.0353618679628391i
0.164209015094157+0.0552510988840422i
0.10077091209843+0.149796294299297i
0.0441324200396015+0.201461946157624i
-0.0558372754330698+0.182713857715746i
-0.0989436650109731+0.0954760488484366i
-0.0539703389073271+0.033613890007173i
-0.00691305682122368+0.0026247663239366i
0.0696874433780165+0.0512767079277733i
0.0913913265105511+0.113342557223495i
0.0465601789703564+0.14125574470896i
-0.0670868822887378+0.179197630640563i
-0.121908892022635+0.116185785562681i
-0.074512059552052+0.0211195892954841i
0.0402123200353367-0.0141269913036151i
0.126660126931781+0.0406319581721433i
0.158599470659185+0.146503261588775i
0.112914566176504+0.223889142702201i
-0.0188646787098984+0.285457326482461i
-0.126203511958103+0.232011639163809i
-0.138621367414936+0.130400770949379i
-0.0759694846617839+0.0945413897003218i
-0.0317199765251186+0.0777938425301756i
0.0287036429342308+0.131244042257913i
0.0251978970593253+0.191062594317233i
-0.0547772155973376+0.209554246101457i
-0.156290283944808+0.184911295505069i
-0.179476713261845+0.0674583040047841i
-0.110011629555414-0.0506075754090448i
0.00389841195536934-0.105224400750718i
0.128867077182876-0.0312706089520204i
0.135011893586562+0.115260019161279i
0.108167992231733+0.205973260917345i
0.00121549446946656+0.224682766301646i
-0.0367724941943599+0.141024547113681i
-0.00612514691443078+0.05653989445726i
0.000930321464692713+0.0467184806501621i
0.124031122483549+0.0713056252501934i
0.13466658512593+0.146654832538304i
0.0320533928896065+0.239770283889066i
-0.0499863223447239+0.25637563654284i
-0.13829759450857+0.173065011836005i
-0.16187696548087+0.0562752988017871i
-0.0922753570873757-0.0630871946346877i
0.0122180384419017-0.0729615801941643i
0.0962955935456452+0.0122454944773929i
0.111688582475798+0.0746784820517177i
0.0286833158660176+0.11885741293742i
-0.0763887102082461+0.0822042307430355i
-0.0420286662998608+0.0188909008165525i
0.0208364149995527-0.0433666472913899i
0.117222641458717-0.062969538621638i
0.203133635301374+0.0292146704988738i
0.183058603095209+0.147026016398981i
0.142899498144965+0.27119970069822i
-0.0214494162064501+0.301827620486702i
-0.0940187995566068+0.220053042605183i
-0.0980944227012666+0.113059326628933i
-0.0729588639233026+0.0196175737722885i
0.0380694367183351+0.0687016580998472i
0.0470002114044661+0.136725879392453i
-0.0149486901168193+0.193986878760742i
-0.1405220050403+0.203235233951028i
-0.224022791389313+0.108914620718548i
-0.244199644509272+0.0475172932668336i
-0.179392489087662-0.0458699344568683i
-0.0258414461022114-0.0964654142957581i
0.10815263073634-0.0331606602417178i
0.114871769343703+0.100990224767852i
0.0145051476592866+0.168947532132015i
-0.056721729993461+0.143617390252936i
-0.0843589497447039+0.073855098887374i
-0.0500209649214757+0.00360635649460276i
0.0420164688382563+0.0172342515526714i
0.157190337133936+0.0650558699065442i
0.171635071345258+0.166415673890749i
0.128418433087409+0.252916732114471i
0.0155317680969795+0.289094492648843i
-0.10611972968082+0.235184839528917i
-0.10256138184962+0.128195947344068i
-0.0455116615518698+0.0847506719275357i
0.0356138743122005+0.0513199893087532i
0.101600530329971+0.133275859405383i
0.059508282024518+0.217992892148449i
-0.0614155679363526+0.210365185466551i
-0.126225033124956+0.210638442364157i
-0.202238595434618+0.119958610897932i
-0.131441865105729-0.0294412009564175i
0.00373787309307782-0.0902907720389384i
0.0860576648489744-0.0280213396708262i
0.155785941470031+0.0542049827078005i
0.085802059944866+0.125317595789973i
0.00126296129326364+0.127944563734881i
-0.0592335272694619+0.0734877574647598i
-0.0199185060463073+0.00409889078682605i
0.0848369323120809-0.0628901331776255i
0.185484108353094-0.0285092988639851i
0.211927391739205+0.0776073201748924i
0.176536789232489+0.228829152695608i
0.0861593516290093+0.255973666182939i
-0.098054931364977+0.202787422261786i
-0.1105716015007+0.139101519824106i
-0.0518492616422528+0.01418398638548i
0.0209255064873544+0.0224291740352602i
0.0954699275222032+0.0820144875152755i
0.0508137867852241+0.153419345877781i
-0.0315364542353881+0.222736237589773i
-0.131938598209929+0.167955116217912i
-0.150261829827343+0.0733111255322301i
-0.101202101604732-0.0597440209067504i
-0.0184164055786538-0.128046727610772i
0.120522748400195-0.0399440300929422i
0.178327076299302+0.0909619127449634i
0.0884148291489224+0.20604053807079i
-0.024253303835922+0.234617941886469i
-0.0887669968226189+0.16552491919188i
-0.111561037508387+0.0722799583220582i
-0.0509050338342315+0.0239066890559893i
0.0618821012432436+0.0604911193541271i
0.0683121216187017+0.16671851697114i
-0.00147591662827219+0.264128321599811i
-0.118099548485326+0.28270922009771i
-0.253223631772287+0.206599992627954i
-0.2757738157098+0.0466320231476597i
-0.197686461970204-0.0902152864386649i
-0.0717272803542458-0.132003632069975i
0.0227613673142093-0.0721937739982929i
0.0931613704026871+0.0109183355838683i
0.0882434043044229+0.0397782324614088i
0.0182751629646114+0.045805896479983i
-0.023179420221893-0.0168790277511315i
0.0456942570509571-0.101013274099706i
0.21346973081836-0.0821565850123024i
0.326326884193017+0.0342705774101182i
0.333273458831969+0.203131575113585i
0.247894658140514+0.329786797305057i
0.129036936765162+0.361952389040498i
-0.0255066810756416+0.340303233581322i
-0.10950283078098+0.22672440896907i
-0.0433668594926671+0.180375845905237i
0.00752613324338063+0.225155717484804i
0.0477939703410415+0.252803755582712i
-0.0088626047808249+0.32179713027828i
-0.154707238869713+0.285123236401181i
-0.267346363935501+0.180123757543494i
-0.319596860242192+0.0259054469126902i
-0.207193589722691-0.125900002927795i
-0.0611362598664173-0.142253682383449i
0.0948937083836932-0.119580528375307i
0.156264005708931-0.0353946802183178i
0.0602744008668166+0.0856812125797479i
0.0169508885653814+0.102987016820543i
-0.0259884090793496+0.0278912293972489i
-0.0193601250135271-0.0433284571677363i
0.121777434998193-0.0788283968057457i
0.209850796884939+0.00913664733279806i
0.222477213626102+0.149383583751142i
0.138942932866085+0.248175375126922i
-0.0285155933114545+0.298439328066204i
-0.136185399035161+0.228527707368072i
-0.184896683503144+0.102104282908923i
-0.138632753350992-0.0012378958476572i
-0.00027468871940217-0.0238425801600945i
0.067562441852562+0.0125704192650156i
0.0279943238412247+0.0938345348373001i
-0.0341955479684345+0.1567833033479i
-0.129171820425604+0.109523014325163i
-0.131182150787873+0.010113364777002i
-0.0267515721758623-0.0997864342780716i
0.0761324495294238-0.101934965140212i
0.186505166004134-0.0221569984172519i
0.223770343312411+0.116652716288299i
0.159012681116797+0.266613693713568i
0.0410792816050792+0.267201650812734i
-0.0623332792905809+0.224681723136963i
-0.0913485853162151+0.119678916212951i
0.0216622393753048+0.0389548836550001i
0.106846707037674+0.101232834952591i
0.091938171018826+0.195786235021792i
0.0354802852669232+0.293525695116299i
-0.102124869139266+0.304381618601564i
-0.17709690697966+0.210160527053528i
-0.23296891405019+0.0807989268332329i
-0.150573520079939-0.0460251398949282i
0.035152190746766-0.0981951667556466i
0.112339853507-0.0292117471404814i
0.125319126086027+0.0677221748816219i
0.0578038882981146+0.155721648160879i
-0.01666256471496+0.135045265470497i
-0.0544298000091788+0.00044998318879993i
-0.0137662021073635-0.0787231247826455i
0.0857525711848653-0.0821984369484966i
0.216230130042949-0.00546210457704334i
0.28494810444819+0.135580838736747i
0.153792977175538+0.274534014970433i
-0.000437361585479421+0.271674625286997i
-0.0872182070696483+0.205623403407133i
-0.0947867788720188+0.104767081638352i
-0.0278084667915491+0.0274172650855915i
0.0553125551080054+0.0571587134706456i
0.102898324789108+0.131306049927217i
0.033124196402233+0.259144459527141i
-0.0711617906874723+0.248793760524487i
-0.19618974150925+0.144725694659458i
-0.236894525482932+0.0438553888348706i
-0.1523715391247-0.107820204241214i
-0.0124676233511023-0.149116304853549i
0.12231882176597-0.0525449009248142i
0.151299074412645+0.0599658528580315i
0.0755614061563305+0.119717622957718i
-0.0645978472204554+0.13345050810977i
-0.104514497568075+0.0741588070784738i
-0.00479733768963299-0.0349962881143161i
0.0810822193800575-0.0575855937491458i
0.171599610991087+0.0168956625194877i
0.234782205045766+0.128522918132052i
0.144469660679023+0.222404358456913i
0.0239559257040467+0.286705444785146i
-0.0869917910579961+0.242979738230663i
-0.116786753363662+0.139852781122828i
-0.0357225673005851+0.0573653341425883i
0.0566253236153503+0.0393311369425778i
0.111206454097628+0.125803601514554i
0.0754381736297817+0.209766811525396i
-0.0325046320882279+0.233678363748447i
-0.164282184633052+0.195043034947994i
-0.194481640793256+0.101032684060269i
-0.0808868006085476-0.021409315735862i
0.0730155018339553-0.0289041722113504i
0.154993498715544+0.0855056814300344i
0.170532831030259+0.176451719764679i
0.11187933273034+0.261509120141867i
-0.0228614619018409+0.288495241676717i
-0.118080800673377+0.173046588406771i
-0.123983777259644+0.0756021802876463i
-0.0265405934683061+0.0514623017955698i
0.0705031007553102+0.0558688108564337i
0.0816986140904835+0.160056356909895i
0.0145377442246599+0.262832876422686i
-0.115256035669217+0.253105817082677i
-0.238579861192525+0.167175835799348i
-0.268333988011084-0.0144536996590135i
-0.141145566924186-0.14953533611545i
-0.000423745196206074-0.139655958367309i
0.0965259589545782-0.0762995798209029i
0.107367380961387+0.0118874752939578i
0.0505347344731815+0.0669419839330158i
-0.0381150522503896+0.048127531157463i
-0.0885858631075587-0.0833498633277946i
0.0380699546856719-0.188960833197773i
0.178808988245871-0.126414647897414i
0.325051098611171-0.0273070583065595i
0.358480811235201+0.125609248843131i
0.234865689069342+0.290558665935524i
0.0905204272522855+0.278311160900217i
-0.0384881450395225+0.221130398042289i
-0.0573468719884944+0.158937141469285i
-0.013464659716615+0.0550945561239627i
0.0678400862714475+0.127847132094985i
0.0982135229651157+0.247960433712484i
0.00744394941895445+0.318034923352679i
-0.135599062799005+0.345925968003511i
-0.244042733650052+0.208021910261038i
-0.267982257493806+0.0795963398817971i
-0.191805272487912-0.0502320645985724i
-0.0725155879667899-0.114655352301928i
0.0489304496588633+0.00130139028045252i
0.0563975382956656+0.104869277540411i
-0.0184623109877586+0.154596722883451i
-0.0817922435678716+0.160040189530812i
-0.180647854574626+0.0519000372412309i
-0.0797625515769674-0.0825887633364239i
0.0737189992214846-0.124622175951526i
0.149049525169295-0.0587669254439932i
0.21166276488882+0.11533493061992i
0.148367059259943+0.242549928247886i
0.0234282908225935+0.264026513153648i
-0.116716165221139+0.182550011702843i
-0.144465385576739+0.0525080016761732i
-0.0187980468530782-0.0160839184074579i
0.0868785539086757+0.0153810713312724i
0.155481621135054+0.135672218391233i
0.140353718770347+0.207151734706394i
0.0119562536695895+0.233701845151257i
-0.106850704200229+0.192642127645968i
-0.179658511151852+0.0690584438487037i
-0.0976602345066691-0.0444114052935814i
0.0641417447128265-0.0836838429382261i
0.153092163087168-0.00311040299322376i
0.200477904050677+0.130632661610153i
0.105678091109689+0.229261628042666i
-0.0566322305343644+0.213064928207573i
-0.11561024739272+0.11710604286748i
-0.0969243009855751+0.0236523984316439i
0.034437939778254-0.0276041565157535i
0.161304233502391-0.0195963182319057i
0.185288823735799+0.137846022256195i
0.109508045239647+0.240626382215679i
-0.0529624190461451+0.216087649716214i
-0.14381335073041+0.203740452668296i
-0.134744509934111+0.0122928869749965i
-0.0474009566684248-0.094343302458044i
0.0802930564354373-0.0582170199622081i
0.15419613227198+0.0148048001751963i
0.157866278964287+0.186205205388166i
0.0323765264530701+0.229944399559827i
-0.0865842844540917+0.180549791903051i
-0.0830000485332373+0.0904080195141938i
-0.0282040110598361-0.032696954836644i
0.101203699891003-0.0386048508202429i
0.170959192987201+0.0440973496159913i
0.171542085691884+0.135971428310748i
0.0779941227533142+0.297935552297998i
-0.0950676350972626+0.326555409019579i
-0.19508309007748+0.193727077164701i
-0.165390954480966+0.0929055966661523i
-0.05715773809506+0.00160450662169294i
0.0214828381544721+0.0358347262188587i
0.045137204220745+0.157584234461305i
-0.0224102756714609+0.241676595744977i
-0.108966033037636+0.223877164580037i
-0.219337758788493+0.142460082553659i
-0.239449995147569-0.00143672940099658i
-0.126472836592336-0.162588770525931i
0.0341925619928771-0.161822228941892i
0.180867903896755-0.0497600343931925i
0.166719392962126+0.08666462065673i
0.0885863059209845+0.14523779115676i
0.00782691644298458+0.14426279071426i
-0.0477943709594269+0.0603181240174832i
-0.00150993202965857-0.0706344133625869i
0.123502559914258-0.0615651534772396i
0.267219195970977+0.0304970936087214i
0.279685674660096+0.16090677331262i
0.1671105381516+0.301935132506155i
0.0447041458889455+0.340061867215822i
-0.0645290256865942+0.253516338466027i
-0.0929583561787495+0.101711028400524i
-0.0275902623785566+0.00705967620350204i
0.0796349586359115+0.0379349665729701i
0.105751415359398+0.169343266786151i
0.0420788080724917+0.258497770384062i
-0.0452263435383801+0.241707700493002i
-0.174829925059841+0.174430260925709i
-0.197553537471192+0.0308571460725487i
-0.0864286883214944-0.0927862650579614i
0.0455574759278887-0.0991485094463801i
0.134969887001111-0.00867108937146989i
0.124792367899622+0.109463127519127i
0.0406341581488751+0.173791842840249i
-0.0406386765206527+0.161995992841385i
-0.0975218918337691+0.0734969619550258i
-0.0719792883580294-0.0401625899376403i
0.0606037696861524-0.0498925742679811i
0.159399864733946+0.031755510852644i
0.171439411162799+0.150920254981555i
0.0888492176092579+0.258260473409017i
-0.0293121687273891+0.258506055195203i
-0.132977243869636+0.204658896262773i
-0.168379865270474+0.088023172116818i
-0.0720133686026087+0.00179081018474798i
0.0578970795690953+0.0235121397740175i
0.10077953275802+0.0892601317990585i
0.0301144667650332+0.207187211507203i
-0.0849025721194978+0.250665120666096i
-0.195659395729262+0.151912445395774i
-0.229659531302902+0.0171008333769998i
-0.137151697765818-0.0996947966976115i
-0.00146618887123746-0.143168220364933i
0.0999382303945674-0.0493909753860756i
0.133158474978724+0.0901744868433823i
0.0452739286637473+0.144477942117716i
-0.0285474729511455+0.145622157208076i
-0.0494593873835572+0.0875671604472364i
-0.0215832527436906-0.0387086250104478i
0.0883397065620376-0.068694690628842i
0.174515403113461-0.00623476977053791i
0.239216605330046+0.117748769251752i
0.201682149555673+0.27940648961227i
0.0798590198334714+0.335746021545956i
-0.0400844584262926+0.253746047853139i
-0.0908617233715727+0.14690270447268i
-0.0175490808833535+0.0792285981606314i
0.0907978554210373+0.064385906492708i
0.146987406934682+0.175459074990967i
0.123666470279832+0.300497020640695i
-0.00893647276147139+0.328155839323173i
-0.170148857515936+0.296095214892728i
-0.196251605448773+0.146531920291626i
-0.16052970413582-0.00694646241572947i
-0.0384846593922962-0.0376270183312393i
0.0892442057535051-0.00670896122950159i
0.0891888033388703+0.137414320920865i
0.00117047338170896+0.215036564975253i
-0.154102374492405+0.149345673816506i
-0.176133730344839+0.0633126056109801i
-0.127941255270255-0.067124964536263i
-0.0575952697183477-0.136424430324339i
0.080930496639596-0.113634765337821i
0.128811970270444+0.00783194865659809i
0.099512526571065+0.122172374566452i
-0.0135242704652336+0.160988285107235i
-0.122796157160613+0.141652627985127i
-0.112419599101075-0.0216893104114073i
-0.0240211008923944-0.131220486377086i
0.123027461550088-0.112127645885403i
0.226505827128257-0.011938559285769i
0.193653314204709+0.122736368270596i
0.0962952113186652+0.213664466538288i
-0.00370411532457236+0.203210279699656i
-0.0797034266833116+0.0952666155399016i
-0.0522509535091261+0.0194356581622513i
0.0621351253741011-0.0459199053255104i
0.173620453178041+0.0239476509172229i
0.173004769316175+0.201081590478091i
0.0907535664429371+0.299501258367233i
-0.0492971423388065+0.293933790857718i
-0.163050322147575+0.189246117422634i
-0.139494367302471+0.0789363678399164i
-0.058568660134092-0.00367630518813957i
0.0604121622111843-0.0177933110613006i
0.0883353475893056+0.0689243345150981i
0.0171753288757308+0.193686696483672i
-0.073729744843381+0.25447074871883i
-0.17571697729843+0.181017125603072i
-0.16592578030267+0.0364973597576311i
-0.0760379262158363-0.0628414852188351i
0.0639790461695753-0.0886243383751476i
0.166625928726397-0.00136320017635353i
0.150279059061079+0.141161349558437i
0.0990461813008175+0.202732882902659i
-0.00974897898789038+0.1822339073354i
-0.0600433562475276+0.102513264716452i
-0.0151862143260915+0.0193534814057763i
0.0662147881311644-0.0132603995786726i
0.153259815738975+0.0348326718393946i
0.191815135793368+0.205696790746979i
0.140658841884736+0.310229964379126i
-0.0369144773120498+0.28063330792309i
-0.148211459122102+0.209656758070183i
-0.131663242091814+0.0553699902026463i
-0.073533049667036-0.0306507877154818i
0.0257599255596678-0.0189960089652539i
0.103000180808447+0.102151727425456i
0.0675321936755737+0.191551972070543i
-0.0561960526521384+0.19680738222034i
-0.151526111063499+0.197240404308013i
-0.189518253660697+0.0113753435216081i
-0.127332347732363-0.117854372575798i
0.018141671764207-0.138149533625998i
0.122118522916772-0.0892793484741522i
0.162585709553456+0.0467535711768741i
0.10265482294135+0.121274496748438i
-0.019963375353752+0.139107727458712i
-0.106376635142392+0.0526594433883631i
-0.0521891525839936-0.0655277237269921i
0.0944855406331773-0.128470100505883i
0.227240328118811-0.0285171454337091i
0.269251720107071+0.124017768132616i
0.176050050932903+0.202731718941994i
0.0650164295605866+0.284289594636264i
-0.0547552580286198+0.234568386509333i
-0.103891256503554+0.121641008841444i
-0.0533062461055161+0.0534766083314986i
0.0779735626085267+0.0808480989905142i
0.170792506005984+0.191425194309657i
0.0895688849859877+0.294211414652293i
-0.0253556192500856+0.322987724480666i
-0.163554874462092+0.258766499452295i
-0.24327359865673+0.122344038999268i
-0.171228478259115-0.00367488354445367i
-0.0501107026630502-0.0181014194737819i
0.0566687626375482-0.0113303202047567i
0.0715990854761291+0.107199256641098i
0.00777454810789616+0.204827362037081i
-0.062041465615398+0.167622686122287i
-0.135518628691004+0.0959535901091242i
-0.0975991762543233-0.0494618784585994i
0.052786071933704-0.0883824217081733i
0.16968004151426+0.00601860452331172i
0.226271342579406+0.0832733578741473i
0.139260782724738+0.201824791912858i
0.0103201750090632+0.282369351544598i
-0.0636408408492877+0.236514085966635i
-0.143008036315887+0.11592997118341i
-0.0708402526571418-0.0143369267268522i
0.0314249041786172-0.0265171552373697i
0.0964218628434786+0.0397155602171618i
0.108149519057975+0.156868058549973i
-0.0159083297154756+0.219428213288965i
-0.115742551155023+0.141003587945009i
-0.189901262383922+0.0283648087492365i
-0.110157437180575-0.11231898484251i
0.0391248574659969-0.163797320008411i
0.15646865119983-0.0870180374982617i
0.238302542516646+0.0405829579732754i
0.156450328900325+0.177250078495482i
0.0416485700279857+0.203349375974099i
-0.00787772733249129+0.126233643533631i
0.000972767426472351+0.0332521065110157i
0.0957806678634316-0.0401400787661668i
0.224163200061958+0.0259002819343348i
0.253405363049374+0.164805829691439i
0.181801156887177+0.241628653527435i
-0.00737947038999839+0.33682494948693i
-0.146541669187692+0.286296995195606i
-0.150361517392273+0.135726700772717i
-0.110553189005226+0.0804271448865493i
-0.0126715439667566+0.045980028770911i
0.0388743720101946+0.0676349669482327i
0.0152099739593591+0.147353486631718i
-0.0510535989866067+0.210668234760483i
-0.13263520032828+0.206364769111829i
-0.199224485099648+0.0875137121281576i
-0.166914177621718-0.0692021125521766i
-0.0168013682808585-0.104860149302929i
0.0717382491525878-0.0363778328362654i
0.0811501797107454+0.0542257081411862i
0.0687688758610863+0.155153792882167i
-0.0241323305860568+0.201469982514609i
-0.117019089044373+0.122786401441852i
-0.120394587296107+0.0168388902357414i
-0.0303208603021567-0.0473990892251946i
0.101870393686294-0.022749121987897i
0.155335831722807+0.0928497133315085i
0.128221652174003+0.172695172698325i
0.057139896138774+0.197113071895285i
-0.0727340680175136+0.174405132783413i
-0.0917552513198204+0.0608350911337441i
-0.026974116122872-0.0273690929639358i
0.0802812844460875-0.0279618572440697i
0.217460810123312-0.00805820786727249i
0.1663023553361+0.127783700105477i
0.102228566801193+0.251993283908833i
0.00786758757872792+0.241246604144862i
-0.0995756567563797+0.124333226616091i
-0.0689178298273775+0.00846217053602795i
0.0286456594297138-0.00397038560988783i
0.131445459063594+0.0133112467898695i
0.162997518445416+0.133365786010837i
0.138125159257325+0.266050031331525i
-0.0258570073177452+0.280063650520256i
-0.148846372000332+0.203645146678379i
-0.14080372645761+0.0941445589332824i
-0.0887106647877233-0.00344731274000503i
0.00418327689939719-0.0538840527346977i
0.0840629321642321+0.0451922218320677i
0.079895127008635+0.153919994599462i
-0.0374658766758588+0.197035566065406i
-0.115388650909369+0.149497573939634i
-0.129518547171117+0.024345388190088i
-0.0863772617138458-0.0680635373323923i
0.0285940350270432-0.082259078509148i
0.141785631888879-0.0153356456528284i
0.158213311700818+0.0641382326932542i
0.0881330014943666+0.184254957956181i
-0.0260600119517945+0.193848574162764i
-0.0769943152494813+0.112575918221641i
-0.0407834770476935+0.0197775485802926i
0.0267206173698764-0.0510873810086998i
0.129042798443971+0.00265743014928143i
0.127985973766497+0.118156295994132i
0.0569641286861526+0.268387505925037i
-0.0354702521504732+0.278203543205524i
-0.133156869872116+0.196696408852027i
-0.169297252042187+0.103980707475111i
-0.128697044936417-0.0185364449923759i
-0.00724663789678177-0.0143352809339689i
0.0631090687518505+0.0525633379774168i
0.0770614400210318+0.15634336291046i
-0.0295970494681395+0.209074308667683i
-0.170220808703527+0.117021634180568i
-0.140642692154282+0.0348979771336367i
-0.0759944916180874-0.0823324181233775i
0.025658385628965-0.1130297290333i
0.129849207376972-0.032555113059785i
0.150554500564528+0.0347358526205768i
0.117916688761786+0.149834659846658i
0.0326290366593221+0.177894347034431i
-0.0459333176063297+0.112215016495554i
-0.016574771511177+0.00507460968508592i
0.077564360466875-0.0539727592061223i
0.177943645821303+0.00116977559581982i
0.257760001835384+0.0867149881808604i
0.215739699036405+0.192263912571563i
0.0846454989750631+0.281525291536074i
-0.00990163825997794+0.261940365643148i
-0.0673555887110441+0.177378044914398i
-0.0589007197902246+0.0798214774214716i
0.0465039489367186+0.0130230810100362i
0.12199261916229+0.0976794282299028i
0.104818767113744+0.228170182433624i
-0.0267201531598661+0.249322795228907i
-0.124343305395389+0.208038672842998i
-0.163050687509279+0.128393591879i
-0.161505426266762-0.0230887326884635i
-0.0588437617162151-0.0825579577628339i
0.0315636087683265-0.0355702628805465i
0.0653392300678143+0.0254316708009461i
0.0405704263521148+0.106978584629341i
-0.0143922066363551+0.136804870653553i
-0.124996975768729+0.0601556152063535i
-0.103952201124196-0.0292654093984356i
-0.00644088259475217-0.0920614669496372i
0.0418316400820542-0.103159464090341i
0.160759134149541+0.0485149591652047i
0.157723978552347+0.116957092854791i
0.0428943734922501+0.150556935034361i
-0.0204154253457251+0.152455113523575i
-0.071891608637292+0.0669737831038588i
-0.0564031610825371-0.00222291201825758i
0.0800573453054171-0.0750113433875558i
0.140208023722838+0.0350652796546355i
0.132433194277581+0.164798905714614i
0.0847430487279004+0.227761814326236i
-0.0382215080414422+0.254864755950952i
-0.115796341542475+0.154060025351793i
-0.088357289970761+0.0372280574764726i
0.0186479023710133+0.0271602212711862i
0.103656517238731+0.0203375483932528i
0.150611118217178+0.0891069466369847i
0.089725255408923+0.219765916735128i
-0.0270218168065755+0.22320159751937i
-0.0944996773199176+0.192701331403135i
-0.103277668463659+0.0825273787444257i
-0.0162915649875346-0.0124389019195007i
0.0798819971247779-0.0135312115049658i
0.137669819947902+0.0600730284154203i
0.113103789885473+0.195095321442207i
0.0174979556991827+0.213958873127871i
-0.0701923046297728+0.213430139001201i
-0.103078121532759+0.134884031921729i
-0.0737787013065255-0.0146402546951304i
0.0135729472254721-0.0218648397518919i
0.12874131548389+0.0191104780220917i
0.110105875335163+0.112118949943079i
0.0275602160434307+0.18281984561513i
-0.0474164642108556+0.197932207790178i
-0.10404954431644+0.147276176446156i
-0.0639921223505369-0.0117441539558413i
0.0087341300624682-0.089531672967478i
0.112438727542543-0.0811393605886998i
0.155950110108831+0.00170686642773699i
0.100859414129166+0.135830692575136i
0.0232620904649419+0.178594408881507i
-0.0263288507248069+0.108091639869823i
-0.026706204654562+0.0249820011217985i
0.0109439684049869-0.0276639153633322i
0.0872705036971393-0.0296674803400427i
0.164697334473408+0.0563499324204487i
0.170340682504443+0.157011717164884i
0.0750854203141997+0.206030772659106i
-0.0250550441777269+0.216773939963562i
-0.11121719264996+0.130122083891923i
-0.0879544046170351-0.0111044230629805i
0.026472648468328-0.0211383166063212i
0.11133994495153+0.00645447035157366i
0.12948982229202+0.0768720870721702i
0.0200834759060234+0.160001394870977i
-0.07119387907598+0.135301133396672i
-0.123137659152122+0.096878608373358i
-0.100164203479224+0.0326681853726129i
-0.00605023335643863-0.0635040571435274i
0.0869027600485485-0.0501192171365041i
0.188263776140832+0.0675763584222599i
0.147197543898142+0.156141464625095i
0.0640918166808139+0.219028174734031i
-0.00571079136027675+0.171357423928045i
-0.0470812703503173+0.0695121126778677i
-0.00736480133356967+0.00461392944900319i
0.0655810116172224+0.0128751456308376i
0.156397773592066+0.128420540358414i
0.130771856235906+0.199274125184689i
0.0325384573244857+0.276062917023236i
-0.0724668346918596+0.290276919094112i
-0.167163621184991+0.169151864638135i
-0.159354272450974+0.0905230068988964i
-0.0647249769904589+0.0245978076931219i
0.0159465075536388+0.0317001759775404i
0.0662876423583682+0.0830097693346348i
0.0142222052367645+0.105945826960328i
-0.0627534137455669+0.152860349937093i
-0.0868419177684647+0.0786358770274116i
-0.107008543129107-0.021428062023377i
-0.0165601752759551-0.0790563196197511i
0.0841425098296778-0.113013696476735i
0.180996975153957-0.0194515213183963i
0.184400948042719+0.114245975378479i
0.0721952461038011+0.20434468242851i
0.0461220100544263+0.179114352271372i
-0.00898734266375012+0.0903467392619333i
-0.0184131706600088+0.0365684644098023i
0.107281327991939+0.0273326799243905i
0.150215984065691+0.105877313061714i
0.110231231277712+0.160817016300026i
0.0399768710244963+0.229146433864565i
-0.0434962620571413+0.261546487852185i
-0.109994384948748+0.126095287881728i
-0.131836801185153+0.00119770298958982i
-0.0312714007000326-0.0726064257774153i
0.07170996103608-0.0533686597391911i
0.0979712804870638+0.0341699240617151i
0.093725418323346+0.0998848468864784i
0.026109353103113+0.166154534407883i
-0.0521988524809584+0.115854041905326i
-0.0545007073952829+0.0175426385632955i
0.023975343210627-0.0101443716327328i
0.136851611110819-0.0303536304314776i
0.193677310518947+0.0743053341942943i
0.158658775101542+0.191068736217064i
0.0548686215277885+0.224036253808132i
-0.0422977190220066+0.242997872989552i
-0.0774175643617649+0.144941760548461i
-0.0653209047922559+0.0579084891420193i
-0.0191842214950439+0.0397845272448888i
0.0336015948751031+0.0838036296388195i
0.0204507072220961+0.148916202325249i
-0.00780156569845269+0.194278777884655i
-0.0706954951896548+0.179714188214936i
-0.162337517786173+0.0749408071793062i
-0.106956222744957+0.00848939197043579i
0.00301084061005277-0.0645296170645541i
0.07208253812027-0.0500472831788404i
0.116175347539253+0.0799231171317878i
0.124499643159192+0.139880054632643i
0.0649303078368284+0.171640493350343i
0.00856172895419148+0.168638284064798i
-0.00141328452970291+0.0548687333559481i
0.0392881333444844-0.0130334230112879i
0.102404156333608+0.0424723186874581i
0.137292854742957+0.125306056901664i
0.145445317024712+0.20358810264636i
0.0558633040212134+0.242555179398359i
-0.0173514023951617+0.217161638733912i
-0.0761457578285622+0.148814201235645i
-0.0688331679844613+0.0416093192518511i
-0.0137739075806812-0.0250252572746267i
0.0526501032804759+0.0200415501403715i
0.117262598007634+0.0868071373884669i
0.0301212612750735+0.154140350805224i
-0.00154722479018582+0.156936358607849i
-0.0246027204381186+0.0558773554141627i
-0.044399255868688-0.0164749429637968i
0.0450784987009521-0.0301418469200601i
0.118329612131056-0.0079369978766199i
0.159588849726598+0.0600446841149292i
0.131668283491187+0.162020597034115i
0.0759161126754454+0.214289562251212i
0.00672514056604003+0.173805948191177i
-0.0155776153083836+0.113832734023006i
-0.0123156477148688+0.0750481429009191i
0.0243892468858184+0.030423529282005i
0.104455342752971+0.0964327329061311i
0.111402903030637+0.183868191469208i
0.0631477111865442+0.192012188227308i
-0.0709778315854973+0.218596602377049i
-0.136342216191088+0.118190652260131i
-0.11049848582495+0.0329105406621494i
-0.0219219827422654+0.0186808351067103i
0.0765474955054636+0.0150649381099971i
0.0621912538268072+0.0931320596738223i
0.0706656282335447+0.139761651375181i
0.00766476333529442+0.139584256120253i
-0.0926506111427375+0.0569024936009177i
-0.0859661124940096-0.0148078911163986i
0.00534850172909594-0.0155260807324896i
0.104063324835719-0.0277525958092806i
0.123508874053014+0.0219184914837554i
0.103222594238157+0.121293586261426i
0.0366804946473919+0.162856789343079i
-0.0299549065456769+0.149919669435743i
-0.0429656796138005+0.110983907979726i
0.00377578088931664+0.0518252221755572i
0.0459649694325393+0.0387314415597913i
0.105472827197519+0.0873846062747977i
0.130516779084589+0.147733197105421i
0.0741699073492066+0.202445734205089i
-0.00922445502844122+0.204025469071905i
-0.0961347124889878+0.146424064563592i
-0.0691232984966874+0.0610288537375433i
-0.0152611647180371+0.0376165279527574i
0.0281769836959691+0.0517826791645808i
0.0874696553933879+0.0624336483507533i
0.0692694482407669+0.125098257896081i
-0.0112430121772133+0.157420666109511i
-0.0656160823507294+0.127161994530956i
-0.0593158468511998+0.0668450264016541i
0.0140828020725294+0.00891095083089697i
0.111535666922064-0.00736563730361482i
0.163011941732366+0.050097828242324i
0.13553805449014+0.143608224822495i
0.0581173555233686+0.238752186075132i
-0.0340608997912696+0.236713441238702i
-0.0674171551928561+0.152898987236219i
-0.066968234309004+0.0885580791987788i
-0.0184503472089478+0.035472798902926i
0.0521764390728734+0.0606659539259686i
0.0244486376500509+0.112746831998371i
-0.00711817791224642+0.169626121186104i
-0.0776697169648536+0.155968320826482i
-0.113299512857744+0.0525545119964078i
-0.0981850909835869+0.000508443356133708i
-0.0538322244906004-0.0659036897761144i
0.0759132271295587-0.0748741957519938i
0.110717283223217+0.0254859527104774i
0.0675401949466688+0.0653590390600394i
0.0641405103242463+0.131041267737356i
0.0188601572068054+0.163574489806353i
-0.0396328729861914+0.0713806869277089i
0.00372376486018839+0.031000032787316i
0.0733337778720545+0.0211381808755003i
0.0923135198731485+0.0887034735806592i
0.0782366878398629+0.185618939223733i
0.0194964977172062+0.243979425916114i
-0.0592417830648983+0.223466151230234i
-0.100681580885533+0.0891855285893263i
-0.0835537265047744+0.0366888536591228i
-0.00615125144087848+0.0297502960406826i
0.041399262199932+0.0219189716180386i
0.0651729835646656+0.0635731692587529i
0.0469528014580379+0.15250203227868i
-0.0286066797933237+0.1503980598986i
-0.0672967155282427+0.0509791780383507i
-0.0323478623787323+0.0211176275445882i
0.0421119284788526+0.015261370305536i
0.11022146433772+0.0281481560988624i
0.147607718008622+0.0821515504805948i
0.0994387792081078+0.201123663446163i
0.0283826506813739+0.236088737255769i
-0.0573998557094247+0.160152491711117i
-0.0969886069865689+0.148482391262369i
-0.101417632928139+0.0732628679938334i
-0.0254749692788149+0.0203398973296942i
0.0934602114715405+0.0774921561362155i
0.0416292471539141+0.110958998478057i
-0.0123540142885713+0.117468693418131i
-0.0673772342712939+0.0925358874529584i
-0.0971022929622274+0.0401697823324931i
-0.0283211679274478-0.0174441282738506i
0.0329296645523109-0.0475645483349175i
0.107398111198493-0.0592839859168388i
0.163554239491682+0.0439683321852482i
0.124241824600258+0.167136796072487i
0.0496072183014989+0.166189104667168i
-0.00367284468696782+0.159421424761246i
-0.0511335544474127+0.122193980733053i
0.00799467181268504+0.0751801427554839i
0.068055510921619+0.0781940409199403i
0.0570643739935384+0.138557671077377i
0.0378591246555812+0.200095315850189i
-0.0719994264068392+0.206116968222615i
-0.107143132170193+0.145687695905188i
-0.097452619345454+0.0537237054188243i
-0.1224892553537-0.00801621728629603i
-0.0333821069285721-0.0437369486881919i
0.0157417006526644-0.0140440453235824i
0.0531694365093625+0.0294016745370557i
0.0725180659054819+0.0530836638233563i
-0.0120952831024325+0.0648867764014604i
-0.0241656650809668+0.036669216149503i
0.000427147452772119-0.00857400526661421i
0.074950948079689-0.0205834574528956i
0.133528011249733+0.0236631449186043i
0.0963390601592414+0.0808780138969308i
0.0857145919678907+0.167769032365426i
0.0399372042972697+0.232584015479251i
-0.0324407567728335+0.185866347823094i
-0.0720828324760658+0.105014277676219i
-0.0419908785402413+0.0620349657620122i
-0.00776932153375791+0.0582407679579982i
0.017066397886895+0.0908384668197551i
0.0340127636386817+0.118034564047793i
-0.0285485972884306+0.136710958074866i
-0.0738423574750812+0.107815255700952i
-0.0865411706782305+0.0560250384214988i
-0.035858558355125-0.00874805576717409i
0.0283084009203413-0.0477332090519401i
0.0812104969203737+0.0295360003678556i
0.0977890593682166+0.0480318667901916i
0.0513710521144338+0.0880694335265723i
0.0300619228315808+0.163428337869264i
-0.0271456725480377+0.116275507289633i
-0.0470906875488569+0.0373946569946901i
-0.00197267884864317+0.0126876411309638i
0.0383459135420606+0.0394004540836549i
0.0840785288904184+0.0762661616551182i
0.0865103232947329+0.130622951889117i
-0.00305830823106963+0.128920352471587i
-0.0519038531986794+0.101410992506299i
-0.0220663840900135+0.0441262155550051i
-0.0297741741843042-0.00233246309038613i
0.037056560339834+0.0241916845390806i
0.085859108040821+0.0420191119226614i
0.0723005644182277+0.104229014291758i
0.0507011304678307+0.12709852540929i
-0.0171950823127731+0.0992787967883898i
-0.0424977865539594+0.0827091064775039i
-0.0389893629486228+0.0419631492288779i
0.0212450971309564+0.0384459619728063i
0.0431430647009041+0.0547602599281549i
0.0606449663777024+0.0555041633840191i
0.0702264969180349+0.121655799245874i
-0.0150494192015793+0.11308687628635i
-0.00333418019440576+0.0574815222616503i
0.0051715410446459+0.0770102353188465i
0.00674304448677555+0.0372082042509563i
0.0578549472157176+0.0314579128759935i
0.0748620588212027+0.0908693405668453i
0.065331831609831+0.137625248668398i
0.0141892513039075+0.140794562463536i
-0.0301580306644166+0.125429574242294i
-0.0337895369997019+0.0936073276954014i
-0.00964725381732818+0.0449732309120121i
-0.0115652285415756+0.0280565849515661i
0.0154529695738692+0.0382986493208768i
0.0214198886493304+0.0846834884919069i
-0.0298663284653183+0.122451021802324i
-0.0412541133328595+0.0945775420455636i
-0.0471457704511123+0.0408208770759534i
-0.026350449025032-0.0159612187033982i
0.0470332397746001-0.0485564926036681i
0.112243685348006-0.0183730100554708i
0.140998459789798+0.048758162563075i
0.141695684931039+0.122861591731879i
0.0756886919081921+0.142544303951388i
0.0168005231164513+0.1489169495292i
0.0199348845290337+0.119515050539398i
0.0209948119688131+0.114462256306033i
0.0204648144969433+0.143130372532156i
0.0465461634422502+0.137452845610223i
0.0218405878070537+0.1496224003777i
-0.0707307531168898+0.15482071416156i
-0.107723242071134+0.127893577299837i
-0.104389955329352+0.0692780599145829i
-0.0916800135517544+0.0182397232050235i
-0.0286896003752496-0.0123399885227764i
0.01671661590604-0.0291156013348862i
0.0479530583126946-0.0289109931631787i
0.0945812308459057+0.0311975724027192i
0.0413746611835855+0.0357265458004503i
0.0391687221374862+0.00502141405084295i
0.102992869891758+0.0188468729618815i
0.140131245888074+0.0453967124545639i
0.216364971966391+0.0839645935333899i
0.208308439567043+0.125650971465648i
0.125801881279971+0.198973443871164i
0.0334979678366295+0.196919263543048i
-0.0261370141763831+0.196893874317818i
-0.0544048375312717+0.214317059686008i
-0.0580330756391421+0.128007813979655i
-0.0646205028849515+0.0949242597378325i
-0.0508476999562316+0.113054589458017i
-0.0459720066697031+0.0907382439806741i
-0.101218909420565+0.0625497471747404i
-0.0918250186441199+0.0143556011552225i
-0.0994999171096612-0.0477114298465244i
-0.0337630236839565-0.0841134010424111i
0.0732659590968274-0.0691293294626417i
0.0887616424997964-0.0549756575250937i
0.133550161106887-0.0196429003599684i
0.157102644699359+0.0559388310401792i
0.119303107721358+0.12728600634361i
0.108201966565053+0.147163198990054i
0.0971962532837458+0.106237721906019i
0.0779355868066229+0.119313470782557i
0.112177036061482+0.146215068522476i
0.0736858223050347+0.176994745421565i
0.00481633098940111+0.224726979938109i
-0.0455340894603701+0.213944625978424i
-0.0894648989752875+0.157805611381046i
-0.0843394871600309+0.0823626763945228i
-0.0931440103822999+0.0400957825976116i
-0.0705837201769887+0.00981319732878356i
0.000979777215101132+8.47878127995447e-05i
0.0362897049282318+0.0316802021688195i
0.0558237602421282+0.0626081269772337i
0.0538748251539852+0.0540558156760917i
0.0447447728331965+0.00407270574598877i
0.0703531029666707+0.0021811474904737i
0.0746215606222716+0.0573877621668886i
0.131003192071779+0.078493194872097i
0.132741968936647+0.118944327925723i
0.0856705044030025+0.191210472723726i
0.0621642341398083+0.179254120859242i
-0.00628526314159349+0.142599216131257i
-0.0051303227649487+0.127142835515264i
-0.0145288677350194+0.0981227545204655i
-0.0223218295953843+0.0689971207228921i
0.00310142359541209+0.0656437189232666i
-0.0323149314356359+0.0531906973931759i
-0.0207112106704708+0.0537092905578813i
0.0174958691821326+0.0464605367689394i
-0.0172730314257338-0.00617854376402696i
0.0239340216097475-0.0102242801167086i
0.0648347746033823-0.000219680465669643i
0.0871596318586065+0.0547149122254393i
0.126460419779462+0.0647898108584758i
0.0671717362769616+0.043599930724421i
0.0603448846140606+0.0988579031103516i
0.0549848987845678+0.10640490891888i
0.0480230743158366+0.118936512378427i
0.0684246326189931+0.114117992121064i
0.0694480072486948+0.104022972762288i
0.0799334970326483+0.132808250382908i
0.0324731250003184+0.16088504297817i
0.00400720973709044+0.167582982793643i
0.000647270497579731+0.130135958374123i
-0.0156817879166592+0.116097690446812i
0.013250204870631+0.0722634761377611i
0.0192166896513912+0.012362638700511i
0.0237754973362728+0.0403776745145242i
0.0360729461872657+0.0857698363963071i
0.00590614133967963+0.121597151008617i
-0.0322963329280191+0.0946038313518253i
-0.0118623899189126+0.0427515631243484i
0.000652842992116479+0.0437856507837961i
-0.0122816296028653+0.0298401754980765i
0.0472479355880948+0.00708655696398275i
0.0239373568948898+0.0542865457687384i
-0.0101898691265896+0.123066334137212i
0.010903385768684+0.0911426733262804i
0.00416246907271091+0.0750746673014508i
0.00241619619059136+0.0691003066661715i
0.0287893209712322+0.0457583019217492i
0.0847910742321051+0.0800120479127251i
0.0912785537621259+0.0964997569353436i
0.0871232899785696+0.135097399261363i
0.0220775175831596+0.149412041906597i
-0.0274628040828082+0.129574046911063i
0.0157808581347225+0.166530209458626i
0.021460120426733+0.14235664561817i
0.0338239586879531+0.114518068310346i
0.0248246556686697+0.145221020440082i
-0.00806228731240763+0.152454541888334i
-0.0306370823852182+0.123244593024679i
-0.0372461125091589+0.111147317937289i
-0.0341946499581373+0.083949613643843i
-0.0548036110760507+0.0195396371516883i
-0.0355083752996914+0.0167116309723295i
0.0277710830565207+0.0211481851032631i
0.0590944413555169+0.063153485371309i
0.0355720084029334+0.0990581197236434i
0.0331070696051356+0.0854274251683889i
0.0393730365445678+0.085207879381839i
0.056459114326074+0.0618908848841202i
0.0620804428573421+0.0736890714607801i
0.0505097355359624+0.102566638889281i
0.0604254460747469+0.11670062895361i
0.0244758473855355+0.152734805194818i
0.00569359450239201+0.130760320197788i
-0.0300086967998163+0.071300598689193i
-0.0787887256384719+0.0758788125843704i
-0.0551100753573478+0.0421908791249491i
-0.00802970736139797+0.0249733969845494i
0.010887973661399+0.0426844456370799i
0.0323026279303132+0.00735492320415731i
0.0564180251627406+0.0396446955615079i
0.0165480882140685+0.0503628065159207i
0.0247715744994218+0.0213227502247754i
0.0649701014731556+0.0435955523564007i
0.0942590952548577+0.0602993221851491i
0.120759273630684+0.111258542664856i
0.098931578395784+0.153471170084351i
0.0617100911464863+0.149092561924229i
0.01012906599207+0.17333952432153i
-0.00758620390407568+0.204063038485682i
0.000211657832189762+0.182927888470877i
-0.0157878387733208+0.150746144860431i
-0.0425363442573321+0.128467679470819i
-0.0794300569336135+0.100042340323195i
-0.0809176487647289+0.0822621326891079i
-0.0652020851231746+0.0512404005569542i
-0.0962896394501766-0.00784819099254189i
-0.0483170671989415-0.0296543992005453i
-0.00572536517006635-0.023360886793547i
0.0386189452425731-0.0301778303677694i
0.1237542640264+0.00211417022775049i
0.0900228078453707+0.00606782329587997i
0.0767002464192409+0.0351247890000544i
0.0909875959990153+0.0866755931245927i
0.102089102786342+0.114308327068426i
0.0917042938378686+0.134472881648354i
0.0586846383801101+0.138212026485058i
0.0412488768422166+0.153054266318408i
0.0165602863791856+0.126548083890827i
-0.0034550844981415+0.157841695011322i
0.002406117395599+0.160598120078015i
-0.031355560500136+0.117995012218913i
-0.0593044470248034+0.0906209416644128i
-0.0296889921901197+0.0637316115766568i
-0.0447960573040976+0.12416177623197i
-0.00363622786615868+0.0746932556694344i
0.00102322923800388+0.0331733719166112i
-0.0181572183968959+0.089085898359382i
0.0302397856261452+0.0434092385384714i
0.0218060894321606+0.0435486276376321i
0.0225425079703921+0.0819566726001861i
0.0568721290478497+0.0955452413453414i
0.042997980071215+0.106227536218272i
0.0142427647031366+0.0926124696497951i
0.0258944149078084+0.0962632745178098i
0.0278585661881727+0.122087498470506i
-0.0234581561816988+0.102089851024435i
-0.0225556386012452+0.0791507403695739i
-0.0153305985123819+0.0669185318881496i
-0.0273133224873625+0.0426728381010889i
0.0298144051294117+0.0740251858591111i
0.0194179236007464+0.0502149383235824i
0.0113072111836691+0.0404558468269497i
0.0493723883845379+0.0707666547545636i
0.0510809092085304+0.0408050631694002i
0.0568517721993637+0.0785929189960918i
0.0571632164011602+0.120059259906066i
0.0546310278326612+0.0995307688260087i
0.0404149661992396+0.0967559448861632i
0.0583014441166379+0.108716145173585i
0.0461067559465364+0.109178103987231i
0.0050756242716999+0.110371566134499i
-0.0258629119821438+0.122525958849516i
-0.0457670851920902+0.128280236644686i
-0.0132071661476658+0.0940793833130985i
-0.0237401135020074+0.0664752142472182i
-0.024366042331186+0.0776562644076042i
-0.0260078747795185+0.0262619977744774i
0.00975349734196203+0.0180136912792081i
0.0437294081414752+0.0392161541329871i
0.0155479432749484+0.0315064463434963i
0.0478922548146041+0.0531868868275817i
0.052535662770475+0.0593226784996279i
0.064002668114184+0.0715079338164872i
0.0629997936751367+0.0677919543065096i
0.0350208698146804+0.0806286111518702i
0.0462899685690207+0.100571038587099i
0.0296126292409049+0.125306590931388i
-0.00298080417292263+0.126693040291449i
-0.0120734989576786+0.0944267682066518i
-0.0192849484717026+0.126619954908965i
-0.0572602888538163+0.0910625756868267i
-0.0531665403556281+0.0214961729749873i
-0.0159756945645597+0.0254199212568589i
0.00766802332772572+0.0250540035580564i
0.0257469813878491+0.00831236276788318i
0.00109349957299711+0.000535530400119195i
0.0508291766387658+0.0174762524506782i
0.0910976786828747+0.0314725268203692i
0.0833296131452552+0.033502883424889i
0.100939187169467+0.0645432291822317i
0.0735265128765092+0.11427008981199i
0.0653788906177783+0.165998319169501i
0.0661110696884995+0.169270355335191i
0.0200942276830544+0.133593765126079i
0.00586188521424976+0.144353107878011i
-0.00443051313203204+0.149199561167986i
-0.0623144584429136+0.145854193484528i
-0.0350695695924279+0.142513367165101i
-0.0340193448853711+0.143180750372342i
-0.0422088326370532+0.111538636190031i
-0.0263592615960547+0.0582780278259092i
-0.0275097379989041+0.0491196135521444i
0.0059150703046762+0.0228822945712024i
-0.013160710504312-0.0147566929327513i
0.0289094938771432+0.00721345037113459i
0.0795635990153376+0.0436285223807236i
0.0569449612856613+0.0458164420848937i
0.063753650290663+0.0529969902959759i
0.074023405677194+0.0409308001216529i
0.0613500000712493+0.0731127560745246i
0.0509219850415778+0.0904734587299061i
0.0681693107327086+0.0659869092982741i
0.0650353065911717+0.104617842774761i
0.0374268505834151+0.136488185715068i
-0.00285890095504367+0.139092059770671i
-0.0287699094252736+0.0878951833025095i
0.00189282212225156+0.0569376933014881i
0.00787184196970315+0.0504260856876388i
0.0112418893618603+0.0294477420670585i
0.0347245464306591+0.0605542781107222i
0.0340852547531042+0.0650144926883493i
0.0374805391443657+0.0671307530265135i
0.0331353515003026+0.0785564811826686i
0.0469720601665971+0.0516790956481593i
0.0585362794149692+0.047843470300028i
0.0517220175533316+0.0859898966968622i
0.0898110510882851+0.0788538981321164i
0.106516131858309+0.102394499799208i
0.0512586301382729+0.175665034580336i
-0.00257100502498977+0.147208501241406i
-0.0382510811508446+0.118375159305526i
-0.0664744949368679+0.107254042878463i
-0.0397436016056448+0.0658162392378504i
-0.0113448950095374+0.0247920247140783i
-0.0317658808135292+0.0245063125808026i
-0.0378862956784047+0.0659767231399667i
-0.0100924476101346+0.06527265523046i
-0.0213170853584245+0.0294662601271006i
-0.0271855350665854-0.00141769784482619i
0.029809585103608+0.000635576230034472i
0.0546535916957483-0.0105818479753819i
0.102342822693859-0.00415876704842904i
0.108140279250659+0.0541028117949275i
0.0652801735199017+0.0797090466593666i
0.0815227926076545+0.089736637370326i
0.0292792713134527+0.0576541426144202i
0.0531961467054473+0.0322831474287954i
0.0862112342578799+0.0750625481681564i
0.0595366148321961+0.0819637247108192i
0.0924805894929972+0.0977004550402729i
0.0462890660157453+0.132593990266306i
0.0279034692419595+0.137981503110075i
0.0218203568885489+0.0942648047834348i
-0.00524349602310608+0.0878058911885592i
0.0208624805921791+0.0923517707042289i
0.0120307879980829+0.0708844165760558i
-0.00409977228881039+0.113018641731321i
0.00691264376295722+0.120587693345785i
-0.0436893536580228+0.0761199756331138i
-0.0753383478625687+0.0425317741806593i
-0.0520434852957967+0.0909354979155995i
-0.0344884862932207+0.0737688067138639i
-0.00255061385688554+0.0182280908758051i
-0.00261512221208426+0.00403271431597328i
0.0119215319332404+0.00345399652644827i
0.0383943885488065+0.054429691670616i
0.0516962397079209+0.00395833555864376i
0.0524129278534953-0.0193740104016841i
0.0683203645352401-0.00649046542182137i
0.139227446027511-0.0146539916188594i
0.15004985900316+0.0516593990971736i
0.131016699694767+0.0788806303559228i
0.135936288420398+0.13311175328327i
0.0499852504868545+0.159291926244252i
0.00969171108979124+0.172085375570376i
0.023712546491025+0.166296863214232i
0.0136877241714934+0.0975744516409i
0.00760321085359769+0.141955647176679i
-0.0131189441749258+0.145614429511983i
-0.00863658512827821+0.138389240906727i
-0.0749610182508466+0.127406367738841i
-0.112573735214969+0.0820779051783941i
-0.0618097742158908+0.0386429380475272i
-0.0241025134200147-0.027154359938511i
0.0067286691774549-0.0335108429969794i
0.0205226878148618-0.0127600588095073i
0.066744286858432+0.0214496545645624i
0.054815932458834+0.0460121332199i
0.0274590923998332+0.08065440447061i
0.0817922519105575+0.0802477116425286i
0.072234795935293+0.061224399566834i
0.0925105256843112+0.0600929845123257i
0.151833656061114+0.0951892676806858i
0.120562891836611+0.170607918173251i
0.076004833442175+0.180311028380973i
0.0283323779358417+0.200751729352467i
-0.0497892754195186+0.165188157362261i
-0.0444303526121237+0.0896526421461377i
-0.0182433277115976+0.0632842689910525i
-0.0207543067757027+0.0263317237905327i
0.0234287104149194+0.0566035076671588i
-0.00755744069768596+0.0795341664463635i
-0.0258538044000129+0.0576192532622259i
0.00183981039708448+0.0482701546886397i
0.0120118446769501+0.00800115295673243i
0.0582771216849121+0.00481299675037804i
0.0899654702050401+0.0275279401036302i
0.120081936143052+0.0249842073175032i
0.140411640787591+0.106823670489849i
0.0954956700936173+0.152405576060562i
0.0367520444199615+0.10570317758375i
0.0113245281070413+0.128197413067987i
0.00242827470015089+0.109525528630252i
0.0152070964090245+0.0745689826916208i
0.0242867934479997+0.105206800246916i
0.0192346886243108+0.129344474602531i
-0.0355708456840508+0.11515539047709i
-0.104228786753773+0.103253677064252i
-0.0929909027259058+0.0509102380638091i
-0.038210791594713-0.0335469995302615i
0.00736346893307855-0.067062587235068i
0.0346193081564364-0.0570281152864655i
0.106017871685666-0.0189974144485412i
0.148105933173322-0.0139290794342915i
0.110661785926976+0.0683455828893838i
0.0767458285785933+0.0923324915086757i
0.0672439879095305+0.0749220827286024i
0.0799880601748049+0.0909857177115546i
0.0912624385827139+0.0680043480284934i
0.110673647471171+0.0959722501504553i
0.113496960469274+0.13348299706045i
0.067845629211973+0.208181397618396i
-0.0200464542835675+0.209907034523143i
-0.0775579435449324+0.125589323588295i
-0.0912128522870256+0.0719474346505444i
-0.0869885972558034+0.0229458685796753i
-0.0336630177102592+0.0262665305857167i
0.0158688957685231+0.0367126235304122i
-0.000938202943783075+0.0426340913438775i
-0.0149533265144457+0.0681308090054124i
-0.0158278314931091+0.015508395609557i
-0.0162673238169746-0.0417861150862976i
0.0540601409036232-0.0596866998343602i
0.0844206324582517-0.0344585025308487i
0.112986088521141+0.0180124816207645i
0.140020337346985+0.0766750630604178i
0.0696642755586717+0.119908164820857i
0.0484425383194788+0.11716553935116i
0.0288933849491586+0.117453957323823i
0.0724352323665004+0.0494826595443607i
0.0954681699363247+0.0402460806958669i
0.0555260171856204+0.118220136439533i
0.0815910006900006+0.155766741842507i
0.0103301296139309+0.175170265692665i
-0.0185722203741048+0.155722251999855i
-0.0758075875354399+0.116850675845701i
-0.102024662105613+0.0650322535750168i
-0.0179382630333736+0.0256226453981082i
-0.00933162757044615+0.0283969350698821i
0.0227306551757106+0.051157860323543i
0.0258973158420065+0.0781674764952981i
-0.020632770377114+0.0713928892293614i
-0.0336009251961065+0.0123130365024592i
-0.0355561482888041-0.0261510312492586i
-0.00781123441391535-0.0616175315380829i
0.0812685198552908-0.0346985414813284i
0.103277403049303+0.0341956249549124i
0.107743122482196+0.0368686274308367i
0.124970548966936+0.076055976177293i
0.0665423565181182+0.0974944176986123i
0.0213469881766807+0.0945404751136726i
0.0486301126745393+0.0467023130153548i
0.0853334147278455+0.0468763777966361i
0.0842996239995909+0.140947602507402i
0.0737617547492227+0.162066114143292i
0.0547319637937932+0.185517711676528i
-0.00355499792461183+0.168170042709244i
-0.0819758526414113+0.125006320359588i
-0.076506034220252+0.0951197288534644i
-0.0633381164242747+0.0352970532865711i
-0.015851696722072+0.030301832433002i
0.067291758238309+0.0649503439393256i
0.0112385889388476+0.0767687931133115i
-0.00647004460241341+0.0868059481092954i
-0.0260797948017285+0.0669045935067311i
-0.0407038739109855+0.00678529965086746i
0.00763961200223484-0.01381477445986i
0.0679289118971485-0.00166251594551122i
0.135106842946344+0.0159427631731172i
0.088092915405919+0.0588981060543706i
0.0865153761058102+0.0989722262605438i
0.0659775089762428+0.125452419654068i
0.0267302044173647+0.140044891391405i
0.0169861586401212+0.0941514456543709i
0.0306261493838136+0.0615933786470376i
0.0920580312512346+0.0728715862681548i
0.0350969181537287+0.127107475640854i
-0.0129575302661331+0.185746380917972i
-0.0299698708617551+0.154311929825811i
-0.0914026922927205+0.0725243240045046i
-0.090993442631969+0.00563071033206457i
-0.0185899329905158-0.0434003710089834i
0.0531127602629178-0.0552663279557165i
0.091597043846681-0.00814052211412205i
0.0724903710490321+0.0552460806651581i
0.0323027078950777+0.121502345607949i
0.00985697806756711+0.110241455921068i
0.0328921885048116+0.0443928957895238i
0.0883341042594592+0.00637101683153043i
0.101020273909168+0.0142478464791107i
0.125184543367496+0.0838809000582212i
0.11480140357938+0.13681051388825i
0.064109571703859+0.189904188737223i
-0.0216453167685843+0.217046075319424i
-0.0782911950548795+0.141387272105808i
-0.0240996912022564+0.0611600888847025i
-0.0395187026196017+0.0279281756707327i
0.0115518073014352+0.0280037530418123i
0.0590743345515884+0.0525235406796589i
-0.0104337598599359+0.094922813187319i
-0.0163216194631034+0.0862461606562613i
-0.045556949179414+0.0181605463202218i
-0.0501094934955379-0.0353897312634154i
0.0154116582345064-0.0533416699504624i
0.107298492476616-0.0224710201869084i
0.138664191227577+0.02111243483337i
0.136753706176562+0.0839096081454181i
0.0979877716151929+0.135716853529i
0.0113390802101043+0.125394129146685i
0.0119676432425562+0.0909233048312384i
-0.0115791957982507+0.0619612703394529i
0.0302151377470556+0.0630580712767248i
0.0546100509335933+0.104272337513866i
0.0180786325950428+0.127553196809974i
-0.0163095358614341+0.146680141900929i
-0.112357322333996+0.139940874797065i
-0.108489051402807+0.0576716007664097i
-0.0862407238749138-0.0232327174471919i
-0.00870511693327943-0.0410961276284323i
0.0504927987207385-0.0117370389110427i
0.0627591127876278+0.0126194639987696i
0.0831036735481158+0.0746557696784754i
0.00975394903064699+0.0941390470918785i
0.0196686535080368+0.0211870820737354i
0.0542175453565496+0.0104109493019636i
0.0547596273097229+0.00597525423483722i
0.0950342282589227+0.0436225269077882i
0.137309695701077+0.097931930438733i
0.131320030862387+0.116544597401901i
0.0500592224974031+0.190651728974726i
-0.0156364695088798+0.182346227747342i
-0.0423041716981261+0.124887376419676i
-0.0470460502391205+0.0932744888103736i
-0.0212829118829562+0.0576143126811073i
0.0170124421727559+0.0400868715078887i
0.039413220267773+0.0725166713938364i
0.0112601951698041+0.11903799317139i
-0.0548492918588602+0.101427613313358i
-0.0853224998378918+0.0309328891377114i
-0.0818109616642411-0.0536407516280753i
0.000118447281039287-0.0658410506059953i
0.0915259062174693-0.0278446804034073i
0.118628769097817+0.00718111216590834i
0.122706196223855+0.0556023349588624i
0.0717230886035811+0.0855239429155717i
0.0428108825312665+0.108297236216321i
-0.00355931111786722+0.0677583278454946i
0.0544664027908823+0.00339134627426403i
0.121904028942748+0.0128039350601451i
0.104921234328192+0.0717905952910603i
0.132175430920396+0.170881749433205i
0.065509623464338+0.198937771908768i
-0.0384628295682898+0.166643180835157i
-0.0937799993850351+0.157497604766268i
-0.0536350428823088+0.0896811875916316i
-0.0153573363639788+0.0367653704085195i
0.0047253933985916+0.0386698942540286i
0.0358466590943417+0.0357075815302779i
-0.0147804312897746+0.0940796182819868i
-0.0567188278721225+0.0752969253770695i
-0.0963735357185734+0.000582950039929387i
-0.0577496970900681-0.0266296281132472i
0.0146538048309619-0.0832874533610483i
0.0549244268478007-0.0567034006920713i
0.143697010768546-0.0110600940016386i
0.120962022282224+0.037293380038798i
0.0852303336379913+0.129678227691593i
0.0485444783700554+0.108950493168081i
-0.0177388626019601+0.0699076297748176i
0.036698675889631+0.0251175646407858i
0.121527135890804-0.012812716189352i
0.149226249024291+0.0565876742064072i
0.12394909823935+0.118032842681269i
0.0554793755150396+0.197467465079736i
-0.0138695760801762+0.203821135585783i
-0.0576232117952293+0.092466360819917i
-0.0525999072419339+0.0669928000064776i
-0.00801872463716045+0.031892749054643i
0.0456292631068214+0.00685682969052699i
0.0787150858064431+0.0823001662909839i
0.0287123730854038+0.153055851579146i
-0.0278314373892524+0.146698870309424i
-0.0838514705705096+0.0800532332212627i
-0.0531524100253973+0.0391182516874463i
0.00816181385499689-0.0447563138064664i
0.0518976495880229-0.0552357581207554i
0.13998284254234+0.0273535352574894i
0.0991904033245143+0.092474257216896i
0.041431064307252+0.129200340976566i
-0.0125214062291834+0.0930663433594149i
-0.0576890131102379+0.0452658042096608i
-0.0175748697067164+0.0122568028615813i
0.0149878787820726-0.00555285617862471i
0.0605652105007507+0.0102684817963319i
0.0944484711646553+0.0901075442125503i
0.0630948803027827+0.132244152090558i
0.00958556723210584+0.129395986529414i
-0.0413798365109448+0.0755361826659673i
-0.0719024243508355-0.0120701162993357i
0.00205182785112812-0.0293014402639447i
0.103514514986207-0.0057067352529408i
0.121737887189999+0.0439460761676334i
0.137866058860277+0.0929639038375168i
0.0658787430382656+0.120546422697506i
-0.0161013210322024+0.0807523073914603i
0.00489098553068668+0.0535442951929167i
0.0240974733375369+0.064398017701368i
0.11731077082645+0.0318380919270311i
0.168415886008682+0.0372646608187586i
0.113632791249565+0.128573100430007i
0.0629601349339298+0.164934762295132i
-0.0217591673873459+0.139350718088768i
-0.107372140096153+0.111935044757135i
-0.0561166369998091+0.0276079109903751i
0.00298805924254343-0.000176911146281825i
0.0169017002803367-0.00398384489608645i
0.0420597360961385+0.0133690935655762i
0.0282421374256705+0.0865608178133775i
0.00131614292023597+0.10188344982386i
-0.0468533190846266+0.0607817162735878i
-0.00995447205937608-0.0145589210563304i
0.03886675482094-0.0452528417499851i
0.067662733568388-0.044004170818405i
0.142711251735277+0.0309921054106135i
0.165667228910337+0.114629078765315i
0.082808529532832+0.12471127389472i
-0.0238439914022193+0.118856036373135i
-0.0449885706504498+0.0803003501222801i
-0.0119942577174813+0.0446755245438296i
0.0561890713256322-0.0118716691022208i
0.107210576678652+0.0170572270416622i
0.116761576612932+0.118418810845483i
0.0176382573350831+0.152340164397984i
-0.0822597015640978+0.159965663291161i
-0.0738915205307065+0.112612884137235i
-0.0811277283872759+0.000851355665249742i
-0.0292506468192072-0.0324698522888215i
0.066251363953398-0.0282152029763477i
0.0803674746714131+0.00122636121182298i
0.027493513124595+0.0983074869902571i
-0.000519636878859068+0.131608326132846i
-0.0150043390171604+0.085881094629254i
-0.0216961663233284+0.00848554350683759i
0.0193659186575888-0.0422042455053232i
0.0836138178702763-0.0470886713195204i
0.123444794187525+0.0387798653852799i
0.0869376276243576+0.117345358483i
0.0184854219511184+0.131113275532357i
-0.0140505140945601+0.147151840578139i
-0.0286289550184087+0.0561479770785923i
-0.0126971400826135-0.0445387006267161i
0.0891012632197543-0.00998708383629813i
0.160480954364237+0.039539453387497i
0.138934696525262+0.0610494331486565i
0.0522054894842257+0.124270325540519i
-0.0195017924328078+0.133261403845705i
-0.0293529733754183+0.106591530823996i
-0.0249693433416516+0.0505743217771308i
0.0282050087611862-0.00579558474976333i
0.104388516111522+0.00697724744702608i
0.111864268141893+0.056603299161033i
0.0584091893919809+0.177894936065666i
0.0153808473940211+0.180419699082256i
-0.0647487095560288+0.120580042739079i
-0.10711668929771+0.0667923123940021i
-0.0631026627107189-0.0342900924948426i
0.0327931254475494+0.00163748921962258i
0.100645696771099+0.0633580952540159i
0.0499364253697789+0.0983985351932855i
0.00671988925221381+0.154179048636709i
-0.0311665704383437+0.100019671254912i
-0.0831498005876497+0.0392367451074459i
-0.060298125854708-0.00479886918041743i
0.0462922444637538-0.0701577055290241i
0.119731907374803-0.0520009338705905i
0.125511810417747+0.0406879885157576i
0.111164689060357+0.109103097089412i
0.0362217799412671+0.0917793010678745i
-0.0196443271095426+0.0870762979311259i
-0.0124286828888122+0.00834278902102957i
0.0540175006013189-0.0437115316892957i
0.140658122821782+0.0151790215814706i
0.141420851902562+0.0652539662101698i
0.0926925433458803+0.139467013532597i
0.00768751538069572+0.143896158465806i
-0.0682937075874332+0.114948282756204i
-0.0817071583207807+0.041636399596093i
-0.0350703628617081-0.0119212398711506i
0.0724930153539743-0.00452265922266796i
0.133347310327299+0.0234026772213901i
0.112010529442167+0.0844618946014624i
0.0575067960165044+0.103202179490263i
-0.0256095349210897+0.122290092682045i
-0.0751655572121086+0.085797436841844i
-0.0426176025800653+0.000157669431696304i
0.0587880537158696-0.0246912074133856i
0.124633952926888+0.0271779873926126i
0.13952566686268+0.100104244353502i
0.118092037121517+0.151330247558903i
-0.0137240025217358+0.181792408883834i
-0.0779659405211058+0.140734762027588i
-0.0482243987290241+0.0695085540016393i
-0.0256241956721097+0.014668313414623i
0.0619212950628726+0.00546906048538252i
0.0969928887018937+0.0630785411695149i
0.0503575038488685+0.104618573565897i
-0.0105695862407001+0.138744365558481i
-0.094084268455125+0.106419505761671i
-0.105152286738626+0.0214986459011925i
-0.0458060378250879-0.0465723160869363i
0.0442927538713188-0.102794207575896i
0.109664633901581-0.0339962000863419i
0.0917830916482501+0.0470253915601519i
0.0372904528219325+0.0920170794043676i
-0.0315909213968157+0.152362928057302i
-0.0557251477456056+0.0907060902425939i
-0.0280511288573251-0.0132801047485475i
0.0224450595084749-0.03435961587199i
0.11125442903865-0.0070125589128117i
0.129821936668248+0.0775082826554292i
0.0643215284335285+0.174826521754728i
-0.0205935367739189+0.181640760518368i
-0.0786224531770775+0.11437414193832i
-0.067116523140535+0.00988031674441096i
-0.0370948729486645-0.0507580215744332i
0.0411694188695812-0.0352346772609685i
0.103560414497347+0.014404156985682i
0.0452202213245636+0.0930458494802401i
0.0119727990321491+0.112576356584265i
-0.020652592537016+0.0793722552432796i
-0.0691861740628361+0.00667200046080194i
0.00833432656091057-0.0627027670254761i
0.098531520241176-0.0782325647748023i
0.170891862397425-0.018413527604004i
0.189408221138158+0.107898466213136i
0.124025158855617+0.164474776043149i
0.0545817089509037+0.178339329953785i
-0.012102162101788+0.113670673658026i
-0.0151124735333428+0.0335598638346622i
0.0425466801181212+0.0290614506019459i
0.0937238243019738+0.0695357548846598i
0.11509077491427+0.119043132201373i
0.0477879704686595+0.137373888613161i
-0.048106668304684+0.183889318549012i
-0.114696771622092+0.127230605788346i
-0.137037913030692+0.0280566783768107i
-0.102538781014113-0.0567175530488696i
-0.0214443200677691-0.0805747396609896i
0.0960681046667847-0.00693195186001318i
0.103268734091443+0.035876136517728i
0.0183888270103004+0.0797445391057435i
-0.0594388890587904+0.0981331728730847i
-0.0661068322146787+0.0195665184345635i
-0.0225375140833988-0.103889214654408i
0.0768695597951046-0.111857854732201i
0.177293384245531-0.0380874212020417i
0.161300402404457+0.0731475003927335i
0.129476043535248+0.146596527049876i
0.0463595877592951+0.144472051879259i
-0.0671752837208953+0.113046558942016i
-0.0547828149649443+0.0268409225443806i
0.00113827071677925-0.0185854802883384i
0.0446934587388275-0.00299544948903809i
0.115466162598735+0.0638677990026636i
0.0973957650639555+0.122142830242974i
-0.0333437212128198+0.118435872227326i
-0.100058812878222+0.092583708816416i
-0.0661579248599799+0.0274481471465205i
-0.0325272321621694-0.0512213483931828i
0.0428370307582312-0.0784786430768921i
0.099267990135078-0.0251520960394281i
0.150035961905771+0.0760584720502331i
0.146451598659482+0.122956880240347i
0.00722565282069569+0.110590594038353i
-0.0290569424336281+0.061784006872854i
0.0085107159620346-0.00358843887146644i
0.0833936547784825+0.000733101845801274i
0.1445324985128+0.0381399109687027i
0.155132813163853+0.103867354031001i
0.102264302581032+0.176304137613102i
-0.0151879368542272+0.191458308695115i
-0.108299256842535+0.148115579353263i
-0.138144019181547+0.0436000458269062i
-0.0315066526038959-0.0123975075988629i
0.0333977686690473-0.0059199000664842i
0.0711046898424802+0.0504141346038498i
0.0813763955893062+0.126151239192758i
-0.0262786556741587+0.111748482752424i
-0.0977190296342966+0.0488981995442309i
-0.100595064933682-0.0221747655120791i
-0.0713435426052862-0.0775952473563627i
0.0327662325721697-0.0960544651860978i
0.102601956739396-0.0526355205420888i
0.114394609888375+0.0555223937809282i
0.108764930225323+0.11746043665982i
-3.32603283123217e-06+0.108565860023703i
-0.0670281039886887+0.0347849203559943i
-0.0366244175971025-0.0208190818299742i
0.0194728270910388-0.0224735918939349i
0.0868071853013532-0.0369543191427585i
0.128241696185635+0.06816719669464i
0.0701718989651806+0.146981619482371i
-0.00943443812361092+0.128750294990052i
-0.0602687679117499+0.109799866645411i
-0.0914922108072811-0.00306031480827983i
-0.0414354785553931-0.0940661298819001i
0.0592239781241204-0.0896599335241925i
0.129455661635551-0.0115727102872558i
0.139483508815608+0.0586100001376448i
0.078842799387371+0.124260828238867i
-0.00110848142532306+0.107775106115268i
0.00500337372258734-0.00632660446339325i
0.00773956117374473-0.0588006346675218i
0.101274440610028-0.0527091306476884i
0.188860360002991+0.0343082599055617i
0.154459022211699+0.13949767024201i
0.123591725717184+0.218007081712065i
0.0122286998497221+0.222076006586738i
-0.103479268177361+0.132292728318878i
-0.0901519352199205+0.0459792235769605i
-0.00432835074072603-0.0109575212648714i
0.0458123777548113-0.0153199536471213i
0.0766891641663368+0.0522269963332674i
0.0413945451245552+0.0967112495573171i
-0.0394015581971168+0.140930304478049i
-0.0712943036363048+0.1489526958413i
-0.101019782903627-0.000166648205445443i
-0.0604260672852845-0.0773859450466563i
0.0586074014239669-0.0704240105288044i
0.137866215275461-0.0379774640219296i
0.12746481543014+0.0782463034526626i
0.0600450171372141+0.10084639114886i
-0.0214278843060316+0.0855682032719165i
-0.0470505827017519+0.0608840323482985i
-0.0096608868545412-0.0219994716728135i
0.0565113547663898-0.0523185465919254i
0.151803518845074-0.0116034252851042i
0.134947047609187+0.055498643267688i
0.0724634728633819+0.144547296576655i
7.00107913920477e-05+0.162214097594692i
-0.106552825694954+0.0808968559904168i
-0.0728473637076286+0.0117289646504792i
0.00544467900062009-0.0481806438079905i
0.0842496698120357-0.037595039886882i
0.145546103768257+0.0200940130878789i
0.112217761158283+0.115013401765471i
0.00998279245055998+0.155264452928081i
-0.0640350965922079+0.0695445558661463i
-0.0513036272953766-0.00964980933283425i
-0.024630120749717-0.0794899772989909i
0.0858353116171857-0.0761888566202496i
0.173932563068191-0.0174420964346692i
0.160981778466995+0.058672356540032i
0.109348663487154+0.147518799263944i
0.0234375551468102+0.138309365869189i
-0.036730421689972+0.0834907874455714i
-0.0347901003852581+0.0151625112069256i
0.0889448119370432-0.0689909187171008i
0.1733468947609+0.00583584532117933i
0.145905379570926+0.15004108586538i
0.109282218882067+0.182356273380541i
0.000740231021330888+0.197876845107682i
-0.07273063860354+0.140848932754983i
-0.0546456151610919+0.0414375933652258i
-0.0349399939202613+0.0177572870662402i
0.0536482032808331+0.00913207030966443i
0.123941076058961+0.0702307911221873i
0.0571821929225318+0.140926681633119i
-0.0177708757753499+0.175310763008634i
-0.088817655489638+0.131875956952889i
-0.133366082318646+0.00513358964025002i
-0.0898271217467182-0.0821841291188471i
-0.00262221625602107-0.100826429049119i
0.113731140743126-0.0427963920611814i
0.123004628469248+0.0128191095453745i
0.0557981976039388+0.0786315142249757i
-0.0328930858738455+0.103607780027503i
-0.0853470755343352-5.97250671900687e-05i
-0.0403865851947216-0.0782537148549172i
0.0323950818690342-0.101064137564925i
0.133711031473829-0.0729926487131432i
0.176959193562515+0.0249429919495802i
0.186379584140692+0.098604690942758i
0.0969501115427597+0.153004254593482i
-0.015774904705898+0.117340446151216i
-0.00988368251272159+0.0260709469715182i
0.0350254154389445-0.0116467441059142i
0.114678891680991+0.00257685444852363i
0.152154640586728+0.0673842255163695i
0.12043926536902+0.14443270079924i
0.0281280210844416+0.213223157839473i
-0.0635917776940104+0.17024308489659i
-0.095053784186893+0.0775114223744842i
-0.0710415542312577-0.000597546492300138i
-0.00654016005333321-0.0546930458703807i
0.0712048790766225-0.0016808738031986i
0.098934299259348+0.0574281277430739i
0.0525069250392615+0.133179978782733i
-0.0410987163149496+0.145645771904447i
-0.104537002117198+0.0401752871593244i
-0.0689793516887898-0.0574406509130271i
-0.0151887850668041-0.115439276320113i
0.0878363575762817-0.0805753221844677i
0.162293754764197+0.00338424309128059i
0.152473865939459+0.121124671509835i
0.089287270962969+0.142855591536957i
-0.010589241937628+0.103915166416997i
-0.039380907345635+0.0891126460646656i
0.00867599208598109-0.0224945260521193i
0.0609053321601689-0.0161346977381918i
0.111271392865287+0.0627341849222069i
0.130235308085069+0.130321702246961i
0.0223792474901004+0.22977162614781i
-0.0886410745980737+0.211335294050144i
-0.148770210611311+0.0978564801212465i
-0.114847804928493-0.0170906589604522i
-0.0355240695095751-0.0512263506272251i
0.00815307687555203-0.0445946447171575i
0.0701899104702528+0.0228272806162422i
0.0699035640697454+0.100096813006459i
-0.00942747022425325+0.086929618203965i
-0.116940245154196+0.0383563569001732i
-0.10133245134059-0.0572623078280042i
0.0418712896563241-0.140493417727811i
0.130748168461291-0.121521050689383i
0.179609105857124+0.00407606622353839i
0.173376977248078+0.108928042043494i
0.10379099136126+0.130569857718553i
0.0313605970864993+0.117611062070325i
-0.036234274281642+0.0342893402841657i
0.0138122027753445-0.047200005748981i
0.086135007567345-0.0477151925339449i
0.171947781771903-0.0159245749556768i
0.214518303244031+0.077869838365868i
0.0891068491054891+0.161021364120669i
0.00465268253967775+0.158367773334578i
-0.0456650759452962+0.130740480545776i
-0.0133447519778309+0.0306238852974311i
0.0605625597026479-0.0308575381381755i
0.121941294555538+0.0065967577160086i
0.160074756809346+0.0852092810752828i
0.0918232655193918+0.172733055186423i
0.0193583462836185+0.204452765751255i
-0.061242813181475+0.14917377362775i
-0.0789763779081457+0.0501042997499082i
-0.0153174884732428+0.00255717588555364i
0.0437605572623758+0.0115488914001806i
0.0736507833393614+0.0797181583497954i
0.0600394778122489+0.133100203837021i
-0.0480530562377921+0.214718088311894i
-0.129154372697807+0.168757338796189i
-0.138122202679159-0.00949828948972616i
-0.124659800927695-0.0699324347477045i
-0.0187987937551907-0.136977132292196i
0.0824119902351444-0.0979859374890236i
0.0753303538210845+0.00287946613142544i
0.0141928424496986+0.0543386536569473i
0.00233479810040732+0.0749594054811319i
-0.0161672129104802-0.0115974414315618i
-0.000474136822159237-0.0984470987464969i
0.099674721213263-0.120896200249413i
0.161454880904022-0.0319536321947121i
0.202160497602518+0.0475087685564409i
0.172309091661307+0.129704900639454i
0.0964388362929334+0.201817594943025i
0.0294611683701103+0.163667292813764i
-0.0369319365371545+0.124686430537367i
0.0285529476871913+0.0614546410409128i
0.0637662458337994+0.0161999033666355i
0.0792886369255981+0.096130371562584i
0.0896482917745159+0.194233838676388i
-0.0145237691880326+0.185385530561056i
-0.105348579123364+0.146597444734294i
-0.159466828556292+0.0598827321738811i
-0.110247881336271-0.0606315946660328i
-0.0266190586591566-0.108758555485376i
0.0649399460851391-0.094855917540886i
0.116805190182221-0.0133860800640293i
0.0781896619610014+0.0535194778997323i
0.0145176622073311+0.0558833841202801i
-0.0501068576689735+0.0287121723961529i
-0.019307747781022-0.0335052763660124i
0.0320405461752658-0.0719399032320978i
0.136294876037365-0.0345006829350473i
0.204134199598965+0.0758366090501529i
0.125577624539671+0.164681267647619i
0.0686146925511686+0.177760230052125i
0.0031729709332686+0.158263737180827i
-0.0620216887490295+0.0849946473294496i
-0.0442363261286615+0.0226626407040645i
0.0340296324119532+0.0321567420652726i
0.101285388271919+0.0624259681654847i
0.0923856295901199+0.124250465357679i
0.0012197498838878+0.167235789831406i
-0.0996499360513354+0.141959103160639i
-0.151513986234209+0.0777059753278832i
-0.165384986888497-0.0192444404688987i
-0.0552558133268947-0.0774381159868772i
0.0807306500642488-0.0515045638949301i
0.0892208662537839+0.0230612493195029i
0.0434902996071215+0.0761774909225296i
-0.0269760876934491+0.0585837977138574i
-0.0846623281048697+0.0140374925477064i
-0.0988642711277065-0.0689221617403634i
-0.0160729508335933-0.144271056259299i
0.111473138102965-0.09158165299295i
0.195956169403048-0.0280675476185405i
0.191384497065917+0.0474113981925984i
0.0837583162251914+0.115278523120506i
0.0240986446049093+0.11470075373087i
-0.00798639436071763+0.0842134033466806i
0.0142307021878967+0.000685869586288514i
0.1036785403955+0.000324324429956647i
0.132156744180303+0.0670313142388135i
0.120635402340133+0.137019716723093i
0.0620597284590335+0.19143656759257i
-0.0197886733138777+0.153501978167284i
-0.0865141780384114+0.100649090050445i
-0.0985706338262528+0.0130894648168789i
-0.033319120154832-0.087983259458983i
0.0341981664969866-0.0266615418472313i
0.104558335847273+0.0570041612200811i
0.0840819786946691+0.122003554223632i
-0.0149816185706334+0.131833743447627i
-0.0641019927282983+0.0551326588219071i
-0.0592268648074777-0.0191557658583368i
0.011683447783806-0.115319216124161i
0.0903072136367312-0.0713752742682257i
0.138525924148799+0.00955022471969474i
0.128435269343299+0.084686871282897i
0.032064606120578+0.154434665041381i
-0.0556227154354983+0.142469555908212i
-0.0848390952141762+0.0794443380877325i
-0.0648505328807461-0.0125644800632498i
-0.00313710269459241-0.0386626301269427i
0.0749249669266628-0.0223148804738821i
0.0895662274563403+0.0829105095503587i
0.0170966883515799+0.121423694542629i
-0.0402237843383087+0.108253247244932i
-0.0907905969690442+0.0714985085243511i
-0.0775475665917655-0.072648036402495i
-0.0217818160963713-0.127772736402247i
0.0513742569265787-0.105931744176651i
0.144491179069111-0.0193420418231829i
0.103884870003293+0.07807624072627i
0.0447383707208723+0.104518884606661i
-0.00211155051224576+0.0815159639508908i
-0.0626456289526265+0.0392599426089781i
0.0143579136881525-0.0301913166767982i
0.105155903044043-0.0471257928042625i
0.121827775466968+0.0281202587361519i
0.134606069894352+0.0947200009298694i
0.0589975163061582+0.14951224880567i
-0.0458977760293387+0.126842537934966i
-0.0947715975817158+0.032721889697738i
-0.0768884827718267-0.0097617984906157i
0.0317753149477483-0.0307535287926875i
0.114575420143811+0.00920026251419886i
0.160546274533441+0.105260448725542i
0.0994297423025103+0.101036957434589i
-0.0193896123130218+0.117220063831056i
-0.0400078087555319+0.0964169667032583i
-0.0280040292116713+0.00872057671299186i
0.0431733056011325-0.00593203989538852i
0.108402340979116-0.00242145078631821i
0.136000603625891+0.0981848401068912i
0.112334866114617+0.175136346443749i
-0.000781277913950687+0.154379502638068i
-0.0662838103119842+0.154190190220428i
-0.0944330699252011+0.058296703431523i
-0.0946213708604489-0.0239142696754693i
-0.0374145879729855-0.0420280376948361i
0.0348831003569148-0.0540007410580571i
0.0707508812679699+0.0586277679354992i
0.0122990022594533+0.119974777983251i
-0.0669620618530384+0.0587095495027524i
-0.0986920512491555-0.0167284234372641i
-0.0346519008164089-0.0802977852883414i
0.0477232769505681-0.138409857703719i
0.0998415002588598-0.0963611885348297i
0.208426206249102+0.0162264564914513i
0.167171125615741+0.0620796624182745i
0.0724977699953288+0.112056761297053i
-0.00176073754632136+0.0616076437751507i
-0.0969339747558832-0.00578971945242081i
0.017368614997972-0.0375561415797895i
0.105263705054206-0.042638388730282i
0.130930789112815+0.0249466999400048i
0.128356712841108+0.0900777999585358i
0.041938848898546+0.155774045682068i
-0.0328108103438104+0.101684846879983i
-0.0947530945343754+0.0506573137683133i
-0.0408805897425257-0.0291362406946863i
0.0481404289393792-0.117022712981555i
0.144359508602814-0.0167436388952241i
0.164948231413869+0.0630309800047205i
0.0808790073045949+0.15121026750132i
-0.00350150214301286+0.159866556096429i
-0.0602959856024036+0.0654138627332965i
-0.0498899688305718+0.0185933977574136i
1.95583054897659e-05-0.0681189154643756i
0.0941618695964716-0.0274835310528151i
0.115892932474198+0.0660882430709608i
0.0757574669833054+0.107651081950125i
0.00029629716536809+0.145390285055788i
-0.0907317521271059+0.0884769204498399i
-0.0830879394035409-0.00647437544061378i
-0.0419687914333812-0.0948083181937879i
0.0396874223797227-0.095868736788383i
0.127201318790702-0.0196039552136478i
0.120888403395154+0.070453588802049i
0.0385254028522931+0.129518104448375i
-0.005278210616579+0.106038685724769i
-0.026016231570247+0.0589344617793159i
-0.0533795148542148-0.0348763917545419i
0.0373333477312354-0.0325484033426395i
0.111419450716485+0.0424746248895372i
0.096468903825407+0.0972908723421469i
0.0351412453452311+0.176497177609983i
-0.0549067471013892+0.169259331781808i
-0.105819183969809+0.0948940091622719i
-0.088103937583944-0.018505616599818i
-0.0416519613024308-0.101626270495235i
0.0216177978739618-0.0891060486815079i
0.130438028039107-0.0017339088734061i
0.0892999813208644+0.0765026093646119i
0.00692312843091847+0.0978987479455804i
-0.0227494944174408+0.0339500132422224i
-0.0384318446217168-0.0814849068676706i
0.0346827087646703-0.0955749871549265i
0.122920960255452-0.0867913409304412i
0.2119564252058-0.0285678412569171i
0.1935947410771+0.0972682705973059i
0.133135399195794+0.15085964765105i
0.0471561695021932+0.133056269365979i
-0.0348086125198329+0.0729149850017695i
-0.00770912031281364-0.00319021172886558i
0.0298645565690935-0.0244752992714122i
0.108389338818986+0.0167772503609579i
0.142183655641302+0.058272720814711i
0.0789567689602872+0.131138333381039i
-0.0203926077184657+0.146762334174863i
-0.0739814449926179+0.0889994904642836i
-0.0942139092465053+0.0112514694162339i
-0.0350666891713209-0.0744710845392204i
0.0747211381494397-0.0699181220615444i
0.086755074005632+0.0117371926484644i
0.0938437080751406+0.100741265000848i
0.0345824674233273+0.14246570089754i
-0.0538348779327845+0.108367262375532i
-0.0842190965313361+0.0218880093298597i
-0.0672991358916183-0.0375850111019667i
0.0247078850565134-0.0570557277619234i
0.0914833666565676-0.0514045993966913i
0.0624482845213634+0.023108593025442i
0.0217099279902473+0.120060879762702i
-0.0206785748498189+0.11080500352984i
-0.0643349292025649+0.0271327827055317i
-0.0168250680734705-0.0559040240192181i
0.0757487724261773-0.101100568091161i
0.11933324574421-0.0144918971354479i
0.127784971500213+0.0545527246281738i
0.128932064751692+0.0933549991237051i
0.0511478861140435+0.136107221255426i
-0.0274033772950063+0.0867313580764826i
-0.0619278781556024+0.024030474636473i
-0.00418678698475986-0.0107432868448594i
0.113036790483984-0.0137632141783185i
0.100270333766491+0.0345015843428615i
0.0794166906860471+0.109856031713029i
0.0259448749271748+0.16463644729803i
-0.065308934161223+0.145038478870706i
-0.0831277698050399-0.00754348193351101i
-0.0600861891859158-0.0973701662704919i
0.0596730509490867-0.0975103374866463i
0.130613003354555-0.056473599362862i
0.146813620940275+0.0195683539603553i
0.149900190745898+0.0764409573528117i
0.0546788068713658+0.0928658012984512i
0.017821747034571+0.050734371326453i
0.0253839767489353+0.0037895806271204i
0.0701589042963816-0.024197000058481i
0.12173501417278+0.0394427281273208i
0.152967994715359+0.129800807685891i
0.132941795453786+0.187222134640447i
0.00199867036937152+0.166942772461327i
-0.0888175936273435+0.141845097542792i
-0.133980509874138+0.100388023567707i
-0.0922137624793847-0.00566081166512225i
-0.016998512744298-0.0479625106726653i
0.00895575127461488-0.0103552167278215i
0.0515361983319132+0.10259171929548i
0.0228699117226731+0.10697740540812i
-0.0417914831809419+0.00656480150671755i
-0.0502709509547593-0.0289325264028804i
-0.0266888033555285-0.0927664580949351i
0.0742195528755808-0.1047354911555i
0.158421996178497-0.0409096764728669i
0.140812824902329+0.0490813360856369i
0.125155601974213+0.124043519571184i
0.0666341028998307+0.113631982681217i
-0.0325394019591325+0.0894373698857369i
-0.0364412693663739+0.0249035109788214i
-0.00450557903730747-0.0125722654407498i
0.0329323165276774+0.0058185570104928i
0.0889238818279829+0.0136108900496939i
0.0694761211522019+0.0767763490305767i
0.00357240099778564+0.124301962552325i
-0.0654562912091108+0.0391245026034747i
-0.0882930994034688-0.0349817414558133i
-0.0316428865938151-0.0666453075065684i
0.0545546694690217-0.093015479684093i
0.117841629990602-0.0405831522096208i
0.160851999549063+0.0136270004071057i
0.151892157216409+0.0758672621371082i
0.0559977272917443+0.129041636175823i
-0.00283450365998172+0.077005370967369i
0.0286013497721+0.00232359074740064i
0.0924391321574039+0.0016932812223454i
0.125523807604358+0.0458554169759342i
0.131641347525533+0.0944002167586977i
0.103691848363017+0.162976262238931i
-0.0378719235881453+0.191985804526736i
-0.144369955842032+0.123672341223778i
-0.0996043614387029+0.0184470361325337i
-0.0691280878938523-0.0638759076867148i
-0.000791808882543404-0.0952187734248853i
0.0686679913732057-0.0388367454810347i
0.0759345984716703+0.0647034486663629i
0.021149087576859+0.0784637313276779i
-0.0428797271334016+0.0245532254216545i
-0.0149479308546691-0.00390660421848423i
0.00469484280436089-0.0636688724997236i
0.0827861912444197-0.0786260497129352i
0.143722857791149+0.00542924970055784i
0.157351046180345+0.0715538782449947i
0.103027457481813+0.135810928531661i
-0.00954384193312256+0.159793994305266i
-0.0615482417685669+0.0775178974336205i
-0.0589727641921484+0.0181772331658701i
0.0374361591531284+0.00699821337690977i
0.07945872381329-0.00527374760237917i
0.0782123290697691+0.0458653509620192i
0.0566444799261794+0.105079147576792i
-0.0213186002298856+0.110795597253931i
-0.0635451427959263+0.0882036895698848i
-0.0965349053232734-0.0109613522093581i
-0.0498656790236729-0.0441526078132127i
0.0438378000390091-0.0366779145742778i
0.124944556822417-0.0358094774803054i
0.10906031065362+0.0760814570756599i
0.034494824065984+0.117314073784863i
0.00107188126795668+0.130276612119573i
-0.0416657846366395+0.0599192474588082i
-0.0124545466955727-0.0460538299244588i
0.0283520904246917-0.0344721171996586i
0.12236735410622-0.0468565522951711i
0.139887719219138+0.0419334412105619i
0.0511238181296986+0.124558210560247i
0.0428117238875613+0.10290211829596i
0.0231391029783861+0.0472917045653675i
0.0171770641251414-0.0202900064975927i
0.0379892855618386-0.0323456302840046i
0.103660596096878-0.0168147322423355i
0.152459180079719+0.0523229325816872i
0.131932602590111+0.127166081930537i
0.0323985446049376+0.160753031970416i
-0.0554007513000155+0.146020447996752i
-0.0685480473611959+0.0689300517978913i
-0.0619088897687104-0.00531923076537204i
0.00397949378254739+0.01254750972569i
0.0549824124533734+0.0328203772671557i
0.0602202554108595+0.070775777274778i
0.0118638105077202+0.113350623835817i
-0.0527659049295893+0.0393468703521265i
-0.0993689648069739+0.0157454370257534i
-0.0756344009160123-0.0391571641248897i
0.0385966109558964-0.098576088736562i
0.119554292512724-0.0393523304510485i
0.140075268804672+0.0211452768941326i
0.0986845071990551+0.0823259430536946i
0.0423726017830438+0.0937251614795244i
0.00858729823406385+0.0642742556412578i
-0.0218228567966292+0.0276931417457681i
0.0126261064861369-0.0303417424281114i
0.0500730247986831-0.0196840649654454i
0.0559426326470118+0.0446943757618854i
0.0669073418487821+0.10408028970243i
-0.00646956590286898+0.110720866689755i
-0.081472797150863+0.0366002729319633i
-0.101790082409496-0.0173332205705991i
-0.065854798993061-0.0865856615316004i
0.0222446660550086-0.0985371352984863i
0.0646664680308772-0.030627066210223i
0.111839556574928-0.0217557438488394i
0.0989146440458054+0.0212420684571587i
0.0290187941963308+0.0525197704624505i
0.000784326526194882+0.0314783354494486i
0.0498264422314168+0.0306559050045235i
0.117044595316052-0.0238296750764573i
0.131456185224057+0.0227222343604653i
0.17709940476098+0.132254566234702i
0.137822155607872+0.161815808186606i
0.00432574114080236+0.205709880407281i
-0.0708035621517043+0.143550955158447i
-0.0976484351839829+0.0665856097132236i
-0.0906355731726582+0.0376445573094169i
-0.0390163208952409-0.00740529823642229i
0.00729883649638992+0.0440192731598677i
0.00400335518839921+0.0682260979811281i
-0.0326568182404939+0.0446149708643196i
-0.0862895939534717+0.0644663966398573i
-0.105736116495246-0.0391292794464142i
-0.0455147992261395-0.114818673243572i
0.0441402579244267-0.0650574558967029i
0.099473020023223-0.071189449605913i
0.130072335763643+0.0120395287831207i
0.110905137140798+0.101537924986826i
0.0346953471551423+0.0902102690873973i
0.00242055769123958+0.082219533502918i
0.0330768961826183+0.0331451806928212i
0.0370691396475911-0.00417902794123434i
0.0759868284063762+0.00237388136919308i
0.126568683345942+0.0555314869761498i
0.0426077938599665+0.117657208493691i
-0.00369575775574948+0.0926685348019409i
-0.0117951066140539+0.0323965843894965i
-0.0482179400698397-0.0504451751814599i
-0.0146414807988921-0.0826800329117061i
0.0316547119418635-0.0508900291341743i
0.0883757450621779-0.0524830684331782i
0.106992182978761+0.0393671037748242i
0.0716439935941551+0.105362045808869i
0.0259605535834363+0.0893136711573154i
-0.0300280756449223+0.067382266086011i
-0.00203967758471658-0.031776853447805i
0.0699265763474705-0.0317702409034768i
0.0701263518338768+0.0245124266452939i
0.0690093829212328+0.0450205512663629i
0.0466718805776598+0.0855182698923476i
-0.0292016762961613+0.092440556492726i
-0.0595912769996544+0.0617990745711839i
-0.0592573334178486-0.00864890693075424i
-0.045065788282509-0.053066897229582i
0.0162964427986514-0.0542201834936546i
0.0651527790439586-0.021782859703761i
0.0795494786304335+0.0360045531139197i
0.0497636074725663+0.069408512110394i
0.00833326930465677+0.026408514109797i
0.00802271134831836-0.0181783495837386i
0.0292612551288262-0.00290984028607343i
0.0750405485108009-0.0490226099852404i
0.103809099670528-0.00702731749293498i
0.105192780560577+0.0666497185258616i
0.0572831089763979+0.0926381260519411i
-0.0220145185485669+0.11246803532863i
-0.0968758862949517+0.0399344357076804i
-0.0798987093861797-0.0221865057849604i
0.00494158854568402-0.0740052081528203i
0.058749856729337-0.0507053487167343i
0.0522673298905865+0.0333033416752639i
0.0395633639016704+0.0620694459597426i
0.0239733486454492+0.0531007689270016i
-0.041520479688891+0.0272744716710081i
-0.00815962177868631+0.0153009864726515i
0.0138465375347584-0.0418171446895807i
0.0550569023285292-0.0431653407626731i
0.128398756992803+0.00908979837065439i
0.0733555459037782+0.0447908098378025i
0.0124287704099026+0.124761340619476i
-0.0247791700838645+0.0823357518008334i
-0.0356276458218622+0.0231787856341949i
-0.0149033981499334-0.0156227760645836i
0.0114552872482659-0.0527547514430337i
0.0445659897376207-0.0116893398124314i
0.0405137170931812+0.0134186284935331i
0.00886870580322491+0.04938792283004i
-0.0213063954402803+0.0336406890334189i
-0.0103755160392643-0.01752417497026i
0.027325964456353-0.0716902286758239i
0.0722984817107063-0.0825325744187478i
0.144748582543249-0.041401852505068i
0.180577409488387+0.0068251274727608i
0.164012602794335+0.0799838079082586i
0.102413848051757+0.118888192251973i
0.0277818909069158+0.109384696321352i
0.00100798788847185+0.0775700450678498i
-0.00233309898520637+0.0371360435392713i
0.0430101186646132+0.0314296573749183i
0.0477462963580454+0.0514463608883769i
-0.0203773104339011+0.0677828653099887i
-0.0617120108016903+0.115259966375661i
-0.078227306828364+0.080055692305155i
-0.0707063376596761-0.0260652402469983i
-0.0929810241986304-0.0864700254993612i
-0.00642972807076584-0.0976886072176691i
0.053344895538663-0.0931957129212721i
0.0594803184635255-0.0563109738620752i
0.0796567649613201+0.0072746821196691i
0.0215153051033098+0.00375719503099642i
0.0456441800584417-0.000711093380581002i
0.0304896877911841+0.00250821719449666i
0.0730402930014536-0.0125108545067266i
0.10883877764709-0.0222209221852717i
0.0809810402754175+0.0356313800641927i
0.0968180228676947+0.148247855741868i
0.0566067024365598+0.121561276234076i
0.000741528663155784+0.0899951758119553i
-0.0451839383386969+0.0638822769868252i
-0.0187466442515803-0.0550220605345638i
0.0189397562008937-0.0470779565104925i
0.037426318891535-0.0158936362059198i
0.043452289559473-0.0176072390211816i
0.0290184205716101+0.0524634737799402i
0.0211059026795716+0.0577938144294449i
0.0369066893673261+0.000292933660885116i
0.0376640000290925-0.00987260910901214i
0.0553092303797486-0.0196015177074432i
0.116786702699489+0.00234216857465006i
0.139718519510553+0.0824609106008305i
0.0933223179616156+0.0694745784420824i
0.0196778466276287+0.0946708855808651i
0.00523337703615517+0.111732886193343i
-0.0265989014840597+0.0137818857193193i
-0.0421535788123493-0.0137221892452079i
0.00542558943605738-0.0299331250645758i
0.0175022138446537+0.0400096534055453i
0.022736463482582+0.0772797733641684i
0.0175419509673513+0.031443824293058i
-0.0158222697720887+0.0473271866423487i
-0.0101327412587489-0.0393538263217072i
-0.000301073708551172-0.0938460557321912i
0.0509613661647211-0.066752397323849i
0.143196362008985-0.0572649577598856i
0.121422561926981+0.00467227202408299i
0.0988545394115678+0.0852179997164071i
0.0644877981251394+0.0683491147823305i
0.0172783617611002+0.0287009622745637i
0.057620689981016+0.0380506269577527i
0.0496575792153177+0.0235195895134165i
0.0739840048079587+0.0359951175964433i
0.100608803117851+0.0684116479676859i
0.0402776638358248+0.0873743697783476i
0.0257748260143986+0.104994046719164i
-0.00247241370796564+0.0856440433926517i
-0.040484200853533+0.0118441094305222i
-0.0147133300212126-0.0213648835875632i
0.00561715088752654-0.0260121023471195i
0.0305211345447234-0.0150510973508882i
0.063591708901347+0.0374881994059535i
0.0437398076444022+0.0407771248941739i
0.00348673444254686+0.0368693988110681i
-0.0110585141813834+0.0133106670237356i
-0.00564929505505238-0.0338623380233612i
0.0444767135779108-0.0245500211201087i
0.0732052497229747-0.00113966757823051i
0.0691111103739689+0.0122060417211895i
0.052860154151727+0.0328734291096625i
0.00178409585964421+0.0260387844696961i
0.00396697102368249+0.00365925635050446i
0.0384265002352248-0.0182267699017423i
0.058549614675045-0.0433404840296528i
0.0978687871649151-0.0330066316126489i
0.134259521311456+0.0158696078316511i
0.125764223759125+0.0576616628764296i
0.0737649482609116+0.097997147534455i
0.0234156982402724+0.105165112078483i
0.041296004768714+0.0631625349500618i
0.0317622815016371+0.0417505246576382i
0.0356698613631758+0.0351668227962444i
0.0766016615184072+0.0452449195239092i
0.0333030151883972+0.0959730519933559i
-0.0156684815256534+0.122996674047476i
-0.0336516933736922+0.0743050790618214i
-0.0383363271693621+0.0418799162996986i
-0.0489484538076353-0.02636661560777i
0.00539738433106534-0.0992314325129223i
0.054047374129197-0.0461044949925338i
0.0471496008667556-0.0305920218840927i
0.0664078090223582-0.0380754629083148i
0.0387122971324418+0.0179191181343752i
0.0173001962690851+0.0094754882839862i
0.047335195293638-0.0344104977590106i
0.0854167625977104-0.0520074908832741i
0.106716070867933-0.040918864623298i
0.100246645526078+0.0181239754383789i
0.120006591356248+0.0972378915153418i
0.0745363470338311+0.143354350460592i
-0.0107245630599185+0.101542041043963i
-0.00783608514151197+0.0514264633959143i
-0.0180141860725762+0.0568452355819027i
-0.00728528551773078+0.0239806190172637i
0.0447954743578429+0.0221941746571784i
0.0414351135345345+0.0519470803169098i
-0.0125060115640517+0.0304873133332415i
-0.0295525103453478+0.0168992953849691i
-0.00661781598038493-0.00762050351885432i
-0.00864531669802139-0.0501979274929264i
0.0579729515994539-0.0648747105638226i
0.104702143177345-0.0394346866625502i
0.0944936846372683+0.0092309063659135i
0.0958476107925937+0.0918689115606375i
0.0755388680153224+0.115345410422225i
0.0308161405536712+0.0913498180048447i
-0.00629958421804024+0.0806931989646743i
0.0150469984745517+0.0614503029240195i
0.00722438258056436+0.0829028637211823i
0.0271377938331169+0.0980205012234361i
0.0239261986207726+0.0761522253808842i
-0.0260345664950732+0.0641180396034158i
-0.0537678220996276+0.0500362396090053i
-0.102654812301364-0.00865656167303456i
-0.0869771872106184-0.0666584043432428i
-0.00540389833755148-0.0644823806638218i
0.0793331930388303-0.0758889541064364i
0.0994241653616145-0.0597570741142865i
0.106761789228691+0.0122238977218711i
0.102826149925705+0.0135328313830118i
0.0860554282425885+0.0116792714574804i
0.0997760364945831+0.020896326191552i
0.124494581276092+0.0333615411205741i
0.151338548819546+0.0564908483924946i
0.155285727257906+0.0744401780194587i
0.0982018393516926+0.120942355850153i
-0.00142805970705664+0.146380212403885i
-0.0191985986847687+0.105099862301869i
-0.0253859266662252+0.0853116684923716i
-0.04570547972516+0.0732331829807671i
-0.0325005772147152+0.00344768012502347i
-0.0384097418808816+0.0380927396897886i
-0.0330942110677874+0.0373576324057988i
-0.0337654869943786+0.00429426425394805i
-0.0462012499643068-0.00451214226498844i
-0.0232559375145767-0.0592893404362638i
0.0156180767868394-0.0655980111090722i
0.0637251310800723-0.0767586138058462i
0.124882996236716-0.0572078126343706i
0.119038621050377-0.0558722923055549i
0.0791810805486758+0.00250882165759287i
0.0811534265538957+0.0444416627606059i
0.0573467559507973+0.0185118425060298i
0.0271680693777056+0.0500632530935274i
0.0829458796769705+0.0214155353993709i
0.0968950813273563+0.0507145049696846i
0.0368375778094569+0.0769801011273643i
0.0199528573991333+0.0656484818232742i
-0.00688627831409815+0.0943643499276868i
-0.0355478881799026+0.0790263072887795i
-0.0425255575578767+0.0396139949094903i
-0.0123740265047864+0.00775431904093347i
0.0181738229199383-0.0231167192917222i
0.0301423668059731+0.0102508695245936i
0.00910564922128354+0.0633419132216513i
-0.0326873809051213+0.0164816026876442i
-0.0151366877719887+0.000678970337187469i
-0.0339710335294124-0.0157221382862853i
-0.0237344804454442-0.0329931928738937i
0.0360262251248762-0.0326072504791634i
0.0411853422758583-0.0146353369933663i
0.0516261310148102+0.0514845718216794i
0.0501443902270659+0.0589407557517739i
0.0282602756169638+0.0748416397224703i
0.0286398612608589+0.0592461355654137i
0.0346744684235609+0.0251122658533375i
0.0180597767477559+0.0266198756488218i
0.0446236006768437+0.0263629797102139i
0.0878177574830787+0.0287002062471888i
0.0404290298791045+0.0596241511342807i
-0.00379138826110401+0.0890909075156073i
-0.00816032613415098+0.0349252033289012i
0.00456985180931545+0.0361611062364235i
0.0149707251085237+0.029323134722258i
0.00795428227671909+0.00379002078223845i
0.0212726914300958+0.0035617426161218i
0.0101772124614043+0.00703909904551195i
0.0330322091630591+0.00779278808043422i
0.0446139531695909-0.021709555540998i
-0.0225578873773463+0.0196158441532964i
0.0196626584697458-0.0532395337611252i
0.0986106791328704-0.0648801923258102i
0.0745921830993749+0.0129432203364356i
0.0927841719503157+0.00686487400706881i
0.109953794381053+0.0530907929182209i
0.0848873783903661+0.0499247753291907i
0.0584003751682325+0.0526752083167837i
0.029743190904345+0.0559939424395713i
0.035311655514744+0.0372719673875726i
0.000760891802930369+0.0678824299734669i
0.0256908999202038+0.0953399382800293i
0.0237567070213682+0.110761485704538i
-0.0345059289119393+0.0874209338923181i
-0.0389389762697577+0.0270261587058305i
-0.0669652335381088+0.0344365953021526i
-0.0445741916221279+0.0125135862953776i
-0.0617388883281714-0.0403875411674922i
-0.0365659181675889-0.0280290885253587i
0.0163019984879074-0.0459914952267363i
-0.000523830373826639-0.0590432204960156i
0.0155028072581688-0.0658772822472137i
-0.00891510641815769-0.0472021459735315i
0.0612303819936202-0.0405302302441312i
0.105850933768045-0.0451340236513251i
0.0924327692347056-0.00529177815941008i
0.113877478205282-0.0170698945086223i
0.0932130980115617+0.0162503166823381i
0.102031890599923+0.0562636357320983i
0.037318755967126+0.0603741403916483i
0.0145751195737895+0.104819299974751i
0.0252044798149049+0.110430765760666i
0.0142148814702697+0.0889998245310521i
0.0109811031277186+0.0837022526910136i
-0.0261073160257324+0.0600469529564537i
-0.0191709797491934+0.0317889092133825i
-0.0373045172403044+0.0279229631861495i
-0.0461369995426997+0.00206270736787548i
-0.0367772043645573+0.0035953948951675i
0.0258248726273812-0.0224661043553709i
0.051441252429656-0.0482557540090629i
0.0154951911399818-0.0377952477285034i
0.0668994643009941-0.0239336708576587i
0.0663614954918793+0.0230354070343004i
0.0591063964954433+0.0347756710149244i
0.0493043761215218-0.00235700977915372i
0.0562820107305184-0.00191494054505955i
0.0761624346288695+0.0621330851725165i
0.0603648793803969+0.0636442976460639i
0.044502582321584+0.0647441785788397i
-0.00889330250711941+0.0798473311521484i
0.0108122691883697+0.0603436743558613i
-0.00411430163161741+0.00772063268552863i
-0.0305565041996195-0.0137141268499258i
0.00832350195443927+0.0211946477797422i
0.0174303875850047-0.0153529685979306i
0.0406182088040536-0.0429602904236617i
0.0555228768124668-0.0257005456103444i
0.0128442356246047-0.0125529827102785i
0.0296147166166917-0.0126015695801959i
0.0679361671162012-0.0378261815481414i
0.0761571935073528-0.027657486886502i
0.0967042389963348-0.0106281912957713i
0.0430304326348451-0.00100138765562839i
0.0606786116093192+0.0334783315945633i
0.065367018430094+0.0342135501042016i
0.0301605770263007+0.0732742791935103i
0.0247741676314497+0.0680980995199529i
0.0088921280805331+0.0266140831419477i
0.0314237307902608+0.0790434182897187i
-0.0207160289080691+0.0705397379404497i
-0.0149508450507062+0.0437016552219795i
0.00509305924695758+0.0577997710878569i
-0.0362653335874054+0.0531845001070012i
-0.0123448348407526-0.00990033569055443i
-0.00274174374367134-0.0355774487230269i
0.00280803967154981-0.0191345470955116i
0.00104040494814884-0.0565467783609684i
0.008647299919053-0.0456419400806239i
0.0345860095228293-0.00866248757846971i
0.0309678663091597-0.00803297020211501i
0.0278645651152093-0.0234385535039746i
0.0239916171926162-0.0187816088278625i
0.0411528960555245+0.022911248772011i
0.0615492898212235-0.000877899784056751i
0.0618840226454619-0.028567728486075i
0.0458433355659134+0.0196540610296189i
0.0496208977608135+0.0190175604238114i
0.0620650255878278+0.0303750961531001i
0.0543663885878221+0.0389817731284754i
0.0496190139625264+0.0292478990050147i
0.0410182665069202+0.0541943112342616i
0.0329889274045557+0.048786071171695i
0.0188918276964433+0.0385190056502841i
0.0104062036199554+0.0444994999848531i
0.00896068135892001+0.0526390718455389i
0.00814320001664394+0.0236054484015275i
-0.0231103884265652+0.0124697479437199i
-0.0237390599231829+0.0336662702866684i
0.00550914137039461+0.00477529267190251i
0.00895259712562518-0.0248452537197451i
0.0195646878552833-0.0186646334665645i
0.0219689506007799-0.00589440675127242i
0.0243554944884054-0.010542053674576i
0.0141999579809073-0.0363360114555969i
0.0269409472546259-0.0493880984295102i
0.0347586243020631-0.0457981567940059i
0.0564413510296282-0.0153477836569228i
0.0698943647265832+0.000530370685467691i
0.0441391102552791+0.00443803731856401i
0.0550873376099429+0.0377088305364878i
0.0514273700990669+0.0344378277360693i
0.032052279758905+0.00587821801056941i
0.0290156640301209+0.0355528842375974i
0.0207568401501698+0.05032327250088i
-0.00114270167445093+0.0134582109734241i
-0.000650575111732959+0.0331685479030547i
-0.00551571507784266+0.0373021745546711i
-0.0208478392121724+0.0219076102322717i
-0.00810226404120201+0.0232315228454397i
-0.0114782576156379+0.00806188032244082i
-0.0176890421395065-0.0028345578440179i
0.00328268702410437-0.00652117319129779i
0.00701551507434199-0.0196800743871171i
0.0143749052393477-0.0494710361402277i
0.0515701461480403-0.0452478643700314i
0.039209925050252+0.00386779664312019i
0.017319539491722+0.0316396098911932i
0.0272657914734744+0.00665281752532601i
0.0186991874251699-0.0214767282262228i
0.0360568476398944-0.0142491639072857i
0.0437192411602694+0.0323574335789354i
0.0647302633083976+0.0403714506603167i
0.0930126654818341+0.0418062394855109i
0.0481412076272731+0.0679690204878397i
0.0240511863141717+0.0448344760668772i
0.0335096969058005+0.0267347953170025i
0.00194343538775444+0.047229075039471i
0.0207917232591004+0.0387568129882285i
0.0412363488854478+0.00843977014070085i
0.0324133853009275+0.00620114986793581i
0.0444801938366852+0.00204025976324642i
-0.00129624912703704-0.00646832931440167i
-0.00687167056980488+0.00978958808958167i
0.00390911636571825+0.0268994318766518i
0.016813755841325-0.011153446842805i
0.0440877561471877-0.0211118882259428i
0.0332495313340494+0.00895958444266905i
0.0453831377429856-0.0231726919416823i
0.0429683004224908-0.0168121870960611i
0.0267998034938797-0.0256372185963883i
0.0265019110758232-0.0332257931868287i
0.0301698222872397+0.00449274498843204i
0.0603356356983999-0.0358461589053379i
0.0675637300404359-0.00868928083252624i
0.0607273034316816-0.00752110318512778i
0.0601619426980162-0.0302219081324361i
0.0336627627505408+0.0252085903637953i
0.0288425124090158+0.025822936235774i
0.0375444902302046+0.0355755389529735i
0.0108741037282601+0.0311087702966943i
0.0068269454029599+0.0194021122662269i
0.0480097721078856+0.0320605531664144i
0.0314037559966826+0.039424351024273i
-0.0110183157780794+0.0285031625456689i
0.00465637603050696+0.0311127515604262i
0.0183073079390731+0.0287221539938976i
0.00826654242433071-0.0414711639113315i
-0.00511042431034554-0.0358500609867555i
-0.0162128464964563-0.0204595139383688i
0.0206823082754468-0.0281040258253853i
0.0243722335488008-0.0106368533227629i
0.0121650688032591-0.00230235474351582i
0.018626297323295+0.00146647705513685i
0.0331007339710589-0.0373695342155937i
0.0568719350160756-0.0209825028567151i
0.0491058080500063-0.000564992695078698i
0.0759781774450394+0.0119105414448373i
0.0538706803671102+0.0369887175963526i
0.036882009756866+0.026962817929976i
0.0323692936740416+0.0590434944221851i
-0.010088754637441+0.0449798874333912i
-0.0185931011623768+0.00846099347905724i
-0.0062009692579355+0.0292798132628436i
0.030296440802086+0.00900992122114013i
-6.78042028662413e-05+0.0273210185691457i
-0.0237882409383652+0.03263718932238i
0.018398209195032+0.00526560860588376i
0.0410257194472947-0.00588496385080621i
-0.013282022032341-0.044252681048278i
0.000306017873054193-0.0121211502625374i
0.0958530084137134-0.0317006168881105i
0.08032957212907-0.0234869288175611i
0.0865881589591654+0.00666479657243571i
0.0930752079929277-0.0170732092203103i
0.0659396560146489+0.0369383831420882i
0.0369611215468059+0.00639764236302975i
0.0254344533523703+0.0323116611389225i
0.0477424286884686+0.0815084309064939i
0.031848713672397+0.0449595458740088i
0.0237453291968575+0.0783937771826822i
-0.00286674226798976+0.0633907563240462i
0.000392551238922664+0.0535672957283836i
-0.0321511480884934+0.0230771200419482i
-0.0326739533650167-0.0241076946143725i
0.0022290920160444+0.00501416823331049i
0.00397749471680452-0.0307797735226464i
0.0329940769691814-0.0512329214883706i
-0.0517168484315348-0.021427558760998i
-0.0185848065920756-0.000657937749445717i
0.0189259074649736-0.0330170455578318i
0.00136568977598813-0.0847170261602944i
0.0680308450179729-0.0280693460890336i
0.0612547526522148-0.0177585015638609i
0.104202707831023-0.0284085701219103i
0.100322814657086+0.0285183043797264i
0.0601028241086797+0.0420212328191083i
0.0414846347593693+0.0263098362091369i
0.0267715620778333+0.0135922633234225i
0.0623402199065065+0.0198199020820693i
0.0466270454985719+0.0314809442294524i
0.0560696762073071+0.0395958711233915i
0.0501886983973965+0.0347241617190317i
-0.0167576081466031+0.0517942766336467i
-0.0120147359092583+0.0646740204084816i
-0.0275494145512156+0.0132776798550727i
-0.0331393599740615-0.00845124012568957i
-0.00293940684484638-0.0265565995023463i
-0.0176224598481698-0.0469056919926631i
0.041174992743488+0.0117779459668921i
0.0584499981547367+0.0466363318132678i
0.0142765228915111+0.00829989383627821i
-0.0109378707789919+0.00388798206960008i
0.00400516460055136-0.00909790694639601i
0.0472146265905633-0.0203022118307578i
0.0301332952146139+0.00544107417180892i
0.0654732158757606-0.00784006159029864i
0.0806754004377851+0.0162420433812357i
0.0345030810494708+0.0557281529578022i
0.010907984179217+0.0332447979535613i
-0.0254557727887209+0.0390454578131642i
0.00907761378254551+0.027423410063224i
0.0232833360500519-0.022018908702871i
0.00296766578054247+0.00645167819656987i
0.0307181691880621+0.00595542595528421i
-0.00561359983656225+0.00316415018686469i
-0.00851590270027889+0.00571535543746502i
-0.000545853255989965-0.0500882014420861i
0.00179411651294998-0.0589230570511916i
0.0339007192476736-0.0675869387677071i
0.0713389409047313-0.0291983565485947i
0.0925623270984955+0.0264710559570663i
0.0448469137096658+0.0206607981991753i
0.0370123896355307+0.038058724573114i
0.0627511501761841+0.0371826733965359i
0.0769253336965982+0.0206466059835621i
0.0508182848422589+0.0240255527903144i
0.0781281289875136+0.0133704455203464i
0.083387357873213+0.0346771269493271i
0.0194425344419721+0.0815888401667462i
0.0150255550459126+0.100668258536715i
-0.00123029868805801+0.080393659162796i
-0.0225072094345213+0.034561198377985i
-0.0424155773759563-0.0126639775272096i
-0.0318716743065317-0.0306822696227119i
-0.0262528523597552-0.0009280165871975i
-0.0135729809792918+0.0224369421723952i
-0.00212906405126754-0.00633521937476372i
-0.0295087793205694-0.0481248728801097i
-0.0418931031865014-0.0401780495062085i
-0.0271980955189341-0.0451897566614178i
0.00616593071993909-0.0745993099222557i
0.0483121259264851-0.0574780153897016i
0.0820493005395647-0.0194585764032683i
0.0924621828513799-0.0269455414153442i
0.0812497587861906-0.0228147056891271i
0.0322128059315672-0.00560657492906508i
0.0443527962086285-0.0165076772208709i
0.0693147057081086-0.00033573890235836i
0.070985913475023+0.00909315839953113i
0.104874753718167+0.0572237848714021i
0.0838803150127794+0.087148536542316i
0.0399000768874145+0.0884132189016467i
-0.0124620703669932+0.111835334022819i
-0.0303065643759932+0.0578018697290164i
-0.0208800333454844+0.0224912234199358i
-0.0282155173396243+0.0372743978419542i
0.0268480214328208+0.0179791586011731i
0.0395969048392215+0.0402150361689322i
-0.0103846669544293+0.0678134971236445i
-0.0500829465904582+0.0365194556895881i
-0.0662897463868371+0.0227667859778401i
-0.0526734906534032-0.0197594548186154i
0.00977772398239393-0.0592301242518149i
0.0426506134283137-0.0479172716882154i
0.0246659952790188-0.0702465730895779i
0.0557521224053292-0.0299165897927887i
0.0334413986717569+0.0324067421578808i
-0.00415035760380224+0.00358277750694457i
0.00750768023261198-0.0294419155119282i
0.0268570084832236-0.0919189705650445i
0.0792048265875678-0.0998679199584551i
0.101484016043206-0.0276829960033843i
0.12081340698654+0.0151595896795558i
0.0996794808686241+0.0405901218371921i
0.0173501470656135+0.027183966698947i
0.0615504623499875+0.0165657370171034i
0.0436159673657264-0.0093289350112698i
0.0302377556988247-0.0265071454908144i
0.109523330368432+0.0273177551822712i
0.0652563124604124+0.0567717995671601i
0.0638511099688461+0.0507436899115039i
0.00308165777132875+0.0578121597858529i
-0.051286713862654+0.0619087021266914i
-0.0174381411721995+0.0233812229430441i
-0.0321267412852362-0.0120357705541073i
0.0309384736677473-0.00936309797178844i
0.0385910976993911-0.0010874438727828i
0.00596377797867541+0.0162413582145212i
-0.0214030830620836+0.0223389247791795i
-0.0760577529656185+0.0236661389968813i
-0.035360856057882-0.033194907786728i
-0.0222190040551981-0.0908148017708875i
-0.00114464884053303-0.061479470229739i
0.061431781164837-0.052628141913597i
0.0607393239192026-0.00473989336838975i
0.0499336140122276+0.0434516500075959i
0.042000194808554+0.00899041727953783i
0.0190294104022357-0.0158110775686438i
-0.000873404531959697-0.0162480964645489i
0.0219541267808254-0.0436918692753875i
0.0396009917859113-0.0289602942519984i
0.0677831538790223+0.0178104914973599i
0.0616787174908738+0.033391804225184i
-0.00528964186969731+0.0770586546927429i
-0.0192368771121404+0.0481527113512068i
-0.0164247614691543-0.0265134988344864i
0.00989512898011045-0.0401640335835546i
0.0432693959230322-0.0442259799007151i
0.050495996381984-0.0180237191188877i
0.0598644788988805+0.0474418598508075i
0.0479830113122085+0.069206336836653i
0.0293867842202411+0.0229288840769807i
0.000580181987680258-0.0249902468083755i
0.000845681925529741-0.0576316700317415i
0.0347135334254949-0.0505696105182088i
0.0637276031816397+0.00969683075934726i
0.100798371758331+0.062396281576364i
0.0345972804533171+0.107600150849722i
-0.0318024763327933+0.0810937044835436i
-0.047361130777304+0.0131352092942554i
-0.0675403991888667-0.0306528972704536i
-0.0218248239038138-0.0577811111477286i
0.0251169431345592-0.0466485009598102i
0.0466309996112809-0.0101257247489173i
0.0198869528693058+0.0198267298019819i
-0.0194416457844203+0.0103439004439154i
-0.0346580894370762-0.0190267646896867i
-0.0291381104852267-0.0639861532925026i
-0.00701661758212372-0.085582397215297i
0.051299226024452-0.0840045134653506i
0.098944228633652-0.0537688293268383i
0.0981040392311171-0.00929238127288722i
0.0473552909711072+0.0135329831992877i
-0.00650807877648509+0.00292445462615495i
0.00560402485931567-0.0301755986250152i
0.035701756896118+0.018367305221997i
0.082127942922691+0.0114567441119598i
0.0885947916168613+0.0280778750648069i
0.060335056910753+0.0821587604913768i
0.0158828653895125+0.0739123161766215i
-0.0344075717472229+0.12049817654784i
-0.064141911703863+0.0570463489866659i
-0.0699780694295671-0.00108906985237266i
-0.0385194193710068+0.00136851733114005i
0.0354491278728142-0.0160775830169036i
0.0538753761479774-0.0139767054077424i
-0.00523701331682678+0.0247765414532338i
-0.0203689273647931+0.0387896429287614i
-0.0467007348518074-0.00763488487678726i
-0.0475480245486556-0.0169078937778496i
0.0224826430029803-0.0772262357723859i
0.0757515807832427-0.107286949550319i
0.108272176923777-0.0590626283639005i
0.10936800098255+0.0336189142160026i
0.0914702798819847+0.104473055539472i
0.0609677586131772+0.0621658936485357i
0.0370051650365029+0.0314868836423008i
0.0238216114699336+0.00428075520661537i
0.0400154122184759-0.0433103679174462i
0.102694217175235-0.00292586895892581i
0.0749635953122377+0.0347785320108017i
0.0365171942723461+0.0520601823045668i
-0.0208029157686062+0.0927174964835829i
-0.0684971389915968+0.0264737608089587i
-0.0195889495259273-0.0325860807601237i
-0.0303057909893765-0.0535589595932117i
0.0035701473467627-0.0755231203817216i
0.0756522057560929-0.0227897687889734i
0.066331104219056+0.00387263283614206i
0.0359372020856035+0.0290176412764705i
0.0256013922661034+0.0554603760864537i
-0.0232391497390172-0.0368838137582524i
-0.0177054857671015-0.0842606904177261i
0.0595810920644901-0.0401531079376642i
0.0834135859876951-0.0442447770931211i
0.12769813407127+0.0445361006904585i
0.0697494459065719+0.118443124198461i
-0.0111666238556475+0.0710899440484431i
-0.0275651598384956+0.0334861449216811i
-0.0795798876955755-0.032576083288324i
-0.0292333339339587-0.0428898553733742i
0.0282517078329217+0.00893112836968631i
0.0412540428841009+0.0456846501721999i
0.00281570222828718+0.067123345812956i
-0.0868343188731196+0.0380730126755981i
-0.0942081445782766-0.00557194864662324i
-0.0763973797786611-0.0508688654951636i
-0.0146492506450897-0.124744714477355i
0.0617576686549112-0.128782584450584i
0.0986512259985723-0.0771408984108385i
0.113240182717612-0.0379327527427513i
0.0629633771789723+0.00605126093488899i
0.016964692806741-0.024580333280144i
0.0287343545058932-0.0296396654517082i
0.0720618015434713-0.0155888632887389i
0.0940046943690382-0.0245312081811756i
0.111150384776789+0.0330188233022493i
0.107605609890551+0.0749131492442705i
0.0633089503370224+0.107118356800004i
-0.00168652817955151+0.125025025300633i
-0.0454190499453841+0.078214940790905i
-0.0310623213740189-0.0115690194324779i
-0.0146618880528477-0.0145882453625922i
0.00944885082348208+0.00506087386957741i
0.0119867037125573-0.000333652217033578i
0.0208679772652726+0.0645116298748335i
-0.0361928110413772+0.0665856755711236i
-0.100810346737077+0.0232574790349763i
-0.0596286039724965-0.0225347116731301i
-0.0281055132166419-0.0644674945079003i
0.0202060614311977-0.0867474025001039i
0.0677916739354435-0.0625613669404864i
0.0951658066131782+0.00143512371617413i
0.0692394372313877+0.00188611914558354i
0.032344769926059+0.0180127902908773i
-0.00770564262194832-0.0041649738364578i
-0.00235224175204795-0.0752914541774514i
0.0940499115125968-0.0857139230119298i
0.0965597394867388-0.0267075502953653i
0.101991581772203+0.0349577895195261i
0.0673087728624331+0.0720266849828829i
-0.0412697678083772+0.102972596960181i
-0.0675712744144363+0.0282308097929657i
-0.0352597159579915-0.027812262902157i
0.0257399927114567-0.060735100773206i
0.0715943375359676-0.0782991414871138i
0.0927647359852097-0.0215030536496011i
0.0676126000046281+0.0188850247404164i
0.0289228887075808+0.0412957408218025i
-0.00875038795099688+0.000710492025105864i
-0.0251028850306723-0.0434157848846319i
0.0209346405080476-0.085493889301926i
0.0726552646294474-0.098499546403412i
0.123608037738589-0.0154481550549338i
0.113441330586644+0.0706106475574378i
0.0503717270307149+0.0992510937049081i
0.0214531223991744+0.0572059760561984i
0.000974249203799793+0.0166251440974702i
0.0182846105598767+0.00383449205996991i
0.021349820488114-0.0457084417623085i
0.06328879406538-0.0297640471911613i
0.095200950686552+0.0319889026814073i
-0.0172290354592559+0.0654205713606692i
-0.0360569559888878+0.0929310826479453i
-0.0369127064381369+0.027518946783983i
-0.0668476196967493-0.0492086409614138i
-0.00809110392417357-0.0833933243762466i
0.0507490339101243-0.0965188329123346i
0.119015441297177-0.0261114690868287i
0.0627385314352092+0.0531626248059311i
-0.00531735178426294+0.0650222810908665i
-0.02700585230607+0.0770245548332485i
-0.0673074466802283+0.00852347252920034i
-0.0013465323265226-0.0831789170880424i
0.0382601420151444-0.044143899726557i
0.0950551274876471+0.00820356068507763i
0.0946675243667742+0.070552507563649i
0.0343056424820387+0.0823673263375939i
0.028108124301335+0.0513916097964505i
-0.0448978647240959+0.0248425649124482i
-0.0381531429132926-0.060785883613296i
0.0116478601591399-0.0564054976332309i
0.0505866433117091-0.02990169497873i
0.0651042475288473+0.0138712569990089i
0.0440627614641293+0.0886697562572897i
0.00861086122775746+0.0603111595532365i
-0.0801423702784824+0.0371977135059986i
-0.0552545449133167-0.0332660176055017i
0.0109545223185159-0.122628236384771i
0.0526914481801792-0.0940011518108996i
0.0824920463115765-0.0164862223347544i
0.0560591218788267+0.0551689620223547i
0.000879854227273158+0.0883566179209244i
-0.0224210314033874+0.0507934059660085i
-0.034724715527044-0.00805668300113429i
-0.0419874049057146-0.0503526169419125i
0.00945114139008878-0.0911601620391408i
0.0827989717059021-0.0469165953969058i
0.114330987790114+0.0554272964033161i
0.0463092257805336+0.0658958154465606i
-0.0127429059324734+0.0377798938592744i
-0.0481716911750364+0.0241765554684068i
-0.0346694019711022-0.0186780609421473i
0.0227874828381236-0.0282056380053434i
0.0783626590913436-0.0370640336306052i
0.108906546647151-0.0119644121368356i
0.0803875196119715+0.0799662587160377i
0.0313151997478992+0.0666317382132618i
-0.0247025349405626+0.0365065441947869i
-0.0408160503428469+0.0107252700111607i
-0.0268726497138381-0.043530980425701i
0.0395763701761024-0.024684054208641i
0.0913678930857316-0.0182346199473851i
0.0960796102364515+0.0438290986668008i
0.0384492890912845+0.0851790331675174i
-0.0613592978118296+0.0518092559864347i
-0.064631634593983+0.0238532576852557i
-0.0402252723197053-0.0608712113491304i
-0.0117834936907318-0.0864413724673336i
0.070144706942365-0.0554037248979793i
0.0632290053437+0.0147926915233933i
0.0139275286856676+0.0390551028383565i
0.00226316607465165+0.0303201523992782i
-0.0774699642119873+0.0424223275679024i
-0.0674995842614726-0.0496245568072335i
-0.00154067862998472-0.090511788735427i
0.0525664861734505-0.0527599547840777i
0.124304938876598-0.030036530773402i
0.0854051322870139+0.0235063499156981i
-0.0132941324509224+0.0512540205673134i
-0.0479354202146501+0.0310873636949107i
-0.0154004893252084-0.0283700352337462i
0.00319039203685995-0.0867867153686945i
0.0628455685566045-0.0990205424651366i
0.108232505845437-0.0539790872843238i
0.104345469146672+0.0127072226757228i
0.0546379248691944+0.0485256486996891i
-0.0172515284694373+0.0658585255160042i
-0.044010644264585+0.00160181549090752i
-0.011955356192603-0.0597475982073387i
0.0754848210392607-0.0837135785536939i
0.0911572435163052-0.0724417538948035i
0.125554941558294+0.0186881691555768i
0.076331000208296+0.0548304872771294i
-0.0268541344494126+0.0764535628277053i
-0.0192465647489703+0.0743884138157881i
-0.0609539666577994-0.00890877748628158i
-0.0156765077986894-0.0436636416317258i
0.0928436674402767-0.0312133786464289i
0.0765101131013568+0.044837856717012i
0.0376547071021164+0.0812144747952777i
-0.00282909526587821+0.0425153692782709i
-0.105357957107042+0.050088688843677i
-0.129184193535812-0.00189024434255511i
-0.0481985867011307-0.0642318999101293i
0.0116463476072868-0.0857751478407943i
0.0379555523773621-0.0585809374837208i
0.0112403225117983+0.0175672874758187i
-0.0142458737877854+0.0358773680963437i
-0.0598981309005092+0.040404880658349i
-0.103930128372852-0.0246587744689849i
-0.0622879582208462-0.112835667908162i
0.00562744608453305-0.13552750905703i
0.0940193884458088-0.117534109282783i
0.11526773385693-0.0355560683372179i
0.0759628621665955+0.0306626989942827i
0.0587650587735109+0.0482472620840753i
0.0112047487969649+0.0139088334127484i
0.00862444433217602-0.0231706692623444i
0.0395424368172306-0.0671157926269464i
0.0890704063090841-0.0569427829166584i
0.169969249543824+0.0263102563239021i
0.130123712000113+0.0895489886844325i
0.0479965750156214+0.127508651458536i
-0.0177520027354085+0.0925948130795174i
-0.0711344589991334+0.0469833853913795i
-0.0315094991654773-0.0174908017248425i
-0.00938224429514118-0.0531781125722033i
0.0402626240871725-0.0237239454334907i
0.0831738758007175+0.013661614234554i
0.0135131691089584+0.0653323753919037i
-0.0327124917794089+0.0548832569338285i
-0.0854457708995509+0.0071083519950738i
-0.0614660632014157-0.0619891206911706i
0.0114725959101095-0.0763072993135338i
0.062515562073631-0.0651256566696991i
0.126184830739372-0.045130145388346i
0.0827377336319912+0.0329072744580209i
0.0340221345893923+0.0663138692312657i
-0.0316871417810327+0.039705196247657i
-0.0922251484278319-0.0293852578953428i
-0.0400223616370355-0.0593065067663849i
0.0352861294304412-0.0706139151759053i
0.0906283894224155-0.0439725113426954i
0.0580892961372243+0.0488555904455904i
-0.022439450496235+0.0938295605181501i
-0.0441779073068265+0.0655997704956986i
-0.0996159349040508-0.0163138157662288i
-0.0800989575893892-0.0903066750577618i
0.0286016382260342-0.0772624666734699i
0.0463669972113156-0.0677943445836164i
0.104251147473399-0.0518603648982293i
0.0973178030546547+0.00871267960618205i
-0.0254267459308783+0.0162820780850898i
-0.0488307605876129-0.00766790226258718i
-0.014056663442974-0.0570537013269689i
0.0374958181394504-0.0908388631573664i
0.101612616257338-0.0704629784786222i
0.122524134850931+0.0101699452489501i
0.104377012525939+0.119822992103879i
0.0149790492722616+0.128844946257905i
-0.0625700789325454+0.068311720748268i
-0.0806588898986694+0.00524743991011685i
-0.0624313112153983-0.0366339463838576i
0.00287903481125644-0.0734802704339164i
0.0494328750537997-0.0526748645661375i
0.0574890406725568+0.0275036834170674i
0.00423616120848579+0.0259582657634356i
-0.0622801031288326+0.00701534736575993i
-0.0735278442516627-0.0062336315418291i
-0.0185864823128967-0.0868823052899172i
0.0536084413556695-0.154838431875502i
0.132960626802564-0.10078993067244i
0.155485070232457+0.00208145826102408i
0.115446918989108+0.0589978662329751i
0.0593285630219749+0.0628992859705498i
-0.0152631856203036+0.0553548402292016i
0.00715136543983104+0.00391207302322097i
0.0353369707468273-0.0409493052362213i
0.0954000229301304+0.00192704096201796i
0.108052671865277+0.0485572079063062i
0.032395026904515+0.121361423769815i
0.0181700465577492+0.138075785579185i
-0.0851955098694513+0.0681055483223913i
-0.137742094746866+0.00263785860357481i
-0.0981773499100725-0.0808459881256647i
-0.0522427234474318-0.0816509004449009i
0.0535519258890238-0.0538582981518868i
0.0737276054955233-0.0282913856912571i
-0.00741549092237573+0.0514128440268833i
-0.0537743560352784+0.0343009410318358i
-0.0569082827939636-0.0106638578447846i
-0.0390612365949816-0.0962827729613575i
0.00818937819195589-0.134213804629607i
0.0512221632263209-0.0559839403592274i
0.0988774832520693-0.0316289508773543i
0.0885263034842417+0.0308213069375614i
0.025522998247287+0.0669763099121537i
-0.0197726556151752+0.0116120262219673i
-0.0593865385726671-0.0614446234932575i
0.00562485068327621-0.0974975792131285i
0.0965339839732714-0.0793857489696666i
0.125600576956591-0.0455565885290829i
0.117716313466771+0.0509961093887316i
0.0240245155865281+0.083721200870881i
-0.0237116017142918+0.0431576269240114i
-0.019194912430621+0.0289099894561667i
-0.00889673161725957-0.0480398065465269i
0.0484195763612534-0.0692213156370853i
0.0898592011556998-0.0223470298420435i
0.122957409647103+0.0594987707712955i
0.0669477892270309+0.112819453127591i
-0.025838579741565+0.0770155641951192i
-0.0566691162606716+0.0317835049823177i
-0.0629357927896036-0.039521138700209i
-0.00974206700374087-0.0676941348820181i
0.0541504077672159-0.0648909014218279i
0.110604094595762-0.0111963331853055i
0.0743187495508212+0.056212002904963i
-0.0223477904927261+0.0761180216386569i
-0.0581540138227357+0.0541665858936191i
-0.0763251112427387-0.0178496363688086i
0.00383557912400486-0.0690081466877469i
0.0632675416243903-0.0767552040620299i
0.0784019677193922-0.0203400125788566i
0.0906219844499327+0.0658379427339066i
0.000161487417908171+0.0842998463220727i
-0.059317235545977+0.0456414418118156i
-0.116876678922492-0.00285511788992074i
-0.071082904273789-0.0641168040950768i
0.00309380968397472-0.102978180703291i
0.0295233731434165-0.0950065360908006i
0.0739264229179122-0.0243421401398549i
0.0270330301886657+0.0154335120949704i
-0.00381469760666987+0.0106079169391271i
-0.0444714041090096+0.00979679439163144i
-0.0293384573421884-0.0661997153174903i
0.0599776405516006-0.11914609502724i
0.129805646365135-0.087797135921104i
0.148640316238153-0.0146502366985111i
0.0971272199674277+0.0607437187187214i
0.0458846485383941+0.0943187953286363i
-0.0146887074080331+0.105963763997404i
-0.0406146477031029+0.0299114983361098i
-0.0178430051027636-0.0572976963506679i
0.0119116188327046-0.0432747521402261i
0.0451086087140236-0.00438866794176321i
0.0733485797832548+0.0170397987168016i
0.0263824747434482+0.0330938554854805i
-0.0673246341458299+0.0359357067300761i
-0.0742652934102187-0.0169898323776526i
-0.0536997663194735-0.0756462865596762i
0.032825376626716-0.118334594485574i
0.12263349012237-0.0722565558277087i
0.0878162877170379-0.00381424152526369i
0.0761354523632452+0.0462372886247532i
0.0500816676235406+0.102810591707414i
-0.00582589053846826+0.0458338430229365i
-0.000608804954133808-0.00493045289926318i
0.0329239000360644-0.04685619494265i
0.0697390248030827-0.0358892091741906i
0.0909115294577012+0.0766635471469145i
0.0394103075385354+0.152191040119787i
-0.025758558887497+0.127351884410802i
-0.0932235639176435+0.0667629411858418i
-0.11619455225642+0.000582497501018986i
-0.0647877678439442-0.0711667340560353i
-0.0285214536386707-0.094908423489579i
0.0273176691817875-0.112268564210433i
0.051943937907114-0.0381430266668193i
0.0492937437478305+0.038660043306695i
-0.00429770674579504+0.00986971658307316i
-0.052896826558877-0.0319193721641508i
-0.0283664261206523-0.0683951514367398i
0.00929678797052281-0.107535892727076i
0.101720951246027-0.100330063452905i
0.133624820936403-0.0133777371720714i
0.117021695048815+0.0566202622435001i
0.0701517769896084+0.0939152107732448i
-0.0442019403607599+0.0624299475417521i
-0.0628665721534798-0.0111504226730795i
-0.0373154836226026-0.0795654852944256i
0.0528331364037324-0.0672415176620322i
0.0710241654807727-0.00646089741162455i
0.0488732906284828+0.0231870421945386i
0.0671882109089878+0.0492136289330589i
-0.053905609512975-0.00660551696787137i
-0.0592095326691617-0.044622332841425i
-0.0128550290662835-0.08699680841927i
0.0488498091170758-0.0996505268309696i
0.139229304547836-0.0469038787694065i
0.148372945589543-0.00226443951537078i
0.122818890962563+0.0937711400059921i
0.0247918957087259+0.101802376897349i
-0.0383473068276248+0.0625924284746397i
-0.0554064091334229+0.0161020441004304i
-0.01022584596686-0.0434931572721806i
0.0477378176945755-0.0149976591623738i
0.0188498366271938+0.0111051959028964i
0.00583526988241307+0.0870665306435343i
-0.0383369918699411+0.111086809856389i
-0.12325518254784+0.0462374858785243i
-0.121234265773594-0.00834673610091997i
-0.0537212546989634-0.083667397832363i
0.0146870406869508-0.0781025152460797i
0.0742534317516097-0.0722940900737438i
0.0814035206619179-0.00341707353422868i
0.00374725513286925+0.0657755880009i
-0.0427192963089933+0.00728367546642864i
-0.0733070389748667-0.0227306415856307i
-0.0918182041574008-0.0629128173854627i
-0.0111381372167777-0.0941221509111908i
0.083264082873772-0.0657595058997703i
0.0985140560369742+0.0192927505486855i
0.0506113117467914+0.0818824740823171i
-0.0340528082560105+0.0732248628294369i
-0.107620421828709+0.0237431765485699i
-0.0660344628436849-0.0740350300125736i
-0.00127844364212552-0.111007607291596i
0.0747410639506684-0.0996152696668862i
0.130867601115338-0.0500342288962657i
0.0734716882374526+0.020591785209139i
0.0268028122437146+0.0570455460294928i
-0.00929087736423865+0.0584805468296195i
-0.0365031552413158-0.00935520062783488i
0.00461757942973118-0.0674962549337308i
0.0683549017258319-0.0804323190453206i
0.101805361059186-0.0270512687585134i
0.0885964645683416+0.0352630828158986i
0.0140031529401512+0.0736698113550481i
-0.0421530014552679+0.113261247589042i
-0.0701411970687846+0.0489277049663856i
-0.0681854509223876-0.0496794466596924i
-0.0404055557858531-0.0643230409693559i
0.0111692538828433-0.0456633765360646i
0.0853017179238553-0.0271221417139637i
0.0265961893683796+0.0127375598080802i
-0.0424443146388088+0.040521478933711i
-0.0710698478377889+0.0111109800471233i
-0.0600947476334377-0.0308216437115511i
-0.00342609914693868-0.0819168092975693i
0.0597546398247567-0.0860678559206057i
0.0944955473799919-0.0245625979300638i
0.0604381656966923+0.0460817616982113i
0.0346561305291606+0.116590539946487i
-0.0762159914505639+0.0727727468917955i
-0.121322242876206-0.0207323973495728i
-0.061903697561037-0.0812336538719835i
-0.023374873102154-0.109348229054095i
0.0546637696819776-0.0665059499578335i
0.0837802095631763+0.0130944202762931i
0.0248300021551482+0.0557141199206341i
-0.0380883618846831+0.0168535570182194i
-0.0908741402087778-0.0450900180118565i
-0.0797386310678203-0.0757731538992244i
0.0112292560476696-0.114912964789001i
0.0893715445554091-0.112402001385278i
0.123024991283117-0.0193995281638824i
0.0922128220179779+0.054150414771761i
0.0134191744502323+0.0869754146063654i
-0.0474958852287484+0.0591840493717891i
-0.0464671745833052-0.0185086746937273i
-0.0413993311989747-0.0567977722834627i
0.00863877377760839-0.047369062241943i
0.0879015088329433-0.0514875627715333i
0.0560816597698533+0.0270546243126242i
-0.0050227847847026+0.0799037671602191i
-0.0752281367620142+0.0137956776232191i
-0.123464537888893-0.0323316286592701i
-0.0412993849488738-0.124666265580628i
0.0580052150414849-0.158276961258576i
0.117660444578412-0.109115262492427i
0.129134175248312-0.0375828260934317i
0.103187601305983+0.0266886476358726i
0.0495389208745951+0.0524527336020538i
-0.000931897335547007+0.0323052974545259i
0.0205523045861181-0.0163515203872077i
0.0259163651029703-0.0275039127633806i
0.0783687200886641-0.0160597377040835i
0.123219118559819+0.0660187425365436i
0.0535632517024642+0.128133156298292i
-0.0325946594402366+0.140896328825107i
-0.108389681731809+0.108234905829163i
-0.139353827627834+5.14164554451367e-07i
-0.122703580691633-0.0518107942352634i
-0.0378714330228043-0.0696947396155198i
0.0507812587653568-0.0773031334458993i
0.00951966762137074+0.00926125319263818i
-0.048750946483342+0.0689838112154571i
-0.0729925476832423+0.00780239359325579i
-0.108717817812385-0.0815251269812567i
-0.0845645526994475-0.121585598755009i
0.00819741508122946-0.131847591969194i
0.111369812789692-0.104973676797024i
0.14540223250446-0.016173859393007i
0.0704328599506387+0.0406757663574701i
-0.0218615452092283+0.0315701370881205i
-0.0781447606256793+0.0107711093380291i
-0.0932750033403268-0.0419956121709838i
-0.0130476070683074-0.0953251814370804i
0.0672050993049044-0.0852695509338001i
0.0958951887020248-0.0828167164392903i
0.0834113533770983-0.0259502436596728i
0.0175260053407468+0.0496709092888531i
-0.0208705044191237+0.0102839495470177i
-0.0131445529958821-0.0222086690481023i
0.00276259507410703-0.0846773538662504i
0.045792664139222-0.111199034044423i
0.108467025288557-0.0240733832019911i
0.135978601443502+0.0335450717239995i
0.0891111431736926+0.127859422289489i
-0.0326650377442932+0.108576516145959i
-0.0250542256086523+0.0203635376030204i
-0.00920274742555405-0.0369725065901544i
-0.0381991575218773-0.0646749931829215i
0.0649983035664487+0.018729604307083i
0.0300883130563935+0.0456295566542052i
-0.0337132411863691+0.0982918299587851i
-0.0642735452860428+0.0780406608954846i
-0.116655786288928+0.0148720918705995i
-0.0986740776997508-0.0408290342524762i
-0.0442120290127579-0.115506624604993i
0.0227751128701909-0.0997740870780973i
0.039073809018816-0.077744628665367i
0.075306240743219+0.0118592363526868i
0.0189941513657036+0.0507302691421114i
-0.0427406329218338+0.0188504194524182i
-0.0299447494372149-0.041890902377784i
0.000592062906017298-0.0860113834957526i
0.0550972579760194-0.0883151951845149i
0.0790266178465988-0.0819482357208941i
0.105624921470048+0.0165070613486032i
0.0480073583929076+0.0872194362112717i
-0.0472634399608825+0.0585919046764126i
-0.0831486528964776-0.0094110673407618i
-0.0446793330989782-0.0916935498398051i
0.0378412671900422-0.081517078997728i
0.0608715343818484-0.0643789464234943i
0.0870802778723511-0.0595030510683007i
0.101852299546389+0.0549299553980653i
0.0246279024614248+0.0686165807122328i
-0.0562599401645607+0.0350279766772957i
-0.104253997434464-0.0226155606996297i
-0.0642717161047104-0.0798897914479194i
0.0361963284957256-0.0451424269711852i
0.0763166947510083-0.035555634863932i
0.0740832016416598+0.0202473266268273i
0.0174653034066726+0.0743005270952909i
-0.0536728107628421+0.037911400309687i
-0.0819867297196081-0.0224260918327614i
-0.0470521535488396-0.0941148113859864i
0.0130091113472842-0.134401173086167i
0.0593483349814869-0.072960294553512i
0.11041743348993-0.0228322962421074i
0.0680203368356494+0.0211292581031432i
0.0224602986591826+0.0252146839209689i
-0.00126553647323242-0.0382373182759255i
0.0252417171734953-0.0645333075096322i
0.0884704532613563-0.0869040275993808i
0.119532520445722-0.0298509911043504i
0.178834067096023+0.0507646147194541i
0.102447236437085+0.106217281143968i
0.0125333079285786+0.141392509177186i
-0.0474729512605336+0.0943508832354563i
-0.105654024827152+0.0586707915940773i
-0.0769217702312209-0.0223677414032995i
-0.0244668486532001-0.0642992571767283i
0.0361093048627339-0.000385153594096435i
0.00298534816790683+0.0213934756795009i
-0.0398811040316648+0.0391294653279402i
-0.0785458776758524+0.0232878872562922i
-0.0948050976376487-0.0641837549274481i
-0.0254094039707106-0.150450061487389i
-0.00436488645603382-0.171334523918864i
0.0785387370780039-0.139937985475572i
0.135681554312107-0.0490529136061473i
0.0713793179254834+0.0485918961169068i
0.0473289517534445+0.0620685980691356i
-0.00733219610558761+0.0332588982664905i
-0.0198830582649485-0.0618855240662075i
0.0218032097835063-0.0781384148845052i
0.0670617936188112-0.033686397497098i
0.0940559763959642-0.0219603489338117i
0.0351495037585137+0.0725987010664409i
-0.00166268955702393+0.10521528486663i
-0.0524809032761206+0.0348247192874144i
-0.0919762795764041-0.0406198373472367i
-0.0450214761064024-0.0774252809206321i
0.00448882889162464-0.101357598395164i
0.0833224332081652-0.0826501640536814i
0.123468818053475-0.0419960740686527i
0.0621017636236478+0.00225092794959394i
0.0393081144216558+0.0518706259102927i
0.0158252526148321-0.012561868697571i
0.00825088032319235-0.0519509247784495i
0.0844293545207357-0.056490748423193i
0.12707812316719-0.0426558086891222i
0.120111026344044+0.0410805342621757i
0.0765214394635999+0.105609184598151i
-0.014842435958338+0.15147304135059i
-0.0605567382910291+0.0858891623229262i
-0.0778653582578344+0.0138583230073547i
-0.0652864794109369-0.0313390631076008i
-0.0229303407287078-0.0697066574971729i
0.0202914176601691-0.00186379305496678i
0.0246824107470461+0.0337864716715148i
-0.0292081485880113+0.0551208672743822i
-0.0376793519166819+0.00822111619387049i
-0.0937190119508558-0.0366560946920588i
-0.0814390071678263-0.0962993371375624i
0.0161718753204462-0.151198906532586i
0.064373681883502-0.0567941398185217i
0.0901834676208581+0.00669611081189975i
0.031998224450953+0.0519546273283782i
-0.00892326350456582+0.0376720176245149i
-0.0428668142838284+0.00942601257882342i
-0.0663417350080118-0.0531680104334484i
0.00422495685968413-0.097068259155131i
0.0531689982479881-0.0605559404494448i
0.0783530261512736-0.044464238599581i
0.0467390952275182+0.0636297131558994i
-0.00889507236378684+0.0905280212265631i
-0.0320128517752439+0.0369970936517621i
-0.059236170397555-0.0304911123466562i
0.00350497870644705-0.10014499710896i
0.0588621355643784-0.0816292518628918i
0.0883735206679731-0.0692452211727577i
0.113105684590815+0.0190461581441718i
0.0507228524019376+0.0792071297100419i
-0.0320175303075684+0.0738881767673326i
-0.0754732199932281+0.0516586874445132i
-0.0531313379410008-0.0584363664345834i
0.00774755532638682-0.0710439647817698i
0.0557449479101598-0.0285162104347928i
0.0498667105911481-0.00918587839205044i
-0.00484073797856971+0.0542229980063065i
-0.0599101672973319+0.0970021269231475i
-0.0799009987171507+0.0274166486823302i
-0.0451280818667893-0.0919216087526881i
0.00873524103119059-0.0976670994682308i
0.0425852701549577-0.0778144044089917i
0.0768400759923263-0.0525010204449438i
0.0681828760775058+0.0373148193860771i
-0.031939969621764+0.0878782308640052i
-0.0812836723679682+0.058355318497635i
-0.0758856660387701-0.0169376055101935i
-0.0533739105446338-0.0592415284187298i
0.0227249403872297-0.0638170000534304i
0.0425109670776565-0.0186892104545958i
0.0406222663447432+0.0377401923414118i
-0.022814534107952+0.0534086220476221i
-0.0859819745221483+0.0463433793002842i
-0.0781612651287251-0.0329362199252425i
-0.0786033638193405-0.0753036174426333i
0.017569452028276-0.0957038544429551i
0.0521724870337776-0.14288271462355i
0.055068078098306-0.0860118310497071i
0.0935976582375848+0.012342986705368i
0.0145443662980329+0.0386831964733176i
-0.0247685637674812+0.00668053180424279i
-0.0199541166664987-0.0368667320173272i
0.0256888921882855-0.0816757122832619i
0.11340626901864-0.0499875587426966i
0.0998584292813006+0.0342397110575558i
0.0474443879815911+0.094546288973618i
0.00240623624631053+0.0978408942263054i
-0.0436378391027597+0.0806463777941868i
-0.0947435487863814+0.0308531171536513i
-0.09967906896403-0.0778186103291794i
-0.00292279897754914-0.0862605712898334i
0.0460452525104792-0.0605564213552831i
0.0353810154273731-0.0306865899961471i
0.0121032053375525-0.00647657656209478i
-0.0288412944158094-0.0155279835480391i
-0.0164099956046974-0.0524115989421039i
-0.00369508401729371-0.10722886805303i
0.0180509925991584-0.104775960449666i
0.0753963383519796-0.0818407995393478i
0.123395948556019-0.000127910977201107i
0.104951522449234+0.0706953271792153i
0.0315834428540844+0.0832451226975768i
-0.0304205829288459+0.0552932069704671i
-0.0746240929770918-0.00389747379120302i
-0.0645548776458852-0.0431389009202975i
-0.00297015584062177-0.0364816854453122i
0.0488806196565245+0.00156906609568192i
0.0183951710237947+0.0678878572625347i
-0.0430459494511263+0.0741913771104491i
-0.0884042376856374+0.00457202297011908i
-0.129201430992869-0.0300697028909289i
-0.0909178079864031-0.11516163497096i
-0.00199149691693512-0.120768617489324i
0.0462953479951187-0.0787301513471137i
0.0762932919762852-0.0556257105991362i
0.0656061099505151+0.0357789281548661i
-0.0112779018090885+0.0211920260781564i
-0.0297628279769627-0.00475356457117629i
-0.0123205466584547-0.0325153054039204i
0.0024904578775895-0.0763317338242666i
0.0752784552825847-0.0301684431400388i
0.105937072400741+0.0276767700294211i
0.0322129443772889+0.0915672739012516i
-0.0388290014881983+0.0836592688745807i
-0.0881094381135077+0.0150617719568943i
-0.0800596534425767-0.023756016583965i
-0.0428054765772996-0.0870267868936795i
-0.0136501307076422-0.10469983137795i
0.0683471730599248-0.0464187513596705i
0.0459411402319731-0.0323838664479015i
0.0159683892604954+0.0266748690181262i
-0.0143956660635833+0.0558177527647323i
-0.0417671114417367-0.0207575707876083i
-0.00499163771560012-0.0671100783613i
0.025056896429289-0.105194858435095i
0.103925582865184-0.0750060130702135i
0.112317744842535+0.0127904320695306i
0.0682416109090426+0.0457492105210215i
-0.000211610483903986+0.0733901455896745i
-0.0351436186288687+0.0571240321158821i
-0.0219198370579082+0.000297482454537753i
-0.00418876153513509-0.0415991540693608i
0.0417521940172184-0.0655745678809066i
0.0594787045373651-0.0211408182805091i
0.0444917430189443+0.0242915569577713i
0.025245811925315+0.0669195847096816i
-0.0386344566454223+0.058611642638145i
-0.0640654118633318-0.00279681530743691i
-0.0534604667640557-0.0602027004693455i
-0.00834057423609684-0.0877319948734043i
0.0783987632141368-0.0324724051431235i
0.0157553762633092+0.0298700061341042i
0.0109839581511362+0.0509298469478847i
-0.0130614046390681+0.0224030174201765i
-0.0947408450442142+0.00028993912184619i
-0.0377904300017578-0.0482477166410029i
-0.0140188097813414-0.114914750644829i
0.0376976257856128-0.0814584700278829i
0.0524749113172909-0.00753630654923648i
0.0157479114712614+0.0324481857862877i
-0.0154430189959454-0.00166391692750696i
-0.0605561866772171-0.0422086991280871i
-0.0200216437823586-0.0751390499030558i
0.0143586252655668-0.115838786353989i
0.026751421935106-0.0982973017334828i
0.0730677860600623-0.0728881656331847i
0.0710489817110341+0.00998943062001642i
0.0203792075177959+0.046303030399379i
0.0113936324936642+0.017869030855112i
-0.039869595306488-0.0228716464182447i
-0.00978444696566959-0.0958400984841359i
0.0581351740434865-0.0516699294495768i
0.0644725108365179-0.0290548324609783i
0.0685449387970371-0.00828364917933995i
0.0162346514482469+0.042293191742408i
0.0144511102565743+0.021926171365072i
-0.0457682743859632+0.0067680600614421i
-0.0418583442311029-0.0614311194510684i
0.0308979823712565-0.0738766702874782i
0.0648683748153009-0.031925785459415i
0.0893582163058429+0.0169968596606485i
0.0331591873004666+0.0636211556649347i
0.000405227370827061+0.0681020573613633i
-0.0817354487966004+0.0850653975051352i
-0.105344608681836+0.0146348840265704i
-0.0394579077746353-0.063402256617159i
-0.0168689095789953-0.0613246961857789i
0.0111411405643973-0.0219241274288811i
0.0078059475482519+0.00677818381513366i
-0.0458406893679843+0.000256847579552428i
-0.088642033812669-0.0423718772852282i
-0.0729947935449268-0.0668274714621166i
-0.052098763905832-0.104899819432316i
0.00307597212690759-0.133448051547018i
0.0827205431476715-0.0949255988614845i
0.121130019234646-0.0633464429116345i
0.0977256978383191-0.0183728214540184i
0.0358808766306736+0.0135228651320077i
0.00699833390980038+0.0115035439591973i
0.0323381103630797-0.0235838887449656i
0.0620767932507983-0.0384937391427212i
0.0912522193180486-0.00790589374963675i
0.107168892536434+0.0290513323034496i
0.0630030416733719+0.0700665054413938i
0.0263727617997983+0.10291369947943i
-0.0530123713445314+0.0843610936231266i
-0.0956271062073191+0.00760677533014679i
-0.0445842086418763-0.0698897147559238i
-0.0124777630927327-0.0677302655593593i
0.00477504391678457-0.0206732945090786i
0.00592198871946746-0.0101771190530703i
-0.027085626515273+0.00807139567852167i
-0.0560104247444219-0.00852009136064862i
-0.0634969681655516-0.0764738579698502i
-0.0323949387055046-0.111504618032509i
0.0430933948728861-0.100259004213964i
0.0675216105501951-0.0656814226383176i
0.101830329610825-0.0176924621881544i
0.100793092078816+0.022260527491392i
0.00393134726576714+0.0244411704724391i
-0.0167557301483826+0.0224607958608694i
-0.0221321295114209-0.000818105150917729i
-0.0422895410717409-0.0523331995335947i
0.0262825021357488-0.050784098687688i
0.0643952585349156+0.00441180663364917i
0.000851535378865012+0.0428360054093668i
-0.0184810626927799+0.0465484792071399i
-0.0357233930230272-3.7359388378062e-05i
-0.0695302404974142-0.0452247002516095i
-0.016320673110761-0.0696244767647477i
0.0258984720914427-0.0720002361366654i
0.060907205694483-0.041641514924311i
0.0754929948887869-0.0429403022945004i
0.0623998926592942+0.0266124656590182i
0.0187955167826241+0.0557133365198737i
-0.0174544474136139+0.00345887846579007i
-0.000410095674074139-0.0185555965911028i
0.00540979888916357-0.0528352717213029i
0.00800786039073566-0.0170973621686519i
0.0175936866672352+0.0342238048461231i
0.00413458786378149+0.0444021439072692i
-0.0513823189637329+0.052264581985294i
-0.0567531108617868+0.0371750948461056i
-0.0696876785655365-0.0421637759719933i
-0.0605369883948248-0.100272066433286i
0.002472027539381-0.0975837747612285i
0.0432580478857217-0.0799294776426276i
0.0384907875618434-0.025567209033811i
-0.00301705969872425-0.0214926823224703i
-0.0242056065322943-0.0489071150137614i
-0.0101556702503657-0.10595314539516i
0.0392749756306152-0.12530482241957i
0.0583197080881125-0.0756423646669755i
0.0695418042816004-0.0769225049335196i
0.0974766589266924+0.00356316703580501i
0.0501829636741955+0.0697814949257045i
-0.0191543248558737+0.0597626500855548i
-0.020510245557205+0.0500205170742629i
-0.031401847557687-0.0138028378705951i
-0.0103590313607723-0.024961780917559i
0.0343670696008796+0.0118765649457179i
0.0291876613881573+0.00248009164312359i
0.0243235842092085-0.00317000676408836i
-0.013795168418744+0.0431766129527841i
-0.0781733515485596+0.0321239439802096i
-0.0875039024709088-0.054096453033967i
-0.0405687234078905-0.105194537817295i
0.035760525112482-0.102585938041319i
0.0351496210838881-0.0814455691840925i
-0.0185264374146204-0.0488638658285201i
0.0150441712308581-0.00621448217840275i
-0.0036909604626682+0.00916404738550735i
-0.0354949408198038-0.0348980130835073i
0.0202992293985563-0.0539321597491279i
0.0264787512706402-0.037710522185948i
0.0469617406274797-0.0355065356714158i
0.0624622804919423-0.00443816435608444i
0.0146750424982835+0.0395529380675024i
-0.0212613909047293+0.0538058541482036i
-0.0498768044946497+0.00188255643266244i
-0.0676689641920488-0.043807366122054i
-0.0144994795672053-0.0630708982529552i
0.0529774236124399-0.0530514398293089i
0.0321320502387501-0.0102281495593184i
0.0017236267890074+0.0142074668255248i
-0.0191047473179493+0.0225314899781478i
-0.0480761854545496-0.0303191176124713i
-0.0312899623712932-0.0422448949726043i
-0.000884715342043244-0.0477067600099405i
0.0513216983779707-0.0867330795420443i
0.0922708076679404-0.0500253203477588i
0.0700377600474542-0.0238364572007195i
0.0440716652036209+0.0186324395393853i
0.00259509533870532+0.0862700509908439i
0.015361278543667+0.0424585273045536i
0.00822497945750912-0.0258498582091797i
-0.0189565683326377-0.0397638761022138i
0.0441199221937503-0.019700389999003i
0.0697036865378535+0.0661850591998614i
0.0472390575236165+0.0581578744544218i
-0.000222364696020024+0.0488880040143255i
-0.0031447452422349+0.0471817540204074i
-0.0402934442527677-0.0140575825813159i
-0.0384567948194359-0.0252500266769614i
0.0414186277988092-0.0548946133592386i
-0.00230879192187695-0.0306991910388392i
0.000110972153985617+0.0039534821199307i
-0.00365914552957168+0.0157959232784886i
-0.0572989015034727+0.00571928622267976i
-0.0503551202804274-0.0556107803035157i
-0.038608101120201-0.111266648498311i
0.0107380120209751-0.107781682236609i
0.064191592611668-0.0479317582226115i
0.0630317682060124-0.00113374711706589i
0.0463711507326747-0.00214480602536029i
0.0217843688948173-0.0220129695602199i
2.10824585117993e-05-0.00969435910785954i
0.00281554099750209-0.0404399132337247i
0.00307410735620042-0.0694791397064455i
0.0465272592771002-0.0364145083834656i
0.0264921246122984+0.0102823549810405i
0.00684557797518644+0.0539780699072255i
0.035795012753717+0.0285158326493826i
-0.0399716787297031-0.00377303832797957i
-0.0161224812054838-0.0214091938753462i
-0.0031635405371716-0.0260683576590285i
-0.0354496290216995-0.0187717039567132i
0.0310920668945358-0.037041440810946i
0.0215722234313692+3.37262347719687e-06i
0.0130174919293781+0.0138398850133794i
-0.00211120305476888-0.00537401528562315i
-0.038640683986793-0.0320800100269946i
-0.0131874883596837-0.0421117907571385i
0.0172434214109862-0.0565755355296129i
0.0454167187306303-0.0248281926999996i
0.0178891104612207+0.0418418233484146i
-0.0176417228889726+0.00803970582952314i
0.000765465742899448+0.0260883835817517i
-0.0466807169637546-0.00136708105861475i
-0.0717567236721141-0.0516837342066644i
-0.0264988834868764-0.052775867762276i
-0.0070396921790573-0.063842533295229i
0.0175489056636397-0.00605937232034919i
0.0167655855025533-0.0118281457069347i
0.00416116260589788-0.00524247352566773i
-0.0241166867590561-0.0221415864911097i
-0.0399815987864365-0.0913930036008178i
0.0152657904259913-0.0584948449789163i
0.058292205827838-0.0700156702155411i
0.0885778594673144-0.0419035148744915i
0.106196689484621-0.00728839594946922i
0.0642847352417273+0.0118067886038945i
0.00773231216945523+0.04662099566494i
-0.00718198724619993+0.0277561548137459i
0.00916176243487121-0.00695171605819617i
0.00990249806415773-0.0198519798551181i
0.00916600838835794+0.0262794236318323i
0.0135930341412678+0.0199538163902694i
-0.0138497767012273+0.0480477788046401i
-0.0608144762737356+0.0575765648531826i
-0.0691956907453466+0.0117012513653425i
-0.0442600865697258-0.0246022310152362i
-0.0443150298352109-0.0745091001812703i
-0.0293815090489745-0.0692286625740564i
0.00572163732677293-0.0577429589404589i
-0.00599224484173458-0.0529664978608503i
0.00364748117654599-0.0185674950309441i
0.0263293719917021-0.042401422337025i
0.0233270495060094-0.0772815266007361i
0.0499281339283158-0.08172259760934i
0.0475263884879292-0.0774234434372213i
0.077255870184921-0.0202474271704964i
0.0683097654638648-0.0211600574540363i
0.00265881132560956+0.0399956353951339i
0.0192262778895236+0.0869545123200236i
-0.0190727953556781+0.0294583922552882i
-0.036535378268763-0.000104338297954085i
-0.00164212996660077-0.0335383341748037i
0.000354859373504898-0.0265345155586537i
0.00213118219970389+0.00672511815125462i
0.000707230367199392+0.00943647373698493i
-0.0170923530402046+0.000221197815974519i
-0.0421444817977933+0.00598847856620854i
-0.0387732597240459-0.0282417309770092i
-0.0410434575729594-0.0535526960772651i
0.00506502037297556-0.0369966305356719i
0.0387347710863049-0.0316236172263423i
0.0181584416730308-0.0100967270479253i
-0.00177473123110867+0.0315306266029818i
-0.00873828097540381+0.00140356584481853i
3.32133928108379e-05-0.0281435982301456i
-0.0413173425420078-0.0251616639401573i
-0.0143366780435062-0.0307962801162691i
0.0344722735193434-0.0083497267506893i
0.0177768802035661-0.0185289224925091i
0.00620431465230987+0.0145506518339682i
-0.0248205597093831+0.0136745765089461i
-0.0450034207607125-0.0323224868082614i
-0.0436226093126506-0.0596756602665397i
-0.0167867393474946-0.0629949159830721i
0.0476276885825714-0.0294641028473064i
0.0432563325025537-0.0516007592555487i
0.00565740523827321+0.00499447931070498i
0.0347946926121022+0.0113311859728022i
0.0117786968410468-0.050172803564432i
-0.00791973941668537-0.0208134697383872i
0.0138397747986868-0.0485139637805771i
0.00800824350682103-0.0441238380600866i
0.0548978363036666+0.0269305993140287i
0.0527093130588504+0.0325299125037088i
0.00396105661673804+0.050456854390574i
0.0132764622444011+0.0109020698259999i
-0.0251740115244045-0.0250078603518267i
-0.0501989648409485+0.0331326328996366i
-0.0141040465891088+0.00127174539026736i
0.00611215280786578-0.0180478447664905i
-0.0186303423055447-0.00270627275665324i
-0.0310218501557357+0.00868000849453888i
-0.0196371414169266+0.0210142734698076i
-0.0267852271364677-0.0114603629130135i
-0.0260408513349977-0.0638375911774285i
-0.0111013836480812-0.0531770657051205i
0.0433118469069636-0.00977970955614828i
0.042439304613393-0.0388214451045603i
0.00549016554101114-0.0375017240990988i
0.00178849642580835-0.00295083082391074i
-0.00757486278369756+0.00187798301925373i
0.00656853716185262-0.0294013408226011i
0.0105597712301996-0.0196157920068025i
0.0238141998495718+0.0152893629186862i
0.0610735645698914+0.005232507932081i
0.0388527671497978+0.0215450132414318i
-0.00133410855778678+0.0348534692216731i
-0.0371872142196677+0.0161849389025394i
-0.0785004734024412-0.00243860733769304i
-0.0805603488112141-0.0405930958369003i
-0.0533766827846803-0.0615375545411009i
0.012831031086604-0.0297935183917155i
0.00162541378578935-0.0288784008719813i
-0.0309328946002938-0.0245915288293922i
0.000136101056658844-0.0110927483496641i
-0.023879193591427-0.0609992352187031i
0.0158560187388797-0.0586894069198662i
0.0426947858188698-0.0539140314265097i
0.00275706061068173-0.0630967428974727i
0.047706010980017-0.0559429151428775i
0.0786436613921779-0.020760987232084i
0.0347585387522762+0.0226346950545382i
0.00605891637700843-0.0379080713980038i
0.0272723191245646-0.0202195811297206i
0.00991641195677904-0.000820044162144577i
-0.0100612770025579-0.00643223783414368i
0.0182828438256169-0.000614797428315721i
0.0113891331590283+0.00766266222430489i
-0.0416613828049867+0.0395362524298823i
-0.0422107810734859+0.00601804207542229i
-0.0140218118166885-0.0136853007329726i
-0.0444914465980678-0.0396612900317488i
-0.0209582876404223-0.0406922859223158i
-0.0116390924296047-0.0222386947751576i
-0.03110340522062-0.0170489035854289i
-0.0249257554801516-0.0320695826170483i
-0.000760880832835292-0.0302596705264704i
0.00992798124051797-0.0347233767452504i
-0.0191548299903081-0.0632753479550089i
0.0186875315078909-0.0667840520044562i
0.0304594164203226-0.0615127029899773i
0.0214461176279762-0.0125322999605392i
0.0198311782784256+0.00566772425756236i
0.0224788244654855+0.0108408255228317i
0.00428106935415001+0.0396815372027056i
-0.0350252330004898+0.00214733911798098i
-0.0025167569848333-0.0576505249687519i
0.00591210970065232-0.0422653419353075i
0.0149390200706018-0.010002745952025i
0.0164450332084032-0.00392014207002918i
-0.0258737006705444-0.00279351555724515i
-0.0271676179292933-0.021983465785098i
-0.0460392163172864-0.0282708529695447i
-0.0354690863996755-0.0333180585773087i
0.0173371903568142-0.0491516473479447i
0.00149753540178292-0.0518820227971891i
0.0230646377513611-0.0415011007519078i
0.0539773556872151-0.0246059019664005i
0.0134957621245028-0.00116557432894856i
0.00435833377738062+0.0127351834884591i
-0.0248076236253229+0.0112128676244158i
-0.0289199951357672-0.0278702139339171i
0.0146257966637097-0.0607011138753751i
0.0280230834222581-0.0211071948811316i
-0.0304247443837656+0.00354828809830522i
-0.0668950906367071+0.0174213155133918i
-0.00501327040956918-0.00201326783843118i
-0.0333383387203183-0.0385766749751186i
-0.0513058247683571-0.0530232088833699i
-0.0223322002306494-0.0526623634684795i
-0.0280618027968089-0.0361304744446094i
-0.0226517667071154-0.0425838144605156i
0.0163490486270987-0.0227914587995453i
0.0261150802122215-0.0309430426537811i
0.0109359336715103-0.0748465187059916i
0.00114760906928918-0.0700658416846977i
-0.0240270692093485-0.0258873725853897i
0.0281040809908988-0.0408710100396998i
0.0317053641350908-0.0579153209660169i
0.0215685597490393-0.00277147758946082i
0.0398267559830667+0.00603158776170123i
-0.026150817678243+0.0170381512916169i
8.86838406148412e-05+0.00973782182358869i
0.0382389989027477-0.00961464852951876i
-0.0254629898334459+0.0140168893343126i
0.012404717880201-0.0124227031989219i
0.0207258071804385-0.0103917144414522i
-0.041002275942455+0.00889497530542895i
-0.0337148443177966-0.021210182834792i
-0.0363991299193817-0.0220695669370777i
-0.0510210657279012-0.0418675559814533i
-0.0291400445875179-0.0679139186726593i
0.00768412154482248-0.041624876713738i
0.00432953871068554-0.0439714390404628i
-0.00710091427130852-0.0152306341604896i
0.00432488323769435-0.00924565654292211i
-0.0057575640447648-0.0378834794374587i
-0.00604866878131135-0.0245560421358408i
0.0269556430623716-0.0599797190352883i
0.037388405852619-0.0606722441661962i
0.0229768028960562-0.0313527641638228i
0.0409270986826927-0.0370641884815255i
0.0328216603287698-0.0180445604833492i
0.0119615830135029-0.0118778480682027i
0.0111181014778163-0.0166318915690833i
-0.0194061496058418+0.00124668803315937i
0.00120024083307828-0.024714800643265i
0.0168667688987021-0.0405029365026162i
0.00973339187820023-0.0178020925898093i
0.0163081132440778-0.00504102080789162i
0.00809063421846686-0.00985146557619345i
-0.0318174318040095-0.0147064974314123i
-0.0193904374027576-0.0253525193887032i
0.0291143296948316-0.0575912137100869i
0.0216832801866023-0.0502748981013911i
0.0327280650517515-0.036514524155604i
0.00597245694193652-0.0291259364854915i
-0.00930171389431104-0.0135514923226675i
0.0181697652853733+0.0071970288895362i
0.00886958807710267-0.00716676139094328i
0.0120827254017709-0.0176150500614657i
0.0338353490208084-0.0357843020060075i
0.00485254591329387-0.0562509150902996i
-0.00222456625323914-0.0138582806759076i
-0.0150435843497571-0.00055355749529529i
-0.00916039974960612+0.00402016581868009i
0.0327373260717035-0.0410414314563559i
-0.0239867533839223-0.0509897488211181i
0.0143812253637307-0.0131361683976055i
0.0184950402988154-0.0262003835014784i
-0.0180314764602401-0.013198006548104i
0.0144549833031295-0.025532538142608i
-0.00969200780669971-0.0332818081313174i
0.0309737810334253-0.0349094698883463i
0.0168709996120465-0.0343043398378218i
-0.0159443063861159-0.0179168589991176i
0.00170101850432715-0.0311460598617i
0.0131039297328794-0.0116305479110024i
0.0146320382124385-0.00845142586370416i
-0.0304215562284182-0.00784006577399718i
-0.0125115672491913-0.0313524722704691i
0.0178393630788686-0.0383316519706716i
0.00248071961329729+0.0290295202749882i
-0.00136130084270519+0.0139501169997753i
0.0161381483682957+0.0225748185242362i
-0.00452403340061831+0.0134877917460886i
-0.00941238282239415-0.026099329383659i
0.018564772471122+0.0103874593390834i
-0.0157136021182941+0.0082709844749666i
-0.0418220884253017-0.000223609874289962i
-0.0256053547635599+0.00315996298918474i
0.00620478380805327+0.0156543614501531i
-0.0340766427539117-0.00666547043508351i
-0.0279992324812691-0.0219382180212114i
0.0254294011057196-0.0163529018518947i
-0.0251613830777724-0.0522151022445856i
0.00840348628166982-0.0157556995996089i
0.0286353520801037-0.0159757976468355i
0.00604762794814181-0.0461787992580782i
0.00629660538816045-0.0404649208374346i
-0.00476604051114986-0.0534382798551327i
0.000799489076605591-0.0259584557740151i
-0.0242103192566295-0.0131819280661122i
0.00284317281629301-0.0150863009085645i
0.00206948904590274-0.0177945768816167i
0.00640589619670355-0.000608174279910692i
0.0289419517840666+0.00504047945406006i
0.00982431785334204-0.0162680453248977i
0.000884253987218857+0.00862910437498156i
-0.0123113020567961+0.016770348619386i
0.00508217062948345+0.0149325625965121i
-0.0169100918642653-0.0184339099036024i
-0.0234588826586204-0.0213254758539146i
-0.00280444997060689+0.00306782535163315i
-0.004895474073176-0.0126867459399274i
-0.0163910937647747+0.0145928298916839i
-0.0301166690671992-0.0108661758864365i
0.00753099341018005-0.0181227197580348i
0.00337848989471525-0.00155257067119673i
-0.0141449741275837-0.0306344213860354i
-0.00650991818212295-0.0138857088023648i
0.0292466307470465-0.0256303010923617i
0.0333426662216932-0.0195778805090341i
-5.02338358433091e-05-0.0164347407877594i
0.0271232302897382-0.0390808398560683i
0.0364767783667175-0.0206055375988007i
0.029783892875975-0.0617101767708792i
-0.0203324828945969-0.0346042256937386i
-0.0118909990430972+0.0293305934585714i
0.0206847945347486-0.0162855486894114i
0.00687542118419656-0.0299228601609405i
0.0479374943606275-0.0223674939763574i
0.0107444202304896-0.00906782193458523i
-0.0184057143700576-0.0361182663134521i
-0.00572698584491321-0.0523084376211044i
0.0173278534066253+0.0144003743991434i
0.0338804896827992+0.00606467215169549i
-0.0252766129235987+0.00197135256814108i
-0.016029594505606+0.0120531495437202i
0.0126551065881708-0.0138615217338774i
0.0352105201062701-0.0193297096428552i
0.0200076210369734-0.0191604200782245i
-0.0232672085298891-0.0307802078239088i
0.00868409717890151-0.00376156232862516i
-0.0034513789120092+0.00314795996879004i
-0.00598175118067816-0.0453061642709378i
0.00115616931200475-0.0169847313362676i
-0.0127818117782384-0.00705937941132991i
0.000941568862284072-0.00599308397592215i
-0.0040701714789756-0.021346619538768i
0.0231313973231682-0.0149808868344418i
0.00508147733906907-0.0152388266724437i
-0.0238841467671608-0.0355130694036893i
-0.0165702286935245+0.000439089910467524i
-0.0182915705901348-0.0510408161786226i
-0.00892473974345711-0.0332957442137682i
-0.00669635183091038-0.037034300999104i
0.0145716791493392-0.0824974699092462i
-0.0326962943220713-0.0375972113606073i
-0.02458068234089-0.0610713448091351i
0.00810952234332492-0.07184677490847i
-0.0331316314682349-0.0378785409394059i
0.00557647281548866-0.0262996641059069i
0.0221116848007179+0.0202221732408095i
0.0170745485774432-0.000210443060963351i
0.00488282225025875-0.0552431590148174i
-0.00965082640872528-0.0252851776786045i
-0.00806343846453914-0.0344390658020709i
-0.0225380613989139-0.0323934129816303i
-0.00286261753996328+0.0087865435426844i
0.0129234256261341+0.00497886985835298i
-0.00427624652259331-0.00180310819216743i
-0.000558257644797986-0.007984295860748i
0.0156082383913099-0.0376650279311654i
0.00852237722770031-0.0151168584854907i
0.0036291421287749+0.00124083217362296i
0.0106586472008811-0.0462279377979938i
0.0287807568103665-0.0268582165833532i
-0.000589535060158444+0.0124852795694633i
-0.0203324470650532+0.00291510311365742i
0.00105713522978714-0.0216561944989711i
0.0155114785630432-0.0625305125696226i
-0.00105580480644633-0.0714632132130029i
-0.0226363071265628-0.0489381395364492i
0.0155861151992565-0.0284427962094897i
0.0277755642330531-0.018008682780246i
0.0260072233613897-0.047189212102009i
0.0114095538707792-0.0454265379082652i
-0.0210124258924417-0.000459254674550057i
-0.00646847524126092-0.0101960597495347i
-0.00834909359411887-0.0392308453605756i
-0.0103217400685914-0.0136146090369957i
-0.00444698253943135+0.0170429084567194i
-0.00692190175466749+0.011351363922889i
-0.0260812786367758-0.0283047591600084i
-0.0446068934642796-0.0298372702594041i
0.0062466829515442-0.0159882642728959i
-0.000350692372602384-0.0300106500181837i
-0.00223326644675721-0.0326321626131943i
0.0231473201125566-0.0437766747238174i
-0.00127312305955883-0.0339471720859278i
-0.0370795841963913-0.00824593120521372i
-0.0335257439115533+0.00851233735339106i
0.0108431045969616-0.0187363487366034i
-0.021209893473574-0.0545118861777122i
-0.00122569477563584-0.0700659902740038i
0.0108517296481515-0.0376920419756233i
-0.0341166980467817+0.0100265789139623i
-0.0235430320053242-0.0236453063163476i
-0.00879060986764318-0.0410925312868583i
-0.00548376193380456-0.0265829743759356i
-0.00727268634832344-0.0380307599207927i
0.00105436077043074-0.0209423818388303i
-0.00729653737447237-0.00373838730128716i
0.00540081257095569-0.0346453562057546i
0.0063221999352883-0.0189234444968624i
-0.00588253943168448-0.0340120159371281i
-0.00866534320815241-0.0605206220241328i
-0.0122809599644177+0.00184158742464281i
0.0120148900874278-0.0367321911853545i
0.00115313177131283-0.0383699778885935i
0.00165723601043203-0.00562553165995231i
0.00769496657629217-0.0637046224639706i
0.00951822113417554-0.00699490577243426i
0.00207984400738022+0.0086405000811617i
-0.00749212565544282-0.0263891565653654i
0.00295965596083546+0.000592464439657103i
-0.0217221178606834-0.00903196486346862i
-0.0190879888056921+0.00334297913438883i
-0.000597155600448426+0.00133073595499686i
0.00272106134579813-0.00189957224375675i
-0.035176703069747+0.00246552153021098i
-0.0493454714095629-0.0494387764961491i
0.00616189152481519-0.0456884460815382i
0.00394358796572355-0.0484736054922613i
0.00440412505445529-0.0699574391986476i
0.00609191962812001-0.0643897463011343i
-0.0107036388576689-0.063108281562156i
0.000981900406594483-0.0294961954053446i
-0.0102803265873566-0.0348170191154188i
0.00263311094745032-0.0575356889013845i
0.0207960412871478-0.0448286042239293i
0.0393343451848427-0.0116835641194293i
0.028519531570687-0.0197155683852886i
0.0128792870371558-0.00414455704397866i
0.00264728408179714+0.00599985327174255i
-0.0492840839237228-0.0219466831076801i
0.00356944929029835-0.0105299722245209i
0.0111986962194696-0.00590440014639968i
-0.0138527756827796+0.0153099160335844i
-0.00208015086201058-0.000765031423245559i
-0.0289301908000482+0.0136390322844957i
-0.0027484111966749+0.0363890598797761i
-0.0438181672383525-0.0146517944819986i
-0.0326253054253533-0.0312553575511557i
-0.0342631026390303-0.0422205388502608i
-0.0519539343639513-0.050084352351142i
0.015687008163352-0.0360216353274187i
-0.0160788645513431-0.0497994363300378i
-0.00635885806532455-0.0155372546649637i
-0.000549670326845867-0.00546319491384736i
-0.00660459329149739-0.0414133613092247i
0.00583131521883315-0.0520861289188409i
0.0175569740363212-0.0694950722422691i
0.0390122099331077-0.0395362154817108i
0.0195468415789608-0.0243881253839325i
0.024161244485162-0.0120869206719575i
0.0276666051651789-0.0190330509803375i
-0.00808165346973903-0.0310147550720045i
-0.0361265733863125-0.0228412976502613i
-0.0180512077276221-0.0198884953655932i
0.000556542643023706-0.00691559519348938i
0.00924325298435554-0.00987720536003857i
-0.0142471869727646-0.0106161823997234i
-0.0353446631678175+0.00328485156200911i
-0.0168989133206471+0.0249511392483818i
-0.0205001175200589-0.0292644369384623i
-0.0119814195149671-0.0448579612405165i
0.00188948301226124-0.0309423945293318i
-0.00110265021557685-0.0486428839857864i
-0.00368618722834853-0.0255324779484417i
-0.00993763988433557+0.00162546060379784i
-0.0103220853085668-0.0163390713324494i
-0.0219711710872096-0.0365184267677759i
-0.00314018336879664-0.0199572776940286i
0.00198534752930135-0.0452306300367779i
0.00971054575662843-0.0502573428722766i
0.0209752704648891-0.0343634327412635i
0.0124056311003351-0.00787704813532549i
0.00470843156923978+0.0190474497899898i
-0.0386732401977991-0.0299745215073902i
-0.033050613085727-0.0520102658527821i
-0.013266166941805-0.0522590465157696i
-8.82791508826918e-05-0.0768402429388317i
0.034756433311971-0.0305536676322472i
0.0445156648107521-0.00572560998207257i
0.00569252925623199-0.0317088786774701i
-0.0215393728093051-0.0297273759756675i
0.020793841837604-0.0474366682837103i
0.0344997700574504-0.0591642185094472i
0.0314573818078492-0.0517703905788963i
0.0530240530888394-0.0341372819113427i
0.0525201217925523-0.00708829743611179i
0.0444601925477339+0.0198577889381152i
0.0250967148869582+0.0458837213573299i
-0.00558433715712958+0.0340910113331656i
-0.0196311979064076+0.00215433777984984i
-0.00132933884033826-0.0278454584175839i
0.0111875522691996-0.0181268148302814i
0.0132453787667844-0.00819060184439499i
-0.00325153335894896-0.00387022285570585i
-0.0266847070715018+0.0308868372856212i
-0.0617994724450462-0.00252081333006191i
-0.0809736979709556-0.0356226052286234i
-0.0334243800865319-0.0416594366691822i
-0.0198316911099502-0.0564634974110155i
-0.0343154057914179-0.0610078628184017i
-0.0222100318641969-0.0559338361503531i
-0.00846098416231234-0.0105573101586114i
0.00611873659934657-0.0187529289711672i
0.00402814858179499-0.0329056608373433i
0.00927482607750972-0.036420817373799i
0.0216243755541142-0.0527128466114506i
0.017134413405927-0.028069350966265i
0.0413695619274006+0.00428520946476027i
0.00726681134272382+0.0188795773400208i
-0.0117652571258811+0.00675790809441467i
-0.00214071005215609+0.0213857445569531i
-0.0413194240833133-0.0105950648432372i
-0.01655180019432-0.00939060775024536i
-0.00474700762216278+0.021768728126191i
-0.0158728717863345-0.0397931524578571i
-0.00251727427763342-0.0103608701156631i
-0.0303718447616259+0.0157344873282468i
-0.0522835491071359-0.039118505372834i
-0.0469677246978623-0.0329530367635693i
-0.0410523556354598-0.0607108563046023i
-0.0102891180161107-0.0607716618931259i
0.0265965579418121-0.033611663878158i
0.0268736223555316-0.0204083524693626i
0.0177710546643204-0.00130135848398234i
-0.0153765134178622-0.011807970504234i
-0.0585466231754072-0.00478899155285853i
-0.0388085015156914-0.0235348424670567i
-0.00541172921101742-0.00947639089014955i
0.0116237843647188-0.00646998560176452i
-0.0220453247501247+0.0033708697537768i
-0.0364264453979216+0.0413412846992442i
-0.00971044012157349+0.0176679502142026i
-0.0401581323486488-0.0341793984480951i
-0.0393210830414478-0.0408912484811543i
-0.0168125299922826-0.0310539810003715i
-0.0111897003022878-0.0612041180667356i
0.0160602814795175-0.041253763260376i
0.0103156984306255-0.0165794523222552i
-0.00384081236170378-0.0183917985261687i
-0.0173524946794787-0.0505513899925402i
-0.0204587229637665-0.0366837586190163i
0.0288374072058267-0.0164831052480843i
0.0412867712208655-0.0669465280527168i
0.0524751379952725-0.0131183098527038i
0.0655970913159099+0.00684758600903882i
0.028233806019734-0.0269127768557972i
-0.0186078409956094+0.0192526092687946i
-0.028598209836294-0.00782939977714046i
-0.000424444424456516-0.0427687281426624i
-0.00885021947880925-0.0304289741349023i
0.0317060148613288-0.0314873403132052i
0.0242600942246368-0.00953397263851973i
-0.0120379598885279+0.0186714223085759i
0.000180776263782714+0.0394782030163501i
-0.0494795938510263-0.0217600873521871i
-0.0617187007379008-0.0283321832319574i
-0.0545802283630216-0.0297942570669942i
-0.0426461570448954-0.0752022076826149i
-0.0179498187584993-0.0232259286775199i
0.0152955177797711-0.0233797885473995i
-0.0151619715089659-0.00295619001345381i
-0.0683290075319297+0.00512196739042026i
-0.0196557148036822-0.0264722845897453i
-0.0189640585768167-0.090437066559528i
-0.0218486615579217-0.104469113804176i
0.0340489438391769-0.0287855629226675i
0.0254070253487636-0.0330119090147165i
0.0208021251609736+0.00892794256036552i
0.0131690349122955-0.0029212087088692i
-0.00403317971126231-0.027457916160036i
-0.00110673834921717-0.038539348300621i
-0.012773093093507-0.0558141279453556i
0.0487758098098495-0.0204057832289308i
0.047734466265766-0.0267301522373032i
-0.0258455318179634+0.0201615305190648i
-0.0268451823634874+0.0409925177092564i
-0.00618197842621873+0.0269143905297666i
-0.025785041859397-0.00670265024119557i
-0.0426850098160666-0.0565801822209017i
-0.0195867045328612-0.0481749156070536i
-0.0146060771030225-0.0478608430765006i
-0.00734605968932262-0.0297072222993693i
-0.0204848694797542+0.014322961167335i
-0.0262423668490545-0.0258400566391775i
-0.0322798835146706-0.055654439236953i
-0.0367393953290847-0.0222819933020358i
-0.00897832066542422-0.0329005463724374i
0.00860530476254927-0.0361427149806004i
0.0291269045451247-0.0157514765408314i
0.00101036614406702+0.0235423804398292i
-0.010215784857862+0.015909994244106i
-0.0228684072703923+0.00370899738460883i
-0.043991097398081-0.0186137111001075i
-0.0286155627229431-0.06358992753513i
-0.0193282611833129-0.0565315024995865i
-0.0208104325943075-0.0488791489383313i
-0.0108650657627925-0.0239195485013435i
0.0112409414403865-0.0255337691507341i
-0.0582884531307468-0.0109170622334131i
-0.0384211110245846-0.0474912087106822i
0.0252254512387832-0.0819733502704081i
0.0300184515642087-0.0757967034157409i
0.0377487998906819-0.0791129991541542i
0.0213777849050453-0.00114643412148762i
0.0159292077714354+0.0183953456767608i
-0.00828923990391156-0.00930453777695115i
-0.0042255087797668+0.00677491410081028i
-0.0110093978155887+0.00491619144012971i
0.0129975915644675-0.0214178372489061i
0.00879217424748979+0.0135038946313843i
0.0184675694661195+0.00879315154182262i
0.0378408155513267-0.0137373521810702i
-0.0446659688319259+0.00514379201367685i
-0.0562752029573574-0.0183630472945664i
-0.065805054038729-0.0460388417660813i
-0.058662539068712-0.0804582592688567i
-0.00372545121445679-0.0641996683141869i
0.0127101931098999-0.0340073104602945i
0.0265306187615841-0.040468606879137i
0.00672044076232234-0.0447881856891273i
-0.0108205286860868-0.037119102741136i
-0.0364567854799235-0.0457952113435844i
-0.0540353011079421-0.0825628223494107i
0.0319801220268469-0.0837048079726283i
0.0742651070937288-0.0512094038535399i
0.0605892053562594+0.0178483402430948i
0.0220621740180044+0.0422724096003365i
-0.0596340123042949-0.0150645090751517i
-0.0322228814277675-0.0164849279316547i
-0.0251146168100902-0.013299672419118i
-0.0157379447865081-0.0341329818688365i
0.00924393425009411-0.0211862086854766i
-0.0148836287730887-0.0246062108389431i
-0.0130509736143148-0.0133253879340318i
-0.0373539413735284-0.0106887997531927i
-0.032166500962366-0.0213660657514185i
-0.06290089264146-0.0441930914421012i
-0.0465164940052976-0.0810637916870879i
0.0141013069033896-0.0667921888062367i
0.0216001908356317-0.0421429368038357i
0.0326547339785581-0.0134205083501675i
0.0313918950571396+0.0108460616154644i
0.00626902552223488+0.0234582703225984i
-0.0394517869694961-0.00653418899487025i
-0.0372295580349739-0.0538025054225318i
-0.015693527214912-0.0355592839750111i
-0.00617034568433409-0.016285461830852i
0.00663983961488343-0.00519080780640788i
0.0137094987087049+0.00302126743402766i
-0.0289263070268927+0.00355319233801131i
-0.0638471751947748-0.00302128357742948i
-0.0228353996270286-0.0622383411937617i
0.0129957065602076-0.106966541548805i
0.0232772330873128-0.0656389191270069i
0.04283026470105-0.0246021313684095i
0.0267551242335856-0.00503423516258845i
-0.0101462973011653+0.0162207694817821i
0.00157541032558028-0.0242296776991308i
0.00239126420051257-0.051254469851495i
0.0198124873686656-0.0585359417539407i
0.0264363098224664-0.0619584372574731i
0.0234890698851175-0.0140340895829348i
0.0351011107213078+0.0303333654631815i
-0.0034080826694759+0.0466635520959945i
-0.030824051962941-0.00716354411282555i
-0.0401870802873712-0.0182745649623594i
-0.0281748118104907-0.0237627268107272i
-0.0160910085403886-0.0707981190988479i
0.00750555785286941-0.0456438830731379i
0.0270851695430211-0.0132894819439987i
-0.00202072487797818+0.0301424009411166i
-0.0348522548575985-0.000180170716204706i
-0.0551485311399888-0.0409632612437116i
-0.0524580218921939-0.0497492337367232i
-0.00368901655219111-0.0615747407518158i
0.0314602736499305-0.0402199790781717i
0.00923065063015007-0.0423705765802059i
-0.00368243658045377-0.00615652108338873i
-0.0262296736676453+0.00962983245127461i
-0.058727927030949-0.00445953356323841i
-0.0367371267383448-0.0216937950901855i
-0.0380737060259589-0.0485893550880639i
-0.0170831933228956-0.0574634180793395i
0.00834582707634056-0.045436157933028i
-0.0228391785953989-0.0351442202229682i
0.000678873901382122-0.01387644054281i
-0.0447902885280908-0.0156913973216415i
-0.0697074825999275-0.0676002626527328i
-0.0262717597733998-0.0448587781927529i
-0.00910206307451618-0.0550322722283916i
0.0197741165593338-0.0242782662721772i
0.0250610679581741-0.000719568337763185i
0.045058182959594+0.00436010354356749i
0.0260519153830277+0.0493366187055426i
-0.0453886806736346-0.0177478894489953i
-0.0695497068741704-0.0182576443158834i
-0.0181916241872718-0.0266443750941383i
0.02502127379651-0.044407449509464i
0.0357885247958791-0.0274515882482507i
0.0208242710635886-0.000862784469576366i
-0.0181633483202587+0.0196751131702191i
-0.0348827772339132-0.00629184241144069i
-0.0562512444227416-0.0114441362082336i
-0.0251042441691367-0.0830646153743005i
0.0251229740117219-0.0844311161357248i
0.0325352921831633-0.0170309409777756i
0.0313563506724496+0.0184424008368572i
0.00293262950961527+0.0296417110639561i
-0.015051809492167+0.0154529683886186i
-0.0305957062887711+0.0375133569451014i
-0.0342625244136745+0.00170602928354249i
-0.00316464513323518-0.0330629188916432i
0.0293578817692875-0.0329579629521403i
0.0338152731371464-0.0308325377011039i
-0.0265350042632249-0.00782635611027997i
-0.053049151429564-0.00723523146279848i
-0.0714024526243155-0.0110550796589861i
-0.0649503627984533-0.0538968660622843i
0.000232069572308457-0.0837622082151724i
0.00428756010350564-0.0725658727869086i
0.0350936952723761-0.0599341203509907i
0.0258359751757334-0.0554158291559163i
0.0158365876035251-0.0181354162645649i
0.0213488833010026+0.00678196350717403i
-0.0314906021715709-0.0439735757878254i
-0.00842681145142428-0.055162713972689i
0.0263550174043254-0.0573090057563425i
0.0404737904889161-0.0349291822678361i
0.0448731887669819+0.0106958597472934i
0.00564045262315768+0.0359368663407198i
-0.0434548327896171+0.0332027007715403i
-0.0659487638745803+0.00328789808764983i
-0.0721470452887639-0.0335942823200311i
-0.0405496092881103-0.0577935434427799i
-0.0213000556724346-0.0431039274571322i
-0.00971090085828043-0.052508108938189i
0.00170329298012049-0.0173097637078238i
-0.00389350183090587+0.00913419295533261i
-0.0110401318136047-0.0424966482481074i
-0.0535872083262932-0.0601816997587043i
0.00924156057634327-0.0607949394773545i
0.0423985069399162-0.0634003213046883i
0.0280965535946825-0.0237316696127834i
0.0567629955013804+0.0249860872671877i
0.0608251518710648+0.044758885532087i
0.0159162301406306+0.0191434831599944i
-0.0691244939417936-0.0320764232987809i
-0.057570955781288-0.0503439643499068i
7.67781475694177e-05-0.0528446932034789i
0.0411303256879795-0.0359868739258122i
0.0326486928559229+0.00138611973985401i
-0.00393066215290859+0.00683843314306439i
-0.0502220635566967+0.0220041278714736i
-0.0637056996227996+0.00702631734717422i
-0.0336779371577046-0.0822601975452571i
-0.00448919157963534-0.108925596945802i
0.0299333108348166-0.0637773623664514i
0.0549255009375622-0.0366158255610765i
0.0388051295077043-0.0247747943714329i
-0.013482475250261-0.0110360511374748i
-0.0408452044807225+0.00628591670721837i
-0.0589947579191888-0.0295765026116969i
-0.0241868168206356-0.0658659799333615i
0.0331649607365971-0.045331698292634i
0.0634136315613447-0.0385901808600988i
0.0350014756693156+0.00653851931104783i
-0.00115538493412623+0.0381927900879451i
-0.0290055765068075+0.00740338147988637i
-0.0525620213330545-0.0273970295415134i
-0.026318669684072-0.055915058797923i
-0.0155172508933272-0.0698151653257907i
0.0281233637095889-0.0632346835712138i
0.0107213065345783-0.0348694051764298i
-0.00612833301747711+0.0151315754481066i
0.0199028992542591+0.0282146218901295i
-0.0694874507450445-0.0366482311339623i
-0.0832579952949671-0.047008815532048i
-0.0232588156643437-0.0438431489704318i
-0.00493752111815784-0.0681050675900453i
0.0463710687492112-0.0307069794461949i
0.0355671646553668+0.0140157958723009i
-0.0135906221969691+0.00368664375992553i
-0.0258791517584091-0.0113598294324313i
-0.087009425091304-0.0233173825403245i
-0.0626173004510439-0.0618557959549799i
0.029334816221004-0.0636639738982716i
0.0220216076890114-0.0463176093680735i
0.0337445650278055-0.0144439152636489i
0.0380008448437975+0.00558443977166156i
0.00719181256313296-0.0164461590158433i
-0.0279056358308434-0.0164279230281106i
0.00112450062415478-0.00903572099965957i
0.0314946895039128-0.0236854642124725i
0.0061079908293916-0.0320862636515231i
0.0446421913081982-0.0190290964595737i
0.0231397503423145-0.00325142108578087i
-0.0424731557535779+0.0196169503227533i
-0.0809143000007156-0.00145039285279985i
-0.084473852727427-0.0247739094334649i
-0.0724772320022399-0.0181542327620358i
-0.0208454007944236-0.0652936215231493i
0.0203979170670553-0.066240836639942i
2.84739200308753e-05-0.0509527544094267i
-0.000351246290497525-0.0360541152897546i
-0.0378696035997807+0.00144966544385074i
-0.0381268689319531-0.0467294616521214i
-0.011772001997811-0.092863938537031i
0.0148798760262997-0.090413493978154i
0.0765444959340326-0.0550118534251614i
0.0638618204120086+0.00227267809071707i
0.0135269088304267+0.0243798747955073i
-0.00345163594461135+0.0228977994253919i
-0.0279930603602827+0.00170947084640742i
-0.0175555959716808-0.0203925664385789i
0.00301659651880268-0.0453537487184588i
0.0148644919431028-0.0595316535707064i
0.0260293598357983-0.0157042093244667i
-0.00344420492208972+0.00614247194432629i
0.0163291179103524+0.00870556664074613i
-0.0469464488996495+0.00285903729113528i
-0.0668701971687838-0.0715896685730694i
0.00293472652057197-0.0950182729381188i
-0.00759823418501735-0.0656253937895807i
0.0622384915364094-0.0360766459941536i
0.0761287991884308+0.0219351101723345i
0.0285068737806689+0.033512310451291i
-0.0281756424806973+0.0295551726818179i
-0.037853293979726+0.0319562281562911i
0.00262827715812991+0.0107054414723925i
-0.049221149483524-0.0225888609841925i
-0.0101889616585289-0.0403971038508347i
0.0273615677281368-0.0143727917477467i
-0.0290107107756348-0.00358985006116908i
-0.0515624614848468+0.0136121619402591i
-0.0828222281004743-0.00825069459497119i
-0.0803949712367808-0.0527332226986486i
-0.0449636563650184-0.0701766748457102i
-0.0242308025615056-0.119767841082271i
-0.00341075820897477-0.0511635981363419i
0.0030000475144178+0.00559579562578922i
-0.00187206837110054-0.0196012120461341i
-0.0304406622661131-0.0301279472490226i
-0.0388033479098377-0.0552911349547208i
-0.00402323764068519-0.0349040531182789i
0.0149396585104978-0.0459676807539554i
0.0363204593244954-0.0407326451207989i
0.0417951015931691-0.000305468407354581i
0.0018270306593826+0.0270598442149628i
-0.0230337581186906+0.0329696592721081i
-0.0630602338951249-0.0339452791510973i
-0.0698948176733108-0.0448696588692752i
-0.0131657771586927-0.031908152948365i
0.0158654094319343-0.0354952629596771i
0.00344660703078889+0.00389735476587505i
0.0184296461630619+0.0141339089979533i
-0.00921292012368146+0.0149415660505952i
-0.0853245209042797-0.012764046068355i
-0.0562979237806246-0.07212237939354i
-0.0274485278236914-0.0872431834614551i
0.00359174993818362-0.0671543598049398i
0.0448297843052325-0.034990729376373i
0.0179056958597051+0.00265765445085148i
-0.0312878393699407+0.0368945460299362i
-0.052819826972324+0.0233094851593183i
-0.0617006906324045-0.0377594053322411i
-0.0350620684967926-0.0657712284355197i
0.0152913887935073-0.0407765979584239i
0.0109974936929794-0.0178574137241152i
0.0221735321517647-0.0118294583888888i
-0.00181082556891584+0.0204346668029985i
-0.0515963108507474+0.00584651183392682i
-0.0423077887269417-0.0415204923405336i
-0.0304361089324719-0.0489630824159916i
-0.0113135135733343-0.0462263546867903i
0.0201288351819376-0.0507282449134948i
-0.00387391751967073-0.0547586285561042i
-0.0119479778222341-0.0200873405894083i
-0.0386607545439401+0.0483731108852768i
-0.0844075013465421+0.0091427066814228i
-0.0347897469478578-0.0590004871501113i
-8.43202071866896e-05-0.0350771815726996i
0.00803041883256467-0.0664098614041285i
0.0103788746655-0.0539479836245564i
0.00509283576294072-0.0209926285758912i
-0.0312658684864293+0.0056699005054013i
-0.0486218211060288+0.00494104225145056i
-0.0242691528423415-0.0573477026630951i
-0.00821955611411397-0.0742876657481899i
0.00813774788785921-0.0887834406320482i
0.0182298830094318-0.0494528463973644i
0.024190205111166+0.001038692158556i
0.0110004738436941+0.0334682886848747i
0.00246930409655689+0.00958442502656217i
-0.0323809191262836-0.0463506693904397i
-0.00674975673863994-0.0457499935502155i
0.0463728029951669-0.0359240390966147i
0.0136768152091517-0.0351227667285424i
-0.00366154776659125-0.0131883539995347i
0.0193637310675448+0.0309559499692598i
0.00640057723205842+0.0344991018483891i
-0.0471430564087007+0.0140745905430099i
-0.0581327281818111-0.0345811303270912i
-0.0630431855672138-0.0753994683834113i
-0.0310482505819894-0.100280878923046i
0.00953145567350757-0.0803283477609563i
0.00606642074392684-0.0140846837782252i
-0.00532898521761145-0.00971580461477202i
-0.0298783080627831+0.032260043264802i
-0.0354635298266342+0.00911780815274389i
-0.0511802766002458-0.0573694745600595i
7.5077434298347e-05-0.0621548282823342i
0.0378879640251597-0.0566749370913991i
0.0180720419593862+0.0325760684990334i
0.0189749058249232+0.0652335561967838i
-0.00751039590705142+0.0486800636814354i
-0.0706682859637114+0.0258885933986862i
-0.078909017057305-0.0190715260553602i
-0.0350400092890594-0.0638900071313456i
-0.0238344219123518-0.080028374546131i
0.0181764081689743-0.0312798130389977i
0.0052406199950341-0.0313899164069674i
-0.053493382055783-0.0175345344926325i
-0.0874064691357028+0.000491886068361892i
-0.108674942977911-0.0446453648337948i
-0.0686089935220804-0.0693809827553538i
-0.0102171695074092-0.0804722585227079i
0.0311366298537003-0.0659542209151027i
0.0397288586206835-0.0354662501411796i
-0.0108286835394229+0.00402365453536941i
-0.0391319985807979-0.0223359223473103i
-0.0235853753486049-0.05217202416084i
-0.0270180244779855-0.0522523319137253i
-0.0170121993749375-0.0974703820845007i
0.0135115244794429-0.0538613000921418i
0.0194696702381206-0.00859877573484319i
0.00415680102918888+0.0190812689771272i
-0.00697793322200864+0.028312918741251i
-0.0475816475907276-0.0114013226747626i
-0.0503435629528138-0.0296028740745528i
0.00495541793346984-0.0622659307249779i
0.0157668135474286-0.055339798569739i
0.0341029823873111-0.0302131503675813i
0.0457820385790654+0.0160603500097861i
0.0158169534946216+0.0482497626742561i
-0.0355642756023439+0.00333430049375562i
-0.0330248072654716-0.023009979128744i
-0.0296931149712027-0.0407485009046573i
-0.00325079483750504-0.054237083776672i
0.0549517751441704-0.00787633189044047i
-0.0176086643648769+0.0127671546145051i
-0.0277056249598196+0.00732951813829386i
-0.0309689308875693-0.00153803595242567i
-0.0675157735370141-0.0377404470068838i
-0.064671889580167-0.0412114210065331i
-0.0274576166954155-0.0667133321597505i
0.0240563624048927-0.079951756268297i
0.0178029583990197-0.0570991061692491i
0.00584678472205842-0.0181306755206903i
-0.0140511403653943-0.0152728631434394i
-0.0500390611935865-0.0482224954330393i
-0.0900959160862956-0.0200797697178762i
-0.0223727536212823-0.0692757958363758i
0.0243743684112255-0.0697558910607935i
0.0202191404400958-0.0123720289656956i
0.0357514686393506-0.03057225802719i
-0.0125930174464977+0.00147572669929617i
-0.0618616844955945-0.028532610533417i
-0.038712295288626-0.0655751854091347i
-0.0100846285078966-0.0581461063839849i
-0.0365943289127416-0.0840403611292263i
0.00646798897263604-0.057489801910025i
0.042794307567082-0.00544959899017791i
0.000392063634318987-0.00702731496153072i
-0.0144589094326032+0.017313514846783i
-0.0395435253501894+0.0100217645696303i
-0.0359395712874085-0.0788475704451157i
0.012455187309988-0.0709622564013951i
0.0179534179404561-0.0321544843711078i
0.026936786710892-0.0166320684930982i
0.025117366257423+0.00904608828878927i
-0.029310705430096+0.0197029854690344i
-0.0551414900138739-0.00671196314781749i
-0.0715301141150522+0.00140172154931382i
-0.062104614936829-0.0335724088358802i
-0.0153929518974297-0.090080190957363i
-0.0121771385363849-0.0186671182488455i
-0.00405748538827589+0.0111681201059582i
-0.0172135148530577+0.0147533103316564i
-0.0520216783270731-0.00981432871433067i
-0.0563118730857784-0.0411292669716823i
-0.0268436536194612-0.0519483544189244i
-0.00307177078469713-0.0625231745032544i
0.0235065253842133-0.0412379311035786i
0.0633221778855585-0.0399933714417892i
0.0318317090924199+0.0102833241224976i
-0.0199859629896568+0.037630054576566i
-0.0382949539590835-0.00876297894883302i
-0.0438301992644894-0.0337053581542646i
-0.0411748392635108-0.0373565882081269i
-0.0121358611860859-0.0614640572462057i
-0.00386797490276621-0.0368076150103378i
-0.00764044304223759-0.00287890255940709i
-0.0625955720954117-0.00148869073401407i
-0.0956430630430335+0.00449952855763045i
-0.0372665904818994-0.0725430455446004i
-0.0389858959068053-0.109011060317966i
-0.00138943794729118-0.0871344980418887i
0.0629716303083208-0.0706573816366805i
0.0433029804755453-0.0417138545708159i
0.00239361526118482-0.0517993251369785i
-0.00448854190040198-0.0158169289485192i
-0.00447149945624023-0.00677662903299415i
-0.0169035261924018-0.0756374160205698i
0.0123524471195266-0.046382454670006i
0.0446477617125124-0.0371974166246862i
0.04194262301579-0.0424360618462993i
0.0153878531305421+0.0365047127868598i
0.00548847712896285+0.0436027030267537i
-0.015203345270637-0.0310711262657002i
-0.0311316764824181-0.0784975109883794i
-0.00263280914668108-0.0418336404247963i
0.0343093113849788-0.0395876043391593i
0.0470888406345636-0.0224152000268933i
-0.00971867578876312+0.00828924543671825i
-0.017091873986216+0.0205459802083103i
-0.00462606635362457+0.0353437590549633i
-0.0251361517093531-0.0275505079920278i
-0.040581983358889-0.0500271362651033i
-0.0156293242495474-0.0502292405468016i
0.0453315838688415-0.0508308860437655i
0.000781795651729604-0.0305575313080107i
-0.0281423947241299+0.00382651478878966i
-0.0147900421698173+0.0176991710124381i
-0.0899410473791701-0.0160984861154348i
-0.0907354210122947-0.0353755201152614i
-0.0231096312914774-0.0854923023074338i
-0.00889466401683494-0.0750442428694331i
0.0331578190873139-0.0288183662809787i
0.0161617264226855-0.00874490845028863i
-0.0213873461318584+0.0290042407678467i
-0.00972849995771972-0.0291818229747955i
-0.0378259521773422-0.0637683849607025i
-0.0388611058356654-0.0580415040571341i
0.0112243432727755-0.0583718415851501i
0.0431847814192051-0.035486899541545i
0.0240146407657894-0.0212708798810905i
-0.0115110905819101+0.0515921841260896i
-0.0157528115515253+0.0334864673940104i
-0.0314956008074075-0.0267737014258385i
-0.0159739348372276-0.0409066144433246i
0.00895455696628374-0.0550628316432833i
-0.0240524576584944-0.0371581421051226i
0.0211378450257416-0.0329401423483718i
0.0145981974543683-0.02071573151351i
-0.0475385444075295-0.0174405264289045i
-0.061989750979531-0.00958292125049757i
-0.0519353663182531-0.0424585432222757i
-0.00136421269084516-0.0682450513236457i
0.00443001837081535-0.0431924354130257i
0.030969724744547-0.0451351733214791i
0.0563047294750407-0.0285062239453597i
0.0466381283406874+9.46852110450338e-06i
-0.0121004884986594+0.000560083153273184i
-0.0439163262127825-0.0183027539180632i
-0.0239175949043542-0.0193795556351181i
-0.01927063591015-0.0314349942770598i
0.0334888292033676-0.00563854695599145i
0.0335124648120422+0.0288497570790859i
-0.0133763257941232+0.0222313737935355i
-0.0554337898652713+0.0253109768931236i
-0.0666533465300916+0.00201046175469033i
-0.053746254903265-0.0439757775926484i
-0.0550282124945971-0.0586129631802126i
-0.0113165145197181-0.00906438807733881i
0.0288477428027112+0.0104304349794674i
-0.00145521654739398+0.00114757312056878i
-0.00927678197799992+0.00669344781583945i
-0.0608796643757361-0.0110290731296769i
-0.0821520932040787-0.0211033588571221i
-0.00109334878825974-0.0752191283841652i
-0.00758464397963099-0.0883031847716664i
0.0302156410771065-0.0240095855975679i
0.041159106151494+0.00653506350661151i
-0.0142888915585651+0.0191647738979005i
-0.0414022069267375+0.00400394678049371i
-0.066048368806834-0.0315262607663555i
-0.0213434946690666-0.0548753844349151i
0.00416358994864064-0.0421525790621723i
0.0100128517872312-0.0405046363377471i
0.0371312878155687-0.0272083259756775i
0.0280554263971225+0.0125653385152251i
-0.0220395075588297+0.0207223132302874i
-0.0468781942522039-0.0249920937413347i
-0.0614798982966967-0.0763850386754858i
-0.0268458173723111-0.0597333751539571i
0.0429959461601856-0.0601751196653421i
0.0314396331212887-0.0508056087683084i
0.00629370818873033-0.00484807785499709i
-0.0130500430048124+0.0127323401225372i
-0.0214316522689189+0.00589072819049711i
-0.0442408483391718-0.0385757252421239i
-0.0126836901503192-0.0551876158357444i
0.0560360333194965-0.0569987298248538i
0.0144505258199664-0.036771995038801i
0.00143556113005834+0.0287542239881076i
-0.00416236651427158+0.00257727370646227i
-0.0725171040925462+0.0279050276232946i
-0.0866091891516122+0.0155732421711387i
-0.056103997435329-0.0703278377215131i
-0.0278682405850153-0.0135403743479639i
-0.00870418041061234+0.00229598166851913i
-0.0050416507598099+0.00150179928666152i
-0.0159379704962702+0.016421714701835i
-0.0326112309111752-0.00878923187379735i
-0.0531856386576665-0.0284098480832479i
-0.0640570060428676-0.050733528811617i
-0.0395650916959967-0.0930532078870649i
-0.00158758330471066-0.0659529112857291i
0.0416967241182955-0.0466848240427953i
0.0476694040292341-0.0324938181524368i
-0.0115880480956089+0.0145492131631564i
-0.0321179833535769-0.0362287031548461i
-0.0418612249662369-0.0289094074963929i
-0.0364842986392348-0.0520065364604543i
0.020086733392689-0.0777799959839011i
0.0419391815779809-0.0209848422778942i
0.0226396935132736+0.00730478418673898i
-0.00580727765995354+0.0145281745745982i
-0.0263861095625265-0.0030196754015593i
-0.0447602075666013-0.0171638230482i
-0.0287670684851935-0.0187128636792096i
-0.00282215164959532-0.0361211897035612i
-0.0105849969421122-0.0642929410975375i
0.00778725363329735-0.0249369165710913i
0.023115751952334-0.0110192891974661i
-0.0496972014617873-0.0280047192346982i
-0.0615219485371334-0.045386096707846i
-0.0375498232354507-0.073469696772085i
-0.0217767915909998-0.078715087291747i
0.0116124681795978-0.0875838056593585i
-0.00385008795700937-0.0381010096054445i
0.0276244149260837-0.0114543536092651i
0.00395185566033754-0.00586597078535038i
-0.0231631585690261-0.00553378573707815i
-0.0465287114311278-0.0210640948380781i
-0.0549272393415418-0.0349062500123818i
0.0276586429386614-0.0300972254756972i
0.0148204799185514-0.000425301313507472i
0.0165137246529498+0.0212398523769456i
0.00565382152534442+0.0468420969019359i
-0.0749339483564641+0.015447511018756i
-0.0767320595323048-0.00191604611211931i
-0.0397489288229582-0.0444554249066122i
-0.0403492249045579-0.0580435146802898i
-0.0259336809859518-0.0455519375812104i
0.0103494621466448-0.0446882764950032i
-0.00605137025552298-0.00418791487805586i
-0.0310766538100627-0.00533943627719155i
-0.0628426358654326-0.00656861277099792i
-0.0592409945057643-0.0548232136296628i
-0.0343591394014212-0.0781990360611037i
-0.000140114971412793-0.0234308331730075i
0.0378360469625538-0.0250761578740123i
0.00696566421786687-0.0185138200666932i
0.0186663832341882+0.00844888420722532i
-0.0207198937768582+0.0103030246291473i
-0.0586936926770334+0.0126529341445209i
-0.00654967274753865-0.0342124130098999i
0.00436844186569034-0.0389154150943352i
-0.00148459149918477-0.0287479553482649i
0.00841919600028287-0.0114539651930453i
0.0216479941279335+0.0320622273630489i
-0.0673717497861752+0.00457941193809878i
-0.071361321652002-0.0235164320673454i
-0.0309576462924227-0.0637023368026099i
-0.00634744466918099-0.0666053058580247i
0.049523243241841-0.0495704547009335i
-0.00627657648143984-0.0443734410956496i
0.0316481641446128-0.00934028861849318i
0.0217485472958146+0.0189399457259779i
-0.0422417352879223-0.00895902301737117i
-0.0217030592853068-0.0506926370576339i
-0.000761248374064865-0.0504307465675217i
0.0345989454100978-0.0264108125639811i
0.0275865064671975-0.00626568897104163i
0.0372175207347508-0.0228749579577776i
0.00538806316673289+0.0468315149298466i
-0.0263558155854002+0.0530105864220474i
-0.0382575458132432-0.0266186258222536i
-0.0523253766308809-0.0660518231288103i
-0.00402024032000271-0.0704786423745716i
0.010127172921773-0.034206362358038i
-0.00869464909811745-0.025099414273929i
-0.024082518464595-0.00426227703949313i
-0.0204730069192249+0.0115735028634163i
-0.0314383965400269-0.00803175890013326i
-0.0421389542137993-0.0599290354742592i
-0.0138429613592944-0.0826599504355741i
-0.000280768679414481-0.0628228837851986i
-0.00410503243063849-0.0212187011087052i
0.0125845281948636+0.00873518933338749i
0.000726361533271153+0.000906914090691008i
-0.0647331044968431-0.0039698776477064i
-0.057596704117574-0.0142297879476572i
-0.00274494149961904-0.0680373862716744i
-0.0136336461540194-0.0629378066379344i
0.0197678105128061-0.00311640066254852i
0.0357843447858207+0.00708295179470152i
-0.00423114599781083-0.003873985075477i
-0.0138989533178055-0.0172614724695843i
-0.0755942228036868-0.0160418706502754i
-0.0537848057386378-0.0684716206725447i
0.000816966782059344-0.0721775015446922i
0.00328102245482659-0.0355500603972306i
0.022224856668684-0.0134176548149048i
0.00675879612541981+0.0297286271050879i
-0.00727259512797734+0.0221894243319762i
-0.0257381412357199+0.015398418036288i
-0.0241933960329199-0.0248024010165555i
0.0160293831606491-0.0561368893582431i
0.0488236623405965-0.0368469741889578i
0.00356294010202195-0.0354519682458242i
0.00964890563720009-0.0120046000590942i
0.0161630423161601+0.0293994353626082i
-0.0721294135257392+0.0281861367069055i
-0.0570230122854225-0.0141193184494636i
-0.0434152777926677-0.0547669174864552i
-0.00890342357568674-0.0496708037092999i
0.0059056011005872-0.0159627086928093i
-0.00194424848315086-0.00398566599911004i
0.0149067284050965+0.00966297685075978i
-0.0459993231833874+0.0032714292519762i
-0.0320758135291615-0.0109447556990215i
-0.0377015880678981-0.0277209929241684i
-0.037178241830274-0.0650418423700347i
0.0112350343928585-0.03684972684792i
0.0013031629478747-0.0193013131079423i
0.00989856462928768-0.00856797182353062i
-0.0311561192291519+0.0197432086132479i
-0.0631951489932316-0.0230402479773913i
-0.0443405506227661-0.0452939673612894i
-0.0376672519443349-0.0569138785938312i
0.0118208226926125-0.0734680361315651i
0.0402498077411267-0.0528700530778313i
0.0122571276374173-0.0125308182204353i
-0.0302494824511689+0.00404266074659416i
-0.0655970007953215-0.0126269605871762i
-0.0645348495448236-0.0355504737938085i
-0.0276259347784795-0.0725327549070948i
-0.0141621192695996-0.0526434549140511i
0.0343126616949943-0.0234327216185555i
0.0563713090965194-0.0209078899718083i
0.00601477238954757-0.00228626879907508i
0.00916024389975176+0.0325583486980192i
-0.0409795658196118+0.0163536674062516i
-0.0587118218555638-0.0513821521626875i
-0.00451605639534021-0.0255664775048584i
0.00735450752167763-0.0140961061606028i
0.0200079758833957-0.0295753069360634i
0.0079770765221127+0.00677412940819756i
-0.0166724108755176+0.0335979277424297i
-0.0199023005011411+0.0393897609516913i
-0.0523032368300367-0.0404237705360655i
-0.0267804645716215-0.0715998495157742i
0.0132352913192843-0.0438566897121846i
0.0124609488784646-0.0403694087400831i
0.030108513077123-0.0220693686362175i
-0.020951828637691-0.0191579055362117i
-0.00544826877034277-0.0201733371160436i
-0.0104985595981865-0.04164728122179i
-0.0475608497040588-0.0646153003857936i
-0.00614924422285004-0.0984375461127558i
-0.0148893361227344-0.0623955552776242i
0.00787996741772751+0.0080330152229024i
0.0317456491391483+0.0108866776302322i
-0.00117419607341732+0.0322015912583538i
-0.0537724124195931-0.0171106802830291i
-0.0806736857250924-0.0533792934215546i
-0.0294718061406629-0.0278568922365478i
-0.0147511466897163-0.0575638602777463i
0.0225553844606485-0.0250975195820468i
0.0373887778561018+0.000466265240952573i
-0.0438487684611076-0.0280544521523656i
-0.0572000181698094-0.0211749864652991i
-0.0521458330483994-0.0390342569179662i
-0.0159387927343523-0.0715409306776002i
-0.00897081760438533-0.0566240078703638i
-0.014708974462773-0.0424917554517366i
0.00969970276746761-0.01563993749506i
0.00529793900815906-0.00240158270483553i
0.0120335654310663-0.0215569223433883i
-0.0242874998625586-0.0215689755119991i
-0.0340208357696717-0.0437038080148302i
-0.0139178347214514-0.0450090534219579i
-0.00382344012329832-0.043451527980045i
0.0372547212244266-0.0214927196988568i
0.0273317115994324+0.0287736698037091i
0.00767596661008707+0.00183233228332851i
-0.0233115064953496-0.0174394098948921i
-0.0713358350907123-0.00671193309562335i
-0.0224360714190927-0.0208842748855368i
-0.0110751084452212-0.0337637112952821i
-0.0290380395387987-0.0275605330186123i
-0.00191713002802013-0.00136683805566069i
-0.0156346497611154+0.0188218642338429i
-0.050557244450536+0.0120189493643894i
-0.0671002574661903-0.0281609245831846i
-0.0147232789073659-0.0536451081244855i
-0.00117888842107293-0.0398322244601777i
-0.0116988185040221-0.0332750874570853i
0.0343336632921641-0.0234444600944264i
0.0110698951504046-0.00303510738589704i
-0.0333964336875493-0.00851924252274316i
-0.0463409862590108-0.0302987158504686i
-0.0375647886751415-0.0468476284940331i
-0.00690106567639231-0.0454133163504516i
0.0296466181454278-0.0190484109879097i
0.0300760212687764+0.0269744601387115i
-0.0068443315148182+0.0259977465905842i
-0.0476158853900946+0.0249168694481526i
-0.0538560803915541+0.00565622236269818i
-0.0185407343542713-0.0478428301133385i
-0.0530680076864898-0.0595314821237517i
-0.0150877993948016-0.0562075639536839i
0.0204930420302984-0.0135412922660674i
-0.0587067687154086-0.0105164063439686i
-0.0307823633649331-0.0428053415394813i
-0.0591351311719788-0.0148508156082591i
-0.0749245606466914+0.00581207939201369i
0.00547822978057763-0.0475402613917084i
0.0046310129458448-0.0759391864871498i
0.000563923960741133-0.0483379717232923i
-0.00190207975635003-0.0424505871189119i
0.0226914104376054-0.0163194747370217i
-0.0199260069631178+0.00285592707842232i
-0.0644306913874252-0.0238860995304861i
-0.00580373614920217-0.0240276790192485i
-0.0192212916799138-0.0508282812761363i
0.0159367711554496-0.0603186013142089i
0.0500196615503258-0.00828534502727259i
-0.00953170186136215+0.00561389730266782i
-0.0121555350279032+0.0246816900209141i
-0.0535711912810496+0.0120078820890475i
-0.0741644155725434-0.0511582829145873i
-0.019139543672899-0.0610987035565878i
-0.01023499197448-0.0188050773633883i
0.036875740593998-0.0161530060575653i
0.0460070246564642-0.0292520074358821i
-0.0178399153774082+0.0121443414552249i
-0.0451875933398245+0.00477935689198678i
-0.0280493025482104-0.0379197817046299i
0.0230296493365456-0.0481987301905194i
0.00831107764811843-0.0494223498921758i
0.0227502296936493-0.0265298583159766i
0.0293983949919528-0.0154312964487334i
[truncated: 237,837 more chars]
