# Supplementary material for: Time-frequency analysis reveals an association between the specific nuclear magnetic resonance (NMR) signal properties of serum samples and arteriosclerotic lesion progression in a diabetes mouse model
Source: PLoS One. 2024 Mar 8;19(3):e0299641. doi: 10.1371/journal.pone.0299641 (PMC10923453; doi:10.1371/journal.pone.0299641)
Supplement: S1 Data — (ZIP) [file pone.0299641.s003.zip › SupplementData/fid_B10-3.txt]

0+0i
0+0i
0+0i
0+0i
0+0i
0+0i
0+0i
0+0i
0+0i
0+0i
0+0i
0+0i
0+0i
0+0i
0+0i
0+0i
0+0i
0+0i
0+0i
0+0i
0+0i
0+0i
0+0i
0+0i
0+0i
0+0i
0+0i
0+0i
0+0i
0+0i
0+0i
0+0i
3.66787730975473e-06-1.32722428545465e-05i
-0.00047013285309143+0.0019029946144331i
0.0300108801452108-0.0755241617873543i
0.105394009246033-0.0905477474015577i
0.020243586322813+0.114731013905245i
0.0957345995031013-0.158357643562406i
-0.0767282982345811+0.315752719140889i
0.0396467302885124-0.353467933106617i
-0.00895445599800453+0.326876655372324i
-0.0460658721824802-0.26501262525555i
0.233923913413457-0.0103175136887944i
-0.312996021293003+0.458642080714136i
0.507607147368108-0.977626107240653i
-0.670564852490142+1.76071697553452i
0.717188085212318-2.51118034381092i
-0.773167372240986+3.28257875423594i
0.60736557595809-3.95079747346074i
-0.262925623411285+4.39108742217764i
-0.504147083049738-4.55462124642964i
1.70632828869102+6.45771882987628i
-57.7575373792442+108.220769594956i
-111.429502411401+75.3766385668929i
-91.0813155974876-20.4343893306235i
-40.8638081839984-47.1418527080914i
9.96265152285665-41.6479156305579i
22.2159888395184+5.87164370279654i
-2.81701982198366+33.703856310504i
-38.9926157434023+30.8548694090712i
-56.4888360132422-2.79571362356261i
-39.938753207017-39.6985616902273i
-3.47606128787619-52.2913042101919i
30.0395413409078-38.9103565715794i
40.67931551519-9.74600318211647i
29.1435835655441+10.1362636796956i
9.816394547807+11.8993739266031i
-0.18502064606387-1.63658676916453i
5.47821171096624-14.6025595204846i
19.5387649408312-14.7709803008333i
28.9620151610608-0.971923252771266i
25.0411127928425+17.2395543095599i
9.64254910158383+27.2840552400613i
-7.34568925377742+23.4579813793549i
-16.013183240328+9.67132155834247i
-13.2457179432371-4.31509194309854i
-3.40910678969201-10.4273601309259i
5.73056912987536-6.90176781770232i
8.45729992312338+2.00610028680176i
4.09000633813754+9.99789671675306i
-4.09461882747643+12.9441355763464i
-11.7602213553014+9.99243720166735i
-15.4223262678489+3.21180799351264i
-13.5960375695777-4.01488965503739i
-6.96696696409469-8.25756957258614i
1.60479182441019-6.85991640904775i
7.59537096040496+0.449658965178673i
7.01403319505792+10.6262881847719i
-0.949889130420014+18.2050226517891i
-12.2969149812024+18.2442763074173i
-20.1989640364449+10.0421498202384i
-19.2186459830273-1.61466443884395i
-9.56030940050437-9.32015046561791i
2.55316790814787-7.98878914411484i
9.12623556727574+1.06254372204658i
6.0286463360678+10.7521972501034i
-3.30959514814676+13.41719358577i
-10.4907468057255+6.63187137092815i
-8.30822042547915-4.46984890021561i
3.5229796857869-10.7301029664306i
17.580422977141-6.05493099130883i
24.0449860711254+7.74481394525847i
18.0535207579036+21.685057338961i
3.82905499439192+26.1008338733711i
-8.34872578810147+18.2718823613135i
-9.80781893957722+4.45243450099688i
-0.156594476383-4.63279821711967i
12.3280465233581-1.89853126352302i
16.969368744675+10.4840233414224i
8.99047946576808+22.5140030559683i
-6.5370914110897+24.0624485490675i
-18.5025837947817+12.8388753698569i
-18.2286926584187-3.94781367870139i
-6.11096307221754-14.7855642046358i
8.53551961112962-12.5226241426661i
14.5311489038265+0.0813285576793545i
7.15116165124356+12.5633357953196i
-8.25489932800247+14.4809501688157i
-20.2390294516035+3.29742506957759i
-19.7500979044551-13.8969370803287i
-6.50275813918205-25.7252221046979i
11.0233197957879-24.4309546127276i
21.7368108496653-11.3526008609121i
19.7882974538934+4.45600409547963i
8.3749819046947+13.0156390908789i
-3.40065258346622+10.4255995375153i
-7.25566008275849+0.963262749806319i
-1.48648296819851-6.80896971660702i
8.47988105951666-6.17334970851919i
14.651076662997+2.95816658662939i
12.0962663825263+14.7258627675389i
2.17965112409396+21.8351774883081i
-9.07541021794952+20.5072529747909i
-15.5113950709647+12.9218117081742i
-14.8962386651588+4.48709997782658i
-9.69790168390826+0.189878353528118i
-4.74215983348711+1.42846550029555i
-3.76167514381811+5.36975337010564i
-6.853367955861+7.80378366170782i
-11.1500142291528+5.89424019262117i
-12.8514042228814+0.0829864410930167i
-9.80646987850228-6.53190917611922i
-2.72232206425248-10.3088189254698i
5.54557120355573-8.97552636315369i
11.3432263159991-3.04354692904031i
12.4017203887079+4.55028395388973i
8.91702190501139+10.1245740253956i
3.55576532831888+11.310196626046i
-0.245739326258327+8.35446708639747i
-0.129860305042291+4.18750810087569i
3.5481048409816+2.65201592470593i
7.34199517988227+5.78997780579422i
7.11594682453122+12.2307101589619i
0.757337505745365+17.4505442325733i
-9.58129452373011+16.513901953358i
-18.2407494462916+7.80023210171389i
-19.7143634875294-5.47365298484359i
-12.1803300409002-16.8412231496438i
0.670668796869417-20.3282242241121i
11.7232523745025-14.8348239112519i
15.3580985533858-4.95338807584675i
11.1402156629723+2.47286335409068i
4.13544778187361+2.94393424439301i
0.962448318678992-2.37883746929196i
4.71357645967781-7.59331782783102i
12.8241748207362-6.79962233720504i
18.7506514379593+1.30746482648411i
17.0351761091782+12.4886663353767i
7.66611701019241+19.9164045737274i
-4.09754877519805+19.2276041381291i
-11.6264292660332+11.6773510623062i
-11.5572749104497+2.88567469654497i
-6.09254749556321-1.34117471886415i
-1.01489734992992+0.664669452325198i
-0.944836970228818+5.63080899824585i
-6.04828336231273+8.1437426062283i
-12.1304884799265+5.05909480836933i
-13.9552573023303-2.14741122967438i
-9.50528080744945-8.85780958964284i
-1.23524611115051-10.547380671266i
5.81993469539942-6.19503579191986i
7.47671572488922+1.13871284713836i
3.56239632803636+6.80656062272498i
-2.61643737231448+7.77040792416692i
-6.8922056478517+4.31224622368788i
-6.84950488808255-0.585038987779792i
-3.24569108257848-3.55539556677542i
1.13673515823409-3.06424896827191i
3.31164820669107-0.0136149108106852i
2.25473243015735+3.23120757490063i
-0.983511646335482+4.5781855759574i
-4.29195496847819+3.03556617076514i
-5.48149354350643-0.685697766457969i
-3.60289404265578-4.78085165417453i
0.86917275556071-7.30902065519493i
6.10569365413984-6.7059922035163i
9.98114863644692-3.04580627625497i
10.8529191268326+2.24557082213659i
8.43295997495852+6.91320318206805i
4.30794555235962+8.80810972386813i
0.82216370165616+7.67419338135084i
-0.318042263845658+5.17621837902634i
0.843089399709798+3.74326970122101i
2.31853531468725+4.90358119602937i
1.50412497680943+7.92771607389414i
-2.42696378852591+10.1308071384456i
-7.91174847849483+8.7111635411499i
-11.685242849413+3.12722535018843i
-11.0232051019966-4.12438037965076i
-6.02248736897311-9.15395269346065i
0.534970106963338-9.35372694588959i
4.74218019619869-5.31321691406807i
4.61882999147268-0.411722029439822i
1.4336245991073+1.57365136511057i
-1.1994416454977-0.572668115582234i
-0.238803149576575-4.51383521268517i
4.28034370469295-6.28937277761034i
9.39785183951725-3.39250510140506i
11.0683248809082+3.1226067010197i
7.60851596840758+9.39966265513921i
0.810917110103558+11.4378411737318i
-5.22404227308501+8.10311882962935i
-6.92866727306707+2.06529797583881i
-4.01324694218676-2.47721953239636i
0.670035248322767-2.70136530839084i
3.32964782462851+0.947841904667705i
1.97321247764337+5.1328177240296i
-2.33701633092727+6.33696841913989i
-6.31976840189111+3.4407694253874i
-7.1871517316951-1.66300048189085i
-4.37265207707811-5.6868182195834i
0.205041032455941-6.18957065700777i
3.55950010168587-3.19725141272843i
3.84623368778693+1.0314711958251i
1.24455818076184+3.83996004234279i
-2.33068154811877+3.74552024234542i
-4.79442140372041+1.33070508418273i
-4.98823102281994-1.78534427618861i
-3.2378950175068-3.92734394413364i
-0.80250456891745-4.23954029588586i
1.12413087595045-3.13266019593163i
1.75438823573994-1.54545087834964i
1.15944487249505-0.353905215944277i
-0.0208725108363633-0.0467819499473766i
-0.828421766137222-0.767141079495819i
-0.41134252337502-1.87737072977589i
1.4040206119966-2.53355109605408i
3.92769893177776-1.86519150597201i
5.79410015852303+0.546296036296228i
5.82065653529582+3.89645389923636i
3.52954543656151+6.7359723175249i
0.00149294683112166+7.66703956534788i
-2.73797608721505+6.37136613070228i
-3.39898673196108+3.92548207000715i
-2.03614374752183+2.29151258849315i
-0.322891927856859+2.70292009582028i
-0.411023149294719+4.62375449433206i
-3.00783363082758+6.01219945595621i
-6.57965322996113+4.73953213308512i
-8.46676753589959+0.6089551412789i
-6.73719010042933-4.41868599167749i
-1.73375845376065-7.35153846862374i
3.79716666668088-6.21893253263469i
6.56232131625848-1.78632553774636i
5.1691442111814+2.86410369375411i
1.0832501706482+4.56450368779231i
-2.41290182713032+2.3289220961753i
-2.46925967816974-1.89204521926877i
0.999889731203944-4.68514782450503i
5.36678298103837-3.71276650963282i
7.21008451543536+0.615846585073997i
4.88244883956205+5.25198463059746i
-0.213684566107969+6.86750172899206i
-4.84867944299194+4.29375551186118i
-6.12074138554828-0.780435673376104i
-3.58337766803832-5.0511604661082i
0.551403137160995-6.07986830918025i
3.38196505661021-3.83255269251496i
3.28660236731379-0.523680151041427i
0.826299203742653+1.26245338042777i
-1.64776700667838+0.501996613528651i
-2.16693169454779-1.80794841811621i
-0.629188905302327-3.47904294248523i
1.54576531613355-2.97759386386026i
2.42239911998552-0.587484069905509i
1.21537911529146+2.00443407307605i
-1.38796929313642+3.01968172499681i
-3.77295829736496+1.84178987731863i
-4.52600199144775-0.696669976203648i
-3.49797475720273-2.91661134095686i
-1.39883910831594-3.53156203109418i
0.439105031298841-2.40669743785295i
1.15909912725971-0.319961277250817i
0.718232094256333+1.59688030041385i
-0.452988444287188+2.43763413196231i
-1.43439572560422+1.99149451682329i
-1.61606877658719+0.853966810661985i
-0.68016370803484+0.00141413938270707i
0.982417548417977+0.342193287622717i
2.37323350720221+2.25160577603097i
2.5028837811459+5.16045938944302i
0.651174178764559+7.71635630280844i
-2.74398931927326+8.45167416053849i
-6.1414679418887+6.63215747488242i
-7.72865506731312+3.0229691103478i
-6.55523809157252-0.51531316803832i
-3.49465532506226-2.14595686028985i
-0.623061583913837-1.27854126155463i
0.159920512475693+0.812316169472589i
-1.51477852702606+1.95647543600494i
-3.92155017160316+0.609708552785238i
-4.54924665923007-2.86675300067387i
-2.03665217779726-6.23675758776865i
2.59143884857881-6.99123608385076i
6.65012649414328-4.37978492906153i
7.58893206393615+0.0393724727453945i
4.89810204782012+3.43637139451845i
0.681243424386197+3.61061539827286i
-2.03372357564386+0.690991716959736i
-1.31893029039367-2.88294006768593i
2.02595274234272-4.27477255385435i
5.12612008467811-2.45040743988686i
5.42205993309811+1.16983445315951i
2.37210714209189+3.75900991746017i
-1.9659293678323+3.25200891697502i
-4.50815067005937-0.154333461121629i
-3.556494965299-4.0589860005189i
0.167336632165787-5.634826189264i
3.86310503647724-3.8087319188998i
4.79754452323883+0.140168744366094i
2.42836241993523+3.6437877776093i
-1.63006557653254+4.57432460651938i
-4.75780808809375+2.75023768998707i
-5.24740737356641-0.0325829073069318i
-3.51908116754771-1.56024593353116i
-1.51962502527149-0.903466044594648i
-1.32374973910164+1.19829953730988i
-3.43281094598032+2.94619822179109i
-6.54307189863994+2.71145096540536i
-8.75167724112401+0.288553537578358i
-8.5396398870753-3.18875963441183i
-5.86710765628337-5.87513671848844i
-2.17487027043778-6.53859917679477i
0.906614860515693-5.14540100589i
2.27125486641709-2.52604169822532i
1.87654119866367-0.0768123370694658i
0.704310529094948+1.14862621126534i
-0.0568824938413021+1.03069031406267i
0.337052355973277+0.333600033545592i
1.76852435707025+0.16770091080396i
3.32921693846094+1.35994131416198i
3.88059208015911+3.84422683766691i
2.58342846183768+6.62741563983178i
-0.352650463730576+8.22205315701999i
-3.6728856335595+7.5266011819863i
-5.93213117964507+4.70933655351605i
-6.06332421569886+1.05133417893406i
-4.2125319181007-1.57673211193876i
-1.73490198256834-2.12872349747026i
-0.215220039040835-1.04059556439998i
-0.400062765801338+0.287872078543124i
-1.65362524952075+0.112922014953289i
-2.44724711014063-1.93134065294223i
-1.4646862970363-4.57796242312577i
1.36492393365563-6.00254506613733i
4.62404558153859-4.91063871924997i
6.35062347722964-1.6435712334206i
5.49036349596746+1.94843882557086i
2.60237391732813+3.68873791771898i
-0.4203533512067+2.78764199935009i
-1.83144312029958+0.243329368241731i
-1.18937150820772-1.88054161444201i
0.464771331204263-2.01115293749801i
1.26026027296947-0.24283776489871i
0.0500701816207303+1.86565457949799i
-2.72442029770599+2.22941865564255i
-5.32925257612562+0.200220524053364i
-5.97493942955524-3.23421215295567i
-4.08234414688481-6.15978907937999i
-0.775857955558917-6.73539832517782i
2.06702857906256-4.80743509378776i
2.92409395438689-1.65908787789322i
1.5267686152202+0.816512208943865i
-0.774871901054569+1.43983002480116i
-2.464530313269+0.505619234434373i
-2.54135765828818-0.790269393792338i
-1.21948017913883-1.01916230214578i
0.0720594137415601+0.32921064484737i
0.162957793866291+2.47665602246219i
-1.38021831964061+4.188636035763i
-3.94074902878036+4.47080788770094i
-6.14892828338908+3.07498282351551i
-6.97707435498148+0.846614387272811i
-6.16916362404698-1.08197270574675i
-4.34377868354416-1.925980785624i
-2.64762058154404-1.55030705423069i
-1.93353501823416-0.624876970623579i
-2.36900955447371-0.0548203336769652i
-3.22355942598899-0.430725818705622i
-3.39187889597378-1.66721377732864i
-2.1845419909131-3.11587468846i
0.173627698062176-3.76280835149662i
2.63253939785427-2.95584735114761i
4.04844229897386-1.03895549353823i
3.74115666462745+1.14936909588493i
2.08598257539691+2.49601091130136i
0.365867089284617+2.2892134139783i
-0.181942627564695+0.97143135439722i
0.793417088520117-0.333350060321543i
2.59338385827476-0.466948174093909i
3.78907161503105+0.888599405080732i
3.21505305586599+2.96986007707208i
0.936484275598149+4.28415132262894i
-1.81678397458191+3.71944714009341i
-3.37475718352553+1.50020082762323i
-2.92152264717636-1.15909270815411i
-1.01156445095747-2.62738676636319i
0.840932159063821-2.12308793719203i
1.16890491991493-0.388492111762655i
-0.332745426580846+1.01978143586209i
-2.61393689321662+0.814519128892437i
-3.99268174236438-1.21828777227315i
-3.48620003919602-3.84631407404358i
-1.37880383694261-5.34565981574384i
0.92404632999839-4.84024616888057i
1.82925698432315-2.73576337249511i
0.952983565309141-0.585445490005361i
-0.932801979616413+0.202490275817172i
-2.46160668593139-0.726516596212724i
-2.51774485578348-2.47499406836547i
-1.22161128427311-3.54978423381724i
0.364348196703768-3.0508524544796i
0.999746824278501-1.17178267893518i
0.131894019766243+0.867267524384241i
-1.71009952633402+1.86764706462544i
-3.49491093450418+1.27616097151287i
-4.25222230162989-0.432972813485497i
-3.68125614934948-2.07386404260657i
-2.35446339003125-2.78268379658787i
-1.10411979405606-2.22859751921888i
-0.489139217360533-0.986743234254499i
-0.610781155709365+0.0262260799263211i
-1.13024520985973+0.38973068996099i
-1.44878486625911-0.00666149433254756i
-1.12193788142964-0.726815655366205i
-0.211333244272212-0.892353484831692i
0.874538568150256-0.175123966136885i
1.57067567754933+1.25485786669478i
1.34101829552275+2.96338721760635i
0.127759175618767+4.05362347915716i
-1.64983593197349+3.98822163623767i
-3.1726225785852+2.79491483326197i
-3.68253288266537+1.00862869314433i
-2.93615764244464-0.439174686124819i
-1.54105414964098-0.938318139453876i
-0.477236175413706-0.426250029860117i
-0.364608469028514+0.282224687721721i
-1.28286965007611+0.215757278746737i
-2.195432075763-1.05547629368353i
-1.95653961739321-3.07239031531394i
-0.161471750524464-4.58663785262964i
2.59410844946229-4.67324723410221i
4.81357166953327-3.01192972820101i
5.33572792944399-0.501336182728538i
4.01177917905016+1.43482910221682i
1.83417567303837+1.96413428488327i
0.29455715502789+1.04425475118789i
0.289077145683106-0.200277858783489i
1.39491369061112-0.510274806832516i
2.1913430389196+0.469137142936383i
1.58600517243497+2.02842307297183i
-0.57002942386762+2.87852490292948i
-3.2815529365313+2.1089672345676i
-4.91935252928642-0.126952649603906i
-4.64186284488003-2.55551889394156i
-2.84220316257083-3.98942168216061i
-0.888351071343621-3.91966186341836i
-0.106416031991296-2.6910862676393i
-0.817045644404167-1.60072488388593i
-2.19216335719276-1.60171335128831i
-2.94696075055769-2.72816974877316i
-2.27948688498341-4.16128366152252i
-0.380695420859314-4.72608646100757i
1.59035716637555-3.87391637382935i
2.49570572127548-1.89284970502515i
1.81543006366904+0.23864252250196i
0.0742149900123973+1.46258241131626i
-1.60277330325875+1.3300129506489i
-2.33228173971859+0.225912379196624i
-1.7945624898205-0.91350770275608i
-0.569633038068298-1.28687404192518i
0.475579666517966-0.595742541572279i
0.631464698896295+0.76125988554382i
-0.194248046476693+1.97849135459128i
-1.40240603913464+2.34024046318027i
-2.3028399584967+1.63163129780229i
-2.23682737923251+0.335589413518572i
-1.24656488643326-0.696199051366824i
0.0875627287278372-0.694078871479799i
1.04260402946384+0.358410770020219i
0.928297793939432+1.89755307277399i
-0.142521842315913+2.91203834624083i
-1.53285760360123+2.63529844508321i
-2.30289030544737+1.21333791332312i
-1.86700001966222-0.586818129509025i
-0.519565875829022-1.51380618984674i
0.916129128239443-1.06837636884847i
1.43227667798+0.284649853171021i
0.674787128098987+1.38329022142906i
-0.73807671254402+1.12744606132435i
-1.6418430050181-0.499212950275395i
-1.13713892610776-2.65093720549165i
0.738603433672784-3.88065443569536i
2.89060037065362-3.24902776690918i
3.92616452882417-1.18211870982923i
3.24341374000797+0.891051856666576i
1.3235524276733+1.53180401219456i
-0.497405445755654+0.263845346364446i
-0.83136121352783-1.95795215178721i
0.568508083799927-3.51654754689062i
2.62988781545668-3.25922152427991i
3.89695920966778-1.20931608753031i
3.31486652790988+1.24584965463463i
1.08776947775425+2.43558158612682i
-1.36052646813661+1.65454946296653i
-2.54884293787472-0.426295398950498i
-1.92747164772738-2.31945792875267i
-0.185320512933309-2.6673297457912i
1.22960341779869-1.31403962779278i
1.05506225983905+0.661051327010181i
-0.667348604131913+1.85772368136904i
-2.86935180347807+1.38373655671853i
-4.21302383669464-0.416215215946867i
-3.88634192495532-2.33979813864133i
-2.31806526690364-3.16501316952815i
-0.659518643801546-2.49089906057022i
0.0335050953673941-1.06481051742674i
-0.666521706840878+0.0806773247137914i
-2.05001614599409+0.104546281424564i
-2.95848291133676-1.0570688732879i
-2.56810983568037-2.53213049147858i
-0.815506537749778-3.32098238596322i
1.30949928869963-2.78220307341041i
2.7946827249849-1.11392016412648i
2.89385566589862+0.866642208802695i
1.72509080240355+2.20468610823775i
0.231183836772613+2.39225759192428i
-0.606709414747209+1.686944318848i
-0.23759057289081+0.803190880058388i
0.940994149715334+0.607540654754447i
2.05653825738029+1.3800871870403i
2.17518448945773+2.76014552289433i
0.987763376075555+3.9660531454689i
-0.967257657431385+4.08261295522693i
-2.58322986377057+2.88399296907238i
-2.80521825230312+0.845340081105972i
-1.5975293328986-0.904250494569764i
0.280586380495081-1.37097000651255i
1.66776722830513-0.528447747748699i
1.53974290564495+0.970132846098615i
0.097935358049641+1.83671664274401i
-1.56028961067748+1.20022287081494i
-2.19887871530631-0.726989644366028i
-1.16747442926388-2.82672514391034i
0.943315886130462-3.6936928443418i
2.76679333629704-2.81786114810568i
3.03363656571918-0.824259867263353i
1.52435403014995+0.762617967457832i
-0.735020833235035+0.649884361809297i
-2.05920373240455-1.20722859515876i
-1.41873059858437-3.72044148202818i
0.764228009137848-5.16789371908419i
3.13950154152241-4.54202810887003i
4.16807019460381-2.32527155824116i
3.3235748373719-0.019256142676899i
1.39698180896373+0.838115023185056i
-0.129881375615896-0.0897506962681671i
-0.0746731856383178-1.80904322465729i
1.53554256684602-2.69405171258504i
3.39952326731375-1.61579994041278i
3.9261156785216+1.07707860560769i
2.53604209622207+3.90330566310908i
-0.300569442096191+5.25393838125403i
-3.07911272400834+4.39959184850812i
-4.40916813993325+2.15968941744706i
-4.08096345211531+0.137138302476133i
-2.85589873998026-0.555230356631155i
-2.13486718898177+0.250785038289499i
-2.63347774068746+1.47558066663386i
-4.08593678167332+1.67623247669191i
-5.44054960243287+0.238015053873801i
-5.46385689782577-2.25535451406588i
-3.86461609572817-4.48143722546569i
-1.19555742600998-5.23411728526818i
1.26811091528116-4.09781837814078i
2.47296361946076-2.02513014883099i
2.29929223708566-0.287081539930326i
1.39543848638324+0.258956463885238i
0.906314556349431-0.384713027730847i
1.43062565538402-1.22181451801215i
2.81802373561-1.23953207478611i
4.30032184110006+0.0340793794275741i
4.84924144132207+2.16048902127837i
3.9758587528204+4.1116593393574i
2.04985081484961+4.86207844374829i
0.0985995641934107+4.12534652886093i
-0.893159863164378+2.4911392064477i
-0.548931283276862+0.9640712312202i
0.672185703369202+0.507422980458894i
1.72207331162419+1.25563737762533i
1.66574972981496+2.47550818584295i
0.340187189573621+3.12061203827392i
-1.48020210594783+2.51829010992401i
-2.65431863260836+0.819980893909803i
-2.52619577774521-1.13698343102132i
-1.1692060516222-2.32238360362225i
0.464485773663721-2.18973934840268i
1.22449688654386-1.12769638249619i
0.587445321088804-0.170930150018548i
-1.00081135338213-0.232687310587177i
-2.22751020364802-1.46437622772129i
-2.2028271266382-3.25043033022498i
-0.770726812037235-4.54751153279863i
1.29178297608568-4.46926138629706i
2.59757689759709-3.19103791642075i
2.52950099970181-1.56478740273686i
1.31855732164051-0.615082898404035i
-0.0246315722182743-0.914080799301437i
-0.327478336835353-1.92767160852554i
0.701162808018445-2.67527266920182i
2.35310049002523-2.26023217776843i
3.39936951968488-0.629921041221545i
2.96711611602159+1.45773259027501i
1.15987493070871+2.91087190775344i
-0.958435126134629+3.02415679228788i
-2.24763875590308+1.98729762681785i
-2.09954921069186+0.643104110878374i
-0.977828709301769+0.0999976969645787i
-0.00741957762990578+0.681469878430527i
-0.0820857671363429+1.950990736974i
-1.34940824784622+2.85004191908641i
-2.97828930986366+2.68335449925427i
-3.94524836276051+1.42532783983791i
-3.49818689745752-0.353454146536572i
-1.9496634771244-1.45357614516931i
-0.307577127845088-1.32957116172273i
0.535048653824403-0.161707923683831i
0.121965426106816+1.12553870848768i
-1.0324364757923+1.60480049996617i
-1.99646893035428+0.874255722873184i
-1.94601695407258-0.67803524375288i
-0.740107879272859-1.97558262434942i
1.00162067933111-2.35227950123151i
2.27637601063183-1.58472170519966i
2.4758447509196-0.221013831275691i
1.86676371284119+0.705216587563528i
1.0252264486266+0.657367732398116i
0.803204178813525-0.27169029773023i
1.55872773782467-1.32356343194686i
2.82075598337717-1.54744093125412i
3.91830713843915-0.613904009030533i
4.06838133229955+1.03390049370992i
3.05779723997776+2.49289480894647i
1.48450611607723+2.92211667363821i
0.144570009163562+2.15118509181444i
-0.375368729513374+0.771566820219773i
-0.0464330584200249-0.26195689892728i
0.532767623172156-0.304862291104132i
0.68301239467672+0.440719841282896i
0.0186508883051633+1.19175896664373i
-1.28863842368946+1.09284137061653i
-2.42970776278599-0.0903419172812535i
-2.61292304405409-1.85162849462863i
-1.74477514703185-3.32031746655873i
-0.378217641136341-3.61978364088776i
0.782835136059781-2.79612550970305i
1.0966028075574-1.57160945905146i
0.54295129757559-0.809074497407998i
-0.20927864735375-0.964478661038913i
-0.440430156098195-1.7234488781545i
0.164914234349631-2.36605775510444i
1.2603455789964-2.01055264896905i
2.0818092523003-0.588558654575548i
1.99916112696847+1.13078970880508i
0.845160740475903+2.33118884826736i
-0.830352929754614+2.40736742030525i
-2.08868921411069+1.47786593103156i
-2.41618722673971+0.269063131844965i
-1.77734557463711-0.5186430311344i
-0.795018856559069-0.409244822674093i
-0.294822533390191+0.248236873134561i
-0.47329364067229+0.801727845759079i
-1.12540948275942+0.727628138967647i
-1.53495502568522-0.100251757477792i
-1.13005821351436-0.974531741752756i
-0.0509754146856984-1.3775983240909i
1.31146533686632-0.912365691938133i
2.1866699008653+0.280504285993872i
2.08561278712482+1.41279354974505i
1.23214873789152+2.03518637634523i
0.251923432335749+1.85542731710194i
-0.218949107502515+1.20555279870512i
0.0104315341605174+0.657258146488618i
0.706131165784492+0.481393713068261i
1.21844940750527+0.807870537288342i
1.18702772495767+1.28424232883289i
0.601008928920278+1.4221466324807i
-0.172164365851399+1.06766105738655i
-0.55721720395103+0.344833520141179i
-0.309526872393675-0.43151393663244i
0.513507180876695-0.837263868596706i
1.27416934437104-0.781999290480225i
1.57373291140188-0.404725415758267i
1.30588036832846+0.00632258614453626i
0.666813826987855+0.126980223720703i
0.130501934444761-0.163501493210144i
-0.00652598173073575-0.647203925470801i
0.393346020549339-1.02495161625581i
0.891833956500516-1.13864547241177i
1.04897729686978-0.860597628516307i
0.642413119695972-0.478724763371878i
-0.0953556139284537-0.394554355034932i
-0.688301722063423-0.764493251914193i
-0.832474611238297-1.47821346214194i
-0.286414510400488-2.20124497934408i
0.655477767163302-2.54292180522702i
1.41240225278057-2.23793627144597i
1.70776570409995-1.44318044810838i
1.52189396867727-0.601139730896238i
0.975560423149825-0.0628854372355231i
0.660762457579508+0.0548062568426357i
0.770005121209591-0.0532505220374844i
1.04738446931468+0.0276116847789013i
1.23279538198098+0.558444693328045i
0.918466806177022+1.43829343441332i
0.110136558149974+2.28412533925734i
-0.903701256575969+2.59613734240224i
-1.80225396381905+2.19748187602384i
-2.22717322814937+1.35952690178063i
-2.10606566348402+0.556327648001111i
-1.80689713046079+0.116649106319585i
-1.59740150771147+0.1390138036299i
-1.61486227887564+0.309003207430219i
-1.77540410932738+0.180937869228277i
-1.76228811571491-0.348762164359103i
-1.36023458869186-1.14544672722i
-0.565706617909489-1.71656572802194i
0.327155960173088-1.75157590623864i
1.02925005828751-1.2512751889263i
1.36380065312667-0.5554255465959i
1.39433323581229-0.110647484467267i
1.37269730706568-0.0734194858551612i
1.57804294952385-0.312974420128047i
2.00453654045262-0.49330717582985i
2.4504362216888-0.340767887579082i
2.76509853260242+0.292523171965746i
2.709673475071+1.04372598930519i
2.41288292242177+1.53846962837638i
2.02067303709614+1.64551561131943i
1.69170971356926+1.39525174138089i
1.61816752046631+1.16130772042382i
1.56476103870986+1.23660982382456i
1.41278358290226+1.58220807875158i
1.03432366653062+1.96289306991163i
0.368149329983173+2.05849163141871i
-0.324950930944311+1.64150034913465i
-0.855492984190731+0.908526726665424i
-1.05807740706221+0.132078467577107i
-0.947728142358937-0.421022393397263i
-0.751392056616658-0.578074384933533i
-0.638628984703181-0.56417197140797i
-0.713894516233104-0.692634020641253i
-0.863822920310334-1.04698449441791i
-0.929391995723425-1.5938925747305i
-0.795371297569574-2.09973994306458i
-0.353904344840815-2.27949889030988i
0.240427360534947-2.1342329276009i
0.674287545076659-1.72723293605936i
0.88610939450956-1.29245975557215i
0.80556522888346-1.054808958577i
0.616798642712249-0.990647770108277i
0.588599992238355-0.924268053216036i
0.634026380908379-0.726269812158295i
0.825638107375532-0.344438949004797i
0.942686237091676+0.109331927846008i
0.833334671008696+0.470350152855956i
0.553960592255184+0.656871949221064i
0.209741359323713+0.614266082278887i
0.0471210308151925+0.509654526129836i
0.129542354409295+0.533995722656801i
0.419703734775523+0.741681224971211i
0.663025005661648+1.03785330182254i
0.67946530170973+1.37089926848014i
0.468016577816774+1.5663851276575i
0.140398608968434+1.63310749712686i
-0.0677539861371891+1.67239240327788i
-0.119524479004769+1.75339492271455i
-0.106861469400395+1.98609514190433i
-0.153308441650045+2.14189138884834i
-0.481169071130449+2.1331670940457i
-1.0362769571381+1.89123716254924i
-1.56592365900128+1.3631396585748i
-1.90119429414692+0.641231894550726i
-1.75066161477672-0.0525606286815755i
-1.16601685694636-0.65758668213717i
-0.52410349412176-1.09479873968509i
-0.0128079206059101-1.25922513871562i
0.25157234453853-1.40198114993117i
0.383709764043405-1.59861727362892i
0.696626358401807-1.87870857626579i
1.35875711505686-2.15104055600351i
2.26095546736286-2.14131990010647i
3.14808336931167-1.76971456766546i
3.69825018467635-1.07129343314142i
3.68681063715651-0.203856010256212i
3.2286754419208+0.583823009260543i
2.65673911109265+1.13916708079797i
2.23651998645862+1.40411784062863i
1.99111035555749+1.46505478171676i
1.77115849770558+1.61541304399791i
1.32337166139675+1.90735453079945i
0.50905921443031+2.18334441859579i
-0.53122911272551+2.23183055576207i
-1.47602752242863+1.82452422532129i
-2.00626051728771+1.04821109602535i
-2.04986354878974+0.126699083112086i
-1.74600017661636-0.558343499078025i
-1.42879840966654-0.827299912408762i
-1.41178532695811-0.88481676964717i
-1.56575096805104-0.875638400222671i
-1.64653739999956-1.11196107723962i
-1.39171582004763-1.69245077538989i
-0.613962302230502-2.13795797127801i
0.278380900884846-2.13471553968224i
0.957138633560285-1.54597655499995i
1.15914201759547-0.582301122177697i
0.730553985643491+0.229419984440687i
0.210988448641774+0.595971259220523i
-0.0863415275938804+0.437574643184016i
0.0139889767388012+0.0160674868337011i
0.49550206226032-0.176321397813831i
0.93234425281395+0.190753392773893i
0.97201639950257+0.914817122282441i
0.493387885807531+1.57890112593018i
-0.14754755319259+1.7690306852632i
-0.578630025515268+1.28766686764397i
-0.573954375243979+0.486513281990136i
-0.0771616774222939-0.099231731156373i
0.603614924609684-0.145601665725225i
1.07645776035381+0.307775034166115i
1.11043684799508+0.92870270576253i
0.919152421634656+1.22097541392861i
0.794522212400595+1.02686533302538i
0.854473149220003+0.608687846813072i
1.25031011957655+0.33393050237696i
1.77130404207725+0.634068224098596i
2.00915376139838+1.43277841311712i
1.71712600957096+2.28151879260181i
0.939763588047356+2.84700175578979i
0.00915931567844369+2.68148259853789i
-0.791095823021142+1.91565217963175i
-1.17946766686249+1.12729107164316i
-1.14994651595548+0.514726582019165i
-1.06447544792405+0.330356471608434i
-1.14797649029274+0.378948484858211i
-1.5197116245773+0.0715838251118096i
-2.00114620118581-0.659748923279397i
-2.16214787640725-1.86099761696008i
-1.72439874799481-3.18070052107006i
-0.68076705169989-3.9480960916817i
0.639727292498767-3.99881236573042i
1.82785044013946-3.40569825443375i
2.46433092720183-2.55048827625872i
2.52760680639089-1.88334250158836i
2.40871170504475-1.59354245186767i
2.41277475678918-1.4614360405428i
2.81738075777417-1.07722198978574i
3.41428301180195-0.169519528344107i
3.63452812252518+1.25270529007888i
3.09021838710265+2.71889332856958i
1.70929998892302+3.73292767191942i
-0.0915158185001679+3.92258320953245i
-1.60944225783525+3.31611482511316i
-2.38147455440781+2.35399251692985i
-2.39339025586938+1.56212172300202i
-2.05533929641205+1.2249626573929i
-1.94439969596907+1.19728948894769i
-2.30542721125435+1.12081956915702i
-3.00545157295539+0.641289985587353i
-3.35576583717603-0.290798479080991i
-2.91645498574202-1.48496209020302i
-1.74307444204588-2.25690293454982i
-0.146486917923851-2.25336702875474i
1.0385981231915-1.57235154919165i
1.35717603479361-0.478432725291476i
0.902199036765668+0.303764903703237i
0.164546645289023+0.53809009748585i
-0.112320349136664+0.233179784958289i
0.303989516100403-0.240465202921672i
1.05306404916645-0.309545761832321i
1.59528997236985+0.156575884233981i
1.50349315118924+0.958109496234144i
0.687812750517133+1.47834751226644i
-0.321579140587529+1.24459579054013i
-0.808305076931091+0.3378822921829i
-0.441351635471311-0.810397268820041i
0.660791743480131-1.61393406278576i
1.90922767826848-1.61100775874511i
2.61009463701144-0.881672501242631i
2.53511960081554+0.0733867710355889i
1.96316433973882+0.675440833029814i
1.44908250196084+0.623803906416356i
1.51253567204382+0.166540083184754i
2.10654921651087-0.12607535336913i
2.7635322053591+0.244930710130425i
2.92024672920074+1.30823413567172i
2.18633489525676+2.55912537184007i
0.744155480590682+3.33016627725147i
-0.836367760683475+3.1469336342674i
-1.83806504827595+2.077140093843i
-2.03255703809902+0.80353616780829i
-1.72648913144449+0.0289099384977402i
-1.35058231615271-0.00851288365398412i
-1.56154180073778+0.396987613805573i
-2.40672518910087+0.555289405866307i
-3.36461517807212-0.188070361543648i
-3.7780741419585-1.79216744449674i
-3.15617410599005-3.55994086529281i
-1.6834283023374-4.71477511421357i
0.0548837533007435-4.65445226758976i
1.32556923197534-3.59658640931267i
1.69863125235417-2.32907486779662i
1.41276813642019-1.58963618112706i
1.14844045188907-1.78183435972592i
1.51188846433188-2.39276168841414i
2.67030910416115-2.53775777662426i
4.06718835136119-1.62788620948983i
4.89091935069584+0.303724029752575i
4.61449429684517+2.52952770562115i
3.29433513615282+4.13863220471751i
1.58773934701503+4.56423465752146i
0.192661696750615+4.03603668643149i
-0.314909048617686+3.28828876891689i
-0.213930583311714+3.05318313693834i
-0.25506400592453+3.59139784785401i
-0.920939996996238+4.33831456511372i
-2.41955343344002+4.46802350132641i
-4.13761000357025+3.43812356778751i
-5.11679731073742+1.41191636314434i
-4.90077822099969-0.795871746983768i
-3.6159906225815-2.36650576302336i
-1.9101849685126-2.83459176270377i
-0.629423644485848-2.51852486048845i
-0.174841896812937-2.11470815929426i
-0.255426515118032-2.23583964347219i
-0.160296276181357-3.04675777386413i
0.711158258526379-3.85434747446912i
2.37164765767134-3.99023389104467i
4.13006678533512-3.06822791306153i
5.22855875291931-1.23141434905279i
5.11483847389429+0.653722570184677i
3.83028621860782+1.87939573735548i
2.25878372686511+2.07609202090049i
1.21262790792858+1.45188808227844i
1.08178217999275+0.745597956495158i
1.57725642740221+0.587720707351395i
1.95729391860448+1.11421116891664i
1.60833880547402+1.89538895593035i
0.371452517749552+2.34947169828336i
-1.08276811669289+1.89933769865023i
-2.00369804556703+0.624912254009581i
-1.8508911121916-0.788669523491408i
-0.630999738368223-1.73409356528875i
0.793741871866264-1.65311309965422i
1.64025491802331-0.689583035900493i
1.39732435997504+0.522256810422961i
0.258887027921225+1.27861462772342i
-0.916461648599388+1.14312521776249i
-1.45472612840605+0.389849468840539i
-1.14077773894666-0.422758844051927i
-0.365914704095956-0.615747140209571i
0.157303276380715-0.0535214401155389i
-0.188031151658134+0.818374973322021i
-1.37207967357633+1.22894033555754i
-2.67046245135754+0.609816761094246i
-3.19411437630822-0.851926782920714i
-2.45637177491727-2.57324673023847i
-0.799341946309028-3.59061775006981i
0.984420258685782-3.37300990431827i
2.01745695733106-2.20850222753649i
2.00537708510993-0.846767673996074i
1.45181486881205-0.179335075354932i
1.07474865866591-0.439393107873786i
1.60661882319667-1.10983535061864i
2.91262725323668-1.32646940729565i
4.19635025317088-0.384565731579332i
4.68004950337919+1.57926951620703i
3.7635044014796+3.69515797746866i
1.79029278848257+4.84494971133872i
-0.243268187389726+4.48095621977201i
-1.32486845882624+3.02887003803932i
-1.18990317958836+1.41694850887023i
-0.305820210125637+0.652925807323655i
0.444677225861041+1.10458661558628i
0.227839864646356+2.0971088378933i
-0.878855214709941+2.55715117186092i
-2.20641522616107+1.80672362027492i
-2.75007748038446-0.0484863677042021i
-1.98265779822233-1.97514496723483i
-0.28970694612056-2.85083264435214i
1.39277258450167-2.26632894948911i
2.06522933690568-0.707329468284379i
1.44308460062965+0.65618982815272i
0.0971029019495779+0.834479786443422i
-0.952422962698763-0.270435895891608i
-0.856109965219662-1.88643916897459i
0.413466825716488-2.95205837675648i
2.05170193002339-2.65106969664231i
3.02390579880976-1.13348563667029i
2.67266330124943+0.494152855289805i
1.35147053677026+1.182962978324i
0.0424947342525763+0.54924744553794i
-0.362498045911656-0.906233295997016i
0.551118187868054-2.00213166797622i
2.14934488011919-1.85538766361013i
3.33542648659882-0.387231129638774i
3.28963818455352+1.64573840584782i
1.81792175813783+3.01357084283622i
-0.171753003096951+3.00087780516125i
-1.5162333938781+1.80751113371906i
-1.62161758106121+0.343691305777655i
-0.701427608099753-0.398278600109566i
0.313326659101749+0.0326184883961059i
0.547273402962751+1.13159971587236i
-0.288711370586795+1.86903884215471i
-1.71864128675354+1.52049490785468i
-2.66595218443879+0.108363794394503i
-2.27042617205241-1.58081694031736i
-0.587926304235508-2.52871217577608i
1.49276210757849-2.11755688443677i
2.74858586244176-0.585712364476816i
2.61236988351478+1.19895360159027i
1.31509143180735+2.25337778226301i
-0.227500739096282+2.08262458938241i
-0.914385782808196+1.07951725253151i
-0.464728271588116+0.160897661381978i
0.68354729729622+0.0811289393720605i
1.41106304737845+0.966480025432601i
0.925804430405453+2.12206726697118i
-0.546286577578524+2.62000115640914i
-2.30741298802134+1.83738491880555i
-3.16870761669636-0.060420184787519i
-2.44796916340223-2.15426275172069i
-0.526030436325737-3.5155510459436i
1.66771857488172-3.43167339432309i
3.1054867307409-2.26581341010402i
3.27813818271727-0.85291694160002i
2.59446187058259+0.0495585815059246i
2.0962629777387-0.0195300657433186i
2.33760201468832-0.467783432273697i
3.3780561115476-0.545558859862977i
4.61778970610777+0.404387183502223i
4.92742659035099+2.33743642902459i
3.76308625342972+4.44296274243088i
1.3737403619493+5.69972439820572i
-1.2137297110127+5.41897679385745i
-3.02683577742709+3.88113858795519i
-3.56032666575492+1.75420971755938i
-2.96828170674747+0.0694383843398133i
-2.16585242329096-0.466930589249996i
-1.94110469448614-0.290743137031903i
-2.465348123525-0.230077951957071i
-3.18193064098662-0.963083124838095i
-3.27525013266398-2.61054413419266i
-2.10547935911521-4.50351305916943i
0.159775507369048-5.55499285782741i
2.58470285777289-5.01281988630895i
4.23411436278831-3.11199104391454i
4.41688407774121-0.723635220194644i
3.40390294027955+0.965882033688505i
2.12353374731535+1.36749004680274i
1.50254677850273+0.83938392477483i
1.82789197114651+0.27080414699879i
2.61729655039834+0.61215488002281i
2.98906702070922+2.05470847902237i
2.17620654208414+3.88011675744931i
0.310029880608032+4.87215462953608i
-1.87990015959742+4.33783086389231i
-3.21928534763307+2.43707203067591i
-3.05267659087347+0.213785178974826i
-1.63590939936208-1.07353603660972i
0.0411893078760668-0.816040089331775i
0.819303214174278+0.532376614540892i
0.314176534849661+1.78065177093495i
-1.0203560727515+1.97830441700893i
-2.01785397824517+0.878282909912068i
-1.86549296607183-0.778693447967775i
-0.55393358050895-1.78893290697188i
1.15468971345968-1.45262673731547i
2.09083363833598+0.0377384737406091i
1.64642692692926+1.71677625062253i
0.10343707076055+2.31197904663154i
-1.48087142398279+1.40967755808097i
-1.9785285825989-0.409357806343363i
-1.06090200165483-1.99778321537541i
0.712833561144987-2.32926978623893i
2.26591007033336-1.32545741604996i
2.63123792293876+0.236930094532552i
1.73069284798056+1.28827441918144i
0.38411974281496+1.13661703086214i
-0.349313669127863-0.0423114370035419i
0.169631456540203-1.26436836452617i
1.59397622924686-1.55646764207158i
2.94608457395196-0.578328407182539i
3.28926604895317+1.12556037302662i
2.24958309007503+2.55919312111272i
0.431184519024877+2.82327237368269i
-1.03983736133756+1.79075647977325i
-1.29037188910639+0.286536475977591i
-0.38947729181779-0.657665443693242i
0.927933764826416-0.499881975042631i
1.65028869551827+0.60466005202426i
1.1147595138225+1.84658718226321i
-0.333003938662774+2.34518208633777i
-1.77568955131401+1.71047545144961i
-2.32104875403794+0.348766780623925i
-1.6999374851455-0.806159067945361i
-0.37127537009936-1.15627524904379i
0.655621220505698-0.389224645562239i
0.5233190530883+0.83806141432809i
-0.709739546208886+1.58183014192071i
-2.25581682323858+1.26379908054566i
-3.12859579180649-0.248706141193393i
-2.64541674352243-2.01264280227743i
-0.968797836152791-3.09037881623294i
0.915681327408062-2.98406957722412i
2.01194838320161-1.86148433381156i
1.95804753953411-0.500103507620029i
1.1627998895963+0.226873082109878i
0.522786356348103-0.0254789658748492i
0.787413068394472-0.79682669943108i
2.01718025934163-1.18255021205554i
3.48596362667771-0.400680591421001i
4.16369391267012+1.48301618347075i
3.41955293061371+3.70254381503231i
1.45557053203185+5.12714753612542i
-0.916028637612162+5.11766385247969i
-2.61833581933882+3.76510495220949i
-3.04337414504769+1.81324821556072i
-2.47378463416914+0.451989984845145i
-1.70588783904974+0.0987433496366554i
-1.59015544432554+0.406428425753202i
-2.26314102670948+0.553471434778214i
-3.1693528339407-0.295908121020537i
-3.32662406261415-2.20510554536134i
-2.07450686066569-4.38718393211213i
0.406448338081998-5.56134820687111i
3.24522231399612-5.07345413395583i
5.166436343776-2.97689808103425i
5.54501083706549-0.216785201732042i
4.52118475260977+1.80287994373716i
2.99776950603774+2.51134695946202i
1.98755756963759+2.20713721899047i
1.80444733369931+1.83734750180915i
2.18950603945901+2.16595283643417i
2.09862961568139+3.45842736970914i
0.776187109779147+4.97713250588567i
-1.63193604471401+5.49996140029217i
-4.23687284348037+4.32001190606781i
-5.8061041423823+1.61782973229004i
-5.67560296119972-1.37882417819053i
-3.9724399841524-3.44950384201119i
-1.76632106627934-3.92027320783759i
-0.197790720654104-3.10290730995571i
0.263016394334468-2.07715154209039i
-0.0983452409317921-1.87321027553279i
-0.270694614879993-2.67573119197251i
0.61490217139313-3.61445069121261i
2.52170226767189-3.70737042317304i
4.55931984926732-2.30362615702074i
5.51191126600407+0.458212264625105i
4.59764816782198+3.29918027436612i
2.14916039580104+4.8994089759591i
-0.647751901242749+4.63893541990485i
-2.46793093991932+2.93157074553245i
-2.68179746896429+1.03149851435086i
-1.73499801535259+0.0337515650058709i
-0.728824783440996+0.293565347182287i
-0.654638862512097+1.03830376618099i
-1.7074934131906+1.25354685681377i
-3.0474424158619+0.346163345643064i
-3.41458966250585-1.61722998497069i
-2.22495576332789-3.62137928538542i
0.230910016619183-4.42194809987673i
2.84089833970164-3.47916945349301i
4.2079739020407-1.35301336792803i
3.86402517885743+0.844556567673823i
2.3210815687019+2.08430294998365i
0.711862294741974+1.96967418368012i
0.132311342678252+1.08984277423436i
0.688002229029071+0.466734003298615i
1.64789395627948+0.82657648894941i
1.91057813906176+2.06398441608644i
0.859503217073829+3.29958374931997i
-1.19124279935408+3.57477772250216i
-3.18022220583618+2.40647846341211i
-3.92359973402815+0.243554067759359i
-3.00555970743484-1.88617513872392i
-1.04880834320963-2.96143792704313i
0.789523342661754-2.56114136536748i
1.6042838270895-1.22662432323297i
1.08176170147551-0.00867328122540336i
-0.0372904027553792+0.240198981219194i
-0.676189897956763-0.508117965012982i
-0.211435391620078-1.64970125336726i
1.23448671673914-2.20635765273635i
2.69833443832262-1.5017257272627i
3.18617997741069+0.168788978207123i
2.34372401551513+1.95265369569848i
0.503866490028717+2.78644983191759i
-1.35479031760503+2.17326238406471i
-2.06316979035851+0.55208150452475i
-1.43620853460058-1.08750907407168i
-0.0409897167780335-1.67119640281586i
1.09268431002728-0.977632837800483i
1.15353868377968+0.358066267203665i
0.126458099487622+1.34759296160638i
-1.32454282595003+1.10890537019771i
-2.06793260471445-0.314646643680357i
-1.48999456310392-2.01846741930403i
0.133152898546397-2.88251520798526i
1.82166615793723-2.25769229854623i
2.55276546938915-0.515443803570919i
1.86126256353577+1.20319900276537i
0.29267634492741+1.80568296561033i
-1.09764703323632+0.902399598565842i
-1.28334939681166-0.864362787310131i
-0.0228007889721722-2.15409834021713i
1.77079983061572-2.03181578844538i
2.98818780893634-0.508376768068106i
2.83935583364868+1.54871747186579i
1.41366850879835+2.78483185682665i
-0.318960173983135+2.47763565765194i
-1.22393780397374+1.05021244252914i
-0.780656553133845-0.418384881655601i
0.604301054830708-0.75082046352384i
1.75382621291573+0.407285850926687i
1.62588665671655+2.1909210607341i
0.0715373306799095+3.34368530384341i
-2.05507156305616+2.95294727754992i
-3.42651209683526+1.02102571415425i
-3.30772341097138-1.26918493023994i
-1.77250599188759-2.68490309366804i
0.127476505676679-2.628371157551i
1.22738040809314-1.43634923132053i
1.01032978716266-0.254533704425313i
-0.0263293021506953-0.114619158641491i
-0.681108524234252-1.12781388761649i
-0.186179386035354-2.47688537767931i
1.55653865866391-3.14318451860389i
3.58428280215448-2.26590900599788i
4.66372569191336-0.0546920967199551i
4.07107845950573+2.30251248201687i
2.07000171991567+3.68364713657575i
-0.214036259189474+3.44714154419622i
-1.73895657635867+1.99377915472953i
-1.83898596742981+0.40927999663694i
-0.891406053711954-0.401510259793006i
0.0502753836605364-0.103596331275791i
0.0521230054356058+0.695023340874472i
-1.02218608903658+1.03343592530654i
-2.394630560497+0.255299455078029i
-3.01220926518258-1.56055371491222i
-2.13943978327138-3.52568827845394i
0.00928047091805632-4.62291385368608i
2.51787058853043-4.2233153669318i
4.17039467984355-2.52724555198453i
4.33595711443017-0.448622833156062i
3.35632149835119+1.03680138072223i
2.13694809990339+1.46780986013732i
1.50195927392544+1.11724111525112i
1.77571582027219+0.846149514576368i
2.49858002534011+1.33257832869174i
2.62417719925229+2.62283685427253i
1.5273592650141+4.14061435032257i
-0.74564301312607+4.83695076990475i
-3.162390529664+4.02840192213991i
-4.57351784643458+1.88737643175001i
-4.42452063718681-0.632227169720257i
-2.84998561410076-2.38461022566175i
-0.950659997246105-2.79465998134472i
0.248042253287517-2.03759608496525i
0.274328367986446-1.00757780092405i
-0.44470526526461-0.722555851087129i
-0.785400991565074-1.45421263601894i
-0.125405020014845-2.66518505090543i
1.61960376404111-3.27217186643417i
3.61889013288191-2.4419042547938i
4.54299367769064-0.327070238747643i
3.86950000942567+2.07675167919435i
1.87481531868119+3.47178638984558i
-0.337935257064636+3.1760939454874i
-1.5394828078767+1.56254157549514i
-1.23511976682487-0.207850691664898i
0.0286131906476189-0.994828660640642i
1.09909171778481-0.387783696616163i
1.13799463210759+0.975569261143343i
-0.0275311096486763+1.75734881876982i
-1.50995142747762+1.15642349412563i
-2.13025873800557-0.643643114805427i
-1.27085004566048-2.61273525111876i
0.773970700815016-3.49131947400836i
2.84429127645985-2.63241943844341i
3.79924966471211-0.491949239309639i
3.12686844924224+1.57199546671616i
1.41404218305773+2.41333323704314i
-0.117230264114975+1.7724237237927i
-0.54641550915658+0.301036655031084i
0.260625142320169-0.780900921268136i
1.53620605245285-0.555915194219212i
2.148022932526+0.774594778472554i
1.45084628416969+2.23848176412553i
-0.189041866493177+2.71635082203773i
-1.83570136867419+1.69042379766124i
-2.39349032691779-0.290487006270792i
-1.37013520350235-2.0119038616794i
0.529124030206136-2.40700434140654i
2.16514600317852-1.36062336724943i
2.63076171092446+0.478520971200752i
1.74748953243707+1.90952017562039i
0.157482247250504+2.00508577292899i
-0.96467207096446+0.996636965893871i
-0.855144215074195-0.354500473349006i
0.220644602322482-0.957510968153228i
1.42651040930467-0.284372160281883i
1.77979736729913+1.14642893810637i
0.816750917333761+2.47690583641854i
-0.995147550815668+2.60283626700321i
-2.56672881720381+1.31191531933461i
-2.88414506968885-0.63158647899289i
-1.7843619331866-2.18706877439246i
0.1278004164619-2.51649114036135i
1.64751427496928-1.62523418821968i
1.89436641087219-0.236634845946813i
1.01756462312514+0.688682489174626i
-0.255401084723319+0.534305530333408i
-0.813067405336172-0.587603593261638i
-0.136503024259835-1.74855314987502i
1.51141847158024-2.04226171287413i
3.08477005419211-1.03634360094185i
3.42678340854888+0.799186768288265i
2.30004625511617+2.32571760675823i
0.352575194409846+2.68445431521991i
-1.20214318018802+1.64644854440287i
-1.44993197016921-0.0579305905419372i
-0.26858580984419-1.32351741522609i
1.44133274578378-1.34167934396381i
2.49805545994436-0.166228062652466i
2.26286354450315+1.39189436012439i
0.854013522179418+2.2810144122104i
-0.663219283137398+1.87229564667356i
-1.20952404764196+0.475846928338406i
-0.410295796495566-0.85385260781523i
1.2293030224976-1.04085630124391i
2.44198975684991+0.13032172215024i
2.3181885695404+2.0691044302595i
0.701590694655913+3.44931082984352i
-1.53572062300763+3.33277299918379i
-3.02155466310686+1.79561506018962i
-3.00767210089416-0.387347131804974i
-1.60466968793455-1.87097280621531i
0.128819481940474-1.91680185950231i
0.950577592211952-0.749708777337707i
0.425419346215342+0.536180175956084i
-0.885143323689445+0.733955240015332i
-1.88094309356871-0.443174781686125i
-1.50476863620579-2.32426970605085i
0.304345647502277-3.6163681876053i
2.67431525564785-3.34150311485576i
4.29144866673541-1.410476790111i
4.17053362933712+1.14910896494451i
2.5652175057576+2.88990593169706i
0.560544809294542+3.04333552441128i
-0.64514137221966+1.86452314892189i
-0.4633537412395+0.446471952393827i
0.640886944910195-0.00888968593884534i
1.4702857607713+0.914992992251239i
1.11650456584192+2.51920170788061i
-0.558204196434454+3.43383291417171i
-2.66975442141297+2.72877294142291i
-3.87973807645398+0.565273029113207i
-3.36212307945377-2.06226168214911i
-1.36566634327754-3.61963557196131i
0.932000125004347-3.32148725919808i
2.31858495190522-1.64404053891361i
2.15225299253752+0.175702560964332i
0.899985448386284+0.927443390094524i
-0.251695932784419+0.214927521560136i
-0.239003530952517-1.29694860597337i
1.09905896787346-2.20636343488329i
2.91163313249168-1.61858847376157i
3.98054763685144+0.290478518908126i
3.48554268052247+2.53023746127979i
1.61086165541987+3.80484405049464i
-0.588562053369966+3.36663387806799i
-1.78767988270757+1.73123919009276i
-1.45391167993958-0.00746542067431803i
-0.126928136427401-0.744430568835054i
1.18875714304516-0.00610515046349874i
1.48063333185333+1.41166725004701i
0.463672998391262+2.4698813541138i
-1.15519347525002+2.35301812408504i
-2.27607256322075+1.04269159867559i
-2.09067316016995-0.553340098453451i
-0.772873176149756-1.43200433849941i
0.730975271525635-0.976281338350054i
1.43226816140524+0.413584831491205i
0.785868757708404+1.76283503295279i
-0.84591793933779+2.1005734333185i
-2.3778048745377+1.15058085517317i
-2.78049510836462-0.531494030967302i
-1.84705837822741-2.02646936037353i
-0.182793960853289-2.42455951074908i
1.1894317637504-1.65162179457792i
1.46094882526163-0.398776058791155i
0.680172099592942+0.370453917542955i
-0.480922792061764+0.10095628431151i
-0.992958096363219-1.06316036338196i
-0.154749631532226-2.28315574673828i
1.6083659350781-2.62015738958911i
3.30926687010711-1.64590045410438i
3.9709960464187+0.285275063760228i
3.10368019853095+2.17386023485751i
1.25387947963128+3.00390490436097i
-0.44363725711785+2.42419523061579i
-1.13101192935459+1.0623258992514i
-0.489240476699247-0.164592379944355i
0.839211395562584-0.363731454278162i
1.6187320110134+0.604821602825828i
1.18082840261741+1.96981472654661i
-0.374115466778044+2.68640846141193i
-2.04257831563159+2.02250915642721i
-2.71140142622092+0.274079801864173i
-1.91598482915031-1.54754693868931i
-0.0329129506986756-2.32786815164438i
1.69612296681399-1.55554366500408i
2.18622182444395+0.182925244219912i
1.22312375653708+1.7381113677409i
-0.449865446805513+2.06391319983395i
-1.63600055881458+0.964913898077018i
-1.51719061074861-0.674099301628661i
-0.159343426054342-1.59712335778819i
1.38953718413121-1.07915811567068i
1.9176709645581+0.555727126636069i
0.956598490123264+2.23015893075219i
-1.01630983778047+2.62790074721594i
-2.68793621949503+1.33797367993389i
-2.8898808913673-0.814640102054568i
-1.54961181699578-2.56807748188826i
0.449849229607552-2.75334447842622i
1.86002485168822-1.38749598078542i
1.84742384904841+0.482924525540705i
0.515636521893785+1.55932301809612i
-1.01081193812698+1.02042618005376i
-1.51894274617296-0.578984592680711i
-0.592035841068749-2.05933431760704i
1.251830477898-2.28847179277079i
2.64277628355866-0.913859771242334i
2.63215863417726+1.1742521570145i
1.23768570131202+2.56870549683455i
-0.728445349043376+2.39947981325128i
-1.89405468435444+0.83989820011318i
-1.60639317806712-1.0902453422119i
-0.134042157005852-2.02541149335069i
1.49603962344976-1.50248943294866i
2.14132946758861+0.00901676213915245i
1.47673068847788+1.41982004863623i
0.0626197667965476+1.61607534773329i
-0.981949899713984+0.582912333213821i
-0.851959961972885-0.916606565199623i
0.479546828095142-1.77090323548754i
2.11066223481952-1.24152197759642i
2.98732348859469+0.447353307868533i
2.46711945080846+2.2829114922534i
0.768267082891993+3.16537979194258i
-1.0701466547542+2.67654557322036i
-2.10976109308071+1.1470603861757i
-1.85068536951515-0.34945679502593i
-0.708333040305108-0.861642107280934i
0.378850524161908-0.315315119007068i
0.516389516345899+0.698860965008191i
-0.452421998919524+1.28750624848583i
-1.75455820125023+0.886349658831151i
-2.57239261776672-0.524485805856805i
-2.17001745275471-2.21699454256371i
-0.579457509279488-3.17447669158353i
1.27913015314018-2.89656912032961i
2.420842187224-1.55560169272844i
2.36948799089027+0.024788531534572i
1.34524796243069+0.927483742753684i
0.147867676204401+0.754804886724054i
-0.275589953234561-0.0700798969239142i
0.295662618655263-0.793633119906023i
1.44553569054833-0.705639780378409i
2.21961472825044+0.381720815559771i
1.87621078203207+1.85984326847167i
0.397514601517736+2.81730605778847i
-1.52125302002834+2.56142433650632i
-2.72470425341598+1.18718677112168i
-2.5919341458025-0.594334810257247i
-1.23733070670218-1.73783652593695i
0.362626779675666-1.6385607482978i
1.13492485084658-0.554259314692808i
0.664517695193581+0.654769038847839i
-0.653128455649443+0.994286183249393i
-1.74636844079757+0.126381973083158i
-1.71115673869056-1.46068509917617i
-0.389475901466691-2.69138138463595i
1.51291902193291-2.66064674714366i
2.79644272813636-1.3099435464275i
2.69823228850733+0.478010628196061i
1.38439646700558+1.61955203767369i
-0.164367688917929+1.46689926021563i
-0.805519077678817+0.124222912143848i
-0.120724213133479-1.33322215758866i
1.49700987307558-1.75827216928903i
2.90513876681425-0.770368117645175i
3.07531118679562+1.09421542766748i
1.90801666916978+2.63777668024163i
0.0666989441552761+2.89950938223533i
-1.25448320860913+1.79705750121979i
-1.22010233355826+0.122187906299731i
-0.0810358657447539-0.846302574070599i
1.27701449612292-0.416236423235092i
1.75320787998252+1.08730333204878i
0.71076301242802+2.66168520463469i
-1.22450775890856+3.04641872418089i
-2.90398705633427+1.85997961736766i
-3.43051941617674-0.258123791009835i
-2.46660130268506-2.11484800522833i
-0.76651984670406-2.61798518601534i
0.468652079693794-1.8033426417901i
0.555778367837013-0.473640251108907i
-0.441667378436856+0.187415948631853i
-1.63261310786717-0.460759958355874i
-1.90109942775691-2.07654586404857i
-0.794514813098743-3.68853499198607i
1.18426485661244-4.02205430935485i
3.0033660865339-2.87151895000151i
3.6307171245861-0.827691496250576i
2.80131794173786+0.932808077785088i
1.29235903144505+1.33814307247003i
0.186012899378865+0.519488175301918i
0.271423954784023-0.756025653733988i
1.38785287071065-1.31942716756067i
2.67888155083822-0.532636439411365i
3.19495650010764+1.19606526253284i
2.29688279517989+2.8629257476213i
0.466982965624443+3.39596213541534i
-1.23220473583283+2.51676686607905i
-1.88042599428939+0.851143434871426i
-1.13151003325172-0.501371957385629i
0.283255772355992-0.685278723525781i
1.31654603332099+0.32708209463717i
1.14551929979268+1.77605939547497i
-0.173933076390163+2.49062549399316i
-1.76293700364877+1.99422486474961i
-2.66275779137515+0.476840924179352i
-2.20820531988566-1.20479307565614i
-0.739767375254083-1.92443068801555i
0.755677073303075-1.45489233969642i
1.35521475539081-0.202805803162912i
0.685608284728365+0.82516476788159i
-0.640006664702538+0.850003303347199i
-1.55098928729348-0.217219348191932i
-1.33478083507989-1.75312957527388i
0.0479988210880509-2.69769350430566i
1.83772882997742-2.45532546784702i
2.95045821748313-1.10720834785874i
2.79449040929643+0.449503584837572i
1.6090526702393+1.34632677823674i
0.252069143618745+1.16060689999213i
-0.310784832515552+0.130018548455347i
0.283444559969389-0.817459513870421i
1.49691828249293-0.936616174006725i
2.41998029022701+0.0264108527066755i
2.26443823970054+1.50660906067367i
0.894466879245817+2.47740881479859i
-0.882015914256429+2.36665635643512i
-2.05868788617295+1.17714508040006i
-2.01032317667933-0.468267251398945i
-0.861669835841672-1.55099055667754i
0.478684087777964-1.52567991877897i
1.09030617906012-0.601664439916612i
0.591572752654544+0.410552825936242i
-0.571134966103415+0.640556831505375i
-1.42548198646634-0.177815119351955i
-1.30384747414245-1.64427005000599i
-0.0309385277679075-2.69589407934255i
1.75821056789116-2.58511647181033i
2.8974202567798-1.29681896295769i
2.86773232687307+0.556889732442304i
1.69783407140026+1.75283607695158i
0.172468026709335+1.79654074389222i
-0.61947645843343+0.843467984756224i
-0.279775244201799-0.390685874490409i
0.851759456436679-0.795854363863349i
1.86219942553061-0.00910453024147682i
1.90540058666085+1.49363755207633i
0.72019054451423+2.67537402008186i
-0.940865253420232+2.72445905270795i
-2.11944732422082+1.43197814243903i
-2.11553658286548-0.377368445528683i
-0.872164499126438-1.54184556516625i
0.653806180102817-1.44111566047153i
1.47930852798751-0.150913046837664i
1.09162628284125+1.25181805536317i
-0.186322559856019+1.78934078274487i
-1.39597978938403+1.03518811323552i
-1.63511565146697-0.560041697970156i
-0.682321917036064-1.80017643533198i
0.860685902097818-1.92974008776568i
2.01316512547498-0.778944854228379i
1.9639152757119+0.843038216157318i
0.755247751353176+1.74868914725904i
-0.685222955980889+1.38620879606784i
-1.41384609220355-0.0639951925876951i
-0.880687748154603-1.5524473888685i
0.602006604295756-2.10051355135242i
1.93560900640932-1.37133879706906i
2.38011656493036+0.126091780997282i
1.62688544624626+1.32573639880804i
0.216541097573992+1.401789850752i
-0.725349572413793+0.322767911907793i
-0.557671459086839-1.06116834175545i
0.654112087660221-1.75800773124216i
2.02583716717234-1.20470711258985i
2.58261936878058+0.304954048058002i
1.90357152538503+1.71993291663265i
0.407120656380127+2.1238437956443i
-0.962725889946707+1.30945126485832i
-1.40485000056305-0.174035802834355i
-0.56464721287737-1.26877762290435i
0.858298925684991-1.30730598705723i
1.83025734100882-0.325537891451426i
1.6572908967603+1.00973955541687i
0.439243519837356+1.74210721685292i
-0.885917775109117+1.32715593559541i
-1.5666077919683+0.055325527110767i
-1.03588753538488-1.19988004832223i
0.395850138606959-1.63021380145159i
1.71487693519809-0.868605640406064i
2.09728573674074+0.555698248400912i
1.23638985222878+1.77258224542655i
-0.203080764332252+2.01932072150719i
-1.26950504855046+1.20140156224682i
-1.39795503554313+0.00916028059888748i
-0.581054065956629-0.758165875465794i
0.609052686976854-0.570907955355184i
1.15971631682547+0.344064326965798i
0.648991099688385+1.40629142049785i
-0.531942965986727+1.76998597967099i
-1.72656135354617+1.09913479383271i
-2.01523953371552-0.138349789261438i
-1.21532888612727-1.35391539587609i
0.144454279183257-1.73792470888272i
1.26807940150307-1.0971384222473i
1.40840773653394-0.00657835102020544i
0.638647349290611+0.805746266901042i
-0.413029098634967+0.706995390810441i
-0.916573892417591-0.2502485831951i
-0.379555411204935-1.32000241625388i
0.938518565533922-1.81063913740502i
2.22944847733732-1.31144629511042i
2.7275274363346+0.0543048840788166i
2.15230536528471+1.32266388555384i
0.91160566118019+1.85061184634308i
-0.173274939596353+1.40576443294342i
-0.456109297606433+0.21692402597168i
0.235551054494997-0.660864503364206i
1.28234102408044-0.652296826951286i
1.95030739212571+0.244389831323561i
1.65024255200225+1.47880511657133i
0.461513656109787+2.1670523191342i
-0.773321161475728+1.82329565316605i
-1.4159169457688+0.57581946572255i
-1.0234176256989-0.737894427865444i
0.0749823944328141-1.28093449344417i
1.05063558975666-0.745652329106669i
1.23650301171014+0.43736606074167i
0.452414509288727+1.37891197428697i
-0.72080021289388+1.36494169930558i
-1.54263575201415+0.360006958109724i
-1.41847824654358-0.991204754549338i
-0.350349647867574-1.81405573042452i
0.954089989777616-1.54634273606313i
1.5890994575747-0.366436299525204i
1.15283378370392+0.937261634396442i
0.0273169568589149+1.47894996936744i
-1.13620972317404+0.883089032006075i
-1.51597049519507-0.408589747001855i
-0.804257179901154-1.4662971755539i
0.443728159107617-1.60340326148033i
1.42399210004814-0.704010475056064i
1.42424932269809+0.605032013465775i
0.496349930641581+1.41015955852816i
-0.676305212694948+1.22130611571883i
-1.34835495656131+0.117519825972507i
-1.00416181539173-1.08776482454162i
0.150777281941376-1.50492748066654i
1.32286652756104-0.955520058008038i
1.74195537991922+0.299928242788178i
1.15761311829836+1.38384092350755i
-0.00659546398426874+1.50526228530923i
-0.9247145641578+0.720121134937049i
-0.90873015444355-0.456874889505885i
0.0311562264504487-1.16220650399592i
1.27125458150566-0.894464935447194i
1.95917873983798+0.227511853659857i
1.61718606167626+1.44008992121571i
0.491270930557409+1.91708831851735i
-0.694680849676413+1.41953132161752i
-1.12146464040599+0.267360239217143i
-0.512863542308171-0.727818173016318i
0.674432739876815-0.947327052328011i
1.60653282345209-0.240848660448623i
1.63590930486611+0.834326238876319i
0.732058788311337+1.55713194680633i
-0.466023803035344+1.42322425800108i
-1.15367737556218+0.448836381142075i
-0.882763697488567-0.661545983268668i
0.175372591415606-1.23085476784724i
1.2884592114524-0.810255258055828i
1.70220237999972+0.248761801585859i
1.06382686354339+1.21403536482659i
-0.181113254212748+1.4417548225225i
-1.18159251188111+0.720457221321782i
-1.35471082235082-0.417775606510784i
-0.569470564314762-1.27681087591714i
0.571726746892573-1.32235660942785i
1.24196582718735-0.535887719964524i
1.02213498164308+0.450135199374887i
0.0156583542268138+0.930863864231804i
-1.06726039806647+0.577057016588517i
-1.42271771384746-0.506269950263059i
-0.799738591766922-1.56463893278382i
0.421637567312163-1.91204594480178i
1.44471319489262-1.3286359258516i
1.65795188255202-0.170114573783223i
1.08131290979578+0.783092292408296i
0.0821436428631594+0.996209661787419i
-0.600050515254536+0.418138663536023i
-0.421975576912288-0.454445919227253i
0.394551848366116-0.920000059518549i
1.29634249274583-0.507305196138252i
1.5514429953208+0.556322747834773i
0.941968333176034+1.66922224307181i
-0.201439408089259+2.10438259647347i
-1.33669291293579+1.54681852555948i
-1.66228613312782+0.433026307145363i
-1.1317028848434-0.610836000575513i
-0.249872273923907-0.896560883306816i
0.45337631678085-0.380766172470177i
0.391995114038812+0.420624647441038i
-0.316409401401623+0.841099336882567i
-1.04837560129582+0.428734484595028i
-1.26414728884804-0.614364978011748i
-0.655552788854311-1.69406506208041i
0.598016298161319-2.06476120696096i
1.78997227355664-1.46462594429704i
2.27630026389447-0.237842972808365i
1.91430899485136+0.898213421431547i
1.0396638953794+1.26453302381786i
0.317504930659229+0.831843012402043i
0.283404091399953+0.0441114943425839i
0.87674990506868-0.411246463548076i
1.65617910932751-0.0114030618835787i
1.9894609984203+1.04965073254482i
1.42576095564922+2.1869270119197i
0.191877645257019+2.63577785484179i
-1.09090182137548+2.06016362077973i
-1.75621166640487+0.898973064749837i
-1.55921438793469-0.280512089484229i
-0.779373113893529-0.799024860479495i
-0.069542163956653-0.485951013217868i
0.0341914493339534+0.132554486298011i
-0.568311480738435+0.501025299506935i
-1.49235992903636+0.0657098202206326i
-1.90875820487594-1.07644960840399i
-1.40609576375545-2.28741190368256i
-0.220383826010362-2.88809266865488i
1.11183390882422-2.53285580983352i
1.87255422756961-1.53339032851858i
1.68574315901871-0.497727570344377i
0.930746463574886-0.099799575147048i
0.278915449146552-0.372993193745885i
0.222123230130055-1.01722202098061i
0.933251531809304-1.41208852486975i
1.91207544334051-0.988229031954527i
2.48792842025891+0.0258063937714882i
2.20896633329046+1.22289141563307i
1.07028755436385+1.94964621166812i
-0.119378585839412+1.79672152299891i
-0.728286842098906+0.991193157041974i
-0.49061515626119+0.217118645770038i
0.301630731999338+0.0759732115021216i
0.876341855587248+0.56850294342612i
0.752885169200784+1.43444706236272i
-0.182652032560291+2.0484217437929i
-1.33139000371662+1.81823691456014i
-2.01395827471307+0.844446974954936i
-1.84283688018083-0.25151498569474i
-0.911211613311993-0.832305261483792i
0.0576505973456845-0.675264406240543i
0.452745007641293+0.0142290475522124i
0.0377229037287922+0.685016952504448i
-0.872601438582078+0.752627529042154i
-1.51608326121229+0.0228655357124246i
-1.36350717034608-1.05844707422666i
-0.421349555915448-1.86408089382344i
0.82608607641384-1.92581109547998i
1.6277331220317-1.14043754484225i
1.65466771781882-0.158634039513143i
1.02564354257613+0.374129407213578i
0.308634197808283+0.239351888795341i
0.154393280063225-0.458059297457609i
0.705226859047692-1.10027751175497i
1.69920648835775-1.10714882563979i
2.44671948846409-0.400560483569902i
2.43492256694343+0.737588527251974i
1.67356765810764+1.61217128053777i
0.590689322015241+1.79036662554035i
-0.195899310589651+1.29781996656853i
-0.305124679399161+0.441993600855728i
0.139540180068507-0.0989578215800878i
0.626325070898086+0.0490240274646656i
0.654204032839058+0.702966847143221i
0.127302577157358+1.30365994073593i
-0.792001297399296+1.33543227201466i
-1.63669929595514+0.631995598121997i
-1.77606035465158-0.512120005801797i
-1.18630139704249-1.46881969777473i
-0.289507630555461-1.76620260849171i
0.388865004034997-1.35220263760356i
0.530303387502534-0.653575886592537i
0.180823948590884-0.201295855997827i
-0.325166145556154-0.354918310514748i
-0.507472101319903-1.0450254792322i
-0.01406191424955-1.70910532927985i
0.912004056493982-1.81890330964267i
1.71893048594784-1.19427048142736i
2.01662424753315-0.0812694807534328i
1.60316728665762+0.887664482545077i
0.723640676874031+1.20525894354054i
0.0131819667193639+0.88428174871051i
-0.125512242322344+0.283607054887866i
0.267840948060852-0.0760638893009858i
0.887580348848183+0.194366830380242i
1.10021228286584+1.02908812386945i
0.642430501999284+1.80650531912621i
-0.309666060598496+2.0166358860842i
-1.2748692860845+1.56381369810466i
-1.71246164393556+0.551818895582631i
-1.38573013465063-0.430005359654869i
-0.562158081894286-0.798017769274683i
0.155110344218965-0.498506984589297i
0.392541228455966+0.119270465216579i
-0.0085601153145738+0.518221465514523i
-0.61254455135213+0.319122491127103i
-0.887244052070268-0.413622889578293i
-0.541708637575832-1.20688246442185i
0.347306956333994-1.5476324344655i
1.29061598812084-1.21213051846818i
1.78415248214997-0.431632887090547i
1.54720024917898+0.328476156850759i
0.835370914812988+0.640184521097106i
0.190675542768443+0.290818894631206i
0.125286304442439-0.31167105099959i
0.653454333208792-0.666038462845886i
1.38879323930257-0.574317628225269i
1.78859666439165+0.0696722309388657i
1.54007048498134+0.838448987867088i
0.753685794139852+1.19020753124226i
-0.0880612750424048+0.959747862156921i
-0.487847948771536+0.280082600158083i
-0.284007754798769-0.418035616951341i
0.391720932027903-0.666535648811942i
0.96531247782595-0.331473111559332i
0.996997122451356+0.294827722884007i
0.397691656081253+0.780060514094672i
-0.41700297712222+0.740421289980194i
-0.884813543182059+0.156695423817111i
-0.79597539092989-0.583911446185637i
-0.227639279056907-0.998652468579316i
0.489745808505005-0.85016002425059i
0.831602901032354-0.260375229836488i
0.494840349477663+0.366440787841486i
-0.238892744374075+0.613818200603939i
-0.868508639462787+0.28160721429475i
-0.921369144352323-0.433439098980524i
-0.414867251616571-1.0561683880961i
0.386269848641124-1.17435776310796i
1.00567998116635-0.636702526183964i
0.991984896677068+0.160337000345256i
0.483586369273809+0.727661791842191i
-0.182716229217909+0.747362357482249i
-0.514018194609226+0.268633228722119i
-0.271313705136528-0.272068506501738i
0.330082706747649-0.526717420076929i
0.883679381721042-0.184320418087741i
0.993701294501338+0.611520925578913i
0.50403260896332+1.26220561859024i
-0.265151942513388+1.3809981038475i
-0.825400676943476+0.899731317395432i
-0.894928730905634+0.121414614040201i
-0.445958903531258-0.542262442368984i
0.168600286354619-0.600102571269027i
0.611082563088165-0.120080973850549i
0.523522135434189+0.380013127288229i
0.00814497840776864+0.625141871460899i
-0.416910236997198+0.237378267148332i
-0.420350956633846-0.564383475481867i
0.117805564242119-1.18393819749589i
0.938542071580403-1.29073485675242i
1.63383218703072-0.769825443498932i
1.82376099461018+0.044503041118085i
1.51448434476834+0.671296972822899i
0.981778372588556+0.850895780093426i
0.587017479183078+0.55344635581023i
0.593336702150482+0.163115647006522i
0.906920223501722+0.0651639286429183i
1.16822684626567+0.459617930247714i
1.05376359115786+1.18725704106699i
0.45387354185014+1.61316490534474i
-0.456250150490438+1.5372513526288i
-1.19585935318396+0.933926577732004i
-1.47549549162347-0.00287654177771541i
-1.21842542196685-0.723475392576883i
-0.683717869717461-1.00348738990149i
-0.254047551183931-0.844445921867058i
-0.165382522410986-0.594335138067407i
-0.472058434066014-0.615856298059013i
-0.723598059560049-1.01643663353278i
-0.579556984845879-1.65621528787361i
-0.0075002666894771-2.09679056865686i
0.941525381022552-2.04468829786235i
1.75855814475902-1.38768795522889i
2.02690458239816-0.48689190050787i
1.8005067943414+0.289198740188339i
1.18589901494073+0.734414692024717i
0.616256396982852+0.692368764454174i
0.449094213390553+0.521381510360016i
0.600536739692641+0.573285725103863i
0.794023614776182+0.909176380365858i
0.676572366328412+1.42397622516681i
0.114220196439045+1.86788788103695i
-0.796347545080257+1.88935860286929i
-1.61115593019861+1.38949764745094i
-1.91944977113395+0.535920951776852i
-1.63137891095075-0.274215277218177i
-0.981492796867274-0.674949268135253i
-0.408378172687277-0.687431437425473i
-0.133525263016162-0.451572753538873i
-0.228048434509953-0.309481071588753i
-0.454784761387054-0.461438193621983i
-0.343715140095667-0.842010359619295i
0.191485856666653-1.25295443858158i
0.983378699103232-1.32247776632666i
1.74502761664568-0.879912735465726i
2.01416446760883-0.0776528876551945i
1.74501399278967+0.67753320365799i
1.14647846709244+1.05161311436385i
0.583701157083315+1.00772767659499i
0.41583090681631+0.646954210129524i
0.572866153167744+0.318324025855455i
0.83346510461884+0.356347695015225i
0.872232878729539+0.700601763220363i
0.464592033302012+1.06695952660842i
-0.181445791253946+1.12934196185772i
-0.733179567217698+0.727782779113666i
-0.934616553145958-0.0287839053550749i
-0.566952681504659-0.760045898134593i
0.101870703606494-1.05741834960903i
0.606624921104133-0.865951409914482i
0.75845301106827-0.338123272932498i
0.498083782653002+0.119880602381897i
0.0385159757142017+0.114200900625769i
-0.174719071924186-0.225901614430022i
-0.00516819570071666-0.652457666861715i
0.414964020665317-0.841824442157343i
0.816254211387742-0.536348680362937i
0.811947833696944+0.100736405698245i
0.367523056920789+0.67317899766986i
-0.266757379997487+0.74926662666502i
-0.837519205449621+0.333038193499004i
-1.04035803485794-0.351405366237992i
-0.686688143951624-0.962371918121051i
-0.152928432017698-1.10097819669359i
0.183258618440297-0.824757814033529i
0.25424799932797-0.359458498575354i
0.0246821524814502-0.16208032383306i
-0.15553762690424-0.397489346072738i
-0.0613082425629838-0.821037165473941i
0.408771008703812-1.11187591543994i
1.08362449413095-0.918832418566494i
1.52201552230307-0.262718362410957i
1.59409815349235+0.6077100131041i
1.18915628486918+1.27097701899866i
0.552590836354158+1.52154285281146i
0.0425769770014688+1.35670392053369i
-0.211561327813412+1.00466457803394i
-0.184486410033138+0.867105177042972i
-0.0832771850065593+0.982846290701258i
-0.223168731428428+1.22708664975092i
-0.69237505864874+1.36616459792098i
-1.27008858830134+1.02978080940526i
-1.65038196244982+0.279388844308841i
-1.60522765665784-0.547648901383966i
-1.08340230659993-1.22258943157621i
-0.361449118496478-1.47022979979087i
0.254013673252013-1.32397888914663i
0.640457541914369-1.04373487130725i
0.723154791372116-0.917623224989798i
0.703683715260002-1.00293715026072i
0.903706650942922-1.16182155348115i
1.376076008564-1.23219275198458i
1.95708639379986-0.899533100992147i
2.39502667728119-0.216764466795142i
2.38283537671193+0.544655533141355i
1.88030357507654+1.18111756377236i
1.16784300338508+1.45870177484529i
0.518287039249601+1.3561092135324i
0.124801662596564+1.07097597124052i
0.0527821442614169+0.841940011313101i
0.0608503400024925+0.766943987242619i
-0.130513187268104+0.851131429503838i
-0.525726737534548+0.890806456896531i
-1.05453380232957+0.63551773751225i
-1.5002633477425+0.0993460278543109i
-1.57676773808724-0.625205830242921i
-1.21572485744081-1.2547363333665i
-0.557062962245127-1.58630645474664i
0.0321832639034981-1.58544996009686i
0.333999497604779-1.32050581517709i
0.358550919409021-1.06303487912136i
0.293149638401187-0.952194559025503i
0.342238117073847-0.983291089295894i
0.596176486268114-1.07022806615658i
1.0629859949697-0.988347172557399i
1.4779515126637-0.568163460951355i
1.55538763960331+0.0668326356414772i
1.2250106167+0.66211515515178i
0.703408873651293+1.03480964767851i
0.221537833617914+1.07311639832499i
-0.0633065943146642+0.849784330928902i
-0.0761754706439983+0.599198548451323i
0.029080807959256+0.559594422095131i
0.0274297883250456+0.724255437741846i
-0.23688722725336+0.910286562324689i
-0.62176657410212+0.945852829640183i
-0.899354049734804+0.652413233457731i
-0.972763576113873+0.125420151067929i
-0.70654207975432-0.392990217138718i
-0.209837026273618-0.641947987218362i
0.198879978358382-0.467242427087373i
0.346990362122268-0.170530638211515i
0.261531296278766+0.0734054180473365i
0.0809734254551232+0.132984089463415i
0.019412627987362-0.136190003734304i
0.236428449937677-0.435255555403323i
0.60781897478921-0.512262535997846i
0.922294238029492-0.332069364937562i
1.02444115391727+0.0400786641318299i
0.844848457059175+0.451809794814587i
0.502890397609117+0.542624837605712i
0.201767213335518+0.290353515322798i
0.169582397259261-0.0896970305962062i
0.407876382147855-0.418573891895455i
0.667651008982246-0.404862603940705i
0.855826293112179-0.144957814662636i
0.815969118467338+0.152931119565479i
0.495204577820992+0.270352149716409i
0.218372295152036+0.146129315804044i
0.117111225473554-0.161610790556667i
0.224824353753308-0.465525077672786i
0.509339655864528-0.465059054103383i
0.684128260477306-0.235098033811806i
0.69479940723796+0.118171557481244i
0.486105947997703+0.376433020673553i
0.100051667100431+0.30975756658431i
-0.200005212241268+0.0799777946821974i
-0.306424700661606-0.143139625099296i
-0.225701224008458-0.299205161015493i
-0.100162164031741-0.25677123701414i
-0.0475065994189967-0.120772703328475i
-0.144387473950487-0.0811752784587964i
-0.319328266626981-0.157447426160496i
-0.479895060291502-0.424892414757015i
-0.431872815301487-0.654912036961675i
-0.160438901712201-0.771354885261042i
0.169231755248273-0.789122121123632i
0.437937179605062-0.511068677528987i
0.537776323598589-0.25549568512998i
0.504099399623985-0.0895059336198469i
0.295292437111311+0.0424011473179945i
0.189191653151405+0.0222847504207206i
0.311463111234836+0.0547478075953222i
0.501415202596+0.154390823141366i
0.618844308361006+0.329846503783372i
0.549533719889066+0.57858451054545i
0.331064232459396+0.748013984441062i
0.0317899144578919+0.772919160243184i
-0.215512032626188+0.641112843188512i
-0.269537764440052+0.393400606330688i
-0.125365188747977+0.161545735206173i
0.0964113312068057+0.0903950281404164i
0.263817653679648+0.0976232382371273i
0.283692514639513+0.1640172762255i
0.198906122418298+0.236063981940873i
0.0503139803035393+0.188773692382194i
0.0435863351268247+0.0652184542933153i
0.244835159362355-0.0980604402094782i
0.473421483413699-0.179841133849129i
0.70556114348382-0.132427224986412i
0.746622598922241+0.0639546102298904i
0.529977645479485+0.246567677330473i
0.298290704318+0.273186150962104i
0.100657611962442+0.128257490583867i
0.0708453929186957-0.16966591654055i
0.257971620679727-0.403595163818226i
0.459220090768891-0.528532628923926i
0.589257310563558-0.493953421374433i
0.596013266674794-0.337757659564125i
0.512706116257519-0.230759210789772i
0.450074159836846-0.265848097949475i
0.497070922444241-0.407533079896542i
0.681694566642529-0.45736371975711i
0.876578519715193-0.356301054775996i
0.915163100186293-0.0740342914015868i
0.778174948554048+0.324834088896627i
0.490500090845605+0.613412128179551i
0.140531620342637+0.681359894216546i
-0.186884962325198+0.516487437309245i
-0.363791139541237+0.292210402071503i
-0.441961521482958+0.138913796110626i
-0.55798103184701+0.0697504706381894i
-0.637454507078851+0.0490398285679276i
-0.757961258715737-0.0349329004963016i
-0.881557638746513-0.294129561312614i
-0.831493411267476-0.695909028261431i
-0.538309822223893-1.01829953296676i
-0.100838151082346-1.1737859163977i
0.321163505644888-1.0818788725132i
0.658538794023941-0.744778072881375i
0.863517627317289-0.34118378199159i
0.910703147819723-0.0285765740925962i
0.91315195592001+0.183964975706436i
0.882869014703218+0.361931114292784i
0.80740717936672+0.543381734114755i
0.752498357779661+0.861767211141556i
0.528752584300752+1.21112339982633i
0.198395036481591+1.40602469498713i
-0.191790029078443+1.39961418982464i
-0.634872742576583+1.20282311858516i
-0.932889207937425+0.835175328761219i
-1.03061387730647+0.327015611226295i
-0.927603095666336-0.0759331330011618i
-0.748803870118354-0.365212581792667i
-0.426469755610911-0.589526841239588i
-0.107357595693015-0.749312288844905i
0.137532632131584-0.941619699171246i
0.495098510091298-1.04182201716437i
0.801882924050251-1.02938107860788i
1.1744136156907-0.881587354376053i
1.55098094960029-0.553565425277374i
1.73145458730255-0.125631200798274i
1.73895725284061+0.320294781848306i
1.51937355975335+0.683150623249175i
1.15716453253607+0.938934244709618i
0.74313236253105+1.10090216331743i
0.353190488910475+1.14335730184099i
0.00126133273572937+1.06970669348138i
-0.322333058631082+0.886271244271104i
-0.604981357773202+0.613081526743231i
-0.817594107193568+0.280357684339091i
-1.01009062702116-0.128486762441245i
-1.08365761214321-0.561916821560132i
-0.917627895239141-0.972178540223781i
-0.615752580077269-1.31366419241883i
-0.171791948013846-1.51281794388597i
0.248540146006135-1.52319750986235i
0.537838021479244-1.41191641758468i
0.772536104925174-1.16613503240602i
0.986202376185136-0.850769756714921i
1.1702962757493-0.583600999028649i
1.24038805358114-0.232240239720033i
1.23721325905807+0.157059014527245i
1.11638277397628+0.535462116500487i
0.778212094999661+0.910305648805554i
0.350031566436834+1.14370988015884i
-0.0920938598787722+1.20841795343091i
-0.483865015283026+1.1411817707745i
-0.746729363474632+0.929819360722239i
-0.892008346063127+0.659437286137569i
-0.977848563310065+0.371095807385068i
-1.03782657472486+0.121462641149421i
-1.02033281220061-0.0711679700725204i
-0.925775592279194-0.322498517017208i
-0.705697486706043-0.578299797188298i
-0.378735002061993-0.789963676843646i
-0.012009560493119-0.888804319971959i
0.368713131739901-0.854081096115303i
0.662590323784406-0.69278323061767i
0.885812733151446-0.418993734691028i
1.00347729900693-0.158659952945253i
1.07017434302479+0.11494431856289i
1.13013943487632+0.357622461338388i
1.05491019247107+0.562478203996184i
0.905344503248247+0.717423718362368i
0.675302136514138+0.813939415334702i
0.446932321932771+0.942355740688287i
0.218875347637872+0.905788585864594i
-0.000678830468556464+0.784307552322267i
-0.128826492288425+0.634689683419109i
-0.233907208255784+0.378494204262937i
-0.349266657923603+0.163625064414625i
-0.42420407949716-0.0637962323145918i
-0.390900021182191-0.28095587961036i
-0.292280257063861-0.511559744115354i
-0.0885913572221002-0.754633529009673i
0.151331052868842-0.914933833644513i
0.364865136105003-0.961361990158874i
0.524885071776031-0.890194733730471i
0.66558792959812-0.767734631043291i
0.760496711113597-0.619258113187447i
0.852449720219458-0.450267854285732i
0.9385658192028-0.282111113327353i
0.912067426496656-0.0958444219702825i
0.804336877202082+0.154611779103276i
0.553473076908693+0.351613945532668i
0.259005115864403+0.533085610076894i
-0.0825740301205057+0.629344484218602i
-0.324804789826075+0.527838022825951i
-0.521076180886354+0.363651830999126i
-0.713572724058997+0.120831004243313i
-0.775599583152869-0.130739294979737i
-0.870199452709856-0.275658823263558i
-0.862904842032472-0.448684373714804i
-0.735117648263668-0.71036175060693i
-0.514887545349694-0.90972226728155i
-0.192554968691426-1.06618947088175i
0.146892170413486-1.1013207919165i
0.467773501841996-0.933641580706527i
0.694930618002584-0.640210132195864i
0.839608171652354-0.27955229322652i
0.926995651625646+0.0438868908291751i
0.952407817526729+0.340964850642854i
0.887900553191359+0.615549392913696i
0.706177105882605+0.86788345217859i
0.481671245061702+1.12062558696381i
0.130939274023762+1.31626914611595i
-0.327780574220336+1.33684132190914i
-0.690048872779012+1.16414144472726i
-0.943668813692426+0.802878929541493i
-1.09366664296339+0.316607923834694i
-1.06813729209558-0.141349201719592i
-0.868076748190169-0.529021865625567i
-0.597230871241268-0.795859581146756i
-0.249529294483344-0.958199306838894i
0.123564162376122-1.08265387948269i
0.469958926126935-1.17371975077183i
0.8633555047107-1.17746064059612i
1.26814423808637-1.03845102293473i
1.57551177199014-0.715204990192514i
1.75325170893582-0.240697330714784i
1.78850907190331+0.260959365828943i
1.60538175453756+0.71613360642559i
1.2469179237016+0.990620341225764i
0.781624046425154+1.1077674808851i
0.286382972128819+1.07016667556496i
-0.110587713410605+0.915979709292019i
-0.420900877367005+0.793335723523024i
-0.677732831483432+0.532211801493421i
-0.843088008517528+0.155187725381853i
-0.970261057975917-0.261969085854309i
-0.998829074190263-0.731408562519323i
-0.840992358906093-1.18260374594625i
-0.507942512937139-1.49093377176627i
-0.0135711607867822-1.57616001975626i
0.457891251413807-1.51882038722441i
0.814080726728328-1.29813485527308i
1.01813839599419-0.925814596124014i
1.06793288387296-0.591869230256428i
1.01997211642388-0.317344708424398i
0.976232007023124+0.0237892653989008i
0.877840657963693+0.360524982147975i
0.6838180713456+0.640555089845747i
0.409207326591721+0.889900658285811i
-0.0757893618942748+0.997059134283423i
-0.530957202286242+0.869530645231058i
-0.90601682166857+0.613998015095006i
-1.1265278310695+0.244210150530647i
-1.02595325381879-0.144804577986291i
-0.796476858239017-0.441605660296053i
-0.567780844146236-0.625274198604694i
-0.35878432767642-0.706307237926551i
-0.178104987291143-0.744295333926612i
-0.0135286504148305-0.75345029067702i
0.316907991672596-0.786327302646475i
0.732123672927428-0.70012515180345i
1.08383125544262-0.42912797384945i
1.32982889071581-0.00917511912150036i
1.25496256918634+0.474018862715589i
0.930873705440215+0.880235723654238i
0.548448742132275+1.07266537910515i
0.192358148471064+1.03401127676608i
-0.0110768843648687+0.872138660603212i
-0.089765209686624+0.640832062622713i
-0.146541440748267+0.457550761840579i
-0.264209849888508+0.374216450557688i
-0.426534646271233+0.278374473552727i
-0.527451798283705-0.0213283539616134i
-0.506637393139748-0.405495976636269i
-0.286677007283359-0.780796723256013i
0.091575786921405-1.08715102547022i
0.516519401716907-1.13889315833713i
0.832577536212991-0.979829476740545i
0.9717571894362-0.664743491344054i
1.00593367396047-0.435467211583182i
0.960408288836717-0.32578776650278i
0.958105474922593-0.218584813333878i
0.994148872136341-0.20735735473409i
0.981368325247923-0.119389186763016i
0.911310284325285+0.126083956770241i
0.62565756726546+0.425034400141162i
0.208970724880465+0.569905570034938i
-0.131648834324005+0.438919554063948i
-0.353171627558066+0.13260619723081i
-0.407850877386267-0.275174053975068i
-0.303715886743762-0.539735137213358i
-0.121009209851102-0.570322893962754i
-0.0272102020160942-0.481445728769346i
-0.0253519725193398-0.356188779952769i
-0.0897855684267452-0.344801075564392i
-0.14908683451582-0.478924838704555i
-0.0870006401097322-0.660284729929088i
0.104964564335422-0.721143229729179i
0.368626875645705-0.56582426475664i
0.483475490738987-0.250346193593767i
0.432530458541166+0.111713617616269i
0.196480948722899+0.292430085796829i
-0.0591107069034455+0.23468484572476i
-0.15758399884182+0.0355479039681232i
-0.112453401103416-0.187873270835229i
0.114746036850193-0.216890263469391i
0.290391098848731-0.0341319258259417i
0.365875148079321+0.240618704401299i
0.223102688761506+0.437919317434633i
-0.0543867060088551+0.404536784634007i
-0.19326961104612+0.162558656111076i
-0.159882587738889-0.120747362168024i
0.0925412507142521-0.209456571319607i
0.378949286290835-0.125159276200625i
0.593345652705657+0.0448833087838659i
0.576730488900216+0.274560512735299i
0.318099030390442+0.356049648061322i
0.0815683071427113+0.193236448293669i
0.0527391470661449-0.0804471786029581i
0.26457426076841-0.263212699776267i
0.592556202280988-0.267078415140896i
0.843726171598771-0.106449701844103i
0.845149130591482+0.134957959761035i
0.673670329085132+0.276966832677363i
0.411429792739218+0.231813041617827i
0.276473365709213+0.0621031558348088i
0.362501731400514-0.0941305131192643i
0.540026514806341-0.133205781028772i
0.688519576490726-0.000632499964396001i
0.607209277686819+0.223023040255217i
0.299416955941357+0.311727248235634i
-0.0861427480555233+0.206418917197193i
-0.348572403798688-0.0603120990487642i
-0.374991496083443-0.464102114924911i
-0.132273666273582-0.777144985132103i
0.224781064961775-0.857110277336326i
0.45520044300021-0.780333143183359i
0.446216897081868-0.635720680110847i
0.304141031673325-0.512167270831925i
0.230717311519967-0.528222063019694i
0.332404743861654-0.682232362021156i
0.619356241504167-0.777580185727568i
0.955951910874893-0.600234900192353i
1.14945126033909-0.21197626039712i
1.01004733125773+0.27971855172316i
0.634385154491589+0.712467162306402i
0.142808572213376+0.837527513705862i
-0.266868248176231+0.713359205107404i
-0.410802940877739+0.440343871798151i
-0.38897195447396+0.208239823348407i
-0.33948959878382+0.126327363031953i
-0.386250729685796+0.208376567595235i
-0.570268956475712+0.300202275534023i
-0.803642750392037+0.161839674764416i
-0.905671828082556-0.173948185264262i
-0.73147053019699-0.643142056913417i
-0.277877360521588-1.02794037943086i
0.272107162136285-1.08818139795426i
0.735810297353863-0.738596076411522i
0.911125196978565-0.216462156273194i
0.85519076151793+0.181939896290402i
0.699481561550983+0.362446480107401i
0.528981211166646+0.340120284746793i
0.560855080406756+0.233852045988815i
0.707011897191312+0.230978399922955i
0.79784465987+0.464886736162223i
0.674611484351916+0.828508000849241i
0.319147767353912+1.09351193535406i
-0.118659530280115+0.997460004622376i
-0.475728918288089+0.543608722968546i
-0.48119115799706-0.0382443332849862i
-0.213082414296292-0.462857781584766i
0.174617455986332-0.573918837727545i
0.517287042148013-0.388528508699829i
0.572622731457707-0.156181708555423i
0.439567943651614-0.124145218585916i
0.281514255898016-0.302071793507103i
0.35761196753474-0.612114908725347i
0.69929487574059-0.746359680541314i
1.05834230520288-0.596059012083518i
1.29076317724898-0.128632909064088i
1.15532622651733+0.435032711296024i
0.694391134645362+0.708651008138825i
0.151073931824527+0.624535110558401i
-0.236258507778924+0.209357635326971i
-0.261586210554628-0.200934115888659i
-0.0954316509745954-0.432346736720687i
0.147473484414264-0.383191578798661i
0.244378765063952-0.133919547998412i
0.0290682663625223-0.0335168034918888i
-0.274934876228201-0.137406513307741i
-0.483322384290673-0.477266955793146i
-0.318407913671037-0.864600942226005i
0.157522150514948-0.980086397074752i
0.615610134703701-0.749188551201073i
0.905653162457672-0.301563901038413i
0.760208432687983+0.191434320497952i
0.308376752678599+0.459299603450216i
-0.0941132881336688+0.400373120953762i
-0.309601882230379+0.192130555211942i
-0.160104873048573+0.014833861653071i
0.0788779442529949-0.00936811994368936i
0.158943364269051+0.191348384259256i
0.0546843998506673+0.465850864608221i
-0.286811421928334+0.524733897395871i
-0.612744493103403+0.312131275231302i
-0.687318030698248-0.0729227618804373i
-0.431532985375678-0.428300235714997i
0.068742251951601-0.575449141269024i
0.51550724902414-0.387027513920523i
0.661196897240573-0.027664281938729i
0.583837645135077+0.256556936656728i
0.33798829035423+0.4033506480471i
0.145258697124096+0.351548321160965i
0.250087035167634+0.17194055682934i
0.460997139333242+0.0694110270976706i
0.69540910272345+0.196637174544219i
0.737962178389237+0.444043881487903i
0.456874945447329+0.697746160075987i
0.0885076336570484+0.783285139183861i
-0.27886566925069+0.54536244485575i
-0.362484043378547+0.0865509979031417i
-0.106224908025001-0.37357744630861i
0.238128519124049-0.605151222468786i
0.574143986642759-0.509989351751904i
0.710563817732733-0.203429457361275i
0.576068774715458+0.000171182550425681i
0.323066028602682+0.0394184047338437i
0.228556880143517-0.110433211230272i
0.349627523852966-0.394243801984091i
0.645561973523696-0.495150010978813i
0.924421697021293-0.299946531763209i
0.932339564436935+0.107505141204366i
0.652783200200002+0.542379197038174i
0.131217533378229+0.699661419926621i
-0.40529242915264+0.454106248934535i
-0.658402529017632-0.0371593272779428i
-0.548832202038605-0.550235858421618i
-0.258652083740316-0.739854629872383i
0.0424653044075672-0.570646462311787i
0.100322445483889-0.277141697594435i
-0.10174688620213-0.0900182863275156i
-0.34837160409407-0.24878699665283i
-0.441118507689001-0.638315474670815i
-0.169324136058414-0.986794535595747i
0.338437482601877-1.03431263842861i
0.773680694534993-0.65266423096127i
0.913144465894558-0.0418508398268496i
0.603331731771837+0.53053108244598i
0.0864732007220179+0.736709608178516i
-0.314325753393998+0.484370271139369i
-0.450211510216182+0.0692446690964619i
-0.218346065383937-0.195804614339138i
0.129414153785267-0.104688222267418i
0.292694872810734+0.269516342458147i
0.0700029498855498+0.635259660225003i
-0.377760736072756+0.694707008581127i
-0.738778372399023+0.261815226609025i
-0.744970295875364-0.349346231634095i
-0.311427713761997-0.721902216063921i
0.259215678554271-0.751734432821847i
0.75119873317468-0.334222878262298i
0.870752209526985+0.217595661752456i
0.555412962711509+0.534598668322606i
0.148439238000984+0.48941845294999i
-0.0264274631829578+0.126317458473574i
0.14815290761071-0.183675134514948i
0.579151255589548-0.197543673418846i
0.941446710445514+0.108369855886865i
0.88115636257185+0.616517297144863i
0.474581432388301+0.957519934331828i
-0.143801939020454+0.810708083609499i
-0.606599014511602+0.300545000910839i
-0.548289575128921-0.298922358625063i
-0.115843974981147-0.663243083506558i
0.450837491346977-0.636374691620442i
0.730898230672258-0.287670832108936i
0.568577877654752+0.0463030356861302i
0.186672089705209+0.105358546167336i
-0.195792703541141-0.141939025524827i
-0.253833947626568-0.59279642118273i
0.125371561708608-0.906747311325618i
0.635872155214261-0.8979441063698i
0.946206463547582-0.515266508066646i
0.867203091922867-0.0278897133301359i
0.432367268477091+0.280479319389739i
-0.0679826813455089+0.191611867471992i
-0.342099388452438-0.20206801593104i
-0.221659201124814-0.545505206108873i
0.166263718879549-0.699439315936561i
0.521176065785764-0.518206253286533i
0.60780656083731-0.108080485427942i
0.282453807380389+0.262313921741858i
-0.172713447453233+0.350026806280793i
-0.50367950804185+0.10648469072096i
-0.577898685268592-0.264334186257262i
-0.272736742410403-0.515574055823385i
0.119725735044781-0.490348804743092i
0.29605138491212-0.176135134786325i
0.145394003829348+0.212952263091313i
-0.263405489042629+0.392093934772371i
-0.657005858159531+0.231373259270977i
-0.753677542945722-0.207673614417831i
-0.514755897876022-0.668025797725973i
-0.00132985609221613-0.840674420251302i
0.434512287376099-0.591471966752562i
0.576820687586692-0.149417873296583i
0.430485887029578+0.263047123127736i
0.0850254154243256+0.383755202852033i
-0.0468521569686889+0.110803913772146i
0.0721248413193658-0.256423625316725i
0.45262414870421-0.404903456141639i
0.953684308510956-0.199738298939533i
1.14350309306164+0.351826031920991i
0.897336880258156+1.01018686588409i
0.336715121002156+1.30904372848256i
-0.282832684637306+1.05632796771915i
-0.590898780561362+0.486098133047767i
-0.451744953948432-0.0512598306230418i
-0.0942433050765349-0.284868171041733i
0.225112549867988-0.101830912629945i
0.179554404776027+0.23451588050571i
-0.184712348157102+0.352079020270749i
-0.605295382432896+0.0323882038744268i
-0.789296072011555-0.634034532171502i
-0.429571032726529-1.28784485850968i
0.210315806137019-1.56509243122904i
0.884898120180484-1.34828985526577i
1.27751071145344-0.788989178266967i
1.11784363497435-0.176416636978817i
0.685806050476103+0.0306083909465141i
0.308188708190646-0.216900503425397i
0.277280886016286-0.585560044912425i
0.593435613772103-0.782055479153057i
1.01226386568662-0.557071839844111i
1.1824044364573+0.0562740766476565i
0.845212788607996+0.62573138324999i
0.167599096610333+0.758486539813192i
-0.491549816860848+0.416773782493085i
-0.772791467685207-0.18789428484448i
-0.514791585858658-0.686166897716719i
-0.0235864856275438-0.826081632467004i
0.356580293716411-0.509281653792338i
0.403645327195981-0.0220257417797487i
0.0249390398985057+0.223108386063403i
-0.447572093125514+0.108742381066611i
-0.627732548598816-0.351628247645907i
-0.369273124094242-0.777955659243399i
0.158151986031528-0.821460317100119i
0.655947780336536-0.419378002537862i
0.72648176457806+0.176410222947088i
0.34406874572292+0.625510722537656i
-0.233966680168218+0.714949459935796i
-0.726553056757925+0.348769012761049i
-0.737979115503031-0.183909933527815i
-0.348299787250225-0.514898304559823i
0.161346612845458-0.469893384029786i
0.459187252129814-0.140176674741439i
0.324799255006037+0.223442620479544i
-0.104224435409153+0.364518586802091i
-0.479332053203292+0.112927601529086i
-0.420962149206672-0.411925194747175i
-0.000227367390638869-0.789961644382477i
0.606570578924963-0.806935269672843i
1.165522635091-0.451038230571846i
1.22136259590586+0.137244897188144i
0.831904759797724+0.565886550338517i
0.33182851271714+0.625011187199597i
0.0188257844931581+0.364249968134355i
0.0814268141971647-0.0668880507487544i
0.42233575807743-0.30438822622942i
0.778618638372958-0.166129582168027i
0.812651088151456+0.18389614830397i
0.48675278662771+0.549304123307402i
-0.056258661139341+0.57507566542759i
-0.486802419881058+0.180465866495421i
-0.513788351570373-0.44240902674809i
-0.115561182276701-0.947168336763355i
0.457978774503152-1.03338565330274i
0.794677773738537-0.777301920395359i
0.806353734373879-0.302908559939107i
0.486705268661158-0.0162609662488775i
0.0715537204012219-0.105740867856811i
-0.0764103104566268-0.467817428963856i
0.188265364083142-0.900851350960465i
0.661641753216372-1.00609913478148i
0.9757957802803-0.687712485906601i
0.996283434193258-0.0424159210337032i
0.620984375058136+0.4150168122604i
0.0794710270183888+0.425176504170907i
-0.297907193610226+0.113906558136572i
-0.329563227173695-0.380073278905465i
0.0311072747739642-0.690710020883879i
0.423323317741884-0.56508197782538i
0.594123542481736-0.0271351153213649i
0.37495391593533+0.472726308097611i
-0.203495849014809+0.634507355568179i
-0.700489447496657+0.356133639458405i
-0.809850626954804-0.248110872878567i
-0.502231520655088-0.714139507389136i
0.0325157892247041-0.747701534163879i
0.435073137005002-0.328363820868179i
0.429585712567384+0.212763585748003i
0.0415905909362817+0.512411593099348i
-0.464729487157692+0.380213682357926i
-0.69187331900652-0.153751155619558i
-0.458960491664479-0.72126418714114i
0.107776543923466-0.89765907392102i
0.658927352253864-0.618453289236107i
0.877699485843422-0.0815504321974768i
0.673617581940482+0.409548837812602i
0.182524472611423+0.467488846063998i
-0.167166216032162+0.114354812510232i
-0.0757481565592584-0.383622620459309i
0.385415791729065-0.656278696906631i
0.96836031491831-0.462389427549074i
1.26391750290474+0.0561918176174993i
1.07637280555375+0.600207179884654i
0.548314640203494+0.811384923775846i
-0.0360037132060591+0.556745295950814i
-0.237804116670967+0.0039548042353231i
0.0170454285918908-0.490622447254772i
0.572013040346533-0.590654985373736i
1.01727640488667-0.233629531296465i
0.979045869733149+0.236289854992757i
0.586369221472368+0.508485070776856i
0.0116533714737888+0.392890394721722i
-0.320680153567375-0.122242118561056i
-0.136410556715761-0.664079797324308i
0.396985042729943-0.881979879499246i
0.916939269456047-0.642427278039506i
1.05546491294407-0.136188840702273i
0.711286527570968+0.328104635463763i
0.0747868008709995+0.408627136154106i
-0.385019030192866+0.0795436071925894i
-0.433035231893031-0.442229596407912i
-0.0525359807391465-0.863508473844716i
0.54694369938825-0.799545995975815i
0.810698424137518-0.329281349683058i
0.570750339190066+0.230111293217352i
-0.00479272906242168+0.467796682019558i
-0.603651561038873+0.267858050475027i
-0.813487132997304-0.27039112729429i
-0.496246288918203-0.88427147973668i
0.140218975139371-1.03657341960854i
0.64601189576781-0.673858775272532i
0.729575680930026-0.0763068223321652i
0.323335507808255+0.377825911363636i
-0.240496669264183+0.42699304582995i
-0.574984677231413+0.0282954007877411i
-0.449799777130935-0.548555110002348i
0.131740523301517-0.783854393170117i
0.653629265990865-0.5578506490496i
0.824497367688508+0.00259889249491358i
0.584974953033026+0.581783427473452i
0.00549106625191464+0.73944349740332i
-0.456939829335334+0.433145330164131i
-0.458956105072521-0.114780471221893i
-0.0547884697608823-0.607114333084034i
0.539101759939559-0.635584868001797i
0.946686984030015-0.14910573606813i
0.92402166785076+0.408100658433308i
0.523659685709702+0.759966943237987i
0.0168864021291158+0.675639716193333i
-0.187547458616589+0.135173890524564i
0.0808889419033548-0.356154428624939i
0.622251873830841-0.467136950520702i
1.04723487693875-0.124499001085112i
1.11063189607056+0.44536058864235i
0.75871841757159+0.942197603831919i
0.0936139309132282+1.02064081951861i
-0.405597848852307+0.533976696373711i
-0.428807788568849-0.14011139246973i
-0.0842974715274834-0.593077734305412i
0.422497855857982-0.552538599542408i
0.6600606748257-0.152796398076401i
0.520242252385946+0.291132049299611i
0.0630304878952928+0.38643901527224i
-0.444260491196124-0.00885995940410319i
-0.498664365663557-0.619932109445926i
-0.0973201559509509-1.13718418747808i
0.534219713527089-1.18933622090816i
1.02013326366303-0.765250360406845i
1.07547668855174-0.130413060079011i
0.668664041386169+0.32617997284707i
0.00801148541083863+0.304487219583361i
-0.340224874345468-0.111587438740473i
-0.218036877229734-0.632029930485875i
0.210096584191782-0.838622711037999i
0.681660982395773-0.555337132057357i
0.758666618559617+0.0337988869189051i
0.430713372052709+0.542093845554485i
-0.242825993969923+0.617642536616681i
-0.823374488291059+0.175012430454949i
-0.862470251182746-0.481003802327473i
-0.468602406274398-0.954602092782915i
0.214254862708948-0.982481804938124i
0.655823912578685-0.531412391442888i
0.654453990453174+0.0603603612157577i
0.256747673657769+0.363939512752252i
-0.246062940443036+0.225341859591064i
-0.360794067640082-0.214088903983045i
-0.0732388699889471-0.627931341787296i
0.555908501770079-0.595340265385759i
1.06807826479172-0.127507177600439i
1.07570824464473+0.558436489609014i
0.63736487973329+1.095512793329i
-0.0286067605052985+1.09756513032214i
-0.523786903047056+0.66054685363691i
-0.50244513457769+0.101545747459011i
-0.052076152570841-0.223534772946888i
0.44995797644338-0.113547857807092i
0.642835452586719+0.353792201842209i
0.32191671400053+0.757205426346393i
-0.239496922547765+0.792299483109398i
-0.675635260116818+0.371443465675073i
-0.671197253403985-0.320963587521339i
-0.158827165666304-0.798353910157951i
0.532299155806034-0.84547436080663i
1.02395598726513-0.43082631435311i
0.959111516052046+0.129235793736711i
0.507236113011634+0.471287184602015i
0.0231311139319952+0.355968476199908i
-0.227400991538494-0.122298232827414i
0.0507331885596861-0.593604271654519i
0.613096806835836-0.734008409269211i
0.994753207348031-0.373278412103432i
0.968431282209336+0.172220160776609i
0.520711344658809+0.607492127647693i
-0.136352686273958+0.599843257250259i
-0.612023440398493+0.12143372322231i
-0.601454780527388-0.561803425377244i
-0.133240669582498-1.07139047182051i
0.426330844418961-1.02383806703087i
0.705068661187004-0.565491189889792i
0.565330221587241-0.0205758597947138i
0.102287877093274+0.211736011427102i
-0.36473105378227-0.0843361302619851i
-0.443141999555021-0.641830339737418i
-0.0126338614132716-1.08443326100614i
0.59025610089896-1.06456053025586i
1.0166508967386-0.551054812097558i
0.992854465167312+0.137839776447608i
0.518143444800755+0.623842164365231i
-0.0771072465910965+0.640180792419561i
-0.457814297036137+0.190648428360109i
-0.350150579936861-0.315479212088966i
0.0723290846559436-0.447780953880926i
0.480535053878331-0.202059006783255i
0.551316462532667+0.394548430262636i
0.165025658200292+0.887249547128049i
-0.420910260861619+0.896381381811521i
-0.877553596785724+0.432902171215829i
-0.865272069878036-0.232634000791128i
-0.420804701451777-0.663081145090592i
0.211348192463822-0.582590860737776i
0.590993054010898-0.0266451834608862i
0.432703551581133+0.487705162168271i
-0.0166976907687664+0.695075542248428i
-0.548230743669031+0.39988394705762i
-0.691694960437881-0.19546436143505i
-0.274331605574471-0.692139443735489i
0.369921262483917-0.766324093697838i
0.887319620963269-0.312919769818983i
0.885160801288742+0.267078309684192i
0.474879055033074+0.639365997625151i
-0.107160973648325+0.502136522665278i
-0.462195533154701-0.0309063577327663i
-0.246757616152252-0.584975389347013i
0.297200466199511-0.839255867275589i
0.860321578583372-0.578993329419693i
1.06411152758812+0.0286455491143595i
0.718415812566274+0.481989477616651i
0.103843697647814+0.49955189557962i
-0.364461651341002+0.0550858071237499i
-0.382511731137557-0.576118370533331i
0.100609290350508-0.961858867305745i
0.73104968863964-0.90875567355796i
1.01788291877896-0.423251786264314i
0.865850175497408+0.132044655329861i
0.356079160781207+0.370407141581454i
-0.205408352578177+0.0862475659838004i
-0.38642010936057-0.458170392029395i
-0.100329296898658-0.875059404115863i
0.51121543279652-0.97620459264884i
1.02114299798045-0.59925252639284i
1.03096546484102+0.028332498995171i
0.559550189529149+0.481889079665259i
-0.0747614821733705+0.511948424460617i
-0.467004574078593+0.117822327445879i
-0.43477899040999-0.37470604866104i
0.00279024014633438-0.608106587676186i
0.518487669694274-0.435148089171987i
0.574607891222061+0.0830415596977834i
0.240351205201654+0.552487713695084i
-0.338722519674944+0.684244529882433i
-0.905456998524614+0.390276196339542i
-0.904739071720376-0.222239005437802i
-0.506180954636144-0.698460681459132i
0.0307733774390968-0.769023604113554i
0.450023951060759-0.36387334368452i
0.352167829800793+0.2238233817164i
-0.0973259259344866+0.534846791786197i
-0.576228801734572+0.398873188759641i
-0.795911104308221-0.101608482974389i
-0.476164063991999-0.652355325002069i
0.126525750311248-0.876674019692355i
0.647822012196092-0.553789581470171i
0.773192301629344+0.0382627019445582i
0.402358677838769+0.546333229215477i
-0.120064877323558+0.598713297153843i
-0.505866091181473+0.126250811442261i
-0.405949590153827-0.485437831054993i
0.134270476372083-0.921094299779637i
0.73534797628523-0.826172352237183i
1.10364231498409-0.26697332803447i
0.981941073891673+0.356676042486015i
0.446803756652442+0.628055249039354i
-0.0725606701082782+0.322688535572708i
-0.160194044065655-0.302707277424485i
0.204424173805454-0.785687037324266i
0.812143972075258-0.820199773995637i
1.25587780842922-0.374736349666531i
1.24088118517532+0.358570712326229i
0.740572241283883+0.853850197630828i
-0.00490554445815972+0.739240316751609i
-0.405072396879328+0.172263096438748i
-0.342730666840146-0.447606319652578i
0.102749829523299-0.756709792829692i
0.648732559503277-0.531344740462857i
0.751168515517698+0.0584077836360033i
0.383473432029329+0.489328724411156i
-0.245204714376592+0.465272630809382i
-0.742224649381028-0.0372031321760673i
-0.753731950723791-0.720650530165521i
-0.271252140153561-1.16418839575806i
0.39555969570935-1.10540046051909i
0.750766289934249-0.549610407386653i
0.597102934157803+0.0591547810054926i
0.0829227285933032+0.276186187735913i
-0.428859335254652+0.0709781812268563i
-0.605177336335406-0.443583596230818i
-0.300658631845307-0.908428457224527i
0.281424264235941-0.89552239239108i
0.713133608901653-0.431950981813342i
0.689367506416473+0.207655736703987i
0.176838543041951+0.60815066220299i
-0.459113184336684+0.491297152305038i
-0.837838661641827-0.0537613318009348i
-0.665098726796023-0.636490734338725i
-0.0664837897202193-0.926164348815354i
0.502915713598945-0.682865373439458i
0.7458592087127-0.0777388811557086i
0.490139169285305+0.382674239102494i
-0.0376109879528368+0.476398612799608i
-0.44885016350407+0.14756891803165i
-0.440628342233686-0.375517401283488i
0.0398433725276783-0.724402120080807i
0.631348286252514-0.634442964442105i
1.0211487329633-0.150368712110395i
0.93968953813338+0.385736583099067i
0.4231871613936+0.676634938427105i
-0.168239307859513+0.57548196217753i
-0.43117992065316+0.106583039339015i
-0.179619036566741-0.431425551905488i
0.32717142335979-0.671955700123758i
0.828492859088584-0.475609336620387i
0.963231127643236-0.0127619682793529i
0.641698874972255+0.376157245808458i
0.178150307342216+0.401822017845819i
-0.111119678364834+0.0220044904434147i
-0.0108249547028027-0.458641669803407i
0.495469014043074-0.750889635882222i
1.0427472767678-0.625262187500222i
1.26402695210367-0.106142139584095i
1.0526893582257+0.481213977560332i
0.441456181868159+0.774140837369895i
-0.145868149876548+0.614356411675733i
-0.389679390992255+0.144417569845015i
-0.242108984848138-0.364779863294776i
0.152727388216154-0.547277435675885i
0.438233178967504-0.281295847539974i
0.341804438599887+0.166957701346596i
-0.13596724330484+0.420346094167462i
-0.742483779672282+0.256433440646799i
-1.06588808767373-0.369815560320233i
-0.882904745045612-1.07715567847973i
-0.286788803620664-1.47557856904986i
0.374373110026563-1.36273859404592i
0.69050962141133-0.782578246556864i
0.594299204888099-0.243007229629476i
0.175843307657124-0.0660634720018342i
-0.178477919188651-0.344785628176504i
-0.156448980186071-0.809945168742901i
0.280341070671625-1.07267004340549i
0.900394081257164-0.879709521011897i
1.20676336833593-0.230807247321138i
1.05588678781938+0.511930529560866i
0.452562935712311+0.940733347580525i
-0.232697141330267+0.794064393270889i
-0.491954653927296+0.217460671753629i
-0.300863941260506-0.362634163622936i
0.201016508880423-0.452882351240673i
0.654061218638389-0.059862447184024i
0.615202732207625+0.500953670256368i
0.171262841575236+0.875955648352008i
-0.428966539253526+0.762391193181419i
-0.803243255660491+0.176634299661802i
-0.592428247726706-0.585214352368397i
0.0249022580581572-0.887804161007452i
0.654820667990637-0.604736082144955i
0.934091377677757-0.0178996030470279i
0.743632173918076+0.516756411911141i
0.203912129822185+0.603811941923153i
-0.236030341618954+0.227175084396653i
-0.248990125475711-0.327983200086527i
0.183889931215728-0.699972876895528i
0.816345012983182-0.612676980540829i
1.15669226900939-0.0462713384620314i
0.952891337163814+0.524542560798812i
0.36184992992358+0.773480015757566i
-0.206143750482625+0.549956135503474i
-0.446099838960338-0.0664787028109241i
-0.217343233925547-0.545367215276829i
0.303544777452855-0.63760929469156i
0.706227087473518-0.360970978631614i
0.69827235019229+0.111672080776423i
0.243072894382263+0.375498538975931i
-0.399589973454939+0.171494222866802i
-0.717402412589881-0.375691479490762i
-0.483802492540452-0.972541258142914i
0.0374911733419851-1.24095921403535i
0.651652960394453-1.02966857895465i
0.939296241705608-0.565329765257272i
0.67846165873182-0.0886662653387887i
0.224197931011724+0.0515800571776683i
-0.179479749980436-0.233299055319276i
-0.181887443160844-0.655680310392301i
0.263409533662064-0.927842636845068i
0.761394349346106-0.77859192080887i
1.06203005946845-0.268210369182033i
0.90682081281183+0.301031523015982i
0.351482409700934+0.649969331625256i
-0.233646681010358+0.581603312616862i
-0.528883612624276+0.143174215382052i
-0.38602093268066-0.342425101984586i
0.033277068824338-0.521864460056784i
0.440272237873876-0.327430634727424i
0.500760605355417+0.126348304978152i
0.165773789942662+0.501215487059513i
-0.352311855054157+0.484306802253478i
-0.643511274433253+0.100206683142693i
-0.468332897494344-0.46394551116403i
0.0226036439494456-0.7787911408569i
0.643795670478886-0.624487376334902i
0.96705912319045-0.134953901797799i
0.845608906960501+0.489510072559708i
0.391854983670296+0.859013821265555i
-0.12949574874018+0.719757612426102i
-0.290890442631951+0.272818790881172i
-0.0935184022297188-0.132044607843774i
0.331116625919986-0.225457078505044i
0.62677393227863+0.103258091894299i
0.494287529793047+0.63165264978914i
0.0194014465457797+0.905786090366009i
-0.606695054615426+0.69104615091858i
-0.948113369385595+0.058923930883543i
-0.806797872240369-0.679103081914355i
-0.234739166868473-1.1013846640571i
0.433572835202138-1.06055885328382i
0.736055877469549-0.655270192515776i
0.599573960013873-0.201112133859978i
0.209710800474734-0.117769301414304i
-0.0314815756753112-0.492677951346901i
0.142720522859326-1.03329347997652i
0.713565378556305-1.30737986613044i
1.36750348193879-1.00425931628521i
1.70718253614437-0.264685477547135i
1.48445636225794+0.519659988153505i
0.827995112056356+0.906735056292514i
0.151604854576916+0.748622442583553i
-0.24270310628972+0.270487998913069i
-0.152715567299943-0.243596310616264i
0.252271586755966-0.339583454877521i
0.53763258580741+0.00511906794573039i
0.384834444951586+0.469023455298978i
-0.150655966990513+0.758074663513629i
-0.807437527805731+0.465628306869633i
-1.1683770175301-0.253141095603214i
-0.906627267495757-0.969022439119007i
-0.284529834686909-1.32313836998006i
0.415211929015061-1.0878513871728i
0.793345682326856-0.507978622610519i
0.596235167416378+0.0194256257108579i
0.175899860880741+0.196134165564482i
-0.190610334224276-0.0554401361744025i
-0.175716147335705-0.460476361054354i
0.259427490396816-0.627861081298881i
0.740834271945963-0.404022104387978i
1.0088851760807+0.246390430566003i
0.736686425282574+0.884003541402388i
0.0499253068143091+1.09549234238241i
-0.582467336115819+0.913900732541306i
-0.877829645110996+0.351359112389991i
-0.705411854858352-0.208129234633375i
-0.276429566989481-0.442759630375412i
0.169781030394463-0.267873898078665i
0.250684452623237+0.123880890602689i
-0.112907110536899+0.284704663980311i
-0.490508886580972+0.117012763617618i
-0.648866416365874-0.362608756667505i
-0.382565117527734-0.887614941787055i
0.221256025947435-1.14117468429359i
0.849738239323855-0.955985664879477i
1.18812905676919-0.409167338751096i
1.06485297703409+0.101989644397945i
0.656606619434589+0.339123907859112i
0.272256858406247+0.214711002948438i
0.186613570540474-0.1009588613473i
0.423740404951667-0.35672299262321i
0.824537036699012-0.26868747256464i
1.03882034662562+0.121017122227367i
0.808213211251919+0.511976553432944i
0.262673960541296+0.782295951169469i
-0.322376665632419+0.637305069545721i
-0.626852587438348+0.107968378589951i
-0.489656338403286-0.45241502610156i
-0.066109420678666-0.818497062548424i
0.374050945877763-0.761080463384127i
0.545819644653407-0.390403717987786i
0.312266546004567-0.0877212151528905i
-0.0781125211037674-0.039168012550622i
-0.307332810079179-0.348059272604567i
-0.204762859174197-0.833431728693205i
0.245448922546123-1.10147021151547i
0.820797392095597-0.960771254223736i
1.14364392338596-0.449549315641763i
1.006466467245+0.194758995378416i
0.534131787702867+0.620518784579306i
0.0304583350267618+0.595942655928005i
-0.253455634363446+0.266651102604297i
-0.2045752747319-0.0866845691738966i
0.0923840935631234-0.182591400040159i
0.301850460264647+0.0967665800779777i
0.208949258173389+0.543063879678272i
-0.250885946574152+0.854443054496164i
-0.822528609975137+0.722795342410284i
-1.17135534598121+0.146375633185879i
-1.14711414593838-0.533638089464365i
-0.674161426596029-0.977334125571455i
-0.0965705676276975-0.954939821685271i
0.215974529608703-0.590962330771217i
0.190108998947985-0.207341724318466i
-0.110131955496103-0.0988453875860184i
-0.299515630361872-0.391272791210844i
-0.135938046294722-0.816930949277456i
0.348789172484848-1.10713456595058i
0.968272266389653-0.953909170337043i
1.30709813612691-0.305335996774179i
1.29413193020685+0.37604946826794i
0.850001815681605+0.759825534678172i
0.253938443672154+0.703785683712081i
0.00984314712554548+0.288457281800395i
0.0831984543376828-0.119259772302868i
0.435630044532557-0.218645469716452i
0.782311030035881+0.0959035901839323i
0.723505637419051+0.568690506847434i
0.30898064231025+0.834329109795316i
-0.218352518733495+0.704393449146734i
-0.620276434887548+0.163068473366341i
-0.555619284466232-0.432971602428277i
-0.0518125243003822-0.770585134464716i
0.490830743912142-0.722475428106118i
0.764283619965743-0.298794899385095i
0.615261302745063+0.138477143497554i
0.194513157533324+0.230865301869053i
-0.212204953478166-0.00881802163821425i
-0.2651605756368-0.407590790607689i
0.055808388153642-0.715270998087125i
0.505021362551507-0.658391995187456i
0.799050050463845-0.220844843094226i
0.636716068779962+0.257550630553623i
0.116251581291987+0.474502707785085i
-0.456572589524943+0.342133501931683i
-0.701718174660451-0.155300462476264i
-0.548172750602354-0.656248542660698i
-0.127741195567633-0.855269900037679i
0.316684537739598-0.722737644074994i
0.407279462313373-0.324273615834996i
0.159176735647731-0.0287216255104865i
-0.238995313615901-0.0528240629442646i
-0.435102623393886-0.367694909945365i
-0.276845253126436-0.810333219972878i
0.141142849118658-1.0240219028626i
0.703263948050452-0.784784530707652i
0.944520217016975-0.253456280950451i
0.72525646176732+0.234419734042114i
0.281118215603555+0.507668629687856i
-0.144584805122933+0.388932154613355i
-0.291605018700311-0.00132169305623021i
-0.0589555808366121-0.306547381245939i
0.350852675673211-0.305125795121661i
0.579984030481134+0.0145715003081968i
0.481513370284264+0.43895792191776i
0.052059613008926+0.676164335556723i
-0.474601693245081+0.513074998003046i
-0.688707191803114+0.0221395346304268i
-0.429618866638777-0.488823567321254i
0.0853582000422568-0.733701659797641i
0.541875097197914-0.619748366190647i
0.720850541289772-0.161025928556696i
0.580030129972346+0.24954401243835i
0.200672603791245+0.327929330763126i
-0.107325472639939+0.0997303416510448i
-0.0123606908426342-0.296390394656772i
0.377346082406997-0.56648813049371i
0.821189343739631-0.458586606737439i
0.996471891865065+0.0225907890470865i
0.758768224792914+0.494173728069437i
0.256583997807801+0.708008916818428i
-0.24368374063526+0.518951354322069i
-0.398582766123921-0.0107969723559939i
-0.270733735892024-0.466500190236153i
0.10588411419919-0.605694527346088i
0.491093290522018-0.411445113301942i
0.470145275095816+0.00660766283545928i
0.139809756350442+0.257320895111225i
-0.280865174489572+0.0874221884717539i
-0.500531542089867-0.322430743495896i
-0.363770901308527-0.843097986724733i
0.112067650008944-1.14088649240874i
0.60597070670138-0.917152951088485i
0.803505375765756-0.448234502155674i
0.634779068314723+0.0245748346071619i
0.214825542672974+0.178799235065375i
-0.133295430548773-0.0826227578832556i
-0.199380835558481-0.436457419156803i
0.0918901714946466-0.680798850996351i
0.490153499078419-0.56680241482551i
0.702169264753453-0.139977401945748i
0.557159306854907+0.322475327128331i
0.0979965051881379+0.54180316238087i
-0.413687414795808+0.369124052901732i
-0.638396274160801-0.0699283818749009i
-0.413291321890911-0.528429167581753i
0.000183803766162055-0.625547006054054i
0.342320168949047-0.34898070938087i
0.396786367171854+0.0370556953514528i
0.101918549529233+0.302610975752864i
-0.298627781963383+0.229991709589915i
-0.539906496273905-0.140867436404078i
-0.424673172936102-0.586568126180278i
0.0704163590619224-0.812825032642943i
0.620578532840079-0.636355626733578i
0.866819581525379-0.167954591594329i
0.726945883946547+0.304908244516621i
0.310408824061137+0.481294749423315i
-0.0923509585051775+0.318802777496679i
-0.172783028018247-0.0478106835079512i
0.13543628152457-0.342813552732371i
0.57536232507238-0.271474929561845i
0.873419171404046+0.0786816051101156i
0.77299939286716+0.49961306762801i
0.289072703935314+0.765832575546345i
-0.230405028289783+0.614233975592595i
-0.503330760709287+0.205251689573768i
-0.354963343725843-0.226923213627016i
0.0290137814408873-0.470080646337542i
0.383468137034078-0.304151515379501i
0.435328651472655+0.028760315283347i
0.152972755533548+0.246587331202981i
-0.257020380513543+0.174731795113246i
-0.557307312876397-0.194057909189719i
-0.434625804397234-0.677002991814601i
-0.037132174609568-0.989799188339809i
0.455659738965497-0.930819381440972i
0.71553293970923-0.63286410721112i
0.565059162477427-0.248772796793804i
0.258821593522923-0.0537898492208645i
-0.0505243567918043-0.233261080566679i
-0.0633223416642595-0.604137062412223i
0.20191176589312-0.900315883559122i
0.652983779673747-0.859049939758994i
0.986357435420935-0.494804106180875i
0.892030750513658-0.0374471269057103i
0.566696741344436+0.275653612610107i
0.147514073142061+0.275987735812441i
-0.0595716199698346+0.0228042311896857i
0.0665555060116218-0.298080603794101i
0.379960680890291-0.390229386031563i
0.650220988530613-0.145844195473621i
0.613715139903077+0.294604091448947i
0.291382678743599+0.677416424974664i
-0.177438942011025+0.724215743014649i
-0.585598587887964+0.456402562411251i
-0.658955139561325-0.000766392461000025i
-0.404155235818962-0.340860486215207i
-0.0985517158030789-0.330533755168055i
0.0903842454457687-0.0721100112614902i
0.0208231838978549+0.230884191221901i
-0.296609412330673+0.3225814741393i
-0.583536765260643+0.0925789015885498i
-0.647207662019866-0.361482330714244i
-0.390551663893091-0.768467439637736i
0.0437328873519916-0.874529640561739i
0.411121374947126-0.621327500171632i
0.579191242862967-0.242899404286986i
0.394998498598205+0.0240315903777856i
0.12854257510207+0.0429795000259619i
0.0343028042344057-0.175385122342068i
0.137572103826403-0.484651977905557i
0.496521492343009-0.63265348177644i
0.836921057042216-0.401420705227524i
0.971027667958673+0.0206434637956824i
0.851858971784834+0.447359044401638i
0.476810824952991+0.593862639957781i
0.128859706376154+0.386605118208741i
-0.0152656872282725+0.116805558757047i
0.135835812447838-0.151332621623346i
0.389124820554689-0.151054534699004i
0.508176361334332+0.126787954985032i
0.440926938318128+0.412780580704551i
0.0404382486623544+0.536876023791641i
-0.337484879601847+0.301930232742712i
-0.536652484515521-0.0927352319479113i
-0.461297249971192-0.495974022196005i
-0.0965015132369194-0.68314053064386i
0.182975292053498-0.589285901255705i
0.31542457103866-0.368271258297602i
0.164488879830127-0.136965439192873i
-0.109109430844801-0.243394781346048i
-0.28999573165396-0.536994868861237i
-0.165543374497553-0.833197198127338i
0.242644988158353-0.992512335489258i
0.639840557755493-0.834136180145609i
0.925903388633591-0.477852962022015i
0.841074987721907-0.0238119532833186i
0.508178490914434+0.242460519080681i
0.142273132424153+0.198807218762837i
-0.0135064275917828-0.0140230432842011i
0.152030327354169-0.207502920486936i
0.379876590679381-0.129070998606483i
0.522098014879733+0.190287885161558i
0.353020580341464+0.53815038398296i
-0.089466938353571+0.705460125577169i
-0.597814947342278+0.576584004944878i
-0.884330210662894+0.210626277937612i
-0.798370524400223-0.268129781031758i
-0.52459251771757-0.552043581501952i
-0.0959423667584018-0.544759165657651i
0.111342010495483-0.374573848976548i
-0.0439302930920175-0.163460844149716i
-0.265678154902156-0.172047354395721i
-0.367888081498789-0.385664501555859i
-0.183347417414316-0.69081996209342i
0.220527902608083-0.903773710197659i
0.738458257226055-0.784131776967581i
0.996666484488473-0.383880271260652i
0.94889062025426+0.100119646634107i
0.68832364955121+0.419119451618686i
0.30172493891653+0.43143679742997i
0.16041092453808+0.214968114122081i
0.215415790775231+0.00952729116807521i
0.448093438165267-0.0381253497415224i
0.511008366176629+0.163558820324835i
0.341441877485642+0.480960225696729i
0.0473145072917975+0.59431535181777i
-0.407035072827617+0.419048274381943i
-0.555052423407381+0.00498968946388052i
-0.441147213140441-0.460894659540429i
-0.122579266502707-0.758512436035967i
0.274454785523508-0.750743213541283i
0.447128866249989-0.473873600441327i
0.381764242771738-0.214753303334141i
0.148883874285818-0.168692198175008i
0.0252652866653241-0.359826889171695i
0.146207818917003-0.644180319046829i
0.422601150528398-0.75279922778192i
0.726031788281482-0.600836830641932i
0.902040028132775-0.193431375632424i
0.752809016071186+0.250117097070385i
0.351011943401311+0.441304379667494i
-0.0447672985200353+0.330211318947998i
-0.205741649094773+0.0282147064601094i
-0.158544279621147-0.270833631922597i
0.0234696693805432-0.369535405101848i
0.248853827460855-0.212775158044246i
0.20283511023175+0.0999661832433875i
-0.0432423720323144+0.279131448557044i
-0.337809484164236+0.157738050048814i
-0.558826863163497-0.1325918066188i
-0.464609033935167-0.511556076113769i
-0.152296235371158-0.686292509833305i
0.183021316375219-0.57463079017307i
0.370206648466548-0.291131425894926i
0.262424170286018+0.0279501770938346i
0.0338417606860665+0.140150612533611i
-0.211341673919799-0.0103476980384144i
-0.289030015882714-0.289240368113535i
-0.0875344147661795-0.452333504609104i
0.207576609681809-0.425089797661761i
0.428689623075279-0.17765785521424i
0.394200406686049+0.0800810965151593i
0.126583657028337+0.196583251868309i
-0.177890069520787+0.127627339340136i
-0.260653725848321-0.181646191305771i
-0.0856550150742147-0.428070258331153i
0.232686791724683-0.521948858398008i
0.520087057749456-0.392509116025648i
0.636604902851357-0.0902940511331106i
0.499941062368825+0.0755520459046997i
0.224502736949484+0.122855430332903i
0.0967377918958327+0.00659731991460301i
0.141211425862735-0.240393823794721i
0.414405881236719-0.318121013569105i
0.73123016803398-0.162437113654673i
0.849413486120107+0.123301499161294i
0.675832227525628+0.46031781415835i
0.286848230308932+0.615161937094275i
-0.0764398836229289+0.507072390319551i
-0.305851425632437+0.234339764242482i
-0.226576644721456-0.0462265861429106i
-0.0389071531003071-0.108846198763435i
0.0232823941527211-0.0488855915483065i
-0.0472997659961664+0.070072497708443i
-0.347415823045896+0.115074663154568i
-0.673399939659854-0.0833087719442969i
-0.793688873745331-0.481595504435955i
-0.638868589181265-0.958982413305722i
-0.211130379278201-1.25222770255936i
0.260667247161076-1.24323207255895i
0.53148357256032-1.01165936651057i
0.512481599927907-0.759821750994483i
0.413509966798975-0.617191367141752i
0.452710398692882-0.654707662220868i
0.566480640400925-0.783690638519296i
0.876861983649664-0.749145290822327i
1.28171533222229-0.437190114680321i
1.38262546285087+0.0584867147430351i
1.14394195092437+0.579667145112557i
0.653490224300693+0.989925752575257i
0.142505330742261+1.04469002785542i
-0.197979486417106+0.808132625505935i
-0.352080230532278+0.582585542948599i
-0.332301901733013+0.428159594802027i
-0.362405572039115+0.405480413373305i
-0.55708718653732+0.497598568094134i
-0.823150051071275+0.415772494692508i
-1.09527483412131+0.0716038138429629i
-1.16613581483462-0.434445625823454i
-0.894898937510155-0.932765988408464i
-0.452665680185034-1.24329242786645i
0.0397823238912479-1.23970952064902i
0.41334569453254-0.998025711224127i
0.511676713597232-0.733358598859515i
0.509083415416873-0.562165815437773i
0.551090883593574-0.573775731845167i
0.737481187847663-0.588753558027887i
1.00998284676492-0.510517539438485i
1.17874300961549-0.203537515324968i
1.2129267523504+0.294386443896848i
0.981087320017763+0.710592421337067i
0.559418312925015+0.942481261447201i
0.112439476255936+0.89822744391828i
-0.214794564877043+0.597655693576412i
-0.269125562389422+0.252278794693831i
-0.195206011152022+0.0817175724237476i
-0.090911725753852+0.0683199218195186i
-0.137068311774544+0.0960546103801819i
-0.291489587275794+0.0283680134462583i
-0.417574559950309-0.194371753997384i
-0.401320600747877-0.521103975792779i
-0.17898914572556-0.816790468083773i
0.128731600006548-0.954875240925027i
0.513578774935843-0.787389272642875i
0.679823724277472-0.502481238295107i
0.659530877651892-0.231960556444708i
0.501794004324187-0.0126108151605918i
0.292648591146743-0.0377221896194524i
0.195248527569125-0.109950842112663i
0.152306189187516-0.183769487799438i
0.264927519249009-0.167417371416574i
0.311591135330368+0.0102978839113133i
0.181540662591571+0.132160450922362i
-0.0780543198893161+0.151001027333246i
-0.33152607200145-0.00607553050213511i
-0.432895595247109-0.284981393117957i
-0.341638993269789-0.529752995137809i
-0.103868026768105-0.666546743884971i
0.153549164513876-0.640285099854051i
0.359259326163224-0.486832635005271i
0.331573927266276-0.324407560974411i
0.26899488417478-0.240513036366591i
0.241592030387157-0.224765454821198i
0.220522102771984-0.26240452826602i
0.385736089245013-0.245627454881562i
0.533564504406132-0.104085039174101i
0.579847427902999+0.146820344978374i
0.400248976814794+0.390108161254402i
0.0563516146383973+0.47670723169809i
-0.18167109877012+0.432761157157637i
-0.327483127175585+0.239768457233834i
-0.299128023330171+0.00519502179714429i
-0.157324580220688-0.16209121962065i
-0.0261126449183376-0.155076509694184i
-0.0285387237139418-0.0395985740627625i
-0.151958889646783-0.0659807993691569i
-0.25257780614103-0.139127412524778i
-0.251060304268275-0.331489276101166i
-0.0482421818560817-0.565687037719426i
0.237639258251359-0.625215603048389i
0.514748398037952-0.549473535704837i
0.666132787956129-0.3308040106434i
0.590056536948542-0.0518636718822456i
0.381036632254389+0.127733005793646i
0.256367964627201+0.0808876962344345i
0.260020271701894-0.0696634982024922i
0.334519804631175-0.136237638196386i
0.448988080835681-0.112302862877265i
0.460286822480535+0.0351431308316281i
0.378535488611536+0.224345885113971i
0.123161185786654+0.310452340243139i
-0.114232764727871+0.227259052368069i
-0.23065737206899-0.0326228812246835i
-0.180105266401023-0.29239971520307i
0.0224928099282504-0.433145082861825i
0.120276517967214-0.395394229779085i
0.146138730909917-0.239680064273054i
0.0509741845676041-0.168368056952474i
-0.0506751807272867-0.230776921709899i
-0.0575225054133319-0.401424844022315i
0.0463841800781722-0.60024901635088i
0.234127195231603-0.655740808609061i
0.474741499521803-0.526661111252933i
0.600422657144862-0.328303282261433i
0.537646318290882-0.0807286245002822i
0.429973662118207+0.0696656398120039i
0.281435714135664+0.0645656363100213i
0.218618601842491+0.00696388779817231i
0.236115793578106-0.0552222302486211i
0.292640378656354+0.0637270518940097i
0.284023914806232+0.284073279438329i
0.0962329253285492+0.446060062198629i
-0.177813871917896+0.508090014382969i
-0.42828832959385+0.389799277697554i
-0.563574523447205+0.12236216520621i
-0.551501488196023-0.145390575515422i
-0.445390039544934-0.298562372489092i
-0.307512264684699-0.351930350664507i
-0.182186548696181-0.330868811907326i
-0.153929811820479-0.349668194177828i
-0.171039337391904-0.464078943493403i
-0.0788342047383851-0.614684262723698i
0.111577791694142-0.738231033071481i
0.392128692648747-0.753025664083683i
0.700060466478831-0.585450133422714i
0.885069372540263-0.283926426124926i
0.916553794272512-0.0159438278499601i
0.759813089063189+0.219917684180006i
0.564732089596306+0.344463616394696i
0.433779872224519+0.345759012321667i
0.342325519682858+0.376497689174287i
0.344834365827137+0.423499419395847i
0.280063016032497+0.492530671380507i
0.120568550621276+0.53308119675109i
-0.134174480015606+0.51609808229697i
-0.396201893348536+0.356538235162803i
-0.523202988888253+0.0949540825954572i
-0.510790545550264-0.167460383725475i
-0.302644343566963-0.406245517782728i
-0.130267741079571-0.515142930310015i
0.016643551030169-0.498539130328657i
0.108489014772415-0.433131012165522i
0.0951573007070696-0.449315296340587i
0.130619628226659-0.466291027185794i
0.166946107832963-0.492193862152794i
0.354736780239375-0.518207347295768i
0.489226493381179-0.401963323208783i
0.523234725467556-0.218153619437655i
0.499623040783957-0.0542397887794847i
0.284545333766666+0.0465649253020913i
0.106817040641808+0.0540013714700112i
-0.0225678082045025-0.0388785923111468i
-0.0325890861569813-0.159467048462334i
0.0786700536707383-0.210196155271697i
0.164696489212975-0.188550380798255i
0.142703316495296-0.134492689797423i
0.0515123719876022-0.0493367946113859i
-0.0554208882612807-0.0654336335547411i
-0.0681429773935662-0.193502616724712i
0.0603123935676916-0.286796825283014i
0.196836044258136-0.319757229931072i
0.316715523592158-0.220036967904826i
0.329201603986484+0.00178987541428312i
0.247072599479705+0.182046949158544i
0.0646719808508313+0.304483334708934i
-0.127201881357123+0.276607862851862i
-0.218022880501176+0.131432902504647i
-0.203731284167774-0.000603422125977855i
-0.143687403826632-0.124356170179668i
-0.152474537717064-0.0594746262794581i
-0.174550702767028+0.00462639827184654i
-0.240111013749618-0.085213719285222i
-0.28065279652864-0.210729342756127i
-0.215235468072823-0.372889955435928i
-0.0823518432935254-0.533354420315534i
0.138842888009301-0.651219403066374i
0.336148528099365-0.568593481477828i
0.456856169982577-0.347536443160323i
0.485705161616823-0.162507060416826i
0.443319149653593-0.0528223797389644i
0.432473872645642-0.0702519128382064i
0.431777013605757-0.0785017311216889i
0.431349241495038-0.0128704436851016i
0.439100031394235+0.0681841586385172i
0.393896095384441+0.220314719487765i
0.252330650800637+0.325115535566317i
0.0657432098366863+0.299531014479605i
-0.101034485847844+0.189279003324726i
-0.157177880853938+0.00399142733295295i
-0.123418190711892-0.131199902089803i
-0.105563815214343-0.168154306386223i
-0.0449618817433417-0.164314801152454i
0.0186744475192133-0.201910896483694i
0.00485330404465964-0.211393954176156i
-0.0160812474015914-0.261454758220862i
-0.0156857094493184-0.402891607298984i
0.0689726146771182-0.420457554120313i
0.159621682372669-0.394110617139526i
0.221423510629104-0.307748115476231i
0.271342331147856-0.151532081539566i
0.19154952168251-0.0955488358034294i
0.0924220287603665-0.106077900918708i
0.00968105548521868-0.157035231130989i
-0.0369290171046641-0.268021924950397i
0.00157094951794933-0.287092608911047i
0.0958806537794304-0.252550075549736i
0.148022565659406-0.241007957406348i
0.119629091878492-0.160111004765253i
0.067070002029754-0.140263141498339i
-0.00195439077275113-0.180154750744141i
0.0023497983451284-0.178113447146676i
0.0852761814894318-0.184567173793062i
0.167673867301538-0.188235270708728i
0.20237157840981-0.0801403222487609i
0.185158800433842+0.0510353768476385i
0.105963302821328+0.0907885320388793i
-0.00918604071135272+0.0799843462517116i
-0.109586630364663+0.0434717423048561i
-0.130456305132287-0.0470314141098178i
-0.0852299417404459-0.121303490366898i
-0.0395339648266086-0.111694746025569i
-0.00439786271659395-0.136716455463092i
0.00803926699853368-0.129129905628121i
-0.0396738437841367-0.154523189556535i
-0.0799046488226242-0.237166217191397i
-0.012164666679405-0.284195027176811i
0.0889742883615963-0.336035996484379i
0.240848658043499-0.291893846506114i
0.311320246456789-0.189084582459866i
0.272721912187456-0.138406242610471i
0.233623768347174-0.0576617155326541i
0.154355725915687+0.0084985541276184i
0.128143535859853-0.0416846163447506i
0.132198889031293-0.0682223400740209i
0.141167939896098-0.0683485031123507i
0.119556208005466-0.0746928721930269i
0.073586106070673-0.0841247401637218i
-0.00444145251335218-0.0857051974175479i
-0.0547207681852698-0.12379449488517i
0.00545373455824325-0.215318946551632i
0.0551175538122468-0.293144216570323i
0.0984167882630365-0.389030162012049i
0.148763505825539-0.367174079875425i
0.192521172823488-0.307224495645288i
0.181256585699847-0.275250697549692i
0.140605374824142-0.22228651331309i
0.167241526604958-0.221228157292724i
0.173589918257658-0.240141650113167i
0.160603092557085-0.240559725482091i
0.166463885036057-0.188640443216059i
0.135282943475025-0.139749176943851i
0.0909575998840561-0.0952820825481902i
0.020951166690353-0.0640720045912921i
-0.0422550590221767-0.116109171892705i
-0.0302580767881044-0.201210941601901i
0.0041060845661564-0.246229597586589i
0.0073302737687149-0.287892042153597i
0.0492110637157416-0.290255320595055i
0.0776506150277907-0.246605793292241i
0.0698758171561493-0.220547393879i
0.108349039461712-0.191319590926082i
0.124964592808142-0.201618495786518i
0.0998589814669625-0.183784745569201i
0.0936542492947834-0.150297052233029i
0.0712602799316786-0.1337665253019i
0.0351795609578587-0.0966186591579683i
0.0574189338235489-0.068587743025945i
0.0364604155512032-0.0694424239315414i
-0.0101556594333517-0.081583231091862i
-0.0407781745681346-0.115075301735926i
-0.042554588786702-0.198124826608326i
-0.0181321762111292-0.225662527713632i
0.0176773616969348-0.213837020516977i
0.090926461851215-0.249027167022009i
0.159617346441454-0.266144488176963i
0.232332449795855-0.248932129944395i
0.280946767522137-0.241752587460866i
0.285676348094262-0.149731425748115i
0.268078232916184-0.0780005261904076i
0.318261223911311-0.0522967487678169i
0.316680928956474+0.0177133295063045i
0.231310998113047+0.0330859318943623i
0.162532803318189+0.0208877338366502i
0.0680462578771087+0.0283038685121221i
-0.00105989374705069+0.043388876737339i
-0.0523509322242402-0.0299532210299289i
-0.0713693169567566-0.0765044173619444i
-0.0707399380072797-0.132284062996421i
-0.0874592105730183-0.282382259232229i
-0.0517906094953236-0.347238564938791i
-0.0303365747154226-0.397557276292578i
0.0581981824644352-0.401555172922226i
0.149691010567957-0.422656081431043i
0.181401470464392-0.441254118322633i
0.310656055469467-0.41339555690492i
0.355023497591587-0.377318463545875i
0.381358493722326-0.284450645529955i
0.374519354717528-0.199015488411249i
0.316791988485108-0.0503118071349229i
0.264156469302082+0.0355098896035712i
0.179532214217575+0.0607740321251302i
0.131820961242631+0.0782960781629859i
0.0468315655558571+0.00454387364924513i
-0.0484884748105165-0.0773401557996913i
-0.0876772378847188-0.108833023722456i
-0.115488840044156-0.119894578466716i
-0.137989370627214-0.145883033433932i
-0.111455215099253-0.232355844088474i
-0.119773568661456-0.327320902208546i
-0.0584444795397209-0.401307917146924i
0.0271488480781266-0.430834376113183i
0.074028021621137-0.362161123191792i
0.177932574072203-0.342664033573026i
0.26614134627174-0.261356771944743i
0.302619144824688-0.129667877743417i
0.261337523419203-0.0984826357831182i
0.183092653141645-0.0786755114378757i
0.131757094259102-0.0674664723107371i
0.152150454671084-0.033714264763861i
0.123527889761924+0.00794933914336228i
0.0864752515814581+0.00140132672952258i
0.0790656378616245-0.0090087022279284i
-0.00636134705154953-0.0232292799793563i
-0.0550737512826401-0.113675884415019i
-0.075355365388612-0.209283523671836i
-0.0508650673463527-0.272957717384321i
0.0739135000815872-0.309312643255131i
0.186072209919569-0.291766668297516i
0.25721222593253-0.288021356459925i
0.279209162380598-0.249915387930338i
0.243880084501789-0.175805565044705i
0.262604076221012-0.130406940489607i
0.29977589489255-0.102991758740294i
0.334345753678696-0.0876065331402744i
0.352828326067535-0.0459118818781428i
0.320055695192583+0.0249738982297865i
0.228138009004977+0.0772215618164494i
0.0689369677650818+0.0972016046961769i
-0.0314477071208513+0.0404782790799545i
-0.0587940613542417-0.05320946541286i
-0.051724382408408-0.108939913448247i
-0.0298493588084089-0.194406279142739i
0.0324787136931063-0.250275315435245i
0.0229194179453035-0.25642645270777i
-0.0266065502691505-0.288070721579715i
0.00906662266695053-0.326342947226905i
0.0681738703325553-0.393385822539649i
0.161173068952054-0.43573791062231i
0.242028803345578-0.406832025647905i
0.315965975710507-0.354804266767208i
0.339405624576749-0.280979092044486i
0.280451760320102-0.165841458639558i
0.238654870358647-0.10043880244034i
0.208895936668158-0.0751634658648516i
0.200049669534942-0.0792865737034415i
0.235039689741516-0.116130796118383i
0.231962323271022-0.0686519293169287i
0.198005975713042-0.00939647861854685i
0.139310859409589+0.0335367587538311i
0.0269028324823281+0.0669336292477177i
-0.0525540493112962+0.0298712244268877i
-0.0364398226157808-0.0376821754829199i
-0.0253533753343034-0.121183500250418i
-0.0367571805775979-0.173610227727079i
0.0170049486155631-0.132815849920481i
0.0380761671734588-0.063499422713488i
-0.00385337132529854-0.0759645717886125i
-0.0410281336098993-0.101790012366638i
-0.0793770213200769-0.173456608124402i
-0.025429821933167-0.296279473648363i
0.0701308484292368-0.294249689247054i
0.147499365763262-0.276481798505729i
0.225311236503817-0.207398296215181i
0.186165602371114-0.122561516986202i
0.190952531891801-0.0927629362419703i
0.167231738860344-0.117711176062851i
0.104271339441813-0.188955337455551i
0.183085616007538-0.228472388540114i
0.23484200048959-0.212769035872107i
0.258124972365415-0.0783331062377201i
0.286447255034636-0.00514989479667753i
0.229308099186312+0.0247279723078386i
0.122572678036106-0.00780493145926487i
0.102199409531534-0.0924987263349682i
0.0814767156907228-0.117009729720373i
0.146916701420445-0.144283924102477i
0.223880719976878-0.0943980774034218i
0.175227506500789-0.00982852489093932i
0.130557889172803-0.000784304381312663i
0.0244901009192502-0.0361066418403416i
-0.0255820933876383-0.101419116580951i
0.0094250218483785-0.212849209560362i
0.0983453865424914-0.240342454764257i
0.212316511647617-0.163253346298959i
0.226339963088311-0.0844516230168248i
0.170894266285949+0.00791651799281004i
0.0370096405019937-0.00623713492081341i
-0.0748360917412066-0.0947686546381485i
-0.0868907977672292-0.177022453398834i
-0.0707243045137428-0.257768445729488i
0.0273708652655958-0.225423093742489i
0.104162871418144-0.203029936145899i
0.0753079887007349-0.184415954244116i
0.0162438207458385-0.136796495978232i
-0.0655148294248979-0.217507732368264i
-0.0908176327406912-0.368989695585589i
0.0335443046950079-0.411799773800185i
0.226236944093643-0.406256862148685i
0.350267114351614-0.356177345507727i
0.378252484252634-0.205690554433245i
0.326902158943886-0.108056358604523i
0.208767807469137-0.0522889416433859i
0.163933381017829+0.0124533504787568i
0.213060263235552-5.33334072821269e-05i
0.273391454855652-0.0462287977002055i
0.320346001474528+0.0642361811956499i
0.273892814454264+0.205199968537589i
0.154662112431296+0.258804437057682i
-0.0343610430370129+0.287928241305163i
-0.181948660481101+0.244704117982554i
-0.239801234946621+0.115267776816202i
-0.24629444391852-0.0505375764989728i
-0.16886111847165-0.147252681819983i
-0.11399326328731-0.124130688213409i
-0.138825269852766-0.105751945799934i
-0.187989925452931-0.172131486228396i
-0.213860978618324-0.292904230379314i
-0.152376753905026-0.396239703041384i
-0.0219701217519579-0.479948380586776i
0.150581791896396-0.532218029644439i
0.352998508733163-0.470356747482104i
0.419185408219918-0.317849696684i
0.401286806384201-0.148851532823725i
0.3222845334107-0.0377705237909516i
0.236861596427781-0.038238051075626i
0.26579885059529-0.146164598324008i
0.297633223083568-0.158517422104816i
0.373383175330219-0.116046863387931i
0.404670695740838+0.048014233138704i
0.30159499896103+0.239011504161648i
0.102085047431918+0.276123847731661i
-0.0928409689392612+0.262894260839498i
-0.149673916731468+0.0250566683471564i
-0.129641257903395-0.160781248164911i
-0.0264030719807267-0.197921802743902i
0.0885049451379266-0.163494552619409i
0.0793496421416866-0.0174383596670409i
-0.0254231110960484+0.0587003352783182i
-0.138708172225484-0.000891439761099963i
-0.191926530356761-0.184775255828098i
-0.130672509944126-0.34096481692836i
-0.0158179058296187-0.398492402028687i
0.12355599362805-0.306089079511284i
0.206488081134521-0.132445048663312i
0.120498011723413-0.00655866896834198i
-0.0219667690725642+0.0267983090702771i
-0.129765104968185-0.121357833244173i
-0.12698360939549-0.310322083254364i
-0.0476388193475964-0.397459773241867i
0.126384634127918-0.365380433208922i
0.263064352830836-0.219167488673577i
0.224711698573709-0.0532142570414207i
0.114869109099152+0.0161623047235494i
-0.0389040107205178-0.0453037024392381i
-0.0493078822858456-0.188967858539088i
0.0344211831971663-0.324767868489834i
0.164131475446588-0.28891278699853i
0.331858300847248-0.121303973845667i
0.327709814243208+0.0633408982623832i
0.201809702156798+0.167351929073648i
0.00615995502210612+0.142181764430889i
-0.085037657517995+0.0422947564604989i
-0.0435537401767435-0.118029067634428i
0.0420197560491593-0.169310163494859i
0.177273858483002-0.0748831464348742i
0.168553662399836+0.0396687222035775i
0.019882821362886+0.0902255950804087i
-0.154457371794501+0.0681951313951373i
-0.283911115606471-0.0636512482319053i
-0.265119284302144-0.274084868972046i
-0.100045546728738-0.38029579664775i
0.108116838701342-0.379240678381764i
0.210944785935121-0.285394563903131i
0.190318613228633-0.141401026558411i
0.115445991097965-0.0907511347502356i
-0.0345533625532696-0.147353199077362i
-0.0600882004711614-0.278013730314451i
0.0371853979322005-0.36901279404432i
0.198528683354763-0.369020644614194i
0.384998991475622-0.261789820775199i
0.36396264708195-0.0622534709334574i
0.240887221782163+0.0394532774781385i
0.0726590363310985+0.0860255001062651i
-0.0594434916631458-0.000750617601556191i
-0.0495305479692704-0.160690993062269i
0.0349729374236101-0.227199190263145i
0.118745881264152-0.194648842790201i
0.166864939408955-0.0921152604077327i
0.101978348289245-0.0135628867069543i
-0.0701930647753695+0.0589275770440708i
-0.196005967242403-0.0408888993553758i
-0.218150741066873-0.223200914005094i
-0.127244726334285-0.385477927138293i
0.0577461349691076-0.472838761291059i
0.21552755407285-0.353297670004765i
0.22350082257141-0.164135464157265i
0.12441586515112-0.0317067534350362i
-0.0283767285903954+0.00733107569137772i
-0.073523463138447-0.0816244999619634i
-0.0343498559327309-0.277032503036409i
0.0721683885754312-0.3597287203905i
0.253293589386722-0.264199119948521i
0.246256408229533-0.079039338707048i
0.141263499822284+0.08261233887813i
0.0260047547772163+0.115495121982217i
-0.146209051717773+0.023831842377364i
-0.174164246509717-0.187889914658315i
-0.0453215068387918-0.321802095036909i
0.0822643028447111-0.324597028313244i
0.213604110665361-0.202780055565531i
0.186881079348823+0.0161236926898217i
-0.00153235378560645+0.0929829657926482i
-0.126942991162586+0.02084023008384i
-0.213069876605014-0.19270224937972i
-0.14051063241141-0.412508889796399i
0.0864161737326679-0.446764122507955i
0.25247306523386-0.289812959017127i
0.286088180716392-0.0573086638060248i
0.14692262323611+0.0828101864161311i
-0.0661586277186374+0.0556157926341838i
-0.177675039324677-0.174925953202723i
-0.12026754145529-0.400298596139902i
0.0462302555332102-0.472659019306547i
0.257193914909877-0.389356766296556i
0.38245909251526-0.140756026294136i
0.285675992079308+0.0454241267406126i
0.106064679297586+0.0883787179744474i
-0.00589741084708086-0.0226794760873951i
-0.0742497174752756-0.218813206102354i
0.0581005807128467-0.300965687332145i
0.251454804951401-0.266678571459122i
0.302587454670431-0.0578765263487357i
0.260189161895722+0.129163559948535i
0.0246255783194186+0.161417707453269i
-0.228160934931098+0.108992334455078i
-0.328639401000526-0.106291794828402i
-0.283573227646397-0.331284903945373i
-0.0785918970229241-0.40369221048715i
0.0936565295776283-0.317235964932897i
0.0902511561768595-0.192355168861157i
-0.017567801679839-0.124577200420058i
-0.160712881698546-0.156579881280379i
-0.241717429870291-0.359698154912642i
-0.172272068556499-0.566498493753596i
0.0843999593036691-0.592736039547168i
0.347792978258435-0.506665881294003i
0.460189350291372-0.329019663056222i
0.375900862967344-0.0896391167010509i
0.186700678743249-0.0174381151428472i
0.0834263294402702-0.105016978662736i
0.0616301524506112-0.23041034553138i
0.166505655175896-0.299452582955128i
0.324073804580977-0.248165817101203i
0.392989665621138-0.0622784370941456i
0.316971352727312+0.147161109519434i
0.0829553048940535+0.194980189359133i
-0.145710007258657+0.151401008714144i
-0.234403463343942-0.0213907222722101i
-0.165019366517622-0.231719113709615i
0.0264844811714442-0.31625960253162i
0.163220732431975-0.224001630541998i
0.165211426821543-0.0467592554882312i
0.0375751219240786+0.0362804275950457i
-0.180775336425243+0.0106251999913699i
-0.307460754426821-0.136306403844162i
-0.217084426917466-0.319107236599825i
-0.0462677266832609-0.462620679794088i
0.133482238405742-0.445772349525554i
0.311136463494302-0.3024655426423i
0.255976995413902-0.131828170212569i
0.0359216025057212-0.0188301653132791i
-0.124333071953181-0.10307202485088i
-0.12804903532569-0.276994070949978i
0.0400877298967522-0.398026540216903i
0.239954575180606-0.462478008706166i
0.375161854891677-0.346994505959142i
0.386575246638028-0.0961843995890519i
0.196491096575153+0.0329957488594879i
0.0236162995437172+0.047200681465431i
-0.00591250485270202-0.0991821078057112i
0.008110265065808-0.307661782213363i
0.164315174002573-0.354180220395031i
0.33207962994242-0.221473629076455i
0.348954758428098-0.00789970603244694i
0.202444273467946+0.145999644848947i
-0.0470173919628884+0.188586244686539i
-0.206573445151049+0.0330741623513286i
-0.241676269599621-0.243612907653802i
-0.109436529939279-0.445214163951467i
0.119410970592564-0.456446664064722i
0.241263349882854-0.302171304580546i
0.222598307411268-0.0843412265076704i
0.0638474574778061+0.0370115243404159i
-0.0937671941391-0.0810331059799805i
-0.131980860404987-0.30113741821409i
-0.0293633532064948-0.498413969232936i
0.218724602605183-0.508881230101413i
0.438382771866076-0.303546699510786i
0.478530734598455-0.0215433715670899i
0.303700754680882+0.165819811845145i
0.0476344750508428+0.157418632620164i
-0.139339810126815+0.0111389773478079i
-0.150701674466117-0.230069989997552i
0.0474269832830946-0.35161434672646i
0.258253145698448-0.254483130185036i
0.305646933038004+0.00225330215011041i
0.183814554428171+0.224437307413212i
-0.0752099736994336+0.200034089380692i
-0.324487473550748-0.0347468531996613i
-0.331465193589637-0.326224242968415i
-0.162234624212641-0.492710287871354i
0.129979228145226-0.472207103881525i
0.385731138025395-0.2984367484863i
0.327274768690077-0.05894286442746i
0.111152733221342+0.0569455591233965i
-0.112925802404795-0.0691230369029892i
-0.206993502719242-0.258282198225902i
-0.0577195311262043-0.439762440998976i
0.218712734786704-0.508656360929501i
0.444084993970882-0.278804425951477i
0.435142055058061-0.0398699853519994i
0.240005186578839+0.0762474354073828i
-0.0314939826459449+0.0781911026263239i
-0.208620753651854-0.147708960928928i
-0.100143217982508-0.403295372611108i
0.168451442698111-0.483255496101757i
0.430890875590473-0.375049185681438i
0.517754250978194-0.108833770371638i
0.360080832735269+0.120872474083628i
0.113055343265767+0.201080493461774i
-0.115762536069242+0.0857842407705739i
-0.160035687082137-0.158297672559961i
0.0228185564538495-0.265721228365714i
0.247558868505543-0.21760321953834i
0.331575574454384-0.0377098672518952i
0.182100103390721+0.170580233374401i
-0.0961233874135509+0.25618011173775i
-0.349206017585785+0.133027050241537i
-0.439581543215945-0.157601393521331i
-0.306198584579647-0.453397140830239i
-0.0689238721293211-0.576644883265951i
0.194043466918573-0.469774640851779i
0.268298366690912-0.304109473273972i
0.160173599203293-0.154566815390661i
0.0469852147319803-0.141644966345189i
-0.103736761002532-0.286696734935923i
0.0280800208876942-0.487522483018475i
0.317713006094763-0.587919126627276i
0.564227975011709-0.457820749648276i
0.715803749352954-0.143601123220796i
0.564985647989981+0.179973932869456i
0.31291888908078+0.344306335320251i
0.0402056163592178+0.303265758170785i
-0.0725944641510011+0.100719353938201i
-0.0108158078558309-0.0762266123002798i
0.0854814383698194-0.114606030206705i
0.185569179496912+0.00917514823569111i
0.123173181452165+0.199230225961009i
-0.0917405719319407+0.321955784348668i
-0.353509671610448+0.236925507000359i
-0.495885976869934-0.0668700711660848i
-0.43151474037839-0.388810597335177i
-0.229486283764777-0.597482034819247i
0.0509864386786562-0.566646960278644i
0.200694830119154-0.334584891324421i
0.156585992736105-0.111956538085713i
4.54416098350434e-05-0.0382480157159067i
-0.162345267143492-0.180777516901243i
-0.129225977087889-0.434437835653083i
0.0666480865663779-0.602656348470029i
0.321368841566977-0.569231126104032i
0.501755835288486-0.285582951762495i
0.482496037246295+0.01228363243793i
0.277374672056333+0.140806236740152i
0.0268351621686377+0.0996185124902778i
-0.0814103920074846-0.140817150633096i
0.0232936859541797-0.375834636247484i
0.295130186805075-0.419757536956819i
0.528948073106579-0.217903080158963i
0.546288706741978+0.0933800055452694i
0.379348290626191+0.332566252724385i
0.0797077340707296+0.397067203002132i
-0.144005377478871+0.178076777688734i
-0.163980375774424-0.0605580589316519i
-0.0175570639719043-0.150320638004144i
0.242583666337562-0.108972790802826i
0.296130256815889+0.168361591613575i
0.103833410467531+0.404783927104955i
-0.22047553521719+0.407823276209755i
-0.545390778764368+0.216726404692421i
-0.629041343002799-0.150148229800963i
-0.473140819802349-0.453180960707496i
-0.133594878371931-0.524880950036919i
0.103977592634769-0.342202472044134i
0.0954243786102115-0.124961235652926i
-0.0876600053874917-0.0760187487908361i
-0.33143447553162-0.202384149102311i
-0.37910895206078-0.496026655883379i
-0.162230178253183-0.755010193612344i
0.232841733926011-0.82400656659178i
0.553230019451581-0.633262599537258i
0.66301089414108-0.281508132639909i
0.533746904327936-0.025169776630778i
0.234265966696367+0.0248153006566189i
0.0602106268393253-0.109243571827878i
0.0954268713224527-0.295849347427222i
0.30506363599764-0.367931565869642i
0.596748022832403-0.239768916443688i
0.634959573344707+0.0536709901747402i
0.417686458912887+0.353207143349721i
0.125327196543631+0.458085233363143i
-0.181205296601773+0.32940706604254i
-0.230736523270561+0.0508155857567501i
-0.0937341731035864-0.149784740341483i
0.116488302953381-0.147857257483435i
0.271244511641258-0.00183185748052431i
0.138698789861173+0.222113000365951i
-0.140289371520144+0.330350782615664i
-0.420536355596745+0.192567712253178i
-0.54518854812669-0.10628819150365i
-0.448101011137592-0.401490647072705i
-0.171362143298845-0.548319146925752i
0.102529413825913-0.438331873832851i
0.151069873911698-0.232497389944108i
0.00638866275742461-0.0982790232733459i
-0.170492555759504-0.08055505620531i
-0.279843005878353-0.292957938747677i
-0.19108113671553-0.5683188969836i
0.121969987788175-0.661067914875593i
0.410243219038802-0.551091410249088i
0.560886642802556-0.29290010666363i
0.506120713414243+0.0322704600590146i
0.250769995936528+0.219610940591606i
0.0435215775001983+0.164402583178188i
-0.0625255249642428-0.0331691085554712i
-0.0202742181046562-0.244400212035345i
0.205658757457262-0.259340159276112i
0.355858113943703-0.0497739273998882i
0.310573955172834+0.191700331256183i
0.0639025254800839+0.350812552450523i
-0.219466066943014+0.293944428189052i
-0.392176367454737+0.00942227867227786i
-0.366333093653317-0.301951516722403i
-0.130235222491519-0.476867538598756i
0.147491296681224-0.410343339907341i
0.298712497270676-0.2052452701675i
0.187168458761232+0.0437683367718047i
-0.00234960746656208+0.152765450662066i
-0.203655633563173-0.0288724904019853i
-0.255495824128403-0.250907057445643i
-0.0445101362726174-0.453508632850309i
0.202782569781447-0.422976583310308i
0.376105290539204-0.123994985035105i
0.315000932329344+0.118430146659579i
0.0066895184996003+0.257606640600655i
-0.318594086278708+0.132523052565984i
-0.4407549679239-0.20157275945514i
-0.299141148774111-0.509925369082909i
0.00484468769202755-0.64042499934831i
0.259273505432922-0.512595780118199i
0.349247238444241-0.242423511146393i
0.251524957307831-0.0386412824663492i
0.0373073538108016-0.0626740164300887i
-0.065551731780779-0.245122790334856i
0.0153518394682172-0.466117795434281i
0.286340130575953-0.55144911539963i
0.62541682504499-0.349289152443236i
0.720077351484152+0.0369367089308134i
0.527239467335431+0.42245419314218i
0.134158138880339+0.580329717337012i
-0.22877857222664+0.437962564423248i
-0.350460827328502+0.157086193176572i
-0.272390456420463-0.0841428212419014i
-0.0619984031166276-0.0842069304265251i
0.0319314635835584+0.0801483784212818i
-0.0981560283357057+0.246406112666615i
-0.410451421269187+0.295423904856886i
-0.701414015688736+0.0491110043639069i
-0.779166117277417-0.389331120266743i
-0.586945330373056-0.743162595775506i
-0.151305113477129-0.881911741997516i
0.188541000076914-0.764835698792517i
0.362282503177694-0.468583864055036i
0.28487088767787-0.218180173129859i
0.00180297178405899-0.159138992082205i
-0.0900913275607907-0.3126122436689i
-0.0158680983361182-0.518248009475599i
0.255819779290401-0.619921732240477i
0.587409040087876-0.461985610963536i
0.647622961517199-0.103095128337166i
0.522776878746247+0.199524281248363i
0.184083797464232+0.355500347416443i
-0.15183291321363+0.215912524612237i
-0.240508746059688-0.108313994647688i
-0.0772865580531481-0.328180207170875i
0.237593967065162-0.373553267928579i
0.396869140030767-0.218214465688385i
0.345087293871201+0.0508338747652781i
0.124802043095273+0.255783848813112i
-0.121189128134183+0.214844750145568i
-0.241928886116029-0.0597280328147271i
-0.12843961256573-0.314924814734937i
0.150173020202184-0.399580812273243i
0.338065120199476-0.252944982161633i
0.388108723609122+0.0815197142809029i
0.174295045370151+0.360185525442552i
-0.196664124325346+0.371300920108715i
-0.445501186267546+0.149659821922116i
-0.485314067013963-0.176385882476659i
-0.298412278884433-0.439811157746216i
-0.0448693945974852-0.440187673022032i
0.140783498548527-0.262911476717678i
0.0443681455645164-0.0523551493416788i
-0.238233674826383+0.0698586221109753i
-0.450092616015755-0.119165187637247i
-0.471610249519656-0.492314984066695i
-0.240988659819667-0.784991865458014i
0.112808798911777-0.854154040677712i
0.411304853294079-0.63980371382707i
0.452469042408963-0.287275120408453i
0.348734653988283+0.00967308374955008i
0.122675732200685+0.0325964098977931i
-0.11686624361224-0.186405121112777i
-0.0349328188342147-0.415333111002468i
0.243666287240919-0.529259861263042i
0.496887849440622-0.359503165480956i
0.577486049628954+0.0181514020955684i
0.367192740574355+0.320567132170785i
0.0593492614179781+0.395108310589235i
-0.226673798005633+0.233690096096407i
-0.328542894952241-0.111610958361724i
-0.113794034701422-0.384114130314888i
0.139883926692234-0.346421381988069i
0.321191001776136-0.126687922949351i
0.263674462053828+0.170876887479186i
-0.0001081741284192+0.300376197652046i
-0.273015994448045+0.145651156644793i
-0.453631620139544-0.144090383658032i
-0.285429060139108-0.444804182607842i
0.0226097726975192-0.510359817318991i
0.25415034390294-0.337579250921207i
0.334546704215107-0.0597434749776186i
0.165325436861765+0.124831163589403i
-0.131920780525797+0.0911045934843585i
-0.316062294723968-0.118224526750424i
-0.258696046579917-0.426509777143848i
0.042891590243679-0.576376455466227i
0.39750495196431-0.443488454062667i
0.461032960993968-0.158930022683577i
0.316364629848237+0.119151512397012i
0.038884429894797+0.221881657418144i
-0.237773318841753+0.0432013725641797i
-0.304548502171301-0.252169769778755i
-0.114913026609671-0.46401107068058i
0.191738677538666-0.462007932789686i
0.35523542950162-0.240724734718513i
0.330558817882512+0.00502601033969401i
0.0840638587064858+0.165981661051682i
-0.257163123145874+0.0928360465010055i
-0.390895665426026-0.191215238588673i
-0.24023894860679-0.475094499238483i
0.0321062655638046-0.623019896315557i
0.370466602025712-0.475644995154138i
0.478890660392038-0.185801462447137i
0.271301405039142+0.0526444708230955i
0.00712408059497212+0.158652525374876i
-0.214312056772457-0.0140064665343028i
-0.217273737874441-0.292604223094777i
-0.0397253754484746-0.40968480673835i
0.239650775660744-0.373116365353486i
0.398903450307548-0.173121664756754i
0.242666054485659+0.119167648268084i
-0.0707359305661816+0.208384837260463i
-0.349274327496988+0.0691455323492993i
-0.43534960480559-0.225191835107834i
-0.272698882219916-0.561929739215888i
0.0678239029534288-0.653860220238563i
0.321198759367045-0.470953583064461i
0.371222544833365-0.212026844896529i
0.213286258001452-0.0171893019593075i
-0.017610230384385+0.00333316561404736i
-0.125877184351542-0.21083806941456i
0.0167944080809344-0.472175602661643i
0.327295322611452-0.5440966116139i
0.565038603335876-0.322880324643659i
0.665223762902839+0.0563090638338483i
0.456345020393631+0.370490017547516i
0.0858659936936532+0.50184111283884i
-0.204607957119613+0.368977612921451i
-0.30309291499288+0.0543838564744265i
-0.153353685546316-0.199687506640478i
0.0822670471789489-0.214469974041046i
0.198658193294544-0.0301820101630718i
0.0586177749715995+0.234057176890798i
-0.193884372786553+0.311248065629186i
-0.450394935438278+0.0944102300246241i
-0.576109682797948-0.2819761156512i
-0.376657798089033-0.658949492564505i
-0.0327525921086655-0.72352286040938i
0.305928994852162-0.520601412769139i
0.404530084246771-0.206410405512883i
0.167001022439254+0.0314419050357582i
-0.0740989679187228-0.00954060317468076i
-0.230275427180241-0.227428546083401i
-0.18165770839488-0.511720717690437i
0.134399931073987-0.618117747063217i
0.40314422450057-0.496043533689244i
0.45866860074475-0.196368183987198i
0.332423079160003+0.0618618881319573i
0.0262310260536983+0.0745124685129545i
-0.227312429312473-0.0885201890501538i
-0.216400365547139-0.432862459378984i
-0.00631933731006141-0.615960575732951i
0.333694361976546-0.552883214186053i
0.583038762270746-0.342010768444824i
0.550585585218822+0.0219967600515404i
0.327688910039768+0.237751155971633i
0.0226957476555776+0.182572487997368i
-0.121748373031505-0.0364053756673961i
0.00854886118765406-0.21942571636515i
0.237486259909063-0.240396750954725i
0.424673314125308-0.0479538540764932i
0.396993988952224+0.277847779267653i
0.12162105194576+0.493274973082591i
-0.260428798455864+0.468371469294205i
-0.54683245292997+0.195725485347164i
-0.581940544340214-0.13906452512032i
-0.362024077058283-0.376319370327912i
-0.0780946986365934-0.372749836196447i
0.0606139301562695-0.195187220669113i
0.0114704525482795-0.027789808736427i
-0.203384044350576-0.0190343027301806i
-0.401498997728674-0.25252754971046i
-0.360946033343289-0.498358562218426i
-0.0933027574331533-0.69393607006731i
0.27634711608801-0.670774261575115i
0.53683173041225-0.374174509798451i
0.495869445100146-0.0485780539496076i
0.281212924782986+0.17244479874965i
0.00889801756236436+0.160077424987686i
-0.161902699501061-0.0614559657786869i
-0.0998555956768585-0.297002543598392i
0.122989087742079-0.363040622225124i
0.369101233156513-0.278230781440989i
0.415977514992968-0.0404683730460131i
0.227415788403617+0.236563146259212i
-0.121355972437239+0.255536311662004i
-0.377332088190886+0.0234768606964077i
-0.35504812640642-0.332576763650175i
-0.102600535377477-0.598788103103368i
0.250876573457706-0.590737358399636i
0.47610976699412-0.349156024321192i
0.456316466049351-0.0305784103252774i
0.189889969649212+0.157268365000216i
-0.104961062151575+0.0950941276563668i
-0.153123580719996-0.146612566576002i
0.0141464387997923-0.383874120063031i
0.26012423378794-0.459435481713562i
0.462843922674631-0.226167831951844i
0.467088646246004+0.150340384529076i
0.17091102889867+0.38876023559818i
-0.230731667467463+0.343687931311478i
-0.416972973754594+0.0557610016816343i
-0.372932808979719-0.30496448727901i
-0.130367231963616-0.532718672901103i
0.162471630830235-0.451874926527421i
0.256792018792235-0.170506634705018i
0.138896773576341+0.122752676414124i
-0.125783978240513+0.150718347464346i
-0.372743347806619-0.0896465403537136i
-0.35995248110101-0.405695675781303i
-0.0879662600776031-0.635881237763952i
0.23217995888329-0.562968978541973i
0.446289113745502-0.250474479325293i
0.406710308138886+0.132965492722163i
0.094182564356776+0.320174325440171i
-0.205222463397008+0.209353531792284i
-0.34732141546262-0.100298050569775i
-0.266204996248076-0.415257703928684i
0.0505776959667528-0.466335206036638i
0.301486627885221-0.277079728361182i
0.319551042512162+0.0292666880294009i
0.0727085041597119+0.249758648075085i
-0.244417166410548+0.176478913566913i
-0.424759300587697-0.150602313431176i
-0.345402683216534-0.475749110010559i
-0.00819575199269923-0.62979346672077i
0.315564590946198-0.546314283475296i
0.481434945960714-0.208283347690864i
0.356515421313182+0.0947522606287867i
0.0816025848263618+0.151618619387049i
-0.153240503669306-0.0110788641202818i
-0.207290454277272-0.280836789644908i
0.0447308767176419-0.483633836617968i
0.327138666346615-0.419781432246394i
0.532262486068452-0.104702307854626i
0.500143063314789+0.202067075312795i
0.156044718605504+0.32796098022012i
-0.171728186702773+0.201819585534187i
-0.345138776081447-0.0632176076518538i
-0.257940825069188-0.328427908050551i
0.00161541166860027-0.437529182786407i
0.281828963797416-0.320406316730733i
0.347939252560926-0.0568248339699789i
0.145182361749273+0.142155158214699i
-0.117434340121822+0.108625114743483i
-0.355900777080033-0.0830273678449408i
-0.294557913165306-0.374294947392025i
-0.00174678150022259-0.560024499884786i
0.264022193415699-0.493725791372966i
0.4182335116754-0.231943335130535i
0.369403326684757+0.048373420078592i
0.0998508272294501+0.191799307782889i
-0.145773173839834+0.13081240259792i
-0.213611212651938-0.099583727836596i
-0.133908388924933-0.281618579710688i
0.0997701809024939-0.306816002191113i
0.252046593232642-0.12727194516186i
0.193654976014421+0.146568543573461i
-0.0641746157163256+0.293142089334084i
-0.389814864800382+0.185628038879414i
-0.581369597943295-0.0875014703306717i
-0.525847382213803-0.387062093775622i
-0.248296906105172-0.58756642832559i
0.0327568087217847-0.55080603233602i
0.173855873491102-0.365366398472541i
0.0841501455118296-0.150378426759964i
-0.106973374779457-0.080007568125405i
-0.210146126579358-0.265283358610777i
-0.176487094753998-0.550652337888138i
0.106918966939472-0.71641928411083i
0.478256995635195-0.641363536577473i
0.676165469992873-0.346397784355284i
0.644554241340676+0.0288002544302561i
0.375160658566026+0.332819395961243i
0.0744637125646074+0.318720620643536i
-0.0771666161986028+0.0776093873461481i
-0.0181299018153267-0.14186252001804i
0.180561610530663-0.228812285083157i
0.322627678875151-0.042157583007007i
0.317017549023837+0.243214199581248i
0.058810326444902+0.452753811515536i
-0.263461211787726+0.365729174315229i
-0.45692616858422+0.0105270282629332i
-0.451090681218086-0.323671046670062i
-0.17871431993385-0.552493931605294i
0.126274783300961-0.542496919913484i
0.313078678251096-0.267294467351478i
0.226974977937359+0.0300427570207478i
-0.0206398016980399+0.0990285587222372i
-0.188342890982257-0.0409578145048012i
-0.232387300179402-0.3110870937143i
-0.0131442449478884-0.519585853340986i
0.258443748509451-0.443958632570399i
0.414205486079997-0.171670510963706i
0.333715877586196+0.152571016921502i
0.0016969058825463+0.313339628678168i
-0.308013642823415+0.192197203157696i
-0.474216234235904-0.123160901302241i
-0.390537699791297-0.444215578756641i
-0.132319761991099-0.56884436505854i
0.128503760840026-0.442694372265563i
0.199313954739911-0.189024592762425i
0.0468720101988664-0.0359588636247376i
-0.184409238456766-0.0605939623627162i
-0.285726445130058-0.348437884922629i
-0.160352600190108-0.677935552048361i
0.137298824311045-0.750032106851418i
0.511204848501129-0.57086406414947i
0.643210690393796-0.221702618030463i
0.544550395895728+0.10430522783743i
0.29674624033476+0.261258872613975i
-0.0185527412595195+0.156130496620957i
-0.143342212383051-0.0501481501369849i
-0.0442553884686237-0.182437967833665i
0.16313056700377-0.171966858804981i
0.272605798178014+0.0526003792433447i
0.177409354646392+0.311920068781789i
-0.113549624625519+0.425119660741689i
-0.451274554037051+0.275278239240182i
-0.59721643214079-0.0668387226337004i
-0.459418823851125-0.383985178227428i
-0.171580033223203-0.536005878544947i
0.125169986966613-0.461152076025278i
0.252839913078183-0.273710552949237i
0.150882750584604-0.102177363118901i
-0.0319180890048735-0.0608913653158332i
-0.155507619486805-0.188564615952067i
-0.059216619811672-0.391178881038639i
0.179568693432108-0.483680664082238i
0.466576619228695-0.388523884958757i
0.592274559074657-0.0889932072949006i
0.422550031573375+0.218498614950923i
0.148476518802889+0.370050392411135i
-0.137177101654736+0.321677859631792i
-0.31450598980924+0.0431057669582484i
-0.271151109721148-0.144774102093636i
-0.0551946776013414-0.231756526369824i
0.104341116713181-0.148740841946884i
0.0301424517103904+0.0547434028759673i
-0.172186762127446+0.104446285010875i
-0.420725328460967+0.0194905729189129i
-0.555548277455559-0.264747552670438i
-0.401260404677877-0.636789967096062i
-0.0877282967649513-0.822439042348117i
0.254303964742361-0.719416837831638i
0.48023988893794-0.483325227229278i
0.407451779344244-0.198311012217293i
0.180334883551565-0.03043928950902i
0.00746522255822681-0.149161437084644i
-0.0305023517280724-0.354328790249152i
0.184217298237409-0.504187338671205i
0.449868748603149-0.436666788286571i
0.566351964630935-0.113753579828871i
0.481781592770001+0.219989028659021i
0.140261560907514+0.401721573355569i
-0.233560276654009+0.350467658211468i
-0.38897277081938+0.0723036337128067i
-0.333836033435136-0.277595536322215i
-0.137504770453451-0.395038430522856i
0.126589225485756-0.269377091249714i
0.177524739841611-0.0381840717573369i
-0.00449534120384863+0.152567082942164i
-0.248098619078925+0.0652443190846702i
-0.429913429055881-0.17394581406532i
-0.289211292089064-0.486623596047207i
0.0264800549845981-0.665126145157476i
0.333880390845542-0.527657931803083i
0.545628912648381-0.205431386488734i
0.441477220305713+0.167032965161116i
0.140637861678692+0.291701414425812i
-0.111031123114214+0.176015793931211i
-0.173052152592999-0.0464233206488103i
-0.071804584829662-0.22404384843036i
0.121986006690799-0.18356028959482i
0.279024577804227-0.0195404304492674i
0.182958675205734+0.260482681754643i
-0.154377354893512+0.412386703375713i
-0.471708771648504+0.198744850783177i
-0.598385794225184-0.139307297946157i
-0.443772228719197-0.495292743606777i
-0.121565348598373-0.665682831139765i
0.142176572330051-0.565116820697487i
0.270353954139342-0.319597573548521i
0.150290543284091-0.115917012204541i
-0.0377240127590326-0.185259120887462i
-0.0905017350262225-0.34236200486246i
0.00276315088642501-0.540309883964744i
0.295114884943836-0.640629370693908i
0.606264740416057-0.493784599019624i
0.69593754371328-0.1440990311061i
0.544602835797505+0.209968439350195i
0.240086650268795+0.317968198069883i
-0.072252055685765+0.250734811108774i
-0.208260379373092+0.0111945519466854i
-0.118206279030518-0.193904063021051i
0.0993509649407891-0.244733295550124i
0.224068625059551-0.134743393102892i
0.122749711060217+0.101727067937563i
-0.100461285764791+0.204963305846521i
-0.366062250376463+0.100457168304059i
-0.491998126493641-0.204183863244792i
-0.363428712354895-0.500886093197924i
-0.0506249072974639-0.634068347929935i
0.274504894510989-0.570807022625048i
0.383070865824788-0.281631405669554i
0.303609153618514-0.0268507643828596i
0.0815914347546607+0.0279211618452989i
-0.146243022642591-0.0536005852451907i
-0.12333468541524-0.196554272430101i
0.0564909955953894-0.344865962861067i
0.267376507694621-0.315810381189826i
0.370913341540376-0.0548094364519957i
0.236153719937846+0.213570942025691i
-0.0393287609970072+0.354255427607681i
-0.341411375525909+0.229711554001489i
-0.436953444530694-0.0261460207586611i
-0.332145219711156-0.247899317158903i
-0.109158848720931-0.366345227469519i
0.122114778364005-0.281749773257842i
0.115744528845575-0.0849098582715955i
-0.0148119151473702+0.0794150133281233i
-0.210554279816393-0.003132234625246i
-0.334269060824567-0.219254375682285i
-0.206602073834849-0.441256124028957i
0.0262641142064464-0.563422001837726i
0.299733350958769-0.44896686917095i
0.448642676777209-0.197612871201155i
0.324795193050041+0.0832580106528935i
0.0495710879262774+0.168801546557296i
-0.145332345812474+0.0670688287660885i
-0.156209576146441-0.180043938256714i
-0.00551268018655171-0.401904466208886i
0.241706595656757-0.389667142688082i
0.353868989916897-0.180681650460391i
0.286402874059218+0.112791530976933i
0.0723223398566363+0.203863238221823i
-0.187371842513118+0.141929084365772i
-0.27874658475821-0.118070181228852i
-0.140589470369899-0.437383623323317i
0.0906115146380531-0.501002764216938i
0.290334299813081-0.348182010852501i
0.405493646269156-0.0597272102466984i
0.231335567941978+0.0924535614220131i
-0.0183546152431342+0.0737952641196804i
-0.138630482506152-0.0847812611615407i
-0.137263558988206-0.321098551998327i
0.0890001223888928-0.418147496943876i
0.310875892793352-0.32839504954241i
0.396046180404816-0.0575051014032571i
0.284040206393679+0.217731127794847i
0.0167807146285988+0.303884657223084i
-0.188885693994907+0.157948755360265i
-0.342326453645186-0.0940907732961319i
-0.274620330769979-0.274027863191137i
-0.0269375276284557-0.284323837782279i
0.108951390359671-0.107804891441626i
0.0944160635499048+0.0848485700795896i
-0.146227749735196+0.153106043962389i
-0.394882971468695+0.0377021574991928i
-0.498667176217792-0.215519230370121i
-0.42137680986876-0.45834771763364i
-0.135529509506512-0.573963296945729i
0.123399164682085-0.496533695652028i
0.235461891419377-0.299841970073773i
0.157749054471564-0.146418631287196i
0.000205999797683173-0.120335239691234i
-0.138021851516151-0.215171746379861i
-0.0931587976524974-0.370851515769645i
0.173567290700087-0.462229925132924i
0.398311984342589-0.369208504074289i
0.529630566163568-0.127891825893284i
0.432294402647638+0.144012281421647i
0.162083512005591+0.310290662147152i
-0.0801622212922027+0.23655247221114i
-0.212253329357186+0.0444723491604407i
-0.0846973260701253-0.131739152628122i
0.0994419922252644-0.180118790159484i
0.216270122347595-0.0495613728857305i
0.192468525470702+0.114563857391439i
-0.0204291085187526+0.219792652161352i
-0.249428878911774+0.190829211691373i
-0.369455708963578-0.0424321016229233i
-0.29720780728463-0.358741452749841i
-0.0248338551970557-0.485125235976025i
0.241369063684537-0.406739956137249i
0.322467731686581-0.186388122689204i
0.226662508799912+0.028493049231227i
0.014734829196549+0.0616771136339512i
-0.115073718610407-0.0436135747137197i
-0.141401107750863-0.235346377224715i
-0.00585737259609557-0.368378684827423i
0.211976268016479-0.346476071089944i
0.296466943799165-0.194078513349321i
0.221262727761776+0.0483128683321416i
-0.0260864636555794+0.194398772691349i
-0.287836738908252+0.0740032734076475i
-0.377389177336152-0.170652867452978i
-0.265078144719394-0.411965042455867i
-0.0390397579309751-0.537731273113543i
0.139710514747119-0.418712068156968i
0.179798252561868-0.212963676970736i
0.0762213202345582-0.0492545863193072i
-0.119470676896554-0.0484114896041794i
-0.206405204576592-0.234347140616134i
-0.12915771446978-0.410465884120187i
0.0795788516908947-0.502761363337238i
0.276563104257741-0.401949664254548i
0.335514575799911-0.140254030179428i
0.255893569110216+0.112395357213433i
0.00957794985561813+0.236722416877802i
-0.204102999251752+0.133569977707542i
-0.273703288436458-0.110223775262997i
-0.158190264222281-0.287747342954185i
0.0683879862944583-0.288639903279504i
0.145655037763047-0.137634930956595i
0.108252176507039+0.0808046474220473i
-0.0521786162610437+0.148348182595162i
-0.274896845130655+0.0673983023656303i
-0.338493386575245-0.145993590114946i
-0.219214258544918-0.416426869748504i
0.0288270261711106-0.495786519402599i
0.237745333286228-0.340785736523806i
0.30798246059101-0.0982751571683508i
0.179100186037782+0.104772129691474i
-0.0271857538984017+0.154185652353573i
-0.17166174032545-0.0376468638493131i
-0.182981363499308-0.233109751132533i
0.00508256678355252-0.370950982625442i
0.201807206378445-0.317553056986405i
0.321119347287175-0.0776465213823774i
0.274873671459557+0.0906290518896443i
0.0719147326703591+0.1516016477793i
-0.137242742792977+0.0398640135904075i
-0.231273828115874-0.183769809580469i
-0.0957081048955876-0.380993832155248i
0.146528276143316-0.433453317918235i
0.320363699602121-0.282837936428284i
0.335600320820293-0.0267272092084093i
0.165770566871563+0.105507246730712i
-0.0588317132306118+0.0932039628765474i
-0.195975759964839-0.0466928056741677i
-0.185659266359621-0.258238211242079i
0.00125095121371661-0.343512948504948i
0.17797601428522-0.260858108577715i
0.195805693784107-0.0684167104468576i
0.0692031855363244+0.0872836819387077i
-0.168770245107921+0.0936645575983742i
-0.368180105209409-0.089415047194733i
-0.397112743498115-0.337220560193841i
-0.234098013487082-0.509465068357864i
0.0235683401870975-0.512046217742652i
0.18651609136386-0.364544416059747i
0.182186101031188-0.186097233309305i
0.0317254091752162-0.075431126796385i
-0.15121695250085-0.137446234783595i
-0.173514109614404-0.290891293664195i
-0.0563624667404181-0.462587078468376i
0.188271230971407-0.497710418250094i
0.416473706744908-0.330336679042964i
0.403317794827391-0.0813885227606718i
0.231547850181928+0.122714386242179i
-0.0101680578875155+0.141528009040453i
-0.168044019318228+0.0317494909947311i
-0.115603784784409-0.159105448216266i
0.089624472667453-0.288651450792361i
0.269241478462509-0.203067870934173i
0.288331732962216+0.0131913348301302i
0.177627424777399+0.206654397666461i
-0.0546445748742175+0.275620162174672i
-0.270343372477866+0.166266124190972i
-0.324491338982943-0.0762758461317841i
-0.162412757192781-0.226922151470802i
0.0715680135156156-0.250599968374501i
0.168160073663464-0.170184987389075i
0.106220902046976+0.0654467841247627i
-0.0895525945276858+0.180046316599577i
-0.290633075754698+0.0624006815513421i
-0.370573896880432-0.144032690188569i
-0.249454788347596-0.409616281212662i
-0.0404536500518532-0.52361903543834i
0.157600202501339-0.449353419927294i
0.247798337090065-0.256380371723377i
0.126150157501245-0.0819696680090856i
-0.0107795317876453-0.0939455512426446i
-0.109017504259734-0.267487994355767i
-0.0620276110369432-0.475025365049518i
0.164095651787682-0.54842823303422i
0.336589091806379-0.449202715826417i
0.437378408636683-0.212091489493639i
0.364413981063814-0.0228923982454192i
0.187454818813635+0.0762682751782447i
0.0656294566919871-0.00138228151558349i
-0.00499924160879549-0.190870816171751i
0.0905134008965083-0.295481112435448i
0.179756339918345-0.292266238116004i
0.248713885970807-0.115341928589884i
0.220743886124984+0.046460311014492i
0.0020954388717757+0.143129407270132i
-0.141885760994927+0.10982024647123i
-0.238690555960432-0.130574475675647i
-0.20053953059053-0.283110936469854i
-0.0525339933370996-0.324853362947083i
0.0720962392599485-0.268315326707149i
0.140156172030132-0.0770144026841961i
0.0352486983853862+0.0578161772079557i
-0.1474220830349+0.0303907345030758i
-0.265974930194552-0.104956049269444i
-0.290248972882177-0.290340442149302i
-0.158647901539959-0.414891853817042i
0.028029245085233-0.359674403429988i
0.115060272549696-0.191554222357437i
0.111949705974071-0.0522794419471925i
-0.0386865595253244-0.00286892547028649i
-0.160521711746825-0.0929997623358643i
-0.174740325480954-0.284984755536876i
-0.119747185976875-0.383720283455349i
0.113211537369588-0.425309059013166i
0.278078162497992-0.322866476481897i
0.297241511170353-0.0943544341847193i
0.236940660984098+0.0457551884109593i
0.0621478761159905+0.0508764091122533i
-0.0502854694133674-0.0590337072554307i
-0.0300118397552056-0.153703397373145i
0.122437980008216-0.198436626068091i
0.277917172514949-0.148414698965762i
0.285632489491101+0.00969594942004321i
0.135283922006642+0.18628743154066i
-0.0639016239115138+0.206267108194809i
-0.232683410773293+0.0865114700521904i
-0.27504953929244-0.089939203221159i
-0.155423437084675-0.296350461564157i
-0.00701576542627609-0.371981107634509i
0.0947168892337072-0.269567099543647i
0.0922516683342838-0.101884291527102i
0.0431238950127449-0.0817277545191819i
-0.098587505137478-0.184233796528734i
-0.143988788905301-0.330825454147799i
0.0258183335691762-0.441791748834004i
0.228006297075884-0.423979874624857i
0.364240030456601-0.32816347769348i
0.40564488073007-0.102092834512997i
0.276780843864497+0.0668868608818911i
0.00237288714418653+0.062531796017619i
-0.12669740406383-0.0303802573761597i
-0.100517468344535-0.214396054982592i
0.0310655762738446-0.287955227370506i
0.143091185913207-0.198692577734053i
0.160113189006863-0.0811796262845249i
0.0701454525408033+0.0258497006174969i
-0.15421632192454+0.0149086961492348i
-0.274546533357438-0.0869050221169768i
-0.272084997064467-0.282000894537826i
-0.119444925138792-0.441290768514388i
0.0992815388559734-0.434606437028361i
0.215272519097487-0.324320356482421i
0.233828906692787-0.121573348585326i
0.115527997437063-0.0320797473461061i
-0.00294192141887722-0.0172557518912187i
-0.0667977168413894-0.0902124298963565i
-0.0208925053765344-0.234762669109451i
0.093605537960423-0.211896462754008i
0.209616769910492-0.111575736357944i
0.204117494908725+0.0700316668595867i
-0.0204518927541197+0.227300293164106i
-0.155648057050169+0.188542717869312i
-0.243422797690752+0.0610024841362035i
-0.284509137592168-0.171198208369554i
-0.185916834831305-0.308895475012121i
-0.0379980579047898-0.297124000940181i
0.0995864457949207-0.223191905591585i
0.0565331617607929-0.0701581553619684i
-0.0468615152997992-0.052009713630932i
-0.0997852672207097-0.134313583661113i
-0.0975866442388494-0.245434423508778i
0.0381384555996943-0.347991831483807i
0.177807457081396-0.36939637400477i
0.278130007608078-0.229799262792441i
0.311082268198442-0.0279776687202219i
0.200636113030883+0.0595485222520634i
0.0686766123737736+0.0619012391409354i
-0.0172792370800397-0.0366660586022958i
-0.0157717413798671-0.19600839506779i
0.09898106119812-0.260114818521633i
0.187911409931555-0.18476612054705i
0.223724727915582-0.0676465708632919i
0.154839702574252+0.051679448040901i
-0.022614263920689+0.0250090574259886i
-0.0971396751614089-0.10091771400403i
-0.113566473575261-0.225439866391948i
-0.0359864341211837-0.320271530058986i
0.180875306588905-0.268920679793163i
0.287428950389236-0.168314298127976i
0.223330837134805-0.00119937610749507i
0.08509173612449+0.0795704288704313i
-0.0604073410637663+0.0290058538395666i
-0.124529753859582-0.0374120608542994i
-0.108766685239661-0.193755594888723i
-0.0411869316752645-0.213617332577795i
0.0879410127111718-0.136019336643246i
0.101739177488184-0.0519886173653478i
-0.0569113234593012+0.0198240831646913i
-0.224246498537738-0.0112985635208748i
-0.321307873052441-0.141076572448338i
-0.297733417944491-0.336330701022982i
-0.164908820019793-0.393607522580214i
0.00498869571749818-0.391696432554675i
0.108185687598586-0.316153193981734i
0.0898076303129132-0.184459338488162i
0.000162921878481251-0.149982207489538i
-0.102606026315212-0.177538488773431i
-0.0893822906931004-0.297216080083692i
0.0407097196131522-0.356522622283563i
0.199981412459064-0.298415154585154i
0.316566412315363-0.172297439835776i
0.301875066233091+0.0128175058603173i
0.200969449059756+0.110054391388681i
0.0557750765940734+0.152330755119661i
-0.0325321340544865+0.127923127939952i
-0.0324534064633705+0.00702477538083879i
0.0298044242984298-0.0296606774220422i
0.105016375124215+0.00305459229687547i
0.0836839674795078+0.12264994844129i
-0.0320874971606705+0.213792646382911i
-0.186377702815122+0.142462165166637i
-0.285982997508644+0.0556755501858279i
-0.247708040913332-0.125490741439018i
-0.141387596805803-0.287449820315298i
-0.0339893147617492-0.291579018337949i
0.084771732070373-0.205725818614292i
0.0487993597440908-0.109300838593349i
-0.0249700325591114-0.105282029993559i
-0.0906374176611453-0.158078494178626i
-0.105324900109506-0.29652290204665i
0.0456471709760417-0.400520084589225i
0.187293125178248-0.359231732809028i
0.311262520346476-0.240543042488917i
0.28520588796291-0.0941033291836826i
0.186065034632569+0.0147051419208583i
0.0654831588664415+0.0360838997262848i
-0.0264599271717203-0.0583079977311258i
0.0137543341491085-0.176025057849227i
0.0719510444664019-0.220998235837013i
0.135189551205636-0.18998002135772i
0.10570159838751-0.0649510716588434i
0.0282470876406793+0.0461617680098742i
-0.0955172776942022+0.0121345025786265i
-0.175607143927417-0.114674918555467i
-0.192325978194354-0.232372437899539i
-0.116573379777025-0.333194470160625i
0.0494308379722264-0.347210714307621i
0.0883646163108179-0.23116134127784i
0.118072815551263-0.10563502374186i
0.0419778245767975-0.052612816970769i
-0.0508364237826139-0.0782596562394164i
-0.0608441979800514-0.149850218551314i
-0.0496099555320089-0.231462040299812i
0.0716699436578315-0.221331833604625i
0.119312510011446-0.0979809710793069i
0.117447374241646+0.0243106060005651i
0.0177128339130539+0.0911261039213422i
-0.141451090147853+0.109466392588508i
-0.211841859351311+0.0166719971652919i
-0.24503566529326-0.146660554492832i
-0.169436630211912-0.205627564849902i
-0.0534073217337192-0.18902948055033i
0.00237247719932203-0.142138387638184i
-0.0416592813186648-0.0819002359334629i
-0.126210714071459-0.125548079257436i
-0.172573402972204-0.213606478757815i
-0.123422927940485-0.292702620233963i
0.0369074004715325-0.36937843730522i
0.172187900314212-0.33687760564155i
0.289794498933364-0.236934305920576i
0.308920951466431-0.0912023168079002i
0.195944812363947+0.0426616324854006i
0.101308318794461+0.0506623008776166i
0.0408625430664403+0.0108065954958481i
0.0463879109629947-0.039533485930101i
0.126267274713973-0.0504479648503419i
0.183697268573506+0.0263373335474633i
0.115040192843462+0.10798273386187i
-0.0164261977410863+0.113083700376615i
-0.142314790427812+0.0903087787760976i
-0.259976399400819+0.00673054565823488i
-0.26623624228682-0.180545986975039i
-0.179218160791734-0.278889968748152i
-0.0459107947832916-0.301131993777366i
0.0645027039308201-0.313127660836112i
0.00153622342408617-0.227228957607185i
-0.0780375618706801-0.198786226581177i
-0.0594858839989602-0.254952289002844i
-0.0285608123061559-0.286603404267765i
0.0251929092365936-0.345564282500572i
0.144931551195523-0.334667952315247i
0.228555260166245-0.22383578147441i
0.178751474390943-0.129237737340586i
0.0948236427012825-0.0479087570735315i
-0.0324893215148542+0.00665097588323414i
-0.089975343072203-0.0408484027193851i
-0.0932328811264938-0.149941815207725i
-0.0659400495389328-0.180418368740264i
0.0108800510801127-0.144041144880441i
-0.0599972909161567-0.100398159698424i
-0.134476063538266-0.0638351289717934i
-0.175621368761081-0.122743161522261i
-0.216971366959649-0.217538417862543i
-0.139243423071612-0.293099003807345i
-0.0224579552109907-0.380104395429222i
0.0747330955043779-0.353630185828767i
0.139964172395872-0.241290484856456i
0.139775216368674-0.144991469698882i
0.0924028417506457-0.0445818910460134i
0.0435905616499148-0.045031569159033i
0.0524106560103573-0.0989898960824404i
0.0733013511072498-0.110292985772639i
0.128699091515389-0.0569241808258987i
0.155481949845021+0.0461576547781455i
0.0850847948554246+0.132637348764211i
-0.0349651078061026+0.201645103307887i
-0.166831379667273+0.143531062530746i
-0.205697946269939+0.0401239785299769i
-0.231080333577041-0.0548223957520407i
-0.197666115361378-0.171344509871439i
-0.106113667869534-0.160484302333728i
-0.106694134011327-0.152663915768862i
-0.126332007832052-0.165511379006039i
-0.160573720383247-0.151983325584421i
-0.189712747146476-0.292827617823769i
-0.120449775468538-0.41611599462245i
0.0048360210917501-0.461981426419045i
0.145647291912836-0.459231749300223i
0.253226242589088-0.362476312731556i
0.292942789310567-0.253850094420464i
0.270512559435686-0.175154300220376i
0.207135008065146-0.176711337586298i
0.169982035782653-0.162031902796861i
0.196949080502761-0.151469832577647i
0.253829708168263-0.143320119771581i
0.254340989396486-0.0478240019831289i
0.193769621227296+0.0440212945486028i
0.123026700275233+0.113426520073561i
0.0198200077930113+0.107290428968716i
-0.0842923926154757+0.0434647716673666i
-0.116754436846985-0.0171548409370372i
-0.10446270669875-0.0928547870559396i
-0.108414825384018-0.133693773045466i
-0.12570540160391-0.102262343985365i
-0.136549936507958-0.08836949810893i
-0.206766109515576-0.148082572228195i
-0.243918390117439-0.215294128904309i
-0.171242384997426-0.291876821710748i
-0.138882306620891-0.315887397499667i
-0.0651607173028434-0.333482321586038i
0.0263413329740476-0.297847866309198i
-0.00327155024524544-0.276934897475276i
-0.0278121699115761-0.260762183461926i
-0.0329843421139115-0.22698553154035i
-0.0472943445398152-0.243802483656462i
-0.0197500823934493-0.223989648403706i
0.0844699022425462-0.272797110382409i
0.155787095449545-0.190733019765257i
0.149034488447439-0.119516168157405i
0.0999009120666397-0.0982927330463355i
0.0663346739786079-0.0308487091131993i
0.0462199552156594-0.0696817417886934i
0.0334713736125528-0.076362688338543i
0.102846326546423-0.0856989759335223i
0.0860006049117351-0.0775156220562875i
0.0744731980188541-0.0542793517645607i
0.0818605096190942-0.0431307142412231i
0.00696273789986225+0.0197514834906526i
-0.0354789366947313+0.0148058706505753i
-0.054750562636749-0.072649549405347i
-0.0530977059063793-0.121117656469485i
-0.0122251680775425-0.129079674225322i
0.0429519271645269-0.123619344884475i
0.0482486923100282-0.112716669733978i
0.0193942120151134-0.0724666801140213i
-0.0125580471213936-0.0601704020066211i
-0.0387408918752637-0.125509921084054i
-0.014373410988242-0.165589668404682i
0.00084354797792649-0.190261697662582i
0.0356159036827325-0.23596400138585i
0.0744273610736028-0.159835659333252i
0.01926549527931-0.123051090170636i
-0.00523352337351256-0.141721432175782i
0.017711382631108-0.116833027605837i
-0.00554202162267733-0.228243546002328i
-0.0438778437619908-0.258045565794654i
0.0250649070973008-0.260635544907603i
0.0639406281339476-0.263921671599591i
0.0592262005535605-0.234398849801192i
0.0920860103299173-0.247881565615229i
0.0697827265883735-0.232074254052401i
0.0781651339511078-0.300112389815467i
0.0953137704629387-0.297648527551576i
0.132616690085781-0.247235111089605i
0.152093965440419-0.190916673043325i
0.137554341945378-0.116985512514888i
0.148934022638872-0.0972420672587055i
0.10486816346075-0.064922905395556i
0.0406549546610189-0.0434701004783072i
0.0408661231472957-0.03067320075819i
0.0353322644068064-0.0404363835254483i
-0.0256158692655393-0.0499650626271846i
-0.0448220872482607-0.00324569204078069i
-0.0738622937949128+0.0167487562316347i
-0.102663570339847-0.0230634730378578i
-0.141032338000829-0.0813307777489273i
-0.196620069528989-0.142567175253203i
-0.184618826477394-0.176169264465191i
-0.159949986850013-0.20381331651201i
-0.1040728284388-0.187220372274521i
-0.0536989556011742-0.19506116746585i
-0.0334413210357772-0.205145507608154i
-0.00892270416304957-0.202503519282559i
0.0152703856212679-0.240502346932454i
0.0306362388862703-0.245227618069864i
0.0995569572732929-0.243438043632562i
0.144319951246647-0.177818666177665i
0.188553368552363-0.114463845246302i
0.215875306264566-0.0676848477833764i
0.118647032731915-0.0497357058709604i
0.0811405623599598-0.0678556081367845i
0.0593085341639953-0.0463507874441914i
0.0756487166114068-0.0928714412533771i
0.134166913566505-0.084856303394805i
0.13134424618633-0.0466098539473588i
0.0838668231641453-0.0627125594841021i
0.0474887147616601-0.071374858175197i
0.0334496945422131-0.106169990583955i
0.0256243109501806-0.134359639238403i
0.0599548684368341-0.141521377645519i
0.0885295711501387-0.133507977511853i
0.124851516165014-0.130447616929548i
0.135735403538817-0.113013643906241i
0.10794168223681-0.0955172043977154i
0.0644088197992443-0.0904215396282293i
0.0315427383939514-0.051946321007438i
0.0221239961992858-0.06922842094492i
0.0182343525548234-0.106737821744398i
0.0358336272442438-0.0765708512031814i
0.000920352111254716-0.0728345829349434i
-0.0713944286606876-0.130898774690789i
-0.0767117310104644-0.159588517712272i
-0.0865360182078793-0.127854049071063i
-0.0818861089478058-0.198505252061478i
-0.0484592564343249-0.22282577996384i
-0.0507961630823713-0.235485369626728i
-0.0312274748970351-0.290145457533598i
-0.0544401179995371-0.235703573573858i
-0.0260155005631227-0.230662270797211i
0.00849736191333176-0.248602849354644i
0.00864624612291176-0.268956540705161i
0.0758611209156623-0.226301238197689i
0.0965046770343294-0.192456568935338i
0.118662927558882-0.224912692470284i
0.124191124075454-0.168357898987232i
0.109363891839709-0.117728943101569i
0.111936868831117-0.0680933752141979i
0.100922220604161+0.00215214772402738i
0.114769953781098+0.00379227122057706i
0.111436184909233-0.0201504934236524i
0.0844455791219015-0.0335180447755427i
0.0752599407202152+0.013485427313828i
0.0549386527902126+0.0531163807503219i
0.0310882124803098+0.0648505889997295i
0.0197952507485017+0.106399683987168i
-0.0145971589941278+0.0678138832661005i
-0.0738234973911276+0.0218358281207215i
-0.12846536635576+0.0295516956000781i
-0.160414819070046+0.0102224944794169i
-0.159958117308814-0.0157441474645012i
-0.161265308840454-0.0743682384192465i
-0.166701155177895-0.146679537643185i
-0.150697040767203-0.196850773581608i
-0.125508631966727-0.268577660602062i
-0.0843848853674093-0.308010258918501i
-0.0428076620585249-0.33376280873014i
0.00932006530402979-0.328620762977378i
0.079566555852434-0.347939229853658i
0.169767641571707-0.364909467494956i
0.249549788406558-0.30100183306275i
0.285490171930911-0.312846735062996i
0.29997684761029-0.213761492746312i
0.271728933503983-0.0945031351547044i
0.266663289246451-0.0745357506040704i
0.265522161066801+0.00961797012276586i
0.227509721777152+0.0414005365149711i
0.16121489137825+0.0397852190233062i
0.110093384570205+0.0646007751974932i
0.0384729788243386+0.111440580510089i
-0.0777333997333876+0.0941631225702519i
-0.101568269122912+0.0593816872144671i
-0.114123295011397+0.0164973402799707i
-0.168308732290475-0.0500955367456335i
-0.178280209489266-0.0871002468213115i
-0.160058055754776-0.167807718902209i
-0.189688961080358-0.195686458463117i
-0.182778464867499-0.207821733904256i
-0.137212434941876-0.23679538914556i
-0.0991477593859911-0.225166414739918i
-0.0568970056327414-0.255802178843186i
-0.0163093770587557-0.267646245487639i
0.0229792553772263-0.229283447552491i
0.0188173782592155-0.156936750326762i
0.018913328457665-0.114191136811844i
0.0238178609275721-0.147973366648528i
0.0102384311170077-0.167762333039633i
0.0116459909423462-0.173064449256037i
0.0233563459355402-0.14441202887756i
0.0477619430836268-0.131484175783755i
0.0796154218445938-0.0808892962802627i
0.0529290819248209-0.0392478667257758i
0.0291089580022394-0.0461922188298128i
0.0358562306544391-0.0557330845260123i
0.050363613167329-0.116554241823596i
0.0692040885184818-0.11546685223102i
0.0876381832452899-0.0822886947458403i
0.115166158381921-0.0144534672115954i
0.0976986734749804+0.063497300200838i
0.0694150574999878+0.0889095740004595i
0.0351321053317459+0.0588796823017394i
-0.0245044825594757+0.0359485212732646i
-0.0407277201403978+0.0291184405414327i
-0.0192860650868249-0.00371956063668353i
-0.0361672779698063+0.0171215974008448i
-0.0608872616084905+0.0221861530330207i
-0.0938475109269911-0.00468590838576708i
-0.133641009231012-0.0554663649019423i
-0.138161019427708-0.130240540050883i
-0.125279710709528-0.160062941788935i
-0.0826771279011602-0.229331502552075i
-0.0278238190188062-0.271587660083061i
0.0157961906192484-0.214480712421119i
0.0322446222464206-0.212052749801849i
0.0422381897819868-0.234780921328912i
0.0164289603493979-0.255107903459299i
0.0174722276871416-0.268226674595004i
0.0825616546774736-0.265424349073711i
0.122318032176075-0.254276807964573i
0.153418152476889-0.173743612188644i
0.169984350096116-0.136685465821261i
0.113994792168189-0.104787524983112i
0.0298009421191801-0.0603783380316381i
0.0365264510542313-0.116769570163626i
0.0486922744144734-0.117873738893749i
0.0628414737816245-0.0681348364664356i
0.108671849247211-0.0589011707784457i
0.0728667019662573-0.0311056765550097i
-0.0105618441740249+0.0365189112796837i
-0.0533240389289189+0.0399536603910567i
-0.111736149642653+0.00709657103741641i
-0.147045610956211-0.0119901764580709i
-0.14197160903082-0.0532773964036939i
-0.13641687357522-0.0505222989654948i
-0.128182138483182-0.0533171570424979i
-0.216157711498875-0.0424170035544601i
-0.236318394108236-0.0783144456268798i
-0.272422741268326-0.141454091479691i
-0.272801766603472-0.219612794745826i
-0.129374566173027-0.344377404456997i
-0.0729935093639902-0.349157324704883i
0.0346035108118854-0.318899101737971i
0.0883669297441-0.25822340547072i
0.0836613043896296-0.202264140229i
0.0900083062686674-0.207070032471543i
0.115268779113621-0.156750401883535i
0.213572481799405-0.176692635038551i
0.217516331676154-0.151605271030362i
0.248076161419513-0.0278540862936786i
0.264303774083543+0.0562747922584506i
0.160443661160783+0.14889297391053i
0.0327036424842858+0.192400269094236i
-0.0543987243184593+0.188231117796132i
-0.0911016236714637+0.110153524518519i
-0.141178204157125-0.014474879931495i
-0.135398158580233-0.0815112121135192i
-0.159400794261722-0.0486241731783162i
-0.18235968399692-0.0639613026725397i
-0.17297337070301-0.15364922237949i
-0.188098992059405-0.200091770049138i
-0.112366517247577-0.31121213267584i
-0.0178619537919031-0.404401171737252i
0.0637158214310592-0.383122820627966i
0.143255005746553-0.298512905627578i
0.199947266544641-0.205655531106792i
0.187728136837048-0.14106750415458i
0.117902940616258-0.102075194624012i
0.0857008346056836-0.131204092077357i
0.0847491676495453-0.146663475363729i
0.0750357143235903-0.118960048658698i
0.0909612462506962-0.0604214042247591i
0.0533748973073144+0.0388617282101087i
-0.0107792896097149+0.0535384499052317i
-0.105874956430051+0.0365343762449454i
-0.232222524471877-0.024426055459286i
-0.213550168079676-0.168666748306734i
-0.173135109488115-0.277349745780281i
-0.120916265851367-0.282189388452471i
-0.02491992847114-0.214943878756593i
0.00166691317169262-0.176103299642591i
-0.019543353509574-0.153999665763086i
-0.0588815525611467-0.157273199881634i
-0.0703206519595143-0.222345147042615i
-0.00709178264730564-0.257121876886697i
0.0947654299635896-0.196436900978359i
0.148804058066262-0.124855840997853i
0.110905937456046-0.0299732226080108i
0.02705484507048+0.0446027741519773i
-0.0659023831558053+0.0137225837631047i
-0.124183326790611-0.0494474025273245i
-0.145237437696794-0.112086885739927i
-0.0546484045940457-0.0951543955511463i
0.0341127397333759-0.111266166758182i
0.00294672090071892-0.0900874940986866i
0.00922697513955285-0.0388422693774396i
-0.0337837637030688-0.0726441559875262i
-0.0903342973650417-0.0872796153934561i
-0.0679313620586784-0.19245973733872i
0.0109710192907883-0.188279400025216i
0.121782057971409-0.171342075734112i
0.153666498688712-0.116963055592319i
0.109312993504318+0.0194288582316867i
0.0341563956859341-0.0198967755922945i
-0.0549047276269996-0.0121533230478015i
-0.103392396949423-0.0953774713334849i
-0.0654024892803642-0.171418492665662i
-0.0128856551621696-0.157751770884008i
0.0654582722971055-0.189664617043338i
0.0829628427318529-0.0986334180096312i
0.00543677356210101-0.0900993244754613i
-0.0411053104713562-0.135012346052811i
-0.0892019018947312-0.183512316523997i
-0.0522705879104121-0.275300845845028i
0.0769053463480738-0.267666570432476i
0.162081269290054-0.26938291038954i
0.191776905159639-0.198047617548785i
0.148942443853969-0.0732088504162128i
0.0364035443949582-0.0358422034273854i
-0.0290099195584142-0.0510943372308646i
-0.035231444957054-0.147529995308063i
-0.0132510254741833-0.208630286250396i
0.0467875997742075-0.169053612443372i
0.0380506863161233-0.12037752333384i
0.00682793479494122-0.0914157655214514i
-0.0428008053184002-0.0561039134739486i
-0.167659358830432-0.0794179912746i
-0.184897898727632-0.171525465018428i
-0.111011334785994-0.25216970818919i
-0.017218068359601-0.334791044251239i
0.0638297210365436-0.276663886584844i
0.0829687958911663-0.136351811520379i
0.0636770075939252-0.0831974937338158i
-0.0315493103652895-0.0323855713526282i
-0.0879400868848075-0.0686246334903805i
-0.0963690319628796-0.120192697702136i
-0.0510287241933203-0.162667426400519i
0.0219018126040433-0.173820666483433i
0.0283034298611474-0.0858839549480801i
0.000833691469066727-0.0482921731798134i
-0.114683303897728+0.022245432713293i
-0.180111610936931-0.0179324020402865i
-0.168679011665936-0.180630541675804i
-0.119002187998218-0.273129764045973i
-0.0122583681423855-0.284055359149748i
0.104863039452704-0.19780997885398i
0.156039929754176-0.121863752274431i
0.120624416553664-0.0718525403601362i
0.0642017316480249-0.0774182343475009i
0.0154641437210477-0.146225761631255i
0.0731645578231797-0.202224792391602i
0.150907105756383-0.192066942678107i
0.225932654780593-0.116217666497458i
0.242247863072784+0.0333552841399747i
0.122316446228384+0.171710261108422i
-0.014330615277546+0.168239999779725i
-0.114647280901051+0.0710733641822271i
-0.161265839712486-0.0672896962147376i
-0.133239147562589-0.181243420299915i
-0.0593948602106339-0.187519325185429i
7.1954601802929e-05-0.115864288100729i
0.0108805330365737-0.095367232504285i
-0.0608739751204097-0.0804737027177894i
-0.132255746650498-0.169268378600927i
-0.163056715544072-0.348095551228095i
-0.0449511867034439-0.406123461302861i
0.167011763444069-0.410580422566869i
0.229533130055722-0.307110285071906i
0.282336929182089-0.166994672988235i
0.244318084737207-0.0596363089176194i
0.0863535341112014-0.0354578153008348i
0.0151291756069805-0.0991171402605561i
0.0109677443421428-0.142146900707831i
0.106122169691635-0.14841485779866i
0.149423099447863-0.0833518057209223i
0.132215233116689-0.00240016925532158i
0.0704261193555532+0.10302119653177i
-0.114772208204016+0.0833543004785213i
-0.221771368607165-0.0139836467888897i
-0.231455734069884-0.111363039606882i
-0.161142969563722-0.221352252037941i
-0.0435848621272089-0.195958444070203i
0.00747192178183427-0.137662525779735i
0.0148691326938668-0.070029830382615i
-0.0990016955527497-0.0403335189804323i
-0.186828858845254-0.0791359226291284i
-0.202678274788384-0.180893691061359i
-0.171142196082261-0.256787401269118i
0.0254879250289801-0.261945460901417i
0.089727202945548-0.273174970591413i
0.0940806025259898-0.13699086059286i
0.0697958861536822-0.0529715175161241i
-0.050292044787661-0.0675527329923519i
-0.0805895338547633-0.143822809649126i
-0.0332684525677671-0.257905971785156i
0.114993606299512-0.249306235488819i
0.255223958719698-0.226234652835024i
0.289104483416672-0.0873846078986678i
0.208992757969405+0.0437304189672653i
0.113547778427911+0.0882162418162714i
0.015426468601093+0.0995052843616747i
-0.036541298426712+0.0128753725499193i
0.022267401721252-0.0528087100183904i
0.0879663444232763-0.0529206208199334i
0.125447696790294-0.000108428436947568i
0.0589016323073541+0.091943523542523i
-0.0681383407399474+0.113285373061124i
-0.165578746981125+0.0392155695054846i
-0.23092027229602-0.0723210445851722i
-0.223140791895326-0.233593546695459i
-0.101452417988793-0.363523432473507i
0.0685498082513486-0.358922014053625i
0.140704667405368-0.234622167580507i
0.120202358677389-0.14075807718151i
0.061230672806909-0.117240052836868i
0.0119359494795795-0.168668280005457i
0.0218689694489456-0.279917209587578i
0.10009626820371-0.289371834832157i
0.276550034879816-0.229398777389016i
0.314248868359857-0.10337455688978i
0.24318586425371+0.0913054452072122i
0.101005904881698+0.148977760504896i
-0.101615708978321+0.116883536519517i
-0.157515196909201-0.0181424279745965i
-0.171849872038745-0.177586684560097i
-0.0717648535586015-0.223191003135351i
0.0269881216388366-0.210843295874524i
0.0352855065715831-0.0976655150462933i
-0.00922065769820179-0.00995073610077066i
-0.162907334155192-0.0549528582131799i
-0.227116732535903-0.182193571511784i
-0.122716251324978-0.299636268051322i
0.0368249583821582-0.375596426571789i
0.143781439757736-0.262296535017879i
0.205503674182098-0.112061108374566i
0.183822616216308+0.0280999808048936i
0.0305332037585089+0.16237783649461i
-0.0897550389270156+0.0348226185620207i
-0.114852007739641-0.0679038818666584i
-0.0792256173352989-0.12603489448605i
0.0542379374437072-0.137869547859428i
0.0873371427140729-0.00865484246251482i
0.0309574386203591+0.0742845318318913i
-0.0779529710062367+0.0900352109085143i
-0.233957839812162-0.00520466957685702i
-0.230405809704595-0.1688499623462i
-0.147846190767744-0.320846715223384i
0.0283166348446239-0.375279843702665i
0.229667550742918-0.265810528351125i
0.279627403464065-0.0903417513638527i
0.19619813505923+0.0179810693701357i
0.0421025827462862+0.0184561674927571i
-0.0143318822557368-0.0589743472892021i
0.0550096308788006-0.124855043281388i
0.164093001600693-0.137468084090668i
0.246484845253312-0.0766025873117952i
0.233588320738587+0.0773578511065238i
0.112747752663475+0.194742352024071i
-0.0889685567419869+0.197672448381154i
-0.228628510496124+0.0917994778779382i
-0.238129842920352-0.0424054811934658i
-0.179500862197333-0.176695869576697i
-0.0507555723546712-0.248082547637315i
0.0852215909827247-0.189306098152896i
0.0670862271010797-0.103362375991696i
-0.0596246062688579-0.0557899507153971i
-0.106401328907401-0.106724377110329i
-0.105678306013996-0.204174438283084i
-0.0618338244025829-0.312368999957613i
0.0853577297509292-0.345336685123507i
0.182230374306595-0.246773646541622i
0.208956049016748-0.152723630403121i
0.11984940903684+0.00576195750568237i
-0.0605262133043475+0.0697371524499294i
-0.119824570645215-0.0772907927123768i
-0.110365606973509-0.172347437184087i
-0.0305946199908866-0.238232704286646i
0.0557907561795325-0.226770726871367i
0.105806365047094-0.104762766038852i
0.0676122708826731-0.0236538639085722i
-0.059666323158215+0.0164350130376619i
-0.13141272502422-0.0517172774174766i
-0.16188231697298-0.163021566733284i
-0.063141516207256-0.233395578529417i
0.111278667938982-0.268625658002055i
0.233642350730563-0.165442735005632i
0.184595384866802+0.0433417960513518i
0.0458661698876319+0.16692987367656i
-0.0814200487958136+0.150538050539598i
-0.194203806596106+0.0424386153378994i
-0.147814115543485-0.103380453377047i
-0.0562345351084727-0.152647846930653i
0.0498538404446608-0.0934588005831893i
0.103298412407839+0.00526835079448002i
0.0129473356617331+0.0871962336333078i
-0.136090969098873+0.0875288956795748i
-0.24464965345269-0.0107289202950373i
-0.197756377168209-0.2030694657821i
-0.0500616954443707-0.344717639496375i
0.101608018259471-0.302508600904656i
0.215407091775308-0.160327603857942i
0.226739939864084-0.00490997799281615i
0.109930982148963+0.0937845897045357i
-0.0266670779855979+0.0532856215692703i
-0.0863716176266704-0.0572639151623705i
-0.00114565555833242-0.170073842204011i
0.0934360733260335-0.203076780945862i
0.161343039366305-0.0905668956784472i
0.170713361978908+0.0743060466249607i
0.00376939218035322+0.1513393607029i
-0.161014821380852+0.106538511760209i
-0.287088139011695-0.0602273784085349i
-0.266953262208402-0.276792452961998i
-0.100502521739904-0.344873692733275i
0.0764804752267061-0.316450364737286i
0.186862367675883-0.193283412997509i
0.115191130890127-0.0634792989189791i
-0.0255813410558678-0.0675493489951375i
-0.103844337919295-0.148896932369615i
-0.0790542227536341-0.285132335266165i
0.0648090123700362-0.350193107053273i
0.25234446292129-0.280167198590979i
0.331274109591219-0.104090384059188i
0.253529528423724+0.0671662107032019i
0.0660946799081544+0.165028956482359i
-0.0895321086322632+0.147681895667205i
-0.174479024170285-0.0146546134214536i
-0.176626795098605-0.151512477227622i
-0.0240915058252131-0.131389576544254i
0.0572273548132409-0.03702371594176i
0.015151449521667+0.0711778824191174i
-0.115302647824448+0.126404688374394i
-0.312416619328374+0.0494537437214351i
-0.353544229237409-0.0995061323466708i
-0.304947661959826-0.294730006590842i
-0.150380273674346-0.371871077614854i
0.0730101106524385-0.311323319144564i
0.156585242621251-0.191316693459917i
0.10241598168118-0.0441996793128673i
-0.0402517073876382-0.000645458449655104i
-0.13997390717598-0.0773256232321992i
-0.120380663033429-0.218394791417479i
0.00607406586684697-0.267967387837635i
0.190080950123635-0.251384439828273i
0.300700105083917-0.12105618833954i
0.241505395180936+0.0545098285063837i
0.0818665435224961+0.166282123968468i
-0.0424846471846772+0.181429216535419i
-0.111006885283926+0.0145037971236776i
-0.0919052506062451-0.0947855537181784i
-0.00708019550800978-0.133869437205967i
0.119401631719462-0.093407426565291i
0.162828190395992+0.0364961431689772i
-0.00937522215226207+0.126907628265047i
-0.156980146607569+0.136417131503511i
-0.262322177394223-0.0206302815291231i
-0.258876156194694-0.214415126005218i
-0.116168631047738-0.343807764161979i
0.016384999742365-0.362533214161622i
0.13836246695607-0.217285978674689i
0.124561667210356-0.0810663556811873i
0.0139693114250596-0.0417243701106479i
-0.104375055450415-0.125009744958845i
-0.0854679981803614-0.300602167582392i
0.0420272516294401-0.361516919899555i
0.189384801589848-0.341641566758678i
0.307837053043347-0.234308002095681i
0.300193103701319-0.0128368020407675i
0.166885474714423+0.111129108993189i
-0.0296925201857421+0.130948182344413i
-0.138132093952109+0.0341234403995674i
-0.145122316207654-0.129583910467673i
-0.0497188284271578-0.240725758850375i
0.0575283043461674-0.201813562711091i
0.0981359671952994-0.0253755966509226i
0.00692279058802502+0.0737720800671346i
-0.161519951573779+0.0659243256966698i
-0.274434752103251-0.0411889342493055i
-0.261424526040818-0.242268560237373i
-0.10360098094443-0.393906273178i
0.0742070174979183-0.380800111913531i
0.206460398628078-0.205979308748016i
0.186337978623193-0.00569938238400738i
0.0905648271714218+0.0828003152854162i
-0.0612541986033826+0.108430715972945i
-0.201319357908386+0.00284706691630455i
-0.118317784403222-0.131965259355685i
-0.015830629480457-0.170350812462232i
0.0719702202092411-0.0879311959171702i
0.0792773483512789+0.140818250938574i
-0.0789191490359388+0.23638273757618i
-0.285424106935615+0.169630165459494i
-0.43342885718653-0.00102714821322922i
-0.39035234396309-0.249097657242815i
-0.266194596523894-0.415512622626861i
-0.0317009835672737-0.411499641271389i
0.134534985931249-0.299878744991182i
0.11036031367053-0.205614015789028i
0.0451236181218727-0.158517075166475i
-0.0717721645991837-0.228230644179636i
-0.0204838926506073-0.393833605441908i
0.186536459841623-0.42600527441525i
0.401013883730827-0.349266311078399i
0.555318446451627-0.147137466461381i
0.499329969404861+0.133052290601508i
0.33274999406751+0.25834695083776i
0.104380318852507+0.278073391940545i
-0.0743041939825825+0.193499101564353i
-0.0699709802619945+0.0712240209756158i
0.0174825433605487-0.00317272271813449i
0.110861567478602+0.0587117454176608i
0.0477058044777645+0.20501617936906i
-0.143437460720818+0.231833600823087i
-0.325921890094235+0.169175669851648i
-0.47967211353953-0.0416454257801356i
-0.44993915481247-0.32415471027711i
-0.232355359117943-0.459534042794863i
-0.0238486026594637-0.473830401179555i
0.122847294335215-0.335560905893529i
0.134979650979429-0.175742928050426i
0.0164504880528581-0.12010315222891i
-0.076618032214381-0.169503010881369i
-0.0775428356979035-0.288753704237855i
0.04126474544322-0.335905250886545i
0.208841193050602-0.327231153283052i
0.281134154643285-0.167272785249294i
0.235706654995689+0.0800969619874656i
0.0619378625517213+0.220490535124862i
-0.155981744470707+0.201188955052834i
-0.252295749680047+0.00507845508256029i
-0.283288137450649-0.163556259395086i
-0.139253272816197-0.231198837547743i
0.0347086142370785-0.219533041759212i
0.0389098324921629-0.0935874200637006i
-0.0185331598742759-0.00202211909166977i
-0.168343974824379+0.00578354630231881i
-0.241050110260576-0.11166100606124i
-0.159068742104302-0.31183700211394i
-0.00895811501257728-0.418509469361693i
0.181548146327526-0.361147026650342i
0.31734290339762-0.156697530574623i
0.269557017416299+0.050079189485285i
0.153003479282999+0.143178202173481i
0.00896014139776917+0.0992609751251863i
-0.0875494695183898-0.0255284383711605i
-0.0307986782917817-0.124729989404255i
0.0918636552357637-0.104281658551369i
0.175030344199175+0.00519878435552661i
0.112568861718053+0.138332662005632i
-0.00306657271475984+0.217784158777122i
-0.187883703340137+0.145069969085217i
-0.316002178138842-0.0420325084849858i
-0.291353868901049-0.249687465779268i
-0.132144052904927-0.350900209246712i
0.0568494689073195-0.29961666229338i
0.119972628736206-0.166423400428668i
0.118801473416945-0.0383440328677967i
-0.00919222270063818-0.0158448027380261i
-0.125782488244537-0.12067037539272i
-0.0693924724733654-0.278153202393391i
0.0730003834758324-0.377685899195427i
0.239938709675381-0.340787924645913i
0.350124731524985-0.141188425961868i
0.309593822652179+0.0727535778235126i
0.133246269714848+0.175820155048418i
-0.046999789560074+0.141756112062243i
-0.155279527338494-0.0305088120879619i
-0.137595648112925-0.173762112545337i
0.00816045429742414-0.211760733872688i
0.130648892841999-0.10057597251105i
0.133477150641372+0.0784827344264985i
-0.0284624977670171+0.141518005672744i
-0.28133398347231+0.109012662510261i
-0.380144533084811-0.0591947477931984i
-0.299422824384653-0.294613638188497i
-0.176536114976534-0.391110864779682i
0.0401026322469974-0.374553402869607i
0.189509670625371-0.240870203728905i
0.11899586004091-0.0628177760782266i
-0.0248556111298029-0.0266445651088191i
-0.17374879565815-0.102396124198899i
-0.170624678687199-0.256565655961372i
-0.00101539850317073-0.355647422106387i
0.191053534053302-0.322107022584823i
0.324689850815668-0.157883290943593i
0.239551740860438+0.0788515287455066i
0.0577478418972695+0.169034953047078i
-0.070563884075106+0.180870344909774i
-0.191336267248662+0.0524251379269188i
-0.134775799377218-0.144702066446266i
0.0360563531599066-0.159600348138493i
0.177771075938107-0.121841072096912i
0.177459304946547+0.0359970659658523i
0.0252344747183672+0.182850911729936i
-0.114941565254982+0.119072505937385i
-0.247694081078755+0.000950571591997329i
-0.204000045016632-0.191238239801968i
-0.0158391516376542-0.333592388368404i
0.196800298443027-0.263791305335947i
0.335246438844543-0.0759050511480262i
0.245456323797864+0.138566409325593i
0.0246280550491897+0.221527337800303i
-0.147559959809161+0.144914925170451i
-0.170153880243703-0.0207902625524583i
-0.0708668857536071-0.177175716048752i
0.0714463349956923-0.18449066681042i
0.162739210383651-0.0696186438934927i
0.127132416047899+0.107315408673595i
-0.0736425792271166+0.20443150065775i
-0.285804373024057+0.141101635161812i
-0.381943794609675-0.0700524778189488i
-0.342733205984718-0.330441878510576i
-0.176655315742622-0.452108320807548i
-0.0016272328227782-0.414528825350362i
0.0831858091254054-0.261648761130127i
0.047648298560556-0.129147149603625i
-0.073442868098925-0.120073687503537i
-0.142015349638921-0.251289228767192i
-0.0815970870159453-0.414384427249441i
0.0835150105334568-0.488052741506142i
0.299039718260644-0.439701551883578i
0.419005180874546-0.234000230419434i
0.38783608090864+0.0311086346164077i
0.260633120542874+0.198663944202258i
0.0436907357969867+0.163496531198018i
-0.0921046493067185+0.0607944910408923i
-0.0162020154302547-0.0718033228818405i
0.102553612536441-0.101866949330531i
0.181359490420549+0.0497909264402368i
0.116408409392218+0.219100617372789i
-0.0661197903839829+0.366700270081954i
-0.272045913806098+0.293914466399685i
-0.400514534839471+0.0459837081758131i
-0.344965133922919-0.176088532573482i
-0.22158466220231-0.286321979320474i
-0.010337797929053-0.222367252646304i
0.0982379409159888-0.100797712659033i
-0.0157290604973908+0.0225999532355087i
-0.18085206024974+0.0863471713891646i
-0.278493592222135-0.0637452083499378i
-0.215458299569454-0.261054155773874i
-0.0696881547904156-0.368252722682305i
0.127255045780711-0.339956736366509i
0.257012467852415-0.174513400202362i
0.238200945719791+0.0334063016198158i
0.0929664412977045+0.192582239297389i
-0.143947431907654+0.0752592120883179i
-0.218128982669822-0.086532660951843i
-0.138507499372343-0.188544106981779i
-0.00807021342329121-0.268904293198744i
0.165394096021452-0.143324423828591i
0.202627460831529+0.0349230240141111i
0.0727184186892913+0.14383264820731i
-0.0891718038205876+0.124526572128004i
-0.19162096232113-0.0194260934536676i
-0.171594878349666-0.206510845743148i
0.00371614939380509-0.310783623330906i
0.184937800202917-0.250018978905628i
0.252026940654444-0.0901193827252834i
0.204908607226347+0.045368423942529i
0.0177120004389948+0.127904249856664i
-0.161063896655285+0.0473706769006526i
-0.211617199331171-0.139279085375477i
-0.0988761888282054-0.25125419163029i
0.0832049255154875-0.3052662494557i
0.172666535110466-0.136463677696157i
0.183241371188662+0.0400100487961672i
0.0281569732267672+0.127616655426496i
-0.183587604364959+0.114416212578043i
-0.235600376178063-0.0867432243078483i
-0.178950863065235-0.260380815069201i
-0.00382509503904296-0.344803228637168i
0.172802933272205-0.275082075455022i
0.188474511649262-0.114308878863899i
0.120424366522854+0.0507826564809199i
-0.0315098333103276+0.101025763287896i
-0.160141276339355-0.00510049469268054i
-0.152164172017736-0.184027644111508i
-0.00807616644645769-0.280715016459774i
0.19115066272586-0.218596235053407i
0.247964606766683-0.0602231984261868i
0.165387588010976+0.151610795497641i
-0.0204750486386225+0.242047593698331i
-0.202766989149926+0.171232293946343i
-0.267927182083719-0.00699383356675676i
-0.213401008211841-0.170596389767459i
-0.0406021450221694-0.182255801404949i
0.063025265166153-0.0742150573903959i
0.00270747899520517+0.0766794091688753i
-0.128512436908326+0.200732117358319i
-0.324025989627379+0.133057587393517i
-0.405734782544496-0.0742662102261149i
-0.304504482902326-0.310584894362592i
-0.118299253379264-0.446084939412313i
0.100837686160124-0.353494662327789i
0.173988927692448-0.192843479045684i
0.125094854465849-0.0227948704823377i
-0.00707006827135769-0.0206335257447411i
-0.117177724433735-0.118779201805746i
-0.0734716735426516-0.222948401986816i
0.0841984124417429-0.364055988948489i
0.269670289050677-0.303848144464029i
0.359566192117669-0.101012260445922i
0.334944419607834+0.139656099197613i
0.166593884444476+0.256151573174012i
-0.0313801253774013+0.166883703299552i
-0.168737271077184+0.0063215477898971i
-0.124380988006069-0.133889919993967i
0.123621146534733-0.150998150834844i
0.206515000354875-0.0680960744389962i
0.115334159416046+0.0911186995685892i
-0.0135941654090374+0.180184222154429i
-0.185612512353817+0.120589573150813i
-0.30232556061637-0.0495423158612379i
-0.267747905823913-0.277642281752479i
-0.0863369646067772-0.354556785322865i
0.0821726379670676-0.293952882537577i
0.154166080134501-0.150562027231056i
0.11967927606944+0.00773484036910899i
-0.0283042761519643+0.027201399609505i
-0.168865726236535-0.0567791850759947i
-0.170293494844964-0.218154338327187i
-0.0469975877155099-0.346943605021142i
0.135030288644705-0.259476009736586i
0.250156140386452-0.0941206549055397i
0.216220565850392+0.0802894446050917i
0.0285609242348021+0.202466405419276i
-0.167605643677425+0.122874803580829i
-0.232684896508493-0.0061558997163819i
-0.178306655967151-0.150071871800719i
-0.0488406743835257-0.208069394573806i
0.0665350788614981-0.0977362417098034i
0.0846191223379062+0.0175180673263485i
-0.0497666671855883+0.138851152156806i
-0.257307818636046+0.122923268938983i
-0.397442053216159-0.0510195241645207i
-0.359936100503189-0.240911352180521i
-0.179011116850353-0.37615758844273i
0.0400704371835131-0.327462256632153i
0.162255167407336-0.212033464452696i
0.130894744345053-0.0785413954195721i
-0.0126261301296624+0.0170246069371753i
-0.139316693363912-0.088338442666372i
-0.124974058931596-0.249969974230532i
-0.0110718093723659-0.323499025345002i
0.216672226696821-0.317580357319367i
0.365525499760718-0.174027196833022i
0.351766951060635+0.0318343615360106i
0.195983780455039+0.184010151045614i
-0.01772545467148+0.194177832481687i
-0.0765623418963063+0.0714013943323304i
-0.0696303810733572-0.0538183393959028i
0.0740293213168662-0.142359320975087i
0.192868872338673-0.0670856018653961i
0.183630430513685+0.0864339626994195i
0.114466249113267+0.198104473113331i
-0.134853902007966+0.234463808250218i
-0.284413205659741+0.098415484546849i
-0.259779001486953-0.111707325351376i
-0.143350869859034-0.262233419088564i
0.0505120221646448-0.265249586880894i
0.135777327896929-0.123610747969571i
0.0515562693107372+0.0957319213596201i
-0.0851104264639133+0.154965984628092i
-0.211947134303491+0.0136190912895172i
-0.290998515924324-0.169520240242712i
-0.21242033895588-0.363159626748241i
-0.0150367290020384-0.409347035829658i
0.146808685115883-0.281575758294863i
0.177224610404051-0.0681122933784082i
0.0409653756840655+0.0641483551303516i
-0.141401658851793+0.0308638679111577i
-0.232651160566269-0.120476408750735i
-0.188793397338794-0.325452055650349i
0.0146730213410359-0.41990547160128i
0.201439088960169-0.349988099265985i
0.253350587823807-0.123012013302216i
0.190650038287357+0.0814808699434956i
0.027905712416009+0.11286450152945i
-0.148272054381413+0.00323404279932789i
-0.16876655008551-0.149413398468642i
-0.0067025971734138-0.23528611404948i
0.185337666200152-0.237258508656216i
0.266516243530744-0.0669089801688721i
0.214680573640386+0.141985471897804i
-0.000163088982671332+0.241702302075542i
-0.222445683873261+0.218068024364368i
-0.254466015076809+0.00795474531819353i
-0.187945922481793-0.176236497010648i
-0.0197830851303841-0.220460538293056i
0.10766921131461-0.123274554759395i
0.10922502284264+0.0780367987493863i
-0.0281893601212636+0.18595224449785i
-0.226049383148158+0.126465937135411i
-0.305507367366766-0.0654077826550451i
-0.264115857101929-0.249717190135354i
-0.0615623975549285-0.355968152984312i
0.160888774442131-0.280807142352964i
0.24448235193619-0.0954623348844218i
0.182780909322678+0.0412547403691661i
0.0381234819198354+0.0971835209462232i
-0.0935558705132637-0.0115619295084821i
-0.128844550358782-0.156690980847296i
0.0376386330072084-0.238001493210895i
0.199622695398286-0.20172644161079i
0.256608035532807-0.0489360270269923i
0.262730708609574+0.129981018184213i
0.0794555006170855+0.219345805742173i
-0.122754984840644+0.159079090811743i
-0.243626284372426+0.0348952040366881i
-0.195064868615325-0.123997066075892i
0.00858698474073502-0.196586115000577i
0.105384266496769-0.110991618945144i
0.135804092485111+0.0045323327181459i
0.0291772414319181+0.0881430190803332i
-0.214237390496265+0.0631998940169684i
-0.318673134258354-0.07488320568309i
-0.271123217880533-0.240362206556222i
-0.128081910081067-0.361538443365944i
0.054960754719692-0.330415306115554i
0.16524047196044-0.218643186785489i
0.14624405384786-0.0673864842670941i
-0.0183981853898287+0.0204665751420811i
-0.135292178376196-0.0779646266503896i
-0.136685965521153-0.210462315563446i
-0.0431903228694976-0.324593325909637i
0.16765762281794-0.336199977948612i
0.296701769776396-0.162041836220391i
0.31449593626747+0.0195048174231543i
0.193003625806848+0.169135109926586i
-0.0376054125021318+0.219740553401858i
-0.11942367328049+0.0845322963934316i
-0.121070120538198-0.0724112834920861i
-0.0293984946040387-0.131797834869165i
0.134736349571898-0.065477022020348i
0.162664255419494+0.0847089786668323i
0.033852073707782+0.248245098084364i
-0.136487190572775+0.273757463810606i
-0.263904005693478+0.127775030835597i
-0.324233564187965-0.0744252853330921i
-0.211142112795611-0.250744702580549i
-0.0143013094621418-0.25436860761725i
0.0933224016187525-0.124943603451721i
0.0879004088548662+0.0204585529895698i
-0.0330295024944926+0.11305158124209i
-0.194607226081216+0.046306860281249i
-0.186013348222411-0.126498786377488i
-0.0937002911119185-0.261378124578739i
0.0381508916509774-0.281789727072657i
0.226250332997296-0.181484818869206i
0.24793385337764+0.0496016127258194i
0.118666422894319+0.230432593982648i
-0.0752213380281676+0.199223856771404i
-0.211486573816071+0.0217773652839231i
-0.18893495288407-0.172863778449427i
-0.0590440909084921-0.249663466960097i
0.099064477355077-0.184185829551356i
0.156670372726818+0.000581723167392718i
0.0439166238949696+0.130068719154519i
-0.116056362221295+0.108732282386582i
-0.277501573448028-0.026724378134025i
-0.304449603167716-0.259669194641463i
-0.0954597937279552-0.41450943608281i
0.0989989212805732-0.388173455659508i
0.261498352188384-0.221748724328623i
0.262188272205372-0.0245461774787607i
0.0877131234501487+0.0533603063810837i
-0.0532675402779505-0.00164614668821848i
-0.107698086952468-0.13074028993904i
0.0113807998022688-0.230736731616302i
0.155745076923615-0.191952067691958i
0.290601041464627-0.0739226216066301i
0.326461949422127+0.104424185389507i
0.155340127951426+0.259236944704027i
-0.0508405619739245+0.258200120229286i
-0.218736112060679+0.141818076565186i
-0.230476760327523-0.0476303832021117i
-0.0757319282298009-0.133227100523325i
0.0354738164278071-0.0961518398216635i
0.0743994794604486+0.00858341642978867i
0.0148287575923243+0.155927279170978i
-0.17946830076759+0.154015209241368i
-0.346167569846755+0.0327991549885142i
-0.35891930263515-0.132764872197983i
-0.225615060988784-0.279586331659583i
-0.0156970347754283-0.274402655638204i
0.127000752618936-0.171675774010533i
0.111515851827249-0.0315227092464932i
-0.0421531712170936+0.0591204476599593i
-0.194856270447317+0.005171341588888i
-0.219402681922544-0.105228330516243i
-0.128439965841943-0.247622547208674i
0.0287447667006304-0.321593721652539i
0.185204970697506-0.210807152093841i
0.207708158556751-0.0542972293574215i
0.0655762600102666+0.0630280677215982i
-0.0731803608382294+0.107033009916774i
-0.19350577214573+0.00617588734772238i
-0.1795547262597-0.184457522969393i
0.0120475695635218-0.301225655116637i
0.140170690586786-0.228082968077544i
0.194804983476806-0.0643844708945724i
0.177238937251673+0.0797881475056669i
0.0225005907439465+0.136290846920541i
-0.11432772119423+0.0812963526647847i
-0.175569062239317-0.0506145678331036i
-0.084171681738795-0.195649009209497i
0.143164466121685-0.205352378103778i
0.23245067942461-0.108128563691402i
0.149236290252762+0.0650738839151626i
0.0282786746511706+0.211667281661591i
-0.111416664770765+0.169393703995083i
-0.262999619995114+0.0595991779443355i
-0.21538759233016-0.127461411937546i
-0.0606476920477222-0.258218861768422i
0.0512909174425974-0.202689854520154i
0.0935157039211207-0.0664816425977768i
0.0174769967388438+0.0978659055659536i
-0.123901697872469+0.0747309722405692i
-0.280476741243119-0.0603559255351583i
-0.270416366528952-0.234178674921887i
-0.11540830650903-0.343999370126976i
0.0791233357893381-0.315563244793478i
0.177890272393685-0.194846877174789i
0.119257102977679-0.011664567326644i
0.00589712341233443+0.0749029488740808i
-0.144495422484258+0.067213226060815i
-0.157029376386477-0.0857209680732722i
-0.0504733038734747-0.236820734824254i
0.0618689502392947-0.265600469555807i
0.179203734505262-0.118726814881401i
0.178403971663786+0.0924156034936912i
0.0667271279790276+0.199479666518472i
-0.129991811291676+0.230355508274972i
-0.270754118882069+0.0779043386413009i
-0.225528930207726-0.118065290052316i
-0.114274772002078-0.177190451341096i
0.017065559429822-0.134901028028044i
0.0721822824342668+0.00231063435272438i
-0.0322315233428002+0.129885069298781i
-0.181505497233469+0.130208485156233i
-0.297286450284297-0.0121061811150627i
-0.320939398894918-0.22150852115985i
-0.193305289039625-0.33825418074719i
0.0231686676231076-0.354046658313022i
0.167050466865179-0.217544743963245i
0.199358512734998-0.0375852054176818i
0.0976754860780613+0.0353646041846644i
-0.0610845018531604+0.018547827825091i
-0.0918904515989922-0.145413397516785i
-0.0270617243938728-0.283472698808486i
0.159206487279298-0.280391386412687i
0.318807185261773-0.164954746824555i
0.318682063699115+0.0395609976154171i
0.201261057179581+0.172599148962133i
0.00779232475495303+0.209016760179858i
-0.136885135074093+0.130871387554265i
-0.153059928949539-0.0263326580111626i
-0.0411662063660938-0.111601878955143i
0.0815911055217895-0.0686333031655959i
0.150099054818642+0.0836507219184106i
0.0557458487188972+0.162766715675215i
-0.149575924821266+0.185066203171706i
-0.277753447797381+0.111726564314203i
-0.311879244317294-0.109100363049471i
-0.26085262364561-0.243024272244035i
-0.110234223317953-0.262993932110638i
0.05310498165507-0.188831827532132i
0.0661771901637351-0.0460000633262401i
-0.0463007261497911+0.0197367353530729i
-0.176263090308219-0.0522097179132826i
-0.243659635796881-0.180442697608517i
-0.170221569803179-0.268057410665757i
0.00696782877315915-0.331705619371709i
0.149597475620547-0.309800282741971i
0.214434330042322-0.127924440361587i
0.136244428232191+0.0203027019753219i
-0.0263144268711236+0.0529686750751987i
-0.127993778889681+0.0193078624735118i
-0.157001183269319-0.14496374084455i
-0.0104366076263178-0.272161935078314i
0.131722296643411-0.224418102611688i
0.171297754465752-0.0655178211912787i
0.159505113472622+0.0974131229117729i
-0.0146093303712164+0.16874708781743i
-0.168861108262173+0.125811389754661i
-0.185873128725253-0.0499235605444506i
-0.108974662635768-0.175567791834038i
0.0288159231531638-0.22193069260055i
0.147712078574052-0.147347472447469i
0.153818574909483+0.0406229091668771i
-0.00370611003702058+0.122934077685831i
-0.121224616166943+0.145503170351275i
-0.159335788809337+0.0385728367227447i
-0.156568725821788-0.155123073840533i
-0.0230936148638282-0.229567994067813i
0.128328703658135-0.190074766338015i
0.174078018807873-0.0446483179458136i
0.104197462731005+0.127596766311475i
-0.063535603319224+0.18127379609054i
-0.179154079187787+0.111119434885084i
-0.177928713724638-0.0767553436949038i
-0.0999963132714002-0.22964262536603i
0.0466006499163195-0.225617853094817i
0.120598604367004-0.0981706416321341i
0.084322129835177+0.055575701291673i
-0.0478960981962703+0.0970001292308684i
-0.179655568310232+0.0683330967449083i
-0.209907161148125-0.0697197609676935i
-0.160193509444664-0.24337958560583i
-0.0203180650171199-0.29528339096847i
0.106032497324832-0.20033800764637i
0.145073115106923-0.0414293118650512i
0.0801326335172667+0.0448074617983647i
-0.0822344333778985+0.0262486588358715i
-0.141510611297035-0.101310651245061i
-0.0796642324742612-0.212725206866829i
-0.00399315158829818-0.268725619340703i
0.143455904184714-0.202859855388513i
0.204830785192487-0.0355381220332698i
0.1311194186544+0.0696263654910319i
-0.0185581971017624+0.114178352873057i
-0.205877628140004+0.0431098990543515i
-0.241174010791553-0.0735710621044876i
-0.120055553521175-0.214268069315382i
0.0450848929078236-0.208560569340283i
0.130532051090777-0.043976583854107i
0.119864866657046+0.0257123562531281i
-0.0110632817816109+0.0963294566774458i
-0.147384673002925+0.0681158840043701i
-0.203133915052837-0.13461416681754i
-0.181403457205542-0.273578666927708i
0.00209146722551153-0.253279189615615i
0.152898697972435-0.195305545500526i
0.214487367709086-0.0909816675888139i
0.142050849928869+0.0354391744476212i
-0.0206504483355564+0.0914640763792927i
-0.10140408120853+0.00987965702180945i
-0.0875596960471695-0.111674954954659i
0.0599078452009342-0.133417860937252i
0.164730947679943-0.116540707953255i
0.193972178652672+0.0274320791008921i
0.166092758011015+0.180319567620155i
-0.0280094519314424+0.237625116109369i
-0.199981774203535+0.17157987662829i
-0.254034727851568+0.00739609946236792i
-0.196926237592271-0.096184584597615i
-0.046493047286816-0.157146329327726i
0.025585615063225-0.126063969048043i
0.0187882912282605-0.02436882325954i
-0.0628236190701911+0.054628856134776i
-0.219870659524581-0.00644914437177462i
-0.245653120557827-0.137315444595164i
-0.1418437506212-0.266448000779565i
-0.00246041537817673-0.352562637939769i
0.156664659736333-0.2735647727338i
0.231382691997523-0.118776683430695i
0.153451126352606+0.0101300189168133i
0.00706124089001801+0.0569128044840175i
-0.0539431633097693+0.0236638633175318i
-0.0362667714158-0.113755961596568i
0.0364644763905349-0.174808778489529i
0.170166248759528-0.104226387845864i
0.209823577486517+0.00228192081286465i
0.111760138829056+0.128293755245948i
-0.0555313839080968+0.158494621339553i
-0.215304359028972+0.123462218738299i
-0.244455819199914-0.0250903580292005i
-0.177842612409411-0.209230287064647i
-0.032496170887844-0.223099795457625i
0.0915213995737532-0.173507867357138i
0.0629505129797231-0.0623369311721395i
0.000250454514297545+0.0359744295199122i
-0.080059816586246-0.0153478562585456i
-0.146472245355809-0.0960633230127671i
-0.079501068704001-0.187032485356864i
0.0631339218707438-0.24185943233694i
0.176295832736365-0.144112605204402i
0.206907346816629+0.0223721881229044i
0.143523392399339+0.157086843157734i
-0.0122029835711945+0.225886282000169i
-0.145075802359966+0.145067600744057i
-0.155362315951462-0.0209584848796633i
-0.101226188499658-0.149367982838212i
-0.0403804270170214-0.117156854508895i
0.0217377617267343-0.0122569264255122i
-0.00540467208320432+0.0759845818230677i
-0.138599497528917+0.130492260933456i
-0.228088526001903+0.0438613807863505i
-0.256285688749724-0.106194278350077i
-0.18577645561895-0.240961774531639i
-0.0329071060757545-0.279297672427199i
0.091507930065573-0.234446409955324i
0.151481217350499-0.0871971548784359i
0.0742999668192096+0.0356474007770794i
-0.0220873219096238+0.0161991575157304i
-0.0829544288200977-0.0420802502925512i
-0.052251337827851-0.134453676258082i
0.0883922172298772-0.162377829877387i
0.139456134201361-0.129118035257045i
0.168332036749604-0.0122164152063618i
0.133336314986952+0.145708038825067i
-0.0270996965083412+0.16349253177141i
-0.165596278643759+0.0930234068789634i
-0.198255594971311-0.0276797901050636i
-0.132111315471627-0.122292407335287i
-0.00525540473474161-0.131424802426845i
0.0768032510323204-0.0961770530493622i
0.095880625313771+0.00670455053706645i
-0.000208738417810011+0.0393306448674386i
-0.156171434533422+0.00158290790787419i
-0.161826267796852-0.0782545516850657i
-0.121462668487496-0.215796904144224i
0.0239581300558712-0.241831876632303i
0.167699220457021-0.158498984643476i
0.190903090399148-0.047655474268671i
0.135504614982604+0.054467530449762i
-0.0219294962484705+0.114812640402076i
-0.103130057523015+0.0588203147126392i
-0.103989849547153-0.0497154081469408i
-0.0112545486338196-0.122839219125494i
0.0950430547521976-0.116691536241396i
0.116277047058811+0.00586899452437727i
0.0782863367065064+0.0951421118351315i
-0.0507825026527638+0.15230998663552i
-0.178545564445059+0.120478012567448i
-0.200230051667495-0.0368413616543143i
-0.151605812966783-0.126057781365056i
-0.0267299264247846-0.142209721020751i
0.0942933213086004-0.0976283615944123i
0.0715014734349444-0.000756011500629858i
-0.0208227849546474+0.0586997683827539i
-0.120229132996188+0.0631448462358179i
-0.162093361468961-0.0414399659811979i
-0.130406747466992-0.167897301742756i
-0.0201153272446267-0.206768582514616i
0.0905466059088768-0.191512677249292i
0.116124548351045-0.0598520149089187i
0.0866739136155327+0.0795209276202138i
-0.0348187665423685+0.0826825128484091i
-0.12123974168274+0.0293474746965878i
-0.0868595265588823-0.0641755405392191i
-0.0174013852007661-0.138294352957202i
0.0864809591946776-0.108067140555006i
0.163519640872864-0.0471595503215356i
0.0818598071863349+0.0857822175974653i
-0.0402451138926859+0.17911515853595i
-0.104665166945736+0.100220304918607i
-0.142961097313146-0.0195147163551972i
-0.0852471315073623-0.121544993311536i
-0.031811524567802-0.159842779084209i
0.0505629846491092-0.117963479348518i
0.0753002964083754+0.0035262593319238i
-0.0293796177750454+0.104610173734556i
-0.0721466184633594+0.0542869046459135i
-0.133300141068976-0.0781994990133885i
-0.0891055876603845-0.136152239923528i
0.0170144327717155-0.187080395711517i
0.0950155960744555-0.176869483409151i
0.167845726221619+0.00650600295909995i
0.101100523425751+0.128166424736196i
0.00852971735407413+0.142620272860335i
-0.0927052170590881+0.0887611695976477i
-0.152115259783803-0.00367153154605765i
-0.118057294132326-0.106043190009818i
-0.040394332996027-0.061842316882012i
0.0232635319344746+0.0293759778866262i
-0.0318351889502009+0.0513394137148844i
-0.0899362223800624+0.0955591863948459i
-0.188657496262043+0.0278178107590895i
-0.272869593172757-0.0598882264972896i
-0.200123746526074-0.208359126950893i
-0.101796832742895-0.261991015074521i
0.0744562537518022-0.20959550186983i
0.114942181231806-0.105723799528706i
0.0307040657525475+0.0308321317631687i
0.0239317639694148+0.0200760883475273i
-0.0988273018809288-0.005561566560486i
-0.0789830813715056-0.0907001150322562i
0.0228791137206833-0.123954901504729i
0.0637360281988945-0.0743539864687573i
0.128723988445073+0.0152539753194454i
0.0573611303658238+0.135823725682043i
-0.0531779755324396+0.151366881743767i
-0.143002857087573+0.0922682076230176i
-0.186261665651329-0.0189088240346759i
-0.154971426061171-0.108762192778275i
-0.0302708417866242-0.119019096781487i
0.0291947081096877-0.118311107982563i
-0.00111416039752883-0.0386838025232619i
-0.0434414453211016+0.0309195243195152i
-0.0995548980300419-0.0276188851225307i
-0.102046726890081-0.0757366126055729i
-0.0726081738622944-0.156516530760012i
0.0714297841171756-0.180779776849358i
0.145263543028551-0.0979927529015538i
0.147436775059657+0.0213485070297486i
0.120275041964067+0.125985574077547i
-0.0384380068029453+0.15226793717691i
-0.135317312421342+0.0993002438996779i
-0.173870991113878-0.018376099600069i
-0.122805675094495-0.0565770825871076i
0.00163331302826224-0.0887062090574607i
0.0262264433855206-0.0827359689374397i
0.00782035607588281+0.0196364637544879i
-0.0864007441204517+0.0383775849387667i
-0.195169277439258-0.0328688589494834i
-0.176388443682061-0.119489158579875i
-0.0754721525239598-0.239353194584629i
0.0489979798562591-0.260480720978236i
0.119467381755588-0.147732988447502i
0.162967537356143-0.0540910934771251i
0.0921956730422828+0.0389267201326094i
-0.0208747368169667+0.0602845976207346i
-0.0432887555203286+0.0249154047385853i
-0.0707494741957555-0.0326813943736347i
-0.0145973910246805-0.0851678955567237i
0.0548957329224396-0.0508887550535308i
0.009073429027622+0.0483234224141461i
-0.0638474175074402+0.126211193451346i
-0.154466130566275+0.104340363776848i
-0.231024989654236+0.0643887094468603i
-0.251938045730798-0.0658808107307912i
-0.194377483340136-0.217627596372518i
-0.0561411395664174-0.224736090711097i
0.0131493013276482-0.181880826106337i
0.0147823444877251-0.0916148470309138i
-0.0302890283793879-0.0448231566153862i
-0.119460110313593-0.081286062174773i
-0.0999499839162249-0.118044426360495i
0.0128533200245727-0.170756262066621i
0.0614540401233492-0.167898252966994i
0.125690645335355-0.0849679406452244i
0.163122252230508+0.0357984990105826i
0.0552143474244483+0.136620515848154i
-0.0283323346413273+0.14855614105259i
-0.107352386606049+0.0674796205170723i
-0.116364883565813-0.0268379770641805i
-0.0447158430130962-0.062674346463806i
-0.0324261314735813-0.0454508462575583i
-0.0142494494364798+0.0267522132932125i
-0.0245462917816322+0.0765045901667896i
-0.140640925638115+0.0487118640826809i
-0.197114109137434-0.0168328819896482i
-0.17418447744131-0.109076081183695i
-0.126712202812268-0.182316946402371i
-0.0117671028662361-0.184545032407339i
0.0557126602739145-0.113619786809472i
0.0933339057060631-0.0162063877327884i
0.0206918532094035+0.0301306699764038i
-0.0825917952464679+0.0363399878080088i
-0.116734603890035-0.0289268499510911i
-0.0776594648955583-0.108290744810124i
0.0211786650097157-0.104351112693077i
0.0524230263750986-0.0629947641012223i
0.0778525738654277-0.00374015527877195i
0.018917861683761+0.0539523564068154i
-0.0466391224297416+0.0303298888800741i
-0.0936975411178629-0.0612228990095344i
-0.116193493961031-0.0995259676847185i
-0.0510253603025902-0.14600297849066i
-0.0116845613517923-0.135843618952191i
0.0517732584277393-0.069988897570995i
0.0383865760020119-0.0381403573373311i
-0.0241255823053549-0.0222351497716246i
-0.0716928558935656-0.0646062026557648i
-0.114884014526704-0.0969288618036212i
-0.0737202902140089-0.129355523691188i
0.00128308850101317-0.13077064516346i
0.0847758982904306-0.0739338737922989i
0.0365109279065458-0.016178825831086i
-0.0413527690776181+0.00504783475288433i
-0.0562867374566002+0.0056846989530575i
-0.0685278532697647-0.0280601398672085i
-0.0690334550768591-0.11630121905408i
-0.0157295482295787-0.119358614193594i
0.0802106431165771-0.0913904666982941i
0.0617413417187285-0.0105934065824708i
0.00137870887525791+0.0537551017630319i
-0.0560994627280645+0.0189182458697412i
-0.138844378673757-8.36664434087171e-06i
-0.154176276812778-0.0507029578233543i
-0.0780299763823268-0.0493245820579909i
-0.0499533656256743-0.0902709684697183i
-0.0246479396573662-0.110241951607885i
-0.00754401681498888-0.0332309878503665i
-0.0802044007372597-0.006901223611487i
-0.148524466286967-0.0286937395859227i
-0.157526243220607-0.123430423627965i
-0.0547600098080463-0.190905679559346i
0.0162097092362564-0.202628592367265i
0.0915819496845655-0.154627713019203i
0.169675943620041-0.0402413667716751i
0.101268519043192+0.0279297853549257i
0.0480406640961719+0.0558737386399994i
-0.00950279600043769+0.0378506282502152i
-0.0455330213787173-0.0472499557489296i
0.00234993440375833-0.0596822009459273i
0.0314506872350755-0.00863290268914006i
0.0342395119121935+0.0394125159000325i
-0.0397193070729708+0.103564576069207i
-0.151059907094856+0.0887408634814083i
-0.221670045075554+0.0127526064725886i
-0.240386163840633-0.0611004698810771i
-0.176575778058565-0.181356002346588i
-0.107746814745157-0.231899601363664i
-0.0325567314530764-0.202850780610046i
0.00958132961766239-0.16238412288589i
-0.00572614245941211-0.136584462015517i
-0.00393699845155525-0.156218534465589i
0.0209331517360757-0.159207342519063i
0.0762577958570796-0.180246152323309i
0.128294695339259-0.145877243109331i
0.185340678329591-0.0479863920407123i
0.207028281461418+0.0736323465761302i
0.130588435622447+0.165527278196857i
0.00334038899131452+0.17980634844366i
-0.0667811049475088+0.137483405391646i
-0.100208794871745+0.0586645484974679i
-0.141147201056436+0.0223265643918794i
-0.144269128366963+0.00199001473373331i
-0.144382683457183+0.00871580575517637i
-0.157611209379298+0.022660464880837i
-0.199653073231634-0.0425217375998823i
-0.232125265213356-0.154100078007246i
-0.169449004866706-0.227727205628689i
-0.0776619282554699-0.284193392668636i
0.0184419305313949-0.2857234235606i
0.0897440702987796-0.206275417341742i
0.154701821717432-0.144660087690265i
0.153395664403675-0.107185629714047i
0.0957501742143035-0.0318829488842439i
0.0951883033354569-0.00676689456569927i
0.0428332236192556-0.0150284063923954i
0.0867293303111321+0.0272875524245644i
0.136637508251653+0.0542970302862812i
0.0678044573215353+0.113116971263516i
-0.0118896070228279+0.147312846139719i
-0.115778580336125+0.111467515593707i
-0.187181525577225+0.0707925913992107i
-0.219381677028304-0.00723931610116516i
-0.189120681107306-0.0578002355519693i
-0.0940519264002276-0.0951886792954997i
-0.0223746846637066-0.128395171948857i
-0.0372354087937422-0.0973813724662516i
-0.0257075674741769-0.0997454605752344i
-0.0331939136228295-0.0993267136711568i
-0.0228568287227715-0.117122938728216i
0.0562091915037754-0.151672756142733i
0.0973164325994596-0.1193148966667i
0.137964610423359-0.0523581819121263i
0.138747734870597+0.0148614425604516i
0.0932470873479504+0.0491234704821744i
0.0124006055311878+0.093992186982288i
-0.0555713984041241+0.07906576312696i
-0.0699655980473089+0.00466014325863155i
-0.0508056473016102-0.0127259842392447i
-0.0433494947594431-0.0188003230423496i
-0.0437114970419964-0.0342876930578933i
-0.058571887704631-0.00705615257659306i
-0.110551156951265-0.0359375821350402i
-0.0944812737806558-0.0786330234627145i
-0.0446205086957144-0.135549625493001i
-0.0106901282046905-0.202325070688401i
0.0733620245991006-0.139337873530715i
0.112862295729716-0.128385216151438i
0.0596180750842542-0.0567864071594434i
0.0660516430964936+0.0427466113041286i
0.0276054133054506+0.0103246622889025i
-0.0290730040299396-0.0144958716777899i
0.023555556679332-0.0527524769585024i
0.0346895885212723-0.0474255467818163i
0.0419292591967957+0.000264036906806667i
0.0391955171468357+0.0303913808012786i
-0.0108117968675169+0.0471525164920639i
-0.0565160711581552+0.0624328562750456i
-0.114570022945025+0.029796842004494i
-0.125345123447845-0.0308705876938179i
-0.0579914867485704-0.0719568474348237i
0.0048869026712659-0.0799731153933363i
0.0450901224877741-0.0278294024247861i
-0.00567582132860683+0.00267187509579541i
-0.0552052324644329+0.00280153663197792i
-0.0651276532728904-0.0149532050839021i
-0.0861621547508809-0.0401026032894807i
-0.0436505926482483-0.0810584894832078i
-0.0379772099188024-0.0814688921888793i
0.00379010103890006-0.0292872232591132i
0.0191725241928919-0.0160830367017946i
0.019091520757528-0.0199299819839346i
0.0101735882507419-0.0260228043907264i
-0.043440053495621-0.066512110262881i
-0.0241027302512176-0.106029225215166i
0.0305950759264534-0.0881446015000696i
0.0845122722294314-0.089574765249376i
0.0739621931813143-0.0376827413241617i
0.0916949049696482+0.0293257326781488i
0.0576476095409329+0.0253383102087617i
0.000919586461132179-0.0168264482687681i
-0.0135467069694421-0.0406210059028361i
-0.0299682148422656+0.0270258390624986i
-0.021895366679259+0.00384468421591206i
-0.0378804460574437+0.0116430567245357i
-0.0346854433189786+0.087835040105074i
-0.0811930297968193+0.0344860947640049i
-0.0820732150917239-0.00576722362311291i
-0.0645523574778545-0.0272629115542299i
-0.0797738472453273-0.0747926477342188i
-0.0252422189609122-0.116412811940832i
-0.0117645252651039-0.0961301011362269i
-0.0220288302401974-0.0780075009346527i
0.0148451910832291-0.0940985406590737i
0.0129017083950168-0.0290743862423873i
0.000730848777021703-0.0601504119187537i
0.0148046421348205-0.0672643476359209i
0.0107831230336789-0.0223595727345659i
0.0432708803749206-0.0212915522462716i
0.0232072463885886+0.0447939872987456i
-0.0108750850202795+0.0562282925625624i
-0.0533862736124204+0.0569155297343797i
-0.12545695042668+0.0334306795760346i
-0.102636512089918-0.0246088562683223i
-0.0902151284800419-0.0667873332141769i
-0.0627126202470378-0.0906437822570683i
-0.0244268040170319-0.0801908494978214i
-0.0607161659511324-0.0663550775654383i
-0.0407260946570978-0.0727242711987852i
-0.00568426209144108-0.0872965287770025i
0.0202037103390629-0.0624416073366855i
0.0742505393064302-0.0804214611276648i
0.0670780279874952-0.0774530690843954i
0.0935993951184404+0.00501974874713245i
0.112863065029638+0.0432405245042836i
0.0570316820785054+0.0844667803829718i
-0.00160297401639644+0.11406692014165i
-0.0559871132470053+0.0957799397260816i
-0.0708314873383807+0.10517048992532i
-0.0897285734859663+0.0483964230530888i
-0.110055507916973+0.0083686642006654i
-0.123676017854083+0.00103722470136253i
-0.155962443107499-0.0277628337618654i
-0.143656913845417-0.00603200935497986i
-0.144287246463764-0.0936176798092261i
-0.101646045266945-0.140526645665797i
-0.0441162798541927-0.122043503770258i
-0.0236266886383565-0.172168926360145i
0.0405857979303307-0.149788320061819i
0.0510698192519799-0.108757175580807i
0.0669705296314096-0.0484740730806046i
0.0739569022500034-0.0276306801594186i
0.0692217861461289-0.0162462626728279i
0.0580745245316595+0.0267767457977255i
0.0848471161133754+0.02194926346808i
0.0521657273030593+0.0732280814040851i
-0.0383933582455486+0.0975692763596793i
-0.018000055869091+0.0950302178788435i
-0.0719217377753826+0.0927015291447748i
-0.113082866664385+0.0479590953236821i
-0.114009094150715+0.00445209357354177i
-0.101288409635734-0.0297697014000042i
-0.0633522017308459-0.0556106649764352i
-0.0659226700901682-0.0704533061697561i
-0.0428375665326465-0.0755341613263577i
-0.0309947565935401-0.0877112431347552i
-0.0280031316632481-0.0490850394717801i
-0.0188198993936688-0.0290823656804491i
0.000188756599483852-0.0487612669391941i
0.035794364690684-0.034993478761647i
0.0100095700796056+0.00101060353409965i
-0.0308710139104479+0.0124371924257089i
-0.0443233718584875+0.0173827116191968i
-0.066657059971214+0.045463301186696i
-0.062552471914671+0.0253080764499136i
-0.0613022577230429-0.00209229450026883i
-0.0874677959343828-0.00984077189446768i
-0.0968727925433635-0.00876704662702291i
-0.10344911697995-0.0475833352282398i
-0.0747421955095858-0.0878101556768092i
0.00750653049445785-0.0955047103439486i
0.0116059193457216-0.0871023007809701i
-0.0144492436209605-0.0675235453826496i
0.033635716566932-0.0766679812533017i
0.0243130625692865+0.00984466523200518i
-0.00481452958417084+0.0368575932281812i
0.0356178120076461+0.0248973503752141i
0.000961649148038872+0.053913744542484i
-0.05610576725456+0.0192305740988814i
-0.0372218274687968+0.0385117195424772i
-0.0743132808527299+0.0331301372928059i
-0.126702794774372+0.0462765558764063i
-0.11221083069575+0.0387621455825959i
-0.0963411614764913-0.0375986952606297i
-0.106189593055999-0.0423213772227668i
-0.106271837311076-0.0562776162111897i
-0.0751580346558142-0.067344760333301i
-0.0803892078593952-0.0743819723824342i
-0.0639362055372794-0.0774570730870845i
-0.0300459011406691-0.0490054704230087i
-0.0101677405043378-0.0303865693177802i
0.0294390741102826-0.00127874809643375i
0.0128242629684926-0.00136543323085594i
-0.0180985030880816+0.015242054295132i
-0.00732738718753511+0.0516647508949351i
-0.0192323900244106+0.0238864147806615i
-0.063966221707482+0.0486533244419784i
-0.0543586562179854+0.0468518272176147i
-0.112050393127563-0.00621640905521303i
-0.142683172230044-0.0234960311994911i
-0.114816109965293-0.0759862208356362i
-0.149444954094166-0.0561654925711613i
-0.0893971339068974-0.0581741095960914i
-0.0649492323193614-0.135220769862026i
-0.0304876113993383-0.151007029545046i
0.035748538807254-0.112602008275564i
0.0519708917290926-0.102082052763818i
0.0751368629370332-0.0799378699240341i
0.0945311514742857-0.022343231173386i
0.109013500767584+0.0202886937299584i
0.0587819396581539+0.0601651885228632i
-0.00596605584723135+0.0451727066778391i
-0.0480499073672604+0.0691568141930924i
-0.0363123636978798+0.0446542982264063i
-0.0339066872356187+0.0381632807175009i
-0.0847794941629977+0.0740802589632445i
-0.102603601363259+0.00941285246074008i
-0.145386045439081+0.0147864983104372i
-0.169107418344937-0.0454081023605304i
-0.119042085257387-0.0897106734876343i
-0.121831103655605-0.0923346679860371i
-0.116053791181887-0.144118684940709i
-0.0688535215110136-0.104545199941554i
-0.0214026470982722-0.0776582272717559i
0.0429679605313308-0.0716038275833089i
0.0150707371433523-0.0735574048927822i
-0.0148816751340103-0.065599945859703i
0.0402139186242692-0.0586891848616014i
0.0489808363480261-0.0157308670011893i
0.0503444907455623+0.0240429366411461i
0.0142065113561945+0.0128012336126354i
-0.00898703053100676+0.0403388289669887i
-0.0178698505799115+0.0479253520264994i
-0.0968891425448505+0.0608935200822338i
-0.0786584624454868+0.0310624008125807i
-0.0814868209621948-0.0390898121159286i
-0.0743850468616105-0.0744634917797286i
-0.0199431251853623-0.0846682326795315i
-0.0087900495006011-0.0978241233068101i
-0.0124419258400204-0.0938260154135225i
-0.035414625642774-0.0669869572156464i
-0.0171346265902538-0.041209348898632i
0.00294063514973413-0.0340887819734625i
0.0479121022368566-0.0619909000562733i
0.0535848563188568-0.0158986589172365i
0.0232461142173281+0.0256170282223169i
-0.0109119653730959+0.04663929820552i
-0.0482779249287468+0.0547920547964826i
-0.0763449803820587+0.0292120960517869i
-0.0753815970799191+0.0299610726914523i
-0.0644247396306085-0.0281457516955072i
-0.0858787499796581-0.0405771747310539i
-0.0887931869184652-0.00976731814901481i
-0.103534121617622-0.041327649504762i
-0.111980720129314-0.0310602862733267i
-0.121759695133148-0.0268672408659132i
-0.102710714842174-0.0724204931473404i
-0.0804735948320315-0.116981128374782i
-0.0341116933616732-0.123720310396053i
0.00963456872036696-0.119390709289765i
0.0087710285302241-0.102444987345314i
0.00397820353964806-0.0545598598265778i
0.00212144135948632-0.0394478329957826i
0.00922788465837941-0.0171966820050629i
-0.00120904993913786-0.0414855749111668i
0.0373317806678356-0.0562684440800682i
0.0363846669030412-0.0556836195803298i
0.0197501712083501-0.0344852927344149i
0.0274995234321861+0.059594791117261i
-0.0164085187258451+0.074501975987326i
-0.0223394663188056+0.0422681521147318i
-0.042089484324797-0.00350952321747159i
-0.0595638794004108-0.0190611432841629i
-0.0491817235045856-0.000445354059417192i
-0.0671132244277703+0.0223965018563345i
-0.0588528069886754+0.0270637077724457i
-0.0810045050600726+0.0348479667395355i
-0.106291942581445+0.0273118209583798i
-0.141493843508793-0.0292525647320425i
-0.154530638169217-0.057714882706449i
-0.0871288184864795-0.0959675478303238i
-0.0665309356962864-0.119207316919432i
-0.0391605083913735-0.0806977994639487i
-0.0386451829935348-0.0548843514639401i
-0.0500977924546159-0.106630489214265i
-0.0171226745630957-0.136099603423155i
-0.0236081922984251-0.147868426025201i
0.0340626027393462-0.156865295309282i
0.112301874451136-0.102669532868624i
0.124313965751655-0.0754377829936729i
0.115433788467046-0.0462660757855066i
0.103288822390608+0.0403752627420008i
0.0335346413122791+0.0603615604646279i
-0.0164080129165812+0.0250319892796135i
0.00494240643004267+0.0433670355698607i
-0.0366970992732093+0.0487813428009455i
-0.030170237976216+0.085989686664347i
-0.0320712917370401+0.115315957855361i
-0.117698071133939+0.0634960942400913i
-0.148605300675921+0.0427528068044602i
-0.177437144656541-0.00480022518544318i
-0.201708439032067-0.0943072143959895i
-0.127233100540818-0.132916401004315i
-0.0468731748331439-0.167787468631807i
-0.021082965434174-0.168335111530644i
0.0170166859730465-0.100297365082743i
0.0104636491210725-0.107872433231127i
-0.0105039765458399-0.0994966795873873i
0.0267816263108719-0.0907298826689957i
0.0783502699176424-0.114604435115408i
0.101531983011789-0.0546488950623456i
0.113044144512877-0.0247075467019446i
0.104752606405258+0.0226121531151568i
0.0499342655342692+0.0988482974515719i
-0.0271865241356631+0.102296102089418i
-0.0824266933991711+0.0508328439315021i
-0.0858902256675316-0.00865924317001727i
-0.074767653876412-0.0178031528755114i
-0.0672636409681997-0.0383842430311707i
-0.0355466207952651-0.0473552460463182i
-0.049509145681124+0.00205635141967234i
-0.0957694211298047-0.0115182144055263i
-0.0746454459958956-0.073959896471588i
-0.0275340000379801-0.134897083379228i
0.0266002398717774-0.152867376254327i
0.0713899517953888-0.105481805006441i
0.0709110926955396-0.0640948538679108i
0.0689809721240574-0.0106644347333161i
0.0713220119782529+0.0732739336442511i
-0.0150058245688105+0.0685124923417151i
-0.0612917967255762+0.0436468178568411i
-0.0275844670822671+0.0307520476670811i
-0.0466373703178374-0.00650525778906809i
-0.0652510026186296+0.0137393071298605i
-0.0787200622241282+0.0233795471439166i
-0.113071753295323+0.0276984593555389i
-0.145193878822793+0.00502790929327394i
-0.157838950150545-0.0549579504681472i
-0.119164768600724-0.131434722910892i
-0.0426790651130407-0.167654904790169i
0.00709133857070452-0.190829486807292i
0.0786826475487239-0.151877468494854i
0.0712402126161411-0.0526497259513779i
0.0133439379185291-0.0441965340197014i
0.0386739568805255-0.0237045033537939i
0.0196814102888804-0.050850034272273i
0.0586636581772719-0.0519064017751776i
0.0836503077520205-0.00805781702783895i
0.0506244944349893+0.0628273120496034i
0.0461548890535698+0.149915237459147i
-0.0304646092390421+0.137182913130956i
-0.0821434913877107+0.148648484142286i
-0.128671132430793+0.0747964254794063i
-0.159179154864523-0.026516959189092i
-0.106837498904787-0.0562072464177668i
-0.0931036517775716-0.0630636123297448i
-0.0830264026823971-0.0239999144855444i
-0.0682234604912232-0.0140057227096745i
-0.0845301091451098-0.0162658946143176i
-0.116992437140399-0.103672268943669i
-0.111679825757654-0.183200252679969i
0.0226499238440055-0.18224683800347i
0.0767903438817998-0.146091446979863i
0.0889725299790246-0.0510330214679205i
0.0968655183373867-0.00832541263448942i
0.0574137772336145+0.0281433243360109i
0.0536638466871762+0.0233679872859517i
-0.0154071191356413-0.0108398933090589i
-0.010877072565116-0.00888721059413147i
0.0526066354499426-0.00213730280682992i
0.0645295833578878+0.0526119921410048i
0.0172784952003135+0.102852884438679i
-0.0740188625202384+0.112058969894661i
-0.126627891544771+0.0620288817380852i
-0.140024884820155+0.0246428808972438i
-0.133782670387596-0.0368390283947558i
-0.0921727522466497-0.10333861871887i
-0.0268529891572831-0.04354648391254i
-0.00879977474429666-0.014236051895591i
-0.021763027467485+0.00342944856277716i
-0.0866624396669428+0.0132004396710776i
-0.133156897156039-0.0781412032719978i
-0.102124123411949-0.119311957728906i
-0.0331369104825709-0.145723639091714i
0.0493586961077942-0.144186473100253i
0.0957712791084098-0.0684917894922733i
0.11604081370068-0.0479526327056495i
0.0445661086623939-0.016320591706827i
-0.0290253332026911-0.00597052995342692i
-0.0144820527861562-0.0274626640473743i
0.00938474119393524-0.02263050066947i
0.0643975060277601-0.03365157844469i
0.103974247464952+0.0224257700621198i
0.0816368605251036+0.102552611885682i
-0.0372202182176461+0.148169892399972i
-0.109337826994285+0.132253474474887i
-0.0862281616366276+0.077464201261974i
-0.136238839209389+0.0364438313247988i
-0.0953064049108235-0.0405786287019311i
-0.0228907036263401-0.0443029985711001i
-0.0354528097268991-0.0255208040333859i
-0.0474853268240975-0.0189971166063493i
-0.105006180321737-0.0011554709547369i
-0.130298962179782-0.0564842557816419i
-0.0688938936105761-0.0943806138415935i
-0.00170878423363576-0.133780525611626i
0.048604347327672-0.138404360561823i
0.0936996041058887-0.0918770324441596i
0.0801694465631021+3.51445144710184e-05i
0.0201090858355441+0.050855562342709i
-0.0125687754707232+0.0298444302406714i
-0.0260482260394138+0.00902685877796007i
-0.0113911917383842-0.0476112714903641i
0.0246398811631657-0.0250414534000767i
0.0343033304276062+0.0277868750565892i
0.00686813734065026+0.103646784333322i
-0.0669180220722659+0.130283290051994i
-0.152882845400233+0.0755333229771364i
-0.178619347837541+0.0163948909150409i
-0.159214166752557-0.0866624912614047i
-0.0861270323355393-0.128066631605617i
0.0272814366188783-0.0943270595566142i
0.0492538699589621-0.0545492987535857i
0.0297159038968233-0.0322668186284365i
-0.0346676403942691-0.0104457895207233i
-0.105139157131164+0.000953530865418774i
-0.0587573473390581-0.112733132008621i
0.0354715947132509-0.138598374643613i
0.111800768424819-0.0404666460234407i
0.11999397609068+0.0352263944499374i
0.108489441720629+0.132857327791798i
0.00921566459986364+0.139707139553769i
-0.103662867971837+0.131382640254129i
-0.137806116048209+0.0586506820233904i
-0.124777914785317-0.0276946174020888i
-0.04082506800481-0.0365351681523418i
-0.0198121384086091-0.0250785262433632i
-0.0479234627848908+0.0390738341244606i
-0.0767045545059842+0.0290539136140601i
-0.147509548694492-0.00765306790693413i
-0.163524321144974-0.0741074273353217i
-0.0917063196674973-0.148006885637658i
-0.0447020707117495-0.162232485457035i
0.0496380685133635-0.145697029954299i
0.090903909145487-0.0334290778963283i
0.0648861506057326+0.061671081542384i
0.0451042040123702+0.103323914239655i
-0.0513922295806709+0.0936921684273661i
-0.0598803804309154+0.0181202187932628i
-0.023164327236212-0.0291235853442282i
0.00298021627453539-0.00143561145304505i
0.0284288320046342+0.0766003829296192i
-0.020453315995811+0.110229895787194i
-0.0896372855908752+0.135426870145456i
-0.18713420597187+0.0893220813426744i
-0.211575835921596-0.0537434068982782i
-0.153475320384509-0.108222599299695i
-0.0880688485244247-0.113993842608368i
0.0230692637059148-0.142450095804704i
0.029052986399455-0.0862074385681348i
-0.0193339852175529+0.0192292012928173i
-0.0350769434472761-0.00928709251561321i
-0.111838302586477-0.0794689218338551i
-0.0752348181690737-0.0918209292482207i
0.0773977978731951-0.0755352830836102i
0.133095835805578-0.0149619422210469i
0.143378477394805+0.0319621202692455i
0.108684915918544+0.100613995293962i
0.0141522159517376+0.16545628253299i
-0.0720225109378418+0.150019831203731i
-0.120056407918895+0.0567145685010409i
-0.0896332833465636-0.0356802528864706i
-0.0517659338809109-0.0137517440399998i
-0.0110096778200616+0.0128900770111054i
-0.0476831694888755+0.0458822143920028i
-0.13730729166269+0.0673181705726581i
-0.136400845928646+0.0304601731653712i
-0.153899923739734-0.0385509081716763i
-0.160844864090199-0.160119652231405i
-0.0460454023225671-0.192901717715023i
0.0523542603716697-0.179459820122028i
0.0727759429241896-0.0916629574589203i
0.0582736604488408+0.0220298918215438i
0.00966977407334096+0.0158270153681484i
-0.0393189386780205-0.0318464380528392i
-0.0554305097343398-0.0606826049479103i
0.0216572619521174-0.0693314499477861i
0.076833053556698-0.0604206263201555i
0.104453008985102+0.0172698010284962i
0.0820973797009713+0.109696500540968i
-0.0111496485354222+0.154353582678829i
-0.0970203481659961+0.133140846488259i
-0.18077740260811+0.064975238052694i
-0.154003891824679-0.0421348240354037i
-0.072490177445297-0.0749791339023872i
-0.0346016039154384-0.00545628227704264i
-0.0543454912104579+0.0236441420663446i
-0.0840079927421265+0.0277129142191824i
-0.171542516857199-0.00589278495172109i
-0.189749344261024-0.0688922317799665i
-0.118410161490703-0.153259512939396i
-0.0783478491759121-0.241250496882093i
0.0515170306500498-0.185311582209738i
0.100467739644608-0.0508002870373602i
0.0620952437248381-0.0101155267805245i
0.00872784682235661+0.0324488846331105i
-0.0710667658377118+0.0284969370221235i
-0.0582540356128577-0.0851067659659916i
0.00599392058876686-0.097216758046541i
0.0631433887504464-0.0559437997969761i
0.125045575171857-0.0134051821766396i
0.0976277386093395+0.0978958979557203i
0.00455217532264959+0.163934238877867i
-0.0415755408332975+0.137093878649385i
-0.127066826616729+0.0300348744720859i
-0.165677946986497-0.0836994282477474i
-0.0653686448986608-0.0893084009446725i
0.034493266643285-0.0127065206773754i
0.0395444154816928+0.0480129060503152i
-0.0149631477974835+0.0630737641987822i
-0.100727006670515+0.0946761735651006i
-0.170414527188241+0.0553902312525717i
-0.158033863018962-0.0675372389951277i
-0.074571925213183-0.159631296113641i
0.0434877249645742-0.116560765131365i
0.0796888329022643-0.0318870219639631i
0.0304840459445819+0.0375248157819645i
-0.0329207937965408+0.0916928221354098i
-0.118025114418712+0.0100772109674681i
-0.152557794506121-0.0544753031366163i
-0.0801902669802785-0.107185796748897i
0.00329002910981487-0.134660601386403i
0.087198745236414-0.0608841858130236i
0.0919210285530086+0.0223527082853386i
-0.0236627328265009+0.0851073777799349i
-0.125538632336964+0.049679239809066i
-0.153767224740122-0.0401646624382762i
-0.0965632686433045-0.0736584574660545i
-0.0145510771508101-0.114364311350727i
0.0792688109601182-0.10986667184584i
0.120237664938787-0.030871941509266i
0.0602507042275403+0.0671816409870496i
-0.0553258234889957+0.0902303933709098i
-0.118066917741664+0.00666045018937743i
-0.0778525561019868-0.0253058467755421i
0.0228819942147731-0.0771188571528924i
0.1253819165494-0.0662312411710232i
0.101492916924011+0.03145865809182i
0.0418264919159927+0.101326059042575i
-0.0434392685043434+0.174231420397112i
-0.161720173874336+0.131945253500454i
-0.184259509318406+0.0123375775815286i
-0.133636482734932-0.0798345495522972i
-0.0116183570974083-0.077939502838584i
0.0570173759809185-0.0476339310816634i
0.0146858251999759+0.00263947190929306i
-0.0437532252224854+0.0739550647305933i
-0.132772446263811+0.0101042557333917i
-0.167231413296501-0.0469095292550873i
-0.0861412506047857-0.107751786399396i
-0.000971827742277555-0.175929842236777i
0.104201332577634-0.117206498893682i
0.150632073071143-0.0154394485286796i
0.0710670944700519+0.0958903409146561i
0.0238484144783571+0.141227990960714i
-0.0515440166085841+0.066498385287197i
-0.0978018408060972-0.0184337802417141i
-0.0324865932624791-0.0435025254559124i
0.0301756166851985-0.0612664232060804i
0.0827931964577207+0.0181274091840401i
0.0188530104314784+0.11714041928727i
-0.111300827701983+0.117907909101477i
-0.121668307033174+0.0893007698644791i
-0.158397738295238-0.02443690012382i
-0.176324424172741-0.101787838749015i
-0.0640332992878226-0.135457818935586i
0.0136275505165378-0.126050860168946i
0.0297937488937236-0.0243092100504611i
-0.0230513469689017+0.0631074057078335i
-0.08977383377557+0.0672554020098339i
-0.142832107411709-0.00670075889572224i
-0.116504553083511-0.110236828537368i
-0.0060799603660522-0.173318773973601i
0.080371131749201-0.111298499605658i
0.107766870431778+0.015627186580878i
0.0451907505742595+0.121636994472649i
-0.0288051966080548+0.113092914869734i
-0.114262256307727+0.0663505637583683i
-0.116772480066243-0.0560862097881309i
-0.0504228369395971-0.142744582920598i
0.0338160033241501-0.0661428678480415i
0.10706958818379-0.0208796331471842i
0.0574717818644824+0.0719146895249931i
-0.00636721977412495+0.170655628964131i
-0.094585185656757+0.107366607145184i
-0.137613750711127-0.0107340453617813i
-0.0344774509835229-0.0574203455916735i
0.0500532476619868-0.0951230562828532i
0.111973157086915-0.0325439876992662i
0.134502363989575+0.085818890128017i
0.0123483486676624+0.13198160233477i
-0.0925873439591029+0.140557170074695i
-0.177039741114744+0.0646315076659073i
-0.177562827921001-0.0515105198130984i
-0.0634104086101273-0.111558339963843i
-0.0202932284019657-0.0729979530596145i
0.0441590584202963-0.0144506973856817i
0.0126912812289845+0.058641428191627i
-0.118840810899522+0.120024231623978i
-0.178707917602531+0.0425355087447847i
-0.171939860859726-0.0679912226485304i
-0.0818461381849934-0.152755925367124i
0.0402315755075771-0.153276454964118i
0.110679688375575-0.0637168325184208i
0.0656014984908326-0.000714614420202095i
-0.00277125115589341+0.082037388193553i
-0.0717119309549596+0.0646260760039846i
-0.1287539639651-0.0396954867210776i
-0.0854254492305164-0.116480605312068i
0.0215408670770452-0.159517868910262i
0.128583655352328-0.0930568881221255i
0.14323150060597+0.0348217620845285i
0.0271835272094672+0.142010455578649i
-0.0985401273268818+0.111026529127574i
-0.141632897820576+0.00995390271056397i
-0.128532798148906-0.0518784281036337i
-0.034050535281648-0.121091827637096i
0.065155677246847-0.107967952998455i
0.0982789278294618-0.0304914755816209i
0.0544397525962577+0.0697961717702703i
-0.0468882875829949+0.126135314287338i
-0.133862820865272+0.0665919715875676i
-0.155177389429347-0.00437947281253648i
-0.0779762851935518-0.113276313584756i
0.0370853219492988-0.139951297937599i
0.12164149836195-0.0492942798213495i
0.117741931764421+0.0782718475152928i
0.0344534242280882+0.167084624682795i
-0.0743898102006313+0.148397307136269i
-0.154699338073773+0.0961621841386148i
-0.132487704791007-0.0417136032005201i
-0.0492013060263549-0.0884345986409569i
0.0233058768131133-0.055101912029944i
0.0419759814785475+0.0233842319295822i
0.0043088968687404+0.147161545739447i
-0.0904163227476981+0.127674799334142i
-0.231869477550332+0.0201067608914123i
-0.189640372979405-0.11660482976306i
-0.0806221038098197-0.176471858682431i
-0.0166531443419716-0.151226589814403i
0.0967832701214517-0.0708900075315986i
0.115519076121387+0.0274013634097626i
0.0205643256406303+0.0978800122113994i
-0.101644165270217+0.10146407400961i
-0.111951627375735-0.0125981658544083i
-0.054921766899612-0.0753982629579407i
0.0330104393287834-0.074725534488008i
0.112940463633863-0.0207702446105672i
0.10847542235195+0.0990989005297984i
0.0322554026493578+0.177099413525907i
-0.116288610727567+0.15734597748012i
-0.201685087148606+0.0486102645583285i
-0.190444696478415-0.0288084889149972i
-0.0923208081099596-0.10988486033913i
0.00299901841430634-0.130913738505121i
0.0477608319789965-0.0266339833412637i
0.0471128419993115+0.0475641509998461i
-0.0784430247090029+0.0642770786894615i
-0.141845488032758-0.0209216920291584i
-0.128004833487881-0.157569999868424i
-0.0837685028955679-0.198301459884467i
0.0990156592126654-0.17821969142943i
0.192375794427966-0.0633930220937656i
0.190834720135959+0.10838590232121i
0.109779517445756+0.133904024127868i
-0.0433101562415791+0.108009198657345i
-0.08112145493971+0.0835454028398097i
-0.0448078208818507-0.0167528004465582i
0.0241252793637574-0.0723721540095233i
0.0754470472281659+0.00921140146049471i
0.0688235296783602+0.142004462295259i
-0.00834110128820278+0.208667571100125i
-0.152296610219018+0.176110187210357i
-0.262964905734873+0.0788078771403374i
-0.206020369955107-0.0573784354144182i
-0.104016253483993-0.13154252725236i
-0.0344839422357507-0.103806911130694i
0.026348167046299-0.053713920623118i
0.0127631169722757+0.031828075248522i
-0.0731945755914354+0.0409197377181526i
-0.165925944475999+0.00709047575249268i
-0.152861944435024-0.0555055155104276i
-0.056894509495091-0.1765144830736i
0.0628804488521284-0.180184698464491i
0.152552120300547-0.0867852138079764i
0.126943471134231+0.0412767713252844i
0.0358071491111399+0.12233545790046i
-0.0617944786424724+0.1466429187917i
-0.128929882451232+0.0650415915429316i
-0.125351445800783-0.0614260301527453i
-0.0513446209079843-0.0565607173109732i
0.0893469082588247-0.0621975285608079i
0.0874515156019973+0.0186523764654637i
-0.0213046788135097+0.11265434204157i
-0.109666258497477+0.0978362029281052i
-0.197626704419107+0.0250418140317227i
-0.151084338314757-0.130448639494145i
-0.0799862175029917-0.201301212474401i
0.0332532069514926-0.17181364066817i
0.137797897264373-0.0637727329119878i
0.0909425523633527+0.0160451502036411i
0.0296292189307054+0.0889380551549947i
-0.0379778784790215+0.0949808964944619i
-0.0639169807022944-0.0166047323962491i
-0.0124486117859808-0.0677294691348974i
0.0805577220741651-0.0883813588362083i
0.153457990695992-0.0105106956844697i
0.137273609043183+0.1169582494157i
0.0184254789779665+0.20204987160509i
-0.131073296869202+0.177436071720361i
-0.197059708612093+0.0589731716297095i
-0.160371867334377-0.0146115599487927i
-0.0639083729566967-0.103245895161567i
0.0122988160706599-0.0902264509779025i
0.0456520430924771+0.03189756989887i
-0.0116289437911043+0.0898381101841988i
-0.11944522718875+0.0721994750018771i
-0.196131917450748-0.0104640750440289i
-0.198730304679229-0.0945930992604495i
-0.0855024025134158-0.195566361897168i
0.0212731385261318-0.216419594525068i
0.0810545054420646-0.0864568823425451i
0.108974426171041+0.0327115450340321i
0.009636789646117+0.125186868948664i
-0.122006122586072+0.128423266241751i
-0.139330645124181+0.0144396689087154i
-0.107635464833454-0.0840830407580763i
-0.00612336949116505-0.129878245248491i
0.103294379522108-0.0703386905492156i
0.0704871642354779+0.0666019359759469i
-0.0119433261164918+0.141185079249677i
-0.116691702736677+0.140452394355455i
-0.219898533852205+0.0181359133058286i
-0.167673425751795-0.108809319009799i
-0.0482353822434987-0.167943207216701i
0.0366353864897579-0.161803192975347i
0.108595146860678-0.0109466380073628i
0.0799993214640163+0.0618535785048817i
-0.00842633452457811+0.0747644804666803i
-0.0991888484909393+0.0445054315451921i
-0.147236967387174-0.060099033111842i
-0.023900089987114-0.120177302856518i
0.112181985240735-0.118033584970771i
0.144713068901139-0.0149151950888609i
0.159088358893782+0.10113499064202i
0.0461737324124839+0.18884760603224i
-0.0812002294659508+0.151776490749979i
-0.143417035895705+0.0190373292518823i
-0.123168329182607-0.0554479313844481i
-0.0130103115330072-0.0716714838444231i
0.0456148223585936-0.0110809483694477i
0.0542507021496861+0.0786121249723334i
-0.0292102353322614+0.160200222544462i
-0.141675126945506+0.145930882410307i
-0.218827301012011+0.0148312896101142i
-0.178320312774342-0.118651007907744i
-0.0513589421104138-0.185914507673805i
0.0524965713589136-0.161896145800894i
0.131870980425092-0.0396606168282004i
0.103356897641601+0.0826066421533914i
-0.0297315178023145+0.0873341218682503i
-0.112142255200869+0.0221231253101222i
-0.144177139565357-0.066020025855866i
-0.0994779548712434-0.144922928761969i
0.0616071693292987-0.127295386127226i
0.14202042936217-0.0326676518496589i
0.0870061259669501+0.048878969570862i
-0.00544508940671101+0.130422915939364i
-0.102754656381201+0.139932204637776i
-0.177256289992926+0.0373488705944396i
-0.127145525533194-0.0662575653178443i
-0.0213008612058626-0.122242533160967i
0.0677331083108053-0.113471426747071i
0.0942389901470281-0.0159161424034643i
0.00472212442189026+0.0933558083614191i
-0.11699084787931+0.113852757913999i
-0.195654375052729+0.0177866782954665i
-0.154535286027739-0.107858066191861i
-0.0615442404284318-0.180017820317304i
0.0573080282614528-0.149385417486523i
0.156862019442995-0.0479941450268922i
0.0961280571308311+0.0446881604269951i
-0.000602879754514894+0.113048872627611i
-0.056567786870616+0.0816436487488608i
-0.101844349008283-0.0167469490436659i
-0.0315877526192452-0.115696405103134i
0.0884747723885656-0.102729798717816i
0.155153322111102-0.0234844733591671i
0.163063948417337+0.11558767535423i
0.0707006805534699+0.246743705227494i
-0.0755228498262285+0.189276223966436i
-0.17268507900088+0.0800130319685098i
-0.161434395887158-0.0506801106977461i
-0.0743727980327727-0.0869914755891407i
0.0368584783579149-0.0378233516622018i
0.0679289210151026+0.0646385686259703i
-0.0351786614379314+0.187178937134279i
-0.138875462646339+0.190941194967447i
-0.207356186493608+0.12467788842534i
-0.223027462331589-0.0343318483828737i
-0.130223857208736-0.169527943603238i
-0.0351842405488155-0.146747812711702i
0.0423520753422703-0.0388913536526288i
0.0425253124851611+0.0464515020673948i
-0.0603552885891695+0.090647245045422i
-0.139036708181601+0.0231509675255443i
-0.160174021321989-0.118182988552188i
-0.0926398873214275-0.225126501357312i
0.0322191193581979-0.230811156484636i
0.17855478454659-0.10423038337241i
0.20712910078567+0.0283087750560107i
0.125868720239421+0.100273061348617i
0.0168105412800612+0.0943221651878977i
-0.0980499253919219+0.0429150903380455i
-0.0827135393125704-0.0459676797974554i
-0.0140449226877827-0.114168439680722i
0.102399480556669-0.0804631985821379i
0.181363591510292+0.0364956563078057i
0.0877117390365443+0.161669175651438i
-0.0591980712782509+0.187432226180791i
-0.14726700888153+0.140284837200066i
-0.179368161698571+0.041888207698667i
-0.129531566929628-0.0721349889745723i
-0.0104802072929068-0.0706469026108603i
0.050962855229387+0.0021816021271528i
0.0296132396898929+0.0733462310194332i
-0.0431490892257826+0.12903690651971i
-0.149053575452556+0.0555454083998705i
-0.202143333796018-0.0431478624733698i
-0.125434534003788-0.128975168627596i
-0.0334671727972047-0.189941883295819i
0.0728155678302426-0.115990168829016i
0.134602761810996-0.0202873960125307i
0.0862108946728123+0.0728495161231428i
0.0160882948296335+0.102694907335657i
-0.0860584490835886+0.0649283037532981i
-0.117299920750473-0.0177909448569342i
-0.0313074489671665-0.103270685210295i
0.0838851170102465-0.0412549256646541i
0.140553031698147+0.084332222870439i
0.0719884510151046+0.165851927489304i
-0.0681637980801289+0.227904559978303i
-0.164274407097719+0.212185492605883i
-0.229349315112094+0.053410213065679i
-0.189678252161468-0.0874945409818808i
-0.0584622537915857-0.0948915103648794i
0.015515724125728-0.0431706644746104i
0.0177586743129792+0.0320675461012615i
-0.0741004615447452+0.108164738721797i
-0.183876361639841+0.0991280651842042i
-0.228864642923745-0.0423132274110619i
-0.164566653406824-0.1727405198099i
-0.0415724677977349-0.208239170200518i
0.0946600657528841-0.177263319731426i
0.187144933897024-0.056500217828034i
0.118186860536895+0.0749566280286095i
0.0168362554004843+0.100231130610457i
-0.101709389728561+0.0624357610271816i
-0.105548921185818-0.0506009753889811i
0.045839872937464-0.142282343663892i
0.100218774921344-0.105282779325531i
0.176285850115612-0.0208273182188599i
0.165310245298534+0.124559052093041i
0.0131982021506986+0.195754517557158i
-0.081272138288781+0.139419415765831i
-0.123264532456894-0.0114335704245979i
-0.0683199084084998-0.0868484375501351i
0.0377876178089199-0.0944713685507934i
0.127584275357959-0.0436566439875648i
0.160478685790037+0.121510940823107i
0.0515432709696845+0.202541070553175i
-0.112100161453231+0.22236275995326i
-0.183981060376814+0.0902794137874144i
-0.16836451210925-0.0202213489655249i
-0.0452459048216146-0.0391520409840131i
0.0372984994989875-0.0368798469332708i
0.0441236039974898+0.0959633576396427i
0.000897723724790008+0.190147551498111i
-0.150042711498546+0.186496669945966i
-0.236131447059343+0.0880350217916949i
-0.267795554973149-0.0619322005738959i
-0.190683820478943-0.160971533737516i
-0.0727573382422221-0.157997831660532i
0.0117919127337506-0.0880097170514472i
0.039043007614058-0.0201422790368215i
-0.0353132391012377+0.0304949356383868i
-0.093931380123712+0.00212894075349512i
-0.150428349711728-0.132895765530651i
-0.100732617280004-0.230379175561589i
0.0405722142705138-0.213965277122686i
0.201604735049635-0.0975933040792221i
0.242785302560321+0.030920070407704i
0.161676981192637+0.13727475725024i
0.0501745524947372+0.244580766966528i
-0.0821538855439763+0.149975782500282i
-0.083385714831068-0.014274239732344i
-0.0238709804557583-0.0257157328520757i
0.0512550063002607+0.0104713707961171i
0.111957864801557+0.108568362294391i
0.0163406315710315+0.220845640007617i
-0.141587595701031+0.193944555245701i
-0.219618963877516+0.104670894154632i
-0.235796858123602-0.0197518789775879i
-0.159384247967337-0.141428544713232i
-0.0497016074452097-0.157062311614883i
0.030853056429951-0.0762345594861705i
0.0847111882187968+0.00723086268246156i
0.0109022783076188+0.0433706533227297i
-0.0894816868393213+0.0427695843561715i
-0.0815897236403062-0.0717053796938025i
-0.0604966506870858-0.156048018629155i
0.0139879553456195-0.158082365023218i
0.152503301411693-0.0868763498987981i
0.180523006946912+0.0574129309791742i
0.102157796177809+0.139577226285544i
-0.0172522983421259+0.157515066890276i
-0.109551979400096+0.127229343328604i
-0.0921879819803713+0.0456019479091768i
-0.0415239474503165-0.0424084230525437i
0.0348944683225278-0.0329254966889584i
0.10377572904325+0.0609751651909191i
0.00218413990787303+0.162112839197193i
-0.141426940831671+0.213650102498184i
-0.204437697233737+0.150980975408812i
-0.264741665543345+0.0126108506465793i
-0.210023508555644-0.114410769132395i
-0.0722057349023939-0.149010122945439i
0.0267563008063465-0.0970493691024042i
0.066784651148662+0.0247428738072309i
-0.0600700455023166+0.0799586773540996i
-0.15691091437988+0.0414742634968685i
-0.191939927309854-0.000434250556835999i
-0.174602120311914-0.184897848749998i
-0.0136906984120571-0.224519173741223i
0.0912437196066741-0.160976149065296i
0.17883196886755-0.0838386079702783i
0.148457561402701+0.094601022882639i
-0.00817546352013115+0.116808606267559i
-0.056592437143708+0.0722414607705714i
-0.0583268301566002-0.0089580691094039i
-0.00264185783048838-0.0990045660627763i
0.111482450798965-0.0795460478946072i
0.162998910867992+0.0359860182309557i
0.111539834890802+0.15867716129293i
-0.0026171249786563+0.248128957010815i
-0.137180584610011+0.18337581533864i
-0.193637638701705+0.0467567969782596i
-0.141350861548714-0.0567128138241451i
-0.0311439850649028-0.119286280668552i
0.0830952908761701-0.0267371374399914i
0.0628280094554869+0.0660931835350535i
0.00239175946133565+0.131896057959443i
-0.111691236479082+0.121525978038048i
-0.197975520639083+0.00825354307342306i
-0.113038985993586-0.0907863794816948i
-0.0254745451456216-0.162288446849023i
0.12086562153921-0.110898931115751i
0.146292662107281+0.0273111265309938i
0.0398825275691622+0.142911768260728i
-0.0193886578443047+0.171672901302896i
-0.154045145750923+0.13596651558579i
-0.173498438060772+0.0499463311759223i
-0.0849687727623287-0.0745909235617458i
-0.00025705680758485-0.0996761582170909i
0.0526915214310467-0.0119996972661164i
0.037931046621162+0.121680536871802i
-0.0477303702508635+0.151829720635434i
-0.205083941230666+0.0776528173340151i
-0.251964093731502-0.0477815422730293i
-0.169222997401316-0.17790000002385i
-0.0109022108208686-0.190356209397766i
0.077125091900664-0.123601713274748i
0.103053115213841+0.00447625689298053i
0.0524718078216319+0.0759405691736465i
-0.0847020670494651+0.0879627897793301i
-0.124490652306002+0.0471372427427477i
-0.133174308543845-0.0649663033699195i
-0.0432817115272244-0.102875758296267i
0.0832050759746287-0.110299492763292i
0.119151930899191+0.00601177435159159i
0.107026923071842+0.144082076011111i
-0.031344425514454+0.146995233736076i
-0.153588550690736+0.112392551279287i
-0.175748187892844+0.000391865260877667i
-0.103742318555779-0.102693266012104i
0.00561992027302042-0.116142723310375i
0.0607420457013078-0.0471475187026979i
0.118053052838243+0.0460037140874326i
0.0629480850463268+0.130285715358016i
-0.0534353456931748+0.11597195205009i
-0.0994300712798827+0.0268805926308235i
-0.0745477645982373-0.0254036881526374i
0.0038252497791756-0.0533046131397732i
0.090477592995514+0.0023512473789818i
0.111662852258208+0.0998721911684864i
0.0172975744449412+0.18116364988188i
-0.0934718298294465+0.208162940598917i
-0.182446943152031+0.160916347418985i
-0.188673089307905+0.0113240382710761i
-0.111833182851349-0.0818901468880634i
-0.0198207228797618-0.0707136812388552i
0.00609872401334006-0.0450988815089504i
-0.0108108017185111+0.0398250330561213i
-0.058785178613602+0.0884808350446476i
-0.187119664239504+0.0313628943127195i
-0.197654918551288-0.0848280267887025i
-0.123290291784346-0.165922601793495i
0.00650850006201604-0.189498594552547i
0.128199995261401-0.151686580844931i
0.116011248336241-0.0480414787935847i
0.0673858508854413+0.0886949744173533i
-0.0244056246740402+0.0963334923156914i
-0.0994245629692513-0.000790274664975103i
-0.0876840122961305-0.0596706788997932i
0.00403033370839162-0.114324037990058i
0.0945074819922934-0.108247983571548i
0.116704616554737+0.0285083288797692i
0.0456761509307646+0.132791384004819i
-0.0572423203852523+0.115726229756085i
-0.137538097864178+0.0784062005932012i
-0.180670510499222-0.0502478393009127i
-0.0696965674708352-0.131413584642276i
0.0549492536134101-0.0764848192854059i
0.0863794552665181-0.0285549939282201i
0.105168230576451+0.082732061068397i
0.022925863222951+0.167717959811307i
-0.0911116590994663+0.116768584849938i
-0.144754149446017+0.0332178439950975i
-0.121333968665528-0.0838487230755461i
0.000499278063529318-0.129364393236477i
0.069904142447837-0.0731678679398305i
0.0984048532816556+0.0270479161392837i
0.00636568596856477+0.132599559431729i
-0.122555353182487+0.108650957418954i
-0.166893951981356+0.0140088370667179i
-0.174968853911432-0.0760917902141676i
-0.0495290548109151-0.166035972508009i
0.0518026594640178-0.149646380555561i
0.112947998640643+0.0025371699455069i
0.0986187624076085+0.0964573283587455i
-0.0158174571147312+0.129105268254691i
-0.0780769804573428+0.090489075109771i
-0.115379907314731-0.00989839260656008i
-0.0596530813181975-0.0545439119194475i
0.0621297454155329-0.0650339837061999i
0.123998614492648+0.035773254496871i
0.0682078235699869+0.149961425481906i
-0.049992339286652+0.180700461269509i
-0.163942882472182+0.148433482318624i
-0.214780346647402+0.0167192507343857i
-0.171296186694771-0.078408713799288i
-0.0700957068788892-0.121814474937222i
0.0442862422159419-0.109642299006767i
0.0323928035251642-0.0191230642351908i
0.0020098367299245+0.0346054111223506i
-0.0598910162050715+0.0183013977732851i
-0.12947291211871-0.0786621636890314i
-0.112603802517409-0.160631462842736i
-0.0258263083026303-0.220993813274802i
0.148075060801189-0.169021245955842i
0.182123809785127-0.01890940204431i
0.149862491079407+0.0706555522769242i
0.0683930460175202+0.131490927216226i
-0.0716751613610707+0.0822407748582204i
-0.079647060610898+0.035521107833735i
-0.0698297560851202-0.0153651622476543i
0.0359022340703338-0.045591509175552i
0.130482925674155+0.0502264612419261i
0.0386557643664167+0.109280693665597i
0.0108821762065022+0.169311158850806i
-0.0678124890977357+0.140906705511124i
-0.175670090375114+0.0354037341449281i
-0.137626869963832-0.0435086633393486i
-0.0399481901410648-0.0971162135133325i
0.0629107292472318-0.0785696654971209i
0.0641144819894133+0.0261854190342159i
0.0247150148174521+0.124628272016634i
-0.0769780130613214+0.137132079585535i
-0.181374690029122+0.0820634406696071i
-0.167908629804692-0.0396481814690631i
-0.0898653581533053-0.110077484862689i
0.0258768020436187-0.109064786323592i
0.0481159372538656-0.0140065483784999i
0.0159386297652135+0.074702669567506i
-0.0609346702279574+0.117650720395146i
-0.133147037922718+0.073276062635392i
-0.11543787641226-0.0495864717026638i
-0.0665280234281968-0.134226632272543i
0.0243684583822985-0.15622598907673i
0.121278578233436-0.0636795908491516i
0.15138633329461+0.031723222347316i
0.0850547183917882+0.135239088125194i
-0.0223176455318326+0.162768968691485i
-0.102041813991807+0.0688181529370429i
-0.0870946448765247-0.0322277550816941i
-0.0405478335629517-0.0982107515017976i
0.0576858752628622-0.0464757202470559i
0.0984143204805148+0.0592238821887342i
0.0194304183458052+0.135955342159201i
-0.102495355140509+0.154735380004836i
-0.192902865863772+0.0691699982484142i
-0.169004867083566-0.0551160158251134i
-0.12088672482151-0.167163689697392i
0.0427738883344537-0.19537139255378i
0.128061039853002-0.114507927897755i
0.134716998079008-0.0133937024946454i
0.107155008346102+0.0778280010045078i
0.00797840118611214+0.0838783286738357i
-0.0196208734650978-0.00704641305000493i
-0.00288372728707772-0.0617429312435676i
0.12218133891351-0.064135922722131i
0.172455394767986+0.0190983253866291i
0.136341499772662+0.16257161465721i
0.0712099039896617+0.241498622878519i
-0.0649078289000055+0.232363692622311i
-0.196285435578005+0.142511734752723i
-0.24443125350371+0.030101992859037i
-0.151927131228734-0.0342631328623321i
-0.0290174010891717-0.0398230407103447i
0.00894792842952986+0.00102749239135304i
-0.025842486756033+0.0660400694970005i
-0.0836918523326338+0.0717243582715781i
-0.176899502379003+0.0375056340255277i
-0.169281067976907-0.0957992554134554i
-0.0627282620465393-0.207461587806595i
0.0474999205840665-0.136236434744118i
0.152203086347371-0.0381781190314642i
0.154330350567684+0.0792183739009485i
0.091498166588727+0.148615635048414i
-0.0281409177312283+0.103778669112997i
-0.130762408618188+0.0256385118971269i
-0.114078027281374-0.0238828676523695i
-0.0608821999005202-0.0335797334600147i
0.0275741501125974+0.000740364449362013i
0.0415755941517049+0.0738136777963787i
-0.0403695194177732+0.140528951843904i
-0.10569222475622+0.123078710969488i
-0.180794339572397+0.00453532092024553i
-0.173562647471418-0.0983211649336143i
-0.0699788351714939-0.17137960597903i
0.0752943059951348-0.148842737955754i
0.177402060566471-0.0585450643791999i
0.131695929096405+0.0444131048234566i
0.0660493850280958+0.140508379912204i
-0.00286634441485255+0.0818397669438514i
-0.0463405434742956+0.0215330746241461i
0.0186117168037114+0.0197064143177487i
0.103749432577007+0.00716348988460378i
0.145159412186189+0.0381320516136447i
0.0885507866966573+0.137164585560836i
0.00543447356475107+0.250981572719417i
-0.0776008443082006+0.252122435281237i
-0.194224389926784+0.143079619314676i
-0.189210818676095+0.0082978707283953i
-0.111126160532836-0.0839204300045394i
-0.0180532294566302-0.104538365444256i
0.0379428796789641-0.00891363895753266i
0.00850913818805545+0.0824894599849128i
-0.0309686682511468+0.0777153438164683i
-0.131825418417744+0.00786920630319964i
-0.123491231355685-0.0765228939178373i
0.0044384497398086-0.140467707759209i
0.0938817782549634-0.129827456391261i
0.163573214543044-0.0147256811496474i
0.143666545477403+0.0855315622366148i
0.0189649101825631+0.163870710476264i
-0.0720854976220645+0.155788453005441i
-0.112100048587665+0.0630339366153188i
-0.0937048831911243-0.0485995853622627i
-0.0227099983583932-0.0737087812972107i
0.0127582635460373+0.00206694814009044i
0.0425177415627593+0.0709615890130609i
-0.0187265073893405+0.123011566156495i
-0.110287136960871+0.113867240501004i
-0.144449854374754+0.057927170245469i
-0.131766393608803-0.0471601113360101i
-0.0515724672296744-0.130599287607254i
0.0389551238649312-0.0699535918948524i
0.111114774979043+0.00708112568703593i
0.0848155668779858+0.062092442134585i
-0.0128691190226807+0.124801404638735i
-0.115411157272021+0.0526921332911294i
-0.153191468671202-0.0260773414210161i
-0.0978687070614993-0.0858151763069271i
0.0130799748152089-0.0929974253666336i
0.0786625112873624-0.00634607110259028i
0.0916701166774233+0.0213789211816649i
0.0416438069081638+0.0821673721791926i
-0.0947473839441453+0.0933310140210719i
-0.1065711891499+0.0261547865822476i
-0.0317921699327361-0.0672940043695129i
0.0175291308852131-0.103634054036331i
0.0653230762779109-0.010616225860498i
0.134011105064652+0.0741186253289998i
0.107163107975705+0.181996584807009i
-0.027690674537971+0.234968578382066i
-0.131514247692576+0.156148723621235i
-0.162245888666074+0.0565688252654521i
-0.0851196067838557+0.00920230020988553i
-0.00665784900249239+0.00658498116167222i
0.0275384249292775+0.0230660366129066i
-0.00395479321314924+0.0984163021678964i
-0.0820133329886374+0.121109125682003i
-0.142077994200963+0.0428282420359873i
-0.165558994369034-0.0461803097185186i
-0.120109305048622-0.141176369923652i
-0.00359779012721983-0.112120041788649i
0.0860948773204839-0.0496455918226899i
0.067650774023304+0.0120817346801664i
0.0379103151266465+0.1065821234244i
-0.0238404345701808+0.088113042926533i
-0.0922913482491267+0.0841217229736117i
-0.0501137631010532-0.000924558430822408i
0.0173159572472088-0.0327204753551877i
0.0463331179477029+0.0416647672206952i
0.0491017076982227+0.0672385869000408i
-0.0312370117693135+0.147356529305994i
-0.127038823013793+0.118100844976611i
-0.216715677322137+0.0611184085739766i
-0.205498806632524-0.0328038262117801i
-0.104924926516007-0.131531449708045i
-0.0569322535909358-0.139684778656526i
0.0638233538522404-0.109294326064758i
0.0445402394342608+0.0289159485382916i
-0.0265318159062745+0.0720646779863857i
-0.00740404617564741+0.0271800418428927i
-0.0414979707701546-0.040301093724465i
-0.000723231365152439-0.0845477156243785i
0.0882703671561128-0.063842445861516i
0.14830791909206+0.0168953133374051i
0.128116182668926+0.168129929239012i
0.0587468479580876+0.231068192476197i
-0.0607398120927401+0.274310124908115i
-0.158912022818965+0.188425633227584i
-0.15069177376376+0.0721375951766249i
-0.1006049063885+0.0275464856355147i
-0.053635962198494-0.0282515161431681i
-0.0371826313116635+0.0673427373371283i
-0.0573962799865739+0.122941139200687i
-0.115236103979279+0.101912298916386i
-0.153750546529454+0.0314633632706549i
-0.128252276975201-0.097345109228323i
-0.0772727675836199-0.1647032476313i
0.018170708985036-0.151416193277614i
0.107500552685411-0.0688646548592955i
0.0871833784838218+0.019194428423144i
0.0322025695912967+0.11885608315017i
-0.0358049104418242+0.110419650162219i
-0.0751738316074466+0.0352824861272385i
-0.0588324358273573-0.0258928003084302i
-0.00578896484558726-0.043945770479911i
0.0264478955393698+0.0207434437065558i
0.0317221247895508+0.0478447852828042i
-0.00890646417388833+0.110905264950104i
-0.123799232284344+0.112831848202416i
-0.130377283787638+0.0303919581116553i
-0.0905269043297507-0.0593878470965981i
-0.0581281542581964-0.129887973508552i
0.0307689645673474-0.0799832784502285i
0.0819833219682895+0.0154708380681255i
0.059992810090884+0.0662529379358971i
0.00921597202406416+0.0974017152946065i
-0.0517735887813493+0.0946603408919595i
-0.0726611222953117+0.0218478916249486i
-0.0529904956198118-0.028494902230522i
0.0111781716653037-0.0526760842628567i
0.0684718381383386+0.0421888265630031i
0.0182918837326959+0.125295778556528i
-0.0472592844941108+0.144646680615695i
-0.127117393239856+0.150024512307145i
-0.191754655166312+0.00824658065409013i
-0.180658159266997-0.0568028981290119i
-0.0808366453525763-0.068732618504001i
0.0360677310406945-0.0865820487740907i
0.0491692891474848+0.0148940930899698i
0.0267835981614205+0.0729980835133185i
-0.0462617575325383+0.0459089788836599i
-0.0960097710502589+0.0263350955896823i
-0.0751445578319389-0.048752081567131i
-0.00986878306899544-0.0640289248441788i
0.0842557913160567-0.0165402240807151i
0.0891000856800118+0.0435676759624186i
0.0815242611728132+0.141971157859831i
0.00152804663799116+0.148190826369573i
-0.136301149741113+0.0840697943564564i
-0.144993371970216+0.0334907995974923i
-0.107002316288173-0.00610145179130346i
-0.0333433898875192-0.0491722582367878i
0.0314835190664575-0.00506159162442301i
0.0033273178103625+0.0521902361799945i
-0.0314562247852327+0.0777131171065335i
-0.107450653116073+0.0751847938109129i
-0.137467479199167+0.00697674863116327i
-0.0857052917962534-0.0459503386435504i
-0.00564232325682653-0.0337265202364783i
0.0923854970952633+0.010029869727898i
0.103388776972674+0.0475073892841854i
0.0353748306959636+0.119506365795368i
-0.0563607691412444+0.146012714615988i
-0.111970780227489+0.0936233294425794i
-0.166964917878596+0.0227987018739469i
-0.106975360629202-0.0365556314748259i
-0.00972585964249612-0.043165730987777i
-0.0231307446315787-0.0279473694953331i
-0.00398538085385218+0.00871080422092014i
-0.0629568402399974+0.0491132707514868i
-0.147873862072869+0.00353418975958116i
-0.103328889315204-0.0714026465163025i
-0.0126081180869772-0.131811041345189i
0.0474236958947742-0.155744036989723i
0.120669029564711-0.0537745220655529i
0.153282730438531+0.0542691089008346i
0.0999185115238828+0.0913679149385008i
0.0486622169189201+0.146581398812593i
-0.0321371407384788+0.130155394942003i
-0.0370611321426385+0.042444519752234i
0.0106326924333169+0.0124675075892853i
0.0106386038606019+0.0293680734122314i
-0.00346782456154022+0.110210722394439i
-0.0433321082430604+0.191042148443197i
-0.136411697201601+0.153619540536487i
-0.201375862792684+0.0985896948655515i
-0.162355873876763+0.00542576135340911i
-0.133369260436728-0.106196606826333i
-0.0634408951487936-0.126696435723366i
0.0253286428367071-0.107608539196871i
0.0208181113364041-0.0186086534355705i
0.00315466997498356+0.0435619650015104i
-0.026404376740559+0.0321218049724447i
-0.0286155840054821-0.00940050298633194i
0.0334518904768719-0.0767154167715934i
0.0488749833662976-0.0457052393362966i
0.0644569111050247+0.0353583621682976i
0.0931958817446581+0.057333431824357i
0.0310080877650898+0.133268223793333i
-0.0392383923430136+0.162112464361008i
-0.0939662732950868+0.0650194467566514i
-0.123587375984081-0.00411148814592257i
-0.0717320574353853-0.0366975353922822i
0.0038028669705764-0.0162661580304238i
0.0237236746483993+0.0143471236178933i
-0.0195684042587533+0.0703370775603434i
-0.0562333374729453+0.0457573891265507i
-0.0841370425776777-0.0234667154644913i
-0.0764792977954283-0.0124086772443022i
-0.0224301016772825-0.0547138946153793i
0.0741208052999743-0.0312357987761861i
0.132188888604478+0.0170527575239829i
0.0879975796933955+0.0482272127779358i
0.0347662179558649+0.132014070048891i
-0.0166181477775587+0.137026495041734i
-0.0699525387142749+0.0943811839957754i
-0.0951781175366804+0.0435622400636829i
-0.0645405877210199-0.00291300298737449i
-0.0209538400054255+0.0403525283126728i
-0.0209655255528878+0.0492701325102148i
-0.0317738330223565+0.0569167463260651i
-0.0769356657128013+0.0901645952226454i
-0.132693695339853+0.0135026517894708i
-0.108163968994841-0.0907609294640887i
-0.0203873226584449-0.131337747151981i
0.06663991699239-0.0931086389390994i
0.065223303884815-0.0475263611288802i
0.0463178927149178+0.0284956740022483i
0.048149370463845+0.0568734476434856i
-0.00131921569232139+0.0234730179954346i
-0.0321369388195952+0.0178802262534352i
-0.0337677466876496-0.0189869744184906i
0.0373219384143028-0.0179708311547292i
0.0863643319251214+0.0339625514088568i
0.0447357741177237+0.0819368769683839i
0.00954464521283568+0.108156430468953i
-0.0470746724990081+0.105780823821327i
-0.0883698215188833+0.0835816496261305i
-0.101343556549056+0.0290004912492104i
-0.0768118887914147-0.0140977350477523i
-0.0252247778346954-0.0167201499725937i
0.00900077197175946+0.00630113428749114i
-0.00744500035989789+0.0397730777844353i
-0.0729895273067314+0.0601241000003456i
-0.103732159783015+0.0672196795044167i
-0.0882348729423651+0.0072052051395167i
-0.0523563908955672-0.0329847498271459i
-0.00921981045088677-0.037404616582939i
0.0220013554550456-0.0449212980088898i
0.0289206650172939+0.0275463041189903i
-0.0221331148088428+0.0631603195409213i
-0.0476017620687617+0.0251632649213573i
-0.0216898079272468+0.00542841450222506i
-0.0383542043832171-0.0343815087560224i
0.00946490387891071-0.0720271011504036i
0.0771222706483316-0.00976277697308923i
0.0774965458929679+0.0757089217527824i
0.0702557095800993+0.0864584541167069i
0.014745102649051+0.101641279548837i
-0.0228589501136414+0.102146486346953i
0.00140354769696593+0.0355619440818261i
0.0133227265799767+0.0330380264078671i
0.0171406083033577+0.0948131937533997i
0.0558834245713835+0.140700679726789i
0.0326818183651021+0.158621881155787i
-0.092213251231105+0.137103930762602i
-0.124240547882349+0.0791480314816767i
-0.119075232340888+0.0227999929473441i
-0.135246791737453-0.0279174588890784i
-0.0697125802695784-0.0877091632281032i
-0.0138951678013384-0.0725795730576417i
0.0045668866273444-0.0420992399793916i
-0.0070283132163356-0.0145072249155431i
-0.0339247842924499-0.00625579314947227i
-0.026242627461992-0.0373901102002164i
0.0270170329738932-0.0590750421413757i
0.0759374622742139-0.0787524835938056i
0.10854456117292-0.00876575020560327i
0.11873743367825+0.0726808215197529i
0.0811493542718032+0.132611910515035i
0.0372754694010896+0.143607051894211i
-0.0300289677906259+0.0826225330765639i
-0.075085330727154+0.0540493193866i
-0.0933980540642767+0.0379915536496337i
-0.066188362211064+0.0403894077398444i
-0.0174410222567332+0.0655631587358166i
-0.0320968469341145+0.0613395233848398i
-0.0374027945265128+0.0695003955291077i
-0.0731136356389936+0.0324944498121783i
-0.0988610462323835-0.0324277455779655i
-0.0318948552429876-0.036732822559206i
0.0295153956140218-0.0664120577048364i
0.0490189463986602-0.00315206854038585i
0.0711846538539812+0.0667973094849717i
0.0788504591490536+0.0879296563067318i
0.0100497778905928+0.133820040400403i
-0.0483675037185194+0.0885149078290707i
-0.0642472237081906+0.0708442327034472i
-0.0727360426327325+0.0917925472661151i
-0.0103032709245118+0.117695791080161i
-0.00522187765882891+0.114565367754405i
-0.0612511575951841+0.116544604481395i
-0.0960748613069671+0.114931880406812i
-0.192272894501105+0.0316924248391704i
-0.181653916394086-0.0324554484044568i
-0.0878783463184786-0.0979999543468932i
-0.0480734078101123-0.0944713390492406i
0.0548039693372431-0.0782086055903436i
0.0739475877608321-0.0624478751136675i
0.0242680041646643-0.0108372957641032i
0.0646735195975529-0.00449469186919436i
0.0357731766863851+0.0236274237571579i
0.0443327523003277+0.021483016092735i
0.121484697268201+4.20899009231288e-05i
0.117590193653249+0.0765442836051169i
0.0969086696748684+0.14687467895774i
0.0598041674700954+0.168733439815909i
0.00470774964542408+0.193999786511195i
-0.0695694845577281+0.165167738478156i
-0.124179464950943+0.117990353634872i
-0.121771246568828+0.0850905311428873i
-0.0954235776946285+0.0569430322289013i
-0.0736862442451307+0.0267429721497086i
-0.0982316760684526+0.0287750806988026i
-0.124687298381536+0.0254311892534347i
-0.113623031596837-0.023837590055789i
-0.108807343763269-0.0583125091372135i
-0.0593868441763401-0.0832014253431223i
0.00611623895074502-0.0940671853957808i
0.0110503525364198-0.0380238322554604i
0.0605283478853145-0.0147064224854563i
0.0754647768254671-0.00206540196344968i
0.0154993063332251+0.0416238394403226i
0.0184241540142456+0.0191426245843021i
0.0413380009727211+0.0346312013826397i
0.0365835968819452+0.0320939550600996i
0.0411849935591117+0.0543170272723119i
0.0377858916977519+0.094232800394874i
-0.0105551434459023+0.122884641583882i
-0.070234170231864+0.155609266099067i
-0.107840866452338+0.0747185983507497i
-0.0918889250605307+0.047811344117003i
-0.0575145923750587+0.034349385670691i
-0.0415203150261133+0.0164123781479432i
-0.0293508585526359+0.0382395547421435i
-0.044998877445564+0.0481106971603119i
-0.0422208009027608+0.0669642614106577i
-0.0841687119164747+0.0566446642992553i
-0.0991626234090563+0.00735642239562697i
-0.0247585516461221-0.032698964163035i
0.00943133561967+0.00647904653306857i
0.0401900847878738+0.0332911680126075i
0.0192154369064309+0.0579702702682813i
-0.0119606901351102+0.117497353103858i
-0.0137193971004652+0.0871281347316577i
-0.0487022665770072+0.0299695501133199i
-0.0324839108482986+0.047082702195845i
0.0159109115102483+0.0331144702474861i
0.0245101815823295+0.0374142096760578i
0.0488936296767174+0.10468967906383i
0.0225614759422117+0.0878923900976221i
-0.0514825078892855+0.0656922129893989i
-0.0593310708925003+0.0985997948414964i
-0.0814923470489144+0.0526340184251637i
-0.0728887452072993+0.00840087253987949i
-0.0327997809216964+0.0123671940464298i
-0.0100925543306859+0.0342596326087921i
-0.0204136200430156+0.0538777635355055i
-0.0615071149681013+0.0198355100246099i
-0.0480187942513167-0.0046210290841583i
-0.0472615322191199-0.0241192114351716i
-0.0400174972342304-0.0136328194147023i
0.00174974531736368-0.0232927619968599i
0.0548836631997074-0.0108204990714446i
0.0642954166203782+0.0459661764230734i
0.0513520839292427+0.0572327814507264i
0.0441314700734458+0.0562888842807181i
0.0308000864903347+0.0493583003251056i
0.00969826584767081+0.0792901578898647i
0.0235032079256711+0.0979297284569451i
0.0659611377357833+0.110632344623162i
0.00344352406050499+0.15168453414049i
-0.0336881639429217+0.14722226613585i
-0.0971282011972002+0.135965049299361i
-0.170534254016753+0.108273948846287i
-0.157485526993769+0.00360937638441339i
-0.154751975484525-0.0215506176895068i
-0.130425345666014-0.00954736973173983i
-0.0958138740356654-0.0370345362789158i
-0.0622150599880705-0.0248071820323836i
-0.0600062018179053-0.0519001841934948i
-0.0654565913339032-0.0342408610545079i
-0.0244905673841294-0.0367779320220404i
0.0188688153477542-0.100279470263671i
0.0424466829188106-0.0757470383976237i
0.077433652156019-0.0163680428442635i
0.0835188827364456+0.0343296637866041i
0.0703400620719164+0.0614974380808663i
0.0750881343721173+0.107779880181091i
0.0196991101290445+0.143056263674516i
0.00376641761134928+0.108008009398641i
-0.00460290182962546+0.0841241323369331i
-0.0593186244324718+0.109145212822021i
-0.0490389324952106+0.111409400734775i
-0.0701674274883674+0.10668383353693i
-0.0641147103215414+0.0684978184799368i
-0.0868998911510857+0.0107828675792982i
-0.117135072856331+0.0128660732424793i
-0.0620337170774078+0.00779212596636667i
-0.0334818951240475-0.029708570683113i
0.0111855939285562-0.0570466900428265i
0.00712245531523935-0.0294155085075882i
0.0131227893357017-0.00750415574180613i
0.0189704740096311+0.0141525640259535i
0.0201769274225882+0.00713077761049262i
0.0560752388337145+0.019237518501086i
0.0301313235737659+0.0379895220729654i
0.00816177252081978+0.0297518867885986i
0.000674474653897295+0.0740562218925805i
-0.0343504177352648+0.0884688370487953i
-0.0616431300287314+0.106872962493794i
-0.0653935208228991+0.0565078055861417i
-0.0931704839662261+0.028058924096843i
-0.0705839117273898+0.0418928123629546i
-0.0671249762880384-0.0329624900358684i
-0.0469276612013123-0.029802484083284i
0.00106263614761208+0.00964703890344483i
-0.0360910419820807-0.00128868983318009i
-0.00874517776976253-0.00558744810472163i
0.00696196750112067-0.0112244930499546i
0.0168894486154278-0.0521597001983247i
0.0182052137378256-0.0370405160501517i
0.0337628378581893+0.0198903175297494i
0.0556152427810914+0.0666091736524171i
0.0270139635601344+0.077634504011274i
0.0347074723604914+0.0604359396525028i
-0.0194196134722661+0.0680619812134762i
-0.0260534592924628+0.0287703741666751i
-0.0286450655560489+0.0666128260804999i
-0.0471185588792267+0.10788439024595i
-0.0131898297266966+0.0634606229931223i
-0.0366674882204695+0.0848650803461572i
-0.0529974525643388+0.0841353623553504i
-0.0740739890197997+0.0447340661140522i
-0.077547798514359+0.0293062887033976i
-0.0565497263191397+0.0115755830406758i
-0.0847403177986203+0.0236248817505582i
-0.0693087420211859+0.00898880774115907i
-0.0332977343812816-0.010450230725024i
-0.0350503031356251+0.0265707893246594i
-0.0272226592458473+0.0483437415843626i
-0.0302290232387215+0.0226571222462652i
-0.0175420459118578-0.01150968052658i
-0.00584082384674646+0.00807279590970135i
-0.0143383382315563+0.0182616105052407i
-0.00336661794092492+0.0231992277193567i
0.0202310979538214+0.0653532473541614i
0.027822933340743+0.0539876130112908i
0.0256248128683884+0.0428880499011746i
0.0112299184153293+0.0682742641329771i
-0.0188734583567752+0.0544821490861019i
-0.00777867484885079+0.0764285656700129i
0.00986880822059158+0.0924003775858334i
0.00131882177850396+0.0874121147570135i
-0.0238019259896129+0.077068714260837i
-0.06314737958124+0.0506650727621623i
-0.0388939795035444+0.0504812482430658i
-0.0420322547522188+0.0562199265299034i
-0.0741483690904052+0.0295021500878976i
-0.0270931792066817-0.0212136783615295i
-0.0470666716278577+0.00612322108565124i
-0.0743330287222428+0.00769604862509572i
-0.0627379637104394-0.0285544489311384i
-0.0493742618843463-0.0295264812014302i
0.00297588806166909-0.0216680492276753i
0.00141798621042059-0.0181507217616325i
0.0120211417818562-0.0222994630834649i
0.0216332157057566-0.024476622044839i
-0.00303433057215738-0.0165099230251956i
0.00675375334519073+0.0103780198254731i
0.0355141133876308+0.0281413237156786i
0.0298243878513281+0.0417394848572572i
0.00351946682004417+0.0659789018488154i
0.0122875592620955+0.0721258796768802i
-0.00095669737994091+0.0499727287117334i
-0.0433899295903366+0.0708510072184487i
-0.0627203415118861+0.0936465048245748i
-0.0666781756782232+0.0493856624410477i
-0.074930191492097+0.0443838793314691i
-0.0585943981654326+0.0624576621553361i
-0.0524995529368941+0.0178697486526567i
-0.0652967229712952+0.0229496265287177i
-0.0780735926261505+0.0205009254706494i
-0.0547224804250817-0.00802602000848573i
-0.0469614542917732-0.00229311358618446i
-0.0196549616247256-0.0241911436973448i
0.030992574132859-0.0129987013686064i
0.00607737088305985-0.00494320499278972i
-0.00991101352147671-0.0054793606842684i
-0.0101959639292342+0.044567072583741i
0.0243813141147526+0.053179122081896i
0.0464767279527948+0.0191147079217273i
0.0534916969356271+0.0370569750548782i
0.0367260958178368+0.0446401371216597i
-0.00752947237453372+0.0518219987372648i
-0.0125773242025716+0.0990482117499978i
0.0123245916303829+0.0954613187010666i
-0.00871699190816696+0.0837541955119093i
-0.0521019366336863+0.0581805182354636i
-0.0193832929980854+0.0244491415875235i
-0.0225298476663661+0.0224353586281106i
-0.0585477825975338+0.0441124155706418i
-0.0302022131842652+0.0531326339285293i
-0.0275094550641117+0.0422298834711301i
-0.0233238737991095+0.0419780045617327i
-0.016868040919038+0.0208116562177538i
-0.0479382897010951+0.0231514803969993i
0.0132641491817273+0.0126125657309438i
-0.013043802239238-0.00913108478331231i
-0.0341916607989591+0.0103781224365224i
0.027614246133513+0.0245523718032784i
-0.00562080293819658+0.00588925632687055i
-0.0224265486886027-0.012351192140872i
0.0152168050777989-0.0113389643983873i
0.025590457422295-0.00120086373661806i
0.00695111190911233+0.00651277643575877i
0.0176359613041932+0.0344764304395843i
0.00915222525678517+0.0805776451804011i
0.0131538576642001+0.0371630377920985i
-0.000763845776027729+0.0126753575584181i
-0.0221726231607865+0.0531318972606648i
-0.0194040891852053+0.059980261129932i
-0.0134551560940676+0.0907922059413704i
-0.00105007740849488+0.0908004341974202i
-0.0265634565618226+0.0533226776907832i
-0.0618634460123751+0.0246577044298665i
-0.0632873170518968-0.00816446265944491i
-0.0644608129758645+0.00569017861049907i
-0.0773996818267798+0.0167045140067792i
-0.0458226634139623+0.00119186528908742i
-0.018861380641415+0.0128158765670197i
-0.01440904720675+0.0385514597112868i
-0.0131011402636309+0.037568909487006i
-0.0132135826203088+0.00759683981844745i
0.0120268150849071-0.00834841362109132i
0.0074218778117962+0.000465945527528899i
0.0200411328538883+0.0230637740043748i
0.0365317513025758+0.0680819661399071i
0.0345195422983793+0.122707334841216i
0.0295941808083291+0.100566723410434i
-0.00667465924498519+0.0614829588803054i
-0.00513714689043053+0.102533938093957i
-0.0259739149058453+0.0760814411121887i
-0.0365010964760039+0.0490257758920106i
-0.0107465455879984+0.0874883154619209i
-0.0278473843816236+0.0545463255666656i
-0.0537738452929181+0.0471943137004399i
-0.0572632255390836+0.0251133337934311i
-0.0417198663616842-0.0210726514742588i
-0.0249028594748171-0.0146652518198354i
0.00158172205071141-0.0283628172216578i
0.0372883986853489-0.00445117826102023i
0.0147501086915169+0.0107364383490412i
0.0251454985396804+0.00231221498816292i
0.054948053792757+0.0231715567500962i
0.0274641965373437+0.0129231468996221i
0.0372132604282268+0.0363724107423392i
0.0348793532915005+0.0738443617200297i
0.0321243002548234+0.0515597005089313i
0.030911542123012+0.103251409457673i
0.00015935304923085+0.154094019644656i
-0.0416628382763742+0.0942698680529487i
-0.0926286493995462+0.0856877874399245i
-0.12065297116152+0.0722036192628433i
-0.0988775480088397+0.0355452414789604i
-0.060013795754302+0.0231818969441162i
-0.0613236283859547-0.00177514369946933i
-0.0752829409270719+0.0100484794922025i
-0.0889880404789377-0.00967849175310295i
-0.0526579894311157+0.00581618130855966i
-0.0288751462387261+0.0248962545204482i
-0.0340331031074865-0.0522868351118724i
0.0190718422806828-0.0672890484565895i
0.068383204389085-0.0213241820176212i
0.0876466718662945-0.00214497248511136i
0.0580458037501268+0.0454627166778604i
0.0211662967284884+0.082166213271709i
-0.00426958910063363+0.0678628618436553i
0.0276121812653085+0.0610443401624581i
0.0454990564797173+0.0545883180953618i
0.0191568667972928+0.0713862213902126i
0.0215025021307203+0.083698015210837i
-0.0425871410564955+0.1373931991354i
-0.08232370374751+0.147979136082861i
-0.079683274584367+0.0732215641099286i
-0.0862949349334636+0.0582253913175753i
-0.0730169451058455+0.00652025657110919i
-0.0355450583941772-0.0194969883182201i
-0.0375084110361333+0.0273354828195732i
-0.0232916647129188+0.0282508939295077i
-0.0142923539209175+0.0524301535054954i
-0.0502072374345636+0.0701953206633224i
-0.0132099147179589+0.0256824791963094i
-0.0134067298593843+0.012872723531894i
-0.0117348751002472-0.00536310955762982i
0.0435484123921385+0.0263154561262024i
0.0486123790443056+0.10662601397103i
-0.00649564335191664+0.112899758212273i
-0.0449033218700674+0.0966819406054724i
-0.0381136540357503+0.0614760050874635i
-0.0515013753750997+0.0434741055037271i
-0.0061833669418328+0.0331655871112834i
0.0165005335387571+0.0301889616845297i
-0.026672367229927+0.0580645144555888i
-0.0248419288953328+0.0329839120621559i
-0.0658439351557904+0.0444406347618688i
-0.0905175134386115+0.0494942032906305i
-0.0586722582397787-0.0201710086643204i
-0.0305151023222795-0.0524183317391472i
0.0182321973379094-0.0637017560501538i
0.0738602172489797-0.0161696968322143i
0.0726406409955231+0.0535946878769365i
0.039327441706086+0.0734623616726131i
0.0288869520056099+0.0424554545176353i
0.0187380787090398-0.000893969094455419i
0.0184973484534446+0.0226689912335743i
0.0264472433385311+0.0248413526372227i
0.0322638394280195+0.0428634555459111i
0.0355836919302366+0.112728771743241i
0.0132076212668958+0.151955965051962i
-0.0459241061522735+0.158490005030526i
-0.0742994109638641+0.114060048575777i
-0.0996247268022092+0.0623399476319674i
-0.0982575049877661+0.0402250021590751i
-0.079617669700615+0.0294446044490118i
-0.0751253930030089+0.00769369806517578i
-0.0307414850079857+0.0376097463999808i
-0.0971330079244237+0.0471469076609215i
-0.129996045970572-0.0275453099259948i
-0.119948712683039-0.00319922131640561i
-0.104456441495241-0.0377730477882467i
-0.0318518557755341-0.0942085451521961i
0.0103517686303795-0.0329484117820593i
0.0334725013371048-0.000952466035539616i
0.0121041225489123+0.0509467444089689i
0.0182566858215192+0.0361213018278417i
-0.00420557019866113+0.0264937580949594i
-0.00167515454933052+0.0407950617321219i
0.0539702749663649-0.00846435079761362i
0.0928453317213935+0.0333705158751226i
0.0877808362525748+0.0912755592747827i
0.0650941677109016+0.145293946924258i
0.00165855920100439+0.172450588414681i
-0.0718702906879185+0.112879979181256i
-0.0633987841737847+0.105685218850175i
-0.0525679454075347+0.0828393652069691i
-0.0124091081448708+0.0479669666061809i
0.00203254606478569+0.0952178878833923i
-0.0294870851273215+0.141866351567875i
-0.0756376352294066+0.110614831918441i
-0.138502813707788+0.0521036299627862i
-0.128426136099018+0.0410212204094538i
-0.0832534437410849-0.0137850995517751i
-0.0347733937044915-0.0325010729910031i
-0.00333622518679843-0.0178029154256617i
-0.00211390291462853+0.0107046695084511i
0.0103914578218131+0.0559628766574232i
-0.0359805214623056+0.018784520501256i
-0.0531384818088157+0.0142945056689645i
-0.0168513250054291-0.0160672697667297i
0.0201927709378849-0.052563807851973i
0.0591759806970633-0.0616121815430279i
0.0892225960779857-0.0280856670392642i
0.0845451826694539+0.0599419772515833i
0.0310803223553933+0.0651159085408632i
0.00585043168194243+0.0686483488871241i
-0.00283188771252399+0.0548151261032174i
0.0213110457364475+0.015269040163323i
0.0537124513891537+0.0381063787530262i
0.0891879253603846+0.0834398669357938i
0.0532420264581926+0.0964327707561196i
-0.0130006561714784+0.121720412036585i
-0.0438228406454501+0.125076215739961i
-0.0849942565733906+0.0799493591296025i
-0.105549486558429+0.0417338475474365i
-0.0858268527548812+0.0263617894960755i
-0.022052126679188+0.0386701302296487i
-0.0247276933048414+0.0602056675772325i
-0.039463157571196+0.124316888013226i
-0.0844145293144468+0.0871313852080871i
-0.123422889675468+0.0102233204802271i
-0.0806225726192127-0.0207459880098294i
-0.0629324677390561-0.0525393105353801i
-0.0230974060994247-0.0457853802272688i
0.0342868406310745-0.0303858374780578i
0.00846767533231768+0.056621013930523i
-0.0359068023673803+0.0700602463990148i
-0.0418007925918323+0.035325509277049i
-0.0420349121285029+0.0292880282320117i
-0.014853677954436-0.0279998560114327i
0.0172279046371021-0.0228084968388406i
0.0492613205492147+0.0110184380860572i
0.0521727444311701+0.065804799096249i
0.0144894039556912+0.126320396078994i
-0.0309945049304639+0.0925306796613115i
-0.0784669837219365+0.0413287246595749i
-0.050827778401183+0.0068647285902299i
0.0171621388333582+0.00489351147881357i
0.0715039722549009+0.0179177874479974i
0.0557448921440648+0.0494019632532124i
0.0186594858158845+0.114414711315917i
0.00596992061077051+0.0994027425479344i
-0.0642959690889806+0.055854044288371i
-0.0535492906282157+0.0375499285574864i
0.00454355951061262+0.00739539391504918i
0.0506124058040885+0.0200479109055373i
0.0829543209566189+0.0594168588799294i
0.0311601054703707+0.0947334991425532i
-0.0271958018566197+0.128220740700316i
-0.0939691861968258+0.112394575157698i
-0.119055798566145+0.0526743092783605i
-0.083046689703625+0.0177031692657838i
-0.0379644258861979+0.0118394813286745i
0.0101216941699231+0.0344526979071656i
-0.0330745512858592+0.0631022081478067i
-0.059283239319222+0.0582787442318817i
-0.0876874355252394+0.0655889541900356i
-0.156977274054917+0.000307327382742209i
-0.0608841171661249-0.0537500354669486i
0.0279616464670952-0.0376143218597419i
0.0450025588964265-0.0500400163969641i
0.0639517749243089-0.000106014572846089i
0.0373046579428724+0.0203862525005238i
0.0257002498281922+0.0539793595125432i
-0.0108296394333984+0.0717014739879843i
-0.00260508175856615+0.0190140679435266i
0.0435714384517868+0.0291374432879038i
0.0740338088584199+0.0138659785618312i
0.106343975501296+0.0716123879598766i
0.046763910687412+0.14671622683498i
-0.0156755305355494+0.165143647524241i
-0.0870085471887243+0.156608572036614i
-0.136117774378+0.111148218099879i
-0.103234653117109+0.076306972433651i
-0.0711398122911337+0.0168288232603374i
-0.0354617354346805+0.0105462360543239i
-0.0319636584103751+0.0530933454311851i
-0.0700595843760331+0.0658838317447701i
-0.128991451845786+0.0323810236580338i
-0.105811428951647+0.0175084435233836i
-0.0496932490356036-0.0432552678978057i
-0.00671843216512953-0.102655989531213i
0.0663575623631009-0.0489738766748964i
0.114068617218318-0.00075397051204182i
0.0968628017408229+0.0475475339679676i
-0.000389074533361367+0.104085253588551i
-0.0382313136887457+0.084774959819182i
-0.0229019498347493+0.0260876631862347i
-0.0039798065260526+0.0161243741361609i
0.047939088049122+0.0438976500223608i
0.0741093096172945+0.0486711372275812i
0.0490175459011129+0.103755683434814i
-0.00926629184317603+0.171443844959649i
-0.10313238548533+0.137775223504123i
-0.149075869787967+0.0719971872564462i
-0.0651563347296255-0.0182457285723988i
-0.0462595885424315-0.032745452885157i
-0.0180635685656649+0.00480244428757453i
0.0656691143880771+0.0308765971311544i
0.0149127509507697+0.0678614968484985i
-0.042260194830207+0.0693157842900185i
-0.0724398243514444+0.0182064553164556i
-0.0438297442660344-0.0298543501098807i
-0.0175036309186712-0.0298147722577687i
0.0187440580238376-0.0232157549389639i
0.118067592139689+0.0682967856392604i
0.08103740788871+0.146084016914937i
-0.0173177789232874+0.154681693131616i
-0.0949901422587076+0.165045932784832i
-0.0925906977097703+0.102195873045003i
-0.0523718485098458+0.0442054018914146i
-0.0342032681745963+0.0402499310825343i
-0.00188218357669721+0.0557102540388798i
-0.0154519752298931+0.113728388052913i
-0.059055271351511+0.123304085883269i
-0.130271751870267+0.0971431756557219i
-0.178482718051526+0.0271019726410941i
-0.141153216838478-0.0636570358530236i
-0.0358270696962645-0.100475170891812i
0.0510750458615398-0.0872987321081922i
0.0829239942506468-0.00898574011233892i
0.056221651016803+0.0269899259588874i
0.00134832507545446+0.041619970487938i
-0.00692295614498987+0.0260289281340612i
-0.00362135517786867-0.0228914015283929i
0.060767581640172-0.0106564666971357i
0.143480439479154+0.00194498434774207i
0.140884337652949+0.0480268264717939i
0.0955956660459944+0.159876410495351i
-0.00411415451082004+0.196024126881367i
-0.0605063656796235+0.163376804850462i
-0.0969786788506194+0.107458372472257i
-0.0950533555945555+0.0647207048492119i
-0.017569677016056+0.0457107103082369i
-0.0115991677150586+0.0400733859564618i
-0.00620741278111572+0.127340524997115i
-0.05522533342262+0.168512440529692i
-0.150858669187514+0.122770022848192i
-0.182246240091657+0.0424508378228985i
-0.124013385296739-0.0578484872490731i
-0.0615973061782174-0.0901632143638823i
0.0154706239489958-0.0551668969392398i
0.100623143192015+0.0162290766934224i
0.044301835070017+0.0405163746077817i
-0.00909990619210733+0.0690089855439957i
-0.0428197138656325+0.0667963429147609i
-0.0514426528544194+0.00325180473635994i
-0.00154160800018984-0.0256386590471711i
0.0467418102187845-0.0193655155136766i
0.096068310839882+0.038356825465193i
0.0805197788002859+0.0868430954896371i
-0.00371154018427726+0.124683304371476i
-0.0760357391684271+0.143400741919207i
-0.0932621005094297+0.0857047522189554i
-0.0663339169010987+0.00885674678547467i
-0.0186455966090381-0.0347629550725611i
0.0477452749357202-0.0242171692307217i
0.0519613483034623+0.0578995170683429i
-0.0103339841060845+0.114014550153353i
-0.065098992150879+0.0922431450092526i
-0.088341572048298+0.0428504994182356i
-0.0661390616542434-0.0460070509403544i
-0.0277862864038806-0.0728420767656782i
0.096186739873417-0.0261051945957588i
0.135923125988408+0.0209897476746614i
0.0415533568189276+0.109736750676305i
0.00540569055945985+0.170177010449877i
-0.0377489471108893+0.133834860238281i
-0.0746139514685988+0.0696355432935858i
-0.0613934236416919+0.0259969114012137i
-0.00463878491893997-0.00134742667847039i
0.0511413856070492+0.0346000852427165i
0.0518614005280212+0.103756972179099i
-0.0290014532847721+0.178148880346334i
-0.102108499485412+0.139479302769766i
-0.126739777844405+0.0392686028139035i
-0.127030531278903+0.00635478881026405i
-0.0576000834675231-0.073209853404312i
0.0189715764676018-0.0289880724395936i
0.0678491639964297+0.0670222910041815i
0.0521768818885405+0.109697383594616i
-0.00759660794021084+0.108037932714922i
-0.0652765872242526+0.0573933635163157i
-0.0708853990247037+0.0106057533463253i
-0.0178748820481736-0.079824949499061i
0.0366717027891557-0.000281046816037873i
0.0875271463209176+0.0706673228147175i
0.0883116513881993+0.097973877400609i
-0.00903949554817006+0.185859053590618i
-0.142728797665301+0.129023556660103i
-0.133476438147484+0.0378240242387587i
-0.0556244273594444-0.00742853619909812i
-0.00159567315256393-0.0306807562348641i
0.067718095539899-0.0172886284031456i
0.0624525979825644+0.0309080801204562i
0.00565747967366304+0.0912804166804041i
-0.0915860367501455+0.0893755550106379i
-0.121960838841688+0.0240224227776329i
-0.0738622997865151-0.0474418257189073i
-0.0145607901828175-0.107524784926532i
0.0984134847751936-0.0349095493763121i
0.124109807155012+0.0550908718166973i
0.0575336058184975+0.11004089857139i
-0.0132620815907672+0.16338596587233i
-0.0931948622294857+0.0937533943721174i
-0.105044798708572+0.0290876460251916i
-0.0382266378933091-0.0232884403539658i
0.0112227878709467-0.0216610720841031i
0.0773549474128297+0.0519124015537722i
0.053289051983871+0.118171537351969i
-0.0410414932996509+0.137091974645775i
-0.0957049940758757+0.0902250142934471i
-0.135427005011503+0.0268528046780447i
-0.0661081779607226-0.0884694463468054i
0.0116227796857915-0.0707761692810353i
0.0808390399984942+0.00388368444936916i
0.078888090262528+0.0458563596101474i
-0.00175816637432381+0.127736504167842i
-0.067630961112309+0.111246109023523i
-0.112269033625+0.0771280072103205i
-0.0498029639109834+0.022305578278216i
-0.0122552321024474-0.0326698109333079i
0.0425624131746156+0.00793555818049461i
0.0725716377391258+0.0551438215604773i
0.0243467222329668+0.12273225273779i
-0.02597624992432+0.179496837755485i
-0.116793093797284+0.0933068057404704i
-0.108201459866167+0.0118585735788215i
-0.059374604788839-0.0493237727446313i
2.47033360822312e-05-0.0700268598316007i
0.075056065218889+0.0274204837386697i
0.0440226891405169+0.0964049814167978i
-0.0193565909375414+0.14552672557675i
-0.0798598365465712+0.116691667076865i
-0.0903437099283784+0.0631437542732706i
-0.0494613916023891+0.0148414591677102i
-0.0170311973811096-0.0540769876037086i
0.0176298994005099-0.00509856078353085i
0.0581489093914014+0.0829309691999396i
0.0236051947813918+0.125702312026988i
-0.0670482850505914+0.127411677664086i
-0.120708641624729+0.0530374426407763i
-0.133713636806022-0.0298069832622068i
-0.0120905253166739-0.0435916752372005i
0.0385058114615857-0.055159760261681i
0.0598504138100759-0.00948949873010698i
0.103445311966869+0.103443360752737i
-0.0113548786206583+0.119229046519795i
-0.0458608768169888+0.075776557011636i
-0.0365740544074869-0.00292323971598357i
-0.0489713789791936-0.0722616557428116i
0.0582895650589334-0.0588514112522785i
0.142350075967504+0.00168111461193514i
0.115188885401742+0.108081815215087i
0.0474657241310702+0.182724211316474i
-0.0452610681279142+0.16186621188674i
-0.100394583685869+0.0815249835802786i
-0.0761799532995825+0.00280302093699132i
0.00577911433296509-0.0364519450537947i
0.0499344622173951-0.00148130000752586i
0.0800331509137892+0.100305118812925i
0.0282361737065228+0.188497960760588i
-0.0730675573667093+0.171786191194191i
-0.134813827843581+0.0676696356140931i
-0.1467021479714-0.00662294581151239i
-0.0493348782513579-0.0663208144939415i
-0.0118213143891612-0.0439617619668372i
-0.00217128368141834+0.0383496291083632i
-0.0151588572132405+0.0818501887737159i
-0.0508680988915253+0.120602319376726i
-0.135847953103397+0.0822885306744431i
-0.170378441373516-0.000724720095979581i
-0.0847663717763855-0.104688085902957i
-0.0268940690069359-0.114969779469911i
0.0904077839827009-0.0438231645879246i
0.120569877946494+0.00461357118956172i
0.0464835812033017+0.0778653370287249i
-0.0484702509327858+0.0761209133913674i
-0.0966064256720768-0.00284182073911304i
-0.0271486409327006-0.059273608520424i
0.0531802278202639-0.0545793481991241i
0.115834469494785-0.00932215085319422i
0.123326441064167+0.0992738688246947i
0.104603751724851+0.164573919098606i
0.0112993382811369+0.181720065329131i
-0.0833422346805032+0.149048262184618i
-0.123669845971512+0.062204303368854i
-0.0953312617113707+0.0123098227676983i
0.00992918173954477-0.00716798017639608i
0.045962067200054+0.040192866211423i
0.0172144999752369+0.090346025574516i
-0.0498210219059469+0.132954702137226i
-0.0939999754823892+0.0861426158943106i
-0.123194782957289+0.000100197229241028i
-0.0844945770597689-0.0786591777632316i
0.0150353094640085-0.107206448129146i
0.09344636577223-0.0182302155856643i
0.131302154422378+0.0347037346574337i
0.0515114847985941+0.0876993904617042i
-0.0441239065548069+0.130435552444965i
-0.0812176434302442+0.0929503787684066i
-0.0631372512048396+0.0204680435416869i
-0.0170277162579659-0.00744399993080765i
0.0376652326753821+0.00909965578344169i
0.0576816465388111+0.0449145220339197i
0.0299118990815144+0.110509990605114i
-0.0500112775489392+0.156699353239064i
-0.14508541614569+0.115359872539873i
-0.138490275929678-0.0217588089328051i
-0.101473310162927-0.0970493233406891i
-0.0157104808869177-0.101837338784061i
0.0685182078074117-0.0796993531791062i
0.0877082607444942+0.0201002769438833i
0.0242462766342903+0.0870361576573413i
-0.0632954608540451+0.0924777425268706i
-0.0415390098731537+0.0227420437890942i
0.0109291732272468-0.0640561911447884i
0.0572232514925763-0.05957529522036i
0.130464042419055-0.0178474679047215i
0.164179692742236+0.0989233428199352i
0.0522570841423363+0.207182604673416i
-0.0470643204157346+0.2064731955178i
-0.0999392863143362+0.14432514347565i
-0.127746565684498+0.0395912059201265i
-0.0823781593497578-0.0309864362238017i
0.000188117345768237-0.0387762542567745i
0.0443228750318855+0.0134490015362777i
-0.00685260442412885+0.0965507752947437i
-0.0519352158832098+0.128289174006273i
-0.119644327795625+0.0597383368066882i
-0.126365456488749-0.0483295155226163i
-0.0671942228525546-0.0931611579081776i
0.042249680042163-0.102393621515071i
0.167897947638548-0.0644440770812913i
0.163437434114123+0.0548676792854285i
0.0726825613234579+0.1642414434031i
-0.0113704544449154+0.147730212661913i
-0.029601615133032+0.0780767605548256i
-0.0215960754198764+0.00717374335623281i
0.0363777076534499-0.0251501598042107i
0.113646188680079+0.0594566498913092i
0.108880798281909+0.140052381792929i
0.0360141996595296+0.219737068851527i
-0.0611089115060138+0.241827226185864i
-0.172981817300968+0.166754585255686i
-0.188962395102912+0.059594699589091i
-0.101747606982034-0.00796813867841723i
0.00611665442466566-0.0214976238290115i
0.0670507466532499+0.0159085316418092i
0.0172513769597228+0.107848160128612i
-0.0431397288616803+0.107402361783386i
-0.143296265186806+0.0925886250116557i
-0.1615897766515+0.0179623522383744i
-0.063051604445415-0.0829719914231282i
-0.0180188367131807-0.10617373888412i
0.102997037882511-0.0563782925289078i
0.127711775825345+0.0501060155537448i
0.0450323710321988+0.0944702030867727i
-0.0287163444176435+0.091000845102924i
-0.137089719461819+0.023094823085661i
-0.0927183403298416-0.0148537022389131i
0.0140997155025997-0.0733968075298503i
0.0890453584856038-0.0876778395290053i
0.102208253129266+0.0289296625914509i
0.0806306120371079+0.105493863416685i
0.0240124152644057+0.149252621594034i
-0.0852714579546794+0.116278896193673i
-0.0939601137625959+0.020311311291338i
-0.0178239168675683-0.0233679785841667i
0.0545884087770795-0.0181427762374242i
0.0937942319458616+0.0427722737827132i
0.101433629777091+0.125478711304676i
-0.000138467879806129+0.164944004433199i
-0.0960875064320467+0.179897069971992i
-0.114451810523509+0.0675972791012691i
-0.115805834511206-0.0304192998148745i
0.00213814181580225-0.0132721253766309i
0.113168215947565-0.0052942655780066i
0.0912582552418047+0.0677094652905574i
0.0193806552092483+0.158542882672453i
-0.0622009822008943+0.181275196307747i
-0.126106031908156+0.10720013985979i
-0.117256690061059-0.0110845748349839i
-0.0202819616899827-0.06065937645234i
0.0725178084413404-0.0220359533367062i
0.0706812337706655+0.0765085576106848i
0.0322826359267291+0.150332992200189i
-0.0641659343134699+0.170640485841364i
-0.145204723045123+0.100424620017287i
-0.125489081453086+0.0109415963041989i
-0.0821636751339767-0.0439691141469987i
-0.0267629712342159-0.093376574929367i
0.0318239980370903-0.0157150795127073i
0.0555442157581358+0.0611077498444721i
-0.013818498749614+0.0958778270900145i
-0.0709952356633214+0.0934805567377299i
-0.102222330988906+0.0110462372636609i
-0.0445545160683579-0.0584338367287372i
0.0543321143226743-0.0879077389536298i
0.110257007436117-0.0432862040376702i
0.186451089321529+0.0444723081402458i
0.0928481016469505+0.176156167166203i
-0.0143324921187+0.216654652695849i
-0.0668592628283348+0.140529462085203i
-0.0965816421866815+0.0655356523363222i
-0.0163668682080865-0.00332530988661703i
0.0196891592588329-0.00614911591428383i
0.0628594945604967+0.100228956183609i
0.0413086481449304+0.178926053645801i
-0.100076354034818+0.164597742158255i
-0.148371526698741+0.109081286618923i
-0.152618220139542-0.0336619937114841i
-0.116414255103169-0.0865272856135772i
0.00855557433304586-0.105983340420001i
0.0846680119725243-0.0796557539252185i
0.109530307256602+0.0824199654953493i
0.069472290582962+0.132609057089412i
-0.0224439906075449+0.165212090604282i
-0.0593005347268403+0.119981148275231i
-0.0396713943959459+0.0301323220602902i
0.0235291148950606+0.00882977241494327i
0.122139835158175+0.0156690979787977i
0.137622574179423+0.127969186268999i
0.0373967777585251+0.218575361433518i
-0.0779969938292997+0.240648652437773i
-0.174002201186055+0.175550582441194i
-0.193117706760932+0.0629362185612401i
-0.141353148811171-0.0135328056804209i
-0.0424184318608176-0.0419741808729015i
0.0629914699233929+0.00629521415086029i
0.0491421869807088+0.0806142796691012i
-0.0632718668061845+0.103558083464804i
-0.116238173463933+0.0453228755829127i
-0.117424336465058-0.00118013976192224i
-0.024385823821438-0.0504526676696526i
0.0878344525389729-0.0937502933576147i
0.116839597997169-0.0052497378803841i
0.158937805110526+0.0950499944555345i
0.0575231055273609+0.126540184784862i
-0.0601093368270155+0.16768918916511i
-0.102325848799169+0.10148636617396i
-0.0968355968079376-9.32953289026523e-06i
-0.0109877046256826-0.0302855151270662i
0.0747372599969547-0.041271509004691i
0.109391813266596+0.0547253150527866i
0.0365591701841414+0.0918376455444309i
-0.0299578521874082+0.100134743576216i
-0.1289413726691+0.0710442861773391i
-0.113224522636138-0.0526368294227971i
0.0162659191964964-0.0970200874440714i
0.0557242947722659-0.071120431978649i
0.141087181628693+0.0253502824831962i
0.155583622022325+0.103609932429778i
0.0432987117950972+0.183476726778855i
-0.0309475998028481+0.220231107131278i
-0.0810284232094203+0.122095682116422i
-0.054857250273096+0.0224507134435217i
0.0617722182233052-0.00520893627050961i
0.0756388266902562+0.0210422673048187i
0.0237581451242812+0.142988531262589i
-0.0118297038582917+0.249572931955235i
-0.123774479691189+0.198956759369567i
-0.202039244055556+0.138687349338574i
-0.178817992931404-0.00226247115676154i
-0.0770432022140366-0.109739542025042i
0.031362397920834-0.0460118942343672i
0.0478093620326589-0.0171109024552221i
0.0306122141421745+0.0904962024670685i
-0.0462327163695032+0.174586322480677i
-0.109670477148659+0.111807908683205i
-0.0935861358260185+0.0440076714545539i
-0.0549757961508323-0.0626304382880925i
0.0235358262422904-0.0817507533492536i
0.0820920324058834+0.0249482776058269i
0.0716266293326368+0.0979543026940679i
-0.0048216550760424+0.162392155214713i
-0.106361293190257+0.169653991201322i
-0.129632421923741+0.0618462164483119i
-0.123185435202521-0.0524683570303776i
-0.0425436473368257-0.0967081197596749i
0.0954789647581425-0.0496418865237947i
0.103980988752431+0.0349471222714829i
0.0920084659514326+0.104003309474573i
-0.00374274261007931+0.136856655168675i
-0.0904145929517794+0.0787932359444937i
-0.0204392988860061+0.000572007881385227i
0.0280693127951054-0.0532493124531711i
0.0853115756790145-0.0633693761355969i
0.118082049363709+0.0443343587367846i
0.0862949161536785+0.165746574580918i
-0.01091055114092+0.195590730960516i
-0.113826009303624+0.170140332276762i
-0.136037431447273+0.0852615027168037i
-0.0968195808264506+0.00222549190608828i
-0.00572476466724512-0.025767405645454i
0.0642573551583833-0.00931862593884964i
0.0621030139828127+0.109976032977553i
-0.00854661951369179+0.141372780210523i
-0.0916206363274654+0.128281602718445i
-0.138228895946006+0.0689805073420799i
-0.103213145338274-0.0536062345622665i
0.0118664944203585-0.0462539890665837i
0.125931018011374-0.0283900766977062i
0.152122977967207+0.085509845195642i
0.0704718446983903+0.175017745262164i
-0.0441340612339217+0.15235919497187i
-0.147098443069+0.133694296786895i
-0.144251192727304+0.0384790949178071i
-0.0623893017996774-0.0510070885882822i
-0.0222780347537839-0.0505997487903987i
0.0349624014360232+0.043500150371751i
0.0668702377991217+0.0711522722662318i
-0.0186695396574817+0.0761520836006683i
-0.111200220416235+0.0992185605273925i
-0.135214502550863+0.00398565756133083i
-0.0952954818511777-0.0642476764133832i
0.01874595737721-0.0820817567160628i
0.102593905256434-0.00722063521446484i
0.14078483873041+0.0796882156882449i
0.0807657755354509+0.151729911294679i
-0.0448834340904225+0.170039807162752i
-0.0961575591218275+0.0737310662490677i
-0.11002999143462+0.0287387015945132i
-0.0564301331050658-0.00377103384002127i
-0.0083455090392042+0.0118727648944393i
0.0177167176115745+0.0569490873638899i
-0.00977097009724387+0.0990337685730523i
-0.0779227371230398+0.119052089929155i
-0.0962019136835312+0.0689013521084881i
-0.149041473015001-0.0305421266379978i
-0.0862458722446136-0.130146002593025i
0.065215660458915-0.151990553941996i
0.101610973663851-0.0662660577851765i
0.137242916973373+0.0197211338859482i
0.120965159261876+0.0639061064802825i
0.0221041545334858+0.109505371872598i
-0.0411822799595699+0.0819314255394134i
0.00404026012179821+0.0198371605523084i
0.107978076899639-0.0294243971595228i
0.160263886803822+0.0264783582623739i
0.157177906419716+0.188872871202382i
0.0482533917171876+0.258943648156313i
-0.0726889355235522+0.244742626416036i
-0.161203280456691+0.185954827513437i
-0.180676603730077+0.0646168218179061i
-0.118883294215782-0.0327656435128482i
-0.0253469695472385-0.0392135049969288i
0.039209119050563+0.0251479251081184i
-0.023174750769894+0.112072728359822i
-0.102499571980192+0.139500961606306i
-0.173477074166949+0.0673475902044128i
-0.192553723241926-0.058864647146937i
-0.08633532161763-0.160385507473171i
0.00965614452765322-0.157947229307784i
0.0894703739693799-0.0722484778434091i
0.132677849929094+0.0598643673330057i
0.0409766047380857+0.138624051930363i
-0.0539240065538851+0.125869742831051i
-0.0935977424151958+0.0604337127817621i
-0.0781381101249743-0.0549724279043788i
-0.0101535799977479-0.109551683184424i
0.0493844942310931-0.0418773820895251i
0.0966023314965619+0.0533719171047724i
0.0906312837132468+0.105721001971329i
-0.0179077064346341+0.1227833341024i
-0.115858220784097+0.0570828942150238i
-0.0603172048225143-0.0415775868407779i
0.0120985458268884-0.0739525340237633i
0.0956738352629048-0.0573105273023919i
0.176227197345478+0.010545336330157i
0.137745545064752+0.134841799370086i
0.0634627616931848+0.192657691383093i
-0.0623855568918098+0.160552876476583i
-0.0953711363595841+0.110471311226995i
-0.0408730894084473-4.28830132843771e-06i
-0.0352134967362028-0.0157566142925791i
0.0687226535333917+0.0846643232693425i
0.0590030327985816+0.156306239167021i
-0.0509261421781954+0.193246267591489i
-0.11830513825607+0.129952581984932i
-0.207188087136835+0.0564353101178033i
-0.173131939396379-0.0203756968442278i
-0.0775431187580599-0.0850385415826726i
0.035555158392339-0.0466772558714558i
0.0931636643210646+0.000366464826230674i
0.0336133352113908+0.053635290443022i
-0.0644175598088659+0.098491830024853i
-0.0970988561188909+0.0432911852662856i
-0.0603895142486954-0.048608622648583i
-0.0198728964440688-0.0619297233155094i
0.0707316213866212-0.048152324264166i
0.132020587443341+0.0134194587346181i
0.098832415895315+0.105774498241114i
0.00770311447824514+0.1388829379065i
-0.0700191639838059+0.105221655990067i
-0.0924491813524137+0.0500052584272432i
-0.0735712197731807-0.0410790564760968i
-0.00423078440842424-0.0853630630752464i
0.0784816476918559-0.0247970779696733i
0.0998275631454603+0.0394993209449496i
0.0585793732901611+0.143015542367377i
-0.00509103107826931+0.150323367873446i
-0.104128084717223+0.0838577316471473i
-0.136980259106898+0.0241200322943421i
-0.0190798180051076-0.0376750468574986i
0.0663393123777834-0.0167669328369855i
0.062831422198325+0.0558989281595107i
0.0648958807094577+0.151197010134365i
-0.037967161326061+0.167953101614943i
-0.140920319321699+0.12415750609797i
-0.150144475999846+0.0641063301194341i
-0.122749441571874-0.0518765655326166i
-0.012520569040833-0.0792745888007413i
0.0649144290596102-0.0506518296329051i
0.0948273824011473-0.00108983579417271i
0.0188483770818946+0.0903312406864108i
-0.0583950644772464+0.0794176260549565i
-0.00872850910138143-9.13470461345427e-05i
0.0234365857309885-0.0739359936706846i
0.0981803515836004-0.0759170545542085i
0.17712392531949-0.01871748064179i
0.189966174217047+0.0735680248702797i
0.124915576891915+0.203211342331391i
-0.00293066536955282+0.221450514661138i
-0.0782048340827768+0.186817870776448i
-0.123043391786599+0.11518632728527i
-0.0596627156427175+0.0107454181421618i
0.0220091283112149+0.0325145120290528i
0.00609977653724266+0.0718232784237141i
-0.0112893775910362+0.130256178281487i
-0.111499990516335+0.167998556314697i
-0.214518033820291+0.0894417036778771i
-0.197404782244357-0.00848033233659781i
-0.115758923077316-0.111846713788271i
-0.0129908474936103-0.125944954036314i
0.090987605963359-0.0557649226458994i
0.11080145609461+0.0424913201368972i
0.0716209822043713+0.111443836746174i
-0.00655875299455551+0.102910298887861i
-0.0885555899616409+0.0464269544041673i
-0.0554285466012366-0.0425828411304451i
0.0192576689162736-0.0555923009433699i
0.100091132125699+0.00428666023711107i
0.118557885799665+0.0937046014018061i
0.0532598056603572+0.166950915885436i
-0.033158177819152+0.174632493843485i
-0.12492154051575+0.0822044848768896i
-0.132495538402475-0.0493458973549497i
-0.0553527445641609-0.0898824033735005i
0.0303079682154845-0.0858796143639855i
0.107516925050974-0.0456451308334379i
0.126606598829567+0.0615947678579513i
0.0693420825586954+0.0944710206953709i
0.0100367783157262+0.0602258640855443i
-0.0325288130655634+0.0332835855198425i
-0.0102372775381373-0.0474348561443328i
0.111496172009953-0.0435515452954456i
0.15924581243571+0.062474562743294i
0.118833935024375+0.151464261941215i
0.0632197134481653+0.196982289724181i
-0.0490124513807421+0.226432564787479i
-0.114988923129306+0.16502967569408i
-0.105021455171468+0.0321294960841741i
-0.0592317204354987+0.044688953977802i
0.00666763350105349+0.0478709902673179i
0.0299380258375128+0.0688128298133491i
-0.0257480283228292+0.172009102676565i
-0.0972290482632935+0.125750064965097i
-0.137315193986246+0.0400615555698585i
-0.131576498663996-0.00837359375159909i
-0.0573686552913744-0.0910602388058297i
0.0278776184658133-0.0809262533067367i
0.124112372885313-0.0125661773138584i
0.0973094583425703+0.0380844132425849i
0.00853547466065588+0.0990011877280507i
-0.043200808445682+0.0924985602871472i
-0.0918183099412499+0.0494923774876837i
-0.057725065148258-0.0469280577019748i
0.00228761430703161-0.0993207705868112i
0.056868309517938-0.0109457153755959i
0.0717531831039245+0.0250000776147154i
0.0663937148083633+0.0630962492455171i
-0.0205224983108764+0.146597854476094i
-0.0970007421761101+0.0858734755408731i
-0.0606939775048903-0.0182766062985363i
-0.00538274575800519-0.0338812405478813i
0.0894842092675804-0.0582635665899074i
0.129368904287648-0.0105461375685659i
0.088158241536709+0.131927823366091i
0.0449825150837603+0.158982777972938i
-0.0324541950369543+0.154649169161101i
-0.0967727366727994+0.108091342683835i
-0.0461110597915957-0.0205685755264934i
0.0334082265975622-0.0286349719656447i
0.0360049381932173+0.0368629678708547i
0.0396256872877371+0.120349204967127i
0.0100736786439909+0.162149235190873i
-0.0769399542857181+0.15729716196361i
-0.10402764311239+0.0891762413515499i
-0.101417062907456-0.00302894255752253i
-0.0179699609238827-0.0683746654796848i
0.0987690883509104-0.0805561839496733i
0.100766488024674+0.0516874976658122i
0.0790834120133435+0.162940733152509i
0.00169008950776929+0.17770135582742i
-0.0946860798743717+0.113245472707818i
-0.0750283495806784+0.0310861451934535i
-0.0355269744324368-0.0195707233984287i
0.0230212301474953-0.0280147351860333i
0.0898489238464932+0.0477960535201047i
0.0690787263565988+0.181236672587964i
-0.0466754409681883+0.167566087276847i
-0.118380650824814+0.0790128148002199i
-0.127114477599498+0.0221365014339819i
-0.109897147042091-0.109690271059863i
0.00467967008804795-0.0965805909453328i
0.0676553844997944-0.0391308522622523i
0.0962713097699723+0.0231601205274947i
0.0806893156127513+0.0798258978665085i
-0.0336923310445213+0.0849223030916382i
-0.0619945266909023+0.0868714206838098i
-0.0388078852366294-0.0309916963255047i
0.0363715577745433-0.0397577670548192i
0.103706003563133+0.0421368959104488i
0.0734062455130384+0.094159063870019i
0.0485991765504393+0.171407982563812i
-0.0311628968442075+0.210974180367763i
-0.120236449567997+0.15078350830988i
-0.131447544010711+0.0586996474558921i
-0.114374650753941-0.0193339123602872i
-0.0332297056064195-0.0578916717115679i
0.0439489061073811-0.0124472571713465i
0.0241157625828013+0.0684577009730152i
0.00326619748451139+0.102512068496231i
-0.031931782510685+0.0878710098494997i
-0.0647887011894245+0.0180526242507386i
-0.00378445199437244-0.102352754341718i
0.0890786352072815-0.0859460293506085i
0.162375072911965-0.0130209547136112i
0.160239168571703+0.0995284497177608i
0.0851791964162927+0.182021501430972i
0.00117605470787737+0.181360399165566i
-0.0416485736331585+0.169436982623088i
-0.0905738702110595+0.0922622583639161i
-0.0423386281219445+0.0852503702705786i
0.0394988283013629+0.0527314416718308i
9.39582766680295e-05+0.0602466384701219i
-0.0335762111672081+0.13360779747157i
-0.142760473617177+0.143034771938556i
-0.171090925307054+0.0875368098189633i
-0.166903197567297-0.0128881765537644i
-0.134696482082462-0.060420032816041i
0.0116221003574374-0.0956973863197877i
0.0571369613181278-0.0610350817321258i
0.0735648823245066+0.0277906702349559i
0.0353113241557152+0.0799519572717476i
-0.0245044040379113+0.0617102046721749i
-0.0619460521526345+0.0296829593341366i
-0.0211612788630997-0.0200759105631379i
0.0199770634231656-0.0538998970281106i
0.0528221516457531+0.0278656770381321i
0.124248990917563+0.117051122619668i
0.0598780975538235+0.179334199772412i
-0.0448995034694841+0.202059359817085i
-0.105878982275936+0.156576947740015i
-0.123123984159283+0.0263300607819722i
-0.0791816616282424-0.0453473234999169i
0.0160896285335394-0.0330454637311447i
0.0623357291681241+0.00489574760808916i
0.0578287749251807+0.0691977374805895i
0.000684526353676447+0.0768315342798327i
-0.0856376517780483+0.0944914832754275i
-0.0612831545041315+0.0399667939607351i
0.00386288093515176-0.0576017338379822i
0.0352539449272285-0.0625769517671007i
0.106851627431578-0.00441863441575731i
0.134949781863191+0.0799038289042728i
0.0274056521861526+0.146445753723572i
-0.0498351721529595+0.142564461013062i
-0.0805612670010438+0.0862895111716931i
-0.0725415019634527+0.0146012489686073i
-0.0219477274281185-0.0111920462485303i
0.0478578855793903+0.0218075408541735i
0.0812046721187352+0.0798150255240036i
0.0237348140466556+0.158867109146367i
-0.0683864324099863+0.141281758007456i
-0.104715208775954+0.0928099741191449i
-0.0885490122160818+0.0254413789851548i
-0.0535926885338383-0.02517781854042i
0.0260820101348687-0.00413382338803888i
0.043233495526915+0.0422778029626884i
0.0265656764940206+0.125487607699656i
-0.0497993048598837+0.144779379911742i
-0.0989311388311081+0.117128428511339i
-0.0917298241772589+0.0301059455752576i
-0.115550152694657-0.0505642865831985i
-0.0225338095720654-0.0354887142180455i
0.050409337079807+0.0262769839243477i
0.0621156716920337+0.0839167764556874i
0.0165661241011485+0.113758226273904i
-0.0758186440355216+0.112063794514726i
-0.111029092670808+0.0334414342209655i
-0.106566380798932-0.0420940099652611i
-0.00448739044230019-0.0789107208799844i
0.0703279109468615-0.0480938010716018i
0.12045136402569+0.0353455092140866i
0.101073838562105+0.0749378764913358i
-0.0169184940476962+0.103685331077834i
-0.0555618498226992+0.094861109751794i
-0.0765644339621121+0.00169068596006447i
-0.0586425816379367-0.0340844519623879i
0.0556574949499598-0.011573505681727i
0.114373388033028+0.0483669871955917i
0.0939618192456131+0.110339864226703i
0.0440095805305249+0.105743135995384i
-0.0230199044762427+0.13009197961269i
-0.0842784005845172+0.0918916440977706i
-0.0746207541529252+0.028855204891468i
0.0353208944613899+0.0185168917265763i
0.0524997859986351+0.0370327813764687i
0.0799848517594985+0.108807409049805i
0.0632923403520733+0.153513783437615i
-0.0562214102404374+0.150022483007444i
-0.121861355300467+0.124091597016677i
-0.130727780358273+0.0579415243366058i
-0.0817152022369644+0.0315492331358234i
-0.0503710410408029+0.0770455297999003i
0.00973044624422181+0.0664202699186048i
-0.0435726662447672+0.0635384464926916i
-0.116639535580833+0.100169173835073i
-0.150339730623362+0.0680185180461033i
-0.200676572919946-0.0168831719103403i
-0.0741347365164587-0.104387589473035i
0.0147795971531522-0.136039343035343i
0.0799399252961791-0.0697972164179901i
0.11643658181612-0.0102928225516653i
0.0431923192581559+0.0319867644478743i
0.023541740752535+0.0822088791696609i
-0.00959657958830014+0.0273291089487872i
0.0149897990492177-0.00886947844545357i
0.0798905345257151-0.00362931398677902i
0.135031806259007+0.0253973495675883i
0.128597015248901+0.147301503114453i
0.0249819423144544+0.199078477520235i
-0.0216307689800148+0.182846411515025i
-0.0806155566199894+0.149532618848055i
-0.143871674689555+0.080727740599498i
-0.110418180041219+0.0194938324376307i
-0.0316625073939649-0.0228723679526153i
0.000956546418146798+0.0150648809727928i
-0.0236920391701142+0.052185839810573i
-0.027790527387463+0.0669786027842774i
-0.0715451195729323+0.0677367229312861i
-0.106345599435723-0.0301080300295303i
-0.0611555548057174-0.0798774093340745i
0.00777543278864401-0.0898571228957195i
0.115496219690359-0.0472344786315445i
0.111399508458287+0.0471635926560048i
0.0260727185749426+0.11617364008535i
0.00517527335110783+0.134689247345816i
-0.0431198191905585+0.0658378790280386i
-0.0401312310125694+0.0164206530423265i
0.00682144436291339-0.0173291941405574i
0.0208860200347753+0.0277160095025099i
0.0588849059229486+0.102104337653389i
0.0141566907983731+0.112046315843979i
-0.0578195844330113+0.118670765432392i
-0.106604082938696+0.08156017657831i
-0.141628106112459-0.00206304522317338i
-0.0341343831633562-0.0400752341636572i
0.0648179751892722-0.040515510699905i
0.0561971303245821-0.00176080190708795i
0.0987040250301833+0.0869081795333463i
0.07098232355812+0.111514690273811i
-0.023014424838793+0.099641675046867i
-0.0227929881834891+0.0603179523033367i
-0.0362763461722163+0.0126403243579334i
0.0239520890783999+0.0393430141643358i
0.0936859687855704+0.0698942401085322i
0.0638499125731213+0.109304988574418i
0.0217134070843934+0.155089150416701i
-0.0789287632904181+0.154034604526979i
-0.137053043315809+0.0857084524460162i
-0.138724931150827+0.0113971127895606i
-0.0888360698863835-0.0505228906155608i
-0.00571300378293186-0.06665100259138i
0.0145419977338023-0.00546516451451868i
0.000665497011152802+0.0398720695504205i
-0.0511876970713152+0.0390495560821871i
-0.0681484754685857+0.0164480315297311i
-0.0322289448361264-0.0436819376769118i
-0.0014416825715134-0.0999205213971091i
0.0762020461213505-0.0620903079321343i
0.164488090043919-0.00410922453115697i
0.164697876920399+0.0752776296641611i
0.0902675177565732+0.110669079363334i
0.00938804689367724+0.126366891210625i
-0.0303507423354153+0.115013341240249i
-0.0556892372744955+0.0500123011417289i
0.00903878691033195+0.0169335240631738i
0.0898068311259933+0.0439713731392423i
0.0332619426424154+0.126246242224321i
-0.0196677297909475+0.14425833264567i
-0.0556850079271221+0.144761934297857i
-0.0862989147830757+0.0858801844363188i
-0.0952080488270856+0.0126792775913113i
-0.0792993549824787-0.0280233524225624i
0.00819763391040495-0.0555456292057231i
0.0635279247311581+0.00756865870763275i
0.0235122539938218+0.0523713074930207i
-0.028720314837121+0.0735112182241808i
-0.0450965412642198+0.0885638065382983i
-0.0442435524697911+0.0240223547604226i
-0.0264088327343912-0.0543688154500759i
0.0468288711620609-0.0225887514982664i
0.0994845969484184+0.0401798103286607i
0.0697184792327234+0.0736318308831839i
0.0398542008239797+0.11105899302342i
-0.0535049181031071+0.13145100720997i
-0.0907151077487022+0.0890798931872829i
-0.0385659408589365+0.00572380697014403i
-0.0580773351323632-0.00122977954510372i
0.00224521676517889-0.00630231987170781i
0.0460283643334838+0.00954987155818291i
-0.0199050489948637+0.078850811932559i
-0.0406400664892329+0.0733448684838931i
-0.0448557428978671+0.0230610574990801i
-0.0401517555827968-0.0227681861829289i
0.00532442563353339-0.0671147195760108i
0.0603427051515281-0.0720348075324636i
0.0707035870158284-0.0276479667819956i
0.090943370544285+0.0359738752703378i
0.0407709900645713+0.0875882964776771i
-0.0147563836026314+0.0926665633672049i
0.0183996979770719+0.053472589481368i
0.0320559400307677+0.00291952117478037i
0.0742553605598338+0.0189347871300655i
0.0887426917287947+0.0411007881800887i
0.0840754513386705+0.0870290694285732i
0.026623099348656+0.176215505995558i
-0.0557973995867958+0.164467479132117i
-0.0821272004245759+0.107288056801761i
-0.0923687313304012+0.0454769914023264i
-0.0472535968711197-0.0028802957660253i
-0.00173631138252401-0.00762751183369514i
0.0310685025079386+0.0482212688185514i
-0.00492532065677618+0.0922658428228973i
-0.0832534797245041+0.0849485995605164i
-0.0944400090222808+0.0628565573563117i
-0.0846944653024852-0.0246279426597707i
-0.0546211206774893-0.0831452976725193i
0.0153601591978524-0.0798228706109828i
0.0884987546425403-0.0307528260334839i
0.0587665439363944+0.0319507764156082i
0.0333165193596067+0.0676029258719416i
0.0127241958188922+0.0704068209932824i
-0.00650730364706139+0.0405419345448833i
0.00565823820585771+0.04373091346239i
0.029773590395384+0.00959894569733924i
0.101459197633519+0.039196192304399i
0.0890168776138546+0.113496462951214i
0.025599595001107+0.128122992588136i
-0.0551215556574702+0.125216903204739i
-0.0661451987226373+0.0636854378608823i
-0.0588108910407322+0.0474126189604711i
-0.0285614209043832+0.015935347073887i
0.0611301924308723+0.0247464422668912i
0.0522461659360955+0.0780083378766684i
0.0234858315267683+0.0837313064164873i
-0.0152087156820855+0.148181902568665i
-0.053984417066479+0.0967147524990855i
-0.0372499751039367+0.00478136371213297i
-0.00624173552299669-0.0104992538695631i
0.0294113876850909-0.00048212894995449i
0.0700753562849402+0.0686993649616831i
0.048227235851339+0.0904870771024069i
0.0397513877625456+0.142822034185225i
0.00412480177379874+0.126622810438422i
-0.0773360469629383+0.0397216855536327i
-0.0658153216173297+0.0363056153449617i
-0.0334597760270101-0.00544565216917792i
0.0217605614419987+0.00385978620355956i
0.0438068585456807+0.0392530928597237i
0.0143287755332974+0.0286101193763674i
-0.0212929893641329+0.045767961885313i
-0.0669750382686369+0.0346177928212518i
-0.0365071841611508-0.026859955571313i
0.013019918493548-0.0718055820799514i
0.0422667125083126-0.0401826946260574i
0.137302733565367+0.0146986414463894i
0.12758898272381+0.0747690456183684i
0.0615834416450357+0.11426364214541i
0.0154122764702905+0.106460454395535i
-0.0416064082632531+0.109188249537013i
0.0284807909177965+0.0857754371747428i
0.0558240994727877+0.0491851172829932i
0.0249784185781566+0.0819522715737919i
0.015887063879507+0.151053800067159i
-0.0263555820474922+0.150703842384269i
-0.0837264728382735+0.128928926141695i
-0.12803606505824+0.110779844984601i
-0.107527977794887+0.0337359538969119i
-0.0742500473643008-0.0389987601489936i
-0.0359723459654131-0.0502810310291815i
0.00809512343361525-0.0134680275035585i
-0.0018421640148031+0.040013606172803i
-0.046652098474258+0.0318857907165288i
-0.0686191356492943-0.0129139543266278i
-0.00337985852733556-0.0326660821525697i
0.0380853286321359-0.0510112141584564i
0.0504719469958913-0.0213612199242882i
0.0929741358059148+0.0366045339812239i
0.10733503402611+0.104265375809495i
0.085696056740059+0.146835711377139i
0.00521322753967453+0.117391686525902i
-0.0259959597588708+0.0704715579307297i
0.00432027426335718+0.0549851734432964i
0.0060241386421405+0.0471087926898578i
0.00632934811373621+0.0785634352383139i
0.0182024008638834+0.139922940153957i
-0.0123612977963451+0.137902940390439i
-0.0686996353299494+0.120364361008746i
-0.086424071514689+0.0999749032982617i
-0.0745115350758049+0.0359693568805331i
-0.0219191365158048-0.0242070606242537i
0.03257836319443+0.0278020491580318i
0.0442095206336066+0.0741736462975221i
0.0305882107090282+0.0685224579293477i
0.0194295395176446+0.105026201398193i
-0.0288604006039838+0.0766727868241787i
-0.0639673030329083+0.014042821577999i
-0.0285589165041746+0.0014152823573899i
0.00521723786545644+0.0153999439574703i
0.00418787799409615+0.0581543294532155i
-0.0095466849156896+0.0794084627534126i
-0.0149341264463062+0.0815639599954575i
-0.0454074089898945+0.068921917886458i
-0.0875388290345191+0.0321679428174819i
-0.0960446143541842+0.00349406687094759i
-0.0220300633060466-0.00914534702502295i
0.0274875512251157+0.010641988640522i
0.0118710799868258-0.0016887870965582i
0.00737158157706825+0.0233289602261943i
-0.0129715076960793+0.0391036643521673i
-0.00954378231335888+0.00608047807741577i
-0.00263437965831713+0.0273693859882488i
0.0193086563948746+0.0231954919440602i
0.0547844183233027+0.0301908904768314i
0.0756430999066978+0.0715337958262731i
0.0726168230012265+0.111226976454438i
-0.00952732690329104+0.120504940736217i
-0.0223537026979009+0.146320002275147i
-0.0326521625080795+0.11261597930255i
-0.0724651570778618+0.0293865444486174i
-0.0342088461025185+0.059863997500528i
-0.00803021625728451+0.0563780734678263i
0.0318602472856493+0.0573633575049626i
-0.0115671758156597+0.0827319435482384i
-0.102443220184555+0.0654338744914656i
-0.0842538066490785+0.0201244712783943i
-0.03765572027531-0.0479937762983927i
-0.00907003168190923-0.0352668186950043i
0.0335080428295476-0.00885247941540489i
0.0418911535367647+0.0157077872561387i
0.0288001884011528+0.0146756188234218i
0.0361549283054107+0.0242169160124936i
-0.0244167374029086+0.0556274786569784i
0.0040131822106597+0.0213948462359105i
0.0672630017325232+0.0393936377141179i
0.0221536262255557+0.0373894414628268i
0.0584860962655421+0.0728717430823662i
0.031810953379224+0.130251733337101i
-0.0415556661511797+0.121319010057535i
-0.0210317406051609+0.127018909347835i
-0.0474699789586305+0.0835204417785553i
-0.0738089475483231+0.0450896916681471i
-0.028193034443271+0.0284051666213509i
-0.00902745633867602+0.0104058117578469i
-0.0180040222895217+0.0301697226728661i
-0.0112044633221962+0.0715049344304398i
-0.0462007797894196+0.0202631202217985i
-0.0913126159476202+0.0144827173961778i
-0.0665891410724486+0.00499946895110592i
-0.0224704884372018-0.0683461535328115i
0.047855802319072-0.0252934511097034i
0.069428435371186+0.00527980335223978i
0.0152296720794389+0.087636895878242i
0.0311547483703841+0.0956007406672609i
0.00197610912678987+0.0446563723443595i
0.000479776127391397+0.0475881744865151i
0.0359135878605756-0.0109537079877159i
0.0367262308316804+0.0145482882663362i
0.0895749465096119+0.0776289012480293i
0.0219651088490474+0.132984315253423i
-0.0151693629618461+0.166840695766173i
-0.00899990085553606+0.125086247934331i
-0.0875526764818919+0.0638579996234598i
-0.0753529618399246+0.0377705364535961i
-0.0472287279286608+0.0206685182281678i
-0.0216610769069708+0.00839343906911814i
-0.0269675400915429+0.0466234393065995i
-0.0311640309425238+0.0698612819930775i
-0.011207872384476+0.0587914866625077i
-0.0447225749270558+0.0285759154658176i
-0.036548948776645-0.0160122764427284i
-0.0294861382078141-0.0150112512580494i
0.00742926275965293+0.00666507465746045i
0.0758368199596217+0.0317440763885716i
0.0638045174901618+0.0687219330813319i
0.0406087765823735+0.0663197707942263i
0.0090758403012458+0.0810624356046461i
-0.0274015725923146+0.0568722023897326i
0.00754400143617288+0.028032294716572i
0.0246678303023555+0.0360715898764965i
0.0139370206082529+0.0320726833410821i
0.0184322822109755+0.0705512522492687i
0.0184110224600717+0.0465255406378522i
-0.0071618590240525+0.0303519840265256i
-0.0492509292470552+0.0475328039782218i
-0.0441695976794055+0.0416131331909642i
0.00486539968724271+0.0169413193311119i
0.023633148806452-0.00751360427251983i
0.0118029908552274+0.0500848893374809i
0.0260086833691242+0.0666748173629984i
-0.00725816930522674+0.0470995742531696i
-0.0227671633300424+0.0613492582172794i
-0.0162244216667194+0.0699882383639821i
-0.0198283909028453+0.0644677472425289i
0.0110946979989068+0.0137762924033291i
0.0235342202239459+0.0223236312082215i
-0.000377147601377251+0.0829248639381148i
-0.0135889423899011+0.0878323331712789i
-0.0542034766633486+0.087594871298395i
-0.0773434678046335+0.0571206238499952i
-0.0265295317883283+0.0268659133551928i
-0.0430982071728645+0.0184909575852782i
0.00228412647459966-0.0127501852502988i
0.00315681807866956+0.00367064072885942i
-0.0349354217059762+0.0353772781941068i
0.025366045422619+0.015403967984077i
-0.011546859131517-0.0011392932065524i
-0.00371607844403689+0.00412130113351269i
0.0370299687972677-0.0163454565660513i
0.00795363082010167-0.0319565946113275i
0.0217639822534793+0.0399616681783733i
0.0551897731836371+0.0716050930168778i
0.033808103824742+0.0622528874122427i
0.00924007602477737+0.09548935799755i
-0.00206558522425822+0.0745726280420304i
0.00538843695088172+0.0715222824035555i
0.0553635824708159+0.0736188139570285i
0.0318478878502694+0.0609181436139247i
-0.0180869113575362+0.0890423339154998i
-0.0434972423133693+0.103888765650547i
-0.0427298443411823+0.0709917919808782i
-0.0413161925078763+0.0126241164067798i
-0.0712178949110572+0.0135162471243958i
-0.0439862182352332+0.0322395275824148i
-0.024977802957432-0.00632120051488206i
-0.0373459255480759+0.0129334729279047i
-0.0109560059022608+0.0400775063036588i
-0.0175992767886202+0.0244134895288856i
-0.000809228175617224+0.0220845844688968i
0.0146345551470951+0.0018493614555947i
-0.00758604288424999+0.0281722393996976i
0.0336716557448442+0.0260722402464636i
0.05814656510936+0.0305641442593557i
0.056535540619198+0.0599884445243532i
0.0202655525106013+0.046628071533119i
0.0135846496183195+0.0592280150179136i
-0.00744764410281154+0.0380679104598125i
-0.0290802826835504+0.0330130815469395i
-0.00262341897455419+0.0370945848620521i
-0.0137442498697477+0.0519271399023489i
0.0131741637463162+0.0857083663999797i
0.0171997525203451+0.0482548550405115i
-0.000101542830822805+0.0678297753998202i
-0.00560898742036071+0.066973580745452i
0.0356318601306387+0.0246908343109587i
0.0437631670091433+0.0128925474521289i
-0.008129461936408+0.012035505094475i
-0.00395334501940093+0.0683801878817957i
-0.00888755898446109+0.0662180708131425i
-0.0188809718357943+0.0292905449749083i
-0.0136383371572447+0.0465416761900939i
-0.034104407741551+0.0648877639951644i
-0.0150552433180157+0.0399831816395832i
-0.0004006842507453+0.0387753351506865i
-0.0245631850935376+0.0567967364136463i
-0.0168862868875592+0.0514848770419662i
-0.0365595288312074+0.0486930734638697i
-0.0301090029496187+0.0545291341966362i
-0.0308252915123422+0.033574278015679i
-0.0329707607856208+0.0391111181451626i
-0.00256707264044146+0.0427881545339176i
0.0118011839857309+0.0286222574351742i
0.0424944563488917+0.0337951369199994i
0.00854585505987713+0.0340776970579168i
-0.0339760494185966+0.0592961674987935i
-0.0113509982324078+0.0264371298945118i
-0.00901332081948626+0.0324380842600243i
-0.00208295386565907+0.0302154075736027i
0.0371769991140614-0.00063207944956317i
0.034144328829207+0.0332369509651566i
0.00368722365850826+0.0471124665333236i
0.00744394018571184+0.0286974977944414i
-0.00509407196426493+0.0263852656906707i
-0.0129704218675245+0.0587679021979906i
0.0218972994649395+0.0568635536996474i
0.036448964174566+0.0402329990784713i
0.00938238564018856+0.0546168523681329i
-0.00255454557761778+0.0688380242412475i
0.000484793582136069+0.054640266815535i
-0.00988286793187674+0.0315146467116439i
0.00610538560708086+0.0362873792587098i
0.0283845853851712+0.0627645770160337i
0.0230364631112073+0.0371860625407731i
-0.0214763389993433+0.05627369116334i
-0.00157170385154411+0.0560106153754546i
0.00232646939300567+0.0365676050663961i
-0.0558051449840655+0.0976740901304309i
-0.0317752774046584+0.0780255708378196i
-0.00933206014951329+0.0487518714498423i
-0.0157750263655143+0.00989016759056602i
-0.0137492733306986+0.0181029180939573i
-0.0164422077192519+0.0771451788374072i
-0.021742293057922+0.0419021650475392i
-0.0163257807727366+0.0332779245081042i
0.0190547190570114+0.0565688096593565i
0.0331186532223647+0.0408870928815696i
-0.017191877744741+0.0381048060617646i
-0.00180465628229412+0.030249488552933i
0.037820224849668+0.0132671755948761i
0.044045331666351+0.0361059646013776i
0.0383021992360101+0.0611952528070186i
-0.00455608924439486+0.091237926411964i
0.0234021960829175+0.0530057954401572i
0.01853202969974+0.0288683875356896i
-0.0211279775514279+0.0762707107495336i
0.00210169935514551+0.0337485593875654i
-0.0168345537579706+0.0549245835207439i
-0.0166997997995094+0.0760526767364246i
0.0105813529720361+0.0460951679300474i
-0.0405086857895223+0.0835162036404772i
-0.0487211655601889+0.0289535403668029i
0.0184413980433017-0.00375037786481774i
0.0189459246668371+0.0240321550814049i
-0.00890063100910074+0.0422829627459945i
0.0192791310775301+0.0509160827408576i
0.0232704682649812+0.0050196866327793i
0.011455849633479+0.00258740344812969i
0.016964067190148+0.0212946158113511i
0.011174374024303+0.0513397427466271i
0.00194706764571111+0.0469568827958444i
-0.0243027691227094+0.0317062435636446i
0.0139641085425181+0.053276390316439i
0.0276155743012336+0.0578343026002199i
-0.00942570221177598+0.0515211527039387i
0.0145474641060507+0.0493491204441112i
0.0326251320304946+0.0680442566539447i
-0.00580811403498894+0.045905251057038i
-0.0387992199757323+0.055663102040044i
0.00223231178571465+0.0512870346805877i
-0.00677507436362084+0.0305658732770203i
-0.0226636605533586+0.0443659263510097i
0.0127241429823085+0.0231771313313737i
0.0173280592722638+0.0290997256317296i
0.00725281726202571+0.0269095876595921i
-0.0216279137416378+0.0422644719341205i
-0.00904743018462583+0.0778310924870511i
0.017955878415459+0.0190393504138964i
0.00234522211473518+0.00721623933288801i
0.00318934827988796+0.0484771267596272i
-0.00104635268520456+0.0489024945313968i
-0.00150957329529259+0.063980865310002i
0.0314997743018977+0.0739437661514352i
0.0237318617618372+0.0500908659587941i
-0.00704220889851389+0.0135330893774265i
-0.0317249804424826+0.0420797622812634i
-0.040212078192942+0.0368227081865044i
-0.0384288464775679+0.0473007368499832i
-0.057911847699354+0.0674399416316602i
-0.0151326859682658+0.0281738130153742i
0.0224943951492272+0.0414713427153747i
-0.00518685290830749-0.00375516237566494i
-0.00526857869403141+0.00387029203281248i
-0.0074832541208809+0.0547029673609335i
0.00967076032631173-0.00123529061613628i
0.0632990526514605+0.0270406476310344i
0.0537511584018943+0.0663059583600851i
0.0147122902961283+0.0332209895254686i
0.0223780985823141+0.044661158791614i
0.0243821564600658+0.0187461047195033i
0.0101142558105195-8.37739224187433e-05i
0.0217338358745022+0.0576638231046329i
0.0197660210973625+0.0803089946026396i
-0.0115576441477952+0.0782351973286427i
-0.0181775564907489+0.0858248749578091i
-0.0104352010985167+0.0704102076134417i
-0.0175769796479442+0.0556887733432968i
-0.0116953411807838+0.0369140465272829i
-0.0119828634789073+0.0345987004590316i
-0.002001519221561+0.0787965163494727i
0.012672814265082+0.0661584377807186i
-0.0117357651973037+0.0478722585219697i
-0.00699837627227639+0.0455677326042755i
-0.0203466507010208-2.45069239506891e-05i
-0.0189463077732143-0.000387143558419444i
0.0159593024730879+0.0130316179562257i
0.00861622084629273+0.00772166983892047i
0.0282746911618811+0.0365101312785053i
0.0208863509409125+0.0181593794347348i
0.00938929785424589+0.017528332459278i
-0.013363720809248+0.0650897414472903i
-0.00844053111447077+0.0505566066873431i
0.00422223716541492+0.0427150451238496i
-0.0177870344758427+0.0679424329931446i
0.0379336585290903+0.0678446813458464i
0.00823683762269859+0.0418711197769035i
-0.0248451199216851+0.0838661645192833i
-0.026374970596499+0.0738827054350928i
-0.0270978730826702+0.0472372053363802i
-0.0142993908207698+0.0484211169119178i
-0.0326575245544349+0.0128412187049051i
-0.00222784245743493+0.0270960048530174i
-0.0205992909987279+0.021880868557742i
-0.0204579231269555+0.062008356484487i
-0.00881242954196778+0.0512519246502992i
-0.0383157591960533+0.0118405159875082i
0.00308111547175797+0.0404969578145191i
0.0453777526007959+0.0453580739480881i
0.0381785250546116+0.0616791079207386i
0.040745898869717+0.0378625924554599i
0.0163705552863861+0.0540126003083167i
0.00255960244268401+0.0888848159460063i
-0.0157579650102604+0.0481988189070604i
-0.0409886808039888+0.0245428370042927i
0.0160924105062065+0.0357165460800557i
0.0168455103927492+0.0263739887365556i
-0.003491076801+0.0134772054094402i
-0.0100284102474249+0.0385879258069958i
0.0150799594536644+0.0532620843786916i
-0.00555028246675675+0.0512049035743919i
-0.0476827385771259+0.00926700213273331i
0.0187897086796543+0.0343162476466585i
0.0149272955208457+0.0578728533827645i
0.0481929902072449+0.0168517311396077i
0.0686120767877255+0.0575172837678552i
0.0600412723619908+0.0598870377781908i
0.0641592751916244+0.0707955422278504i
-0.0219156246149856+0.0722147900261308i
-0.038912190566444+0.0553269261959362i
-0.0184497835741866+0.0537873806304001i
-0.0261073095818597+0.0178853218473063i
-0.0423113667158796+0.0693046600162427i
-0.0555666477603394+0.124205486984793i
-0.0390867279097488+0.10630969589859i
-0.0436021376374957+0.0804566875458565i
-0.0518949909535078+0.0169301850215978i
-0.0486288712601442+0.0146111126391293i
-0.016101923131968+0.0206297794871629i
-0.00771957298025083-0.00915496583209048i
-0.0127681091965981+0.0627428245206921i
-0.00926339733836132+0.0619064135322552i
-0.0328481480415369+0.0118884059381328i
-0.0022589641037926-0.000232672931812503i
-0.00480206776791928-0.0177354931465529i
0.0306668054866631-0.0150190791566982i
0.0532036901249401-0.00457843841987173i
0.0216537328975912+0.0440423705682457i
0.0621941130729665+0.0817206333941711i
0.0378472115809011+0.0710675754248651i
0.010151666028351+0.0567616138272866i
0.00561862046801314+0.0648262327979936i
-0.00115536963311939+0.0546617055349472i
0.0200528723023404+0.0797401938555609i
0.00935001983178547+0.0977003618675912i
-0.00345276434536764+0.0970648084593865i
-0.0221748446880831+0.103029952535285i
-0.0759789563369408+0.0475610596124298i
-0.0836191653369274+0.0436252126812205i
-0.0267408591587037+0.0520934197045157i
-0.0177162903208253+0.0327632727287189i
0.0228272493828444+0.0172341606005552i
0.0567728584710182+0.0306047202607202i
-0.00564633557604541+0.0528391826642909i
-0.0160710719294068+0.0242649860906993i
-0.0392939408259474+0.0420001679512961i
-0.0403679840575161+0.0437888714317917i
0.0265844931648757+0.00609383762341984i
0.061785315774062+0.0237569101756141i
0.0679438080340875+0.0415298152931736i
0.0152116547007573+0.0579706549482924i
-0.022853451574516+0.0689477084205566i
-0.0187361935397446+0.0703317558093048i
-0.000349788731630035+0.0369316369824332i
0.0297051368695123+0.0451855476384436i
0.0429717949700453+0.0774065862985035i
0.0389532975904551+0.0345070522580092i
0.00725775495030898+0.0766472734934687i
0.0107480289455131+0.093970042512702i
-0.00554698178659106+0.0564030313739793i
-0.0589823451524303+0.055915617008028i
-0.0167821127799752+0.0336922653513042i
0.0128538686869327+0.0357489078169118i
-0.00248836756402256+0.031924227675963i
0.0160666540197085+0.0477599587154518i
-0.0175837378740562+0.093027973367185i
-0.0355100190885519+0.0826667909357402i
-0.018204532414777+0.0343289339636971i
-0.0330495679902138+0.037145311037107i
0.00814137190412222+0.0725180340982497i
0.0462722365025369+0.0313528083971002i
0.0199992176532884+0.0467817540938816i
-0.00168594324234617+0.106546829198295i
-0.0373128455179268+0.0910157291054017i
-0.064179410150036+0.0986953718593373i
-0.0245378863086852+0.0480597115007166i
-0.00350068188012487-0.0237904939921792i
-0.0351510983929702-0.0166744794495652i
0.00116858567823362+0.0108150607587771i
0.0119670571467822+0.0804765891726661i
-0.0207664870743047+0.0963588274886354i
-0.00476578549750065+0.0110573076570429i
-0.0101412930398376-0.00622449998147815i
-0.0224575631179172-0.027300943820073i
0.0298011698912632-0.0543480843205021i
0.098417772150325+0.0204168382576628i
0.07313115990288+0.0441365638538428i
0.0738969394156399+0.0664361432553685i
0.0384343864932788+0.104114310154329i
-0.00186002377223527+0.0732047387273168i
0.0284480382595189+0.0328350170529835i
0.028222163057201+0.0561380071376867i
0.04089471643183+0.0709457183544915i
0.0100360199579663+0.0880527406649185i
0.00184039015948544+0.14948523531554i
-0.0123680211192771+0.124195241703711i
-0.0815764424567534+0.0928078972822152i
-0.0700092324327253+0.0719378249178206i
-0.062631691846793+0.0104329878934758i
-0.0677226940711718-0.00804733003375964i
0.0110966106210262+0.0384214245039511i
0.0244745759009953+0.0372685747328198i
-0.00888423090802813+0.0314964137856758i
-0.036183448771831+0.0165253434620759i
-0.0318274525174239-0.0419779737575601i
0.0484459618179692-0.0395003453851147i
0.0653451172409831-0.0238417585859168i
0.0710406186697958+0.0208785602791961i
0.0990989299461926+0.0668667347958107i
0.0513038444822488+0.0795393243100825i
4.94211686722874e-05+0.104916844835344i
-0.0152826935862658+0.0812300817658625i
-0.0152162374647507+0.0281907901892769i
0.00685213979802024+0.0406956792264289i
0.0206569508393127+0.0603941327817096i
0.0261387808645843+0.0792779035174376i
0.0313963224213731+0.083039088038633i
-0.0159666133252926+0.0886490979092107i
-0.0751117832172362+0.0671394449562263i
-0.0742700080074035+0.0136949206656113i
-0.0317667810900432+0.0291435140525609i
0.0230219033363679-0.00706578770016616i
0.0489265738057443+0.00723442581852685i
0.0572658871579274+0.0593652746992313i
0.0232943014431827+0.0580011299499152i
-0.0427329918694722+0.0896606501753972i
-0.0379682259488136+0.0744265098530822i
-0.0106370363813755+0.0198372567516272i
0.0134922881411919+0.00925741185196092i
0.0495998693151688+0.035694218389057i
0.0579926254851228+0.0580287454457259i
0.0301406598576294+0.0894135426182878i
-0.0320327910652236+0.0998767597628058i
-0.0554142507521316+0.0795242668506776i
-0.0595140873721058+0.0367827635304163i
-0.0537052363120969+0.0220383683898306i
-0.00186167548984217+0.00856316618163873i
0.0401635346617226-0.00450069063133112i
0.0362939175568405+0.0468985457877631i
-0.000825929832352613+0.0689803521912616i
-0.012844972072388+0.0345614963963572i
-0.00760111050076294-0.00359858431925619i
0.0214234719968307-0.0313767624878028i
0.0645694622356128-0.027594714597386i
0.06670891854634+0.0313000931525818i
0.0643359147005213+0.0618776463515257i
0.0532761919880383+0.0746762526645586i
-0.00164922829046204+0.0924890250013477i
-0.0302940485957562+0.0815882653394894i
-0.00406834355464782+0.0404415892766174i
0.0215897320455518+0.0285497026350912i
0.0107507041327551+0.0311371660657368i
0.0532246475640157+0.0592792925348238i
0.0451510024804725+0.128876650141175i
-0.0593656922062648+0.10719079031131i
-0.0322805679699896+0.0988815334839417i
-0.0474401926680468+0.0634865588006672i
-0.058134453181171+0.0306401037301774i
0.011375213184864+0.033092079669075i
-0.000729004313216742+0.0110411719750382i
-0.00461796207002504+0.0619813858464215i
-0.0144693950235527+0.0720605116986104i
-0.0527407259018654+0.0726341522072706i
-0.0306885439416974+0.0326834890604368i
-0.0525646338947969-0.0467194610094762i
-0.0478105245443073-0.0500490004694393i
0.0610266989671108-0.0274381984323026i
0.0764041084165397+0.0320270550746512i
0.0531941623250361+0.0822427829072009i
0.0195488601010702+0.0538878839214434i
-0.0295838939586627+0.0128100963959183i
-0.0241886306061567+0.0283743882776671i
0.0163310555901751+0.0231019307112558i
0.0614160568540424+0.0208288681164117i
0.106848958743121+0.0588568793230899i
0.0437082096268705+0.0941758147324244i
-0.0219802267187749+0.145262635639915i
-0.0416297876209192+0.102721817872745i
-0.0459574590420391+0.0493807937685997i
4.27734756099704e-05+0.0473698845740491i
0.0139336780501846-0.0122216740077619i
0.0515946535830228+0.0319028416104487i
0.00272378441798911+0.0905928814203274i
-0.0081340028690127+0.103519093753296i
-0.00122024217636924+0.09159054686098i
-0.0384019154033201+0.018883161774893i
0.00490779938541754+0.008158360092427i
0.00696343587820633-0.00437787680215313i
0.0718110882968468+0.0158945569915401i
0.0812250072003779+0.0565989618240174i
0.004644134165222+0.0943305941015773i
-0.0292643509358246+0.0916439294170825i
-0.0712768445790548+0.0569483710560751i
-0.0855340843161914+0.0443248340064613i
-0.0459564962740274-0.00846076541174303i
0.0327442029944335-4.80706668315621e-05i
0.0469339609067953+0.0260913511062662i
0.00623562765668674+0.0534009248648733i
-0.0393936022546338+0.0665410567045377i
-0.0524464141528933+0.0294194227481896i
-0.0566491702326895+0.0198867366305192i
-0.0151245472966858-0.0383519342295182i
0.0787699461666023-0.0461278442220973i
0.0735560415532055+0.0211107705436646i
0.049972286844685+0.0328872421567868i
0.052028780113315+0.0884706908525866i
0.00505786995935364+0.10065455628786i
-0.0323855830623294+0.0563181997837757i
0.00380512181678562+0.0375789656857698i
0.0405485940331691+0.04192590303894i
0.0245418254005744+0.0707198199114784i
0.0297385125074114+0.0869822471507229i
0.010605788597632+0.137754693122947i
-0.042736534731588+0.12904998263763i
-0.0922053153100674+0.0889657074934538i
-0.130496698593712+0.0335003928006027i
-0.0675750980096631-0.0193652629181176i
-0.0317736662539659-0.0160689525410244i
0.0087003696158877-0.00243247323176142i
0.0518642071166423+0.0552133260674398i
0.0123752311119248+0.0397646174778248i
-0.0123797038073307+0.0167929046599306i
-0.0275557936298083+0.012731957885536i
-0.00564043677082808-0.0205249555475252i
0.0397771782359072-0.0288311075981049i
0.0733457344501601+0.024023236713757i
0.0738921896393942+0.0803933639038189i
0.042871752056448+0.0834522434503801i
-0.0205962405472659+0.11535649317402i
-0.029748373793637+0.0629384031418325i
-0.0212091440952299+0.0295359172551166i
0.00735962306623249+0.0246219633660772i
0.0462484727798805+0.0080847812370816i
-0.00811350171410259+0.0380777764635573i
0.00780336222928851+0.0663182156838509i
-0.0198138158356062+0.103274755931668i
-0.119393892297594+0.0420860005665004i
-0.0695669582396108-0.0272407265306642i
-0.0147010177601719-0.0237044433290094i
0.0260231878466537-0.00942744962439125i
0.0504248043934883+0.0068155766058381i
0.0381122741878723+0.0647597622140395i
0.041781205212957+0.0994408991134913i
-0.02830523943484+0.0801712830287303i
-0.0537900570457434+0.0592142485444003i
-0.0356169548836956+0.021706945308794i
-0.0122488154256431+0.00424527328242638i
0.0447741168672804+0.035327697566597i
0.0565383798163017+0.0934604410754955i
-0.00111238115520689+0.0853732207469064i
-0.0510957744846492+0.0597504783164067i
-0.0476720666020517+0.0307857769362377i
-0.0567019016935352-0.0325144113280971i
-0.0435455089489982-0.0614785518618161i
0.0244314548447211-0.0442609553809473i
0.0710765696863025-0.0283708670812007i
0.0501817415633234+0.0295793456126017i
0.015435987918255+0.0716620667765168i
-0.0416430737789689+0.0361478858024243i
-0.0617873272821539+0.0154757327315878i
0.0222674167074789-0.0330849955118021i
0.0660334232609758-0.0128464849153379i
0.0918949500459973+0.0234440613803429i
0.110187641547223+0.0651824376947274i
0.054485855355488+0.123167737115726i
-0.0148409929983583+0.096861786144435i
-0.0541084572288097+0.0721987791865206i
-0.0393284390657494-0.00131464942668882i
0.00137444791960054-0.0217680404877859i
0.0479586935551189+0.00417755668811776i
0.0422174699361525+0.0291952045936124i
0.0306413046300514+0.0750173912942225i
-0.0222452551333351+0.0793482930388245i
-0.0862688444380243+0.0565453805448719i
-0.0409858724461325+0.000744176117796076i
-0.0271962998039478-0.00469327819606259i
0.0210175772451455+0.00383779162401388i
0.0689422424715988+0.0120026573388658i
0.000753307250624168+0.0476406805065178i
-0.0489097671160083+0.087328066813211i
-0.0410721667416616+0.0916003042221894i
-0.060562050675667+0.00161509712176561i
-0.0599763201792936-0.0285017740057575i
0.0337954157687078-0.00278591979294118i
0.041654087762116+0.00672514802938003i
0.00206987217324126+0.0488629437522557i
0.0448708590872607+0.0328428257225011i
-0.0300275055049955+0.0544948625680166i
-0.0671794514499103+0.0477627248995893i
0.0167067799331596-0.0353147398906213i
0.0455285624034443-0.00519942414878547i
0.0898253516000819+0.00786376129548171i
0.0471011863488917+0.0211326406363077i
0.0505050660900505+0.103731406817599i
0.0156753771274478+0.108681806659112i
-0.0988563703557136+0.0572294455736034i
-0.0441621091672872+0.00783785486745711i
-0.00707212194429614-0.047970858044441i
0.0452546185797007-0.0178222713481107i
0.108611444890348+0.0211899650900674i
0.0666286262065911+0.0297372035572043i
0.00101357465170908+0.0926822845411165i
-0.0359883298484053+0.0794397214771493i
-0.0419755250158668+0.00840775561848147i
-0.00466219725835451-0.0180983207590462i
0.0342335781268955-0.0337025416618589i
0.0606432290373497-0.0104008568623943i
0.0715476980017848+0.0618815881153345i
0.0378014239641534+0.107831747421754i
0.0123495631591042+0.123700442690343i
-0.0250762352399254+0.100767790935934i
-0.0304293632470598+0.0436219504521705i
-0.00647269375626318+0.026737055145209i
0.00051544648652141+0.017615758316016i
0.0314463026436686+0.0433589464117575i
0.0102910082106152+0.114102959793157i
-0.0478968956759016+0.119501905912975i
-0.0778352853488285+0.0338405325695549i
-0.0997505241650599-0.0549239734179886i
-0.0609415433061054-0.0664585697708969i
0.0329305995444421-0.0765661292350367i
0.0789286266130132-0.0463585158958342i
0.0841272497064822+0.0231987035019901i
0.0524767109203979+0.0385070012897106i
0.00315222497972214+0.0362136956038699i
-0.0244095136258122+0.0133690094550201i
-0.0126211320320441-0.0206029991890604i
0.0584566819923026-0.0417004776186496i
0.0749981041853639+0.0116445275265258i
0.0960460997216205+0.086335564649229i
0.0671152239484928+0.128165915879894i
-0.0202112725239237+0.135768953395072i
-0.0514528105831414+0.0916447270560002i
-0.0774243618350544+0.0647567178241419i
-0.0374265897321731+0.0196637410020322i
0.0217173850010576-0.0199063928971462i
0.0542526791234159+0.0103741471914399i
0.0429466756787727+0.0383475138403844i
0.00588072730578654+0.0589169105013681i
-0.0288626666315965+0.0333433353414881i
-0.0201496683317764-0.0333350544996033i
-0.0240262916231157-0.0657635585227341i
0.0301150465517914-0.0638135046549675i
0.125272216698445+0.00107476746606722i
0.0892205743692044+0.0626306355051523i
0.0576406217730525+0.11403664477587i
-0.0105423072417009+0.0995475129889754i
-0.0628718883237408+0.0519738724924111i
-0.0234708096676382+0.0401862590679623i
0.016954595887205+0.00734520025436464i
0.0622455890963529+0.0194820039564536i
0.0990785162960869+0.0564821046553884i
0.0666608255391768+0.121143821324516i
-0.0327591243278019+0.0977724271675337i
-0.0873853212040541+0.0541752491386285i
-0.050510065777426+0.0355082728572689i
0.0054268053993067-0.0456108425014038i
0.0327501042644991-0.0156248013087061i
0.0668178103235916+0.0151717508625988i
0.0774880482373517+0.0377538457018183i
0.0568358166549716+0.0700905168011989i
-0.0155296685987304+0.0509367485324117i
-0.0767040141600281+0.0234522259779468i
0.0104713077451984-0.0401543697986349i
0.0607109554654406-0.0438239026521735i
0.0646121373347505+0.0255661169820261i
0.0998923909787767+0.0900872256221146i
0.0203583762554117+0.115335343652381i
-0.0570482949080545+0.140986037422108i
-0.0523581460872658+0.0595639996798773i
-0.0571925286069613-0.0436054394665819i
-0.0104939587585607-0.0172043359710981i
0.0856176277777976+0.00925427876342267i
0.080316364034609+0.0575063275850283i
0.0341783817456296+0.0902221098616894i
-0.0091282504301811+0.094530065362308i
-0.0423520263487406+0.077048912770146i
-0.0293857871603525+0.025625043232264i
-0.0252053882425857-0.0186774925681203i
0.00595125179859999-0.0179465104304273i
0.0719183220718639+0.0363161080267908i
0.0675832678338772+0.0776210587880791i
-0.0267951495589876+0.111201168013498i
-0.0457962493197948+0.0753747430976483i
-0.07786384455639+0.00458808583628496i
-0.0477574954911637-0.0177171689781216i
0.0439724740777695-0.0602777078273303i
0.034240602986988-0.0153597237893718i
0.0943187597720018+0.0660669212594063i
0.0900084872924497+0.0646499168691201i
0.0136034241673837+0.123377185235883i
-0.0131883735107367+0.123127111734298i
-0.00502616848369819+0.0292074345633739i
0.0218666093271319+0.00978671059844783i
0.0577976906326044+0.0342014317518473i
0.0867416418353296+0.0858689273353399i
0.0303259270219472+0.142744261097936i
-0.0160817479618581+0.165088394578212i
-0.0716801017181354+0.127483412008117i
-0.142114901471026+0.0717988740154124i
-0.0811613181463075+0.0177721261480313i
-0.00455078185718397-2.67927268488368e-05i
-0.000219642352846432-0.0112431559814691i
0.0262755117242594+0.000871004897214291i
-0.0245861331953868+0.0875654088034761i
-0.0658934583705088+0.0592427607609548i
-0.0216929498261507-0.035898217938129i
-0.0176919222973642-0.0569164645019197i
0.0307912941772059-0.0567188327267547i
0.0935958464292848-0.0304590608098044i
0.115867193767183+0.033967387518889i
0.0931325711687453+0.0787442012492286i
0.0266791921472264+0.115082615645475i
-0.00445067202453085+0.0691686351507549i
-0.0264094184467829+0.0197474870678051i
-0.0251713548611492+0.0121594039498796i
0.0360767689257337+0.00333672496593871i
0.0626956438629423+0.0724849231497717i
0.0380506783746577+0.127121375946026i
-0.00331201286388683+0.130930862968757i
-0.0564439477669114+0.0443711388195446i
-0.0687980489220807-0.0119126630510685i
-0.0278316789962278-0.00285915427865254i
0.0386337988658102-0.0138586679910381i
0.0979591279788517+0.00313917767629937i
0.100651632403516+0.056556656986905i
0.0737743491666479+0.140464400931283i
0.00589559397512514+0.0910867591823362i
-0.0439765190190946+0.0373082536357232i
-0.00902364024924518+0.0857842891762214i
0.0115608714344813+0.0392492131146098i
0.0562055056095059+0.0295105258605544i
0.0613229492920337+0.122338520456669i
-0.0155992535176977+0.156740248458438i
-0.0593436498225894+0.13913650591354i
-0.102306058296054+0.0887103311394564i
-0.128646834436802+0.0279956083220468i
-0.0934677189053435-0.0182925496726928i
-0.0108253601843769-0.037045950821233i
0.0576598030638889+0.00847472784329239i
0.0603836950944708+0.0387291119862898i
0.0111635940239029+0.0503515196976389i
-0.0234553698026543+0.0615279872938893i
-0.0344857525758756-0.0153808877060108i
0.00704383110866577-0.05478119243652i
0.0600302534259278-0.0233732897827515i
0.068442864284863-0.0214374838628227i
0.106282068389816+0.0528728885639561i
0.0552489953732026+0.124391328050913i
-0.0215545969981481+0.116637488124686i
-0.0487553574853712+0.0722472782457185i
-0.0310465831614982+0.0175002947692105i
0.0150056440405348+0.00623943320978983i
0.0274066364993972+0.0180579345195615i
0.0798330404633553+0.0638676363187404i
0.0515555608983447+0.101375465576709i
-0.0419944437124054+0.13580797648407i
-0.0745459145186098+0.101207143323489i
-0.0590417158908452+0.0140974942789074i
-0.00308933342756204-0.0132623692946708i
0.0583625307237014-0.0491972101314128i
0.0908536131147493-0.00160194973272361i
0.0787339447546068+0.0983441926449804i
0.0390248170223289+0.139307336108402i
-0.00978285031718898+0.0861208281615313i
-0.0441762422306672+0.0325000718163761i
-0.06581246272722+0.0112409370594865i
0.018684495774696-0.0399251165060976i
0.082649524346485-0.0011106210390224i
0.0577137006931345+0.0586197411780861i
0.0757263322958252+0.0952977667664235i
-0.0144934817672831+0.106256673703236i
-0.062378198993777+0.058242068684262i
-0.0665266538973882-0.0296482872412141i
-0.0250253127151614-0.0598086701684541i
0.0636780648638814+0.0196878043437845i
0.0771171553149173+0.070491776003142i
0.0875228849467241+0.118244530028637i
0.0123000337467069+0.147808176516554i
-0.0283965147221504+0.120212114994568i
-0.0920055759204406+0.0546149559648568i
-0.0867063415143226-0.00813915803254919i
-0.00530763612287871-0.00440232207782789i
0.0398506546509476+0.0272314658608986i
0.0641513129274938+0.077219074375212i
-0.00841980001661607+0.119846443598039i
-0.0292453149632798+0.0946084852467753i
-0.0768332558373959+0.0142569201648872i
-0.0970006577116635-0.0640226263557182i
-0.0124428880198824-0.0916549761276786i
0.0589008237388569-0.0741081360075243i
0.0869027292326067-0.0125811594270646i
0.0962404342526457+0.0842582713798908i
0.0401593317464967+0.0759522699875268i
-0.0452178163996238+0.0391991201909455i
-0.0215544321643481+0.0108329220065028i
0.0306002325084066-0.0110981413172354i
0.0753862960481017+0.015100944003143i
0.0947941323469252+0.060874434985127i
0.0708118884447803+0.136883315199255i
-0.00272209665095812+0.120527548896267i
-0.0941829942873418+0.101129666786988i
-0.12583819056857+0.0493734260663419i
-0.0798700423047571-0.0315526187193816i
-0.0102112194098201-0.0218080199009349i
0.0687571591643442+0.00760566702645933i
0.0957752185945899+0.0310721140146737i
0.0134850396071226+0.0600127275542305i
-0.0275985057063061+0.0860613792082371i
-0.0333487804081526+0.0254944808540495i
-0.0423587612714256-0.00759224870458665i
0.0310970154041211-0.0480394644398229i
0.124316794611224-0.0215507446277833i
0.107143379218728+0.117113840819367i
0.0679730247980608+0.14383647526133i
-0.0174094214531016+0.133832615773777i
-0.0827267093161979+0.159126912319266i
-0.0493269844467179+0.0789822858522073i
-0.0813674782241583-0.012486782946016i
-0.0204844073000052+0.017927829428326i
0.0530962556811829+0.033277980006696i
0.0137113570629205+0.0794443282614171i
-0.0375687309036243+0.107655921653997i
-0.113629468699266+0.0731278031989357i
-0.107045313509672-0.00259887068368509i
-0.0563661999058107-0.0466442408323707i
-0.0110184660611115-0.0605207057804804i
0.0610133330783724-0.0561734008679782i
0.0765848671138532+0.0431348184547716i
0.0588417656352606+0.0782316546101674i
-0.0141346574733723+0.0502644085274991i
-0.0568833305478523+0.048799064263093i
0.0147816303262096-0.0283053113617175i
0.0266687065771313-0.0766412030367894i
0.0440762642725609-0.012652600253877i
0.104532545215366+0.033607721189783i
0.0763615327390061+0.0907633251021974i
-0.00537490067836509+0.0943125062092263i
-0.0557297114286731+0.0820829698101901i
-0.0558481735831462+0.0317644697608329i
-0.0332838755794881-0.0205786980536481i
0.0201210230950748-0.0164601547301258i
0.0582897544881476-0.0193325533172611i
0.0972719076387413+0.0685613474835585i
0.0701476911204075+0.117908974502588i
-0.0385261241189709+0.0693076867489145i
-0.053340207204688+0.0548775796794841i
-0.0642147819591976+0.0332683946477643i
0.0110736453880106-0.0210062632422726i
0.083472528252636+0.0137103838122286i
0.0347427999467943+0.098201368496681i
0.00671302507568714+0.125705978795234i
-0.0745011031200795+0.124003234123653i
-0.108709857995582+0.0928274659402723i
-0.0863319804631018-0.0243158439476409i
-0.0455571104149852-0.0576948811362826i
0.0291674380107807-0.00132971937105213i
0.0676911798255877+0.031165367225214i
0.0289161157678247+0.0638749166427509i
-0.0230143165803564+0.0653276564437563i
-0.0503922796810575+0.0663312098969108i
-0.081309660064983+0.0124686095910165i
-0.037116622414272-0.0641280826480334i
0.0279743447513638-0.0423348214606862i
0.0724572546311664+0.0299542971801405i
0.065950086314579+0.0618353839886567i
0.0214941534076722+0.118726610236441i
-0.0260338106301912+0.111881972947904i
-0.0892472920759264+0.0291491996380764i
-0.0574682204750636-0.0174839316681165i
0.0305799598115507-0.0357220341780467i
0.0682982613042246-0.0120812736337813i
0.0843952078459956+0.0135946323295899i
0.0855420563877012+0.0851570401365531i
-0.0262525780533306+0.0810019133519473i
-0.0999454242396624+0.0361157817699594i
-0.0245985394676468+0.00837024185768179i
0.00446117536893147-0.0602238089207825i
0.068349877469308-0.0473894045673549i
0.130220951104822+0.0236140930420197i
0.0854102408504262+0.10015475553156i
0.0185553662406083+0.132602598668885i
-0.100064660233097+0.127276945266446i
-0.0975006515611552+0.0630316460035007i
-3.96153975608036e-05-0.0343406173044546i
0.0146936276497127-0.0224331943665665i
0.0527612513807092+0.00993795266373603i
0.0793686669508353+0.0648481020068395i
0.0314780578424434+0.117776773824022i
-0.0563904374380979+0.0977499139045059i
-0.0865341448374043+0.0276574117434467i
-0.0289981883081401-0.0474184837508425i
0.0296950080083367-0.026584950109025i
0.0960475699098317-0.0296456980823094i
0.118226030806172+0.0214706559997534i
0.0737792441733747+0.0986302444143618i
0.0168028699146379+0.100376706382894i
-0.0141726248385413+0.0997297257788961i
-0.0410051505316683+0.0332816674552119i
-0.0529229504217359-0.0250725392853035i
0.0328803676008688-0.00466310151935314i
0.0780864491065492+0.0632083718407208i
0.0476885161518727+0.100560155392377i
-0.00724934628127305+0.133991377842452i
-0.0929565602659441+0.124479554253381i
-0.106451846500234+0.0164860610257191i
-0.0943102764671817-0.0397911497060511i
-0.0242730014949144-0.0643801196174266i
0.0607069734244476-0.0610751140409566i
0.080660985647043+0.00254468576662456i
0.0483635248639845+0.0676307053693063i
-0.0142685014097847+0.0782400155625919i
-0.0299648417268385+0.0461959967136393i
-0.046595219593355-0.0128098350940675i
0.0110108743356575-0.0821968131684619i
0.0949597093761059-0.038811582452472i
0.116900832593587+0.0379517556477575i
0.0865421534204373+0.0795764946097664i
-0.011001699709336+0.112053884182057i
-0.0589648250787101+0.0842144606893329i
-0.0453711845853135+0.0273309713827574i
-0.0138264123873644-0.0244464149187128i
0.0651195745633251-0.0373254110917475i
0.0827027938142509+0.0186478303554278i
0.0671378298049465+0.0564622538737711i
0.0540401869271659+0.094298362297755i
-0.021747850371863+0.0900204548588968i
-0.0140970066639014+0.0279416936743782i
9.20337536728452e-05+0.0241116258275262i
0.0400227575094289-0.0355221028691622i
0.115400254937304-0.0195289774254337i
0.0940718222047606+0.111130952000381i
0.032189269665968+0.140319493559935i
-0.0530412431279865+0.145236384357776i
-0.0864995141476943+0.111757949923662i
-0.0866567326693358+0.00646595992095001i
-0.0252566196155786-0.0404367483087383i
0.0181891582760468-0.0127664971312835i
0.0146516142916857+0.0274023933431287i
0.0418955483079793+0.0725758812786904i
-0.0105752329309546+0.0809222991584505i
-0.0528045930311069+0.0548380815021424i
-0.0711567216836567+0.00757094482221678i
-0.0392357218212154-0.05777794169482i
0.0406772697105281-0.0505737160258051i
0.0929420160105653-0.0137770635108438i
0.119033680218028+0.0259418900540834i
0.0553374103654101+0.109764700710634i
-0.00680768317095605+0.151957216199404i
-0.0615308110920024+0.075949825167245i
-0.0625972543635524+0.00543282741791934i
-0.0119042087615986-0.0106360544675879i
0.0167664348202382+0.00611036334139013i
0.0584440404836811+0.0623279937976021i
0.02532680701615+0.0681161519150273i
-0.0462038797390897+0.0716904745618882i
-0.0858326423734252+0.0691021860465472i
-0.0862200765417038+0.00159860366079542i
-0.0214144824347853-0.0878629223941377i
0.0620679592043708-0.099020162358117i
0.128136812106519-0.0450681305754617i
0.113047348141238+0.0300119301117692i
0.0611726416259593+0.0602212493372475i
0.0425067197491414+0.0663742377682224i
-0.0011424074561267+0.0433142363961277i
0.0296844976692138-0.0351431680550307i
0.091148177935406+0.0109541810840154i
0.0926077895431129+0.0196531008691365i
0.0947891342729654+0.0849939756480756i
0.0626058508396246+0.179780928006555i
-0.027627117209649+0.160198010816031i
-0.0916149508336909+0.139003806278028i
-0.112309248315755+0.0109767405429729i
-0.0667063182973935-0.00122046847832842i
0.0410418727912316+0.0218087307769469i
0.0538900795796936+0.0164232862747203i
-0.00142467359568968+0.0989819154927025i
-0.0241678242152967+0.104081621827616i
-0.0597478477437887+0.0306188194889382i
-0.0748674787960577-0.0219921235353295i
-0.00686069290440759-0.0409980486202201i
0.0577252759860097-0.0609176341198566i
0.102524782119495+0.00442987193643082i
0.0898010822910697+0.0778601959246032i
0.0321356929176334+0.107647753824306i
-0.00421628958139761+0.0998330024102995i
-0.0623433144149814+0.0650172769052437i
-0.0501934494872521-0.00625991233595932i
0.00387618838234444-0.059764214168354i
0.0332071839533938-0.00563527094920578i
0.0740902356254858+0.049962573891147i
0.0252695536873968+0.115318673966972i
-0.055861228438655+0.137326187156189i
-0.0669614404408397+0.0499234473922607i
-0.0587735238303541-0.0108262363862865i
-0.0330505783366513-0.0542481253506658i
0.0416095395878556-0.0777908785192926i
0.108267833091805+0.00800854062007856i
0.074076794520768+0.067686808879978i
0.0211571798533673+0.0869642735705926i
0.0147321544862852+0.0851952093030947i
-0.0122919660713199+0.0264183177868118i
-0.0202206837808828-0.0210148477003052i
0.0649265812475148-0.0301467045093319i
0.127471377599015+0.0451834232190533i
0.0888076972068148+0.136611296955294i
0.0429866639904659+0.154193979399523i
-0.01227626014202+0.109779266349008i
-0.0317273401387365+0.0437441702878104i
-0.042207493139571+0.0228764798297936i
0.00165048792403896+0.0144114852124342i
0.065988662445707+0.0218819666247777i
0.0244158805911622+0.102982602648101i
0.0168710058811548+0.169327715682342i
-0.0562223061834112+0.0924814705870739i
-0.117294087402341+0.037989280482276i
-0.0850295583691695+0.0293080926438386i
-0.0769468259070972-0.0503970260142937i
0.014577728517653-0.0352439005434721i
0.086894894829895+0.0273771136552409i
0.0663788404925765+0.0324993537519221i
0.0104098518495074+0.0598587242147325i
-0.0568334072672202+0.0725456855982868i
-0.077017332892929-0.00983631481434019i
-0.0304013569803437-0.0721468395543702i
0.0611522634059199-0.036290458452262i
0.0961082494859151+0.0270300569033309i
0.0774217626057556+0.07209436431492i
0.057558251447608+0.142114496064438i
-0.00498946319756657+0.154318063601296i
-0.0829955354183018+0.0764694493514171i
-0.0411133502484037+0.0144648240745772i
0.00839590866695323-0.00995755535357579i
0.0293959871188671+0.0134850903167667i
0.061330669772444+0.050316891721975i
0.0176771661517308+0.113416186842155i
-0.0342091486676259+0.0715218600541337i
-0.0796714153167165+0.0278405694254214i
-0.0898651766029617-0.00274489220165472i
-0.0328083468343476-0.0713117210120584i
0.0388443370458371-0.0640189896065265i
0.0672917598539247-0.0392344273613739i
0.0619573185813764+0.0282833438117201i
0.0484768294448578+0.0394209314809705i
0.0122112012336907+0.0614500814840456i
-0.0198597021551903+0.0455817170773773i
0.0222247961390379-0.0163782997930774i
0.0912295448534998-0.00907836002022688i
0.119322654000472+0.0315534239678374i
0.09789239565604+0.0991426906171145i
0.00938566815463767+0.138132253397511i
-0.0270989481127829+0.180283002514217i
-0.0386812185910261+0.113978578707621i
-0.0918779488114307+0.0121942539602424i
-0.0507856484187017-0.0201071690317654i
0.0138230348154382-0.00885778219779928i
0.0334721637111986+0.080946407797047i
0.0204304549414309+0.101018461330593i
-0.03389477301178+0.109730362345993i
-0.0591842799428126+0.0550345129734041i
-0.0622673661149318-0.0490303182801783i
-0.0295637869099145-0.061041718642586i
0.036298100769564-0.0717546902439449i
0.0426915702295093-0.00074548955458817i
0.0472178838142056+0.10100604572578i
0.0466963099014606+0.13496844286764i
-0.0321118282048464+0.11012767033418i
-0.0743279450714532+0.0856269668473664i
-0.0463808915636711+0.0173822145183651i
0.033964020723993-0.0327683751071856i
0.0775947476107605+0.0128024149505578i
0.0503520102574167+0.0640185583130318i
0.0175434079912526+0.114003028245881i
-0.0370861487928913+0.116193247208692i
-0.072163864124696+0.0729318533991916i
-0.049851210891489-0.0416318399669986i
-0.0175183266202313-0.0699521723924479i
0.0416088904147308-0.051586152090425i
0.0586564420570467-0.0399910276099087i
0.0316028557623604+0.0776482012384531i
0.0214705333128261+0.079748548371683i
-0.0434480629943674+0.0657831322763925i
-0.0510776960052312+0.0579777852998839i
-0.015580717156099-0.0417227630494991i
0.0579739964142817-0.0557502390655671i
0.105924835417936+0.0218062054946079i
0.0961407916795443+0.110838531077087i
0.0714383780973918+0.138286112320357i
0.0136153799176218+0.109734747091582i
-0.0465506970483269+0.0762623735937333i
-0.0704846169279923+0.00458779140898934i
0.0194881337600097-0.0244015367055436i
0.0477439335614442+0.0116802985315602i
0.062913621203279+0.0495997812430971i
0.0400913714224682+0.0851247693127842i
-0.0582319030623876+0.0638659875642639i
-0.0697162220456939+0.0383136208479131i
-0.0583631537306756-0.00408906522814346i
-0.0340086405836272-0.0245280982094164i
0.0514948845703771-0.0168895665418871i
0.0708327216024268+0.0230167918646749i
0.00789387234122949+0.0854048597826843i
0.00460846665206526+0.103762785499575i
-0.0276153933039179+0.101167841055239i
-0.0427714102181009+0.0533178460768768i
-3.25364270735953e-05-0.00845223502584076i
0.0337785585821814-0.020964414928857i
0.0533684374586616+0.0222123661228793i
0.0474310363904193+0.0148303567944751i
0.0056623498179439+0.0613597361857202i
-0.0565358484747765+0.101550674608714i
-0.0877403308739944+0.00689194241572796i
-0.0694479651381011-0.0370510174468857i
0.014664294216126-0.017456224079143i
0.0639881477710482-0.0211668227189361i
0.0662856938392188+0.00358481145849093i
0.061389327246416+0.0812432635959056i
0.0292920315139617+0.0955669873338846i
-0.0165210401009083+0.0499927432226921i
-0.0436678652243936+0.00371383466829735i
-0.0254579112448513-0.0524790338045854i
0.0105936101961147-0.0663584562665265i
0.0465112288478339-0.0145363404998301i
0.0851749802509636+0.0677094854324985i
0.0468544645403862+0.129157101781737i
-0.0620466979447677+0.0856824394645438i
-0.0587723042877806+0.0265441155540473i
0.00320491754914427-0.0114743703307316i
0.0135272728847289-0.0254664185443658i
0.0469913274046845+0.0266808847262492i
0.0653858185178224+0.032169007420509i
0.0401970355782493+0.0855959582055223i
0.0193706504502465+0.123786110580432i
-0.0511394325475685+0.0580020292963203i
-0.0414515674666499+0.0247730713245067i
0.0130252264010092-0.0116029360725329i
0.0216075276145615+0.0046188240489977i
0.0654984311107179+0.0554271695460704i
0.0623017384588734+0.0693978363547324i
-0.0207994029139743+0.123460943522044i
-0.095223096792447+0.109861838948549i
-0.0659641174625127-0.00430748353648203i
-0.0556404152716446-0.0304232540958857i
-0.0169227284604544-0.0122532798026887i
0.0349002040434031+0.0346663189130618i
0.0197659754878046+0.0651472749354629i
-0.00268649428703739+0.0545528782856897i
-0.0525217350436365+0.0918609294225809i
-0.0502846206098492-0.000744716024245161i
-0.0298483160517882-0.0605938828430094i
0.00118989247374838-0.0416844632030336i
0.0789292399282083-0.0349439169323949i
0.101115809806655+0.0384798016468151i
0.0617369894361865+0.0768159833615207i
0.0175479554554947+0.0926979325701923i
-0.00846335124216488+0.0712195919339935i
-0.0417240732837443+0.0303416034569239i
-0.0146701291375998-0.0128100769643396i
0.0764598957555658+0.0110832982401925i
0.0761695157128929+0.0679773137354607i
0.045833198604071+0.10942375172779i
-0.0339466635848216+0.119805104875635i
-0.0699093757851841+0.0847713503716627i
-0.0534687285449454+0.0474851384741488i
-0.0710491306568021-0.0331597337544406i
-0.00912581934243881-0.0112443183487838i
0.0183911939926738+0.0122068154638126i
0.0626594557579503+0.0192234742963501i
0.0502835709400028+0.0648896511662031i
-0.0615097520824839+0.0563943958803601i
-0.0366662195165721+0.0249135863816716i
0.00116552484327372+0.0160762018606124i
0.00518870070917763-0.0285790934142423i
0.0633222420237183-0.0443739276486758i
0.114625681268757+0.0395240455779576i
0.0918976873502772+0.0766022701753767i
0.00250707379219066+0.11122734898935i
-0.0340982102439678+0.0696322938446746i
-0.0376306146296171+0.0485057443113281i
-0.0304770040135151+0.0539224248335914i
0.0205825969223732+0.00947387509332427i
0.0328917814184271+0.042538171670425i
0.0230797885399813+0.092234841783846i
-0.00818027625142042+0.0992475566974384i
-0.0930582306636106+0.102425026204376i
-0.13449446711228+0.0595037186444069i
-0.0925613994102742-0.0242290492886243i
-0.0251062403935863-0.0382953263236661i
0.0463341374466406-0.0201403595678006i
0.0482792419576729+0.0342467861252499i
-0.0312598692526419+0.0348336491577341i
-0.0418862283349238+0.0392643469590737i
-0.0123196635679546+0.0500988007647255i
-0.0136440900732055-0.0101978259787035i
0.0517017508461821-0.0356207675663444i
0.0945578462551061-0.027193850896765i
0.0907737488889236+0.0506274305347304i
0.109731318395728+0.105518930700856i
0.0351798204449809+0.0908950299480727i
-0.0100638760417157+0.0833565332555895i
-0.00760897229934596+0.0429019796066465i
0.0141748528820389+0.00128877861693963i
0.0789082357798068-0.0165615227433687i
0.0543668813237159+0.0245619495608873i
0.0677349322611923+0.102687303707285i
0.0223933438560685+0.098334594428825i
-0.0568727774368208+0.104475220606083i
-0.045283033487473+0.0631214414536389i
-0.0524248096514877-0.00208613890766104i
-0.0069485584081128-0.0204422482154867i
0.0657259524989918-0.0163975550360831i
0.0749987716637661+0.0404307253500054i
0.000484277366581164+0.0372310957415039i
-0.00298081054919462+0.06621955557153i
-0.0218570206936854+0.0445160510776955i
-0.0141792900904683-0.0136057251436083i
0.0454237184759602-0.0224902588701056i
0.0284967926852371-0.0262537822678226i
0.0899899666747934+0.0252722416050741i
0.0704513628041486+0.0586937227159561i
-0.00443990226120463+0.0844274197332054i
-0.027708559394784+0.0884716108086631i
-0.0216936453662779+0.0292840606804928i
0.00242291274684483-0.0329337096865143i
-0.00220093067907061-0.0224982606535784i
0.0116904235359045+0.0014477856950881i
0.019258968226887+0.044602702196551i
0.0225850458102393+0.0546177886782413i
-0.0140655551325023+0.0427947977946737i
-0.0568908587102478+0.0419010877342328i
-0.0321005870785327-0.0568494025307386i
0.00598758505833243-0.0754723801227615i
0.0822568037845415-0.0265261737493765i
0.107079415681148+0.0272041835393954i
0.0335270906803477+0.0925184922446783i
0.00199687422354525+0.0753040533864121i
-0.0266311629694902+0.0558347590701499i
-0.0291000076294148+0.0225705147534992i
0.010269655379545-0.0148427783996005i
0.0407665766043619-0.000349061421934853i
0.0595681709827088+0.0370172954159343i
0.0575167425732346+0.0850441696635049i
0.0199041012691903+0.098718019697623i
-0.0496740952559247+0.0713473425426561i
-0.0639123367824779+0.0286405526667009i
-0.0383380833591894-0.0196614931103226i
-0.00457532489017498-0.0138962609912496i
0.0515833913250271-0.0140551648697879i
0.0720902768686177+0.00545315565838458i
0.044466044559003+0.0862503847756017i
0.00711835716930192+0.0623398569743031i
-0.027220727812369+0.00772040737947603i
-0.0175422160059326-0.0059915525543253i
0.0442057539789975-0.0242356046910471i
0.0874061440826061-0.00971674246140444i
0.106338816610233+0.0800096262741356i
0.0806731026192781+0.132010542553593i
0.0197388357191019+0.0866255365022352i
-0.0115754724313144+0.0615784925224562i
-0.0343268707702917+0.0311807373382175i
-0.0169771234415254+0.0237686757719988i
0.0279964040815223+0.0266889925364466i
0.0409145040439422+0.0615983555631759i
0.000562783780512873+0.0926968111285099i
-0.0341286100169772+0.0894371228950394i
-0.0743275519576515+0.0898586296886343i
-0.104812276191482+0.0215806583356694i
-0.0492535483914239-0.0184983398327207i
-0.0186574456000728-0.0373850409975984i
-4.58523774809664e-05-0.0469910556382124i
0.0232134983582084+0.00379479361855175i
0.0338167819562191+0.0459903059155696i
0.0119523064394937+0.0414884142033083i
-0.0264997502091087+0.0191522595143262i
-0.0116762921855389-0.0248017831552532i
0.0317552714688902-0.0613544124387636i
0.0753316151218054-0.0187682266064171i
0.0769703782829582+0.0485474561911066i
0.0768703542748413+0.0634342357001081i
0.0485560874394098+0.0850600266281194i
-0.00583554708752384+0.112270242071577i
0.000830835306982561+0.0543021249912865i
0.0225542857152143+0.00549237138570678i
0.0205592824827159+0.0123010158586879i
0.0231485362751332+0.0502942758276524i
0.0549099785797195+0.119814041602998i
0.0274472079039058+0.130677609497135i
-0.037017356806751+0.113331742857843i
-0.0514520869919968+0.0702681871748924i
-0.0665179135477919-0.00646909877268723i
-0.0161188470146944-0.0225058436321496i
0.0401386408997431-0.0233569235110039i
0.0544265553339995+0.0213594850470064i
0.0144896977479094+0.0878103835531783i
-0.0272867023511476+0.0679359284915847i
-0.0141988259000701+0.0476084996990772i
-0.0407613036881489+0.0103533560219602i
-0.00900915033962418-0.00369929658368093i
0.0157607604137359-0.0185998634198626i
0.0494040197061347-0.0370229611805398i
0.0715329475270662+0.0604356833733424i
0.0285115043513504+0.104414533661148i
0.0224133963347745+0.0650113576562378i
0.0184481456153086+0.0116022349257689i
0.0184839076166209-0.0243869970561075i
0.0178626713481382-0.0133344943427078i
0.0476840034547313+0.0462714340191643i
0.0632582773757001+0.0835611420526007i
0.0407558384885471+0.0868419531293185i
0.0083231665799327+0.0916906496131973i
-0.054436095751155+0.0421385675112782i
-0.0432821897843991+0.0195445644254622i
[truncated: 233,028 more chars]
