# Supplementary material for: Time-frequency analysis reveals an association between the specific nuclear magnetic resonance (NMR) signal properties of serum samples and arteriosclerotic lesion progression in a diabetes mouse model
Source: PLoS One. 2024 Mar 8;19(3):e0299641. doi: 10.1371/journal.pone.0299641 (PMC10923453; doi:10.1371/journal.pone.0299641)
Supplement: S1 Data — (ZIP) [file pone.0299641.s003.zip › SupplementData/fid_B10-4.txt]

0+0i
0+0i
0+0i
0+0i
0+0i
0+0i
0+0i
0+0i
0+0i
0+0i
0+0i
0+0i
0+0i
0+0i
0+0i
0+0i
0+0i
0+0i
0+0i
0+0i
0+0i
0+0i
0+0i
0+0i
0+0i
0+0i
0+0i
0+0i
0+0i
0+0i
0+0i
0+0i
4.65556312946761e-06-1.45364505952745e-05i
-0.00060765012877982+0.00209233742058523i
0.0370330065949-0.0823486032799679i
0.123169774461093-0.0939315026732205i
0.0170585889684322+0.131935737737955i
0.112273556218073-0.167679463032419i
-0.103747781595734+0.350713965336859i
0.0540374396109613-0.391617726414092i
-0.0263547271720631+0.361732775563329i
-0.0450385762772981-0.301508155425361i
0.267199582825206-0.00206475109056862i
-0.374668349869605+0.493484550046921i
0.617690614192898-1.06229071326949i
-0.832677530457173+1.92821063395463i
0.914205226052682-2.76115064014484i
-1.00679930384778+3.61707756495326i
0.844250596457978-4.3734333989329i
-0.462127322310575+4.88034748549174i
-0.402262821309061-5.10264015076227i
1.71331549960209+7.28769631317427i
-69.8823547317531+117.128322994989i
-129.172625552552+76.0909863241957i
-100.777530801324-31.820866211137i
-40.5470969328888-59.9117106730465i
18.8070432685301-49.6244005406306i
31.4580566215791+7.44132166572397i
0.767755810427187+40.6735898798872i
-42.6642162429567+37.3050743062395i
-63.6883419119898-2.00196842013596i
-44.814215730232-44.9240632586612i
-2.81374720331172-59.3647109195855i
35.6183556673075-43.1884380523364i
46.9979685684582-8.83052698546323i
32.3150283050576+14.4865202216172i
8.38044324560075+15.9454266352726i
-4.36318874999478-1.19920068674822i
2.0660711589916-18.2592227436848i
19.4026328053986-20.1965265726295i
32.0063033836907-5.01670131111957i
28.8538131367633+16.5362804286226i
11.3570718305774+29.3929001218057i
-9.0903780197594+25.8487278967033i
-20.3179460390408+9.73595911688124i
-17.5466888630373-7.72735267045218i
-5.20320984779402-16.1478553343842i
7.29834291917082-12.4151355557734i
12.20286952678-0.78080228340251i
7.43169288503555+10.9588541882145i
-3.71950307672558+16.2749167999119i
-15.2316783785534+13.0491056913642i
-21.3699624470391+3.3672742227241i
-19.1311999696189-7.70624882131638i
-9.35872455140527-14.2556484178277i
3.22123862753872-12.1062739733081i
11.5894809475111-1.265714368917i
10.1274266932345+13.1155478426898i
-1.39985288701282+22.9694166192602i
-16.7806078996443+21.9622584889988i
-26.4257936892434+10.1392960227674i
-23.7483796962693-5.20108288171378i
-10.2110922087893-13.9780387048104i
5.30504790025016-10.4268529732713i
12.3058368678247+2.45357047717127i
6.58526872281441+14.8463776895649i
-6.42141002618485+17.0259596090137i
-15.4118111338628+6.90456630260948i
-11.6373856818797-7.7990907353849i
4.13983878006041-15.1411101482748i
21.6504350392791-8.03075872764689i
28.4108232768279+10.0556152749471i
19.2927049272896+26.9920367870872i
0.619087573467002+30.839432493127i
-14.0788511929745+19.0921441753075i
-14.2177309747219+0.663510512028489i
-0.29192129921031-10.3302097380989i
16.2341353096854-5.50661503975678i
21.6208435282967+11.2250365189052i
10.6333742214094+26.594447811436i
-9.48417210418019+27.8116213885713i
-24.1481229808533+12.6793263380378i
-22.5729975871814-8.71729138631779i
-6.05795789293383-21.434950537044i
12.8601058084537-16.9776041170154i
19.8039255476616+0.381136809500768i
9.33379659312219+16.7477853627637i
-11.1467282194835+18.827909539697i
-26.5743215929416+3.98549041195272i
-25.5701227056127-18.1304946255692i
-8.34087204576384-32.607578930654i
13.8431460138662-29.9919684604388i
26.5500860667211-12.5871414792993i
22.7608055129107+7.64276592339833i
7.00450211424617+17.8034937002897i
-8.6730339952142+13.155094796156i
-13.4639772895832-0.39948557773539i
-5.31065061033608-11.3221813991164i
8.53909040141792-10.9083305161062i
17.35178757223+0.925324542207502i
14.6150082315651+16.3273902499678i
1.99132775562863+25.6699186681659i
-12.5800701054521+23.9676813356727i
-20.8098487293205+13.7075647903436i
-19.4758119758077+2.28225503190954i
-11.7082018418368-3.46574976172726i
-4.0536264419343-1.4985541616569i
-1.77345577463404+4.7425481515879i
-5.60420017856583+9.40418488846704i
-11.8947491233269+8.32740807035757i
-15.3904779694639+1.48113371866653i
-12.6423257988243-7.25629913974733i
-4.14429350487891-12.6699172929145i
6.32966505452518-11.4538116530723i
13.7182823720341-3.92603554382263i
14.5807075605426+5.95336597904567i
9.22465859805984+12.9564297021931i
1.31497801193256+13.6048534567076i
-3.8636536085735+8.28149909801365i
-2.86188565237722+1.34312716271655i
3.53043389505447-1.57146363325962i
10.278824441822+2.70095059597304i
11.1264248298821+12.2131282640562i
3.13857280369928+20.5026270119861i
-10.8446651218745+20.5231455433163i
-22.8764818934147+9.63428077302559i
-25.0750592645752-7.76720880134999i
-15.0237236670798-22.4607132157656i
2.10343991460762-26.4297202353394i
16.4299768780666-18.105044110105i
20.2211162343321-3.78633549534593i
12.9993778821129+6.69394341445215i
1.86983078267337+7.02182490640781i
-3.81595231127382-1.25724124502285i
0.590893331850855-9.96613562694425i
11.6187408127105-10.7379034086061i
20.3980072634657-1.20339825268147i
19.4143536702607+13.1708366463743i
8.01388750751076+23.0830286206016i
-6.90791938665362+22.3777157093875i
-16.2580411194795+12.4170005906301i
-15.4447862662659+0.74519301477736i
-7.31775968102988-4.64045833590469i
0.247757367503401-1.26578808029029i
0.683668373454686+6.30716435312461i
-6.27545370192838+10.7133328352743i
-14.8839917092638+7.22646317485911i
-17.8586081242912-2.48951715772026i
-12.0233282820091-11.6872858035772i
-0.766099279439708-14.0045092985594i
8.75803085271331-7.72639570637254i
10.6974750664908+2.77873704734685i
4.49964800943914+10.5644706493021i
-4.91024423228523+11.1705109985306i
-11.0166142250846+5.0840228651688i
-10.2726216128384-3.02259353702274i
-3.84569853602731-7.70269961136957i
3.52962221670214-6.33565484888924i
7.0959573324318-0.622041760179378i
5.07975891204111+5.28651505137549i
-0.688541071880813+7.51833082207427i
-6.20346484702298+4.75430787365456i
-7.99560420593657-1.25743772136471i
-4.87696420341798-7.18728339431922i
1.5676012982503-9.87584294180474i
8.21742285263466-8.02451773797975i
11.9639104010332-2.54867955386117i
11.3704893764499+3.83672141460869i
7.3624319891878+8.0557691530016i
2.43271629373505+8.62614464674649i
-0.555496656347331+6.16459832578089i
-0.344082982708504+3.24428495799228i
1.91246646552284+2.63797157778837i
3.38006646013235+5.26516264414188i
1.45523897440842+9.37195240974545i
-4.10892658922415+11.3895763791765i
-10.6260131826996+8.66377840500971i
-14.0583974070429+1.40768387567788i
-11.8447088710923-6.79537728367276i
-4.88474885604552-11.316509152268i
2.71172022619331-9.77787796426363i
6.36297475531863-3.68199450378094i
4.42706815012463+2.23419336001056i
-0.657905866408735+3.58549000879559i
-4.09219614058932-0.428405217891948i
-2.1830378328197-6.21152825743301i
4.55503904544123-8.47487920541477i
11.5408105495267-4.28711568506313i
13.5397990982662+4.70461110266309i
8.44900524830051+12.8822410157684i
-0.905965338316701+14.9012029436906i
-8.61021880104192+9.62981046290164i
-10.0206559343873+0.869994250042271i
-4.8791629466501-5.30173729700295i
2.46608331742311-4.9987852783475i
6.4010665567779+0.884004278504353i
4.1208683921695+7.4176659424151i
-2.56699932601953+9.41433114584432i
-8.6551269562517+5.15177461778688i
-9.81352841139689-2.57800136113403i
-5.17116826879807-8.52236295849256i
2.04762436105639-8.86712963377717i
6.99391003181785-3.81489496937156i
6.63412167616594+2.90468921192875i
1.62434462155197+6.83862200437124i
-4.3684939768755+5.70330477419077i
-7.6568973408146+0.696812010782i
-6.49950915455837-4.6503443173957i
-2.22065731266141-7.10961817602184i
2.09873490879436-5.80226785106693i
3.98908717390077-2.27233976192215i
2.72970089932468+0.87250618622429i
-0.174109379000143+1.68923277251991i
-2.50818907338573+0.0254313430448356i
-2.59651194641123-2.69788356065494i
-0.245457505786756-4.46044488005146i
3.14262701265506-3.94179651400134i
5.81406833408733-1.22655942608888i
6.29942410059714+2.53564643545563i
4.3285475943555+5.74650699139822i
1.00852136181786+7.09243809418011i
-1.96529162442585+6.29159645665638i
-3.11225918120732+4.29398487877446i
-2.15385969398381+2.68281147411026i
-0.305874414657834+2.80242715204914i
0.334758873619242+4.69948913229613i
-1.50109670130408+6.74176447633799i
-5.21990543188294+6.90406619380353i
-8.69610149068679+3.94288955007955i
-9.17907258357509-1.33906669933117i
-5.60027652012632-6.13174331066808i
0.507395663883913-7.64352755595808i
5.90963481297801-4.83295808453323i
7.48933706950692+0.547851450371775i
4.65031147889659+4.99420885933691i
-0.202538279865465+5.59550569391141i
-3.39289278925541+2.08251304047424i
-2.37003465955956-2.76523476511425i
2.26584459468798-5.21812003263071i
7.0605112820825-3.25330528838885i
8.48202136694522+1.9472084649719i
5.19399013881823+6.78664786475524i
-0.762068034720285+7.77889064425816i
-5.45537935700431+4.12921315594893i
-6.02295798362934-1.712764045035i
-2.50373676735304-5.98687016234309i
2.28671164815579-6.24218635794279i
4.95579024384576-3.07879640462241i
3.90006781442844+0.667825140609716i
0.566954197393429+2.00743518226342i
-2.11875845587415+0.180816732178942i
-2.05241353313829-2.9142427797082i
0.623824581196414-4.54754550130574i
3.44702618045793-3.0307074713203i
3.91040954378318+0.691177985008981i
1.23292298710035+3.92318491328812i
-2.98752932936706+4.32310352810221i
-5.94931858980447+1.47247292450906i
-5.88772618839788-2.68194323553635i
-2.97073532380376-5.3449931843232i
0.763358145412204-4.83851078578848i
2.88392849376637-1.65699829544855i
2.30263701216037+2.0601181462747i
-0.294449213030199+4.1112340014969i
-2.93312545537122+3.45830465602859i
-3.79974038117478+1.03265470190075i
-2.42394985522783-1.23116185257805i
0.384654197416656-1.64050486735313i
2.91503743713458+0.411364542301514i
3.65460812258356+3.9939619513957i
2.05649260735476+7.41697365267822i
-1.20890883298138+8.96880595733591i
-4.62141501291473+7.96560537260549i
-6.66881749523497+5.04723790783995i
-6.47963589959212+1.72988548954945i
-4.46662185132763-0.359818607746682i
-2.05954691375343-0.413066523160907i
-0.780660982566878+0.873879436794976i
-1.24619502105354+1.94385295410691i
-2.84269031213952+1.37966617258359i
-3.81745306450685-1.16126696768314i
-2.60488291872906-4.26667471230122i
0.800830830079968-6.01198935900164i
4.88113733598255-5.05871922005207i
7.26527116594654-1.71414135403215i
6.54743140249805+1.92130378188799i
3.44807889940696+3.56573726008025i
0.177957468627628+2.23215454669005i
-0.864964829807996-0.888129391724744i
1.04130368050741-3.34265523801388i
4.25747391169131-3.21077233405201i
6.18554414277653-0.447052578307238i
5.00150433829992+2.92645329500984i
1.12057100031792+4.30042329597353i
-2.87053786285279+2.39661182916533i
-4.25779365411861-1.59265650642686i
-2.17424766554018-5.03467564096856i
1.8888783165483-5.55784741413611i
5.05408636825013-2.76414984535874i
5.01597382159353+1.45509869655772i
1.77227322436237+4.43081122052151i
-2.47140348948162+4.45524813563335i
-5.1000814320844+2.04596308371795i
-4.84939777066452-0.743464828115049i
-2.66819975331197-1.76049086463574i
-0.882833509106282-0.400704257723136i
-1.31249022130775+2.07112133709159i
-4.07258344104283+3.49836621369451i
-7.47344485079781+2.48162220389427i
-9.2491571032562-0.68854896348455i
-8.13301700537701-4.40706827647182i
-4.64875196833294-6.57925077086727i
-0.591666338444446-6.22910862353698i
2.06310832116174-3.84549544474075i
2.38613625462944-0.880938261343198i
1.16232316182925+1.04481234385472i
-0.202573098741102+1.28110777214354i
-0.37514082988553+0.433613812076241i
1.07637713110739-0.279731103476585i
3.1773607295934+0.302345485886684i
4.57947941479426+2.47516966078345i
4.19581574564978+5.47682108372552i
1.92755589215549+7.88084690766663i
-1.28561226733875+8.38283144576167i
-4.02055597944537+6.7903046640896i
-5.14118356701271+3.89292416813719i
-4.51117705477695+1.08982747532372i
-2.88484688551005-0.481254911872895i
-1.44833116719546-0.591936974322895i
-0.997293371743292-0.0639439376393919i
-1.40524434048475-0.10789623382903i
-1.77262777360459-1.31138987724345i
-1.07099434342349-3.36154601090298i
0.921875167614933-4.89017999022188i
3.46773182863007-4.75666749449507i
5.40566605346065-2.80355478884519i
5.60751883791166+0.0282809231541159i
4.08667558220438+2.17888838601389i
1.88605486841419+2.56905669682865i
0.225913525263974+1.30131240010796i
-0.0400189933895247-0.326207351473386i
0.662923494980995-1.00913575227302i
1.1504314172143-0.227511007312902i
0.56649212645746+1.28914704236164i
-1.29306016318238+2.11287763908614i
-3.64963753211554+1.21603036199913i
-4.97660122857985-1.22405190444219i
-4.48769932025055-4.0345607637196i
-2.44248869890074-5.7050236144995i
0.102397322695852-5.3281647447256i
1.78445449602758-3.41089792968656i
1.989883563393-1.14438701540208i
0.934803800560142+0.381690095809541i
-0.445275604397436+0.72928505387236i
-1.27630564442458+0.269564722504096i
-1.26241401612988-0.0321507469660961i
-0.762334363938955+0.457819718496863i
-0.504119802938537+1.61793931687454i
-1.03537536143495+2.92775328437905i
-2.36918786982589+3.61555582386019i
-3.95442294989689+3.27702315875046i
-5.1383910198387+2.1519609969735i
-5.34422816524016+0.845163096566397i
-4.69014222194545-0.116135378427307i
-3.73833809747755-0.446775208857953i
-2.95321140757975-0.294541275482835i
-2.73251348313547-0.144982448686692i
-2.95996298589892-0.383284739780925i
-3.08803020141428-1.19314780366449i
-2.46890986255275-2.26998208106326i
-0.921056249049688-3.01217558821854i
1.1530415737043-2.95009723142456i
2.98322898147616-1.84214878984309i
3.68855587028849-0.132099266036851i
3.11485840596636+1.31962913063119i
1.81811228960889+1.97738550091517i
0.819518666696381+1.59321051581722i
0.840537842004178+0.645184004568297i
1.84876117375369+0.110672708641773i
3.10748960218301+0.524802394840106i
3.49135700194259+1.84564609077516i
2.44897242371993+3.25993760959381i
0.40987529310427+3.72642752926915i
-1.50282411999299+2.86825595479687i
-2.29715261636707+1.08679281632743i
-1.66288607451463-0.602149588504288i
-0.411267574655907-1.27154523468226i
0.397576772687685-0.834775563299471i
0.084488459670264+0.0622159956303931i
-1.22259860193548+0.416561997779769i
-2.5037282203105-0.386676333257688i
-2.8425147903845-1.99090998418144i
-1.92929576440045-3.45735424246463i
-0.451107741089168-3.97651235296362i
0.633581115023172-3.33578790475146i
0.783621496208374-2.04006389342248i
0.0401249751103589-1.07349336613813i
-0.908143947003606-0.971961291154354i
-1.28853008482431-1.54541997172915i
-0.877052902220251-2.20610601477945i
-0.093122927905404-2.27874267788603i
0.431975384499363-1.55907509634229i
0.256843428182187-0.39972872584585i
-0.55073913817926+0.655613410426327i
-1.59883364983571+1.12331058983465i
-2.53856011002234+0.815326645812651i
-3.02622350115352-0.0076920560338435i
-2.99697763202582-0.960442260357857i
-2.56702805683655-1.67116473269755i
-1.81657877840996-1.88813983266329i
-0.929945234064041-1.54632902818631i
-0.1869567663112-0.827467333570565i
0.116655246530884-0.0611554306228138i
-0.0484922923985023+0.454064053886657i
-0.33645174843329+0.553083812517861i
-0.37317207621739+0.366052986646973i
0.0516127817494422+0.380155042107495i
0.794649081739714+1.05634767059628i
1.1888855861254+2.33353267535208i
0.557212817189795+3.63361919684271i
-1.06803764513192+4.10160696802697i
-2.86972955946962+3.30228407809505i
-3.86314641944443+1.51647685630255i
-3.41897125142464-0.353963055759845i
-1.92930225252378-1.3037205230723i
-0.463738202768932-1.01054351127122i
0.0391820989174071-0.144944060298398i
-0.723327735317749+0.167120619549637i
-1.75873797659198-0.751192603626153i
-1.77668421747438-2.61093519338095i
-0.203129260458252-4.23296605355026i
2.49041035934985-4.41363051844101i
4.84436179044846-2.84093077767572i
5.52529451031752-0.369992947972092i
4.30497001749758+1.72383617054018i
2.15300660511472+2.42923782482951i
0.462473192205098+1.71453954175861i
0.142328320877863+0.610859049005497i
0.937708996447596+0.118492520659978i
1.57759964826743+0.714603922690419i
1.10360248950155+1.88801451325619i
-0.615434176362707+2.50148963146251i
-2.83868963677536+1.89376776379224i
-4.22264154185318+0.1269840733559i
-4.11440994802051-1.89623334242986i
-2.84627515128528-3.20366728862745i
-1.34453726788991-3.4278991225856i
-0.54766159045826-2.81059091413395i
-0.764375825913779-2.18815622046871i
-1.48407375423744-2.11250050744699i
-1.84961511616199-2.68192997829852i
-1.37909967882777-3.4343639130272i
-0.15715736104728-3.69232395783835i
1.22655422924996-3.20314754030081i
1.98298635923313-1.88430216597237i
1.7597056128274-0.2681091754429i
0.668109185481125+0.971383405055896i
-0.731069894923839+1.45387484007022i
-1.7542774943257+0.986536359930444i
-1.98686898560415-0.0648958462514175i
-1.33642787447563-0.966971734820794i
-0.257993855705592-1.09936996365118i
0.604616523022304-0.229791034136569i
0.57326070958535+1.27066084316423i
-0.321629032638257+2.44856716369495i
-1.62555758259803+2.55601412857971i
-2.52000429387833+1.47094538054966i
-2.19898705138351-0.117798661365038i
-0.88879553308228-1.04169738042572i
0.706072490596497-0.518954672846888i
1.3932835645537+1.20406802741155i
0.662908993603522+2.91126548062015i
-0.986808292403889+3.37051277917286i
-2.50830524513876+2.14131364329396i
-2.6927078056457-0.030114539385853i
-1.33022651152644-1.64638050508795i
0.618665632763514-1.64258031884292i
1.74162750701437-0.178070511516142i
1.33533517310613+1.48598473036851i
-0.285313359539553+1.85520097666778i
-1.71551242635401+0.352520965949684i
-1.56856959139486-2.12309763811271i
0.278424946083705-3.79363330789079i
2.80054896247903-3.44126998322436i
4.3050320789697-1.24283937843113i
3.81251481968487+1.28753295944279i
1.65143747161823+2.34006065296976i
-0.593135092392643+1.18880793140198i
-1.24625329702432-1.36240811521918i
0.0736809659339689-3.41899780075139i
2.50291884283234-3.43253892457299i
4.18039386350118-1.37961108197556i
3.82111547635921+1.32980679872328i
1.63746479611829+2.85703412660967i
-1.09789463059913+2.27142473861041i
-2.60096273755552+0.0655933013567227i
-2.06559958355977-2.12466286347145i
-0.263655058389495-2.77634516600574i
1.36365152619562-1.61137052193857i
1.53227741404445+0.527908001007918i
-0.0553251952409287+2.04569723138063i
-2.43503324231583+1.8720142724665i
-4.15991214916078+0.205040890066419i
-4.25982774525574-1.85057267735776i
-2.83754310079612-2.99470708320738i
-1.01051126877147-2.78416994324079i
-0.039957586947143-1.5013306553868i
-0.419943276785468-0.16680542373675i
-1.7163156653376+0.125807260347605i
-2.85839311918929-0.731661060148431i
-2.83221693167208-2.18891178997141i
-1.31679795414002-3.26830511774738i
0.947042111085088-3.08627759775274i
2.76443142738774-1.56570787137928i
3.28778434933073+0.638951106978847i
2.25985320123509+2.50621295868953i
0.409466242881219+3.18029832930132i
-1.00018477119792+2.57947353009874i
-1.08424822865232+1.33579514467437i
0.0871155665232805+0.556922099752016i
1.6164700828878+0.976676563482166i
2.29188056202021+2.47862696362202i
1.30240226723307+4.17011134724086i
-0.908733954375509+4.77094129170506i
-2.99859660692889+3.65646829629709i
-3.65787907044013+1.25278013757786i
-2.37695034639266-1.03343901056197i
0.0627781430637781-1.87977233323723i
2.01730938500617-0.888463859487409i
2.19177621071434+1.160042303673i
0.561844671674125+2.52949302351235i
-1.69624910004029+2.022740979592i
-2.79713816034268-0.235646657514674i
-1.72011066097421-2.90604704293106i
0.88617259637754-4.1440430104801i
3.26774084392263-3.09302993923483i
3.76246930287996-0.554556801087823i
2.03081144166602+1.54032499182193i
-0.738373028583604+1.5492873643856i
-2.52704191696779-0.733131746618142i
-1.95572794545039-3.84941526221079i
0.66851359010459-5.64112760027447i
3.61969118867195-4.94913819834244i
4.88603708829997-2.28363730987595i
3.85665689347379+0.51230048867124i
1.47369080337704+1.56080782312707i
-0.5100669845042+0.390425521792812i
-0.512807897292857-1.75256616824742i
1.34295205354728-2.92698181518918i
3.52741677845541-1.85924407966483i
4.27574506850201+1.11981210665997i
2.68836679994006+4.30451446064017i
-0.505643235813752+5.76415760180719i
-3.6296988371446+4.72583072911368i
-5.08764106168249+2.17431525366761i
-4.560340657533-0.209635873606753i
-3.07345957594791-0.97400193590621i
-2.06340629282593-0.00837451333481406i
-2.52061200630418+1.40711660187126i
-4.16473289221862+1.80927923093178i
-5.6871081248176+0.37318556570812i
-5.81435333326746-2.31425318588815i
-4.10111523237348-4.72192485607604i
-1.18183576796546-5.47090661063231i
1.55149147957256-4.20510776481117i
2.92388554603465-1.79902713896215i
2.62294005263974+0.337653917474887i
1.41043579586222+1.08916145528898i
0.506700673404069+0.398722907442654i
0.788316619745059-0.714770153910356i
2.24805442290875-1.16442834819874i
4.0153942220065-0.156352573013416i
4.95280354562731+2.14542523793771i
4.2152495088983+4.43428498522584i
2.10396658224748+5.54354252316298i
-0.251905390835927+4.88842641067678i
-1.60217920208213+2.94605217719556i
-1.23267273178664+0.936138171937825i
0.375205253678072+0.102745053017593i
1.93805451211695+0.897542633846953i
2.18067291663314+2.54832362510077i
0.736876517126473+3.73152302461006i
-1.5563617960962+3.29844701559953i
-3.22993465299967+1.27575340000268i
-3.15223811626308-1.24700230907956i
-1.39384791099253-2.84407946481561i
0.792335408069792-2.70311232375207i
1.86597536523328-1.1545937964321i
1.10449990061756+0.423201956450984i
-0.985210813560883+0.593085515400702i
-2.85746987906789-0.991103147188255i
-2.91827771290285-3.44464671156453i
-1.06743232599055-5.19102115754788i
1.59647906275636-5.11594332703694i
3.41492328550629-3.32781783406368i
3.1660811881565-1.09057667622618i
1.35001062580583+0.195504617675269i
-0.612205631886604-0.284337795543561i
-1.1617566642219-1.95154420837293i
0.206379912941076-3.20207410429854i
2.50978368533447-2.87812420507856i
4.05886030008141-0.781600918590765i
3.51003969329419+1.99572754564637i
1.15527742188012+3.82792569829469i
-1.61996111437758+3.75559531832916i
-3.23426607352501+2.11832584896612i
-2.8647131880421+0.277540282968406i
-1.19357217372028-0.466060127475136i
0.256793971090812+0.423911173657046i
0.248583925729305+2.21664596288732i
-1.34342421029856+3.48163212269128i
-3.48424845512291+3.27545442625102i
-4.64094026375464+1.51149011565473i
-4.04888306716061-0.720373717174774i
-2.07124121669473-1.93714852790257i
0.117560570936861-1.55345096815578i
1.09960797346926+0.113288262866859i
0.382612816550567+1.8575551109174i
-1.27975567513404+2.39474358167506i
-2.57161332852004+1.33010252379967i
-2.54156627007635-0.675143161108978i
-1.0329300632413-2.32918239061599i
1.10851133982515-2.69133984510732i
2.65032426193395-1.57019623984381i
2.83555575360296+0.211767438958532i
1.85877054850838+1.33406487071883i
0.67341931717481+1.0743067902415i
0.325246501533853-0.236661881937148i
1.29099725987883-1.56768603649352i
3.00204842647546-1.85989548555924i
4.39792061981533-0.663043202891799i
4.52255146812266+1.38391028902627i
3.21287706629957+3.12890302330047i
1.19525765464922+3.56068078537549i
-0.471942747956996+2.46014563724261i
-1.00117159179255+0.661285252808511i
-0.310874926740273-0.625011070029525i
0.692876846741936-0.646370729967126i
0.994582249895314+0.405875161962155i
0.185148357255479+1.50845690008782i
-1.50001610146978+1.53425669247778i
-2.90134053299629+0.128949537007274i
-3.17281381721842-2.05675701131687i
-2.08150306530832-3.79723359839689i
-0.184950762421361-4.17002164003146i
1.29100344712372-3.05529197654594i
1.57716373816408-1.34743840938145i
0.716515924068032-0.268517070176714i
-0.453254792036649-0.431016004346026i
-0.906421547310675-1.55698256896473i
-0.165178470919373-2.54854718249305i
1.31750746335767-2.30805582775766i
2.51034407499782-0.691462755957155i
2.4068377171352+1.53891367035238i
0.892249629050317+3.11936463615753i
-1.28098897982338+3.18004953848676i
-2.90356009246671+1.85399250228237i
-3.09539273346337+0.0200058692901826i
-2.01259066109275-1.0636581248816i
-0.505877021511006-0.821673492740443i
0.244862473265035+0.352609393027593i
-0.147325878361713+1.39016373209213i
-1.21622416995589+1.40874878574353i
-2.02377049569422+0.353740676548863i
-1.71585898047164-1.06104319439539i
-0.229909895071301-1.7819413364137i
1.61867322849275-1.21724469650515i
2.69709276649074+0.390547073047427i
2.4848076028733+2.07681808611056i
1.14557083986169+2.9074055818472i
-0.377544897686835+2.48613469385623i
-1.01648632059682+1.29390884790237i
-0.50956778532481+0.211640832767018i
0.712697993061939-0.0560305717799026i
1.66060797526644+0.625445471751204i
1.60108348341492+1.59804857581245i
0.608804128505908+2.04052582932795i
-0.699284441190284+1.5697235513381i
-1.25744004225276+0.361807488925898i
-0.770320939311243-0.912736292487909i
0.496089274017876-1.42321324207374i
1.78502916358356-1.02844086866219i
2.10868340771308-0.130859474436085i
1.43638884215807+0.679960973872332i
0.241151707869945+0.809083439496159i
-0.622495767367491+0.0968473975358619i
-0.620309104618408-0.946526556330426i
0.149054184285197-1.58043266426398i
1.13909146400102-1.50329962787502i
1.48180019351865-0.786740851398697i
0.862815163705999-0.00298546834265517i
-0.303900264525419+0.182015540458441i
-1.29063887218254-0.48699014401951i
-1.39962616649653-1.6897503565753i
-0.488635498636918-2.6831356971513i
0.922422376417352-2.899874482827i
1.9845289227815-2.1661853831722i
2.11804701674944-0.896048859124181i
1.44867729453668+0.169647393473155i
0.513133560455463+0.499681267742844i
0.014265542844928+0.15138546872206i
0.293795208004681-0.379009668730694i
1.06192359730432-0.390487891065417i
1.60703821710285+0.43861445888692i
1.3095200482725+1.74230037842495i
0.17397720042753+2.88454340336666i
-1.32465952159492+3.10963085291352i
-2.49227314396457+2.31746254222893i
-2.78318797650597+1.03239099713337i
-2.25291986637797-0.0594450906118992i
-1.46881797446373-0.343792072222427i
-1.04085653357244+0.10997394725218i
-1.28464138025589+0.640300172941417i
-1.86903830651904+0.647083016198118i
-2.17038284795459-0.0996008228340994i
-1.79838204227336-1.32952031179022i
-0.6945330139399-2.18793553512854i
0.672377581890017-2.15463335930903i
1.60170811552872-1.29555986347593i
1.81753216651644-0.134709797492979i
1.41607994239709+0.520616205646176i
0.934001104800595+0.412671712504336i
0.986040625468086-0.248088278800444i
1.60073647290603-0.822223915244397i
2.51943885134978-0.669634818119945i
3.14617949854338+0.24120712407887i
3.0819907357477+1.46118199441662i
2.42228202824826+2.26680565103267i
1.52732636093397+2.25874840449306i
0.986915628096907+1.62575387117762i
1.02076668389655+0.890935706573907i
1.40777353240462+0.711891936455068i
1.68558960278849+1.32579182395781i
1.37722719895332+2.17955448797152i
0.487180065891146+2.66798184487995i
-0.671502099567853+2.36072328700411i
-1.57524518817622+1.22385058181627i
-1.72698484025094-0.0441781833666195i
-1.25475651394415-0.880878988429274i
-0.593286409033259-0.991202735986733i
-0.238238131586564-0.578167253049598i
-0.485830136836442-0.258285023022007i
-1.06186407717095-0.454144343288763i
-1.4775180534759-1.26129927599324i
-1.34953302279612-2.22854453208783i
-0.593773306436737-2.8098944938126i
0.432091348413204-2.63684451028582i
1.22936515380321-1.81292777810508i
1.35811453694882-0.921246068791597i
0.883644888143523-0.411121223820388i
0.308679659876286-0.475473638930763i
0.0145546237699023-0.838903334818583i
0.277409586357686-1.0461712561026i
0.89668579147338-0.83438287598897i
1.37296096062405-0.0982426425667137i
1.2681369978145+0.755693469408696i
0.617490542617289+1.19574551940706i
-0.113334840084723+1.10319356821991i
-0.569363006532419+0.654763245155018i
-0.387405180770702+0.215813991737005i
0.299438869242386+0.203277622200956i
0.931692106038241+0.723199399989501i
1.10399435038741+1.45094168629619i
0.677174176552549+2.02072537460647i
-0.0761043770190869+2.1676705432523i
-0.662383796698845+1.91032263001603i
-0.746132076212827+1.61252092161437i
-0.418116980169901+1.50553398374704i
-0.0738595394021948+1.70661883700396i
-0.166775976205376+2.10719380011198i
-0.853370879583503+2.26304510652321i
-1.78525886792116+1.90696696413123i
-2.45146575251307+0.993011678285969i
-2.42165094768673-0.216343383186737i
-1.617042526785-1.18341595354418i
-0.480207998382896-1.63761485811262i
0.392796684066371-1.54369090471822i
0.7179689067666-1.2212598803776i
0.600132323467244-1.10938697916912i
0.504684808516908-1.37236899224662i
0.900550080001907-1.92049960547123i
1.89739372177545-2.29612700312788i
3.17873920581968-2.05768854069341i
4.08874693490726-1.14533495738824i
4.18020418105662+0.143640863281217i
3.46100779287612+1.3261738349333i
2.37193057091698+1.87037641971679i
1.56521041325367+1.79229896620792i
1.34659914336613+1.42509258417618i
1.45925152443973+1.24018487383207i
1.41887921783578+1.61220988234553i
0.805265493351075+2.2025552832954i
-0.416433846946942+2.57472030806996i
-1.76278466055896+2.31381134023532i
-2.67006770732958+1.2817961564281i
-2.69956947518068-0.102823751622241i
-2.01319674220767-1.17415287066444i
-1.2345415750934-1.46060967314404i
-0.835544305152476-1.08982673444364i
-1.04183738045483-0.622772176751041i
-1.5445453618724-0.639937161189022i
-1.72641093591971-1.29300839714799i
-1.17251643955359-2.16161625050855i
-0.0701818264509939-2.55915815812578i
1.03911901634824-2.04890910955562i
1.53543862053362-0.878090161475766i
1.16901880309774+0.398318557031626i
0.322490414893104+1.10400573948926i
-0.4231587169835+0.845206725503829i
-0.530930377177472+0.102923908438877i
0.0374846931254139-0.455321103077075i
0.819832182200223-0.294908985567487i
1.20543349939088+0.641629984610941i
0.88258726298099+1.71612665099187i
-0.0232926082215174+2.2097839923687i
-0.876851354902834+1.80845461446661i
-1.10362419009342+0.77225976072217i
-0.636485114628292-0.246713664318668i
0.343328984623962-0.53066344765724i
1.23234846566367+0.0119849547787003i
1.49901152890673+0.956879050421248i
1.16096282808805+1.64491674054791i
0.629362733390783+1.59131408382836i
0.364412877094218+1.02414886895824i
0.662781027208697+0.393643005015221i
1.36716216053333+0.339437019343566i
1.97176538566144+1.07379527113629i
2.00669772970125+2.18235135669205i
1.25531358459937+3.09580804651343i
0.0046173703481461+3.20460415676728i
-1.158754591794+2.46044815635629i
-1.69849673192411+1.28515048837148i
-1.62927571597569+0.278876746682613i
-1.19574509064025-0.0828781574863771i
-0.904018256276463+0.0199152351292881i
-1.15720633824697+0.115688635517073i
-1.73911118293059-0.286964112422913i
-2.290816179164-1.45025985896219i
-2.13149213420623-2.95042912294815i
-1.08675263315956-4.15420489965206i
0.522582175502986-4.47302714133677i
2.107213285356-3.79973722962626i
2.96035017648539-2.59847877504715i
2.96577341063146-1.47904379582003i
2.42556184890231-0.969264916096016i
2.09499477444909-0.996985416865379i
2.3661765698335-0.999789588245802i
3.08991370715219-0.402779579304895i
3.69834120370918+0.921992888449361i
3.36733666842651+2.68986367327861i
1.8965048327342+4.11443837908154i
-0.237944285258417+4.47013273681685i
-2.19615657091078+3.72582933527922i
-3.16162903628389+2.32805526925279i
-2.95662185436279+1.10708361352649i
-2.20710225202484+0.605227809947354i
-1.68932888918374+0.83722035261371i
-1.99516556510712+1.21597738723682i
-2.96501387660068+0.997557441913803i
-3.77762904560172-0.035377500376134i
-3.57079398443808-1.52071913483082i
-2.1499016381462-2.70316890283202i
-0.247561934200139-2.87143370062466i
1.33075002120609-1.92725858432533i
1.81596288272485-0.443797233568275i
1.13044707238163+0.753767964828616i
0.0186922517289592+1.01535212490419i
-0.574981982581494+0.416020301847164i
-0.154963601932081-0.406070632953011i
0.896791511507031-0.650776015110952i
1.82778202792766-0.036756365064517i
1.85079844675714+1.02658935916109i
0.871292324226026+1.82609040678454i
-0.460257360336311+1.69728754074863i
-1.22388560631564+0.565823834176922i
-0.868367041507019-0.956947787569837i
0.48618806658016-1.93668776342407i
2.09563156655232-1.85538599868737i
3.00089967973901-0.835727341352114i
2.88556560240857+0.455420838706986i
1.96580447654857+1.16718582702275i
1.15076372123818+1.00006022570613i
1.09488789690501+0.249615114224571i
1.79402702329586-0.323111567057742i
2.80206803958588-0.00605333879844866i
3.1833258552918+1.25980439444938i
2.39455240759271+2.87143217178547i
0.664700957908261+3.80162190805218i
-1.1704847502369+3.50693828734495i
-2.41050665448018+2.15339539597578i
-2.52577244312787+0.505358612168623i
-1.87514863684129-0.441251623500104i
-1.28200911376685-0.37980132425025i
-1.32316531941058+0.279665217026243i
-2.27672735098786+0.641659598130442i
-3.45198351203321+0.027910547464199i
-4.04274649970831-1.66794569541911i
-3.46568457319059-3.7753792768982i
-1.72516332341224-5.08674874858891i
0.323225860359127-4.98236534205348i
1.72038072151906-3.64430079458476i
2.01186683045671-2.0702552816596i
1.43264635599319-1.20051137063839i
0.860260429027938-1.36059592404497i
1.11913340672429-2.2424270110807i
2.38010138808728-2.68050002351652i
4.07080560041033-1.80625248399981i
5.11364963161369+0.304178347380943i
4.83845631766355+2.84866703475247i
3.24005401530052+4.6982463481163i
1.11397337196903+5.08966338926834i
-0.452587914651052+4.28422477584105i
-0.949917719707797+3.15311307488697i
-0.601686614651377+2.63546395003934i
-0.274670741234008+3.23217272457524i
-0.7778515786646+4.30279678603206i
-2.36209368346126+4.73943840768487i
-4.37349559790637+3.78112054084803i
-5.63697599445064+1.54302872602947i
-5.4235661252509-1.09517587267067i
-3.84852299108891-2.9110347615628i
-1.80392022324093-3.33633407461994i
-0.307878713530591-2.76169301983323i
0.127834254097489-1.92689623033038i
-0.210855377581243-1.86154124601415i
-0.419919562397369-2.78664451287197i
0.372638827509111-3.91955099588318i
2.26568370856375-4.3514623059506i
4.41261446122539-3.41013996138997i
5.73298578201435-1.27166915327126i
5.47665081373433+1.0687065143004i
3.82959476737724+2.52443085565173i
1.84642903105449+2.60786835625875i
0.585669330741737+1.62170285839505i
0.64297658785229+0.484179777056091i
1.52492524755101+0.208223945868271i
2.22039347409729+0.941878421500429i
1.91308794093545+2.07208792365405i
0.426166004558321+2.79390160735159i
-1.42409708746645+2.33397651519938i
-2.57125116719412+0.717015778694698i
-2.29756797776562-1.10308108537626i
-0.776642378740635-2.1913056315815i
1.07062456773833-1.98256329399996i
2.04024421407687-0.622926821788623i
1.57596752513299+0.92511163630876i
0.155015425181506+1.73804318580229i
-1.38182480952894+1.39036340128932i
-1.96544292772333+0.258656107353332i
-1.31098058066301-0.790210855176438i
-0.20474520389798-0.955768048927998i
0.439013219111577-0.0813581234419993i
-0.0439714735680787+1.08165241218904i
-1.55298733057831+1.59626037025276i
-3.13695516973333+0.803225555096424i
-3.68354745708942-1.06225899172745i
-2.69933995842813-3.03437780764406i
-0.65188141998818-4.04400134845816i
1.45290354590423-3.55124431748951i
2.52413037290198-1.98735346497944i
2.19897572600747-0.399748969140982i
1.22722996994031+0.23570205672547i
0.681662400685095-0.296845701264009i
1.26703464073439-1.26237555100831i
2.81799010251315-1.52792737054907i
4.43206726226991-0.434340824946977i
4.93618667860393+1.86071278042566i
3.76139604792315+4.23707446798901i
1.4354834362992+5.35268864468706i
-0.825008608214567+4.71376477487808i
-1.841882832394+2.88328109504169i
-1.43073095284341+1.07074142394833i
-0.226030882179839+0.40744118599385i
0.655311319477002+1.10259789034272i
0.329412140871511+2.36844068977877i
-1.09375891815362+2.89117633732832i
-2.66901874099379+1.88854931493696i
-3.18018931508707-0.225102977816681i
-2.14799545149632-2.3240823579776i
-0.125825545947991-3.13458742048786i
1.7340745587134-2.29184867558976i
2.31492836379816-0.464900848334629i
1.38721222328196+1.07174616689613i
-0.236727703555164+1.14059511001354i
-1.34997023228334-0.289653555536477i
-1.06895105033947-2.19513487883673i
0.497194707422967-3.24202467923573i
2.35083399521479-2.70943355783122i
3.26831064322293-0.950644680562502i
2.7030720623731+0.894554837930624i
1.12448743514161+1.59631409209709i
-0.35141095736944+0.718389392600231i
-0.622142663971425-0.996248219025095i
0.492517776099172-2.22198315675616i
2.2660933899214-1.94270049392561i
3.5263616336381-0.204160392808763i
3.27557810812315+1.9806344651226i
1.59735390119533+3.38305078225605i
-0.483485097922954+3.20171396115229i
-1.85846333766808+1.76177505208693i
-1.87670783558002+0.154982730023597i
-0.778170985398087-0.527546647478141i
0.394819356506883+0.0554812128410369i
0.559686275700272+1.27328031293132i
-0.498367589674679+2.10846015141317i
-2.06663093085459+1.6343283224426i
-3.00975433247342-0.00400163788745537i
-2.45429476845605-1.82725412351516i
-0.532984008023153-2.7957977383623i
1.66357945813502-2.2087190857121i
2.90944914758187-0.372155964755638i
2.57552856145444+1.59571769619737i
0.980427874393766+2.57524943291391i
-0.700026859153278+2.20121521376806i
-1.33113410927856+0.966905658978054i
-0.63295396341731-0.101164831743686i
0.706398122808591-0.102151914192489i
1.55178555447442+0.992454346971256i
1.05838392418322+2.38050644839882i
-0.728583542624899+2.96919654646159i
-2.72148761474883+2.02506333358655i
-3.62285474059737-0.160208324743684i
-2.76015983693549-2.52158114846416i
-0.434854048732535-3.86626128779633i
2.04607136253452-3.54604572709682i
3.44322331026619-2.02353261884431i
3.41934759517977-0.393344500715007i
2.47824004216035+0.421740658287031i
1.73081654259137+0.139131353629158i
2.06443412585974-0.619828505172685i
3.43255882463872-0.737467887263242i
4.84330343507213+0.44720885811202i
5.10108598741338+2.74298020247708i
3.63718986580259+5.03978941077803i
0.852590433017738+6.14874748258831i
-1.97253309869451+5.51577875393439i
-3.63047474655833+3.500319255535i
-3.69519791810396+1.27411194853198i
-2.76269172296885-0.203442738097175i
-1.88172277353868-0.417735353954654i
-1.85040037339269+0.00928307861936558i
-2.77720684898074+0.0100062756193933i
-3.68586838834684-1.00767054819097i
-3.6203950981115-3.06193157200064i
-2.06575456793157-5.09737647983014i
0.662268205454976-5.89008952964668i
3.21938650005784-4.91756158143117i
4.61320335155409-2.62836044854807i
4.38412224450217-0.135127224671917i
3.03456630526188+1.3242255355441i
1.77453013437663+1.3492759160813i
1.34137154974767+0.626494436537226i
1.97469839450783+0.185631047925381i
2.89118409040685+0.817077499514535i
2.98503070941421+2.5578030111504i
1.79940111778968+4.38602017182907i
-0.37289522205703+5.0519749524278i
-2.51100689654135+4.11043853428589i
-3.52543396883418+1.98105020794468i
-2.93993842957012-0.149574395722962i
-1.3182657594082-1.10666667761133i
0.222598534499896-0.50241325231016i
0.672763863469013+0.953445695851389i
-0.127419920359184+2.05094342938566i
-1.45960129682474+1.91234525403748i
-2.25407167846816+0.513438822156744i
-1.79613052029492-1.11870044992686i
-0.291654550297301-1.86676959595421i
1.36595661477222-1.20487825521061i
2.07769040641152+0.511053126021745i
1.37411093791444+2.06599432783229i
-0.289402488194649+2.41114304191518i
-1.77416002750563+1.29946107769081i
-2.12238028393078-0.637181844310259i
-1.02937457287223-2.12597264939701i
0.882699185681545-2.31602707976856i
2.33895420561248-1.1995380759331i
2.56119043762128+0.448504099301661i
1.56709446089493+1.41963800809504i
0.181301159737665+1.13693990815615i
-0.487584896833618-0.0972752440946561i
0.142329240961186-1.31889290740419i
1.67446081799117-1.47359509816519i
2.98630524174398-0.352901651141986i
3.13895674130795+1.416466690151i
1.92312401104986+2.78538997743007i
-0.02564985459389+2.86297636248034i
-1.43723348514758+1.67373446207007i
-1.49361866821977+0.0609688148325795i
-0.348420517145588-0.882882741281168i
1.13551839805922-0.517971787569322i
1.75097194955376+0.82076300531587i
0.992798377358236+2.19398153738432i
-0.724953481134665+2.59573298088547i
-2.30603034627191+1.66037189912832i
-2.67686333223329+0.0615924089531044i
-1.70006383918109-1.22623394400393i
-0.0791062068763748-1.38020279726565i
0.95415810992604-0.266636314626507i
0.601130996189081+1.2023461005589i
-0.97550358641882+1.93349284806377i
-2.76873417637751+1.31743148976434i
-3.50517458877851-0.453963825193378i
-2.72769978670203-2.38608838400333i
-0.788965313755206-3.34112903254469i
1.1950329889248-2.91216873819425i
2.14775613189076-1.50843033012308i
1.86849965049796-0.114666095327797i
0.861041219705393+0.334786839502293i
0.280651023806327-0.156127288042772i
0.84193068809898-0.976287958023876i
2.28743810735922-1.16016576826131i
3.74404691820769-0.0868590354916439i
4.1424420044486+1.98759758445i
3.03806684897195+4.1989345211071i
0.806691365587985+5.33785610245198i
-1.5114050263659+4.91522646245685i
-2.88755453050382+3.3670253014413i
-2.99645767898057+1.55984553969218i
-2.31544335527666+0.400063394052024i
-1.72129016271516+0.254482773843639i
-1.85047663773455+0.612893240275749i
-2.71746987077421+0.531026313934601i
-3.53561327215102-0.621739790055009i
-3.35508929000135-2.69921571533606i
-1.77549105274089-4.71686071007778i
0.873823757407776-5.60028570804831i
3.585846638664-4.80768915932353i
5.26047448779393-2.56626918669653i
5.39836603187465+0.0992520349358682i
4.25994208966429+1.99536040382312i
2.81845637669921+2.58049872194323i
1.94507912286356+2.29997308345509i
1.80892423131122+2.00107937171922i
2.04336017983755+2.46451412237724i
1.75774017691772+3.80012716220806i
0.282991090346726+5.11875471030006i
-2.13278344574654+5.41380052691184i
-4.60261073346172+4.04004391271705i
-5.98286821469494+1.32240069666684i
-5.635078426107-1.57224636966222i
-3.90786295640402-3.49755091704956i
-1.75067350734852-3.83823246579298i
-0.300994278887842-3.02508879544457i
0.0523822594887667-2.13025249974544i
-0.23774429635879-1.99398553964712i
-0.257162736685251-2.82915690281654i
0.816038024737593-3.76326553363238i
2.84080235558244-3.6414532078589i
4.75618171178083-1.94252394865496i
5.44533220341448+0.922169825951061i
4.29646686424864+3.67587133194723i
1.69108069952963+5.12570725850863i
-1.05170706634612+4.59404177067661i
-2.74790156293171+2.7541504998012i
-2.75094913189008+0.902028982223792i
-1.74551918694686+0.0314993247502101i
-0.862253282398394+0.383713170610508i
-0.891232046029676+1.1326595640873i
-1.99991511121044+1.27626759852841i
-3.2217634933618+0.112957351490215i
-3.44840435641353-1.93455881420262i
-2.03208989449971-3.77723320087821i
0.49873370791121-4.36479018109477i
2.90527517987176-3.24007720297041i
4.07436184717933-1.06350757079671i
3.57142005616961+1.034986412598i
2.02301304233322+2.06407206155072i
0.61189286138994+1.87490379030815i
0.204341315559478+1.06553399295809i
0.759595319767021+0.643111954768179i
1.54299998121715+1.14479249770233i
1.55525477374423+2.3194682068229i
0.330015627427283+3.41806856998811i
-1.69650117257356+3.38254763922539i
-3.44798762560213+2.02123171539219i
-3.91346268749487-0.146423021677045i
-2.83888379952145-2.08067042786047i
-0.890955115930042-2.84525808144635i
0.825522542901908-2.34972009136091i
1.47413562158626-1.07678643579878i
0.916466722629813-0.0232217854727307i
-0.12000714317753+0.143893457614139i
-0.604855520654956-0.588873764263595i
-0.0610402965112937-1.62353554375782i
1.26520003670414-1.98355438616359i
2.59795834979058-1.18000472900077i
2.92793883293328+0.448137893744063i
1.98726073282393+2.0264746073348i
0.217082238629821+2.68830796816026i
-1.44988819956103+2.02150112700091i
-2.0139731310371+0.434494465319369i
-1.36943847797565-1.00225802640053i
-0.0752496335313612-1.46451438906308i
0.914238820495629-0.819787766768483i
0.881335547222421+0.405765353108939i
-0.125630751699244+1.24612788299319i
-1.45541511639808+0.872522341149503i
-2.01809468134609-0.567983298036584i
-1.32628983332323-2.09955589600536i
0.285579857741027-2.73947386109273i
1.90760092407891-1.99556593841238i
2.41327812314289-0.274647114326471i
1.60812788394297+1.37636170264403i
0.005587920711028+1.74721676861479i
-1.262862559122+0.699827435590178i
-1.25092666641961-0.958221359879422i
0.000596262095962704-2.1862800494983i
1.79246152351865-1.92796347127689i
2.89361055743681-0.310040953778844i
2.5703978157635+1.63770396460049i
1.16107191712715+2.7108104913273i
-0.457844595420386+2.3210058606262i
-1.20292031757067+0.921580117085305i
-0.614783127400416-0.394429713208856i
0.63811417428482-0.496536942326061i
1.54654981384106+0.709021301840101i
1.21171472812508+2.36165762324694i
-0.393064168451026+3.28685883342797i
-2.33798646104762+2.68069433653141i
-3.49331489217046+0.753229859612054i
-3.14407197353168-1.41698144545374i
-1.62514377282727-2.60175808448846i
0.0566044797733146-2.35016359803568i
0.957996012012242-1.24272208520649i
0.683764916946872-0.295800104522623i
-0.189639990506707-0.316398127066889i
-0.645745396476524-1.35568465661474i
0.0473185633810401-2.59585513025332i
1.79515822716533-2.97067551761796i
3.63063987272335-1.86902308912327i
4.52596895451885+0.339612453971974i
3.7574150475414+2.57338784637317i
1.69528399890168+3.76576496211272i
-0.529906109971001+3.43408367388886i
-1.90410725431614+1.97386147956563i
-1.9171969505158+0.433132730849207i
-1.06567192466946-0.310893692934172i
-0.214208943532698-0.0844251600578955i
-0.17743747411126+0.626430516351713i
-1.18044573828005+0.850233621069835i
-2.40816204576809+0.0779649839527462i
-2.91280742543438-1.65997878675593i
-2.07227227715433-3.55867544895583i
0.0700422252716429-4.50783057378526i
2.45912316891465-4.1034890512828i
4.03337719814229-2.42499705163922i
4.2720606295839-0.405940196767718i
3.33217858318636+1.03099974446924i
2.08134062618239+1.51989861273987i
1.44244614811727+1.26141085469547i
1.72809040185902+1.01853777201078i
2.32396578495553+1.51205589366521i
2.310431062204+2.84692325348008i
1.11511785104785+4.23607173651323i
-1.14912047812614+4.77989508252251i
-3.4940778103444+3.84146161210336i
-4.82397247538704+1.60184920302967i
-4.48417039515389-0.895737932023515i
-2.78680216540157-2.57815265723183i
-0.889607908987397-2.81087227853053i
0.247518929994936-1.95515480572977i
0.208901710325941-0.97582825735968i
-0.536120843337038-0.728898089646584i
-0.865092029699325-1.52588324719739i
-0.0803296150488285-2.73193748716743i
1.68620177050664-3.19124924325924i
3.61513733152724-2.24376983713904i
4.42295624163129-0.102717790005168i
3.60045745846731+2.23657383041727i
1.58238678830761+3.4715293122572i
-0.529844307939176+3.11747941493635i
-1.56256416391447+1.54534336354466i
-1.24988064994978-0.162772043774856i
-0.0543994028305769-0.83873783826601i
0.898274439049253-0.242245186242804i
0.803406329316557+0.904975773412049i
-0.275710359600175+1.50744611918906i
-1.55389513385737+0.87042000309781i
-1.96937370016335-0.82674471636868i
-1.0251116714814-2.58349097625415i
0.916351663598919-3.25530936939027i
2.80464478726081-2.31558134579345i
3.57365429163961-0.345898908065787i
2.86198543428559+1.57428234088275i
1.27070902672095+2.3866224840826i
-0.151424592703551+1.73462250493897i
-0.547440230848583+0.376025576671974i
0.177409052445181-0.622681060809152i
1.32021244232049-0.431773652209809i
1.85092017792982+0.775358478724499i
1.23988248569808+2.10218580292305i
-0.260188392205918+2.6103846961812i
-1.81823506645002+1.67283486552868i
-2.32009114569886-0.188562250967792i
-1.46873259636488-1.85300536145073i
0.304422049466824-2.37109223346841i
1.93812730471846-1.41488132891118i
2.4587021916432+0.304708976757209i
1.76241475243052+1.7518876143613i
0.246263658293364+2.05545901115197i
-0.911624499252627+1.15839547540853i
-0.982196378353057-0.0853331103639008i
-0.0736540472681511-0.747692151923775i
1.13647903937161-0.219995974264144i
1.52146352184261+1.13204330485113i
0.65065127583663+2.35560568519906i
-1.07139665915138+2.53337857871246i
-2.65973688139069+1.31567699844987i
-3.03542682734432-0.640517586359092i
-1.89581111208873-2.27406598901939i
0.0517858541350238-2.63022734827325i
1.61743426513959-1.67493733713843i
1.94355975930141-0.194931326266277i
1.03298219339744+0.820122561253553i
-0.352510412677618+0.654302494123862i
-0.983667381485804-0.514882282950404i
-0.21293535066166-1.74848625291229i
1.47837980191621-2.01352282819195i
3.03885306239404-0.936857423057265i
3.36370151939723+0.926747226358686i
2.11910111544416+2.49935458158485i
0.110511274194679+2.81025218283318i
-1.44794346869546+1.65207618815707i
-1.65822631108792-0.118280942537585i
-0.393584165006575-1.38944406450243i
1.37318008642737-1.36486431599887i
2.38152531791864-0.0950484159912878i
2.07581836070585+1.42242688001654i
0.716386911477071+2.20095253381672i
-0.715193965107866+1.77120487842266i
-1.16747437547322+0.422163546651652i
-0.317263179684197-0.749142491848215i
1.24350993513753-0.819662220599343i
2.3016454623646+0.383343394290982i
1.97448212677406+2.21568720631725i
0.313244840209977+3.39080818849629i
-1.7882909338111+3.17958381530682i
-3.09820353981304+1.61037157979814i
-2.94131534546075-0.446149001852625i
-1.59973691433413-1.80471300338432i
-0.0571139842835078-1.84176130598231i
0.748604241235663-0.754022684035981i
0.292660699556508+0.33833185160234i
-0.967355375734421+0.500442001711754i
-1.74771671371195-0.565450280307081i
-1.34291434161626-2.2683348823124i
0.3614320034658-3.37505163872565i
2.61384085429398-3.08021867784747i
4.07631080821249-1.27480242199779i
4.02145720399997+1.13202415019851i
2.53833676035078+2.8781884308825i
0.591981792086196+3.16362584998845i
-0.633632140874291+2.05424275051957i
-0.616082400738445+0.703575454237345i
0.28716714282241+0.209931883283088i
1.04642257276146+0.939660974885753i
0.734663698426507+2.34075769412541i
-0.751737154108647+3.17422803995185i
-2.6832670209062+2.56624378671233i
-3.84445977271027+0.49347612593723i
-3.39045449082382-2.01884294011304i
-1.52945293888691-3.54290934768726i
0.797780449193694-3.38862203746453i
2.29568622008183-1.76840757411418i
2.19704673124505+0.163245477919027i
0.964148374143272+0.988920080774609i
-0.261974683860597+0.291230049484479i
-0.33464341684971-1.17731746291625i
0.956172374756783-2.14775021229275i
2.80185471637714-1.66684945663864i
3.97919469187804+0.262861357839765i
3.478108920763+2.61884540514206i
1.51032231884905+3.95425808391188i
-0.741611755887638+3.59180506857635i
-2.03330031544967+1.90607351716167i
-1.77189909819061-0.0337934320591763i
-0.336271718084821-0.847260331071617i
1.13798679988481-0.140039656386889i
1.46932885815368+1.38097331570847i
0.414493388223925+2.53472815015032i
-1.30517427807771+2.39578404068445i
-2.46194650599755+1.09505382106192i
-2.25066126698418-0.580219072834657i
-0.880029745904335-1.4744160585875i
0.716230047472899-0.967420094502732i
1.37292764826732+0.481423206384781i
0.610234472342994+1.81296079367926i
-1.0675236533396+2.09327166358761i
-2.60020929083311+1.07651684318448i
-2.94591616297971-0.779605822979306i
-1.87154388834137-2.20787048813182i
-0.131517474210691-2.45554482207701i
1.24516919253794-1.60358752567507i
1.40937043209721-0.217963588919652i
0.452932119679714+0.536430913706913i
-0.711313019157436+0.0994131657275723i
-1.1401932950517-1.13285051378254i
-0.236521122411442-2.3634905044855i
1.61593494668227-2.65989689394462i
3.39052462754661-1.54123911200346i
3.93274225758567+0.485234800860737i
2.90885527894389+2.35331867705331i
1.0281871348879+3.13392124328164i
-0.693570878835452+2.51358484782855i
-1.30908161293641+1.02547665933328i
-0.580121340527589-0.210109505314464i
0.753630631057831-0.340582677436117i
1.50588879041977+0.653006900116599i
1.01598667901819+2.00064151816127i
-0.527847839532363+2.65269151107062i
-2.22967872406081+1.956397272374i
-2.8737461010079+0.165095054895871i
-1.95510982193416-1.64371527599869i
-0.0627196166593346-2.38925987253864i
1.6681596378962-1.54982485307872i
2.15050718889205+0.247940197287868i
1.11684285484783+1.76263027853241i
-0.606397952604139+2.07467192206865i
-1.77032497756068+0.933119089997381i
-1.60966130934106-0.741067290642689i
-0.216358900239216-1.62342925039128i
1.3606638908523-1.06974968526081i
1.84450845009119+0.587298359273813i
0.791203140552184+2.26137138515657i
-1.2634139667967+2.63956216319818i
-2.92090784297658+1.2784043007602i
-3.06172458401327-0.947847672437158i
-1.65178935242218-2.72413900823832i
0.472472596568364-2.91319116402575i
1.91798824762365-1.47279201814864i
1.82420957646036+0.46788762738275i
0.450404160620137+1.60085904712273i
-1.12848330308367+1.14639756168452i
-1.65990657803206-0.534087846628395i
-0.634418129303555-2.07748296521372i
1.18430618712616-2.27391748293135i
2.57256620946468-0.885620941149762i
2.59020455876807+1.23706918962458i
1.06115277360577+2.6443314520557i
-0.863068813219867+2.4588922127686i
-2.03755438127351+0.837196067807447i
-1.76415642656858-1.16908826139412i
-0.171318395821501-2.13548898319511i
1.4759037411552-1.55963871571137i
2.15072495332025+0.0243175522100882i
1.48044699242677+1.51271445026766i
0.00441660715487529+1.76431221291681i
-1.10840984867608+0.725968704225318i
-0.976256305236992-0.830572304057477i
0.322443603467865-1.78031540442812i
1.97747551101701-1.26097225544228i
2.91136853088974+0.461508244269834i
2.38698362847333+2.34917688648818i
0.658252598322845+3.28861458992401i
-1.30297050194196+2.77676904047077i
-2.33324927758203+1.21395728713926i
-2.06306053905926-0.385535990911317i
-0.886773870130365-1.04997316364436i
0.291083833649081-0.549321619092645i
0.496863794637543+0.557771830915213i
-0.361265890432591+1.29064450534623i
-1.78665123353688+0.927764767876927i
-2.67955556838595-0.523607875823526i
-2.23422623724015-2.28828854931693i
-0.685675611659548-3.27400968081735i
1.29516170886387-2.95520380191841i
2.61100447390936-1.54227355504567i
2.55445236949632+0.150491495692263i
1.3375832579611+1.14059805088227i
-0.052579945959223+0.989521395768015i
-0.55244109600841+0.0373948475758239i
0.0434902583182905-0.852975576176466i
1.30049760124366-0.805973971358772i
2.20517908527404+0.384724535157886i
1.85317591000096+2.00135794492543i
0.224160841124813+3.02341699307361i
-1.84568227848589+2.70056134121792i
-3.08753714971466+1.1158957072385i
-2.84686477763291-0.838704955680413i
-1.32353667540865-2.05326268684639i
0.457723253932348-1.81187865516268i
1.26452786025562-0.510185870946173i
0.643631520875492+0.802986433929935i
-0.859703395984516+1.13357670824855i
-2.02281294388651+0.10553872752959i
-1.94435526696641-1.6209471977604i
-0.423071931341409-2.90965283506074i
1.62381296667327-2.78516646365977i
2.8948727983851-1.27966032917599i
2.70065967015137+0.623721138201245i
1.20972004335431+1.770111603429i
-0.35700064401319+1.40863579157525i
-0.964222375312582-0.0328711283601663i
-0.0921743179478893-1.45273116415238i
1.67963417043849-1.77904295948575i
3.00885006046823-0.578435467999037i
3.02578591260276+1.36770436679755i
1.64233696561181+2.8552731553286i
-0.227392822572115+2.95974400571168i
-1.44677582309455+1.66542069683645i
-1.28402464725642-0.0222757558483028i
0.0164490656377903-0.909827797907769i
1.35645155207061-0.29187512096602i
1.63970385390364+1.33156592123185i
0.45890521104893+2.79157545760195i
-1.6045092180111+3.04928222020313i
-3.22751326026761+1.68900613058039i
-3.53111432264251-0.519581351647073i
-2.48966933755049-2.2983954031423i
-0.747023804096524-2.72805495255935i
0.466949433373228-1.7922846119578i
0.472626927161493-0.445871944369702i
-0.567532361698483+0.151511659032282i
-1.68435190754531-0.540283975306557i
-1.86900012806107-2.18796122420125i
-0.779833637738573-3.72349096357045i
1.25651898071689-4.00809806276408i
3.00609246487402-2.82633477112683i
3.56597135384417-0.830340088137811i
2.81399875917519+0.857193788512662i
1.29535807495038+1.30879305700216i
0.217407614338911+0.548160435229667i
0.278012634853942-0.651994847735403i
1.35571078754161-1.14980263573203i
2.61816699726646-0.389600575041696i
3.04826826158245+1.33274205650314i
2.12026262083379+2.97099606753082i
0.24594688372386+3.44462762585649i
-1.43679297463843+2.56845405722035i
-2.07240118179911+0.814418384601023i
-1.28181840331449-0.617297263550986i
0.246287440262908-0.766288003852077i
1.2829382880795+0.304932543230095i
1.14113136349397+1.82469285352103i
-0.249347907621478+2.64061140362852i
-2.0081555400318+2.10109233123334i
-2.92963960437804+0.40908652500945i
-2.40724518335854-1.40087021903941i
-0.76695707976387-2.18887413295953i
0.880155171119792-1.67332474604297i
1.49863911796823-0.24539142684872i
0.785373665468647+0.985776072477436i
-0.708926475155359+1.00222250080288i
-1.78099630635787-0.173770675570682i
-1.55563738937817-1.8359439373241i
-0.0234173894896874-2.87470775902208i
1.93240029223364-2.52925374222631i
3.103046666376-1.03111969592553i
2.85651938421361+0.703407423730669i
1.46137116141599+1.63399753437013i
-0.0304560968102938+1.26052330201827i
-0.544437612323351+0.0150984936202201i
0.220387184810952-1.01396184078888i
1.59245709791974-0.993551983262215i
2.55002143395117+0.150700643022824i
2.21256097792608+1.79265619665541i
0.639458905655901+2.79029997655018i
-1.27963931576823+2.45469082849183i
-2.45863700355045+0.979758942233956i
-2.1385676877892-0.809139136688569i
-0.797308870658943-1.82306195754515i
0.630751131702673-1.5474868042819i
1.19753750331758-0.396202280716106i
0.447468000867201+0.640341919793298i
-0.852338852837795+0.725747448405468i
-1.71915696785575-0.356800274406436i
-1.42908042071927-1.94609632462019i
0.108757401091163-2.90748317736994i
1.98933532427818-2.6144212294037i
3.11436574787508-1.09943619873051i
2.86368834740907+0.780667737079266i
1.44226438075043+1.92366074267026i
-0.139338815117407+1.80749024449182i
-0.782389895161673+0.618695505073607i
-0.235460669180765-0.554051674160637i
0.992338466121933-0.780889694082427i
1.98669508694179+0.142846372503537i
1.82289847742032+1.72320375599636i
0.483802965583674+2.85121087482394i
-1.25733732475051+2.68373080863423i
-2.34695567067953+1.26344662367562i
-2.14408572440353-0.556748308143644i
-0.803906685041398-1.67857533819827i
0.799530499688049-1.35485871450492i
1.47593690465797+0.0137537068427255i
0.92912591583537+1.37740196744484i
-0.444628164486081+1.83734026408242i
-1.68239688639665+0.941303416422026i
-1.7645890608761-0.741721194459416i
-0.693553041495988-1.99216920996792i
0.965947117035375-1.95991830814618i
2.08495015571045-0.734849692081479i
1.90058383517151+0.898366924574812i
0.649981900183396+1.81113402765166i
-0.836141412681249+1.32218090460173i
-1.48442939067472-0.164263561070747i
-0.843975285070634-1.63673278075381i
0.680630164813369-2.10874072579201i
2.03930899932703-1.24891468460414i
2.36658093799063+0.314929618527739i
1.45635918491701+1.47834113975792i
-0.0173536326248203+1.45966474089001i
-0.923577775512432+0.313356605980485i
-0.653430192551788-1.15654636418426i
0.666663360267455-1.82299723059423i
2.07043214787287-1.15505772410192i
2.59535149024748+0.409987459763711i
1.82966636594829+1.8613657289817i
0.170797214503462+2.19699019791637i
-1.2367614392288+1.28524001312687i
-1.53908023526441-0.315620493590408i
-0.567958133814296-1.52753102466476i
0.942361739236078-1.45804111948496i
1.90587448227068-0.280792634671632i
1.69522576708096+1.17108346785127i
0.401681069233583+1.87711605327765i
-1.0956565794572+1.3729799741254i
-1.74919543082053-0.0149029338478775i
-1.08132744124953-1.35818835669313i
0.450376194000753-1.73858452997406i
1.80209697595937-0.881444199599363i
2.11859372026339+0.706354401485816i
1.19128015040066+1.91673792237042i
-0.350582658296845+2.09153034814353i
-1.4898679400398+1.23403375365864i
-1.5472855277355-0.0743190405862597i
-0.581676268105251-0.830232857233761i
0.665576216338671-0.611665902371916i
1.18615711327268+0.41733249833513i
0.586530674331808+1.52579381492363i
-0.742957810093356+1.81638924487653i
-1.9590478033216+1.08065722432161i
-2.14841359783555-0.342727775220611i
-1.27141745169521-1.49730264967908i
0.178446392480092-1.7049080953705i
1.2843401800727-1.02466245277773i
1.33835499318637+0.146524576185272i
0.498599966350295+0.930507614862277i
-0.641534668331804+0.73483061725398i
-1.10110150021625-0.333225344678851i
-0.435345449171623-1.51239955903209i
0.977573808339507-1.91335880779643i
2.31156480506184-1.25467963950549i
2.73046952421978+0.159521189332136i
2.01841368823448+1.5291757079168i
0.673001402085731+2.00267406288947i
-0.44958006932634+1.34139794743927i
-0.599849556578758+0.101443802771646i
0.250730254084948-0.785613017535958i
1.3871811382554-0.689367377775716i
2.04439711340695+0.337698552501232i
1.60838168281745+1.6638628386973i
0.296806408230427+2.34396398219757i
-1.01737952133835+1.83386443072484i
-1.56268159747497+0.468659860817613i
-1.02487389478463-0.879732222088214i
0.154277782289649-1.35072959080038i
1.18518906092524-0.66983805458959i
1.25458837610838+0.600055408337088i
0.308915395938917+1.48863929235716i
-0.958474302097989+1.35571403525194i
-1.70623622971205+0.211829338090683i
-1.40633628558966-1.17703717772351i
-0.271827191085881-1.88205883249109i
1.00979487055896-1.47440912281548i
1.57400328734516-0.18924055784893i
1.01172912396068+1.08504917297208i
-0.243841810332916+1.48391018918922i
-1.32092810927526+0.706583784967743i
-1.53132743922691-0.632870546085089i
-0.709742045693259-1.58754490045479i
0.590491997267792-1.57877434924479i
1.45416521921797-0.52611143259124i
1.31235742438075+0.800930481648029i
0.314847615375774+1.52279933848039i
-0.864261166351454+1.16539885124667i
-1.44205625269195-0.0168728464127961i
-0.945468082558557-1.14871129198378i
0.228634217619179-1.52842024955612i
1.33102909850361-0.81582190683579i
1.68315263097845+0.466759067415551i
0.982458953669989+1.40321030571125i
-0.209594385502344+1.43764457668616i
-1.03211734701653+0.580589565334256i
-0.932091560020377-0.557386589690207i
0.0871520957091961-1.16006700646968i
1.32029849118456-0.753347091728572i
1.89662500829158+0.379641991105185i
1.44689919331039+1.54047121967693i
0.264996831295014+1.93149187694076i
-0.834949476487875+1.33595346222044i
-1.16506016524794+0.196753756630699i
-0.51417072297759-0.780384206938533i
0.679977210616598-0.902246142731431i
1.56532179130947-0.121422052143524i
1.53224169370511+1.0116350219874i
0.586295936032649+1.65992942493044i
-0.608183585320583+1.38442551590841i
-1.26778548809095+0.373182685567199i
-0.894798409901363-0.753054046549424i
0.219831914840357-1.23950842145129i
1.31229787834546-0.752974237675671i
1.66952790804638+0.346275573653301i
0.931239972088073+1.29256777321768i
-0.341161764347411+1.48244642237765i
-1.33980389825905+0.695167937514882i
-1.4059915157054-0.521068233063445i
-0.533828913864537-1.36822226224072i
0.59034456616076-1.31397432268693i
1.25545580984407-0.432187330327342i
0.922579933524934+0.542115753238331i
-0.153342496812864+0.998994809236418i
-1.20256913998434+0.529541415499908i
-1.50331347220089-0.649898084372294i
-0.812574042969221-1.68333117584052i
0.482473233030966-1.93046984963007i
1.54288666681503-1.27484809305756i
1.65754831260721-0.0492185390384728i
0.909857515653977+0.927291806126076i
-0.164433476875088+1.00938124338691i
-0.783745312993878+0.295959682176325i
-0.498486599194272-0.626275054829493i
0.422193182301783-1.01351533223912i
1.3559372670059-0.501980858358451i
1.57723457259531+0.675190394876644i
0.836900645533925+1.8014242639481i
-0.445389016387343+2.14747135196119i
-1.50865727590071+1.45162614766948i
-1.73467979462779+0.216945938045793i
-1.1607929186009-0.749602023421951i
-0.188859451069276-0.921945731153237i
0.444898359329691-0.299693915995254i
0.294545609615994+0.520227299163693i
-0.454902479533742+0.874375179662247i
-1.29001166103115+0.375702684393345i
-1.34103633688497-0.736170574024914i
-0.523175838770772-1.77728657392625i
0.716411647140288-2.04361390827103i
1.85779148151608-1.31671407939198i
2.23083337254792-0.0928835812984238i
1.73940783140101+0.958825605543407i
0.86373940907791+1.25757167588543i
0.229118626065856+0.736411343554601i
0.285022577430474-0.0643093619957772i
1.00302191635617-0.423194453325131i
1.7906927265233+0.101297970399256i
1.98663816787843+1.25392436202321i
1.28659542062107+2.32115913650117i
-0.0194036033701349+2.688905286984i
-1.28513739664414+2.06959523411879i
-1.88262389534416+0.788984616734491i
-1.58280345652589-0.346472160270482i
-0.758516996420123-0.828812126333331i
-0.0870535535290855-0.473469741471196i
-0.0744581713985667+0.253189631712543i
-0.764250899456393+0.514819651816845i
-1.62193740918004-0.0252426329625708i
-1.93698099630094-1.23222470237636i
-1.42476004439132-2.42869794226935i
-0.165058819343848-2.97246468117112i
1.16966715651183-2.55910303062135i
1.86843177590034-1.46387350271217i
1.68561357330441-0.431911782570833i
0.913295854371045-0.0162724463771385i
0.266242984559847-0.389241462985788i
0.27453014239883-1.08245264602721i
1.04095371497686-1.39896348041971i
2.04067703434195-0.922574507785801i
2.52523377118823+0.216678652923599i
2.08048308131033+1.42013541437563i
0.900909681903569+2.0267921190307i
-0.268355097262048+1.75615942845929i
-0.813897561175656+0.95071921857771i
-0.551712193465248+0.204334404261984i
0.261623424790589+0.088988286131038i
0.856397301420196+0.73265724818531i
0.638529067949532+1.61837937221244i
-0.344831812566723+2.11215123186053i
-1.5209678218806+1.76940649293099i
-2.15790308166783+0.756299662523799i
-1.90274540766157-0.336876493925981i
-0.89709212154888-0.914101709965668i
0.0955591662804181-0.67187059951542i
0.391517498091281+0.0912181520232446i
-0.0870376592994882+0.777237482051771i
-1.01806767003264+0.724520719060784i
-1.59905688004489-0.0630915525313538i
-1.33741394896866-1.15476640071478i
-0.366512391210633-1.90445392989446i
0.855941414749353-1.82098229942506i
1.66477475503326-1.08975582058124i
1.62911212199035-0.113227488240698i
0.938693293568108+0.450393293745673i
0.22635798368301+0.24992734460313i
0.114513707204053-0.470197855595929i
0.74266724843225-1.07731358224727i
1.69099010543599-1.0515917156858i
2.426209261479-0.296701031984132i
2.39636518531984+0.841826987645846i
1.57604456861227+1.6874053190212i
0.50369141354762+1.86707764749324i
-0.270409122820203+1.33116191890039i
-0.36281991015453+0.481245277125154i
0.0811309896672727-0.0209382545788247i
0.561479538745943+0.124518366545658i
0.587292332378005+0.7672704273608i
-0.0379209419230023+1.31569514230267i
-0.987885222653689+1.30968996745455i
-1.73959197224161+0.567113021241573i
-1.86189681485468-0.631935735075673i
-1.22435759761265-1.55811555546889i
-0.305286357946285-1.86908758311518i
0.357192425088727-1.43241001203633i
0.497981741671851-0.698749736900193i
0.114075919324063-0.291646963464167i
-0.349836339771412-0.445674892175445i
-0.444029748955054-1.15658570903609i
0.0374809374377947-1.76026459256919i
0.952829620348085-1.82251271381031i
1.78661193051667-1.15917821698605i
2.0481846718787+0.00577311005260039i
1.57417191919369+0.9520929320896i
0.662805778966366+1.33008694159723i
-0.0302519419553665+0.976119174436196i
-0.139626162722147+0.308501623907257i
0.252193031313405+0.0139790020328449i
0.809806325786995+0.300022535920758i
0.993027874115497+1.11589124591999i
0.490652524844132+1.92874262757759i
-0.510472322742253+2.11587251249871i
-1.48435206540368+1.56392252059739i
-1.87143358415316+0.488571308793559i
-1.45480126887415-0.490369414022372i
-0.619942472532805-0.817359267107847i
0.0948886892029993-0.452758422741326i
0.315676371145736+0.197634265905949i
-0.103848279301701+0.55291690597528i
-0.715934617295827+0.259095446972668i
-0.918601587040995-0.522297066352759i
-0.501893984337379-1.29476404505443i
0.416111946115972-1.55967681845921i
1.36598976121703-1.13858366240219i
1.77032842231987-0.323527633031681i
1.52052575625395+0.460698113271208i
0.859901106088868+0.679418048589413i
0.241598349520701+0.295477806455606i
0.213237479774697-0.27718995916618i
0.748207691829178-0.629523447865613i
1.43962329134082-0.431791362514953i
1.81401187652782+0.237068448654197i
1.48846030709377+0.952185635196777i
0.670918671324774+1.25660282996528i
-0.160593174731799+0.980544205257406i
-0.541005773959964+0.282180120160521i
-0.24279552848303-0.369176525288661i
0.402032761507487-0.559788856293686i
0.8810596081447-0.208425883007481i
0.831953324181309+0.389378853867846i
0.284324566393571+0.760774602170185i
-0.458502934073292+0.682806430724397i
-0.937882166548951+0.100617696896891i
-0.796947266460226-0.611599832940435i
-0.159024890953954-0.965948226719035i
0.51754430272088-0.82853864586784i
0.760039099188282-0.21995855674466i
0.416179741941091+0.402974307681247i
-0.298561651912123+0.59215238961273i
-0.883553623698943+0.219986949686542i
-0.940373339889748-0.493295156802938i
-0.402096035278685-1.04336842873481i
0.374648139202921-1.10497702232746i
0.904126970821012-0.582902495874961i
0.919214258881159+0.222470211545673i
0.395264142637207+0.75292590901961i
-0.26021769856434+0.715151245420174i
-0.583254678543153+0.256726356689088i
-0.347534308524029-0.299609350724698i
0.298208635215629-0.509076575910041i
0.845864069692911-0.10299761984241i
0.920792953036101+0.683068762503414i
0.443974416809111+1.31030416419139i
-0.354899183026651+1.39719412937784i
-0.923898709853323+0.930755512088068i
-0.963487264771449+0.129419162949289i
-0.500351797682952-0.463695451803402i
0.167719569886923-0.525035877069999i
0.502162793311684-0.10516549354786i
0.414931825286755+0.47403474274627i
-0.0147206847135757+0.645425920194801i
-0.483106653394386+0.236832050258089i
-0.454048701191389-0.556811002719153i
0.123211391487481-1.22630733964272i
0.957154985086278-1.2741199381813i
1.67951164819243-0.717420635444175i
1.88446561874573+0.109362646543668i
1.47978379251738+0.768788779482762i
0.942959001102811+0.899504693620066i
0.611137644445851+0.594111788085946i
0.585654655096431+0.205270538743753i
0.897343942714302+0.0912954209352458i
1.1695403579591+0.535850877094336i
1.02546593914466+1.22594295698105i
0.366098880346168+1.66527044501317i
-0.555493252246067+1.56606763614431i
-1.29618843371291+0.899221979569334i
-1.53938560540953-0.0239816690098066i
-1.24088073230882-0.768701323945705i
-0.722687465477872-1.02010292898296i
-0.283136002290633-0.876542287978345i
-0.210970648374757-0.635279008023022i
-0.490361090002686-0.644417934684447i
-0.724110363571069-1.07209578536888i
-0.593320639532532-1.70315660674033i
0.0811945301140255-2.13889341579413i
1.00752075902446-2.04695604295107i
1.80118225758791-1.38651691476584i
2.08961894992079-0.436307720484659i
1.78385887382635+0.385899932939577i
1.18531099641957+0.823588333172086i
0.589170916952848+0.847459032325116i
0.376870421410804+0.66729395981602i
0.541812677019644+0.657582949009539i
0.73611614367707+0.977706829453199i
0.627903442919819+1.50677646509737i
0.0208304720209117+1.9382632651777i
-0.9470890425067+1.93533277292505i
-1.75267740748471+1.43680869338292i
-2.00847651558629+0.549990203514137i
-1.73160014361589-0.288066847448447i
-1.08010447798848-0.730019810732683i
-0.444597578657938-0.750967516369248i
-0.171938683071186-0.446366749035566i
-0.234519149994936-0.300489956792267i
-0.413089074845903-0.496781313255283i
-0.348167378854618-0.874635162720158i
0.196923491463265-1.24537955371495i
1.05001567460943-1.30232037947926i
1.81254646103142-0.812896366384133i
2.10784360104827+0.043337838612468i
1.79109607809256+0.780813987701171i
1.13834307662221+1.18335508063011i
0.54295815786644+1.1106353085938i
0.322572799532298+0.734601385057443i
0.524013121243003+0.425724996723566i
0.81071692442525+0.435175763404848i
0.826767528996539+0.781937817882945i
0.382004513828335+1.11595338978135i
-0.290204046901598+1.15845667030451i
-0.843948091807764+0.706490532600243i
-0.969231674371731-0.0622876251768516i
-0.564143628274389-0.763941407452357i
0.099979301116748-1.03469289542955i
0.634630302507553-0.811805026886027i
0.760440955928695-0.332288227652535i
0.464456332612986+0.129234478424026i
0.011460797300064+0.149316077861505i
-0.202818789141843-0.207196431644142i
-0.0381119340406796-0.616675503211349i
0.424062303043144-0.775484768608499i
0.790135702515393-0.462104143584133i
0.765344893270665+0.166592902386149i
0.318438089696799+0.709584328375324i
-0.40890112039633+0.774951023388154i
-0.930077634970613+0.350042893665629i
-1.07134303379028-0.363460943811814i
-0.778632799418464-0.961057540049223i
-0.2125826341253-1.10241065190414i
0.182914066904085-0.821591343575619i
0.247294571295498-0.397277338036452i
0.058759658297595-0.201891040919566i
-0.0977373408815815-0.371270004373132i
-0.0326852322507728-0.792681229703767i
0.420790965037695-1.03831459108348i
1.0713461098297-0.85471068625973i
1.54412826314855-0.219848593205731i
1.64567005600701+0.679306243092441i
1.23095111289223+1.36765651855532i
0.587245350067999+1.65135993343472i
0.0171128694713288+1.46918958449337i
-0.296364426866927+1.12895157772224i
-0.277998458770235+0.954836417797426i
-0.220250501283108+1.01442643273176i
-0.346915534419578+1.26461329442424i
-0.766114462793702+1.35558056021373i
-1.31931136037415+1.05047352588648i
-1.69724763127998+0.300275182821278i
-1.74154968880218-0.575026357630031i
-1.20877597310556-1.26819636177902i
-0.405051600223441-1.55365938762345i
0.24164938745517-1.40712454646827i
0.666255898190843-1.13368489640197i
0.758482730493797-0.918134652079745i
0.734189240928299-0.967860345789155i
0.936828754306359-1.16060560241032i
1.42305515740308-1.18409890031945i
2.01689391458821-0.892970061421868i
2.46655122735052-0.199981761809456i
2.46185544382545+0.687230198299453i
1.9512513128289+1.34646991527461i
1.17160317105596+1.62646714524895i
0.436742899619573+1.52960448536277i
0.0468316954080866+1.18592931040361i
-0.0375501187888368+0.941982356898214i
-0.0340756259488+0.915329743481927i
-0.16946087702158+0.960352792475466i
-0.600658752468097+0.932775285710363i
-1.22318521877899+0.665927786264137i
-1.65211483344954+0.0626937626031586i
-1.69151282376187-0.693059871210171i
-1.29761621606469-1.36444244497576i
-0.570346994872805-1.70454471697847i
0.0683777472268479-1.64582464157657i
0.365705180587211-1.37001479782804i
0.3648025050044-1.06878210300816i
0.272212437961622-0.948434156072039i
0.347023573909036-1.01010337916602i
0.684354026472067-1.10022566831201i
1.15685501949452-0.9453149262274i
1.55209098974282-0.48886991597382i
1.58887773719107+0.155243024558246i
1.22986987230202+0.80233764478941i
0.669413246095164+1.15494420702644i
0.144360943950833+1.17365439494871i
-0.114162736769288+0.943664255060263i
-0.116043767483654+0.700031097331471i
-0.0274270088775215+0.634707097667643i
-0.0391742862356884+0.795397678198741i
-0.297850334455272+0.98403331596951i
-0.705103376883182+0.942486860790605i
-1.03974601549799+0.649285341964986i
-1.06951306426102+0.113850709411248i
-0.720618079239291-0.386527070590825i
-0.263502676051084-0.587338166459144i
0.142421224581921-0.49126927646018i
0.339380791736231-0.17170894422827i
0.211188652631012+0.117771357472554i
0.0333190335164217+0.125625302370192i
0.00933090418126852-0.108200511759238i
0.189816987136294-0.426767032436121i
0.577173915216051-0.556183528520559i
0.955144245587897-0.31969756056271i
1.06109085748165+0.109846688237784i
0.856465932784069+0.519562072452706i
0.516311824826075+0.627759898606814i
0.235099904866731+0.381618242278151i
0.144950406608485-0.0229025076361711i
0.331422191986098-0.362224267218664i
0.616472734236425-0.384303775971072i
0.814427759037259-0.0991720473603253i
0.801804179551709+0.225978620862484i
0.536399001295271+0.343301987284895i
0.275461889162404+0.218330016323717i
0.117403632115208-0.0924504308838365i
0.180823534606857-0.417019505511312i
0.46528367534273-0.469317117962828i
0.707916648295949-0.201481644863388i
0.723418115646789+0.133465290442153i
0.494551412079625+0.392339639419794i
0.112076616480254+0.400808822003434i
-0.235394737049687+0.145099854892526i
-0.406289225412924-0.140240238620032i
-0.309584035412148-0.341345345424647i
-0.079038561860688-0.31553284153033i
-0.0139594778449692-0.187315859177611i
-0.0923516912403323-0.113013707242851i
-0.330124385537121-0.143744696913438i
-0.488519961846094-0.356610170796564i
-0.442000842713112-0.663675260395779i
-0.20365779762151-0.833169393035405i
0.187528277955122-0.762308021495649i
0.487511836290979-0.523857699660797i
0.617580950207653-0.187718045140602i
0.482138468472381+0.0421376465229024i
0.293785237529886+0.0961609907605035i
0.197494892004153+0.069064461590189i
0.219067365852981+0.0523817956248733i
0.410267245893168+0.151733285269687i
0.560509932313376+0.355759557763019i
0.538273220303602+0.648518574316831i
0.290660088468263+0.859500296841716i
-0.0788526467298789+0.825611796277133i
-0.339083947181235+0.686548543557824i
-0.347677166599383+0.403843441759534i
-0.143572016718805+0.14932740861909i
0.0993154527589209+0.110424564949958i
0.310303927232017+0.166134929670485i
0.308286614350665+0.284218983316127i
0.132615391853207+0.355023402988648i
0.0023512795781269+0.30130836178928i
0.0101669729132582+0.0797402137166598i
0.245318621431075-0.102867361559963i
0.511772841541446-0.144146516806233i
0.71335556442261-0.0684536793035162i
0.756787592610623+0.147170073147313i
0.537322531303051+0.315964740353686i
0.248291051839845+0.367812397568719i
0.00679638406385601+0.182267258316617i
0.0377643553832635-0.140461859696587i
0.300341871330923-0.413545958651471i
0.49813083200303-0.535187185862354i
0.631259863346991-0.448517256515569i
0.650929394019262-0.303025082212715i
0.543659886823654-0.180641558424533i
0.483338052832562-0.250774692864994i
0.564691379451445-0.356802349446247i
0.712555055163871-0.398911404702221i
0.894289529533987-0.312021353025541i
0.948204281831293+0.0347597981575709i
0.765975589898406+0.40053114848722i
0.453929134333583+0.704397494934345i
0.0803927498450353+0.760673704072145i
-0.288090136508265+0.582664143530669i
-0.455653623084951+0.375418749330222i
-0.497071998753935+0.164050274970957i
-0.600944552656838+0.0905803704380354i
-0.695166203366876+0.0829768500950543i
-0.86665282161359-0.0188883133346023i
-0.948434230565221-0.288344896545836i
-0.861183258850222-0.712532512432401i
-0.609603370546379-1.0617263992983i
-0.144246566496303-1.20967460064284i
0.321619006766165-1.09739696345526i
0.691266086098245-0.746982008406961i
0.891480202795801-0.328001259623198i
0.937529031209813+0.00474422915127366i
0.910673313647764+0.249439485884634i
0.865851119692999+0.461446995157267i
0.842635992846021+0.658298196569378i
0.731737244849307+0.963741023053602i
0.529580948806991+1.32651763702091i
0.216431474715661+1.56362046207072i
-0.25023971838946+1.59228328679115i
-0.704157743838169+1.34777927578589i
-1.02476999070401+0.891193223022142i
-1.10452067702933+0.382423625483264i
-0.998918920807278-0.0392267841745823i
-0.761147137741356-0.330168809480322i
-0.438525893303996-0.554782940345429i
-0.14611829801137-0.716108101101582i
0.149692304758767-0.882183461835952i
0.431495414744332-1.03850028319691i
0.838597240940453-1.04103214179862i
1.28338806772122-0.879341676690078i
1.61156390171864-0.547056939581585i
1.84952869169553-0.0534853259065821i
1.81553888134073+0.425260419947906i
1.597390285382+0.779459156127586i
1.20175293932786+1.07423377527244i
0.708339472177867+1.21400719235576i
0.343330132872475+1.20895756486625i
-0.0215257532870143+1.12258033589905i
-0.32988192061108+0.936286337130224i
-0.625050184465829+0.71771003795902i
-0.957886168355921+0.343453685032154i
-1.12008732770963-0.145161223892855i
-1.16685128457734-0.598119151097527i
-1.01670875799556-1.03296318818545i
-0.57143132810281-1.38371379852662i
-0.129450234650535-1.57404389158425i
0.267354634301779-1.56794485186749i
0.639464556776787-1.39991703606988i
0.842714072163579-1.16043660784361i
1.0016036655428-0.878067789875317i
1.16312183969517-0.533891022458132i
1.27109837414078-0.14830456600505i
1.30550714802776+0.244989375697942i
1.1380184757546+0.651832441977855i
0.783171108610481+1.02918055335928i
0.291944411427425+1.29505972966871i
-0.23293651531526+1.36077231926498i
-0.59726946897212+1.22820932420346i
-0.833628767363031+1.00587068448429i
-0.993081754845517+0.711904455836601i
-1.10899494179386+0.420707765201378i
-1.12825702673128+0.196036197100028i
-1.10189903150104-0.0721865118322932i
-1.01329826502487-0.322589203638242i
-0.75391963808198-0.546291829825474i
-0.424825405602524-0.799386811644996i
0.010962859187463-0.880296912340387i
0.387320135429537-0.836048636693536i
0.682546526908032-0.682603998124082i
0.916829581655193-0.344538913846625i
1.03189693352991-0.0316195153698673i
1.11885355936251+0.220959178804071i
1.13359111959845+0.434878526131555i
1.08301222968543+0.619250026773009i
0.915097864546895+0.80470394852776i
0.686799393970575+0.957484929668625i
0.474637435957832+1.09072023756949i
0.205917438431957+1.07673124438801i
-0.0580224354543724+0.923921474447456i
-0.203345639061632+0.719617114652381i
-0.313927302482213+0.454286381709778i
-0.444990429122669+0.196350742805072i
-0.449994740951869-0.0344635126169157i
-0.411441962133722-0.243047171024161i
-0.339688760919128-0.501685169549831i
-0.104655544655217-0.733511622324523i
0.131513301472156-0.871711793751009i
0.363130924898849-0.946506136688793i
0.585703823493123-0.904325260270617i
0.724138378397989-0.775847818460954i
0.836137319221345-0.571626173318173i
0.881555093583945-0.413237340318588i
0.955989922617953-0.236001189495857i
0.940769247352085+0.00785046799658961i
0.733410442515198+0.21089743609135i
0.553585420921234+0.458268505546666i
0.283230142138173+0.628766005489491i
-0.0905269542345574+0.681278579484843i
-0.384420937601266+0.617751237424789i
-0.605837833324508+0.432312621475949i
-0.812417817747112+0.185993730792519i
-0.948871940009207-0.0602821300301586i
-0.972450076166408-0.28610099088808i
-0.917343279872368-0.516378849019992i
-0.757507495921747-0.66511052632543i
-0.526941221031994-0.905150888668841i
-0.198672143238497-1.08036607404186i
0.170431678911733-1.02630610356934i
0.493264148163406-0.914926502362241i
0.731762241707077-0.606440827873816i
0.901126878074259-0.227375259576773i
0.998017166096262+0.107349195545036i
0.982877437871878+0.453939973271884i
0.930912776036918+0.724038426188906i
0.739998928263884+0.99171638107436i
0.450072055978971+1.27305546262353i
0.0664792321000108+1.42290023667883i
-0.382487167081744+1.4464286387483i
-0.70812875586126+1.3172642484407i
-1.03462391340082+0.898599655015298i
-1.15710327287357+0.364082707526429i
-1.05420796803288-0.13013699893222i
-0.920154821367902-0.537430641419736i
-0.59394353432266-0.800259327919914i
-0.245266147612815-0.989792122839245i
0.139923240644006-1.1032131902185i
0.556161505921399-1.17964981958733i
0.947452726226996-1.18286066346236i
1.33440699687753-1.01889412191766i
1.62335696550607-0.685176557169418i
1.86935700711713-0.223435235668479i
1.85316933164825+0.325407489571033i
1.64302795605492+0.832185007553267i
1.27907808317075+1.1336918526625i
0.75243624781122+1.24656483764915i
0.297515959127396+1.19448884272619i
-0.139407568269251+1.0905230998662i
-0.482700667602806+0.868136370331588i
-0.72840494409362+0.559741404269398i
-0.920064420666331+0.225083221474648i
-1.04795077108506-0.266577916074376i
-1.09290541213264-0.730747673539348i
-0.910703814462439-1.18428956698154i
-0.53580673863318-1.5412060735287i
-0.0605054812789908-1.64744330571586i
0.454185599434504-1.56152135243163i
0.894183983598325-1.26159546316441i
1.08426807889093-0.966761401446702i
1.08694286333137-0.6277493034326i
1.07880578615123-0.230385464367267i
1.01110561548202+0.0806809077567981i
0.89569289076311+0.423364526954069i
0.722921077740695+0.759523365876895i
0.408060473137475+1.04491022712339i
-0.0901764638344106+1.14658053035224i
-0.632583252239362+0.988375836592826i
-1.0349346009333+0.685976472597812i
-1.24613792058803+0.270439172067194i
-1.1278776872864-0.118603580303108i
-0.841604941441355-0.41018546516388i
-0.592933690630675-0.608686852650318i
-0.370653920026171-0.655788560652059i
-0.22896915849726-0.716135343095568i
0.0171877950193999-0.774735623934925i
0.349643769182565-0.727304536445346i
0.751723961600877-0.631097403990498i
1.17781711255648-0.370172759364109i
1.34796150645699+0.0919631305922597i
1.31233934960378+0.570801392785073i
0.988798688380746+0.994004843909705i
0.511620154698554+1.20338173191687i
0.167941571974998+1.12904365053811i
-0.0640854918008835+0.971432255090149i
-0.155125040733863+0.741815631461315i
-0.188119433449639+0.554636096748388i
-0.286436953560448+0.427318752400137i
-0.44012849988459+0.275120362937424i
-0.57017348601098+0.047841916588998i
-0.560022725922561-0.352052633088517i
-0.345430264744457-0.756860331811386i
0.0533089639454866-1.03215741963232i
0.505070008888081-1.13777937166118i
0.887950592335438-0.972946546918975i
1.03939515438613-0.66532441603685i
1.0339619951925-0.390935850701431i
1.02276549683966-0.217233387534855i
0.965230554349954-0.180969086946633i
0.995733007413618-0.10877250827159i
0.987906365065736-0.0289819113196198i
0.867221776610227+0.203807369149268i
0.660262559132005+0.53051958054723i
0.24478558491401+0.619128644992492i
-0.167777224794049+0.516902463331011i
-0.378374484548087+0.142867412207633i
-0.431579099333905-0.262340960127357i
-0.346434381621392-0.518662169658114i
-0.122112019866368-0.556850059463766i
0.0404543636492749-0.411634644608333i
-0.0036424989547443-0.302038470235113i
-0.112754634800536-0.27028240371639i
-0.187290874937867-0.432249536737264i
-0.115569215316847-0.623599026950243i
0.0958877867086675-0.703046315572584i
0.308984457793846-0.571551069034421i
0.453641943418183-0.229333509580945i
0.44006597612042+0.114206738984501i
0.227529930955854+0.320228666110225i
-0.0558405139292035+0.261620173580061i
-0.180446887074483+0.0719357611158263i
-0.125011723824316-0.117117554762619i
0.0853918317691494-0.179664992960692i
0.319917764170302+0.00814259106212853i
0.371565029219066+0.298939530928728i
0.204290264693311+0.504405135327153i
-0.00950451401154838+0.468220932387521i
-0.156699854882055+0.229530462987283i
-0.184767850096887-0.00822229632221777i
0.0655452910047852-0.133198102526687i
0.413125453678751-0.0797972174034707i
0.570032853961594+0.169865896810119i
0.521858976401326+0.396844332875796i
0.30366561783067+0.428416804119758i
0.0462077437419152+0.28832303461764i
0.0320726193692868+0.0162033467608282i
0.249484249918702-0.20630427872075i
0.572029168848606-0.216920207855924i
0.851087516448053-0.0290707453308303i
0.889497187534812+0.229993612379938i
0.722535743743779+0.396250281106124i
0.445155876281165+0.348039887460682i
0.268404011535632+0.165598925559982i
0.334938268016145-0.00234122590616643i
0.543853347719484-0.0616426385651554i
0.721934096503598+0.0738076340158312i
0.638709760461096+0.292379982272392i
0.316448684200465+0.406955762555023i
-0.0858317703631706+0.301938695666105i
-0.379966769651355-0.0503442354174032i
-0.366431942279357-0.459718650169422i
-0.116924308628655-0.762007509104501i
0.210888362946033-0.87778756939573i
0.450328271120818-0.759051975055962i
0.461684754507771-0.544425035796199i
0.323830262943616-0.476709568168319i
0.241045575344349-0.548167335075778i
0.339141281218858-0.669962823822849i
0.627902196392883-0.744265010328301i
0.987588740767286-0.540483540950657i
1.1797933805628-0.148763938768675i
1.03284543668152+0.382904388451579i
0.630931905055005+0.846019436647108i
0.0932668639970812+0.949338530885032i
-0.328059281115355+0.782100325546987i
-0.475143845483365+0.499885183342726i
-0.478199416829416+0.22831369139696i
-0.364562011507463+0.140269029987034i
-0.380004370952423+0.27505543977038i
-0.643869850804704+0.35338939834721i
-0.875900411194977+0.219602159135052i
-0.964599551914525-0.147160130870905i
-0.8024153107744-0.653686558739294i
-0.288445751109102-1.02362174946455i
0.317354307891975-1.02237601013747i
0.77092933775128-0.690091112549931i
0.971906367354152-0.168852897504039i
0.866210236307762+0.288168001839344i
0.643599630368477+0.441810543588906i
0.542444621421181+0.387067849584127i
0.608168849638947+0.291719634221762i
0.77920702810083+0.336105624808281i
0.877792889175117+0.636478965867753i
0.694586805532547+1.01506593299856i
0.250885376545443+1.23000000107603i
-0.238376202167551+1.11182049164561i
-0.540767804854629+0.589335065205784i
-0.5119245178501+0.00599582160100136i
-0.187453516933157-0.408662955242732i
0.220764655447121-0.509789230721826i
0.527774633292173-0.296330982821245i
0.555883832418654-0.0913654225785174i
0.409614743275026-0.0584345076652116i
0.338557803153591-0.299832797887653i
0.403957965637773-0.583706832814223i
0.729059298834224-0.696246379293227i
1.17035849026569-0.500226656116419i
1.37022089131391-0.00923061656056456i
1.17858251206377+0.501366772755944i
0.675473827422115+0.819674235466655i
0.0974118986934036+0.711859568872147i
-0.271793961161765+0.278256064601136i
-0.301547980433375-0.166431643567525i
-0.0940307721800366-0.35886313643489i
0.170037587115224-0.313324491576817i
0.250168227604099-0.0922950866810156i
-0.00745892041237689+0.0788878188197612i
-0.344159156066958-0.107488450679376i
-0.460360430508755-0.46866380900027i
-0.301200793510428-0.839046583450974i
0.130372534683537-0.995897628820088i
0.660439016068872-0.732274496944529i
0.927640984719234-0.24646877820119i
0.755684166559888+0.293447166059998i
0.33965199411853+0.586017666298493i
-0.087786525071653+0.531115221622008i
-0.332854800470519+0.338845903294416i
-0.242992643337427+0.0714247946589648i
0.00804053501748915+0.0288707852998839i
0.156644681411175+0.2608837637861i
0.0780972547352232+0.509778402560818i
-0.310166371940098+0.626346561990414i
-0.67300943737112+0.447120425131577i
-0.74020232064167+0.00024600808493182i
-0.514922495450798-0.393717642326497i
0.0183724581714355-0.513203737515877i
0.50988323522749-0.379359734116821i
0.774339029368133-0.0151370623972966i
0.686756830217063+0.404190826992218i
0.355268650771553+0.5678154457728i
0.16056152326349+0.4566280831871i
0.168929028954755+0.247385881369902i
0.459900491385143+0.106120232520384i
0.747906690478034+0.206691060858851i
0.795770980359092+0.520955069318232i
0.546633373708549+0.844502492580969i
0.0413068922432296+0.942394037960159i
-0.362779970060133+0.667331810059987i
-0.464228052614736+0.115861998525874i
-0.196442625210919-0.39851070752252i
0.276268661759063-0.632134595490971i
0.686114049115317-0.494750520236114i
0.797130316680917-0.13112751476081i
0.610934169812995+0.129999699364934i
0.356441980951791+0.157727442798848i
0.221060710081314-0.122737530781233i
0.343277747157445-0.424437229083845i
0.67799243884459-0.472608055182756i
0.986537459352865-0.295885210625119i
1.00113564730819+0.221607280918608i
0.633861734395432+0.73590924499887i
0.0204206998880667+0.858930596965105i
-0.512240909407864+0.561257988630358i
-0.691686010944484-0.0256339931475871i
-0.533015630498383-0.544531067941576i
-0.212622046229144-0.728833395850534i
0.0665971923924934-0.571840810026536i
0.074172157942145-0.231283526398431i
-0.14715131329595-0.0550601022953693i
-0.393738869545912-0.246608763779882i
-0.454916272450934-0.615529023907557i
-0.175451203269245-0.953687502016745i
0.338110211263549-0.985418007378357i
0.780720175656226-0.565732052993771i
0.871399428606352+0.0953184069097012i
0.619284362557994+0.6175920105443i
0.101288429486947+0.758358809689362i
-0.332920964153051+0.512727168436084i
-0.437346897352445+0.113236148828093i
-0.265413266127363-0.0851582227995288i
0.0931554983913595+0.0241571017267945i
0.243652244453948+0.374577204639197i
0.0204833787349691+0.740995948033199i
-0.415044483037958+0.727427708934739i
-0.733530147474974+0.347121169104539i
-0.776414450613688-0.216386088688427i
-0.394710664763132-0.702756875714219i
0.268749319260037-0.664695246903437i
0.718752454187181-0.265717803328243i
0.873553597210406+0.250639410873875i
0.57822434294535+0.603192534011478i
0.170240953564409+0.557130604474306i
0.014468299768283+0.245637348288516i
0.176177337084078-0.106407732045288i
0.60512758675356-0.132129644359087i
0.933350999119181+0.192029993647044i
0.934977874711192+0.689974094127256i
0.495019115579038+1.04550392087183i
-0.115371590266092+0.921234386476685i
-0.553622406817821+0.397377522695434i
-0.572168722791884-0.205768767065349i
-0.165748265350749-0.607587572195031i
0.436348133829969-0.633612216020157i
0.770436792688495-0.271682285162183i
0.599630073629869+0.130416580009062i
0.193414804775273+0.230350910362793i
-0.242656385885913-0.0356836064834747i
-0.321038419806893-0.518685003997132i
0.067967483210657-0.883310560386987i
0.591241766204047-0.893638259463932i
0.985852714728309-0.526042188947971i
0.943828739635196-0.0231495645747848i
0.438583150699136+0.302870889667198i
-0.08612537685208+0.284326458339383i
-0.35238231534324-0.0810118882313154i
-0.279305216771337-0.531117674134025i
0.170893371765479-0.730110299046838i
0.604890784717288-0.522663273132469i
0.645951890263341-0.0383939304543186i
0.299525361716046+0.359962202344124i
-0.222351677325346+0.477014404107224i
-0.582792650998307+0.235632329123085i
-0.643215803252165-0.20482818153387i
-0.31789378686419-0.478647492807938i
0.113985879821505-0.462779946515317i
0.31253012248983-0.0757324735902284i
0.148168039633483+0.369339887169732i
-0.346989440637015+0.533450060490166i
-0.787509084803515+0.363628807611293i
-0.891739801085807-0.16291560124171i
-0.559094677655318-0.659109849233178i
-0.00726482272711598-0.815613022047129i
0.461094964344091-0.596307814877994i
0.598601466448611-0.115715777408177i
0.396038861292308+0.296958385989254i
0.0511870675321236+0.414405363956628i
-0.129887382632773+0.12786936348593i
0.0846525816136684-0.302027007917254i
0.561627804264761-0.408621242870667i
1.03993324801163-0.124244021951258i
1.19028185091576+0.533748959529948i
0.896473161402787+1.19165635513546i
0.283754719630407+1.41348744851743i
-0.333958164100853+1.19197624041298i
-0.613966955605412+0.557284427921592i
-0.451584315209372-0.01056834443864i
-0.0466949599912131-0.19904229776836i
0.223823858104922-0.00593651560456265i
0.129674879898616+0.379180226904427i
-0.244281547900263+0.440290449447668i
-0.672983997741411+0.0598956325083186i
-0.823450055682244-0.614976898616191i
-0.47554129400544-1.29370564109359i
0.224586425353588-1.59470535531979i
0.943224978009916-1.31849338199927i
1.26561416183008-0.680472269415265i
1.10296843278103-0.156693670024936i
0.692147560355768+0.047170805440016i
0.322539645707372-0.155445230782007i
0.275303480571723-0.627707373738252i
0.62862275046673-0.799739190605696i
1.0580543950546-0.485179596804386i
1.19943092097827+0.126027272331516i
0.868727230118601+0.697758350888519i
0.141436659744455+0.840435209383118i
-0.512706858088867+0.518742067209705i
-0.788749390461914-0.106895928032554i
-0.595393791819673-0.647906772795667i
-0.0247183368494755-0.771455660046203i
0.416592264320814-0.445045137176671i
0.414948599011147+0.032231845608294i
0.031683297223642+0.310574334227514i
-0.483310401291512+0.166740652121991i
-0.689712649460903-0.304781416582039i
-0.40414269933292-0.689437551584519i
0.157035056519825-0.78758906130775i
0.657433514630959-0.393156750531697i
0.776156388999454+0.294824785554931i
0.360477407246166+0.77204031867523i
-0.291943354518217+0.803927012046976i
-0.752413394522887+0.428726936470465i
-0.781848956733693-0.102852800686299i
-0.359922311566705-0.492876181825076i
0.191155334017908-0.442851723504359i
0.499525131583193-0.0601371526620293i
0.369043161577642+0.336067013311654i
-0.0827418371716017+0.506400660127216i
-0.475166998516475+0.213338179363917i
-0.482584885816408-0.348833925647415i
-0.000122771813198405-0.769021343106158i
0.700743216077736-0.815315107546578i
1.20374788020631-0.374432209807765i
1.28375468098445+0.260554704694261i
0.887058737755602+0.725538087525847i
0.304907244358885+0.804483013040524i
-0.0298825232788025+0.424320644868579i
0.0435687087888134-0.0329511645061758i
0.41434820767019-0.273484695763556i
0.79848520107123-0.177834407829914i
0.861305039593251+0.300072378418428i
0.481038656508623+0.696505282435355i
-0.101798012497064+0.645204052106638i
-0.576464740764888+0.239330757485077i
-0.566572589733266-0.407738753008003i
-0.141881247230995-0.965657047474522i
0.414678539084962-1.04871259118065i
0.875095178995688-0.729919147569582i
0.829959119925835-0.258937027840251i
0.447795275760784+0.0711667838258272i
0.047215543996503-0.0600894457718602i
-0.0747889851695681-0.511990699183541i
0.170843679798516-0.934846857668899i
0.640750737364604-1.01458988148027i
1.09834014307586-0.6131706763701i
1.07328666127041+0.0031963209171617i
0.637951897391529+0.541502254754688i
0.0440778459332508+0.585592104970971i
-0.395525242689391+0.186370505254414i
-0.380256299659928-0.323199950876617i
0.00184764567712029-0.646364839619138i
0.442127626989638-0.450154733875639i
0.580591517769914+0.0894725249304288i
0.331566306268789+0.621963021165553i
-0.250535427427069+0.758335183265831i
-0.799706989017499+0.3983742561462i
-0.906013063108341-0.231096245917804i
-0.567292466090636-0.710242448158256i
0.0540806754034926-0.729981065024291i
0.467900740795532-0.307509571719437i
0.420400205316619+0.276690704782798i
0.0425024774552658+0.644080362657537i
-0.507103216097248+0.491508833945405i
-0.753805803931673-0.121205379992537i
-0.52248585720391-0.666879145114214i
0.0677949666156716-0.869619742219447i
0.686520013168934-0.561967190170141i
0.911094860092724+0.0279594645829487i
0.704333741494117+0.485177665135127i
0.222181109493588+0.569397700031039i
-0.160122014912261+0.154446093265203i
-0.122549386148103-0.349268248611688i
0.370203644277372-0.611553907507977i
0.980154265935946-0.448056380377912i
1.32302477255353+0.143064554973616i
1.14480033408945+0.709816315406258i
0.521221904287189+0.905551295064305i
-0.0294730718110494+0.647138194362083i
-0.232203281462947+0.056275599341417i
0.0221384160691343-0.443969858593062i
0.61403340475001-0.524662282538674i
1.04302072679533-0.21920584822417i
1.02101626308481+0.280699524084479i
0.572421062397566+0.590856577027225i
-0.0435752700916992+0.459524615841502i
-0.324924455029025-0.039057962797477i
-0.151179204164435-0.587268529796952i
0.346004108367956-0.802072825677599i
0.962206418096085-0.588306244032393i
1.11392429234364-0.0453562489616269i
0.753332970262217+0.446538991551156i
0.135800482700694+0.542685163970769i
-0.433683540246785+0.159247627448663i
-0.450114210395743-0.423031317733868i
-0.0260115353673751-0.762721257910718i
0.515442300257995-0.732913864748349i
0.814551639656532-0.251753153078492i
0.57839275274628+0.345807347823454i
-0.0423875682257397+0.570911405773969i
-0.65656820071133+0.304416747387776i
-0.855052642364871-0.252842618599329i
-0.535365369459162-0.813440156923353i
0.122719635347242-0.997936808786539i
0.663784623107335-0.577178638323733i
0.73495485117179+0.0180272397088229i
0.323776829360447+0.478221121399303i
-0.299654449810657+0.532128767666621i
-0.619426613120104+0.0863826175941485i
-0.472589450962384-0.448376746549703i
0.0549135878889582-0.739271445167633i
0.630668019411317-0.543178620521389i
0.843454278858778+0.0809581794416241i
0.591818319446271+0.687547312486483i
-0.00639904681359356+0.873774178109017i
-0.474798335800087+0.511049739634371i
-0.49612016000014-0.0963761104449925i
-0.0614952631028027-0.541841588081146i
0.574608907224847-0.573487930855363i
0.972765637484649-0.114256967747678i
0.950382186286176+0.503825896317826i
0.539646942870998+0.873005525907093i
0.0262674805830576+0.701519658924093i
-0.167647039252696+0.19798327048157i
0.105457792649044-0.284821292426982i
0.641900992668841-0.453667701250593i
1.10906501571596-0.0624875519714668i
1.13502860854018+0.584988401201622i
0.742741999740962+1.07156038367954i
0.133219640790087+1.05408073391579i
-0.396891291550116+0.579317918128903i
-0.41226814536786-0.0712936760280803i
-0.0387596154500461-0.534314960473224i
0.439650867635466-0.491882429325253i
0.722999595220077-0.0698771697796269i
0.504109911314169+0.382294233441506i
-0.0256069733521412+0.476153291953551i
-0.453487727283645+0.084152577610209i
-0.544703815027479-0.602897393521006i
-0.118765122761251-1.13114637211578i
0.562980595168124-1.16607137462359i
1.02884836378303-0.731146769363275i
1.07692420864141-0.0576501435289018i
0.642541480453616+0.380742789104342i
0.059585121099011+0.388281477362633i
-0.331418734406512-0.0684417129267459i
-0.286575121870376-0.643824438745455i
0.184935433005263-0.773586040094357i
0.67052536976886-0.490811213418602i
0.800652844421045+0.122115252106363i
0.382589517126191+0.641523715763519i
-0.282557094130673+0.684163543469159i
-0.848279181164061+0.225672746280891i
-0.972104382416586-0.461255455297602i
-0.451780359467639-0.939345170695248i
0.200329697569434-0.947962610769673i
0.69177234625659-0.427013684344814i
0.706551292844278+0.146083877868726i
0.216603196793407+0.465235657366937i
-0.2474478713086+0.294569751841445i
-0.408397703687415-0.181403597070863i
-0.0438058899550196-0.565816571701862i
0.594031069990402-0.5749024256533i
1.11940013392161-0.0575793695175278i
1.16047795977829+0.627558371517268i
0.636834361046642+1.19802259770792i
-0.0591277880712222+1.1943243226576i
-0.550300951130414+0.722936463625314i
-0.505111482460057+0.202287424110767i
0.00301052894251302-0.142776028079759i
0.525038609363952+0.00778235401235666i
0.666752070083532+0.451488130685979i
0.362657713547061+0.827820098901653i
-0.261545296056574+0.907034817713344i
-0.765177700122384+0.455146682496482i
-0.698409642551493-0.300076102821364i
-0.133866097622018-0.763601468827502i
0.56254410581742-0.781743571854305i
1.05365790891884-0.342915977469623i
0.999338546876218+0.272027712899649i
0.508028255192729+0.586416402163513i
-0.00308762606705656+0.470019478924365i
-0.25437256940874-0.065561357565517i
0.0393449224130363-0.586648905607574i
0.607838417872136-0.706541171561872i
1.03104133924668-0.354681836144696i
1.02892432680504+0.286629939352678i
0.503832973873584+0.731266640531977i
-0.184613813836953+0.706057018196047i
-0.65639197235196+0.169824961295646i
-0.631781511361054-0.548630273262161i
-0.138787613677382-0.974461631215537i
0.451515765083796-0.978374385819344i
0.746284364466585-0.500434844602429i
0.568129350154648+0.0651978877801536i
0.0400501638691568+0.246223693045922i
-0.405510571092646-0.0164844006320463i
-0.4346310904704-0.582140293767835i
-0.040503854662006-1.05490834622166i
0.577712351724482-1.06756619171793i
1.01026534935568-0.526784272590715i
1.00318342813268+0.208690486161479i
0.498887359657648+0.736166596316419i
-0.149352557597434+0.747563734520267i
-0.489073377425424+0.276471901957201i
-0.40483459277637-0.25703000891721i
0.0651246203031993-0.458871579642759i
0.51339322576756-0.130564731936048i
0.594078066881392+0.460934617431809i
0.222848607709353+0.952321104424493i
-0.439128239332603+1.02617061583095i
-0.922168741082116+0.533392379039061i
-0.880989305030173-0.178719986832747i
-0.414017991150248-0.599701884670087i
0.215791157747685-0.496068647348689i
0.58845065561742+0.0193037298869328i
0.424728663967069+0.599291575973877i
-0.0540212840306881+0.836802685754432i
-0.573566862060611+0.554287672904103i
-0.717594874489997-0.086417237629302i
-0.310141670574558-0.667085218710871i
0.387541542141776-0.727207346858008i
0.880190480554573-0.263968444323187i
0.908370458379984+0.363529599683547i
0.508523307208583+0.753428369259868i
-0.15916728558318+0.622850594237323i
-0.488545960690471+0.0777364294433378i
-0.279050002317893-0.573471457213785i
0.287260342706032-0.844844278024344i
0.901759396466422-0.530630404970986i
1.07888449825428+0.0555266235651074i
0.723489915458927+0.538767489737488i
0.0919769659033895+0.568009018307267i
-0.405315088401559+0.127813940768683i
-0.440380876325663-0.549691980664176i
0.0249941211363254-0.985403985220285i
0.711274094893481-0.875063456609709i
1.10062518351419-0.404030098489276i
0.912464581762189+0.171485006735831i
0.331823215331088+0.432525753106478i
-0.255510658096426+0.17834147767086i
-0.423023485157455-0.394021447020455i
-0.0974848592637014-0.888624208071686i
0.498500300413919-0.970409759651942i
1.02337533253521-0.52858449152203i
1.05112925423859+0.0989992605901669i
0.583039111702578+0.545501285372039i
-0.0687707483048719+0.613583031075348i
-0.51197328388445+0.19615486749434i
-0.441263728604579-0.299994262853358i
0.0114098809505994-0.544781650507256i
0.471297432845952-0.363587120723561i
0.607442821822663+0.173219228445488i
0.258512868640958+0.635695895131094i
-0.371830774605377+0.769376825664624i
-0.884215547456872+0.455032413948103i
-0.986490575290379-0.16651441040628i
-0.567020575686419-0.640625239163793i
0.0418545866995731-0.663240643055741i
0.436436581323894-0.270431371223223i
0.401984784593958+0.295925896333445i
-0.0572507232070932+0.64096741787101i
-0.595173324307917+0.471148547462549i
-0.825169526212404-0.058634215352875i
-0.483901737134668-0.600174161511389i
0.132338178785484-0.797766506116378i
0.656302727385599-0.499645717082517i
0.79844285076203+0.124677841065839i
0.441854845123756+0.649137819140779i
-0.135357561254119+0.671289411654453i
-0.586986992842659+0.216745042583513i
-0.46934144699393-0.428197697253299i
0.0853750873387969-0.862557357108716i
0.762359552273421-0.772436304027808i
1.09945657359004-0.218497385800179i
0.920459966896828+0.399467603055845i
0.468047896725992+0.656947876890852i
-0.0839805464832302+0.401639224758177i
-0.171769187260138-0.204919502179135i
0.206665468203542-0.745389309919819i
0.810745261233475-0.787993827045212i
1.29618089945857-0.288512557802937i
1.22624824775701+0.423980221774098i
0.721115750807341+0.914994369888749i
0.0360422268303698+0.828032607566187i
-0.394695606197466+0.235677538684764i
-0.31229189226642-0.395975527776824i
0.174517469923849-0.719154041656164i
0.665603675582447-0.478642073920148i
0.741183612193746+0.0946140238434179i
0.409479234507518+0.527658536589074i
-0.250298921404016+0.5659387297909i
-0.764878722702774+0.0256310375090532i
-0.710800408067685-0.676250702701632i
-0.263433565725575-1.10476962369837i
0.358017781946971-1.04391301658168i
0.734876590432569-0.471382674852721i
0.632777559937442+0.145769043105479i
0.12875273637669+0.383871305954574i
-0.437768884127348+0.142857362373413i
-0.622867970302166-0.356522657213053i
-0.335226941509813-0.839859648077567i
0.27221837231521-0.866125854132337i
0.730083555913894-0.352071899706724i
0.65349189569551+0.235351974086853i
0.150265842428419+0.644128035902386i
-0.477216659703144+0.550526675713127i
-0.851230517572614+0.0094552877927658i
-0.720515896898226-0.541948488725765i
-0.149054283861783-0.840825529215811i
0.469712520004655-0.632836892011034i
0.727770756386719-0.071534926097858i
0.509100878988041+0.436423859615292i
-0.0459027051596958+0.550435598118748i
-0.481854312449513+0.205761455264284i
-0.494988791195196-0.322553141920324i
-0.0146486374306365-0.680239258577448i
0.652657152207836-0.602019372509766i
1.04970437890313-0.141502456560085i
0.985423812533159+0.467532851452786i
0.443003677524633+0.80356102544272i
-0.182890149397395+0.6379634066205i
-0.43068508024059+0.145150307273497i
-0.207093748640567-0.449466054611168i
0.322651958278519-0.713655404983105i
0.878462121174039-0.462496786948321i
1.04655443695878+0.0450503573116439i
0.735978122758811+0.47312706502998i
0.215011288810091+0.503044405109809i
-0.145384433446714+0.110227412214949i
-0.048538560479698-0.409300559203675i
0.468722590466349-0.712194712876917i
1.05786194336129-0.59047228797508i
1.31083679505762-0.0428864279433856i
1.0888932834494+0.57632961208567i
0.429406989420455+0.884735382696652i
-0.188543673522824+0.721205671194844i
-0.414394083736954+0.155114628277963i
-0.268130525184785-0.37692284022518i
0.183641490548446-0.519947830311234i
0.482181500461832-0.200915960716521i
0.339767229139119+0.303906583698761i
-0.18589304476543+0.550799981861549i
-0.846431282298364+0.340030918132242i
-1.12976041727339-0.343110100811001i
-0.868887598730973-1.07990637332034i
-0.280163060760815-1.4462206973246i
0.393992300466715-1.29791413190003i
0.709148052362191-0.727252865747862i
0.512956564015384-0.190317684008139i
0.0826696859952274+0.00700851828275237i
-0.25953205090348-0.278050194284376i
-0.168565589732017-0.811459037154866i
0.332829062561782-1.06995176447003i
0.931186798423341-0.79622723447645i
1.29464734096066-0.143489116928263i
1.05880639912524+0.602673608638522i
0.417932322723216+1.03475401818993i
-0.210731074107003+0.843917662480002i
-0.54066335782362+0.281030657117201i
-0.303825890036096-0.259021874959011i
0.218174344097208-0.374841354429911i
0.627054999150083+0.0138452919824554i
0.620512673958734+0.589672339092647i
0.15199583184107+0.938963149538211i
-0.443101974493918+0.81302914472569i
-0.786327388224071+0.209105493246516i
-0.599844481988571-0.519858777859857i
-0.00715307171669192-0.817385900095538i
0.612675154930302-0.588064186702085i
0.93681568309003+0.0108178889684478i
0.768329663881384+0.520624851712232i
0.23170895234728+0.628699663728951i
-0.221205742809657+0.319906242206056i
-0.241734167824992-0.305007856283596i
0.189229377744797-0.665163991848743i
0.785714665465245-0.52804126742502i
1.18255340290595-0.00595415232061047i
1.01127002345237+0.599756865845344i
0.389444166177959+0.882789508192269i
-0.205964206445497+0.664267964969442i
-0.498145053169549+0.0635121852506649i
-0.258775321161471-0.479407257913527i
0.241706929484392-0.640026547952473i
0.647831787954336-0.357622834518519i
0.71955766693486+0.151967847815732i
0.233403827634353+0.459324381331784i
-0.387637180875809+0.290659024780323i
-0.710983700486312-0.264553194081966i
-0.589194053617244-0.941449105379895i
-0.00574012143315787-1.2708933844105i
0.633745051638867-1.07003768696483i
0.926741003648406-0.540488766099705i
0.729351536120985-0.0246978621310286i
0.20984497154344+0.131131831119076i
-0.203667567254199-0.132146987570728i
-0.231731272656287-0.644315981174904i
0.189447149304663-0.925388983603393i
0.815490252617636-0.798929019619878i
1.19096271268954-0.304026496582747i
1.00495922176565+0.413178168882901i
0.404184561076695+0.797823177659019i
-0.232224254609872+0.688487906264637i
-0.610754249741101+0.203834885891563i
-0.451696192898153-0.301323292630874i
0.0529076390397799-0.480160596621055i
0.480515355283503-0.296303027033614i
0.584109162966933+0.225220795375392i
0.197682528995098+0.611575508135919i
-0.351827482876858+0.59728037620702i
-0.661793687374698+0.2038291276061i
-0.547256228812551-0.414497720196709i
0.020627877497744-0.749306558937264i
0.67020458296438-0.617998396368909i
1.01908832686841-0.040136993594195i
0.878978449750668+0.641280517582267i
0.342477820838778+0.928742576242202i
-0.159080221778211+0.803712542816122i
-0.296256891852774+0.342417506607923i
-0.0525366525154194-0.0926216335119907i
0.373271377411207-0.111018595050166i
0.675293544160093+0.237900810155043i
0.532037796703746+0.742565253283204i
-0.0407766050616611+1.01016314750665i
-0.652930134444072+0.803263337119742i
-0.974338814183466+0.167209583654766i
-0.798722584947218-0.625756043293959i
-0.201526557836119-1.06188105645429i
0.391591260568614-0.978944282082372i
0.68418106824303-0.524341830276876i
0.592188932849468-0.119364708591869i
0.189101805314751-0.121460122269466i
-0.0471005902546001-0.459365918808524i
0.147141784272906-0.986498086257964i
0.688634752671577-1.25706456795346i
1.34450059577834-0.979698280540682i
1.6749888345467-0.248225878319217i
1.46985005618471+0.514699194254692i
0.841412666741112+0.937637360520468i
0.154949479968343+0.865352984411875i
-0.204425226820597+0.321625478363696i
-0.137683745836784-0.162021591048023i
0.205718263415388-0.268841197750974i
0.480389451403859+0.0360959177328778i
0.3694569547356+0.515918980984181i
-0.15240219991327+0.763132007452929i
-0.816008965003253+0.502382668090355i
-1.15385699292735-0.177336648366691i
-0.955405438195672-0.872604281510617i
-0.324301281137589-1.26632831322973i
0.414579202114533-1.07858239364274i
0.756014113917051-0.516030891961482i
0.617466451540119+0.0198355637696623i
0.237165697051984+0.229413342354474i
-0.162911301617695+0.00724712225789295i
-0.191184705947793-0.357663484421799i
0.238271708511559-0.568395921352594i
0.770504318695664-0.314350874149002i
1.01892669926316+0.281617239988178i
0.769497416157094+0.886384320753234i
0.149857206912946+1.23085247557724i
-0.522709441320822+1.02225265414631i
-0.883298672050796+0.468919240169735i
-0.731830356436972-0.10822729098037i
-0.282699092109879-0.361644658462879i
0.13085783482612-0.196212704443067i
0.210840548557905+0.161394663016615i
-0.103616069726026+0.389004185182655i
-0.523947526922932+0.193065662339951i
-0.713621792671365-0.291666062600997i
-0.436737750981303-0.828944512153747i
0.169744077453874-1.09535195778787i
0.855333711986775-0.931790213079248i
1.22887871244307-0.421472563863195i
1.09800302949564+0.148166887717317i
0.713196872771436+0.406002751939101i
0.27869224423387+0.296747302247632i
0.171856240070911-0.0752058458684723i
0.481683790695456-0.341433443913469i
0.857153594951463-0.233738762430263i
1.05681050376896+0.165282969964013i
0.909597168373809+0.672255207055801i
0.327312061585096+0.902069581288174i
-0.349989990609832+0.693747922983789i
-0.67443544894165+0.161090373540451i
-0.557263634087276-0.452058578246528i
-0.0753227574962689-0.789503782415688i
0.393993710797546-0.720818529554117i
0.538761512413877-0.328882858206026i
0.3442875966851+0.00727002914193128i
-0.0819196203294312+0.0209686567627264i
-0.371184092874165-0.299227374695262i
-0.238619817300139-0.821524364363201i
0.260798562871226-1.10153767238415i
0.843060311104894-0.941597493828508i
1.14933533937671-0.390348202312506i
1.02679054927102+0.296535800865805i
0.571422096521676+0.683278765799091i
0.0246447089442833+0.674786555934822i
-0.244243281458256+0.322592162021251i
-0.172264391322128-0.060178322474963i
0.124538471535186-0.120059160853693i
0.36508383482063+0.196803840338518i
0.224283330429425+0.70001215365829i
-0.257869852905244+0.952593191411619i
-0.898932556387721+0.785915315975923i
-1.26888303983843+0.22830085624983i
-1.13867906093435-0.47177736152906i
-0.685727418463054-0.914301341202254i
-0.116748412790715-0.911393717987523i
0.219585613541676-0.513808628735532i
0.175195635241182-0.123837280122343i
-0.115865356745021-0.0360320543666011i
-0.325589346194981-0.347653319483723i
-0.18056825269673-0.823994727885423i
0.313572278299678-1.06293811495244i
0.965904612686376-0.903254299097256i
1.35816773784576-0.272483863766915i
1.28078425434649+0.419726267855943i
0.844506100216312+0.802058636066214i
0.299947317387528+0.745512944678538i
-0.00852150225397455+0.323921639702042i
0.124254619402304-0.0432060304401984i
0.504303992968412-0.150786310221303i
0.798869547432816+0.143330831353788i
0.74087968578703+0.641943936896905i
0.296967242016237+0.919471948012859i
-0.283348819095171+0.754190114725311i
-0.636666946634046+0.193659387850011i
-0.553557536592656-0.413782014826636i
-0.115256255558944-0.768345577652221i
0.459485713909171-0.667888441357366i
0.787092704920334-0.267852008846866i
0.665099713334514+0.16192367686134i
0.207233350936732+0.322001381407736i
-0.192535351823858+0.0757442023058816i
-0.227069763455419-0.344381839487287i
0.0674975646044585-0.660554758717558i
0.524051342258754-0.602535661204621i
0.81229419148068-0.189532271423895i
0.672457513404411+0.297576543789849i
0.146028973894865+0.554240628360543i
-0.419489498187478+0.421684061288194i
-0.732721851836433-0.0579220056286817i
-0.606625811022968-0.602356275594947i
-0.141192482396109-0.853957785039206i
0.28949232972503-0.666619970883195i
0.439379524236465-0.283448785115488i
0.193239569267247+0.00775561046567701i
-0.236837980313554+0.0158779234041077i
-0.483670152518231-0.324810048513779i
-0.344523603196155-0.726256806371454i
0.139833113095905-0.935469857034298i
0.693883974027776-0.765224694096741i
0.9474128561015-0.269590713722416i
0.790884448385992+0.272355466442091i
0.328263353851053+0.585996715244812i
-0.152314840559036+0.440354390648395i
-0.343774994313412+0.0907303723507037i
-0.0998110273871897-0.209054212786705i
0.342465818901733-0.25732484806833i
0.564281788788528+0.0612705188086284i
0.466540722036902+0.483711814829427i
0.0290720771876746+0.739785767712473i
-0.472083965695297+0.58968136707781i
-0.691786309475018+0.0947544611453235i
-0.457284228104855-0.462886468880736i
0.0878551201607556-0.763274008417846i
0.580575396503843-0.57539353206937i
0.798764370443101-0.112972844580354i
0.611200912356086+0.294481109556891i
0.197445049152481+0.411358223512841i
-0.110690198336254+0.124955246707208i
-0.0378955914151202-0.296449598678608i
0.359277717185809-0.576262211070287i
0.801442848525414-0.427179030681688i
1.03522761799821+0.07163309304675i
0.832789361652368+0.550811186430305i
0.283965651838817+0.811389222238146i
-0.210695699429995+0.625932716099569i
-0.37838525230212+0.0919840696761183i
-0.2182226274357-0.400536890538668i
0.171313193346294-0.567932835828348i
0.478817792688457-0.365716709875928i
0.490626558561578+0.0533494658066542i
0.148002541542307+0.318059255941882i
-0.313876850391708+0.162730882346423i
-0.498283438708367-0.306768733323285i
-0.363823514502868-0.795706509314426i
0.113649111841445-1.01260377092012i
0.59250730092274-0.828501500899611i
0.75971771259882-0.37081443044825i
0.62122268494524+0.0810017331335434i
0.200757349507585+0.231665972646403i
-0.126305346282109-0.00350473110934828i
-0.169284949623113-0.377280086682924i
0.11454221747195-0.605065520021262i
0.522294194349922-0.510664569161862i
0.704883806335185-0.0862324253903747i
0.554277450531058+0.372497569746777i
0.141169670071483+0.590251467438572i
-0.335093715870822+0.440073162158417i
-0.613504561699791-0.0318638854634934i
-0.437172573706924-0.435993794216029i
-0.00433657110074187-0.517765066223766i
0.338882617509278-0.294315257024351i
0.387027320267302+0.0954096810720265i
0.138310334137654+0.357308099803043i
-0.252618710775003+0.261581405177269i
-0.523556719396323-0.123028990972602i
-0.366399377915585-0.574346307144991i
0.10894001322934-0.767065887282293i
0.593873067019899-0.553669965283395i
0.867355718300124-0.128472982888895i
0.734503929769233+0.33627899846868i
0.328688398942601+0.553382830459822i
-0.0453090045699234+0.347379222640444i
-0.14981753698911-0.0311949136554855i
0.128745435387749-0.261529636118273i
0.586602249925057-0.214067531596682i
0.846265267653135+0.143722882548103i
0.710420198733193+0.567020445999059i
0.297580725178432+0.770118924579783i
-0.204457839140841+0.687294571407412i
-0.472967123489586+0.264366997270782i
-0.356959870007862-0.210785690363163i
0.0037726457590404-0.388982050095502i
0.37832748037072-0.270331115394888i
0.445413501707774+0.0377081358406085i
0.189320050547944+0.299614328821189i
-0.234376158449112+0.251602636059445i
-0.51047046978865-0.150419876427782i
-0.436961879314575-0.628736086040544i
-0.0316735424695035-0.923295378548108i
0.438299434027677-0.91994421265329i
0.647559904960833-0.54820008297103i
0.600173133200809-0.162461116460558i
0.247339072452963-0.0289248890336929i
-0.0787369625655444-0.160249075454104i
-0.0683558898597326-0.565752962144335i
0.207362906385067-0.867757209041671i
0.649082346788921-0.841577292373164i
0.95553536770774-0.505215698867242i
0.91637694439402+0.00978507545435342i
0.557572417565199+0.32597767696922i
0.135558676405394+0.307804041668815i
-0.0323307006121532+0.0404486813563817i
0.086745514040063-0.250487939634488i
0.382547708494825-0.346011147517318i
0.654966966565403-0.099144866756051i
0.661340736529916+0.353975690095236i
0.322487397038349+0.7046049242674i
-0.196665238888906+0.799450860136385i
-0.543563153562774+0.528474220705168i
-0.604101438392347+0.0999039906337284i
-0.439186205948738-0.254337672788942i
-0.073550790980176-0.30037330603205i
0.141717943549645-0.016785463777863i
0.0145738245027394+0.270857605324929i
-0.297537133684386+0.370047195529021i
-0.580513516993265+0.146553672190181i
-0.635040687367192-0.277805938777377i
-0.414541384520004-0.670020727431213i
0.0144129621661555-0.824843975472543i
0.403039301300129-0.61315785193541i
0.552134237552281-0.225067022298064i
0.426450713404635+0.101325655018773i
0.190197457263536+0.13939676802597i
0.0396497588628379-0.149175857244437i
0.140991346235835-0.459465099266789i
0.489920220815274-0.578001529203519i
0.850322708707385-0.348821081907668i
0.994461644680949+0.0894782876295585i
0.838950852362705+0.465415135692217i
0.480018140161485+0.668145588532129i
0.109692455593383+0.478417532381689i
-0.00488261010792392+0.124536067587034i
0.112194758018677-0.101078894755327i
0.369955635902965-0.138468427177461i
0.57390061803569+0.148616118063423i
0.460919228329413+0.472356416765147i
0.0740161119991783+0.543358079495047i
-0.358597532757124+0.416553700872405i
-0.544838458470106-0.0378212903756854i
-0.441183949799753-0.472230616861871i
-0.120166059733374-0.613352082355901i
0.218022768964356-0.565149433928289i
0.321149847780556-0.267032718640992i
0.164552548567867-0.121841078423045i
-0.102868006077892-0.175592609743139i
-0.29035030974261-0.440095784838521i
-0.180291224992783-0.821139942063936i
0.242854772492806-0.944497350990711i
0.663460914892738-0.831137532464091i
0.910179106261564-0.422287564759743i
0.863068667771913+0.00528751025157217i
0.512933628283169+0.234180417289814i
0.157147562228743+0.227024416277793i
0.0212203945875165+0.0336746666643488i
0.129294171986232-0.11724007312835i
0.390098221774038-0.0625797664052909i
0.553459015493699+0.237261133329785i
0.40858122193984+0.577289409216002i
-0.0580636867946686+0.780711904560322i
-0.589836808420598+0.638906457171225i
-0.846559317010962+0.26799354608594i
-0.770205105036176-0.157930209325832i
-0.445019834333698-0.453366596556282i
-0.10949546189432-0.416116961035365i
0.0331510086431919-0.260297263141543i
-0.0367842555905966-0.0915407166851352i
-0.24056237292835-0.115789970126045i
-0.355996127228993-0.337391267662117i
-0.18032169141568-0.612880151508901i
0.2487394758352-0.847191864220711i
0.741962029934936-0.716334760412518i
1.01675049798135-0.330058627063277i
0.940446135114945+0.150621009398519i
0.645083090006838+0.478754875870061i
0.294064190063957+0.453040925744806i
0.142096446529207+0.286713758495808i
0.244770528195574+0.0559508831190924i
0.414874399759585+0.00121482843165202i
0.501114263096222+0.212138496122194i
0.408307939970201+0.468666047210396i
0.0375008113318056+0.637830481448165i
-0.375336660838275+0.483700644964876i
-0.52250036823443+0.0360251481445071i
-0.431515926114739-0.400044080786016i
-0.125520878254846-0.696636650448081i
0.248982824261104-0.698853692307708i
0.464060462614177-0.451688330563729i
0.39523391790772-0.203376036943678i
0.165005088723399-0.100067144174779i
0.0565077367441414-0.283326806322206i
0.152610059579236-0.58869821165954i
0.414103329332007-0.704575627478267i
0.729922452211729-0.560179921115289i
0.911249634443661-0.204696796603386i
0.776147587570948+0.212266572834414i
0.394057403251267+0.460553948606422i
0.00820954278727507+0.404982831413484i
-0.24465596381799+0.130942100463961i
-0.174712772311423-0.182645490886692i
0.0643369349310364-0.335252310155021i
0.219390141621394-0.141707163038419i
0.20365930149057+0.174412428232248i
-0.0413981174518621+0.33575188579595i
-0.330627964137013+0.251511175299041i
-0.531638652532417-0.100647460137267i
-0.478643419867482-0.465848968970498i
-0.170082592325375-0.656953334665375i
0.175354145330806-0.561396241540801i
0.386561275091585-0.241368309407603i
0.301705373599857+0.0393304275140513i
0.0217502120113795+0.166361081748611i
-0.219333076903221+0.0342857214303601i
-0.285936870804421-0.230405354398727i
-0.0961632670410732-0.38348955489695i
0.205408391302684-0.356072890059332i
0.424536269438534-0.146566077059389i
0.411484031174559+0.121582845121064i
0.151595279820192+0.257517940592562i
-0.116648834307546+0.150395750549551i
-0.270056184994658-0.12315104025236i
-0.129852483279738-0.382258987789211i
0.223880197830529-0.452193003234077i
0.509657388407137-0.323216442674653i
0.636246907120562-0.0430179988187817i
0.514895172920866+0.180803270418935i
0.288789244697505+0.171850459440252i
0.112608841695533+0.00292108151192028i
0.175972501930068-0.225731687885261i
0.430133203925156-0.300412017178102i
0.68736972618691-0.165447750083399i
0.837184281641298+0.146817293802764i
0.666337947233671+0.477773531409827i
0.298089211718156+0.601991346406591i
-0.0711167022090795+0.537559101163221i
-0.278452911937727+0.286075864474217i
-0.20859450954995+0.0142492086893775i
-0.0107148503828695-0.0711055382784654i
0.0585791613361372-0.0205712051076042i
-0.0528668697836241+0.164575673955523i
-0.331997510180332+0.200770391866328i
-0.638006225766716-0.0304237576864851i
-0.742437434137839-0.400553312610966i
-0.607983900262857-0.889129363168788i
-0.214857588929564-1.16051827651786i
0.211886781562498-1.16627535771222i
0.455873268538289-0.981568292160229i
0.501992689341595-0.700714314215943i
0.4302791088661-0.596805409270145i
0.410735782320451-0.647330749795526i
0.561397661000584-0.724611520379944i
0.891782973010065-0.69478642381329i
1.18828494173689-0.438902358152385i
1.31602241384756+0.0526186015569768i
1.12416341924638+0.591961577347104i
0.6784376290361+0.931873486632838i
0.260548801687519+1.00237589887102i
-0.131832918994851+0.839509137039316i
-0.263182679046187+0.600123446812998i
-0.233907904261049+0.45389313412385i
-0.340008994620901+0.486634681459973i
-0.523592036056181+0.53133252764531i
-0.813542848855835+0.43770896407522i
-1.05740981740873+0.178676236823i
-1.13893437489388-0.296931380223363i
-0.934438741931698-0.815906442202204i
-0.456168652258074-1.13163429373457i
0.0140391114786462-1.14927735750106i
0.348794834321139-0.977875432272995i
0.514207920928231-0.683371085478676i
0.572892951573787-0.510285755977385i
0.571674014736102-0.524265226275235i
0.705118228757793-0.540216534604137i
1.00150637737235-0.488903086265047i
1.19381983416739-0.194180569225069i
1.23214570957132+0.279036727279502i
1.01069851632932+0.732769224665268i
0.60927704074918+0.944927710357165i
0.203959006684365+0.886772631731117i
-0.131576266235834+0.61875332687878i
-0.218047810246026+0.2909784998945i
-0.141954280907531+0.141277900205525i
-0.0801040252406442+0.110075614076827i
-0.102943227834075+0.154049293973752i
-0.236042190500038+0.118817265298911i
-0.383026723696346-0.0952742054430999i
-0.429611447878186-0.392330181549689i
-0.241879382302272-0.695928189646103i
0.111734462351143-0.843314310433458i
0.432795185070447-0.730168304295666i
0.66748391717998-0.462927890797001i
0.681098771426687-0.159907952877046i
0.474093611794826+0.0242691693597656i
0.278457891023838+0.00757419928124241i
0.181106620171748-0.0776750188727095i
0.176262812862179-0.138336547613546i
0.275795679052424-0.0974289690971936i
0.317597337120543+0.0355092634002671i
0.185265608028705+0.19659623479975i
-0.030448855042058+0.219542866781608i
-0.276706560037614+0.0535715038493235i
-0.413992694072545-0.22130572827449i
-0.31328749986764-0.490601343939918i
-0.0843426543984041-0.596115159544756i
0.204379962462934-0.574257710993662i
0.391715461100914-0.401650805750731i
0.367296781994471-0.226357772621932i
0.2859794023372-0.155769151778403i
0.220807564360571-0.15686352615282i
0.245640892476156-0.246283974079802i
0.390980352304907-0.240173008560946i
0.54373244202078-0.0536821320113725i
0.568370804815647+0.191653744218734i
0.407895861518066+0.409854898008192i
0.103857348808476+0.517396740205513i
-0.184673146028173+0.452020839175252i
-0.295174819635517+0.228436387319413i
-0.25925933319468-0.0145269208096701i
-0.13228012538956-0.0972200988838008i
0.00155349162245985-0.073713581121791i
0.0278011989723655-0.0341269218936008i
-0.0753502732990867-0.00826234557933076i
-0.23648459583997-0.084197306165698i
-0.235158199829266-0.304299957172443i
-0.0334458796843451-0.502051260931738i
0.245831135791994-0.564054860178546i
0.520321556353584-0.476237125666913i
0.64103804249403-0.261712410687973i
0.574250788680913-0.0497067236985968i
0.430944235093934+0.112376276109199i
0.279438568067175+0.106222211407038i
0.247266373373478-0.0717800445475586i
0.379027657516041-0.145623427081149i
0.487280117621397-0.087015567959025i
0.494964255062949+0.0517731071678117i
0.360937955984834+0.238247934038595i
0.138732530497246+0.332541390415066i
-0.0605667716457923+0.268726688732326i
-0.19515164764455+0.0356073934755932i
-0.128588169182386-0.197183571793208i
0.0192760500485608-0.340891654181355i
0.122554880924929-0.323389901180891i
0.177793017639478-0.203582041437069i
0.0792434878271484-0.170068571554897i
-0.0342023565024146-0.186704755393529i
-0.0554832869787261-0.336825450795145i
0.0524466763016392-0.518089599953144i
0.25450251317831-0.575211200392109i
0.45548290526046-0.489858816678561i
0.571727015698545-0.261362422370416i
0.526997616904063-0.0631859391445451i
0.418994478839464+0.0957494911460237i
0.299936518054279+0.117984418783435i
0.249230989774311+0.00262830864021153i
0.265705968941756+0.0107510807201975i
0.308959924940201+0.11788612526834i
0.295648915536032+0.276014732502455i
0.152709740538461+0.481081783128271i
-0.0615844405182311+0.54727609836236i
-0.324291239547013+0.398585136594325i
-0.502338556230834+0.169122656079586i
-0.514968936046753-0.0846063066754825i
-0.40543799916212-0.278566503672171i
-0.257252976730943-0.308056400480159i
-0.154347893467673-0.304744829230233i
-0.130723282801621-0.284905803963524i
-0.118805961051693-0.361575417976627i
-0.0454894583320236-0.567399625489205i
0.0885099163157681-0.663683408149624i
0.362376332070669-0.694486558724536i
0.668033066181339-0.594617558389592i
0.863361220954535-0.279079831168926i
0.895334561157878+0.0256800610385536i
0.765819584873825+0.225068274348259i
0.577922945920598+0.30366814814533i
0.420194452471442+0.325463548901724i
0.368181253438339+0.3525068973111i
0.362635972101362+0.361269760765666i
0.317527068052687+0.462697541816198i
0.153902149720665+0.55766307617899i
-0.0862688455711618+0.539411833529766i
-0.308268757533221+0.389348891181113i
-0.486029775238562+0.135905924256482i
-0.486218301707659-0.146254967477765i
-0.30666874976134-0.36776871956318i
-0.110856090191589-0.446641929240508i
0.062406954402899-0.42109279919047i
0.122811564315361-0.389439677664693i
0.102073507560041-0.403874928935871i
0.124076575643007-0.406837827302491i
0.193431270493308-0.463243477803565i
0.328598257975217-0.469337094803144i
0.477989498950943-0.3880432220406i
0.557284948998014-0.225310650728481i
0.465751467326206+0.0138770937367569i
0.283698976454116+0.0842992328673016i
0.147639870746088+0.0750581057684608i
0.0284245698494096+0.00925418229928157i
0.0440279216731277-0.141504294178524i
0.106538624969235-0.203759968441525i
0.159707108057672-0.156607972179601i
0.17390727212833-0.072374251726128i
0.0365418352084288-0.0601153356436518i
-0.0210655834886239-0.0893426712739471i
-0.0248230143376001-0.159165470991962i
0.0772566174636613-0.265524043346139i
0.239070904931478-0.266602086618159i
0.329865784955683-0.171472139845194i
0.359373984969882+0.00374593912096064i
0.266362559135+0.227450496415171i
0.0982474176432388+0.320812803386652i
-0.0955655723879027+0.290837335480534i
-0.171064252766816+0.186162973546341i
-0.146045400592001+0.0097569507427894i
-0.118124552434061-0.0523923222294529i
-0.103372931442097-0.0357367574796131i
-0.13881506817512-0.0239456896108101i
-0.221029107908336+0.00334354039855151i
-0.270124316968867-0.123746152440974i
-0.221377860577339-0.352468586495449i
-0.0627307468064859-0.528344929432583i
0.159335368129854-0.547247339703803i
0.340835857994451-0.44347725598987i
0.461455846642484-0.33848124011197i
0.482250561728256-0.149731141156477i
0.418120976316484-0.0423333144079794i
0.415830272782674-0.052678986751759i
0.424012618893472-0.0390551791127502i
0.428176933093907-0.0155439881471819i
0.456484625279484+0.074050354861973i
0.418447077658709+0.242666193107409i
0.285581440674913+0.341894538504523i
0.115626422413842+0.29959271956172i
-0.0335139445939335+0.227186428327949i
-0.113631334642056+0.06277923132319i
-0.114091945410912-0.0924292376926414i
-0.0695465007907226-0.149822949505729i
0.0104621266007695-0.155102891554547i
0.0341096792668918-0.110109489052944i
0.0212386615660013-0.144112015436589i
0.0165191687581577-0.194763317629651i
0.0159536593043334-0.30476707665839i
0.0784973957645787-0.35837271154052i
0.158467973584381-0.2995603644827i
0.247730839731178-0.263941931505403i
0.281000339345939-0.129832048989761i
0.173649859357965-0.0514533376461808i
0.0852972386884052-0.0871185015105729i
0.00349658969507247-0.147009295209284i
-0.0489817000711971-0.190951223318477i
0.0305621593585-0.257679750441928i
0.127381243209909-0.274341404744776i
0.159434998447266-0.157593052470575i
0.125393855031949-0.102612627327021i
0.0839694677580647-0.111472356663466i
0.047950895524893-0.1473897596966i
0.0405020703247564-0.164086271178388i
0.112561752340987-0.161569586615412i
0.209216666781703-0.140171394710743i
0.240688338103159-0.0660605203002395i
0.218578822124607+0.0505537867353739i
0.123791219243464+0.111395892825012i
-0.00661120677456905+0.118022300094367i
-0.096882756114957+0.10002080959639i
-0.109916696224631-0.00280051142207562i
-0.0377655833123099-0.0340155235466351i
0.00705178691249456-0.0415886384779178i
-0.0254884976703632-0.0845457789221908i
-0.0483037422768733-0.114560260315495i
-0.0417228840345325-0.113285707406478i
-0.0442673143448125-0.170286398790063i
0.0406562890882029-0.235074612248333i
0.147427159773706-0.244394119763013i
0.233945252079288-0.266144425213509i
0.2880073163422-0.177323223162352i
0.274756681646743-0.0768296935695485i
0.250658647351215-0.00818983468570654i
0.188720692781708+0.0289597025299958i
0.171946384611415+0.0114591477672981i
0.192819720093565-0.0135667594190944i
0.179210475168971-0.06390401585878i
0.165215268062169-0.0413209895847812i
0.129128046431247-0.0220413623666888i
0.0722732669667852-0.0671844468410915i
0.00489837793118205-0.0884430816671044i
-0.0173858116267823-0.182215962904094i
0.0664173115692466-0.238069851644322i
0.149745617312515-0.271558238915105i
0.178084573604759-0.313240725144162i
0.167933011784797-0.248442366757345i
0.180485198397499-0.194695064413943i
0.181261478926544-0.145142668082231i
0.184477467452917-0.139897899735159i
0.214064953828805-0.157055373857266i
0.188091333195241-0.178091482374509i
0.18280894250903-0.166368851882608i
0.159564875449991-0.0865400126023862i
0.114590601948834-0.0684045203112621i
0.0708133309738765-0.0689990329422224i
0.00389438357933845-0.0832568750736007i
0.0175753060598912-0.145157229686343i
0.0558533173030412-0.215198071400381i
0.0393291394095484-0.232895670919526i
0.0530802407120933-0.184755547709553i
0.108662617215852-0.183023117990478i
0.136579860797931-0.147720786026415i
0.12849412917544-0.103915014575572i
0.13677996490387-0.142609623417857i
0.131003308203489-0.132416888486677i
0.106401858915404-0.126758499534189i
0.102682503419601-0.0825080015256774i
0.0889402425902502-0.0460796905930058i
0.0783317854070703-0.0728206465444465i
0.0541478034264879-0.0599976698412356i
-0.00214748785479291-0.0742941962223189i
-0.00752575909380146-0.113540689331915i
0.0303279163632618-0.155563555940455i
0.04429974263838-0.202037336648334i
0.0712235638120037-0.218345853999209i
0.114454251326167-0.204015002527613i
0.217743663245124-0.228707758740285i
0.280874769248391-0.228585736127477i
0.270951871474892-0.172562201353871i
0.318592416852987-0.118241669431106i
0.298669365375046-0.0570138455273587i
0.283329793883418+0.00176265366644462i
0.294436922402444+0.0526766486003062i
0.242804930743777+0.0621000383989595i
0.171185714335936+0.0655878686761289i
0.0906077202146074+0.0532127306364219i
0.0508578194721088+0.0151337118227194i
-0.00195826374652574-0.0012595208391557i
-0.034700337362211-0.033926602022511i
-0.0444538930695336-0.118728142567262i
-0.0690849338293846-0.197335069274213i
-0.0357261525825555-0.284832692948557i
-0.00578737334975998-0.341835534363173i
0.0614608801220987-0.343618188350846i
0.14704714595634-0.381678861598231i
0.227675664788651-0.384222939145791i
0.323898780716205-0.369343968972931i
0.369634120677347-0.314874113930771i
0.393128843902381-0.216471253759552i
0.374865054139254-0.119258150335753i
0.335583381124022-0.00941778623098065i
0.258634577898194+0.0405085574994132i
0.202082538338272+0.0673605079223424i
0.145879464846485+0.0791381272207949i
0.0639552095978991+0.0541119112030786i
-0.00691706043882278-0.00999556948928184i
-0.0601596108027055-0.046591327418254i
-0.0612784878068749-0.0665460412168529i
-0.0737418158617173-0.145385501730124i
-0.0486345860456864-0.204681189589738i
-0.0609614464380508-0.263055135824294i
-0.0439316107195359-0.309198643379532i
0.0676034519996226-0.373203392087259i
0.154112227279916-0.377603105828092i
0.244384780927275-0.291878396526789i
0.284707698118137-0.220336895714494i
0.297221279270046-0.119106190421512i
0.287563925329596-0.0689341915915453i
0.215169578273726-0.0365837064048548i
0.173835811763056-0.0229879670797894i
0.164474150799524-0.0269221134140736i
0.145042768881266+0.00902131682735798i
0.122997828770694+0.0146238428974797i
0.114886950314907+0.032410268393817i
0.0393949438918545-0.000216087869256031i
-0.0403799585009898-0.0553201026881869i
-0.018701859440827-0.110209372434117i
-0.00569859843732783-0.204753674500119i
0.0975793655662884-0.254047707181202i
0.213505201942074-0.290630003742278i
0.265518249790935-0.245340588286264i
0.303666392329207-0.208780925854411i
0.290761921952741-0.202979077090618i
0.295301868657427-0.134021379417968i
0.298307241895934-0.110925165852198i
0.352195740582033-0.061047984700034i
0.357031560820358-0.00178409191935861i
0.310673108578419+0.0141393258148814i
0.233997231794134+0.0330457635058155i
0.109606181364835+0.0315940658094534i
0.0563740369889413+0.0248655411195182i
0.00879804752854571-0.00331822279160109i
0.0186332445412429-0.0791655910965097i
0.0519057896181287-0.15307959596203i
0.0465781015076508-0.17228164895991i
0.0318380875085692-0.200332450722205i
0.0286369364206404-0.24680207531697i
0.0369403040108359-0.280956249263081i
0.0663715744707597-0.331234056998739i
0.163290731622099-0.359779399936963i
0.230748753423043-0.366917626026393i
0.316700551354573-0.302997453243937i
0.387843257965788-0.202567676872029i
0.305722978160054-0.150076242929667i
0.269768708507257-0.0816360831859231i
0.23929429144964-0.0591927837068238i
0.202771681748187-0.0639317966807062i
0.257190265777107-0.0543848766607682i
0.249364640292172-0.0368703633796324i
0.211204187242004+0.0152579507128797i
0.142692030293585+0.0751928453635164i
0.0931286409028975+0.112108734063371i
0.0249956565264459+0.0790445055141406i
-0.0476976583977275-0.0177262401071376i
-0.0115360404219712-0.134709321364311i
0.059624652948235-0.124109291897862i
0.0872347140938471-0.0940237608440373i
0.049650191298512-0.0733414540211905i
0.0278684447193566-0.0212291985007939i
0.0326403877124715-0.0979339719553103i
0.0207278118039712-0.153731207364566i
0.0133492750105216-0.208487281846903i
0.0848845930214672-0.260387028400296i
0.155500384112804-0.228251673331232i
0.208959580025366-0.182693200100158i
0.231366988663518-0.088203540704627i
0.186839246839433-0.0773146292860885i
0.185224033990125-0.115237072301974i
0.163282933298078-0.126091629352625i
0.174944473101284-0.17952132390581i
0.2406380303361-0.143306570508706i
0.290788319887167-0.0816269009806466i
0.305596073331071-0.00796171386746303i
0.24989553215466+0.0708283812075999i
0.177639955913042+0.0215984558790938i
0.135821323802965-0.0356013577762176i
0.153223648281623-0.0950602679995344i
0.189212140919762-0.0981925985745625i
0.259410539431431-0.0357845830695617i
0.244299538046684-0.0219444877011171i
0.155108328006603+0.0107595050142148i
0.110821211820484+0.00961868907672294i
0.0540804347930221-0.0933626785978886i
0.0547505944383594-0.198383730874286i
0.150753872991729-0.206141165147804i
0.225600420330929-0.119977183750593i
0.233887550334041-0.0257396940305004i
0.198363804444309+0.0321410146711151i
0.0846809548429502+0.0131430670907665i
0.0164838388102856-0.0836166595108113i
-0.0244677100282428-0.142536302211783i
-0.0267387763248517-0.203582276423898i
0.0751402393568183-0.231588009399173i
0.140343720457766-0.171466279145675i
0.145608229778205-0.136449709427711i
0.0666166695568704-0.153763592908851i
-0.0160606251035309-0.206804455581879i
-0.00273264536553916-0.283906486246564i
0.0800424682886287-0.383318179632249i
0.210192661373675-0.366697416672811i
0.326158993934384-0.276132378092237i
0.379202621387065-0.197674143476821i
0.357393090374881-0.0749369741788822i
0.299311845614846-2.07547679087794e-05i
0.253125229572738-0.00889495965950333i
0.250395503954377-0.0341304725366521i
0.312245389972768-0.00824745039685199i
0.334521240269788+0.0507424289182133i
0.319875920162117+0.160710146842886i
0.207729024917138+0.268425858141505i
0.00913235439862842+0.274774311931556i
-0.0989080563178742+0.239727900669876i
-0.193609516511382+0.131959146061225i
-0.190495853042407-0.00391953778387003i
-0.124821128975519-0.100533412518629i
-0.0763597200512985-0.147625702023299i
-0.0549669155817205-0.122647432589832i
-0.12146202002494-0.133028999435648i
-0.136121128258747-0.183275795104455i
-0.0820245268603725-0.309750431479476i
0.035293058418268-0.43169468308011i
0.221206569839139-0.454605982465837i
0.399131465341104-0.409043528048521i
0.485727942595612-0.26730518912239i
0.422238678937265-0.125448782807096i
0.3143230073223-0.0415784789297036i
0.293886729950589-0.0254891679808149i
0.284186528624867-0.0639165175893115i
0.331435472430522-0.140526638728018i
0.408762590018811-0.105388044851739i
0.401618725809626+0.0861504893051294i
0.294619290796884+0.231177189087967i
0.116116255681742+0.274267447621565i
0.0154844187949565+0.233645814062777i
-0.0897542954781392+0.0607081651711156i
-0.0988269797371675-0.116218688231934i
0.0482360655256295-0.161693251557768i
0.107829209192665-0.141974245292206i
0.110095427317818-0.0148583383201979i
0.036918625773828+0.0542810185168452i
-0.108775204685451+0.0067465620377416i
-0.131799596611834-0.100277015929968i
-0.0845399068923924-0.275506280561549i
0.0270265252515245-0.318471431192721i
0.164666790676357-0.262719584262822i
0.20244507614431-0.121053538197737i
0.161757609114644-0.000170649256032519i
0.0303998088395113-0.0203380910652315i
-0.0398096462199534-0.10388470015755i
-0.0459285561749954-0.23573434289261i
0.0137265089135496-0.342623849585921i
0.168812858585397-0.29332480231345i
0.290635706891191-0.14155922449349i
0.266793088458218-0.0633047446679275i
0.101522675741625+0.00778762295616361i
0.00897174981177108-0.0247473026378024i
0.0138603656099144-0.175180681860354i
0.0965892976378371-0.267368493174303i
0.219456471332789-0.256745643407906i
0.323425300474238-0.104219648898915i
0.36513081029684+0.0453044909226872i
0.275710572306972+0.12726132622952i
0.105143362052038+0.146917295298922i
-0.00753674301583162+0.0685278793433782i
0.00782629614795594-0.0442348657880859i
0.0649985775980427-0.081466407565879i
0.158065242048148-0.0332555175165169i
0.204516337425523+0.0533501623086936i
0.0659038222206873+0.144951204086723i
-0.0959749838774026+0.11750452546035i
-0.158594204200389-0.0323211763004785i
-0.169456369139601-0.219068697404088i
-0.0488511569435613-0.328401746530231i
0.13584179884756-0.336572702139782i
0.230786727621833-0.244766137399852i
0.214617948058521-0.0996649933793183i
0.0946569437311962-0.0846966232751446i
0.0202602830043669-0.12101098164685i
0.000902778295762749-0.206157994915437i
0.0802885331824359-0.352322329670187i
0.301643978898307-0.337006976285448i
0.403397351104575-0.230267242043697i
0.399979891134625-0.0611170941539827i
0.311785940004446+0.0842832540994973i
0.110146873729382+0.0911707861690103i
-0.00388197253772699+0.0417627481744153i
-0.014191255566906-0.0759880072404172i
0.0509277478932017-0.155986931825736i
0.203952169017625-0.194294674983967i
0.228005155011731-0.105487959419625i
0.0989567797105591+0.0293409093978588i
-0.0304347074883993+0.0509028125258589i
-0.135972589636445-0.0257708256667182i
-0.177761264423606-0.189139014015184i
-0.0704012981071821-0.355851551579754i
0.144094827979465-0.423042646321264i
0.272741128549977-0.274306549752507i
0.27388799694025-0.121943734933335i
0.174677496889255-0.0293320602959128i
0.0337591760561812+0.00519809892508617i
-0.0293804386403936-0.101037872392587i
0.0110751083086254-0.237381090381602i
0.145114971521257-0.301353265200456i
0.26569938469035-0.225764716269868i
0.280791918162105-0.0339257446646887i
0.225343420642516+0.10997759404323i
0.0480522397622793+0.104632779228145i
-0.0731484552892814+0.0181741818362471i
-0.0567058323705808-0.153592985087413i
0.0111986856533821-0.248658053005951i
0.169363014560287-0.216237471707723i
0.258036698203767-0.126532034805621i
0.187758660037404+0.0575418488160173i
0.0280761953094885+0.096765842571891i
-0.122644140200129+0.00079355172507066i
-0.127360915858571-0.143210195958281i
0.0189507317569135-0.320252752413086i
0.158499931443981-0.361997451415747i
0.294691333068601-0.236269801196071i
0.312689209146138-0.0602665615998729i
0.158658269054474+0.0485647088576796i
0.02093912135863+0.0508064024370962i
-0.0709008809682417-0.12015169270317i
-0.0335877535286634-0.295700042017108i
0.121270075694749-0.357576466577424i
0.273589442164944-0.302908462543347i
0.349890605421525-0.12766558852079i
0.310972722616162+0.0286990821174753i
0.158762516677849+0.0903010845707788i
0.0029369710082081+0.0267610335437373i
0.00551243294708104-0.116367445001625i
0.138036763988864-0.23839699743486i
0.265186396296334-0.216337401527024i
0.311685834307481-0.0714237104099315i
0.247309352520346+0.0882531589627368i
0.04723292401499+0.176799355704475i
-0.141504488784252+0.0953939688035421i
-0.198045567120224-0.0785205001427859i
-0.163325496327808-0.262277413076968i
-0.0320241513870141-0.332627904513412i
0.0933896936459748-0.243770038763465i
0.158692054248628-0.126809621422831i
0.0786099919618019-0.0620718745809755i
-0.10467681763257-0.14305955653295i
-0.158354626892237-0.303263844687723i
-0.0902263722552026-0.441715761151851i
0.114104648066386-0.529297733305835i
0.361526359554415-0.445841220231038i
0.415969464670623-0.261974056549044i
0.333883720744052-0.110841878777559i
0.229016245160845-0.0244114103733221i
0.092405705052428-0.0716141556523574i
0.0656881350541396-0.18255483492258i
0.193348092109977-0.261350239594359i
0.355382572971659-0.233303591593542i
0.452354508321466-0.0776656555899512i
0.382834607392978+0.104737236915134i
0.142942093382645+0.232492694424276i
-0.0671795405397902+0.192447158524766i
-0.129317543379944-0.0241952534664192i
-0.0730992300331644-0.204447416579558i
0.0786259112164019-0.263177228764188i
0.21995862165198-0.204182213774723i
0.243236849962689-0.0575484726656079i
0.103554105050905+0.042286183825206i
-0.0627342656140906+0.040101186485099i
-0.148382758984966-0.0966582707568995i
-0.104916214631657-0.264296952189439i
0.0498742994009694-0.403796880603872i
0.207042277773552-0.38333117975036i
0.301614713134354-0.236648551749653i
0.266549245317425-0.118105176564958i
0.107241588975321-0.00535266480529597i
-0.0407177927256938-0.0900462678985743i
-0.0477098646753562-0.242724463857543i
0.0654921903465979-0.377978987503743i
0.263839305378811-0.415595665599413i
0.414709165341205-0.26596728184553i
0.384411023483692-0.099167968384206i
0.222236051163786+0.0617197596354136i
0.0903139469860288+0.0620165804811312i
0.00927006498844285-0.0758184482377646i
0.0294895971365601-0.248212665908111i
0.220860668262786-0.311373895162202i
0.316197291995443-0.203564950310266i
0.325083929408566-0.0140469523632181i
0.220810672192895+0.152972241803032i
0.00203020785730984+0.153822485518404i
-0.120204654876871+0.0241239786606551i
-0.150404432619222-0.19381607185482i
-0.00808916332436021-0.330962119864264i
0.158797926000698-0.350231071191756i
0.267577742743907-0.256073993994653i
0.257090265298112-0.0665225370211307i
0.107639662875207+0.0139499148270896i
-0.00225690295043949-0.0849701953502528i
-0.0515505369194055-0.25647732192521i
0.086009845173465-0.414532206855457i
0.291944119593927-0.411990300059014i
0.447508290404762-0.216040848393191i
0.471650228628909-0.0355080399486477i
0.291964429832363+0.167560767059362i
0.107982125538819+0.175095838147129i
-0.0672648895308073-0.0306280905015463i
-0.0806926882407849-0.166878220875091i
0.117525140130169-0.277086700711989i
0.270038030185408-0.203900245958489i
0.331519914746853+0.0154866402099478i
0.211198594462233+0.160845589806438i
-0.0380342281204336+0.171039787642787i
-0.206463723210865+0.00418002803652417i
-0.228814784214081-0.243684672116387i
-0.0426928471442191-0.397293169988922i
0.131582521089196-0.385954483153288i
0.282002174498461-0.270436717132811i
0.364179051439067-0.073875756281951i
0.167892583208378+0.073884667231738i
-0.0133776307619881-0.0194602061003649i
-0.0812481642341363-0.213625803622853i
-0.0104904738128836-0.356194969111482i
0.232524780848326-0.403685585842964i
0.423909781424191-0.290470576990139i
0.431152603946724-0.0583108543048085i
0.271383020467389+0.102886498028852i
0.0728349422841656+0.0424850735510938i
-0.0619293788254384-0.103347374574939i
-0.0447164715122979-0.254953767183114i
0.147387629256465-0.396121659684544i
0.407638484703988-0.321564998762682i
0.508449630229885-0.0696412897614984i
0.373697359096651+0.0822336940845685i
0.176606811251072+0.134779026984374i
-0.0217214892336062+0.0920520891538347i
-0.0591335733498569-0.0793787576116145i
0.103902092529936-0.218384208135646i
0.247636092315595-0.188204978394527i
0.329195682299858-0.031965849012578i
0.269635120119123+0.149714708749604i
0.0549002969733017+0.219041604661349i
-0.187999021625999+0.129726042149829i
-0.29749647723961-0.0741173621866299i
-0.191254196839023-0.348569890914423i
0.0112255984129589-0.452295152173792i
0.239500668140172-0.437921909576161i
0.296387692532695-0.289003299371934i
0.186779421182869-0.0929726391766049i
0.0802262061404068-0.113926823350453i
-0.0137366766321448-0.236832720359483i
0.0890216594341012-0.427136792416664i
0.334559953488835-0.506574852967659i
0.552365332679451-0.387843924216342i
0.67309030828119-0.150513728440427i
0.567014385665481+0.151494706901751i
0.3375089724164+0.330122443339767i
0.115795899017413+0.294830331203106i
-0.016060959268693+0.104937173521541i
0.0421209814281154-0.0640676257683125i
0.162652198425528-0.0979724180473022i
0.211767949112796-0.00584972566940307i
0.183654494137429+0.188733761055912i
0.0143595513129908+0.281744977519446i
-0.227019726558216+0.194714231375614i
-0.34894227715626-0.0274796246526178i
-0.288397206013415-0.312070296061806i
-0.103112445524227-0.479065782665648i
0.11044666643536-0.465364648760277i
0.233659656932309-0.255958170458242i
0.200093571120632-0.0818818397862033i
0.0572134075833905-0.0615873747247359i
-0.0661861952677655-0.15944500495683i
-0.0255716644847188-0.384927709769264i
0.152236536121217-0.52746301000282i
0.36979436364543-0.474405863867397i
0.502037242946634-0.256818324242818i
0.467862304333184-0.0181053561930132i
0.294899213054812+0.117471335131553i
0.0897333047721123+0.0747001264721376i
0.0160289371005743-0.13298288869599i
0.119275300056088-0.32630740832051i
0.340766574480719-0.356249037422831i
0.517656445007885-0.165160425785318i
0.548892551931061+0.101733162692533i
0.398031396698956+0.297767371770905i
0.146944848056659+0.314554817528203i
-0.0322302697327256+0.119311955410531i
-0.0622631423022196-0.0765960391598076i
0.100499016957149-0.124316646075972i
0.264343886056195-0.0414943845316748i
0.277505667343357+0.147622416081042i
0.163495025728962+0.330095536828614i
-0.0878503750287681+0.335551225523982i
-0.375772444397093+0.153926275154678i
-0.451246418236934-0.145411921112597i
-0.273328650293887-0.352811118480969i
-0.0681057719053628-0.359000941370893i
0.117085604536946-0.280530518528844i
0.124211644891522-0.155752409309996i
-0.0374507818225081-0.0933761756522776i
-0.189544107427424-0.160610579805283i
-0.23929435962077-0.406696584914591i
-0.0361587144681074-0.636628505504431i
0.261535628634089-0.655449089576681i
0.528770041275482-0.524932801186867i
0.604241183572824-0.23414642457426i
0.478507108417375+0.00110880819205363i
0.314032925072613+0.0254820481187342i
0.131314940336807-0.0909010452268833i
0.152743983691604-0.204407206394414i
0.33046771977094-0.256774918524005i
0.49338611484086-0.182235626980651i
0.558929019886645+0.0497284880261223i
0.4412658619896+0.246264806883813i
0.171955334992247+0.3506086515811i
-0.0854091274881516+0.27621579002812i
-0.129303411878344+0.0441664299240609i
-0.0324311079009179-0.140352007540066i
0.153540225708803-0.140957297552741i
0.279067859593121-0.000334260670395486i
0.187321846098551+0.165136849435501i
-0.0705155300407179+0.233045412459184i
-0.284913919282744+0.153796264567823i
-0.365319464352665-0.0437705339072341i
-0.296708069723673-0.312509160892843i
-0.0349774079563195-0.440489358401086i
0.15945067090542-0.378641248220687i
0.196828495585592-0.176856915816788i
0.127159410935988-0.0576477692155022i
-0.0540631501898343-0.0827919085284883i
-0.191269851168799-0.189933157690987i
-0.0935133077583166-0.46406886621697i
0.185326591251812-0.591118006723569i
0.407096690083008-0.481427429056778i
0.545105410877983-0.250820800239842i
0.519504773033603+0.0347216201468326i
0.305570923566492+0.198844107596591i
0.111004871781849+0.147899957729235i
-0.0114570504936139-0.044624812783639i
0.0837856358643174-0.167303532804592i
0.290837250530377-0.162781011611083i
0.369669072127436-0.0398711143534903i
0.323542520188206+0.168390460416097i
0.136315867929312+0.320815114896197i
-0.134883777913848+0.266482569563801i
-0.297417255454352+0.031562937087358i
-0.227408887888693-0.279178559071037i
-0.0125568121181396-0.43489313510743i
0.199366227756278-0.329650136115222i
0.29500783753599-0.119232507318241i
0.231024721297323+0.0695291362970201i
0.0352629317490008+0.0923138854408076i
-0.106809969450708-0.0287285122013693i
-0.0926075411024958-0.232252700314316i
0.0705743142664969-0.394724952185648i
0.280996484750858-0.351010053935246i
0.37624969441169-0.119725006733771i
0.284942361908072+0.115927481211958i
0.0687260412890951+0.203852493562383i
-0.133057670292936+0.104437859126216i
-0.280626813099156-0.167782781630106i
-0.181683162295954-0.424210653694324i
0.0782904587353073-0.511399304637093i
0.287136526523281-0.367987599460912i
0.406554420127066-0.153155274330048i
0.298120343438083-0.0571776154369707i
0.0784038595039872-0.0497554838081304i
-0.00950436247895368-0.211476257660096i
0.116332845494986-0.418002098999723i
0.335057260947535-0.435850023569142i
0.548465242941916-0.269394313029839i
0.641063756134579+0.0597846340288118i
0.472787208684389+0.341012592215946i
0.172629905345398+0.477949705350029i
-0.088898358828773+0.361031463460366i
-0.228541829769933+0.100748548906032i
-0.140341866122073-0.0115057817475759i
0.0323390899881924-0.0866952351088058i
0.104500764975333+0.0550908136915099i
0.00283108070064365+0.236368788175408i
-0.280597430230768+0.225899756790026i
-0.48921071853933+0.0627419185626994i
-0.59451000938543-0.290704254767556i
-0.427833339698854-0.564290023319102i
-0.0427255499745726-0.687207052256253i
0.209723703382721-0.629103191575034i
0.363927023079509-0.375433839527053i
0.302733549861816-0.193318930231537i
0.113246389807755-0.15393224078695i
-0.00222845654768677-0.246199029687801i
0.0565257431755828-0.440179492422672i
0.310821817966122-0.506855979648132i
0.522508903708287-0.399593599846265i
0.625105324513333-0.121429948948952i
0.517501959461245+0.140830412918166i
0.235585418356932+0.248065186612319i
0.0270152332355832+0.191180853824286i
-0.0698486593519303-0.0655628972263523i
0.0519140539778281-0.265421444095299i
0.238765435444317-0.29117557580659i
0.356870807544119-0.19732599382694i
0.360039936430332+0.0702070823926608i
0.172650826311738+0.231979990329991i
-0.0468579987045259+0.115965058295903i
-0.148398395012664-0.0236815813985725i
-0.00987650769808172-0.236844346419839i
0.208235311508012-0.344214978105905i
0.369417236131885-0.186820502828482i
0.379859803528817+0.0479868824329237i
0.191141050546542+0.250481121593376i
-0.0691544452604283+0.2721861499635i
-0.26964723202442+0.0992441922413301i
-0.31269654933308-0.151000308930264i
-0.136485598226329-0.341253332003414i
0.0594946113157598-0.369593661071565i
0.141749422215349-0.188839725608188i
0.130436873314661+0.00510197934979052i
-0.0834712953504971+0.0315494035236273i
-0.28077271098007-0.107476411970688i
-0.302612234303349-0.360393752045667i
-0.091771844509717-0.582198079415624i
0.188730142358638-0.647585745716304i
0.394426037734619-0.458569376764509i
0.480521387594133-0.18826356517221i
0.350184933184376+0.010008848768452i
0.159430507577836+0.0524185710722225i
-0.0124260281567042-0.128795211073287i
0.0614274990996095-0.325140623361038i
0.2684229109058-0.404205689732404i
0.407332603660739-0.26460668822757i
0.518033265978179+0.0250321204206476i
0.397171190050672+0.244613254184782i
0.138171687189885+0.292021130903631i
-0.096667729961259+0.147979644780048i
-0.177870941027517-0.0929496951720311i
-0.0213813495534794-0.271887354708261i
0.160236733342155-0.288215470696573i
0.299139050752159-0.0987254950183052i
0.26045947370237+0.140491744213169i
0.0684086555551558+0.213056519103149i
-0.118823353969366+0.152403928247417i
-0.257440884880493-0.102793337065443i
-0.153274866566812-0.361461560237256i
0.106955056809742-0.398356806272767i
0.296527081689811-0.302738244537191i
0.32494350864288-0.0589954474289394i
0.22408571245368+0.10528073883178i
-0.0175161247493499+0.087764880723531i
-0.181296020594549-0.0889534211318388i
-0.0919761763778262-0.333611520880486i
0.100194592293856-0.428852318691625i
0.350867426445354-0.374335526615208i
0.468420034885911-0.135752205443465i
0.366425926183157+0.0885187930477578i
0.131990666980086+0.146667160180598i
-0.132162146745359+0.0417867368495645i
-0.194426988977659-0.198936973419955i
0.00734580743741032-0.354651943667057i
0.227905018074111-0.347497354089992i
0.354827933189909-0.185484733219074i
0.345463004369738+0.0392740435604704i
0.116000593015702+0.16291541450971i
-0.0938887686766572+0.0969953158472221i
-0.208650851072608-0.140855067273506i
-0.163703938524499-0.387075416334802i
0.137778061804495-0.453241582589914i
0.388812248648635-0.339541056072775i
0.443679181305356-0.1218936274181i
0.288295778599361+0.081927706708879i
0.037056623330982+0.108148295330211i
-0.141341306927374-0.0302135420307333i
-0.115126691428513-0.244853741771066i
0.0756415726424204-0.344776289560738i
0.266371793691948-0.30846655406031i
0.400322710944603-0.120564636902734i
0.281432682275594+0.124165719081676i
0.0250548386991235+0.154361549377801i
-0.187727895624489+0.040229523662578i
-0.271647563467486-0.19017846494035i
-0.134584375848707-0.427018780243819i
0.128848524194924-0.476479546259318i
0.362741060669515-0.356198023487517i
0.386648832352861-0.165375653357728i
0.250979188076937-0.00551507041183752i
0.0851628753301109+0.00751384364514696i
0.0173870518411159-0.162763912334866i
0.0856279285925199-0.363598416553631i
0.312107629804537-0.434555100904785i
0.571033438860621-0.262217136821267i
0.583521181404497+0.0428688312246983i
0.427547139517903+0.314095097234033i
0.165628931355546+0.402553390408051i
-0.112066511272122+0.263992517598481i
-0.170316175755296+0.0336726520951897i
-0.045213174859036-0.195969109907604i
0.136951043722391-0.169510469565331i
0.24591844028722+0.0168229526096674i
0.154122081096368+0.147917373752006i
-0.0938640843428003+0.208689952083894i
-0.336919676133542+0.0529460730562508i
-0.329535703522963-0.216374572863335i
-0.153108470132748-0.470576596991358i
0.091698960711571-0.568650881219522i
0.323483780648616-0.396483252755706i
0.35939001020012-0.163454025728125i
0.25418042848951+0.00227367397320793i
0.0323938100683588+0.0118867928981944i
-0.134806526341498-0.140685279004549i
-0.0418013240385722-0.382503739679367i
0.201519937255155-0.518876285053587i
0.359754509158911-0.368730596698661i
0.455694227157883-0.117398841347564i
0.358970690446897+0.0916724790598353i
0.0697655974599598+0.117970500316072i
-0.0920791545453265-0.0831139808379795i
-0.103013699659571-0.304632503472065i
0.0747856306172016-0.462543768573462i
0.330403181202006-0.489384905940814i
0.528156808972674-0.255643531828929i
0.513752729770984+0.0509862224445538i
0.303625422389068+0.183641388760858i
0.0861893974846182+0.14403760529981i
-0.0105949860100214-0.0225175210724301i
0.0967588566063821-0.187901746926807i
0.243721693504513-0.200576997516527i
0.386359555374603-0.0592540990762615i
0.380493588266417+0.184939293709955i
0.173524517106158+0.39328921034354i
-0.120720396524878+0.390922670449772i
-0.332722248603887+0.167164962080848i
-0.349023018268211-0.122712239322335i
-0.197855444844589-0.306444858783186i
0.0304228393130168-0.301130635649947i
0.149359802482752-0.164184610485549i
0.111753367948288-0.00547477177122607i
-0.0655778347170274-0.00750027891629123i
-0.22334500609217-0.193769581048277i
-0.150405106686187-0.404499249586582i
0.0267522404411908-0.555458957671338i
0.279748824104424-0.528316691271817i
0.520991336609079-0.330444697990115i
0.447451919823754-0.0318207233536772i
0.298651972358231+0.1644062014153i
0.0700913398391912+0.125923206606898i
-0.0965345404843521-0.0570443837908509i
0.0177616875819601-0.225644297101597i
0.218573396510632-0.289757706315837i
0.390394652221571-0.221163264024625i
0.383613921999034-0.0018559430959769i
0.26415575404826+0.167050295106067i
0.0172252747443502+0.17404978924751i
-0.198309605348789-0.0129092563587715i
-0.193446727895192-0.289351898227173i
0.0313864804138854-0.463575663221282i
0.322996608748196-0.487348562940773i
0.461002381273467-0.300909609461846i
0.43893386229978-0.0371157335203724i
0.226428963740494+0.0980186078277275i
0.0092916306047883+0.0696595407227846i
-0.0340685620845752-0.123362489323276i
0.104913647876183-0.316027564620646i
0.317998333119598-0.339172602788119i
0.462300971727392-0.191239625363344i
0.450084999415848+0.0902459435834942i
0.188723785373955+0.289536346082133i
-0.0753187043947375+0.230461402742355i
-0.186651673425531+0.013136138529332i
-0.179440643268449-0.213581916417743i
0.0152295964020681-0.339832446349252i
0.228698190366122-0.274398831040126i
0.303130296855634-0.0958080537827107i
0.199010574244265+0.0785930393131447i
-0.0387901855167451+0.112775324671681i
-0.187158895397891-0.0840631012343189i
-0.181032175562485-0.318301203798338i
0.0156657146571395-0.437644154520347i
0.293303066931763-0.397330043366721i
0.410655122029507-0.156204352175766i
0.352848122186244+0.104042836572133i
0.175099763049972+0.247615155395864i
-0.0890357602208573+0.148261621559979i
-0.224470725193581-0.138007978591682i
-0.0931418112372003-0.296394663180624i
0.137182458290404-0.30500300841757i
0.301736362408844-0.172572411860075i
0.289148518949583+0.0467511265438082i
0.124138908045668+0.159980442655686i
-0.0971059280956387+0.0709197766156972i
-0.237894129012951-0.106763630699353i
-0.170558757078225-0.325390822082878i
0.0993702291830921-0.498777994141923i
0.334470839582967-0.419787597980565i
0.431358962396484-0.162754581758672i
0.359379205645101+0.078822706791851i
0.108652251692909+0.125857614628908i
-0.0297707047931837-0.0115968508889708i
-0.0447136741164328-0.220913498931613i
0.126874805014226-0.356509198783095i
0.36655730327214-0.312644931397869i
0.443339055261463-0.120364528207296i
0.418592939183625+0.124534813513255i
0.212599446821184+0.234267613775103i
-0.024371642418968+0.166929796559131i
-0.154129725501133-0.04886267146112i
-0.116711106069685-0.246293958522144i
0.137521463873741-0.31863595771238i
0.328798375824451-0.247477504812743i
0.340044621500517-0.0203301729687903i
0.199297843485037+0.131975763245793i
-0.0232550792665779+0.0891303977767779i
-0.178316422883031-0.0802635015511406i
-0.133051761184755-0.303442819935161i
0.114055955530419-0.417802675150663i
0.323875717464316-0.329343871748669i
0.429071252375317-0.147705814519407i
0.361643976336735+0.0667314635250911i
0.137435962046693+0.160849987883494i
-0.058754308307912+0.086440220024176i
-0.135068233168449-0.0920827981427013i
-0.0193967578330931-0.265176726123222i
0.179171296661629-0.249494432465097i
0.284999120126059-0.101632295525414i
0.238973890245846+0.0804582416160424i
0.00126109189023549+0.216342452772019i
-0.263298089926698+0.140456730593376i
-0.367980393979562-0.0800641730453086i
-0.289128956810957-0.295028169815729i
-0.0807196770241799-0.471306870408152i
0.13954238398037-0.425633088199342i
0.246938002860651-0.254736508738169i
0.157044836873978-0.11852858705499i
-0.0124184161445405-0.0876774737032949i
-0.0921393766183722-0.240010017433656i
-0.00511530376693248-0.433965326542323i
0.214984059406633-0.531577367324425i
0.484747745889805-0.447890773708868i
0.62925048641548-0.221954607209075i
0.578944604984418+0.0547086221438262i
0.378075243210428+0.237231071431693i
0.13153941644546+0.229919881556648i
0.0192943403392994+0.0348226099955909i
0.0978632596930598-0.136424557957753i
0.290974555140436-0.135224050931255i
0.349295238014076-0.0100732484576555i
0.28437851720559+0.185843181248601i
0.111225464498551+0.293506287919618i
-0.151593391937213+0.256724255111569i
-0.272246914618222+0.0317216601137875i
-0.207430249326621-0.250896818211238i
0.00805139755084353-0.403010041673514i
0.228632597294936-0.369150425629422i
0.301001182622965-0.174621583645314i
0.240954346621037+0.00963283912919261i
0.0975825196643535+0.0833779366356299i
-0.042913018207837-0.0547106946183333i
-0.0696449881671805-0.280223312587336i
0.0728456216957884-0.359602518233525i
0.278183051225863-0.308565223559622i
0.382241550488543-0.109949355580137i
0.350144187247544+0.125722742751567i
0.117188715853759+0.220939690181069i
-0.162459518366715+0.0888565691857177i
-0.263254529961046-0.12937013664694i
-0.205150799826136-0.312133701269267i
-0.00304319717717795-0.431966821028545i
0.180841707391394-0.292991922389679i
0.199615090529571-0.13406372521852i
0.111587568688357-0.0631212468765112i
-0.0716580627244675-0.0817053866920253i
-0.154827250489324-0.286314461064619i
-0.0410750182710055-0.475891886239477i
0.160230898976688-0.561916785772287i
0.4417093637668-0.433099138787251i
0.572338497086832-0.160175206298184i
0.480210607455123+0.0739396439840419i
0.287191458627668+0.204297233437097i
0.0607133080093612+0.128178905443245i
-0.00439178298074024-0.0461808875920979i
0.099958324133399-0.148327233734733i
0.256478506077878-0.112465467943747i
0.327655428214063+0.0247652362185209i
0.22082728418876+0.178163885436829i
0.0130356127176914+0.299175875259868i
-0.233479655931691+0.208303663795946i
-0.350344302560264-0.0818499634052737i
-0.216737492144204-0.30578631017132i
-0.0231832297318343-0.37092423989463i
0.161424623911701-0.332540791022304i
0.300860883738919-0.193326002220543i
0.239646432326067-0.0355165751724338i
0.0728565896234114-0.0153517302922867i
-0.0335148441298414-0.14981196093732i
0.0321376075030991-0.345304134727767i
0.227229114599363-0.409260745724926i
0.432877954007795-0.294747834777618i
0.539265031834576-0.0588369863390763i
0.456862564637922+0.183543415435135i
0.234450163273134+0.279780560514845i
-0.0312517701283758+0.241098727740118i
-0.148932515075761+0.050233308713089i
-0.0818378610802044-0.166946472096971i
0.0620154824005103-0.215962255868794i
0.18753634349063-0.140812328470848i
0.14209207279969+0.0276250631665927i
-0.0350159492435045+0.110262915749312i
-0.24101775798841-0.0131945459875432i
-0.323510905194436-0.209412498315102i
-0.148838728615325-0.468439112018958i
0.0606936488487793-0.602128945916585i
0.276067089753346-0.538286452830865i
0.433030447679179-0.348944346203276i
0.338877741591939-0.144089836668601i
0.180696191773098-0.0667821571037951i
0.0913430880822161-0.107243455564531i
0.0826042283364942-0.293089090601296i
0.244282252245835-0.408362982410975i
0.451920045754676-0.308075039057413i
0.518917695609708-0.0674693534704654i
0.441875772411462+0.177768555458429i
0.17825087953226+0.294196173911144i
-0.108247353721381+0.215884211034514i
-0.177296541031526+0.00549622634643855i
-0.118502703217573-0.215845315568975i
0.0427069959042708-0.340641453930596i
0.2208259017518-0.215928415626092i
0.198002373043009-0.00758510895012126i
0.0513179650385537+0.0974034847891711i
-0.126127355885696+0.0200793222052445i
-0.207843431896868-0.192216528308241i
-0.0981683736716887-0.357731867545023i
0.13801011355983-0.454504161788432i
0.373369770518856-0.410807667064783i
0.442415037238286-0.148614415007753i
0.366019044573266+0.12957864665437i
0.21386816504171+0.195540270385222i
0.0138633045639279+0.129006580221258i
-0.0599582628790678-0.0299359032801859i
0.047704621542621-0.197083225288055i
0.193334090412484-0.152932967304886i
0.312292785218964+0.0528289659174526i
0.199456251856486+0.202604200859747i
-0.0510146433974963+0.244825704118899i
-0.23100644224654+0.132714192754456i
-0.348745261283527-0.131870502355844i
-0.24392772067758-0.344454388978621i
-0.0246149747920794-0.434550401596951i
0.221937002938041-0.383882370106823i
0.324280988183982-0.242080407034296i
0.207540231011502-0.111938543123784i
0.0926668512213356-0.0984116386650436i
0.0361259486144734-0.245858181130185i
0.0985622182341155-0.411981185577258i
0.288993438025521-0.452487181248226i
0.546702784608598-0.317402235774046i
0.593871964007193-0.0757473229583067i
0.465102563438127+0.156876636641698i
0.284807535112749+0.262679651815465i
0.0207299118592141+0.196511195993631i
-0.0840398508430219+0.0154670005463656i
0.0211612675036551-0.155371787459806i
0.165925805353516-0.144796608918008i
0.230748472289168-0.0379591316594074i
0.18372020812916+0.064203819830521i
-0.00572372193785987+0.122596165395627i
-0.214313084386717+0.0107169000831416i
-0.245089642529348-0.181453385954304i
-0.142242361772045-0.39445420916838i
0.0624667408629002-0.474300107273457i
0.318028473440812-0.377200049427873i
0.407170878711305-0.221385593422149i
0.291277619204273-0.0364861775877219i
0.0991520435024934+0.0184341637061854i
-0.0275117223304506-0.0663860653507955i
-0.00735384008192443-0.160643657756578i
0.136467643822448-0.226788341246408i
0.311906059405528-0.197189915666222i
0.351023486635441-0.00935775538822781i
0.248006466806535+0.173976774473343i
0.0483156480650316+0.256275484333931i
-0.168918891953524+0.163229818390125i
-0.245405184116656-0.0565896197064004i
-0.137707527549604-0.217903797929277i
0.0642521471626465-0.280455010342232i
0.176907443861435-0.204935100902956i
0.177738721264308-0.0543765552291378i
0.0734213774062147+0.0402951709785342i
-0.111903385961871+0.00034373075688612i
-0.175976791869675-0.151049292104683i
-0.0531877246826145-0.337027893188561i
0.141807675218536-0.435921338282262i
0.308166345016414-0.363455455398808i
0.380281995530247-0.147301803385934i
0.315545609452655+0.064906758375571i
0.140669664756527+0.0892286136678262i
0.00994000743060496-0.0019604744660489i
0.00147953968408937-0.13934922117812i
0.112708099469476-0.278954313525236i
0.284189841187256-0.255598419119975i
0.360815434581999-0.103811138854715i
0.292610949231328+0.07727584668949i
0.115881401196364+0.150472814569336i
-0.0475142166230925+0.055147656023275i
-0.108776001754357-0.142933693124032i
-0.0201967117918631-0.313107228256977i
0.184459432702512-0.351761286616054i
0.337957099786537-0.248962245852027i
0.354205262064322-0.0414523081814398i
0.233200023253402+0.05262498219279i
0.0808175646006759+0.034437834298013i
-0.0390232667443264-0.055853308281578i
-0.0142558231457653-0.267105653658406i
0.172961437365614-0.384855070030899i
0.332873117851629-0.246396063827949i
0.348924680522374-0.0248283058307859i
0.273066691107945+0.133901005940444i
0.120183780952166+0.198744944229065i
-0.107030452823973+0.0951427023605513i
-0.134864631990524-0.0791883767130236i
-0.020053909582782-0.187388979293047i
0.0821226266291476-0.188874500903988i
0.150815730423763-0.0777544995867688i
0.1043286157478+0.0541346094623519i
-0.0113315705569721+0.115437975345205i
-0.194279839439372+0.0145169774590294i
-0.303046620860304-0.168246525185446i
-0.216554273317087-0.341914086710982i
0.00300372220111358-0.444529601535417i
0.217073570252332-0.351438828931886i
0.286854876261465-0.216835556995613i
0.192199977509899-0.0641158117861935i
0.0438084200501241-0.0538947816169769i
-0.0144767363045578-0.22190856905562i
0.0364868581074721-0.316096195975322i
0.239968357696581-0.338966454986984i
0.428905064114787-0.232938093379994i
0.456620820131812-0.0536173204229819i
0.388971356087564+0.132056484234635i
0.205187534982245+0.218156545573822i
0.0401776259732443+0.131407533227195i
-0.0264308065355867+0.0108483538788869i
0.014243705818048-0.107623511065771i
0.173467196007133-0.143971041314396i
0.261456115930024-0.0381149789696544i
0.198837275647301+0.101146123556989i
0.0555942200635051+0.157390057884784i
-0.132087393182153+0.070338702152597i
-0.195606777225303-0.0999323897557443i
-0.0650558504646546-0.272050245700424i
0.122208969727691-0.378504558900931i
0.271832189152308-0.310062129228947i
0.336869207730725-0.141880933746371i
0.262673045766056+0.0213155551210574i
0.0991282629118835+0.0629768476536286i
0.00222239690112977-0.0676484468509i
-0.00553567702401704-0.18120792888119i
0.150253461554453-0.274046903740535i
0.297750468507096-0.245005380077302i
0.308255008701722-0.0696647713509326i
0.244729683524982+0.0492088280565834i
0.0480422771828585+0.0851942276995875i
-0.0685358590501578+0.0288113174568346i
-0.132423204212251-0.130541216920927i
-0.108761335792806-0.30902865745385i
0.0958309578043256-0.371456266546497i
0.236137422123114-0.315250344863291i
0.254438828584475-0.136898594528266i
0.140231894402578-0.0214285898872644i
0.0206722594822571-0.0544472596716705i
-0.0533148079219228-0.15424907071993i
-0.0103499442338788-0.321883508957716i
0.183591304992496-0.339682905641826i
0.299655261533456-0.249960363754863i
0.371300097238337-0.12183625933963i
0.284655668542825+0.0616254415815551i
0.0768665817204559+0.162678321285424i
-0.0265695674835697+0.0607350737075956i
-0.0701477148638747-0.106160252284912i
-0.00970168895215922-0.219590511031002i
0.138942342200891-0.256942256546144i
0.216700172131876-0.110658935026172i
0.188490157494884+0.0233282811276231i
0.0467653568597096+0.0929294907230408i
-0.0773137903681851+0.0225309908202468i
-0.105683449549506-0.152650976425676i
-0.058900572253713-0.3055445263603i
0.135492858438042-0.365473765664633i
0.264600517003762-0.22597363839448i
0.307938522284522-0.0868069673389422i
0.247573831632263+0.0553975884626706i
0.0680507123467703+0.0916808177035484i
-0.0320251274089125-0.0179608374355559i
-0.0414952836246041-0.160584225879775i
0.0912603424221313-0.289969981816902i
0.275580059617062-0.231211893315529i
0.316515690452752-0.084088120446022i
0.251992377277517+0.0374195755447314i
0.138422777828514+0.0849161029188723i
-0.0226029117054043+0.0160771453407889i
-0.0691022532252348-0.140987434415739i
0.0405096928479747-0.300482951464668i
0.17154330059996-0.306337374828815i
0.315917143758634-0.15807190230918i
0.348215854839659-0.0259772102864206i
0.207702596223005+0.0529231114389297i
0.0611922095512379+0.0628496874280311i
-0.0256980431552729-0.0739894808776628i
0.00516900980753409-0.219420928702207i
0.101015777912939-0.239263890633041i
0.208203309826925-0.166530455342243i
0.209235026622398-0.0333351171135479i
0.104227758144965+0.0868012272871113i
-0.0294852413054977+0.0432622567479197i
-0.1877624421081-0.100350084403864i
-0.159176881615494-0.232684588036018i
-0.0207070535074953-0.360304918345953i
0.107207859283572-0.384208638141434i
0.224026139291672-0.247005813326963i
0.193993914918245-0.106671239359796i
0.0461613636443153-0.0818116564752318i
0.00535971375093958-0.132959115726849i
-0.0202891427056757-0.250152320533453i
0.0738083676408071-0.342120423715245i
0.275039242810197-0.335843266156163i
0.335296093126066-0.228485991447332i
0.360720584350738-0.0639122252435179i
0.201391812286756+0.0774821098090706i
0.0593248759836594+0.101506359162576i
-4.00863675070935e-06-0.0310467415097719i
0.00757122360361024-0.117552687451531i
0.160902111979959-0.150833816758505i
0.239794097817227-0.119787308894124i
0.273569262721712+0.0588269785792173i
0.148790154942384+0.139780350700642i
0.0225235764363773+0.138534453936347i
-0.0911713372725642+0.0525912125535941i
-0.16308689467762-0.110145452173898i
0.015241850413095-0.166287408582335i
0.125748354654097-0.185913646768526i
0.182404660096198-0.0914314411551582i
0.163329151440895+0.0261552967232667i
-0.00232877375069761+0.0799919143848301i
-0.102767555806735+0.0235460936781153i
-0.130313610264212-0.159989943500763i
-0.064113078271156-0.281890362339229i
0.0840472330783942-0.360999743175809i
0.193119702400083-0.291876132220739i
0.22049106013819-0.157941246339332i
0.133937991654428-0.0862315854822462i
0.0802000758221732-0.064191210665973i
0.0469078653293567-0.221340854974694i
0.0477350276145851-0.350143696248071i
0.240512608670546-0.350821335156955i
0.361608417488071-0.29041560825266i
0.40350747145544-0.132414227896478i
0.343445967899186-0.0148576082117996i
0.188503207972294+0.0368674790194359i
0.114007745634592-0.0142854107164709i
0.074875180367829-0.134836899310932i
0.119969055305698-0.198521252519998i
0.223308251019546-0.184785787516995i
0.276153214923661-0.050390068019802i
0.236485092993889+0.0639045926962683i
0.1282254276245+0.0968662556384271i
-0.00719935881388722+0.0633225598892457i
-0.075020330932071-0.0918409962932119i
-0.0175643256191294-0.236389851646288i
0.0872053039905522-0.258448341529337i
0.139187698515696-0.174784347008817i
0.188447814561552-0.0589494991731324i
0.127372357943788-0.00331791358303824i
-0.0407930825552544+0.00599367043598635i
-0.0866913097298352-0.0805656258654596i
-0.0738146565100056-0.209232018306686i
0.0293616455944686-0.271840077809963i
0.162070366531343-0.271023837746301i
0.195534699112332-0.134572297331305i
0.140686525510796-0.0482935453172023i
0.0664491684515663-0.0307619389970123i
-0.0160598182793374-0.0642376511532991i
-0.0667818573646527-0.218581614698791i
0.0995240524565439-0.283817228202932i
0.234908371837533-0.289960467730045i
0.298391454951043-0.191361692221771i
0.338890090090906-0.0332953531520438i
0.221527609438945+0.0559468148932533i
0.120894770657885+0.0554142332729744i
0.0577687741458538-0.055984705150428i
0.0546202366777919-0.0989756901065975i
0.201443125393087-0.129217383506588i
0.294460978280912-0.0747419074484047i
0.265311405597999+0.0519905620137498i
0.191509197854036+0.117087171910112i
0.0088207078409457+0.133080251533746i
-0.110654174902901+0.0408503172368253i
-0.102089558274571-0.0968622622422592i
-0.00908993580550897-0.227132039130166i
0.130870124834775-0.23797553379011i
0.181477510691105-0.158289925464652i
0.144425860705149-0.103347035898802i
0.0800398672668238-0.0760418246799783i
0.0371122809544008-0.140856723982577i
0.0275159291658043-0.226549282573404i
0.110238127155355-0.301294737408791i
0.280811561042741-0.295545440195852i
0.36923784248063-0.150856496062307i
0.3233761109748-0.0653355272143862i
0.251514645109621+0.0220519101203649i
0.12083629557462+0.0657533839735958i
0.041496954488334-0.00944643043028284i
0.0675497848901107-0.128624873110476i
0.120713942790436-0.183297544911525i
0.214526325746038-0.144335864731192i
0.201087202421061-0.0814163436853609i
0.104754011354253+0.0128672704807008i
-0.00313463636580947-0.001463592464901i
-0.0956364415737394-0.0927911634096251i
-0.0459699792402461-0.251451163410197i
0.0728040803079045-0.347129405123113i
0.174825840177481-0.318119790413243i
0.264282429331854-0.227734718607704i
0.252108596991406-0.0644847079001569i
0.146832766083667+0.00176572694382644i
0.0685966126237042+0.0184708597096033i
0.029165085178285-0.0576914815963994i
0.0741921763236328-0.149165174712203i
0.160568515422566-0.112213740612772i
0.217889430931952-0.0822075517741788i
0.213582386738697+0.0272066931977764i
0.0843481021826468+0.126689062374725i
-0.0445683177211166+0.0719701136156121i
-0.121628677942139-0.0275176931792896i
-0.131362004887307-0.172289902855538i
-0.00617084144163513-0.238497934079095i
0.11879177733053-0.236237501951157i
0.14788143429322-0.162767452830936i
0.138286022115055-0.0547568757994145i
0.0778392006614628-0.0531279493406211i
0.031506686400083-0.107933426103771i
0.0569419468921869-0.265003471017077i
0.147691257730559-0.277655054251537i
0.256888141467215-0.208606475089308i
0.307047967078898-0.137850597471453i
0.296784907759933-0.00370180813559088i
0.235266165583262+0.017242410803645i
0.101727530697674+0.0391743644375666i
0.0267614208749933-0.0367994833943435i
0.108467887806145-0.174520024063632i
0.13829096236806-0.160487621160842i
0.200126101806588-0.0853600672809361i
0.263693327463165-0.00960920055018736i
0.177038326183519+0.0494709341565106i
0.088999666181218+0.0190612997603335i
0.0137629437590358-0.0801419205927829i
0.0338805546509855-0.174901916547342i
0.136504187299123-0.231501836523254i
0.212245694810415-0.185905187572237i
0.267177730226166-0.0935002098719978i
0.249434595308429+0.0217435894981536i
0.139024527638429+0.0655237159481808i
0.0277316502323368-0.0130045281969525i
-0.0220753801327705-0.0649442071535651i
0.0211120296534865-0.135512808266929i
0.121425997724995-0.16320916727789i
0.165927804184015-0.0901322519782086i
0.126575472019151-0.0245975288948729i
0.037614358646772-0.0142793708023927i
-0.046476922897813-0.0440556713551832i
-0.0949005122720315-0.112156043205367i
-0.0699993114580836-0.218599933131525i
0.0337913002243805-0.290139225882267i
0.119625005226472-0.285966341242095i
0.17413111466149-0.1850895688495i
0.181178754112712-0.103078100702426i
0.0738357572306368-0.124051655839001i
0.0367297847084956-0.140872184685824i
0.0973343022646557-0.202029052863234i
0.160243054844306-0.22774699210447i
0.24725975041008-0.191939295032706i
0.301025016053358-0.137343547092964i
0.277416357344832-0.000237919102744501i
0.165496772070046+0.0853205926013812i
0.0920189697139315+0.118974689529923i
0.0450310442640843+0.0753413062812975i
0.0491038624365655-0.0246820700362976i
0.126336261567206-0.0331872575534666i
0.141140189138508+0.0324650632889693i
0.0882431830579141+0.0892181317348038i
0.00540340311876707+0.1226189766815i
-0.0613140372947053+0.0638234665456745i
-0.0948441175664455-0.038544540464142i
-0.0751446664111633-0.127206768172654i
0.00032071272692941-0.215245288886824i
0.127176370591813-0.206795221945181i
0.151098801856353-0.150699318782929i
0.120920294273055-0.0905089313687612i
0.0971636266627301-0.0720369103905971i
0.0300997936485476-0.134962836473089i
0.0584098012432861-0.222502313036623i
0.146699831299635-0.262191549844707i
0.23647354250322-0.225199167768511i
0.276527436589898-0.15602599338647i
0.256666650135359-0.049777347946166i
0.211940065273109+0.00683963494538446i
0.144621112724927-0.00717770999091401i
0.08212277572957-0.0558463573819148i
0.0882005808047377-0.128276433009192i
0.15163480566948-0.117001382117713i
0.176766306399901-0.124126849518791i
0.15811588842712-0.0903200387393428i
0.0863227105652531+0.0054596402509399i
0.0119178542100474+0.00642658747236589i
-0.0107595436551609-0.0804112457117152i
-0.0344585324449826-0.199173646631656i
0.0167459669067723-0.255414359641446i
0.124873650597836-0.222042926597458i
0.196238587691125-0.134959476228092i
0.167880974597676-0.0858236624847648i
0.095427947572497-0.053589878420717i
0.071523972124708-0.0670696759101878i
0.0421596848533877-0.132965529198078i
0.0909485282733462-0.172278941501575i
0.139075830543186-0.132850983203642i
0.171746936295492-0.0244180165505141i
0.147963657979023+0.0218615008232283i
0.057696090350709+0.0572651995373805i
-0.0173054792189315+0.0570834253982492i
-0.094866850776985-0.0509032981002548i
-0.0735795032942761-0.12703387359927i
-0.0304311503558911-0.171365458862281i
0.0424218369919703-0.164836651442622i
0.0903789933357697-0.121549985762736i
0.078437704076555-0.113915021117796i
0.041031478725515-0.142197461429632i
0.0245095618443291-0.213015289402232i
0.0535730484990434-0.24927290863513i
0.077869561274138-0.256913795690233i
0.231030091145596-0.196113527070986i
0.294563056309363-0.100878933158644i
0.259145712701175-0.017064439576364i
0.247718417438381+0.0336620834518011i
0.144894079795698+0.014104646402344i
0.111359975963401-0.000564836695997498i
0.138669611839749-0.012492092764345i
0.16980305108898-0.0323527714627844i
0.207259986364025-0.00207955451571966i
0.193994884685891+0.0753016860061351i
0.0996536990418585+0.0722080190728772i
-0.0195846198088474+0.00086682158997171i
-0.0524416493217126-0.0945002454414289i
-0.045180366614042-0.148563513930465i
0.0131261412950952-0.20400419352186i
0.138552304836143-0.244822796465628i
0.168325333143917-0.180846481409585i
0.135598866489765-0.149750787556955i
0.0983620327065461-0.148601299371152i
0.0541310679019029-0.188553654115952i
0.0824018932326911-0.24320175672467i
0.147865175067866-0.250907097622426i
0.228139511602127-0.209552567826949i
0.253279323531354-0.131089356072579i
0.222963160683482-0.0269196896145997i
0.153836335368243+0.0111447390080937i
0.0452920475075139-0.0234765568846191i
0.00940225692085531-0.0545123629997601i
0.0474858678751212-0.12142426157608i
0.0681358780595227-0.164364837752672i
0.0834214546870099-0.136514851963816i
0.0722391558111707-0.0993050358682823i
0.00622323448305996-0.106666734147482i
-0.0115945166800264-0.123258378355557i
-0.0145284520266659-0.165734524664293i
0.0134672159228709-0.204472483174i
0.0951566223213023-0.26252559467366i
0.159675057842659-0.255381777650784i
0.200366908272243-0.158732551833889i
0.164301391327552-0.0709584084988544i
0.137408099467835-0.0374788640026126i
0.155339864970364-0.0631653405931954i
0.132488550790457-0.0514009080699979i
0.149900238691277-0.0693852457029202i
0.184192247893699-0.0470021002712873i
0.15746022176162+0.00691336429793548i
0.117564487942324+0.0727517511841733i
0.0397052146436996+0.0962358929297107i
-0.0461300723876802+0.0627263881346691i
-0.0781992862596406+0.0194706867037332i
-0.0364092563685237-0.0895961718997147i
0.0188015474097602-0.114373176771486i
-8.91210087355577e-05-0.112936745400714i
-0.00942376661839129-0.138174321382322i
0.0248002963488393-0.155603466381656i
0.00112594753957086-0.176666178366913i
-0.000154028483572747-0.232282052943317i
0.0698478451948185-0.314657213315445i
0.133773954935073-0.300606491734551i
0.225416873612261-0.311905107373462i
0.302066750047252-0.274776719891457i
0.302665490424694-0.117837225624054i
0.258772432842187-0.0993184183401259i
0.234104006259029-0.102687681554579i
0.22972606178008-0.0707964641966923i
0.230235130023405-0.114097314503352i
0.208996391789377-0.0858286854970072i
0.238363600055007-0.000291038385247635i
0.248433296726983+0.059108115539983i
0.150240907458534+0.0542680374339621i
0.0952756859188802+0.015627711652119i
0.0178574117660311+0.00240880843307227i
-0.0294168909033677-0.043991064813997i
0.0343233699339702-0.0723071981046753i
0.0655894534693091-0.0807351582625442i
0.041925731075116-0.086039078554832i
0.00315463257655659-0.115134446931165i
0.000139204963635204-0.134738359849321i
-0.0104778731168453-0.147012627441275i
-0.00311234145332843-0.238423418850306i
0.0537826205467927-0.239363949058023i
0.0926731857791604-0.221736218257638i
0.13954728830986-0.220012510152166i
0.120961126961173-0.167138160934893i
0.0707646026986597-0.174774638165483i
0.0615176082218562-0.184987543183329i
0.0919092766297237-0.195260285979732i
0.157737910146656-0.176685595103297i
0.147286610642341-0.150596536435226i
0.156264734441942-0.152785812875438i
0.222585652748641-0.0923347485390964i
0.1778820151612-0.0419741900840467i
0.127001548797635-0.0620247615044088i
0.11157757250796-0.0670707209107059i
0.0836253044909913-0.070856762116534i
0.142183985478805-0.0555052765831225i
0.174540543600405-0.0555390340467276i
0.118641988538076-0.0485789143616101i
0.0950212607342776-0.00255903344405792i
0.104269993857339-0.0261228754725492i
0.0626937831468966-0.0287540929051086i
0.0404964562162343-0.0408661217262446i
0.0659067049337629-0.0307870190965574i
0.0869019729684972-0.0679879689875744i
0.116578851824036-0.128101264665372i
0.103976374130268-0.078439518806496i
0.0964230121972073-0.0672060661482185i
0.0915012121224572-0.0702141841066025i
0.0657390568322791-0.0872586001471833i
0.0794719401933366-0.132835326289816i
0.117662524197435-0.162725119978757i
0.127593008726995-0.131806841049776i
0.131065247641869-0.106738657069151i
0.142936786326938-0.117256531421399i
0.131238073393183-0.106624148409816i
0.113832535675414-0.11068639106265i
0.105309647485415-0.137931093284581i
0.115229574927813-0.172319213650153i
0.121169667044665-0.196212507775985i
0.108398377958256-0.183658656591254i
0.144885503217319-0.147521072540097i
0.144076814361011-0.151049766573833i
0.124281165186817-0.160780719006763i
0.172215003351003-0.163429018862461i
0.155756677484743-0.177280172460816i
0.19599013958163-0.159413293682881i
0.220292331736966-0.10753269706395i
0.175191196771025-0.0870662436932897i
0.196924180024619-0.0601121599332174i
0.143126860090549-0.0184906748761359i
0.125321521719276-0.02975706944361i
0.121427612234571-0.0245864157698629i
0.0831490736943179-0.0402912582863049i
0.106270548482804-0.0471479546926987i
0.0834956610078667-0.0323589910359554i
0.0506043668493849-0.0421470158667338i
0.00739834219389065-0.03430840383432i
-0.00938841105623381-0.0700149954984726i
-0.0210861360480377-0.12024737053404i
-0.0294542749711441-0.148200170243879i
0.0152977223510276-0.166335965788776i
0.0459933575896035-0.150586796964418i
0.0951497547507631-0.154106366955512i
0.114671234484225-0.202670147677852i
0.121490913634397-0.176073483602665i
0.121193108113823-0.148787033642805i
0.123072937830767-0.1770936394354i
0.178284505948588-0.135759774320834i
0.228922456776092-0.073537055050892i
0.216135883672468-0.100165874764866i
0.172585057183145-0.0863303673794639i
0.158146037812173-0.0303522976531051i
0.124216861142474-0.05109574003648i
0.117718919894017-0.0446765557370836i
0.132591801897892-0.0879110139299855i
0.145360960218803-0.0850800036969498i
0.169165695632753-0.0618652913943938i
0.128278884446652-0.0936582587871074i
0.12662404205646-0.0521161608968829i
0.124359444702743-0.0542721583579961i
0.118603111877757-0.0790190470730411i
0.190706531216607-0.0930797250747103i
0.177330821304733-0.0931517614051184i
0.166127101470777-0.0881476855357613i
0.134245791625016-0.0929824204885338i
0.113770696783248-0.0800426085976433i
0.149049427403093-0.0806122020156707i
0.0850091100657969-0.0683972358128894i
0.125178729523145-0.0777033144988076i
0.121758049032054-0.0812514845031296i
0.0798048060557965-0.0594075218847553i
0.10661880411794-0.0786620428316334i
0.0641621033186339-0.0919075834254002i
0.0669041329342155-0.123574030197214i
0.0426229205326102-0.126167301958308i
0.0571138162905247-0.125030444257457i
0.062906089899458-0.156211703092995i
0.0630774602037263-0.163696425045332i
0.110399286647178-0.175342894508535i
0.116800710911175-0.163382650262735i
0.109199482469071-0.175068209067364i
0.0923468226397121-0.170917136880228i
0.12833567987851-0.170218669152954i
0.161008299011572-0.164676368390171i
0.168517342868696-0.139281184134787i
0.167371614256245-0.130158501571628i
0.173549680201617-0.108912639241458i
0.148267938964619-0.0834521743681356i
0.164725245521971-0.027803230459466i
0.157884159513403-0.0377659856282587i
0.124271346766845-0.0350425983274979i
0.156479280240188-0.00410111080869083i
0.120599131100898-0.0073671634210304i
0.121150824895144-0.0127269306314448i
0.126775059785154-0.00643589604961897i
0.105739476828393+0.034566382793728i
0.0919253729663779+0.0310120976756412i
0.0473869144506854+0.0239698099839186i
0.0162976653393064+0.0109674978713104i
-0.0122565531629552-0.0161150165738112i
-0.0330370079615077-0.0449009588256617i
-0.0449016221596411-0.0661577600734986i
-0.0232579768857483-0.0625260198292092i
0.000167477680325221-0.101083027126157i
0.00327602779377255-0.157076241555814i
0.0536290620650385-0.225441622911526i
0.0574413232170344-0.235362158757494i
0.0697423268853188-0.226255807246889i
0.153069172634569-0.251396912199844i
0.203056082335455-0.222715693621476i
0.248087325939385-0.214797097173358i
0.28021887720692-0.181904935758248i
0.277915512888507-0.144064103178236i
0.253671645836716-0.112406388697817i
0.257349130983912-0.0540062063604463i
0.264438091134635-0.0275030512365932i
0.236354614847894+0.0230524308278432i
0.198884069779311+0.0448052737880574i
0.169208147724486+0.0382798587663841i
0.0860833627997132+0.0422853279247216i
0.0220489618545477+0.0598514402395861i
0.0564492544022989+0.0528540674650712i
0.0204109116439176-0.0147125666187608i
-0.045430759745563-0.0481051974310953i
-0.0302106256448913-0.0851513351282588i
-0.0112564392762535-0.117748431020977i
-0.0229684356019661-0.130801089904589i
-0.00681536578676194-0.149467825429066i
0.0147327960996539-0.165194429184168i
0.0142338515133411-0.172610172030182i
0.0341401729035585-0.19636141764369i
0.110011237496315-0.228133325991376i
0.12512905099712-0.168257687724917i
0.127446544917963-0.158763315027447i
0.131718934107826-0.143026000871255i
0.0808536777369525-0.083732378094689i
0.10547608861867-0.0973954713701658i
0.0754310591661368-0.092552162529828i
0.0818045737988038-0.103905186340838i
0.127834004344287-0.116701295858181i
0.0960723600822119-0.0920220675324696i
0.127551247291462-0.0670369242060675i
0.126749590649087-0.0261140586080319i
0.124581862880027-0.0350372593108296i
0.126767782236537-0.0518898255865463i
0.105946799133665-0.0545357430485104i
0.123215323216202-0.087789134711848i
0.156181654249769-0.0310290291294381i
0.161348484298157+0.0077968315408231i
0.103307818830665-0.00156940627769181i
0.103411000002851+0.0194193080458796i
0.0873004235622976+0.0186246988790836i
0.0486663914308559+0.0212322963259342i
0.045460038963115-0.0231506962347884i
0.0593289614369235-0.02501388317225i
0.0553564939902904-0.0274124049663616i
0.0388445915836265-0.0698074824628956i
0.0426169726584842-0.0155067780156957i
0.00965218981258101-0.0403950244128142i
0.0103749546436657-0.131930872974965i
0.0316033279443014-0.14137457064151i
0.0862606019071484-0.143933288463082i
0.122105802900232-0.16857325590226i
0.120299693251683-0.151959846658193i
0.139822394064498-0.129319335940204i
0.14060240625253-0.144237213363717i
0.128716006445962-0.153062550975037i
0.129114798813896-0.167102856151132i
0.134370405094513-0.161587470161273i
0.154946197650699-0.131957697790709i
0.183861070438623-0.0868405537750856i
0.191948063274561-0.0569227722157742i
0.155712431080541-0.0737107127184688i
0.13158796055121-0.0621618221588871i
0.120591516869558-0.0569372297133459i
0.0764391062207876-0.0805068498980213i
0.105614505368671-0.0663167207308485i
0.122327409927711-0.0416834823085519i
0.124894930900474-0.0163208260869714i
0.068038177983471-0.00371821274803096i
0.0140802485563396+0.00531804138478638i
0.00499258101352928-0.0221286894641695i
-0.0515810875359209-0.0907062606923208i
-0.00269131188003753-0.0790264509662269i
0.0232410732900836-0.0902732477952071i
-0.00059724723754186-0.0896801250778247i
-0.0318878051021429-0.0587891627706277i
-0.0726870671354535-0.101989513621106i
-0.0810795603981754-0.122836661360713i
-0.0612899897316447-0.187788662501934i
0.0276401241374677-0.233332304982837i
0.0983202160966722-0.217640299329586i
0.140706645856308-0.222609128859154i
0.170018642768285-0.160794472753259i
0.193635145251328-0.134872408204689i
0.202554197458433-0.113914225344967i
0.211551874732441-0.0898228364459083i
0.253271739797257-0.117949388131553i
0.249401778172958-0.0612480197141479i
0.23806167762298+0.0177876516912076i
0.198185764131204+0.081573339698183i
0.140116084260273+0.103037235532167i
0.0663678165124043+0.0902244029139031i
-0.0169176220207563+0.0600446204449435i
-0.00930692985258333+0.00437002895684711i
-0.013172752783219-0.0211102691598629i
-0.0236382507173534-0.0586277265886703i
-0.0242808926911731-0.0695558509602766i
-0.00720569336896531-0.0875342129249262i
0.0068638476224588-0.14166494290297i
0.0083470582482345-0.166483480710692i
0.0306249714330879-0.210639611700212i
0.0752160830243706-0.260183169124179i
0.201339382337968-0.25642638436639i
0.214847570967905-0.202476475276326i
0.181696211314582-0.151554934177535i
0.202619613044932-0.0878098394485807i
0.181798881002086-0.0613239207974772i
0.160370163695876-0.0794659796813291i
0.173778672077499-0.0504234900487798i
0.189380112146674-0.0431936574341013i
0.171748798897563-0.0194509131164413i
0.128914479988282+0.0155113374584686i
0.034367285874148+0.0258635558659431i
-0.0232446746966556-0.00090929895235307i
-0.0529309654497596-0.109997279034368i
-0.0512574306859502-0.179946906341505i
0.00668758892506177-0.207690360176127i
0.0501625074020782-0.210091215263988i
0.105404331114666-0.187606965711818i
0.142419006159259-0.141873988404767i
0.0938682796833118-0.111122081254796i
0.0715558836449834-0.117126317276214i
0.068929298128547-0.154882225362995i
0.0641102396531709-0.192505499901428i
0.147209529344367-0.11103202622793i
0.196043885616107-0.0579442613054309i
0.146050996484114+0.0102554969845097i
0.0933112982415953+0.0724395554600311i
0.0272752452684668-0.014331752854581i
-0.0280479383354146-0.0729179333885008i
-0.00722398498132773-0.0844495956038i
0.0295182285717227-0.110890432286707i
0.0984704701972947-0.0857771741080305i
0.114574872460559-0.0436536506297817i
0.0997862760308987-0.0741078841768062i
0.0948568528362052-0.0957144639006649i
0.0213160601580701-0.100292765263612i
0.0401290809155018-0.124886387749265i
0.115922817827242-0.132197241325502i
0.152219319768692-0.0773373911784189i
0.168819001501128-0.0120192474345177i
0.123889593190331-0.00333055199309331i
0.0675149112180116+0.00264707417289452i
0.0358257689781038-0.0239371771123227i
0.0428304222887173-0.0733428298273879i
0.100258053637972-0.102096317654559i
0.138019194397351-0.102641995077007i
0.128548972391363-0.0958280575184894i
0.112383472350606-0.0787373456391355i
0.0791777107065786-0.086444212786347i
0.0435066404578454-0.121196963065286i
0.0753365035233621-0.111044506801507i
0.120780092333058-0.187348657418674i
0.191525091748089-0.196562556136428i
0.246854437940531-0.12408257912537i
0.212433388946568-0.106887143947821i
0.166951224890687-0.0412303603091105i
0.105888742540097-0.0483288930059054i
0.0904215146005131-0.0771254807341854i
0.0861055869352533-0.101897671248191i
0.0910732411908372-0.169385738100847i
0.137869835212613-0.170287132951395i
0.123461803765898-0.104427779154134i
0.111007886353991-0.0532957657284453i
0.0722349055080099-0.0420747242403985i
-0.0120797549572458-0.0741107934010568i
0.00307693261754641-0.159529854613643i
0.0659746205813037-0.228253792292158i
0.112650351776254-0.19574593173189i
0.150564675945913-0.169345360848465i
0.135201694093952-0.130828630968895i
0.0935391310802853-0.0518026863293644i
0.0500103719034999-0.0655750680090433i
0.0211522612961305-0.0985044691486973i
0.0755243672313941-0.121222167335785i
0.101008272271224-0.110168758815379i
0.0884809018194704-0.10029638102244i
0.12270688496985-0.0649240938862156i
0.0637490151414301-0.00683177061099613i
0.00139167402007626-0.053104343301219i
-0.00971551248167194-0.0935612147021454i
-0.00121820345965408-0.151770209368258i
0.0789884691579602-0.236178074965629i
0.138246238969235-0.205479708174293i
0.169529225089852-0.135447763700079i
0.200826913023098-0.0787083877582054i
0.162899934484069-0.0047818290646815i
0.101488832719799-0.023656168537414i
0.112738887363307-0.12161921197412i
0.158408840490578-0.106836922259222i
0.216383292404082-0.0643467748767106i
0.245426815210307-0.0186530443163936i
0.219041634599819+0.0660833166356025i
0.135048763778517+0.0910561485987676i
0.0332515083317826+0.0726854374912043i
-0.0189287155693253+0.00423172629459261i
-0.0309189552308643-0.0881014078797815i
0.0172362306846112-0.154826511128943i
0.0902862278115487-0.154770081206296i
0.106956216341571-0.101697596590225i
0.0863394571558738-0.0558674167950651i
0.0696533174063287-0.0824517831516654i
0.025829295289641-0.199113143825827i
0.0325871763253196-0.246024106981607i
0.141716434593481-0.235103188168079i
0.219925643451524-0.244209809415908i
0.256980224247762-0.148379866223325i
0.266234725553917-0.0540138856866321i
0.212353503937464-0.0290324640589607i
0.143334303090326-0.0290834601089699i
0.0961573196400774-0.0716065521838461i
0.108341611205197-0.111148896186011i
0.150377804544073-0.105407457079079i
0.195086834507429-0.0492324264817822i
0.174713739752274+0.0175661015968829i
0.0756572633495187+0.0419775478993063i
0.00536091048363756-0.0129645972406632i
-0.0430439474000567-0.0649181205583995i
-0.0647312490530211-0.124166046398679i
-0.000796518877764142-0.159537669700276i
0.0899635118253998-0.125177902378788i
0.118381625218121-0.100744887594812i
0.0905463502959177-0.0879331762553359i
0.0132737772184611-0.0712668776102575i
-0.0305875271152273-0.0879601303238146i
-0.00353800331130948-0.170056552166601i
0.0375739368066302-0.222814775184644i
0.0993194780994697-0.190739499325151i
0.182228060471361-0.142955258729264i
0.183852850796993-0.109424064224725i
0.0801539712464363-0.0464781781225505i
0.0362527528230644-0.0504473525369582i
0.0254834790912361-0.141913111331176i
0.0695768882854729-0.187776046206614i
0.175999467550075-0.155754518885339i
0.243660684336667-0.114594676002442i
0.2360961992229-0.0689258366145245i
0.162885197222275+0.0266118739087985i
0.122552686233162+0.0782571756339414i
0.0773937061620482+0.0237501514969245i
0.0743387529252341-0.0575696266181676i
0.0656517291101748-0.0411547496847725i
0.117974275987371-0.0523698963730889i
0.169086730052368-0.0264433635706416i
0.0969577129375108+0.0483405188812458i
0.0305128201603285+0.040697121834177i
-0.0556936237989531+0.022137848510082i
-0.0681529090459553-0.135450130401103i
0.00879076626964929-0.226477601385748i
0.132176626114953-0.230519986830062i
0.175428175461734-0.241551508095721i
0.187801725163836-0.123043561743537i
0.182929079543013-0.0852318436105978i
0.106589979320881-0.0606857906082358i
0.104776189432653-0.0862649349189603i
0.135835209193819-0.196066619652195i
0.238420658685092-0.19315581032395i
0.267120392199221-0.135653419172973i
0.240957566877395-0.0212532097798405i
0.227146976851552+0.0812897886478997i
0.0963867386149325+0.103218924963784i
0.0106742483071519+0.0300309144774357i
-0.00958934739992391-0.0609577638651308i
0.0214018377433611-0.113023853795378i
0.0737558193187813-0.166777017932739i
0.110104011668297-0.121475590766652i
0.091743122613811-0.0501486687334662i
0.0184339418382851-0.0495357568625123i
-0.0189174996014981-0.0970698084023304i
-0.0168366643734502-0.189764687333027i
0.0352801310102644-0.242419592995471i
0.140894965258874-0.219039026707635i
0.249309523787673-0.134289397235711i
0.243807604655012-0.0185648859826835i
0.16682224305348+0.0763283889381427i
0.0784254117216129+0.0389297808799948i
0.0151712180286302-0.0430643633698943i
-0.0132362235711006-0.0742391316834487i
0.0215423049919828-0.127686331336925i
0.137171544771263-0.088765516906768i
0.13084715111072+0.0043542336008778i
0.0544976884417943+0.0551681800169091i
0.026114320140136+0.0303123810374976i
-0.041806292403457-0.0739530246065846i
-0.061707499659226-0.14789932833086i
0.0457704302335783-0.181991963252066i
0.176142550388898-0.2026944378804i
0.270483418646602-0.151276102511082i
0.27502410304473-0.00908327173797581i
0.181324093875929+0.044737617185541i
0.115487561250559-0.0440961027955296i
0.0615352826691315-0.0490487026509051i
0.124200346222159-0.0330625846829558i
0.220344038467883-0.0988245709468344i
0.199611033882233-0.0190264977436282i
0.188780224309593+0.085567689318675i
0.112031158885362+0.0980926894367904i
0.0158913781483157+0.114725487936869i
-0.0715491204863778+0.0062335604377346i
-0.0816642010554691-0.144806597176552i
0.0194881279402257-0.196202758206733i
0.09570514816345-0.175453570631328i
0.151274425786669-0.116007393372387i
0.126963879517781-0.0656769433581354i
0.0906053301596683-0.0386401612710374i
0.0540022741111571-0.0909074220665547i
0.0465064569511295-0.171305484484463i
0.107811916916573-0.227057152631051i
0.172790136930906-0.224474274203529i
0.288247688017473-0.12439078210736i
0.254621706749097-0.0188924732001165i
0.134138960962199+0.0167448570228394i
0.0493128808422104-0.0141328047027219i
-0.0351421240001286-0.0557788637983319i
0.00216105506266323-0.142182038019231i
0.0964467249286186-0.199820270636195i
0.176646922767728-0.156263366831649i
0.184747720696102-0.0532911638683049i
0.121721415427267+0.0149665049829376i
0.0378838925016807-0.0514276197229409i
-0.0249246358142193-0.113444284733061i
0.00705640690503345-0.144514887964291i
0.123259641324229-0.206636217108333i
0.211225298800464-0.16932178352602i
0.202198789265543-0.059273768866831i
0.165447344461463+0.0559220324183434i
0.0818025422078638+0.116212474456603i
-0.0116447429555321+0.069174147431647i
-0.024982284559167-0.00045764003540013i
0.00970243116232948-0.109208700334699i
0.0600937615851107-0.118255572249567i
0.0811735056841577-0.0353342525080291i
0.088818297516441+0.00859482385632784i
0.0405024451158357+0.0603744481983839i
-0.0458403338644891+0.0329434788324815i
-0.055903021588407-0.081399261929167i
0.00206717685882427-0.191030106590405i
0.105355101328795-0.215541065226196i
0.20834013940413-0.186735053584091i
0.243846137362025-0.0944316881267486i
0.191950871034121+0.0250929046639203i
0.128253656742382+0.0283519668088355i
0.0726348412598242-0.00198295243633094i
0.0398686125931855-0.0797425628728672i
0.0946609410344858-0.159882209047519i
0.187546033043613-0.114204238290467i
0.213523174303783-0.00416843085859662i
0.156636087845189+0.0839536196178068i
0.0558281089663313+0.0821302171534508i
-0.0455893809010352-0.0288302335697115i
-0.0740646599018534-0.150376337835486i
-0.0272588618845373-0.231145080474959i
0.092374372823049-0.228637233517662i
0.206896970774101-0.174433232697799i
0.210164830580206-0.144273039484959i
0.157192083613138-0.0551930940409211i
0.0904253480753356-0.0932386123920258i
0.0275480047100855-0.170528057601399i
0.10404125341892-0.200330899547963i
0.200114173820882-0.265369541298057i
0.264647836873969-0.152987553980794i
0.338226856356074-0.0162516970306332i
0.21538740627632+0.0892412834579467i
0.087014228291544+0.122679680676085i
0.0158094215365772+0.025388553753903i
-0.0567187419717541-0.0549025875425588i
0.00432136249509684-0.0893544010282825i
0.0836515281196646-0.0620823351770265i
0.14505080348478-0.0307020958630311i
0.0845642573403629+0.038865571712961i
-0.0665371614268714+0.0629809447950329i
-0.100853257418331-0.0278384752280617i
-0.141205275037019-0.151479059839469i
-0.0625963725920673-0.267270027264085i
0.0858424758138602-0.268967509406655i
0.148629944988268-0.181102306581746i
0.20795674376317-0.0873746854470533i
0.124973370745708+0.00411950923345324i
0.0274857419305242-0.00992597206246586i
0.00521730357083245-0.10247801515168i
0.0441647807285157-0.150285311328283i
0.151612958910964-0.178459943180588i
0.256453155015374-0.107668284019412i
0.264039207870178-0.00725474781051832i
0.189130421418706+0.0701777777292631i
0.0964436492077966+0.109189080847773i
-0.0104577794571918+0.0538154714704875i
-0.0226622936045545-0.0200034001033479i
0.0137264452654678-0.133282901811084i
0.0980803113639042-0.118526402913468i
0.157756871832214-0.0314826348121959i
0.140871116544007+0.0196447174860641i
0.0527229504153932+0.0494654609480242i
-0.0805694927531465-0.00895363721687424i
-0.0990295830878538-0.0957665109236614i
-0.0198028631858882-0.208608991030374i
0.0967946989736208-0.265226908557913i
0.180641795278575-0.227779895165929i
0.217054257670689-0.108773055730946i
0.172950759857617-0.0333939267210666i
0.0861719285230033-0.0674686928303978i
0.0439990250862923-0.125058302693296i
0.0579897175106224-0.186943551169249i
0.186511823180609-0.238920656557202i
0.278661396975005-0.220139674993431i
0.289381357585385-0.0891033540589965i
0.273052916996721+0.0550137246254926i
0.127373172833456+0.103036722524863i
0.00313714874093943+0.0506343580940056i
-0.0132283628438598-0.0467863949209029i
0.0131600336284127-0.15852197990364i
0.103431196721707-0.170850484248335i
0.171576780698065-0.111004748590146i
0.162283692455872-0.0432748860758844i
0.0640858939371298-0.00879372841799445i
-0.0203550444852801-0.0167516933366413i
-0.0600350521541384-0.095082447147926i
-0.0429876979797648-0.250286785061357i
0.119339970742641-0.282205757293077i
0.229964963583167-0.214461279092171i
0.233247400440456-0.0880758204853641i
0.214700160541442+0.0210293739587208i
0.13009909829897+0.0641434856122727i
0.0452467015918883+0.0277019779420535i
-0.00562621438280233-0.066192380075988i
0.0187139850140167-0.0955046094032821i
0.121408142576388-0.0916874471563748i
0.142896378021835-0.00365478869443715i
0.0957219755715877+0.0757082676281504i
-0.0132581430496537+0.0932191327293171i
-0.128640070298194+0.0553797640781863i
-0.164966933165652-0.13629331339105i
-0.118313179846658-0.266334641165448i
0.031572719530626-0.285487526772547i
0.152003374064294-0.256084647923505i
0.211147931938809-0.135203656835876i
0.191245215943801-0.0889131507326349i
0.0910931630372418-0.136513745742329i
0.0764040382117214-0.203988790543741i
0.153539729484481-0.272373836961492i
0.290127091435091-0.233756034604136i
0.432404043719182-0.131751321824066i
0.445167768139288+0.00893879057492116i
0.328931741335451+0.163533562790169i
0.177985182760565+0.213767923940227i
0.0618268794672229+0.186666094951015i
-0.000160438642964246+0.0746985129362833i
0.0116822404765191+0.0169430161213754i
0.0698565780369845+0.0091723734909489i
0.111439514176221+0.0416538039230641i
0.0362763680516133+0.112703663691744i
-0.0778144951654249+0.0854236347153708i
-0.166216114482377+0.024318368351915i
-0.217682956063205-0.146141078646385i
-0.105301719804336-0.28155152465648i
0.0207252606320234-0.344567785559613i
0.15241669354878-0.33537642050028i
0.255115858735173-0.171524651649983i
0.178068890796803-0.101656209782152i
0.0914648852110049-0.0713744956877639i
0.0535925332239191-0.120962271631357i
0.0843202794508785-0.229103460029912i
0.180863264333523-0.197590217394939i
0.279151519203386-0.168507691208787i
0.315140250304747-0.0563258720158923i
0.215087889635977+0.0888905515963602i
0.0618827056557692+0.112579134899045i
-0.0760702307554952+0.0813143591729485i
-0.102789443445544-0.054882721718077i
-0.0251412444291226-0.147293409985043i
0.044625317153322-0.176603497388827i
0.137404069959794-0.165391788421683i
0.125284403077639-0.0545461024644635i
0.0442930229904936-0.00770643510059523i
-0.022863867412245-0.0650335941355436i
-0.0559616164527066-0.183461007189411i
0.0358577443715848-0.252759663560686i
0.145650566758903-0.277658940745824i
0.30229317426431-0.209654354372665i
0.311864099719729-0.0387104025351385i
0.216276231862428+0.0738955833715969i
0.103607191781284+0.0972588133508425i
-0.0146364245223703+0.0312051473812675i
0.0404003792359403-0.0290426835821269i
0.0815360818340168-0.105338586393953i
0.157401455210585-0.0707123101681739i
0.209678212600249+0.0426300447697384i
0.133470647659872+0.104526749640997i
0.00561829066706959+0.147231825873525i
-0.0952931348609626+0.0349280107716992i
-0.0867937287229365-0.106007421712499i
-0.024906173421304-0.249509702590608i
0.0843823928009823-0.271921163868755i
0.185418871594929-0.158650439787702i
0.189399237907814-0.0755381548549833i
0.162023634163225-0.000866154100653718i
0.0855361175219129-0.0502818771724873i
0.0366911054889982-0.136436213099135i
0.0901743886270436-0.233077142706211i
0.219905108686881-0.24893652568861i
0.33461458640962-0.145962101196623i
0.29735268918702-0.026376372016092i
0.244499076538944+0.119290133617399i
0.110095141470266+0.140251103896381i
-0.0187442171840191+0.0405625218410888i
-0.023069826594886-0.0674908905042371i
0.0309518432055629-0.121556629355385i
0.130110456118554-0.116379890047949i
0.156871892358954-0.0469170031842578i
0.117672307783223+0.0566187251902663i
-0.00538895617552845+0.0710405800095059i
-0.122287374634666-0.0100576795068423i
-0.135738685532562-0.145292484498944i
-0.0829909967680614-0.279112798649048i
0.0686444161946565-0.300992403511275i
0.1845691440642-0.248552776380276i
0.189329452322433-0.141447712332891i
0.152986678461636-0.0282538402820353i
0.0474076092021525-0.06448604642179i
-0.00174187168550309-0.140493813246436i
0.0279075063697336-0.218722998095675i
0.142766590652772-0.243682650811021i
0.309497018810762-0.158010051953943i
0.308512569195181-0.0525511661081544i
0.211593493131083+0.0718728218630279i
0.0986438102568844+0.109572493710514i
-0.0228118028779098+0.0610542346146589i
-0.0445363348360819-0.063794132346966i
0.0615407398973622-0.154670547804997i
0.145863915519561-0.12980048403499i
0.173837800105987-0.0364450028693176i
0.140913936205488+0.0966942901087067i
0.056180091336783+0.0978673195268654i
-0.0262511903151101+0.0331539801694414i
-0.0975374700616466-0.0895926168163856i
-0.0178887928870068-0.197984194446878i
0.172851924070479-0.186633467023222i
0.268797604358548-0.126136197250468i
0.239234283359451+0.0106365419115251i
0.175290548752401+0.121310751238592i
0.0563820011648493+0.118974702957053i
-0.0291093418787416+0.0324079449607983i
-0.018265667880805-0.0940360448277432i
0.0657087316292351-0.151298748897773i
0.178116096758862-0.0880213859518179i
0.177548450280282+0.00404715634945522i
0.0776621383595323+0.0719616616832496i
-0.0613348956283217+0.10760890511962i
-0.150233949134637-0.00403377275855612i
-0.142726783290833-0.171488380144358i
-0.056422910447622-0.261356001620208i
0.0875434162397277-0.30637398926996i
0.211855469744968-0.250650794264454i
0.197455969017186-0.156149379095328i
0.134633691885369-0.0894638621742863i
0.0952273383283023-0.11262248673769i
0.0459202450877915-0.211271693331758i
0.10686094558028-0.29956572374501i
0.260347183884759-0.316502384723949i
0.400154847817083-0.205590590013355i
0.406864641008414-0.0313378124249874i
0.319073233337768+0.105013642359788i
0.17263996000803+0.150802733587642i
0.0276236555973613+0.0871634334182046i
0.0323046848102301-0.0129043255472843i
0.0848874469882913-0.051098599051344i
0.148842197295404-0.0612294648073i
0.17618268333222+0.0242567048956854i
0.0891327431315208+0.148514142290434i
-0.0527127735480203+0.14537262504839i
-0.1532846059517+0.06503801186267i
-0.184698480219827-0.0626232243951012i
-0.112897988721077-0.228551935045187i
0.0284449986998919-0.252265383165283i
0.137745196895641-0.154533737444523i
0.143471454627577-0.0731320856665496i
0.0644523439374901+0.020843535223344i
-0.0163858564074987+0.00369218416626721i
-0.0506166220549368-0.130132767346942i
0.0196986695211184-0.216871924982563i
0.115719548007407-0.265039670288365i
0.233405859087999-0.211886604875691i
0.283084585683426-0.021194897510586i
0.224141498762428+0.0807729429936237i
0.07643097326646+0.0780919110085409i
-0.0507813525633488+0.0281294698121068i
-0.0391505235437539-0.109966993175769i
0.0274581844615763-0.164071270792486i
0.176058740477333-0.150658923471959i
0.249065661499057-0.0903277891065426i
0.173635771223726+0.0460452607369217i
0.0971211008916367+0.0803158530504302i
-0.0225920509546156+0.030545949442895i
-0.0552380122834084-0.0824449846443193i
0.0517017822762892-0.240415534798097i
0.121116364017246-0.248096835231095i
0.235639302622496-0.124569267646889i
0.25855268019752+0.000486830909222261i
0.170904912178347+0.0673387488327018i
0.0687690290654251+0.0759145979053188i
-0.021605270401644-0.0221328245398078i
-0.00495967610902201-0.168578329777014i
0.0686427926725944-0.185561990410916i
0.20734143678936-0.164011945825581i
0.260355719861491-0.0791811381191638i
0.208730395756216+0.0479686508222265i
0.0585240945672338+0.0901377279961863i
-0.0598051639260757+0.0119585420528115i
-0.062156320659208-0.138754719224952i
0.0110542311125894-0.227049695664403i
0.17452926991197-0.197699418293415i
0.207449084207313-0.132489737593754i
0.2195721348222-0.0469819084575719i
0.123587410980535+0.049381767960171i
-0.0146824202473287+0.00486554116803083i
0.0113273404231891-0.0713657638129853i
0.0339170872447661-0.185704774666133i
0.117032320724193-0.22521647031989i
0.245199994948771-0.115578801880253i
0.266332668481817+0.00152962790765438i
0.145245868226901+0.123615905226627i
0.0164817635697868+0.136694679614579i
-0.0927417493775098+0.0465387117587081i
-0.126465499441297-0.0663730777729442i
-0.0288318576039063-0.128551915993904i
0.0894967907424428-0.145365447772568i
0.156603177133364-0.0421942188908491i
0.071366460123981+0.0461101160498038i
-0.0634794285280827+0.0299998509617465i
-0.125194320924025+0.013650423973762i
-0.127711843307259-0.13492545527556i
-0.0569524673095417-0.306453702630636i
0.102693494794699-0.332146924807607i
0.244924118061674-0.204390664908395i
0.230924465244674-0.0722918018658341i
0.14342252715166-0.0102498416704398i
0.0572854012253623-0.0292564201209949i
0.0172621451150952-0.138510941611535i
0.084414492776107-0.220800686938339i
0.229869513495866-0.248499474301249i
0.330546407872087-0.129240285584337i
0.326985054798674+0.0490124140871494i
0.23368033789091+0.150609951430766i
0.0725777552133453+0.174462524489395i
-0.0101353355368578+0.0778475386391197i
-0.00670626310517244-0.0600083748041667i
0.04820628190849-0.145602301783848i
0.148567473885218-0.104329607591366i
0.180687878163481-0.0173430604679926i
0.132502717681683+0.0813543968188266i
0.0341217406769807+0.0883292075309726i
-0.0529140664082672-0.0220213956969404i
-0.0969214562467614-0.146184737235898i
-0.0295135160953629-0.262866547174005i
0.114765023968895-0.26184680861878i
0.200106487306733-0.194036690847574i
0.210886621313126-0.0341304942875076i
0.16101899292072+0.0188421585578105i
0.0394481168592763-0.0470257858592361i
-0.0502924105709534-0.1154963747047i
0.0222777208325559-0.213452283800644i
0.125094942140763-0.200285642905877i
0.206996258490811-0.139964392324854i
0.272301032807485-0.00527805117396767i
0.196863382105048+0.114680065789774i
0.0140090629857411+0.106036574239718i
-0.0703350759548443+0.0288266313757467i
-0.099865337613237-0.100173686904695i
-0.0321372376819525-0.175824851876218i
0.0949245500469167-0.143814833805756i
0.161815006920627-0.0693632451115524i
0.160255666141538+0.0203992230722914i
-0.0114558330880688+0.0535492315114788i
-0.0927567471981276-0.012243475525514i
-0.113911906712118-0.164766312159056i
-0.0788900894818914-0.298389856604336i
0.105631581440183-0.266155621690289i
0.228523317199574-0.190361811602583i
0.233454952861192-0.0898808130109074i
0.139429632213876-0.00926977271312573i
0.0500728526562021-0.0247721865317909i
0.0262569949251996-0.0768416474574974i
0.051769197285675-0.174898694994446i
0.161017204987293-0.201008291468615i
0.298940365382845-0.145350495823388i
0.329885191435562-0.015520071862431i
0.288055793921953+0.118608128746555i
0.132097272926776+0.145564844442438i
0.00801916177200395+0.0782953475595234i
0.00668577208446691-0.0239511730797885i
0.0539069188047289-0.0821100050614244i
0.151607519167393-0.0818461020685136i
0.191843417977983+0.0195022983023114i
0.194209009719105+0.0997414578871748i
0.0816976470791715+0.119814168149236i
-0.0649658019726477+0.0927509314906255i
-0.116372406636359-0.0140929558752098i
-0.0728696188462726-0.129500246615877i
0.0593832244434608-0.203568845016885i
0.183330688869882-0.161683831374437i
0.2028399177826-0.0318779233712174i
0.0881581518455098+0.0292212652267681i
-0.0228087176219843-0.00864731771131317i
-0.115361712057477-0.0952159755712176i
-0.0813976268296852-0.214174780684684i
0.0645324471538826-0.2767224633903i
0.174958673966936-0.240040726358813i
0.28365669219442-0.125738405430084i
0.205040704134228+0.00825975100135807i
0.0314086782915517+0.0428887414467386i
-0.0385760702841764-0.0251087202193856i
-0.0300238490012502-0.159861949397259i
0.0402699405892076-0.293454455904062i
0.165126354841953-0.295906857703467i
0.296204528589026-0.152843393047824i
0.263814555505828-0.0131717784765441i
0.164814156817286+0.0631498053350434i
0.0797654289809124+0.0300718415277328i
-0.011316851616572-0.0771376770159778i
0.0153560000644215-0.114648663184969i
0.146830451251993-0.174587450627307i
0.242716641632633-0.103320129123934i
0.241246097772665+0.0559358898031322i
0.18419664523341+0.110981177223603i
0.0311744646363808+0.152917969446492i
-0.102853609953818+0.0525043865754396i
-0.082259673641957-0.120775432236824i
-0.0204742231676474-0.160103589773145i
0.111758879761285-0.152870497423864i
0.196807101247286-0.0737980077808025i
0.124118348759778+0.0658881809688575i
0.026707317195676+0.0987879963547204i
-0.0934018251509051+0.0332247572647111i
-0.108290805463999-0.111315313025778i
-0.0129548204572904-0.228756413160181i
0.0985050512786303-0.256703672457772i
0.222187100114704-0.15967122129257i
0.235650107779614-0.0203404884622232i
0.150587480807962+0.0477259039247182i
0.07425612806049+0.0645781396330058i
0.015142504524106-0.0357452173596682i
0.0360853311192002-0.147156517862628i
0.15574701386756-0.177818606062703i
0.253674515152053-0.111019451346027i
0.275200775826815+0.0317021303529297i
0.197085088232611+0.151336082041648i
0.0824830233101368+0.149287931736932i
-0.0213694642874952+0.0637101223323299i
-0.081950660303534-0.0389903021160835i
-0.00241726966068935-0.170092662322135i
0.138557579746531-0.150090890802601i
0.173834455829405-0.0429637015684145i
0.113498308936349+0.0195449922487478i
0.0273068967762741+0.0687416077908594i
-0.0834857011950986-0.000605934428484847i
-0.112664803242405-0.131105535627547i
-0.0508776932923873-0.263999508501036i
0.078648962046891-0.326645648002262i
0.225165947036347-0.215987033347933i
0.247207391180013-0.106002342635316i
0.168975855017885-0.0302409148115011i
0.0558109257875067-0.0184570180716745i
0.0183343512429385-0.113238081619696i
0.0562158975785866-0.192558361194744i
0.133608931367045-0.236921400588539i
0.269584269825354-0.188026439500521i
0.365125993061922-0.0496466989309945i
0.2743617933775+0.106540953275896i
0.0952170132269729+0.117239004913995i
0.0105889052655184+0.0789721923792706i
-0.0171170712349246+0.00385291393459297i
0.0301337771776083-0.133724302594008i
0.125588244910785-0.0841308888888382i
0.196255285539896-0.00504855059917546i
0.181258222779489+0.10430106733337i
0.0506219708477099+0.206753609337972i
-0.0919267922087528+0.133579577305139i
-0.140430446526081-0.0224956949121788i
-0.104493190376869-0.163163337013842i
0.0279282924808078-0.225886439590715i
0.152739750661322-0.162380877656826i
0.147388502950041-0.0284244263684979i
0.0947602793074155+0.0212024701922663i
0.0189363427972622+0.0411930991139944i
-0.0416782558496765-0.0183254464596539i
-0.0144175547965763-0.155999813906435i
0.107310985325977-0.209960575574713i
0.219056056153699-0.176935266984125i
0.247146592091124-0.0492185704588878i
0.187181777111479+0.0879650598254434i
0.0699231009495692+0.127140081214472i
-0.0494882414749424+0.0677540564033201i
-0.0935831489275686-0.054240175659616i
-0.0048659819197027-0.160874587375732i
0.0940702719497493-0.164867249094888i
0.164175770882675-0.0797330581199922i
0.175274739217001+0.00991536184175053i
0.0480552753171474+0.0504647457349316i
-0.0393853408332255-0.000566869515264084i
-0.0808359245627388-0.0950490920439902i
-0.0643982413512371-0.227186114376068i
0.127109056935054-0.317074396166382i
0.261879903228814-0.237978868461378i
0.266365599542997-0.120538294256769i
0.239545155035098-0.000163113275183056i
0.121798053655305+0.070801872268662i
0.0571465866501943-0.00789910887511038i
0.0952657904469379-0.156283459452812i
0.153497418385301-0.21382694987657i
0.245790254577891-0.137788338500554i
0.255744926253135-0.00342946431086599i
0.223815408422455+0.166253314953939i
0.10377855983891+0.201113335774661i
-0.057716006848033+0.0995810351940618i
-0.103662741646546-0.0273208710409961i
-0.0591450343705544-0.146733950290745i
0.0434348297309478-0.128669760330865i
0.095178698109856-0.0743860879274751i
0.106296104185339+0.015631511423648i
0.0306684312697275+0.0919743335938507i
-0.0917771342750884+0.0116723252737539i
-0.112348315101397-0.0923009325053903i
-0.0830132095241839-0.183982729810381i
0.0188592253052908-0.225451379469912i
0.143388175529018-0.19929474951561i
0.197306280768358-0.122498800747228i
0.150808799778877-0.0033839715027297i
0.041293831114904+0.0304605251467411i
-0.0280125845630727-0.0583567092835277i
-0.0246307339102728-0.162535149736421i
0.0529981875040803-0.214177223684366i
0.153157589496141-0.194000654406457i
0.229841992702931-0.0829169611840502i
0.196648457741304+0.0432288530767707i
0.108712971174051+0.062748297465218i
-0.0047212785923685+0.00162793260902556i
-0.0764588872473897-0.0870679966093209i
0.0272160399673979-0.161205638569422i
0.170162944485763-0.169404245312517i
0.243912399545483-0.116055583163749i
0.253217077915128-0.00518727571035468i
0.17421883999538+0.0727957357596349i
0.0396483766038015+0.0666853943283915i
-0.00542800078421973+0.0130779848894916i
0.00319348754082472-0.131559080085721i
0.0920274966672598-0.193799026596096i
0.226178797344767-0.106241634570275i
0.211719794132756+0.00157305440043083i
0.178700911478384+0.0837867322410738i
0.0882283167829842+0.0990722046005457i
-0.0825681548753303+0.0557287297769628i
-0.0988927412733573-0.0817851354862424i
0.00227378823537008-0.15800021381537i
0.101946374493604-0.170524731715682i
0.187857675515668-0.127994615184952i
0.166632707074806-0.0162084259518152i
0.0673458062717509+0.0368282001977549i
-0.016693661427823+0.0139951964548058i
-0.0966389515499437-0.0883079917979664i
-0.0173786723766307-0.187088669722841i
0.127516489272639-0.256130843836122i
0.204121291704801-0.192206544323533i
0.224322845615323-0.0747305142930753i
0.148749056561344-0.000624338465757584i
0.0602873113186468+0.0608865899108106i
-0.0104538082754513-0.00793826406310348i
0.00744203411750974-0.117288224929409i
0.11528193285408-0.170724482624658i
0.195566605178808-0.138450041287039i
0.20886692979681-0.0420704403033259i
0.153410238459119+0.086161951831843i
0.0147015232151327+0.126541483764635i
-0.0685271773375899+0.0567233143068872i
-0.0993793456797624-0.0345883191930424i
-0.0655062945908926-0.158324762529745i
0.0551486664979833-0.165322698948526i
0.1126048441435-0.0952336953744129i
0.0835530495703951+0.000122484670890174i
0.0131743094500735+0.0238866397428105i
-0.068156427501553-0.0434791360470162i
-0.150202748470908-0.0962533444663585i
-0.0712810852357684-0.206572016267928i
0.0746429690362316-0.275610513775029i
0.180649489729952-0.239743661732946i
0.239080120421611-0.129170006988683i
0.178067048291672-0.00175286786299851i
0.105969180039558+0.0021201192863395i
0.0438480242264001-0.078516142942435i
0.0470586714975352-0.15047123133707i
0.142876361188539-0.171166312359609i
0.262475151159475-0.143164127229055i
0.321997163341702-0.00763200836121547i
0.242734007210886+0.152363282429157i
0.142283825618088+0.16063673806098i
0.0463508539288903+0.136746209759927i
-0.0524088408081689+0.0115509783334982i
-0.0016292446881797-0.0741218664848594i
0.106306050665171-0.0434519859943804i
0.130549138358603-0.0336911710115529i
0.129518614184059+0.0447112732434244i
0.0374468996747667+0.0762286580162952i
-0.0754898668093252+0.0239392723402549i
-0.125966109500616-0.0521828854996412i
-0.106496744115793-0.179590958791233i
0.00797027088899874-0.244746893990875i
0.107865598380732-0.198226940177563i
0.153987017528781-0.141410710726472i
0.12432915291984-0.0499104003676889i
0.0553269729612791-0.0239349052682811i
-0.0225961976033593-0.0950400254301258i
-0.0165593537364282-0.184943574080907i
0.069079621541534-0.246547078657676i
0.159272441567014-0.22330556714378i
0.253087443740745-0.152427507128728i
0.250443811806665-0.0455679782039503i
0.104358517286212+0.00273827739061977i
0.00277697882291662+0.00559703793295736i
-0.000231752494590569-0.0587991850945888i
0.0342135499564129-0.159438097202558i
0.149762931985704-0.186294119072592i
0.233393900850749-0.143972025951729i
0.227984899501348+0.0249831161041473i
0.114178865991824+0.0906177152294299i
0.0160238388093204+0.0750365750051666i
-0.0105437343456952-0.00573752783666246i
-0.0179342775647615-0.14836436416245i
0.0574168558474387-0.129145717749115i
0.155013874323005-0.115289858036482i
0.194814884637776-0.07872929761231i
0.147284159101967+0.0400411190323368i
0.0719169602113243+0.0991682605179442i
-0.02481056202059+0.0422600504742759i
-0.0584666280454019-0.062590572729576i
0.0165376775605049-0.144590361874088i
0.100136668161449-0.145514472500276i
0.195582009071744-0.0642092534877541i
0.188586544550326+0.0410979257341979i
0.0803815274672769+0.121972111574293i
0.00208990389776219+0.0808366301666404i
-0.0379457818244862-0.0333461140504241i
-0.0072326494117071-0.122986766445794i
0.0957280744174579-0.188083483472715i
0.175954622300068-0.127325664074568i
0.171476467839347-0.0151843218112903i
0.0922725857999314+0.0319010533442746i
0.0305411838047122+0.0615061951702925i
-0.0181419616137007-0.0477044833742767i
-0.0345462249541424-0.161388345751807i
0.0596505041636228-0.188070704016281i
0.144608774839029-0.180415181440965i
0.204154412217142-0.0925110650809i
0.198656044538056+0.00821912148847687i
0.0795451076664462+0.063041798498662i
-0.00626007641376429+0.012077542209014i
-0.0185547036110522-0.118159434517572i
0.0394980207705331-0.199175630028653i
0.155176891186925-0.187383755316254i
0.209353551833041-0.11079986186921i
0.18251255758695-0.00226611010748084i
0.10616050246273+0.0430743954815377i
-0.00809009666194598+0.0424695631131349i
-0.0632312492362212-0.0462705273000987i
-0.0166792232278917-0.159992869470762i
0.0737711083983843-0.193743878036519i
0.137095767198603-0.147825432867171i
0.159187842975547-0.0186445380474924i
0.119241442113078+0.0466846291649881i
0.0242526902898772+0.0322915690621345i
-0.0168400197805158-0.0547173034980097i
-0.0346829040619158-0.138220606968497i
0.0185560262187252-0.212327133569338i
0.191909196427169-0.205551777316567i
0.233188893425355-0.0752809658607472i
0.182331456240479-0.00372556126546407i
0.138977900586529+0.0705808125895174i
0.0560841825017844+0.0441649257695554i
0.0241706882652584-0.0701624151344995i
0.0771209154923414-0.126075141855078i
0.144130642260274-0.111873888094989i
0.198791199635776-0.0150200314871687i
0.216596327018136+0.0544763118627441i
0.121248556284696+0.134699826208719i
-0.0206583856912787+0.115392098664838i
-0.10124477796814+0.0122790478860411i
-0.105778200824377-0.0584208259329209i
-0.0212788500074459-0.152558166595782i
0.114064608210746-0.134306201812433i
0.139139537501448-0.0743052405201892i
0.0827400789461821-0.0429757219496043i
-0.010854707735608+0.00286806743602304i
-0.043979463773684-0.0709402966800817i
0.0158451784127717-0.188918923281025i
0.0614327823051068-0.22182983843557i
0.206633209623774-0.20914930720134i
0.262240078779953-0.141843787126882i
0.202449470041268-0.0332127106478039i
0.194461695651244+0.0251176056007445i
0.0844898741325257+0.000747609973852334i
0.053400366654609-0.0352047494128683i
0.104719647803874-0.078989893526671i
0.194052225905431-0.098699048950466i
0.264852283646974-0.0336536713289539i
0.150084915811812+0.0254140568127148i
0.0798173507341283+0.0921150030273989i
-0.0209452701539155+0.0919706206589333i
-0.092744775916888-0.0186013203268498i
-0.0410664809789386-0.118737196075296i
0.0556747132408246-0.197412762506454i
0.149602104273168-0.167411577304371i
0.18022942286941-0.0676494346232124i
0.16008414189666+0.00828230914549692i
0.072087630738014+0.0139402595646905i
0.034336270178631-0.0549562626896486i
0.0381509818022095-0.140861326015098i
0.103572486071499-0.177238379353147i
0.187196287093497-0.122396607180533i
0.214957075881709-0.0610943257189569i
0.202528205706667+0.0313724349687973i
0.0933556984890911+0.114184346465844i
0.0319575493719383+0.119984433342975i
-0.00915955359196004+0.0289903974463283i
-0.0537314959596561-0.0818751927536866i
0.0456300001206518-0.0870046135285933i
0.0855616110485505-0.0585814128075388i
0.0674506353013148+0.0334543500094867i
0.0306495288137494+0.0497311874592971i
-0.0539800170477308+0.0131666553736477i
-0.0628748235172347-0.048593512782115i
-0.0676824500531125-0.168063547599587i
0.00256558504544425-0.172419066979783i
0.139235988022099-0.201386232355201i
0.21748435726216-0.122969329886229i
0.183853019580775-0.00844963515346623i
0.113822335068437+0.0043872885493831i
0.0805989028435212+0.00605895939477786i
0.052309595966915-0.0503283750722995i
0.117946015994329-0.0702040422782285i
0.179353794061028-0.101963351659028i
0.187035319787866-0.0527587964382331i
0.178000721500146+0.035528916918025i
0.126920906933907+0.0625963503395161i
0.0214111036965128+0.0759664125487814i
-0.0391079393737024-0.0267634462513492i
-0.00865498197462959-0.124090292122734i
0.052821854935042-0.141114960645792i
0.15343728410427-0.107486389585556i
0.183162945934885-0.0461102580713593i
0.121212905863206+0.0163836083974355i
0.030089038098662+0.0251597578176663i
-0.0104728952352825-0.07394037028221i
-0.0109257693617747-0.148167497811614i
0.0460048289075178-0.18243057600768i
0.131483985201964-0.156788325988712i
0.19655378535581-0.0593816653448632i
0.208586413365977+0.0215999131821639i
0.124360005453441+0.0693505899957334i
0.0542825413511176+0.0453568856396338i
-0.00982465308373881-0.0335741627083559i
0.0151105419487022-0.0879464866704378i
0.107286763483859-0.0759613284821476i
0.162858419053675-0.0571914983653989i
0.154715326381245+0.00707480522999832i
0.0764784393433182+0.0879033857627752i
-0.00722980536560199+0.0606320172694312i
-0.0558634398362657-0.00709232829803507i
-0.0466975406717741-0.114093278523173i
-0.0104722593440687-0.137652411042698i
0.0677990251833678-0.0880564136801645i
0.121468350717617-0.0492452574233693i
0.0812395245204318+0.0104863952724159i
0.000964901747604129+0.0124691923179859i
-0.0236258992698973-0.0306461484334807i
-0.0422997560520145-0.129381854964313i
0.0292985369491421-0.168026234521495i
0.148899027686658-0.155950254783016i
0.151167309496167-0.11169674236761i
0.183041285015605-0.00696734290371047i
0.115291613119848+0.0385051890476217i
0.032503547475797+0.0447944658123593i
-0.0118662062593821-0.025603308286963i
0.00450886938406142-0.101521446726456i
0.16320262869986-0.0986970103741732i
0.166944295279913-0.0704616112246292i
0.124782572680786+0.00753257224103313i
0.110193091506212+0.0721639643047884i
0.0270015065225478+0.0892712260312376i
-0.051444344819345+0.0240720177907007i
-0.0269842873847714-0.0874139203415554i
0.0636484758513644-0.120419633828552i
0.0915351099688474-0.101547979752688i
0.122809693960078-0.0496853810766608i
0.112221620914239-0.00161754561244893i
0.052588774432429+0.0171790178948491i
0.036564874949721-0.0274363313982046i
0.00178856497492081-0.0898230646195239i
0.0469720274296968-0.136489157357459i
0.151932242117202-0.13176316456693i
0.200088636224351-0.047405314419242i
0.203250817667367+0.0498983449375594i
0.117367349144388+0.0986052841369603i
0.02886958044604+0.0671340141754818i
0.00593458657945296+0.0018718770808653i
0.0102414255073834-0.068306469805679i
0.0389127185368683-0.0810701038583144i
0.0798707836341302-0.0769355569466844i
0.0810426405105797-0.0176091053143699i
0.058713053563003+0.0529827918565865i
-0.00837687607142497+0.0338501482518596i
-0.0486484010563164-0.0675701373278115i
-0.0332300252934988-0.157314645957969i
0.0255266262020468-0.18134012956625i
0.11269681369867-0.199485359660483i
0.155203882710806-0.138145755138521i
0.157237890884772-0.0567558223086257i
0.108100564105045+0.004801489875778i
0.0771441986823664-0.00871729802030464i
0.0433032235436048-0.0711782927884167i
0.0630106287743717-0.0901333040097467i
0.107924842423197-0.102123885337875i
0.117094744528948-0.0613917225570565i
0.130161431758596+0.0434428772752564i
0.0634398071621212+0.103247417194218i
-0.0187083332786143+0.0582784522844946i
-0.036735308134638-0.0221464790941302i
-0.0231251263440835-0.0982995719295414i
0.010430625356922-0.157025563855149i
0.0495869086572422-0.124003296968895i
0.114052340457507-0.0645054539485298i
0.122622020391237-0.0264453658711332i
0.0538654278006759+9.49451418035846e-05i
0.02477401339951-0.0593760320687574i
0.0206456463249095-0.0927849984630505i
0.0863288837141352-0.115443202232823i
0.162264984830106-0.0914416823988183i
0.192703221262668-0.00171199229361348i
0.166323726084242+0.0395097084213014i
0.0785278778925064+0.0991602028781494i
0.0132563511687029+0.0729038199310473i
-0.057215159447623-0.0394071678106567i
-0.0134211012193839-0.0847638894742629i
0.0487512816903997-0.113120776371947i
0.0861490519657707-0.0909597955446211i
0.12447116825169-0.0208394062798206i
0.0382554421803108+0.00328631442364731i
-0.0147942157699495-0.0085237421613553i
-0.0482118406064323-0.0790754803576402i
0.00632318606056-0.155646395707035i
0.10672327156926-0.177908037094429i
0.156454752554157-0.138310401292046i
0.209315412338181-0.0871139399352865i
0.184535086693695-0.0518609136138147i
0.100262432155821+0.0192786630117551i
0.0137122520256428+0.0220360761984228i
0.0546041234430137-0.0243505036121567i
0.0801174155907044-0.0312379986098089i
0.086332040554421-0.0730707149438269i
0.109825296462492-0.0360926434405471i
0.0525598293498851+0.0540414519809634i
0.028714535616921+0.0594477506153458i
-0.0308112706253278+0.0181964010065097i
-0.0818107380475897-0.0472459711838375i
-0.0430097448540299-0.143036389446909i
0.0116653888327187-0.186585355844071i
0.0773283389600842-0.155801626484703i
0.116500076574587-0.103216856733245i
0.0849637054154798-0.0455307428669382i
0.0389348933387081-0.0599380717693865i
0.0566363035826077-0.0706575808641563i
0.088133367522406-0.122389496825031i
0.133303258147394-0.162957925318276i
0.20571362944324-0.0876583187794593i
0.206217653220632-0.00646152603317961i
0.165615698215182+0.0699922151179462i
0.0879716218769839+0.0829194586649212i
0.00415157780855627+0.0663227317355647i
-0.00560493722120831+0.0157922867977604i
0.00753989912255736-0.0643700158459722i
0.0544800931962936-0.0918696024980016i
0.0841842571409593-0.0536527136815248i
0.0741098113012058-0.021094087272173i
0.0350685259606823-0.00629168411071962i
-0.023447456876842+0.01263579740046i
-0.0238591255872665-0.0720176555731639i
-0.00306706421625416-0.130996749217999i
0.0845919064174294-0.163393494699302i
0.158344168886466-0.167153006062699i
0.142699369383573-0.0817840181389994i
0.118415502833629+0.0167588746362738i
0.0646079297061678+0.0308780764847012i
0.00135149898070887-0.0468458282885127i
0.0288250318964245-0.0686298291076147i
0.0838959581492558-0.0885782735569488i
0.110641589934664-0.0766373076284425i
0.131437090957333-0.0521877963543426i
0.0954739691317424-0.0143616612354066i
0.0756660467505042-0.000270842408907357i
0.00975621823556625-0.0291204772181035i
-0.00579174845490039-0.075840225665368i
0.0700499152703528-0.150871122694719i
0.0980064358036282-0.128454201492156i
0.145863009652756-0.0944587001411433i
0.138179404113896-0.0349278934933569i
0.0948122281911499+0.0109284316085729i
0.0628156062193028-0.0194893038464069i
0.0103980264304893-0.0698073483938104i
0.0255219149727146-0.0964580012405504i
0.0752530052961435-0.12082737454898i
0.0968004572211108-0.134407229819426i
0.140824838188194-0.0763036914853498i
0.136336453797516-0.030838260785133i
0.0755769797006996-0.0115063670526135i
0.00951807296456341-0.0270139072182615i
0.0103429739168808-0.0968452857929275i
0.0811611747370406-0.112550633905987i
0.0952262064281899-0.0889447167065389i
0.155834507125866-0.0777204784908686i
0.184903724530055-0.00404436672665466i
0.0765316724641617+0.0286654342522488i
-0.00483527608991511-0.00649555033154367i
-0.00803888902391971-0.0541742148448362i
0.00601596565157665-0.0915057071274144i
0.0557702627052175-0.0997122885539656i
0.0962470433184058-0.0797878942066774i
0.0776802068689005-0.0447210861014386i
0.0526293447770943-0.0532258913133088i
0.030642220257863-0.0453680420865323i
0.0271883044932119-0.0984524484275289i
0.0440556327063426-0.175907532155206i
0.118959623505855-0.122583250748792i
0.165592168988571-0.0786711436090936i
0.21075380420546-0.0523969642798777i
0.224446911888932-0.00828060841740893i
0.139675119815756+0.0144912547912937i
0.0877169994795571+0.00752272146410249i
0.0506995881896704-0.0189083299967999i
0.066831626773883-0.0104347369737276i
0.085851592801494-0.0299191710518569i
0.0981105293661678-0.000285897084188774i
0.0744313100659013+0.0388560253720626i
-0.0166009010635848+0.0424178900836126i
-0.030503340578442+0.0171061489920986i
-0.0476414410167041-0.085722124312273i
-0.0617327376609368-0.16006013758061i
0.0206499506552212-0.192969317619336i
0.113802609029169-0.169482403945241i
0.119429105804229-0.141971817429601i
0.101756402253609-0.0958088588980845i
0.114199348416709-0.0926978653820585i
0.135186458462179-0.0918737884244156i
0.16127477260866-0.0921467208766152i
0.159269408316601-0.116532142043524i
0.223977846687949-0.0342807157891878i
0.243118092716503+0.014568957797625i
0.154948127998189+0.0875753591267733i
0.109226161218413+0.113493809587029i
0.0380111535864994+0.0706658526160291i
-0.0277338074394275+0.0337895485515173i
-0.0628970546963682-0.0186223146100788i
-0.0394642591900341-0.0409913787695506i
0.01886529072297-0.0717713607529241i
-0.020870513312222-0.0531604199150869i
-0.0111343041444668-0.0388184593594169i
-0.0160134817676783-0.113408236819044i
-0.0482167872147806-0.16188037435725i
0.0406670748335117-0.184001638003836i
0.0935286237670422-0.254450820780433i
0.13130748818974-0.197136408833712i
0.202931386814681-0.109261009388965i
0.222764198143637-0.0319437478200995i
0.175008662127328+0.0188597229065667i
0.148911470128967-0.0170892236807474i
0.141528746115805+0.015502280400468i
0.118346274772353-0.00709920379952331i
0.130619310962801+0.00298624436750515i
0.10100053614575+0.086648834130055i
0.0644137277076095+0.0839079346204744i
0.016246496255373+0.0662986153432157i
-0.0208364164459824+0.0147072754225017i
-0.0315659716797695-0.0591647233152843i
-0.0608031502592463-0.0918327992000716i
-0.0132396734623375-0.142047760101011i
0.0183164664817938-0.119629946426592i
0.0676459423048344-0.0789176023363053i
0.121481048885566-0.0942456017361365i
0.109240030493729-0.116154710077325i
0.108380438968983-0.120105725816902i
0.123616802520096-0.0770117795771562i
0.160501353824876-0.0963304004420348i
0.150950391335765-0.0818145713345376i
0.182823728882778-0.0209033849290224i
0.146289194579176+0.00720596902692026i
0.0557640798507363+0.0502463953757049i
0.0602473936895112+0.0647325820656001i
-0.00160422730417435+0.0173385217225488i
0.000536556682330888-0.0337576429549539i
0.0252742662288906-0.0670438393721965i
0.0314124695907633-0.0578844170691864i
0.0490838827702953-0.0445024325422979i
0.0329434797468999-0.0550563944164853i
0.0255140854642962-0.0755544559443446i
0.0213360650951007-0.134578668286119i
0.09512192334478-0.145201302173701i
0.105174302227494-0.143879837801361i
0.138973784005021-0.110563345053109i
0.173214355367637-0.0712993792037249i
0.147681550850077-0.0583581791556797i
0.139291346378099-0.0194260118502336i
0.0768784014162549-0.0306142386356849i
0.0608349818171662-0.0144827149903513i
0.0672327952183328+0.00406615545654781i
0.0891017832919962-0.0515695130613778i
0.0948687958683333-0.0260193616965528i
0.0673000747838591+0.0183962736485084i
0.0295543573965397-0.0109743430987952i
0.018986234698974-0.014788143672996i
0.0130884610494367-0.0132009008684569i
0.0293896742613482-0.0665262305774762i
0.0604617435384496-0.0828939347419677i
0.0777414848085639-0.0470965763328505i
0.0978015364884136-0.0334160057962913i
0.0668468435074997-0.00156924558815988i
0.0439804371516033-0.023786133051872i
0.0132653023133563-0.0418465077706909i
0.0700621198310404-0.0528893051631869i
0.0969846499563664-0.0792905582918489i
0.0835058822383553-0.059579439678641i
0.133863072312077-0.0616318009363626i
0.10315884684595-0.00265122830617514i
0.077529155318945+0.00828167058518144i
0.083686511825591-0.0477663178071354i
0.064251298423872-0.0453696531691477i
0.0755933752660998-0.0591533049781808i
0.122906964146606-0.0800591644201688i
0.120658708324231-0.06883131817788i
0.147830556746195+6.6849508125391e-05i
0.12999537802926+0.0476374767313465i
0.0568445519838299+0.0376952850209321i
0.0899131365382339+0.0103595000525835i
0.0792040389509239-0.0194340264104386i
0.0453696333522644-0.0251523509659996i
0.060731479847138+0.00453079491289065i
0.0322661416650363+0.0279704080879439i
0.0128156079607307-0.00280858249399999i
0.0130870654608632-0.0362771710387007i
-0.00506162180817452-0.0667355254521897i
0.0150565461203243-0.0993785112583905i
0.034436241314287-0.102199708652748i
0.0815500225351199-0.0903241310134685i
0.113875380232872-0.0810185165666172i
0.102953870683214-0.0551481822151173i
0.115487925756451-0.0264302820089893i
0.0626016909138795-0.0432107824318724i
0.068679210763408-0.0666778630156855i
0.105372820464777-0.0543956647592386i
0.0752238506580617-0.0319753131314608i
0.0885777816453507-0.0100249377775983i
0.0676551798029458-0.0150421686281917i
0.0271504118442446-0.0175271547693093i
0.026295601852945-0.0190465109150812i
-0.00786939492914067-0.0494428746836289i
-0.000613145385886854-0.0898558190435315i
0.00529492139743405-0.100087294235999i
0.047918741713662-0.0953569037570871i
0.107256037114282-0.0885344670440138i
0.080955381709007-0.0519172768695579i
0.0932887088483498-0.065361947706283i
0.0675936985881607-0.0707513243041018i
0.114237622673107-0.0447006805801159i
0.146779828659333-0.0466037702579059i
0.141010471874598-0.0141286698506296i
0.168105631469981+0.00298148530036727i
0.0865742581253242+0.0337080256724206i
0.0831369750292655+0.0792933009366053i
0.036146790498522+0.0739966711404067i
0.000565268198922113+0.0268006065334447i
0.00668956680885738+0.0119647791526261i
-0.0357189672301047+0.010844908468453i
-0.0186997245827851-0.05789784757121i
-0.0274415191115311-0.047130160652264i
0.00337518780575403-0.0470799049967607i
-0.00645683521867379-0.103319508087558i
0.00782337499302593-0.10159884976696i
0.054030481922266-0.106737747297303i
0.0679707084520162-0.138858523265i
0.124008734064851-0.128184800959756i
0.14817562758635-0.0926303813514722i
0.152700767368302-0.0706505302975426i
0.132204101959119-0.0156888390244971i
0.140570463078289-0.00678091888580414i
0.127626222665347-0.0195077780588036i
0.0965769792840175+0.0169943391841941i
0.0921133961198921+0.039402383556386i
0.0883306035161494+0.0490641017373854i
0.0667165350076808+0.0390998344058358i
0.0434786423971094+0.0273307665229613i
-0.00135483313492181+0.00503437822309876i
-0.0246456647149727-0.0470116232666246i
0.0437590350053686-0.0332606273333806i
0.0211305398486332-0.0512428504708234i
0.00563588105957771-0.0793027468407577i
0.0379339316655785-0.0596909882086687i
0.0349321940674522-0.0491867186820229i
0.061645718211539-0.0240452345595961i
0.0821606388610495-0.0793450015400946i
0.0672357939018261-0.0863271598254383i
0.0483855035031285-0.0220144144023892i
0.0745595046779012-0.0258842858942647i
0.0641517376738039-0.0114109512485308i
0.00986322954874219+0.010059821417797i
0.0385529685915875+0.00673717309831438i
0.0623477155271555+0.000332330791425958i
0.0279288034575168-0.0328738774103199i
0.0134834774826775-0.0563250937638942i
0.00460068509047024-0.0878156939071812i
0.0411214001405099-0.07683583055385i
0.0604708849697991-0.0694324025736634i
0.0295845797742883-0.0946033454248702i
0.0781586381473072-0.056899388006002i
0.111881918830542-0.0817768417448031i
0.0888738516967812-0.0863741449538395i
0.107921409036535-0.059019378078713i
0.123059052485316-0.0354496539374448i
0.0939303754577629-0.000138222099179441i
0.088983971185414-0.0222879380926867i
0.0660408601397611-0.019553804698439i
0.0233338620974983-0.0202057156353188i
0.0252586450744832-0.0224906499549111i
0.0172871955252741-0.00404057627847572i
0.0169191672143078-0.0115492678114882i
-0.0100820399722647-0.0484809895668988i
0.00291606174553105-0.0664552774827071i
0.0391335438344638-0.075395299678909i
0.0336368164658434-0.0758856420711673i
0.0576629761438716-0.0781033676265084i
0.0714423124639945-0.0885283988517287i
0.0876892547586639-0.0690937652429774i
0.110536243394754-0.0528493390066483i
0.118131363864506-0.0568454287738226i
0.101138923088339-0.0429505903494406i
0.0836779592582631-0.00862586398287524i
0.0800702874172231-0.0121484949363873i
0.0369478567709922+0.0075063861830186i
0.0256362768417272-0.011140833893004i
0.0632248603169372-0.0382904999301652i
0.0329700815609838-0.0108554236140435i
0.0268050049430275-0.0551073675338574i
0.0313321634636156-0.114070327142353i
0.00545720347002214-0.102590526058465i
0.050691782753155-0.117284813351967i
0.0584978891070796-0.135079132227505i
0.0519802461997135-0.113111816683824i
0.0807748074033927-0.142265807372429i
0.121213880168078-0.120512602483585i
0.145137360658548-0.0844998840655903i
0.128473697848156-0.0472022127873107i
0.154450617621347-0.0118299676007727i
0.132930174924956+0.00279528547132998i
0.0900490081501726+0.0419844074335864i
0.0908837240993687+0.0382281215927642i
0.0657640338821054+0.0237987549120919i
0.056201118208149+0.0219949974201581i
0.029112976863457-0.0046942263128931i
-0.017753607985213-0.0362400736984752i
-0.0134941708960282-0.0314842834573476i
-0.00054900332461917-0.056249635917835i
-0.0174909079831269-0.101799862072132i
-0.0144757047906111-0.141201298465805i
0.0295062960859216-0.159465548388698i
0.0510332603429062-0.107324272042879i
0.0962911252314611-0.0683564288887192i
0.127738230316128-0.0894353995773324i
0.102563248226064-0.0528941316526566i
0.122184908719332-0.032612604381561i
0.105333253658851-0.0648584009172442i
0.0718087615297776-0.0564137121988631i
0.0738084342115016-0.0245771657438745i
0.086939043116994+0.00459211683178549i
0.0927651879838898+0.00347844771947173i
0.0640741953785522+0.0122524656077147i
0.0356627363959439-0.000828774737773631i
0.0190014379982886-0.0500749237261171i
0.0355447328260367-0.062920382267674i
0.0293816146020466-0.0781602268980259i
0.041276305268524-0.08321290552851i
0.0926060366134032-0.063871619215101i
0.103776276561528-0.0609875733219202i
0.0721328921619127-0.0689950881789373i
0.0942451225191094-0.0735823074851591i
0.102176679792167-0.0708673122465098i
0.0528467619290529-0.0721686493374921i
0.101226409959036-0.0316362109975741i
0.152927924036033-0.0174199894656551i
0.127557323644528+0.00237083135220794i
0.0616902107333943+0.0156568448646959i
0.0337946938367002-0.0204668811073676i
0.0258607609779439-0.0028749175061094i
0.000231096380319478-0.0106789351866394i
0.0257995943022845-0.0329447324561542i
0.0443637959611952-0.0441747147832607i
0.0324137322619442-0.0743413128134717i
0.0236780942442735-0.073751978920395i
0.00115336830724408-0.0632977638128877i
0.00806665844521503-0.0915153006626955i
0.0406958073662654-0.11032873321848i
0.0887848358247809-0.112308060775279i
0.123048364331907-0.117337512761323i
0.125186224740084-0.0849512533328308i
0.13023917533038-0.0317976132314501i
0.0901249677721681+0.00117552576316973i
0.0586080514271186-0.0389233013206602i
0.0795885004304648-0.0396669749997541i
0.101129084127826-0.00576455789126768i
0.0780603089103391-0.051340645182097i
0.115266969788628-0.0379724226950577i
0.121669856412679-0.00396936987584995i
0.068621312035118-0.00299165728666206i
0.0786556439797197+0.0139875339379713i
0.0562737907285368-0.0112554172893411i
0.0380907680780676-0.0317108569426639i
0.0399865187164636-0.0221110114170727i
0.0662194897535339-0.0411145850008278i
0.0343102295538415-0.0128976755840473i
-0.00123408076721527-0.0081126147310113i
-0.00567298001325569-0.0347940552057272i
-0.0101074934292594-0.0383507421059091i
-0.0024403406922291-0.0891390469907998i
-0.0237645224000594-0.0821889183164123i
0.0289101787753787-0.0865488762003007i
0.0667454966416777-0.0972672225276021i
0.0701485052833335-0.0703614373014677i
0.0804509209066753-0.0929298925841039i
0.077951490114732-0.110629527098448i
0.0663439453504363-0.113120875605509i
0.113487337050553-0.119917768719845i
0.160086884885383-0.086063770466478i
0.149144376556251-0.0244010431560605i
0.16795588768698+0.0344439691736028i
0.14657187699374+0.0410103857413988i
0.138728519764687+0.0028374580050893i
0.113122291251282+0.0267725866914142i
0.0461138709540879+0.0368484008040436i
0.0434652565151686+0.00834956759353215i
0.0424164023285301-0.00507165186420165i
0.0381238316493506+0.026066843872631i
0.0391265869774122+0.0375175431895386i
-0.0288903793610168+0.0106564581236634i
-0.0616591136992056-0.0181161084766828i
-0.0389887192951764-0.0962225230277975i
0.000371157172104692-0.136436586424684i
0.0488091921053666-0.17443060885442i
0.0920011499448349-0.156094717692076i
0.136717792585053-0.0891048266688602i
0.098401055617277-0.115555948845071i
0.0809156114023265-0.0701201474228938i
0.107018620963301-0.0705627824309748i
0.126542692169149-0.110148201446663i
0.133062416257865-0.0135093201181518i
0.16192879875628-0.0159401567143488i
0.183480912717694-0.00807099902463732i
0.102592806967607+0.070212619437115i
0.0286262645770938+0.0541765322590236i
0.00585209310390396+0.0340035966113741i
-0.00647068791699584+0.0169476750932093i
-0.00959723108821527-0.0562628134344645i
0.0397496592027997-0.0642444044877122i
0.0362823142603632-0.0301772024793653i
0.0176128542382745-0.0687176138622534i
0.0190772947254002-0.0469312269836754i
-0.00139729080254478-0.052470250650537i
0.0570046938914495-0.110677325775271i
0.0862809926855908-0.108754058344404i
0.107621580574879-0.103903499616955i
0.135953605360202-0.0579199154529695i
0.142372360567662-0.0234048664712176i
0.122649179682248-0.0128531196243827i
0.0568303168585691+0.0139325855880815i
0.0401039376867335+0.0282924425848503i
0.0288570364846209+0.00963097187988728i
0.0307007596189736-0.0234502608868948i
0.0470489365359753-0.0059334847804563i
0.0529549617053139+0.000626887241941972i
0.0367187972897824-0.031611835883429i
-0.0223270300045544-0.0657595642286081i
-0.0296497966900863-0.0417717483419526i
-0.00187145546816634-0.0756280436486797i
0.0351103908542779-0.141477198263654i
0.107040463090002-0.125752221171498i
0.140116348351449-0.118808911588136i
0.143649738361188-0.0683929398517434i
0.140259331401835-0.0392298061368365i
0.0942300880941241-0.0350864785389685i
0.0887149838360697-0.0205192415206498i
0.0937886847488063-0.0428349652324193i
0.115521927878892-0.0169424076220181i
0.149830496320735+0.0163256712940528i
0.104278552708368+0.0621718291376474i
0.0514509230435837+0.107778223450166i
0.00934712525907905+0.0859781775664953i
-0.0542199860631329+0.0301947435433955i
-0.0748500063110399-0.0420683839821694i
-0.0312417720661993-0.0618400705784258i
-0.00663732953371469-0.0863045071289691i
0.0445286143000606-0.0718078670708413i
0.0372398333170524-0.0326851572152135i
-0.0124931452719529-0.0625057461034888i
0.0469447628087167-0.0879143426796983i
0.0434440015603238-0.142307799763761i
0.0595386097669051-0.167258243452318i
0.141282060226659-0.130950831034687i
0.153619101259863-0.0856006791197631i
0.15751655098667-0.0338984034556686i
0.127333181335988+0.0166833141752154i
0.105921599667808+0.0368176594619558i
0.067138233080205-0.0185936959239682i
0.0479141096680194-0.0666532408919199i
0.109457006765326-0.0459020775800795i
0.114038120862598-0.00173246678247994i
0.0821692604103478+0.0364156176036816i
0.0481258134598224+0.0813227733570707i
0.0178625116413955+0.0670089349033753i
-0.00450943300540998-0.0177903708979422i
-0.0265863071304387-0.0686585250228901i
-0.00230720339497008-0.0717769833722257i
0.0344301085059541-0.0697176404234957i
0.0574506311218681-0.0668195161612044i
0.0719572187339399-0.0382034147403933i
0.0360371194253723-0.0164216429068952i
0.0111883711593997-0.0624716780433286i
0.0262435080751122-0.130720456488515i
0.0522093370280486-0.130179496561597i
0.0917336008111268-0.0988015473358027i
0.123533829369452-0.0768961584512619i
0.14342275473002-0.0578029946567038i
0.135866484292815+0.0125855169391284i
0.0930905950397994+0.0358755141632693i
0.0576772930775564-0.029697237636519i
0.0892176277462639-0.0374980572735822i
0.12627461356643-0.0274798922615176i
0.13818036392168-0.0311593685677363i
0.135352013740528+0.0287901846361374i
0.0949286762796134+0.0828981323402275i
0.0216074963900728+0.0367144867136788i
-0.0375743580163814+0.0210491824127388i
-0.0553190018209921-0.025897748094951i
-0.0317807357609455-0.0857535903752536i
0.018308990485554-0.0522186989488452i
0.0443741486396136-0.0457745968536929i
0.0588635373823771-0.0426527564370522i
0.0464659747705089-0.0328963302033573i
0.00213768924866906-0.0443153825967215i
-0.0213053340920888-0.104025220319598i
0.0408773841811653-0.118383432673226i
0.153798138951226-0.0993172285945976i
0.154164078411643-0.112346959150457i
0.129049624558407-0.0135473643300666i
0.126938180007027+0.0649709863683861i
0.0472687891473164+0.0152126895862595i
0.0447692761371548+0.000495319603620002i
0.0397369566217381-0.00845487594125592i
0.0432363745435703-0.0409890260570849i
0.102317540458412+0.0136778935207745i
0.0801427981212571+0.0260906207236994i
0.0475318356857575-0.00801948216137625i
-0.00896668610836988+0.0107277184146006i
-0.0312545856076879-0.0211443081024241i
-0.0378717044436884-0.0866007790293364i
-0.00299185159541835-0.135384651399222i
0.0773948585062866-0.129520090267993i
0.0956862673083635-0.0842939635433597i
0.0881664017490849-0.0293202203505338i
0.050041933153424-0.00318689176150214i
0.0391147287647024-0.0172470521842949i
0.0743105027058654-0.0439991553908715i
0.0897135087914347-0.10081294591654i
0.12909406663917-0.117917425701866i
0.168522473435851-0.0590603744913586i
0.115985846996338+0.0348497740447137i
0.0849555942480433+0.0737259782354569i
0.0373187706334326+0.0483111288370774i
-0.0453757198649155+0.0179605818989882i
-0.0224868794469679-0.0278074829310353i
0.0192442105815791-0.0886033040094998i
0.0366750764699548-0.0914902372644591i
0.0818238924756765-0.0644302218186994i
0.0627797901998255-0.0391639955127638i
-0.00832360887298201-0.0414521487127566i
-0.0421429128020477-0.0640124589539154i
-0.0420057689070913-0.0970298571285389i
0.0405462189250753-0.141316565174345i
0.128865007196592-0.102954773664495i
0.129188246331027-0.0798573667548564i
0.137176988531427-0.0413529474568341i
0.127268111652473+0.0176668034937163i
0.0648930103718951+0.0134621958619444i
0.0356814765527145+0.00955033767941116i
0.0117352444949967-0.0375713131524103i
0.0585817293884571-0.0647629141081591i
0.109842631268709-0.0302522995569276i
0.0578218628295026+0.0129670855790997i
0.0179031784507829+0.0629421542863352i
-0.0317344672576669+0.0306057115416388i
-0.0684403736409379-0.0513127415714934i
-0.0398257872008442-0.0856503994126959i
0.0124826577026716-0.111759174812024i
0.0835038430356656-0.131202357453908i
0.131857763377343-0.102651274140586i
0.094925511860874-0.0497827419734755i
0.0592235869613557-0.0168482440000618i
0.0629399015262094-0.0565188074082221i
0.0691897097931322-0.0688025950208615i
0.102859442903208-0.0491093198614259i
0.149938208526882-0.0763603299340248i
0.210761398381719-0.0165660751091198i
0.156919011900472+0.0159769598463132i
0.0495435649301195+0.0342073592102466i
0.0161980029874649+0.0727701383782031i
-0.0424921626614882+0.0368471502832123i
-0.0420741791049873-0.0365645167955065i
0.0161458581281667-0.0930340209768526i
0.0676991305523147-0.0309004300670876i
0.0824578602773947+0.00131221191209115i
0.00353947551271331+0.0182092769871119i
-0.0552279169444978+0.0263002898123684i
-0.0597591575804898-0.0529990515901541i
-0.0153782949697218-0.125335606392808i
0.049891463321254-0.140051531426008i
0.0957875138198201-0.10992013017272i
0.153322486859994-0.087193669532206i
0.144684451123921-0.0201287534488855i
0.10181419188261-0.0096467258473852i
0.0648428584395845-0.0262927460277578i
0.0248464026937565-0.0199857585106306i
0.0579534378748053-0.0664800671493769i
0.089658934819278-0.0531972080904889i
0.101926095084662-0.0245723789622116i
0.113959190568131+0.0046471003935871i
0.035156487993233+0.0799324282414418i
-0.0213083860340443+0.0736787259400256i
-0.0232303853674691+0.00432207521544093i
-0.0576320040071349-0.0220917373754901i
-0.010286869637113-0.0792704179365822i
0.083329836916435-0.112188255496831i
0.0596782608321463-0.0512073282641243i
-0.000304754225258736-0.00807212324241255i
-0.0147575897342785-0.00528216789377166i
-0.0344927685772407-0.0809834561093283i
-0.0292452091517594-0.154697241030903i
0.022168803174983-0.160877295021297i
0.0861823202612045-0.158162769138578i
0.131138620352889-0.105048856789148i
0.139849990870365-0.0420615137832045i
0.0884256376441888+0.00718548182268798i
0.0557422794624222-0.00453796512615454i
0.0489566574933505-0.0630783039738292i
0.0543166242029889-0.0963992758247624i
0.108907925108217-0.102077817113861i
0.135515112469734-0.0252991711655502i
0.141546414973507+0.0320571018729417i
0.0830985637585364+0.0748451915853318i
0.0138008629482531+0.0797807021898724i
-0.00614743259578715+0.00630120380678663i
-0.0336253416790016-0.0425498221627176i
-0.0219480339856253-0.0942024769369807i
0.06066722320997-0.0600144323237776i
0.0996918331801835-0.0196656268576772i
0.0582551936751754+0.0259514611285765i
0.00695056223306321+0.0360125099505339i
-0.0384307666868476-0.0399847804230818i
-0.0139009855686163-0.0645806366188209i
0.0153573392759004-0.146026036414905i
0.0464942591205796-0.147151166324059i
0.0982112807223477-0.0675616015759769i
0.122119149983436-0.0230397244620308i
0.1090664653955+0.019176059265314i
0.024735175513238+0.0131269283386977i
-0.0168728942282524-0.0353499875727581i
0.0146913386081145-0.120696670387315i
0.0497998665801943-0.146159419276868i
0.116765030376586-0.0610969523413605i
0.146198301616144-0.0218568623585856i
0.0851003125330279-0.00482239435467219i
0.0169642565666616+0.0235542681830796i
-0.0425797495999464-0.0187944233817045i
-0.0154765871218966-0.0767119550950472i
0.0501036025409082-0.124805921563633i
0.105360060822567-0.0758801653180288i
0.151865581813305-0.0483313941202404i
0.094869884669352-0.0225858291584682i
0.0768438582034123+0.0412342212835235i
0.0366839744275273-0.00348756049308534i
0.0158511394206415-0.0420566160653155i
0.0587061584117278-0.0679476736999433i
0.0979448476886239-0.0729272156331759i
0.144834412791803-0.0375462185265761i
0.109879872621577+0.00992869939557289i
0.0640393104080039+0.0444026737507474i
-0.0416081703743434+0.0388472861839948i
-0.0740368322012678+0.0014889205444701i
-0.0214116638482996-0.0748272594989341i
0.0157435074375886-0.123377719405979i
0.0877424845778116-0.0784261418806809i
0.106294384609906-0.0497017729472926i
0.0726093642163725-0.0238244248020483i
0.0406986482720125+0.0224747610102849i
0.0195838192247976-0.0369546532992738i
0.00778151726359962-0.11952034697627i
0.0680070812220522-0.147321060516706i
0.12840519238545-0.121212114738337i
0.170068931247382-0.0674748081030582i
0.138434895929256+0.0124735923768417i
0.0901155496722309+0.0624187251717076i
0.0272364911118249+0.0486681842137485i
-0.0406919040934546-0.0310136814991297i
0.0605244949376679-0.0856043238261298i
0.0468659283330612-0.0840624232591099i
0.0715009788291517-0.0468858035434092i
0.131275654784512+0.0141727022990986i
0.0274733614329037-0.00309829025280513i
-0.0361119084003896+0.0280588791435638i
-0.0778220410631744-0.0321410932030757i
-0.0267806255121532-0.0999018247745121i
0.0460990934765242-0.124914682523451i
0.0788900150571873-0.140579200153558i
0.128272252040315-0.0433492055071816i
0.0819191676208394-0.0311069977310382i
0.0298393412462798+0.0136640488066863i
0.0287983668060337-0.025739075729781i
-0.0128528471850097-0.125446698026236i
0.0462029179155555-0.115055322846031i
0.131804896047281-0.148024288417531i
0.132526691426404-0.0996969706800028i
0.115432333502498+0.010658546677397i
0.0609453037065646+0.0548782788883038i
0.00705433240476482+0.02258822230945i
-0.0279681801353257-0.0575414695958298i
-0.0101489377790152-0.098974562656184i
0.0684796726425025-0.117986178028173i
0.138295822254866-0.0870953115812806i
0.128104801075486-0.0191747943359204i
0.073196989822738+0.0118735035217934i
0.00291186176701437+0.0277606078660587i
-0.0514745997310594-0.0218780500732325i
-0.00945772624941999-0.0738768440620563i
0.0340334171113925-0.0831348635002928i
0.0839190617435766-0.087966969940244i
0.124980355673894+0.00195605937977818i
0.0873050484600777+0.0631416101725763i
0.0155756630763217+0.0648738330065861i
-0.0631007958667768+0.0332048578954151i
-0.0940501556154933-0.0549293995437939i
-0.0225416485761655-0.0845718890673219i
0.0529744085101977-0.0894269020789696i
0.0589138160282807-0.0496447519278203i
0.0774272049933026+0.0310856098638422i
0.0351735307714173+0.0788082493782739i
-0.0185074554409766+0.0252862139207502i
-0.0441022276433825-0.0670912085433004i
-0.00877556053242107-0.104484790194456i
0.0936168640100258-0.126365912597991i
0.14523216689406-0.0895394593715133i
0.169166005524101-0.0315416859028015i
0.121402786013055+0.0328596493856512i
0.061309668172851+0.0308603447959877i
0.00800115503330695-0.0262972498899446i
-0.00885636565291918-0.0648997065273951i
0.0764998901123666-0.0926894996744915i
0.12766562107815-0.0746856115960799i
0.154168577875264-0.0136505135427633i
0.144820077914172+0.0585162930104988i
0.0550676865518148+0.0835018582521863i
-0.000666051776525656+0.0532548028189443i
-0.0319632599614424-0.0466165717241134i
-0.00430927744875284-0.113935675783175i
0.0646392228367432-0.0862746542042977i
0.135847099622833-0.0163986568018822i
0.139872166034628+0.0137026066227772i
0.0586449281971152+0.023363505490986i
0.0388054575099783+0.0140105519564047i
0.00487115810129185-0.0517288478536162i
-0.000121324565251166-0.0869370309973361i
0.0750497418889784-0.085935496116289i
0.122180253626608-0.0634688448307956i
0.131355409855828-0.00161190579477446i
0.109529094711835+0.0954762094190071i
0.027801540050354+0.0788539439399912i
-0.0520240899355171+0.0158657217934132i
-0.0420447794189077-0.0343110883345299i
0.000120633203047938-0.107000758263811i
0.0483152464285609-0.0864013774061578i
0.109945543332263-0.0489302481033278i
0.0686952810731893-0.0112924047612296i
-0.0208416429855653+0.0396849519308136i
-0.0774480170501793+0.0433288139656713i
-0.0816487913332596-0.0488426406025609i
-0.0309457816698173-0.15876363250767i
0.0533749764264681-0.145956409080702i
0.157316656404044-0.07778161365782i
0.146847227446991-0.0252824787099541i
0.0946869047824312+0.0248281826215354i
0.0193646196543599+0.0519249887471062i
-0.0393006207970251+0.0076326205731707i
0.0113164908733253-0.0784714553962006i
0.038721429077431-0.106149950390444i
0.0695408628332017-0.0653664788820616i
0.117689123430062+0.00347726932886925i
0.0803273380808303+0.0736160765982354i
0.00333008142244457+0.0801623478143607i
-0.0791933955843444+0.0165701690510598i
-0.0643816279120661-0.0536679666872052i
-0.000720900399269531-0.117344941207878i
0.0443281169737542-0.118776839083313i
0.109912747737585-0.0696544485280892i
0.109663287249293-0.0190738315356168i
0.0482826470545832+0.028484621638038i
-0.0259686083453355-0.00808472377408318i
-0.00945236461215634-0.101163350148476i
0.0305749827336547-0.1623288831136i
0.127167073481372-0.158377073660925i
0.197204781788439-0.109515341636335i
0.176206999218682-0.00647971093717993i
0.150483300965358+0.0958450754498199i
0.0579056571774591+0.108795115146542i
0.000387429332642506+0.0450108234537433i
-0.0255563146543293-0.0415523065033005i
0.0301722808446525-0.0702519939383386i
0.0847556201978787-0.0324930788184586i
0.0797628400525287+0.0414601967072788i
0.0514526411538179+0.0736898059555319i
-0.000502380173283869+0.0922517839608731i
-0.0592247364214233+0.0518951079789147i
-0.107527214199199-0.079731689777666i
-0.0893305005256209-0.128338845357936i
0.000133799966446038-0.163066615961729i
0.105037646251386-0.126376562083663i
0.0854330000209955-0.0193701462437739i
0.0657260964859452-0.00575879346135609i
0.0083966036842087-0.0181079438147287i
-0.0418417131014792-0.0663974682694558i
-0.00495988620660108-0.0946769570546939i
0.0658727832686974-0.127063727353955i
0.13939279322312-0.084100212944824i
0.14115624399745+0.019725738644786i
0.146760322688967+0.074987671144864i
0.0523515856812937+0.115036942847648i
-0.0306080618077362+0.0286281589280691i
-0.0368929188553054-0.0587216227776792i
0.00487474039773511-0.0902358715273292i
0.0789052489209583-0.044730618574677i
0.0855689307534259+0.0180138307412527i
0.0989199722138611+0.0157125153901357i
0.010756567084464+0.0359085637361037i
-0.0430241473654344+0.00687655558026842i
-0.030654564853671-0.0891085184756192i
-0.0303555613997164-0.138558996290516i
0.0756224312713694-0.15038273784845i
0.167010844124479-0.101577502101908i
0.155095539909553-0.0085742869484727i
0.0932572854213476+0.0137126851682284i
0.0441427594198266+0.0396606793277679i
0.0188309058516136+0.00250446018814331i
0.0547662895069642-0.0532462600569992i
0.0714087229167231-0.0778213501933815i
0.149214067823726-0.0495660699153829i
0.180756070746068+0.0619326045864668i
0.0853369800175121+0.092892991249302i
0.00402103040078083+0.0785219924314353i
-0.0759846513177725+0.0493614873686436i
-0.0670517575446983-0.0291483346405268i
-0.0332223986859748-0.100983823653947i
0.051139100022347-0.107210720834343i
0.095239486642333-0.0653651249956228i
0.0591530070173261+0.00851057911434004i
0.00165614118357497+0.0365252934119497i
-0.062599301333836+0.00373711039752157i
-0.0544452401937699-0.0817811963357623i
-0.00526950826033819-0.172387114229673i
0.0865496870317406-0.15142888934932i
0.145520855684414-0.104171723432594i
0.155021617661184-0.0235344754920857i
0.0832472570113512+0.049134132017565i
0.00558614893889437+0.039871191229291i
-0.02910791308438-0.0174799178353195i
-0.032194860742581-0.0765049201988594i
0.0340393261052514-0.0856093857288529i
0.0889962965727115-0.0861229774744929i
0.122881916964345-0.0404407056711272i
0.0930852372873592+0.0101662009501436i
0.0173865727586599+0.0411179448104429i
-0.0549830981082172+0.0371247459034697i
-0.066336383577-0.0769524788446337i
-0.01012025250358-0.15314211823179i
0.0496262066007779-0.130703497288556i
0.129333488490548-0.0670328929182376i
0.144235702944431+0.00667461354852575i
0.0676063452832854+0.0107542464778116i
0.0359763813314299+0.00561864712778575i
0.0106724822237138-0.036855338046517i
0.0214777978769588-0.1363459271977i
0.0986716866608061-0.098470536111006i
0.147829091771213-0.0428459346921424i
0.18017046846735+0.0387768017078965i
0.0918079404181501+0.130609930868821i
0.0252104119264949+0.0760732032723775i
-0.0252629327812296+0.0496595168269302i
-0.0803456943573985-0.0259087043039884i
0.0275927479596713-0.0992841711265229i
0.0846476873220302-0.0739778217383664i
0.0890930839702252-0.0157046326175784i
0.0764975579942243+0.0546483363609913i
-0.0205460394325006+0.0383152717092154i
-0.0638397301891549-0.0256112812580009i
-0.0415221228813264-0.106898179179362i
-0.0308316277082446-0.152810022257511i
0.0782163378566004-0.167134334893015i
0.178290543985202-0.0962097631772689i
0.122635033974215-0.00429385812125134i
0.0720328393914727+0.0182704473752885i
0.0147936576649998+0.0497797948575699i
-0.036790505579802-0.0611752529644546i
-0.0354858718731796-0.131702887842947i
0.0467610262807656-0.101040290998595i
0.110885547905974-0.0622167512671506i
0.106464144652894+0.0337419389849851i
0.10166989687593+0.049029274064766i
-0.0243381108379418+0.0723780356465664i
-0.0850974869214509+0.0238728873132163i
-0.0632851522238797-0.0862933153703282i
-0.0114462716814835-0.113791914975913i
0.100183591994472-0.111485586217895i
0.120809323668332-0.0501691893052497i
0.0844710394173346-0.00411807830236388i
0.0120801474070451+0.0280091778217492i
-0.0632047240544168-0.00974298896626959i
-0.0505786227734444-0.103779824691601i
0.0299734632706668-0.123379206272314i
0.11647014578045-0.157874830244713i
0.165837558176211-0.0833890282622497i
0.150732937628557+0.0140911009096853i
0.10516339272316+0.0159266530027114i
0.0140203857854703+0.0544896038268499i
-0.0213295065231504-0.00503721776151373i
0.0211076794696754-0.0643991954396547i
0.0737203825868844-0.0726484010277929i
0.161405806500729-0.0652136218334679i
0.15339861877306+0.0324225631599844i
0.0953845055888873+0.0983012723213012i
0.012397648782805+0.126664090326926i
-0.0564619567209391+0.0705741622032145i
-0.0418674317426495-0.0319380753782115i
-0.0277578892278274-0.0664923610646577i
0.0661454716483408-0.0670515703710281i
0.113616580624693-0.0244395949478879i
0.0543671375262575+0.0623935256227462i
-0.0293629399727749+0.0828061541817382i
-0.120704937742217+0.0102211701141231i
-0.0984252284659925-0.0624543584285423i
-0.0176348458329572-0.141585022325668i
0.0501047433739135-0.167386518013602i
0.0939762628912245-0.139576444105069i
0.112520648029072-0.0518257717359516i
0.0628065286151988+0.0110777142350447i
-0.00480220782383419-0.0121931174838064i
-0.00904928724346528-0.0400107220578564i
-0.00957526065487223-0.129501623105642i
0.0629823151129064-0.175179026664152i
0.193902932802495-0.128715114043905i
0.202530839367279-0.0613056633474319i
0.134198576510115+0.0371771359870972i
0.068246127961288+0.0973108539800584i
0.00097455275290048+0.0337984080811803i
0.00860768441028011-0.0446510331139655i
0.0482753658038967-0.084886490880722i
0.110111716046804-0.0838449083259505i
0.153278827607273+0.000876860126972684i
0.120358939811446+0.0810497613071739i
0.0363387687869335+0.126412731974634i
-0.0122840098003311+0.0739664655916738i
-0.05621422558859-0.0428242560518888i
-0.0713199680879897-0.0878131170952912i
0.0227609316126699-0.0952766152673757i
0.069467117764423-0.0550251538495932i
0.106841527587376+0.00798131277197948i
0.0489324638453427+0.00759390094466217i
-0.0142132843564681+0.00564742647735936i
-0.0340708123836691-0.0497830421715293i
-0.0453130096430951-0.135082118824765i
0.0557775588604887-0.150048624732218i
0.133128642813334-0.134745296329658i
0.178469229847907-0.0441667442332831i
0.132531220151259+0.0246261864123165i
0.0664395659332179+0.0415798996336892i
0.00293353352450326+0.0548346546680222i
-0.0304103440698867-0.0260462865905866i
0.0211112841845721-0.0798119471314071i
0.0736528097929638-0.0677161979008631i
0.127125013201983-0.0193738481247629i
0.122779963611668+0.085322861879132i
0.044850456767355+0.129528532159297i
-0.0656407219713909+0.108072341064003i
-0.127393204673511+0.012644955544255i
-0.0935632691206569-0.0963260537051788i
-0.00178158743155962-0.126213680006819i
0.0674667550908056-0.0987076788381583i
0.0982665698431824-0.0347859523534347i
0.0873901749863909+0.00937485294719053i
-0.00616016172860273+0.0322335302671979i
-0.0846367010280548-0.0123862620099308i
-0.0551747735552982-0.114530528730233i
0.0566763599711876-0.172005316995274i
0.152945462297991-0.140833892053188i
0.182298069396467-0.0719004868302694i
0.190407671074305-0.000736912946733676i
0.112522588179624+0.0687433062138424i
0.00266706623101497+0.032215536421592i
0.0236803104310451-0.00959282363272956i
0.0568814253091613-0.076623149069508i
0.0976678138520465-0.138617068904005i
0.147589943904375-0.0437300957403769i
0.155899081669071+0.0509828698863383i
0.10842423390158+0.125166410980114i
0.00298028088983435+0.120001602785107i
-0.0386701409694691+0.0466577258817035i
-0.0356986810345698-0.0615531226174423i
0.0348688654450971-0.111364821300374i
0.121893308584856-0.0618971160677657i
0.159800671560378+0.0239689180194329i
0.0924331604435713+0.109290154130593i
-0.0228304403917813+0.0693595255299803i
-0.0805297217945049+0.0561658902952599i
-0.0750530800511032-0.0129525190686312i
-0.0150216932659621-0.0690705099542772i
0.0358898807831599-0.0505488662561852i
0.0994921545378062-0.0294931285568404i
0.0574402810096077+0.0712955842561689i
-0.0389478172184621+0.0741420101474422i
-0.0922833652266803+0.0382009478016559i
-0.0999887571175403-0.0579420781738904i
-0.0533801331847371-0.152615165588235i
0.00257363071522461-0.155070271383527i
0.0720605019362161-0.187893279920612i
0.109418896375411-0.0573100676862914i
0.0792842590870994+0.0180139287067363i
-0.00227349259521061-0.0440083979687887i
0.00500207862445071-0.0459210831571795i
0.0511707172934583-0.129259427515822i
0.0927262906998846-0.157279818575681i
0.178015925599225-0.0752337428021325i
0.192808697869372+0.0103751331421977i
0.175144033375482+0.0763894437174152i
0.0955031257047042+0.10981504219427i
0.00503992637715873+0.0717540530231591i
-0.0198852228584419+0.00386227517019454i
0.00171826586558249-0.0545654494985012i
0.0806585533634817-0.0458160159173484i
0.0736969440127298+0.0320543234038818i
0.0523609743692192+0.0800267548083254i
-0.0195577520723007+0.110320541628622i
-0.123958309019961+0.020269012080259i
-0.120939463518983-0.0489083610217434i
-0.0723339458454591-0.109526363301377i
0.00694821179552086-0.18370790879541i
0.0986650450565179-0.122819115911375i
0.12691972917515-0.0538363722262841i
0.070390325211727+0.000404988169724065i
0.0383544475431743-0.0223853331659827i
-0.0130219184178341-0.0309686306908661i
0.013247364209703-0.070634983095883i
0.133661255144243-0.144024066531737i
0.177921828458452-0.0747469494194491i
0.171143421706214-0.0142390257921444i
0.142745793468898+0.0758205359798914i
0.0628335867703911+0.1241040985223i
-0.0222788917896613+0.0692528557189465i
-0.0159499715209401+0.0419110282248879i
0.0093399725271525-0.016614122184103i
0.0150876180752859-0.0408951299185495i
0.0689246025133897-0.0042027766669545i
0.0706645681436943+0.0551616248337131i
-0.00944801264369749+0.0788147997265655i
-0.0789231411379062+0.0304599803819175i
-0.142735055688668-0.0514282503066855i
-0.0928158507638838-0.109467810903941i
-0.00748550865477613-0.120411556118287i
0.0621977323320038-0.134080686428568i
0.0910461108034223-0.0643752651610738i
0.0398566173258438-0.00577844637644161i
-0.000815390163601688-0.0302875719362072i
-0.066756444865413-0.0452955088674391i
-0.0434271081546875-0.124944340293865i
0.0476634252993251-0.219146847480651i
0.134759550060567-0.168913335007496i
0.174322177079434-0.0568237328036544i
0.152319504304301+0.00819523231266764i
0.0696293282363069+0.0490888368091082i
0.013008567586492+0.0564114176497646i
0.0249506904836606+0.00247560808967805i
0.0309106476536222-0.0563784099854104i
0.122263171250191-0.0639111628340387i
0.129848959100052-0.0386860166992758i
0.114271468491814+0.0444402793251254i
0.0598695255391515+0.114235764182286i
-0.0616441914536867+0.102467360880947i
-0.0529229742168698+0.022360633344736i
-0.0649976039662703-0.0483834867472647i
-0.00756900907109913-0.0665924675201634i
0.0827639336154367-0.0832094594443374i
0.0763592186202291-0.0357427101712792i
0.0645557389967285+0.0556171208155119i
0.00797777762158009+0.0582949949905321i
-0.0372982784804046-0.00410425109068213i
-0.021102203182252-0.0523644162104377i
0.0235914240330109-0.123669046764687i
0.11768923314082-0.132199967753529i
0.145713193374891-0.0458830093623387i
0.110126290221596+0.0424207919995502i
0.0511196733653574+0.104233959343497i
-0.0641449917486582+0.0759679701913308i
-0.0617306956103784-0.025973474949959i
-0.0128213522295902-0.119281357609251i
0.0240084871573602-0.123307566113964i
0.0940806733134183-0.0947940772040097i
0.0912331792959356-0.0182876330565667i
0.022946936886762+0.037373381096134i
-0.0328231683844931-0.00907101381483965i
-0.0613733398304324-0.0408753510696612i
-0.0637365746293577-0.146764594248994i
0.005889540088818-0.178554967208124i
0.116642303594251-0.11329777938637i
0.138658066201588-0.0717252921309428i
0.086320918322196+0.0264785281164511i
0.0293869026104117+0.0447693388773382i
-0.0291775782156567-0.00666619153736155i
-0.0218605913875289-0.0811529168132557i
0.0132213982808438-0.121754665173961i
0.070091367912764-0.0920262456667391i
0.127026580399273-0.0547623030160435i
0.116375492680334+0.0259634485132071i
0.0427542326456992+0.054315944463914i
-0.0458507719900585+0.0272214755356742i
-0.0919887765481466-0.0206604989294059i
-0.0966271917825792-0.100361227283882i
0.022951894314381-0.121836390564802i
0.12992902778836-0.0642485124115007i
0.123504481673732+0.00763215769333539i
0.0995953134959923+0.0541973156696483i
0.0152379524684504+0.0593103340769494i
-0.0307289211275551+0.0103952552329014i
-0.018084914282346-0.0407030997175965i
0.016259857673775-0.0732642303227015i
0.0785594074782291-0.0579151384026332i
0.117104128702445+0.000997543311924584i
0.0809452300295383+0.0423045430917803i
-0.0340569924044265+0.0999827300036868i
-0.0767467503043023+0.102329664843032i
-0.0824523080533627-0.0180084089605173i
-0.0603640160219022-0.109339604468286i
0.0493538271635021-0.132666236420731i
0.0593818411875512-0.0970799437324374i
0.04933752732725-0.026233450867633i
0.0522663723517176+0.0100571356820719i
-0.0532512051256228+0.00774785855225114i
-0.0589010818186718-0.0616768188456818i
-0.0343178922195317-0.130032423985966i
0.0425348127535676-0.148806404481892i
0.177421645248323-0.113448217369611i
0.155386927833157-0.0588320598109857i
0.140296014318683+0.00693115380980046i
0.0569007590210196+0.0453595079266404i
-0.0409232259784796+0.0454414403541434i
0.0105386864915073-0.0321839245770821i
0.0362263209625514-0.140267588907142i
0.0953932318106012-0.0734645660923013i
0.147306367097211-0.0133882240303752i
0.105438375331522+0.0322132190651159i
0.0421127375645748+0.0631012876155336i
-0.0186410253306435+0.0175566461092488i
-0.0452083292132063-0.0334446101434369i
-0.00670859779770025-0.127962172428758i
0.101828503725614-0.132598351514059i
0.15561291272423-0.0668376631267899i
0.130180969644427-0.00750959046346253i
0.0711860427393876+0.0655563462441551i
0.00726206479659571+0.0764860157570119i
-0.0258200011075119-0.00860370424543562i
-0.0425324373131642-0.0783007012617811i
0.00596185888642488-0.098553641038101i
0.0840980920332588-0.0687678010080354i
0.0899854045058314-0.00387971410456663i
0.0422011842599432+0.0364164123758935i
-0.00649561991760991+0.0520353013632434i
-0.0524253936263389+0.0199746154299267i
-0.0635414981823924-0.0706105292755361i
-0.00149117902524677-0.152183834227293i
0.0824460434136181-0.0998149493284706i
0.139194921721732-0.00748291913351354i
0.124229732412874+0.0247891677040577i
0.0449735585993723+0.0406158354260291i
-0.00890286774456358+0.0434381090358247i
-0.0063358090005173-0.00620992172106508i
-0.00755624724167115-0.078322318872613i
0.0108486576320582-0.087265105950756i
0.0880601953368662-0.0413525646073796i
0.110875526695061+0.0555660440613845i
0.0366779967602119+0.101817405916483i
-0.0546860252531266+0.0608234016025589i
-0.0951390572560311-0.00670215274643571i
-0.0742388153374952-0.0792717128735094i
-0.00653182006799497-0.101191899954753i
0.0705597448704098-0.0942338604372771i
0.0878023905560929-0.0601588788933848i
0.0899693006195399-0.00695714446688973i
0.0724165050050803+0.0125014895799476i
-0.0159697686084003-0.0298838455691143i
-0.0204352951041422-0.117558395584693i
0.0680729004224899-0.146221457849906i
0.124399266653595-0.119300199603301i
0.187971325936517-0.0541229644022822i
0.188847023368898+0.0465797420814323i
0.1079180630371+0.0759900489766865i
0.0326315395236771+0.0665839600161685i
-0.0496036122515842+0.0207065839421499i
-0.00744382826054128-0.0848528921473854i
0.0688419407141879-0.0974582304438958i
0.0849058137802099-0.0371137131441268i
0.104223044301665+0.0393579004639096i
0.0549140051637922+0.0743210259785483i
-0.00390089920208174+0.0562617317385607i
-0.0395629239389769+0.0317237183303112i
-0.0702040619308184-0.0788019708965284i
-0.0311388870308536-0.104551079728057i
0.0835802792128292-0.0714930473016101i
0.119697201105169-0.0484372540621996i
0.0718755324182391+0.0254547145573036i
0.0104372086066931+0.0242789580816262i
-0.0653862883859464+0.0418927803976485i
-0.0863029582674491-0.00885841068725742i
-0.0424379431570387-0.104635099569247i
0.0368910215877941-0.0982330156789013i
0.0904843952411744-0.0426387796568883i
0.0923989609774835+0.0297219693532018i
0.0272240826031955+0.0244329627982353i
-0.0183570380815392-0.000760965681163643i
-0.0248445644520223-0.0734039702352601i
-0.00468644093502834-0.123913488644377i
0.0967881726094542-0.115051976970383i
0.133724342118484-0.0979541862783731i
0.125835707184421-0.00465849433122642i
0.106958549953856+0.0720136417247i
0.0277673902687402+0.0757081467068356i
-0.0459569865852417+0.0471279909000915i
-0.0447967785993764-0.00274921248895249i
0.00688853921024075-0.0892499056848924i
0.0543209903375193-0.0586088464003723i
0.108230399296606+0.027672937860218i
0.0471108483405323+0.056214029751845i
-0.0425733556637637+0.0744846572248873i
-0.0677284964618485+0.00426759197564343i
-0.0814956262290907-0.0729004402252646i
-0.0122886382732962-0.148377562476473i
0.0495914505352322-0.186381500602752i
0.119014822539688-0.105606242703689i
0.156533300089136-0.0312310381991969i
0.110661018884325+0.0289312218687504i
0.0855604675274418+0.0444441694543444i
0.0593048727824653-0.00857019480154491i
0.0627269805096905-0.0406525956379658i
0.107912683303997-0.0523610543786866i
0.143037634773148+0.00373373567132805i
0.133178212360844+0.0605527780466059i
0.0912020851556687+0.109951073590113i
0.00920133902565476+0.173170345466772i
-0.0807681332999673+0.0846831285631687i
-0.0876860587698947-0.0479756588057797i
-0.0695617960951072-0.0753417286084315i
-0.0213557255347984-0.0791312884327304i
0.0789253925351775-0.0679748556868208i
0.0592963899088268-0.0431982796212609i
-0.0073191877129677-0.0144466184895126i
-0.00918760102303031-0.0119351931497113i
-0.0248058163459106-0.0966681041246647i
0.018334829006516-0.149225173476251i
0.0826547608658182-0.172814832474456i
0.125868086194268-0.0938579424871333i
0.141217623274593+0.0159300153134803i
0.0800780341298496+0.0180214659449935i
0.00585141319085161+0.0533947275255087i
-0.0207926981652912+0.0317330682290149i
-0.0381233499672227-0.0268855766969394i
-0.00523970138437366-0.054724631282078i
0.044743602965844-0.0326547404503913i
0.0348832454631737+0.0114613040151778i
0.0497118417987965+0.0191118902413781i
-0.0166461664667653+0.0446306568117777i
-0.08764457629915-0.0119421990470395i
-0.0769282572131028-0.118253601767252i
0.011948770667944-0.142864215330084i
0.108603412282078-0.146047818723251i
0.129639655887377-0.107108263239709i
0.179613579692791+0.00158276306258033i
0.100514662483604+0.0344343303617394i
0.0223879606593867+0.055475131124678i
0.00300211264312429+0.0541609336605375i
-0.00176213284228797-0.030228902928146i
0.0963395152640606-0.0059610096457813i
0.09656295301484+0.0125455124171344i
0.0650176904343613+0.0287198698424927i
0.0345373522973872+0.0815966714088223i
-0.0552465436484792+0.0742695046268146i
-0.0967954544695923+0.0566234783017595i
-0.0908884732939011-0.0405410093318809i
-0.0674128136956428-0.0999062813049797i
0.0112885673859967-0.122363531870022i
0.068682603819688-0.116800997100616i
0.0471119594098673-0.035579271703646i
0.0153155707383387+0.00387860936491141i
-0.0141744796351597-0.0199645339309739i
-0.016501668370794-0.0707056050871942i
0.00110547278131142-0.107445246991544i
0.0841373651186723-0.142538455329588i
0.144777128570451-0.0404451118786913i
0.0776857175931971+0.0561361753683989i
0.0589219272225144+0.0562965281041749i
0.0349277950901677+0.0767274968665285i
-0.0109407757204401+0.029634932460823i
-0.0109839249006638-0.0281752355659368i
0.0111451639665677-0.0632820537953222i
0.108769097991786-0.0567883495877512i
0.103801420631051-0.00974251599951427i
0.0174855695998584+0.027669225851826i
-0.00204608934315981+0.0473369333975483i
-0.0647424457303413+0.0149856515229617i
-0.0609896524663006-0.0601120153127807i
0.0289568473360859-0.0893962312133634i
0.053528889469144-0.105352994153269i
0.0668022831509484-0.0595175947762112i
0.064309108133555+0.0308293203091788i
0.0202973033859574+0.0416159346228744i
-0.00492122794167235+0.0177059692202806i
-0.0457249583265047-0.0244618540582926i
-0.0389077521173362-0.0725948891297724i
0.0416503879278062-0.132889435943094i
0.0928453718708471-0.0875945561018731i
0.104030414894579+0.00937637664504575i
0.0625479541506537+0.0438153283722971i
0.0218188300271604+0.0421470587762961i
0.000180110046720087-0.00854120067735661i
0.0034922396338234-0.0719771609838139i
0.0488432073695889-0.0841562118763464i
0.0870445767159413-0.0497865617895945i
0.0797931409871185-0.00479130387536484i
0.0738603556830453+0.0818507727882226i
0.0268225224433845+0.0872199773705662i
-0.0632547060386257+0.0480562400058382i
-0.0673767204539748+0.0208642206770055i
-0.0136461012042627-0.0454565597316982i
0.00550515073171911-0.0541567071641346i
0.0447724193666533-0.0444904300508924i
0.0330243118455348+0.0134447620060226i
-0.0311164131200317+0.049928082745192i
-0.0394709863084039-0.0211320259300246i
-0.0714269781738033-0.0613765422517374i
-0.035459524016378-0.120536243561561i
0.0502656388553683-0.118191244550808i
0.125277627064991-0.0757833685034751i
0.136065463325621-0.0385461349210136i
0.0987228925159688+0.0632058686311295i
0.0383736830931061+0.0500577070267771i
-0.0192131636806694-0.00416217115690131i
-0.00675797513645422-0.0316403232146822i
0.00538825614822167-0.0446697680598471i
0.0698829636898962-0.0399036824457072i
0.101553696290133-0.0369371777636331i
0.0617476375732624+0.0269480349405606i
-0.00011528744155086+0.0555677049312555i
-0.0778052996304863-0.0383256302762768i
-0.0904563765290637-0.104836660148506i
-0.0167845718112602-0.0988011488541429i
0.0601612641932649-0.143882785557085i
0.080087033303706-0.101098903165361i
0.117926822633991-0.0345219121028498i
0.0980011953060844-0.0199171353694711i
0.0317498589448302+0.0105216498087176i
-0.00250119182012514-0.00704439205496392i
-0.012825225993152-0.0508359935614422i
0.0942761691476395-0.0831332214832629i
0.129369155022536-0.0259289965450587i
0.0827176634550686+0.0392786745386262i
0.0677974518277535+0.0976991965281522i
-0.035262460809959+0.123707887221834i
-0.106402389614273+0.0589573561716453i
-0.0959538347211644-0.00773409186252844i
-0.0668896181242715-0.0658511045764468i
0.00248171067464145-0.0854246061484048i
0.0371691858360814-0.0396630851134935i
0.00473652854788907+0.0169222314689805i
-0.0274920990032159-0.00257737033831084i
-0.0403605599931288-0.0572747032045421i
-0.0361637292717906-0.0886885340408735i
0.0238228570440833-0.12852179558607i
0.0847038203462057-0.145830018446553i
0.10017207858061-0.0862842579497685i
0.0878008744970081+0.00748621308765484i
0.0685591229152474+0.0364904136821182i
0.0266290900740396+0.0488714490014629i
-0.0294125132473599+0.0120430263791511i
-0.0102719788398788-0.0451722014984068i
0.00938764115097438-0.0495771632686729i
0.0646460938339017-0.0518631116607116i
0.0698042007414745+0.018263817300431i
0.00614177060432235+0.0432156785633826i
-0.0169620055407567+0.0430302130077603i
-0.0612870938112287+0.0248800340691989i
-0.0271464709696272-0.0829698514935722i
0.00772822362114042-0.118378717421732i
0.06220527203284-0.0804799247112877i
0.118205994969135-0.064033354345335i
0.0929782672759175-0.00134186248890564i
0.0660953474450288+0.0479587219767705i
-0.00253389830086547+0.00294790169018906i
-0.019105182754599-0.0224364729479004i
0.0191484162500324-0.0564708694697294i
0.0337290289590483-0.0623433226179472i
0.061556008389219-0.0393183620802573i
0.064293868814297+0.012380499399649i
0.0491250310268868+0.0875740823691625i
-0.0439319763965927+0.0658549645601765i
-0.124544136926786-0.0356313239867968i
-0.0745549198736813-0.108520131156035i
-0.028163236043974-0.114581604985152i
0.0634396736151563-0.102927693898457i
0.106588857845366-0.072674318890878i
0.059386774450234-0.0026983556392253i
0.0198867553980627+0.0182578647638209i
-0.0210262938229043-0.0564146116225328i
-0.0258206039544854-0.083085803357031i
-0.000890143501817211-0.0841947897663329i
0.0604655181095688-0.0677380046814463i
0.0930796967686172-0.0136087066936596i
0.088330738045727+0.00675029613074948i
0.0401209876533013+0.0597468104517654i
-0.0497324289318558+0.0726828728951389i
-0.0721773575984095+0.00185554580385849i
-0.0549579990664985-0.0766845250136921i
-0.0218055452116792-0.0966932329023184i
0.0258453249536138-0.0600238965721671i
0.0691129956519192-0.0112869178283479i
0.0539566093158237+0.0175731926429573i
0.00679232169382812-0.00889330728177996i
0.00140906957751306-0.0184616033786166i
-0.0347990224541768-0.0453827711536923i
0.0182603381716072-0.0685936924663583i
0.104360232428063-0.0592467911785605i
0.0721490798593751-0.0078684141232908i
0.0473634997228828+0.0471432941983615i
0.0208292997324488+0.0408280278646419i
-0.0301680464111965+0.00413206867984736i
-0.0530221099263566-0.0418309113885014i
-0.0241162246853538-0.0744458732083858i
0.0190703166255685-0.0898329524178959i
0.083266323024282-0.0677443410791862i
0.0826931489483198-0.0635733576038583i
0.0203395616824454-0.0224800046160938i
-0.00416544141402432-0.0161087169790617i
-0.0279716177920157-0.081783142137833i
0.0295602618942946-0.100335755043176i
0.0994462588507827-0.103524405365624i
0.134456904410082-0.0698787170284038i
0.157608698376137-0.0172390357119471i
0.117715573162663+0.0628806683915586i
0.0434327721355099+0.0940266881758091i
0.00181603792005526+0.0301207563550919i
-0.0143131483508732+0.0192895262214133i
-0.0176437305862378+0.00966416087051149i
0.0194327865733761-0.00771228314114213i
0.0304532584904172-0.000511933705292985i
0.00918452954625707+0.0466371665329725i
-0.0307486791635366+0.0537086933947547i
-0.0799684863460486-0.0100004523203611i
-0.0923195038648369-0.0410905321102187i
-0.0437501144467246-0.104947483166482i
0.0329358136308535-0.132624471622851i
0.0569651755468998-0.113847235464924i
0.0755119610680122-0.0865523435996308i
0.0850679508342744-0.0440844292257432i
0.0257636797598102-0.00344849495793617i
0.0128690683855972-0.0227459037664405i
0.0657343350361612-0.0478765223354498i
0.10191899126159-0.046968375203491i
0.105249205833788-0.049243537135157i
0.08181102510323+0.040163127471653i
0.0404288519758627+0.0713566241756884i
0.0202949955701298+0.0721421796975759i
-0.015786416614427+0.0478307596653825i
-0.0442218566491251-0.0366564459415783i
-0.0140227781932428-0.0513467711505537i
0.0122648677543163-0.0781526854954119i
0.0626511433753983-0.0545966894519579i
0.0582146760582491+0.00660256008095738i
-0.0106230804150303+0.00573386442522217i
-0.0132069721650186-0.030718488582004i
-0.000534582821111699-0.0599634585580718i
0.0360282871509115-0.0834879143430805i
0.0899952407076278-0.103272890570979i
0.0924669365663486-0.0313715956208336i
0.0936560112054872+0.0427967042606396i
0.0485553863498405+0.0611554096536138i
0.000942264361066009+0.0595370855137779i
-0.00941264041902424+0.0240024864838376i
-0.018327742631105-0.00192467269338458i
-0.00382402161981676-0.0140086084836152i
0.0305639420361341-0.0368065152113786i
0.0461588277033853-0.0279021402885996i
0.0336045594158772-0.0155240665962897i
0.0110018520316768-0.00270345017675997i
-0.0377231926243224-0.0219014258065932i
-0.0237595822864894-0.0957225390863748i
0.019652181969185-0.130369630565332i
0.0814711315808203-0.105857341684041i
0.133127205542723-0.0453164667923994i
0.115065189173778-0.0274631466498466i
0.0738454191850465+0.0176065868102669i
0.0310286842080565+0.0341020491421545i
0.04011603555976-0.0178757666633904i
0.0487626153694461-0.00500164597115789i
0.0527127282131395-0.0370973786041736i
0.081384853896762-0.0331579150305883i
0.0469291427072167+0.048325226125061i
0.00855139913031254+0.0436651682706344i
0.00774192542980409+0.0155856444324784i
-0.0366969521398568+0.00573335607423092i
-0.0367990044057164-0.0706424557527421i
-0.00609420203489049-0.0806387937466033i
0.0223409345924385-0.0256504548625015i
0.070176042587896-0.0254644533977166i
0.0255408745624663-0.0126114159323398i
-0.00696977892496485-0.00241784567196305i
-0.00389975683769753+0.0241164463671378i
-0.0150534005420676-0.0265999040721752i
0.0116217361355192-0.0742007554999595i
0.0294670387988228-0.0716934753866121i
0.0680864801070627-0.0894758758871405i
0.0709759511311837-0.0139271696854555i
0.0431994639035597+0.0183708796219201i
0.0283403142971335-0.0108987785030702i
-0.0130322742145753-0.0141857972370255i
0.0152467868756429-0.0333505253401128i
0.0557452414219532-0.0599308116023431i
0.0620027456811723-0.0220778932494089i
0.0960342734276792+0.0273656706009441i
0.0728813796525164+0.0327275336810003i
0.0437376669880299+0.052550834870967i
0.0303640173778675+0.0331765478799258i
-0.0106423757291252+0.0153499241412758i
0.014887799517174-0.00633136555401585i
0.0464819236863254-0.0116061820831264i
0.0386916390510968+0.0185672654874979i
0.0316934098692654+0.0233492626848009i
-0.0200488133744374+0.0207874712238717i
-0.0594926457300176-0.0143711173466513i
-0.0433239719713777-0.0315416988501128i
-0.0238871722313227-0.0584590728250547i
0.00130688840971202-0.0937575270005001i
0.0459776085441806-0.0864092398149074i
0.0504619150093146-0.0617189446231293i
0.0422888278168821-0.0474569166759249i
0.0484056129201011-0.0494297221258814i
0.0328277304729169-0.0419574816460516i
0.0472042996498642-0.0851614372562636i
0.0751654229455069-0.0995615105670556i
0.0980314527388436-0.042559290944567i
0.108861095029226-0.000586626555746333i
0.0710430624975943+0.0400692045873964i
0.0374471402465048+0.045742770946898i
0.00382404454890522+0.0370328412519321i
-0.0243957766688768+0.0137591208948656i
-0.00490383158674725-0.0231334201161538i
0.0174327737075041-0.037423203235841i
0.0240329237354843-0.0403281411191756i
0.0145828221756858-0.0113583363506337i
0.0187587516582131+0.00132529678474515i
-0.0158803108503813-0.0107491173622012i
-0.043749565014212-0.044898950849402i
0.00417657715699968-0.107583360396801i
0.0681899716209937-0.0876643384799432i
0.0993707466801652-0.0166104308941201i
0.0595821550006144+0.0216093310301727i
0.0433194831778466+0.0586693930394357i
0.0326996970840774+0.0488670234087411i
-0.012963199762885-0.00995162804532727i
-0.0323007422602838+0.00475666113168536i
-0.0175778988538859+0.0167104600578521i
-0.0064581590716621-0.0262969056509369i
-0.0110301532863089+0.00371557370148156i
-0.0230500866258917+0.0315507988967652i
-0.0166790357825143+0.00716647523029103i
-0.0403266187672531-0.0190339925517471i
-0.0682931360026798-0.0468169673749187i
-0.0274054935822603-0.125184919455299i
0.0101099193339816-0.134939082464625i
0.0782912943172498-0.06642363478714i
0.114796755564337-0.0582670686411253i
0.098259754519489-0.0160125111719162i
0.0899617255113558+0.00308276538753311i
0.0693138731347099+0.00233922507409234i
0.0594095215356449-0.00534164595886919i
0.0415267103023448-0.0162995065655915i
0.0703459339590419+0.0557108339751036i
0.0865495695913346+0.0720273838522452i
0.0425136859128142+0.0747373001102139i
-0.0180436126064856+0.0924391709524734i
-0.0716083415464048+0.0511420752233691i
-0.0900714122168851+0.0104250995430975i
-0.111213269198405-0.0369844932077391i
-0.0454342515805563-0.0486161006030565i
-0.0040732971157806-0.0109211769443631i
-0.0099085621036255-0.0221744208428555i
0.00296364874017628-0.0629221911475214i
-0.0401922432718084-0.0614661499095304i
-0.0190612905842356-0.0750361967313333i
0.0263262073507307-0.116441689903184i
0.062576909645515-0.107237530430393i
0.113403478253068-0.0506532783208962i
0.120947746862525-0.0395991865975061i
0.0912550771150366-0.0125720811400963i
0.0220210059311189+0.02909567494417i
0.00414559428400018+0.0183560460952784i
0.0293265911892975+0.00430975012977545i
0.04965655904247-0.0180956909806168i
0.0465732611123302+0.00737618801725599i
0.0193713102925283+0.0321648321868146i
0.0147580861486735+0.0507237871318158i
-0.00832660377122016+0.0599110997161487i
-0.0302426561588463+0.0134794233016112i
-0.0504675374477623-0.0133333137160718i
-0.0234600943038943-0.0365769601455385i
0.0181046247070773-0.0368112654754979i
0.0338154286013499-0.0232274107068777i
0.0278162519771167-0.0252029483047714i
-0.0390848227829337-0.0186822222778774i
-0.0474592819454823-0.0141476479304889i
-0.0237591076028082-0.0168302369151236i
0.00435859460590828-0.0299293736845265i
0.0472027438966962-0.0269922400070583i
0.0458204653214509-0.0263590145137389i
0.0392954099837656-0.0286543539728222i
0.0191878214581084-0.00722075774372027i
0.00683113722769392+0.0187417032406026i
0.00216608706999444+0.0149090044006312i
0.00979265363255689+0.0112888987937339i
0.0447050822789099-0.00790390828527092i
0.0337200233269071-0.00759075589957878i
0.0113197313844237+0.0176756133363681i
0.0165330384113629+0.00874768486195267i
-0.00816040663750492+0.00823231632599765i
-0.0241492707006586+0.0113098281872672i
-0.00779196384472845-0.00169200038456906i
-0.00706025901877995-0.052405061563008i
0.00735220302370496-0.0157164772574383i
0.0124086970498536-0.0135827388955555i
0.0222514034822812-0.0515603920956198i
0.0387178399935058-0.0184780763835148i
0.023148154727531-0.0160316388404091i
0.0237259533198397-0.0117162109490504i
0.020936705806048-0.0683682360912114i
0.0496682458665455-0.0835367920164179i
0.0728929469547877-0.0390806755828195i
0.0529854967115248+0.00818060181495698i
0.0531463712318435+0.0536130693204031i
0.0471285239229727+0.012922666826733i
0.0468194470742564+0.0134918704179663i
0.029782889842749+0.040867768050118i
0.0266395262901193+0.0206304982269466i
0.0370604047293233+0.0191067551816482i
0.00763906856564434+0.0131779471494326i
-0.0206072490565689+0.0199554535542252i
-0.0299079936118875+0.0380857605109446i
-0.0553038283299526+0.0177167706693921i
-0.0823491908156497-0.0453828223697994i
-0.0664296039909408-0.110318694554335i
-0.0696632329198668-0.0901263585458763i
-0.0425120852922298-0.0718671896912825i
0.0138524095298943-0.0893836903619448i
-0.000266287332906651-0.0582252785391692i
0.00674811466984477-0.055525918454856i
0.0420415617209483-0.0543011613436351i
0.0497195495254885-0.0615863209276329i
0.0848210326188874-0.0600327360680082i
0.0874127708125193-0.0108152333653696i
0.0668798577801871+0.0304912717222866i
0.0961406592442866+0.0618434970911639i
0.0880704978269659+0.0447863897044018i
0.0252900805440696+0.0616200701614934i
-0.015314898030022+0.0359318995472978i
-0.0259788476947441+0.00522188658268121i
-0.0149301809730123+0.0441450235182926i
-0.0195814091873328+0.0254442400840519i
-0.0275273632758899+0.0148960296643705i
-0.00443167083899911+0.0195178758659744i
-0.0408688956031638-0.0296782645114844i
-0.0372905598823936-0.0698231995284668i
0.0010636120258004-0.0670756300407349i
-0.00310507629668125-0.0869848477391237i
0.0399154135463207-0.0576002316204969i
0.0305232933166435-0.0318909984490469i
0.0339120615505929-0.0209730607414168i
0.0518105354303086-0.0233164239016048i
0.0117747593435082-0.046456889248698i
0.0324633678770959-0.0107633901894827i
0.0521119251403603-0.0264409038393028i
0.0532115588929279-0.0101844928441972i
0.00636101660640933+0.0080365575103626i
-0.0225102090725206+0.0151347268152097i
0.00585104212468479+0.0130115416965446i
-0.0245713512485226-0.0137868432157026i
-0.0157966837163743+0.00405953565915446i
-0.0250001770219635-0.0423538514144643i
-0.0101367424647618-0.0368409984964627i
0.046660692072461-0.0296319212041062i
0.0194908559845459-0.0651330283066236i
0.0332032655479026-0.0221110902995784i
0.0198405114506563-0.0257297620525604i
0.01195499677767-0.0298795952555753i
0.0713788735999674-0.0103495347006245i
0.057386015857687-0.0544634570080083i
0.0334905431971145-0.00814776229202874i
0.0740255626072742+0.0325640095126898i
0.0762429252390695-0.0048422769830883i
0.0243067027066748+0.0148601767114853i
-0.00295469589447184+0.0369181333160591i
-0.00468991254621073+0.0330775384667607i
-0.0111280574103561-0.00394933051372551i
-0.0144573021767175-0.0349278061627453i
0.00836934885301961-0.0165394793013775i
0.0024115915059511-0.0172677713378836i
-0.0128160226963369-0.0417129132556567i
-0.0353375188510178-0.0356919115659637i
-0.0461163490964803-0.04554943365719i
-0.0106567704867847-0.0462637371191674i
-0.000731379991297948-0.0506714607725804i
0.0111820887239136-0.0539619441246313i
0.031869534376503-0.0373303468628818i
0.0327439920394284-0.0243708295707437i
0.0242197369976975-0.0334416718122179i
0.0123642560322007-0.0671962537865877i
0.0432506430556546-0.0482318217044286i
0.0672053855086415-0.025130562061058i
0.0654324764134943-0.00453902159004757i
0.0694426916187126-0.00723373488527947i
0.0267255460502764-0.0240313435136232i
0.0534552808899179-0.0108963083000505i
0.0550015065829473-0.0213568965840878i
0.00931893736066065-0.0204596868873399i
0.0458321091977619+0.0434376621492851i
0.00697849027408119+0.0370433598002519i
0.0067606071237636+0.0287428992235364i
0.00394873760737335+0.0199439951231985i
-0.0380061654154195-0.0384966596292789i
-0.00180594166737617+0.0225699930091863i
-0.0223173017224447+0.0235716142746813i
-0.0108587981188913-0.0082948992443166i
0.0101135662404443-0.00685846236615981i
-0.0206265976292487-0.0268294495430555i
-0.00758458668757948-0.0396795864495047i
0.00375574244672225-0.0869670023657884i
0.0416870814637987-0.0600236236471657i
0.0271561528208972-0.0426755181349965i
0.0302525804573468-0.0882543120103688i
0.0572370429878174-0.0793716055396212i
0.0390545016304211-0.0728354197417945i
0.0764022294542142-0.0662223009350829i
0.0476113868690069-0.0266236233239372i
0.0513321643701698-0.00219798246428168i
0.0548173403108709+0.0197454814817904i
0.0307056223260697+0.0161851299376527i
0.00787655937915559+0.0141368589943468i
0.00135979360890954+0.0267346589506615i
0.0281709411596334-0.00126121477476642i
-0.0389851374187939-0.0136380127265553i
-0.0191966538831464-0.0148063481140082i
0.000997170557629332+0.00867937570121311i
-0.0380451880298797-0.00992275140488776i
-0.058543977858923-0.0342437953450479i
-0.0578876295278689+0.000406475509586486i
-0.00640197343681706-0.0319309482037133i
-0.0117086845814003-0.0304148194542479i
0.0129911399939314-0.0350161047180804i
0.0490097230236282-0.0378201260659448i
0.0262960067288122-0.0343339854767884i
0.0344950474719451-0.0562545013796789i
0.0469013948843581-0.016273019782348i
0.0434136489949137-0.0341177122704097i
0.0247952445376846-0.0190750036591364i
0.0262203541014299+0.00718355960198496i
0.0524644728913956-0.0212848678769364i
0.0299403308772549+0.0244773838478277i
0.0261996851024509+0.0509962780499523i
0.0147113636985598-0.00796473617650797i
-0.0124540629224632+0.00449647619527409i
0.0289639099328283+0.0352639115097253i
0.00818792211226742-0.0265636560003099i
-0.0241608138074466+0.00151611749658447i
-0.00289898821687591-0.0120476677862421i
-0.00411590828666939-0.0424790848871348i
0.004618745382484-0.0178988953896798i
-0.0193190324002593-0.0350251797887908i
-0.00160806842446382-0.0149891571009322i
0.0372997621746991-0.0461601515191198i
-0.00129295211699805-0.00546854264220476i
-0.0315363328405401+0.00231314327646673i
0.00410045460821142-0.0609088266493192i
0.0503318464352621-0.0279085791418829i
0.0278404477120021-0.0434345903293934i
0.0147671279126933-0.0418961841083963i
0.0170114863579125-0.0395704771004388i
0.00602921143908699-0.0419655113349509i
0.03469374565878-0.00676876842435633i
0.0601904350999688-0.0262934904741576i
0.0310230353234905-0.00215599352042467i
0.0316387600632815+0.0222200476653929i
0.0631139253859471+0.000386582652401092i
0.0154665467283054-0.0040594291230434i
0.00959430892960931-0.0128479104352141i
0.0430868371131541+0.0123534696567315i
0.00351042236333621+0.0163768713281795i
0.00186219615092359+0.0031977677890595i
0.00767389085070037+0.00155130228118066i
-0.0187000943749311-0.00615824620033i
-0.0107266639101727-0.00436952336790277i
-0.0120304379883706-0.0360405359221404i
-0.0166489639686954-0.0527904318931933i
0.00607015549451642-0.0520238315516129i
0.0004719798708086-0.0813638585551711i
0.0178142294216287-0.0492462040453536i
-0.010460132049418+0.00330506155296261i
-0.0297207568327538-0.0424273002944666i
0.0432534472611433-0.0454065078962682i
0.0277575156030429-0.0198091389001438i
0.0145405118157097-0.0590893813060885i
0.0444580296590946-0.0435838662088148i
0.0430512621617094+0.0127978428903683i
0.037174218976815+0.0265287127951055i
0.0266123582840047+0.0151367770784621i
0.00824766359064837+0.0237244470597628i
-0.0114560948645131+0.017613446160781i
-0.02497927789562-0.00409621279186447i
-0.0203231312256749+0.0136525362886705i
0.00615971826879413-0.0319635433760564i
-0.00412057618642343-0.00768550248146609i
-0.0251902505509239+0.0282357250462362i
-0.0220456940092992-0.0573741365502151i
-0.0217609428280316-0.0500417530906371i
0.00151248050365914-0.0579711838565431i
0.0196862745438842-0.0473425855470272i
0.0163509890224865-0.0125089293065127i
0.030787271150808-0.00759165919946033i
0.0735431637637708+0.00480971427529458i
0.0585202259247085+0.0111954317101681i
-0.00141834014992231+0.0235589064778732i
-0.007443617283709+0.0200608227726046i
0.0141391952773109+0.0215171157778891i
0.0105169186195952+0.00595176807324139i
0.0207888126608336+0.0293560522436711i
0.0434654346605154+0.0326481038063095i
-0.0198229152732819+0.00108433475699526i
-0.079897871907738-0.0291804947658238i
-0.0370595921818073-0.0304177605586619i
-0.039118464053418-0.0214812388235495i
-0.00879466579207499-0.0525613147533244i
0.0295512778281007-0.0335403341552475i
-0.0266223416176806-0.0510429876628585i
0.0121601123298585-0.0709109651866479i
-0.00583063344856974-0.0468335146969708i
0.00250381681472709-0.0611545175203053i
0.0417507947257867-0.0774292781200157i
0.0103765174968423-0.0647956094804716i
0.0743855857360356-0.0307431867854047i
0.0862570832341741-0.00989757654816055i
0.0564133021315663+0.0114704928567587i
0.0396043364722911+0.00806216346434087i
0.0206191478784627+0.0112150860287743i
-0.00113910829680645+0.00926817267865916i
-0.0143857972430737-0.01144132693574i
0.00457196734511036+0.0270276814752081i
0.0236143745253125+0.0508460509652002i
0.00582975942022549+0.0104433373954413i
-0.0205940715622219-0.0204117038609713i
-0.0391589759225782+0.0154682841017901i
-0.0673968283325184-0.0114691310916153i
-0.0377679273325798-0.0834486603762558i
-0.00758357280101483-0.0422549755136963i
0.0168882363009347-0.0156793739632064i
0.0123395279498677-0.0206149599611387i
-0.0129397074280783-0.0117285579561608i
0.000408420674866549-0.0245436033861696i
0.0310904045545795-0.0235390306338353i
0.0569895960184402-0.0433380496567667i
0.0324914316917919-0.0291355500569594i
0.0208787618578499-0.0145047575673543i
0.0251500018685615-0.0156435076499636i
0.014174174569444+0.0447951091209303i
-0.0224051705748283+0.0512861219243596i
-0.0585533710143474+0.00413803334868146i
-0.00415973557924256-0.0196300326153875i
0.0167730568698593-0.0253281509412706i
0.00774512158087369-0.0305115510795661i
0.0263844103601534-0.0249136432646566i
-0.0209817239344966-0.0094874928903549i
-0.0133943904426563+0.00121220101751519i
-0.000725238862744105-0.0241555619593375i
-0.00259823728331703-0.0678444249114565i
0.0429408837849403-0.0873301387002935i
0.0286530041957572-0.075473511653848i
0.0358214302329854-0.0375490877745784i
0.0508108138814885-0.0293100570561906i
0.0399703725018161+0.00237234810443096i
0.0426905204738277+0.034153252953986i
-0.0118255670377941+0.0115752771086592i
-0.0100306054778781-0.0158778924496635i
0.0408280694669246-0.0292252316574706i
0.0037577714654456-0.0284697598152336i
0.0264095912834061-0.0103690873616507i
0.0216615302056403+0.0625392745258036i
-0.0380454459275115+0.0550820311190829i
-0.0275200236858847+0.00873414486966557i
-0.0395048143828024+0.00925577722991401i
-0.0240702450862032-0.0438676117518507i
-0.0239212266431456-0.0272501213219645i
-0.0150887874105748-0.0141827670300453i
0.00449745865309163-0.0239305121526838i
-0.0166832123147399-0.00701210788008463i
-0.017228965324783-0.0424317732407778i
-0.0164369033474979-0.0616716960648261i
0.0213364070376036-0.100850043350379i
0.0292232857186648-0.0991198759711699i
0.0345126774899537-0.0566772679354428i
0.059365608694631-0.0371359064749812i
0.044193173328949-0.0187549079211257i
0.038641923769185+0.00556174564001828i
0.0125709480069227-0.00905555564965147i
0.0197639145200277-0.0272694430604156i
0.0645596042512409-0.0075678171257984i
0.0553424269738675-0.0252104676980209i
0.0461092925010922+0.0296847402645088i
0.0436961654884231+0.0473261550472892i
0.00925002038060722+0.0391942886851672i
-0.038084620743646+0.0390695002978207i
-0.0370359541495512+0.000195291230416859i
-0.0371016433471219-0.0026408103867313i
-0.0405693039178945-0.0225975919204451i
-0.00550745133603223+0.0220312096762727i
-0.0208898932686833+0.040208150666645i
-0.032272004600152+0.0125864875648887i
-0.0537009029785283-0.0201222015021982i
-0.0623822772733656-0.0580265689265995i
-0.0450312782936114-0.0619499556039812i
-0.0298743851264828-0.0939861881997808i
0.0162295245718113-0.0550524041486306i
0.0212287109707939-0.0209529252788973i
0.0229437205417085-0.0386185411304933i
0.0491740938507959-0.019406039123018i
0.0241617749705288-0.0321083098158561i
0.00354232569377545-0.0553864261302496i
0.0500415750298251-0.0299473600528431i
0.0553287757095114-0.016380953953546i
0.0502909377640255-0.012938320513948i
0.0631788234557595+0.00845111705457312i
0.0477561513041094-0.00453647606462419i
0.00298000290717951+0.0195515469148602i
-0.00468455127294315+0.00524787583960684i
0.0197209201644374-0.0102585415908054i
0.00791673607522351+0.0274579119241847i
0.0359220300888382-0.00031464370388526i
0.0315452579604681+0.0417538919530177i
-0.0239051551164167+0.0706340339422767i
-0.0440960602968325+0.0264345425897954i
-0.0399576509285384+0.0113596529557537i
-0.0373568307620265-0.0369540816231604i
-0.0377623799180528-0.0691391554735676i
-0.00925553324595313-0.0334584650572844i
-0.0021104147496087+0.00605402690066918i
-0.00359688373378909-0.00885054429498008i
-0.0220961486443752-0.0122621354561018i
-0.0342267265913928-0.00383524856987624i
0.00279987007964499-0.0582243822621283i
-0.000508209109330043-0.0424739661926564i
0.0214441035912344-0.0236781051729486i
0.0407874696178633-0.0521209277059799i
0.0308517047320673+0.0162465619678783i
0.0488665542669633+0.0110321035014919i
-0.000825228971005812-0.0179950392201095i
-0.0186126714950228+0.0032159095077422i
0.00969167411020889-0.0509244260092807i
0.0380312539145774-0.0550196050960727i
0.037546225373684-0.0137703298367955i
0.0117750712492661-0.00180225452240305i
0.0274630425019838+0.0315998905987861i
-0.0286669141824049+0.01907418421686i
-0.0166725721437964-0.0169361233328339i
0.00222105767270978-0.0100529996062957i
0.00116765461559476-0.0108163083166818i
0.0467663834967488-0.0265108199900596i
0.0463834808981728-0.0310519304340464i
0.0400385323912038+0.0295338956190172i
0.0130896093872333+0.0186697850216619i
-0.0197687601770438-0.017329729929888i
-0.0141717654395366-0.00783618838269282i
0.00578660834843323-0.0539537246024267i
-0.00330566717726668-0.0169357909193889i
0.0599177045141561-0.00132699751057953i
0.0464903141782562+0.00111666647393529i
-0.0131948287788841+0.0783331066502151i
-0.00395096975464463+0.0393574089127173i
-0.0554843327915606-0.00917655038841126i
-0.0602909851804222-0.0412642701540493i
-0.00849408180737268-0.0580160707394594i
0.00842231525715072-0.0201628744537227i
0.00110813223495388-0.00921396353409604i
0.00110458953450052+0.00159460779144482i
-0.0180815776685892-0.01021124229361i
-0.0417665803621475-0.0435380501817882i
-0.0197476699872963-0.0934739272151947i
0.0195983699061812-0.0878656258523385i
0.0422155406529421-0.078610703191298i
0.0374480717445493-0.0660631587062036i
0.0902618789439498+0.00530894615280899i
0.086305283272772+0.0216333883505363i
0.00725931906082403+0.0240745529908863i
0.0200954721966436+0.0127767743700805i
-0.0204805652358028-0.00523400838565133i
0.00953629859645884+0.0344529856291427i
0.0633596786032138+0.033670995935589i
0.0248903006014785+0.0423017836733289i
0.00657206403484709+0.0830137667751479i
-0.0458438086253946+0.0491672339397667i
-0.0820914856259114+0.00328128359381983i
-0.0956604377330042-0.0418395718581202i
-0.0412175179524323-0.0516511152154964i
0.00381259727477772-0.0445717735599703i
0.0137890209397367-0.021331170059342i
0.0181140854900284+0.00250785344743986i
-0.0144798528228064-0.0174758822490327i
-0.0506700466166777-0.0539751563341431i
-0.0428347041828092-0.0812602521171177i
0.0396689902490944-0.0633309307460452i
0.0620934852102002-0.0544473609745171i
0.0672895072547051-0.0271993235019764i
0.0830123287670727+0.020174904844389i
0.0326970055072551+0.0548240569748223i
-0.0179798857513331+0.0162735746137863i
-0.0525509249447689-0.0199737567268956i
-0.0301105454218532+0.0210331268111129i
0.0373168653645665-0.0178220582579019i
0.0307211726564461-0.0245190488403949i
0.00491444966159515+0.0315739509116823i
0.00424613124144167+0.0213462001855439i
-0.0153540238511024+0.00974413538440887i
-0.0667301974118645-0.0127632715005242i
-0.0914817150070595-0.0525233940856457i
-0.00662474529172182-0.0820963355014574i
0.0356968624668619-0.101255886999093i
0.0104011791249667-0.0262374333031662i
0.0330472912167616+0.05075789578235i
0.000621644191384712+0.025976487062011i
-0.0295816012206416+0.0142603610016765i
-0.0046302979967794-0.0378194657587058i
-0.0146205095948259-0.0785944211791748i
0.0426284367587517-0.0192330562489137i
0.0599848546213155+0.0244754164703259i
-0.00660986043592068+0.0530085800781483i
-0.00189077977071393+0.0753395600050201i
-0.0431020202741349+0.0493363918307837i
-0.0546610319653756-0.000371289634935946i
-0.0491302213331962-0.0290900891939092i
-0.0475068614660508-0.0530427553238404i
0.0119336118797158-0.0199484326283748i
0.0143223390830746+0.0377488427190047i
-0.00192887789689079+0.023201862484952i
-0.0539345992178512-0.003228575351085i
-0.0610629132593197-0.049191982980137i
-0.026386234363344-0.0812029921044081i
0.00395297564015172-0.110816963651398i
0.0553245846753518-0.0847050985928467i
0.0753225642211201-0.00644699813469069i
0.070211365224589-0.00105010809930441i
0.0234544365343565+0.0359298185515401i
0.00645532263962743+0.0280042504282642i
0.0284770742651865-0.0601758191388813i
0.0426592577159797-0.062910790382139i
0.0642518933530784-0.00780398882180003i
0.0623005691548038+0.0243512207504191i
0.0312997096560002+0.0549717544561371i
-0.00416423905636007+0.0875305245451883i
-0.0748481191073132+0.0709222226752325i
-0.115440704316964+0.0425339749328551i
-0.0543561708047748-0.000683992924413603i
-0.0483323509772092-0.0332632457208698i
-0.0177283912774995-0.00240079298416855i
0.0377417682757167+0.0202511968296192i
-0.0344419063166337+0.0305283844779603i
-0.0746980437580118+0.0172015352759481i
-0.0669203287207367-0.034939295703174i
-0.0478513542425929-0.0868194734375372i
-0.000644917614391964-0.0888703932821491i
0.0396332197262257-0.0638856847235411i
0.0469670319341146-0.0136650389667378i
0.0356605648861464+0.0390708751914697i
0.00470711099552611+0.0288719149510094i
-0.0210145136563064+0.00908829186088189i
-0.0128138935946342-0.0109125204613832i
-0.0202381689410686-0.0538491077747496i
0.0152548918525503-0.0539459655575657i
0.0570049274373889+0.0203821349922751i
0.0241779366976545+0.0439470964772602i
-0.0145085512009076+0.0314579006240729i
-0.0351362842664448+0.0308245597323271i
-0.0590065350644614-0.0337753452575505i
-0.0534016137214184-0.0517039553905517i
-0.010609846333215-0.0486205514554263i
0.0507147127970107-0.0614535921724714i
0.0571920372408548-0.0127677455376038i
0.0179946953822504+0.0219918132098964i
-0.0260230899032064+0.0193246043736919i
-0.0544560587020358-0.00038633539873192i
-0.0537118999699681-0.0612836801409166i
-0.0247091260980582-0.0826391624583223i
0.0869366381093607-0.0409490487062029i
0.133518464098096+0.016855441150095i
0.0771849200780604+0.0651363898562508i
-0.0252857291210971+0.0737497619162464i
-0.0835036467007171+0.0587187818596609i
-0.0778431678907492-0.00999802940344183i
-0.060453108842817-0.0138431269743995i
0.00974483746799651-0.024376568438716i
0.0241147417644451-0.0375434045476464i
0.0249319289911361+0.0292900602601981i
-0.000100353564744583+0.041167622822639i
-0.0592537239290887+0.0176769272779362i
-0.0803442245665368-0.0198635862985016i
-0.0758555504932939-0.0448270318134127i
-0.00833970842918649-0.10104524359636i
0.0148386658533991-0.077220678418362i
0.0401820601368877+0.014079193407335i
0.0573858925050781+0.0203790040483211i
0.00557162475885264+0.0280870187648227i
-0.0255709633739168+0.00598194004017453i
-0.0475730174188495-0.0203471908322822i
-0.00490934059808074-0.0470958009943074i
0.0486501690248873-0.0685460007355159i
0.055649880324149+0.000262296912043121i
0.0260234102298982+0.0555145962401714i
-0.0419305582578236+0.0732109854215979i
-0.058439439609078+0.0332429281948787i
-0.0892113865516702-0.0223291821775312i
-0.0878002847472654-0.0278592890573964i
0.0138208390272559-0.0783901510414006i
0.0400085905894837-0.0767439240060286i
0.0146404898808802+0.0242861427945395i
-0.0189566717444449+0.0629710731703843i
-0.0416895383742723+0.00811893867951264i
-0.0284790503979798-0.0119587694868892i
-0.00809967273632132-0.069872207695949i
0.0240743892270424-0.0922340904856157i
0.0554497956485586-0.0144498560661466i
0.0646012847000594+0.00534417441801692i
0.0151344542323226+0.0690974872215065i
-0.022016862917993+0.0712631933401609i
-0.0564123212570302-0.0172543949770909i
-0.0961526189585872-0.0549444281022889i
-0.0251665664046588-0.0828056819580343i
0.0330975957351635-0.0593620435597625i
0.0495541382955358-0.0158400550600133i
0.0275224534377156+0.00258381449217764i
-0.00349281461073785+0.0391420335978589i
-0.032780813973889+0.0310574934304688i
-0.086134157621725-0.0290727850296954i
-0.0157169115639423-0.0538099914660595i
0.0436441509945362-0.0601837930601199i
0.0686134303789934-0.0563575643520152i
0.0603475688251012+0.0213759135036793i
0.0122361439676973+0.0378102904999785i
-0.00901744022479585+0.0103048076367994i
-0.0515301448603085+0.00956010735215729i
-0.0763282576510759-0.0651557217651655i
-0.0527597913139025-0.059578341692343i
0.0437393256736115+2.8841852524603e-05i
0.067340515348004+0.00187603990798659i
0.00702369603544461-0.00767097839710455i
-0.00199584330145635+0.0213217090995972i
-0.0591619052182236+0.0246525496490528i
-0.0728323303911259-0.0394745868457702i
-0.0232144363140717-0.0602158248470591i
0.0204339071839987-0.0640816816755427i
0.0491187092917365-0.0194023570675701i
0.0444886093635853+0.0229805739359605i
0.016541356692375+0.0510788989703152i
-0.0659824089887322+0.046312093750966i
-0.0644856254202643-0.0356486029310544i
-0.0161368768366428-0.0280702793944227i
0.0177666982892377-0.0623013080110899i
0.035157919622115-0.0825789732488326i
0.0305373675739954+0.00416163065614971i
0.0144906511739894+0.0242849097211145i
-0.0464918636028184+0.0373711520805479i
-0.0628576959977347+0.0129148383900948i
-0.0317494330926261-0.0265467168613487i
0.00331667092354046-0.0557571443984785i
0.0713211493525642-0.0498490200990801i
0.0985077155265254-0.00242698048774182i
0.0457360037373869-0.00421905663445123i
0.0111544477381175+0.045826781435483i
-0.0109731606969172+0.0230275062817899i
-0.0487723093324224-0.0078327527793055i
-0.0233509546421263-0.0427511654277704i
0.0330366261334955-0.106103265418985i
0.0626306692520145-0.0022989819112421i
0.0877560641059175+0.072938051183282i
-0.00724062118628117+0.0864500379193091i
-0.0560458827784053+0.0568112857564376i
-0.0120737225242962+0.0136113358317539i
-0.0562826180192451-0.031178606513123i
-0.0165826297512193-0.0635335997283349i
0.0743363839639636-0.0375358030057246i
0.0430396008115136-0.00597754739740393i
-0.0109208769063582+0.0665452364761274i
-0.0304811692893583+0.070247833808709i
-0.0929314156300083+0.0345644137889608i
-0.0978802230919096-0.0371528934426168i
-0.0330321527367279-0.0930172044514314i
0.0172328841163171-0.07990521662323i
0.0237709472337665-0.0581230827778995i
-0.00376103854198584+0.0200187993879706i
-0.0344336990746484+0.0267686100260843i
-0.0502850588808684+0.00478985895127923i
-0.0538725758571103-0.0440553335262115i
-0.0463749249955291-0.131705104567653i
0.0285418345305488-0.111826408899644i
0.0743941187410358-0.0488176857291394i
0.0651515881599963-0.00313945807666597i
0.0315664815849611+0.0475154206420699i
0.00802717528413102+0.0155402857170314i
-0.0037620443511795-0.0132184999303617i
0.005097044773441-0.0218760496612508i
0.0444845577920712-0.0697023684517546i
0.0567974607793349+0.00305982493708773i
0.101321746838024+0.0485624782022803i
0.0334903033676256+0.0614910595286907i
-0.0653397862159628+0.0856059885853332i
-0.0426492454251409+0.0440810910678008i
-0.093366693177913+0.0203217951915165i
-0.0970133476146297-0.0588498300938825i
-0.0140750259571822-0.0751905071922431i
0.00827092499596094-0.0201005739541542i
0.0233019352204269+0.0228496126921401i
-0.029401439883139+0.0510820857118926i
-0.111906664297685-0.0117278385423962i
-0.0835515266936208-0.0644555692893147i
-0.0279515412055655-0.0972289653242796i
0.0359112274986094-0.0817051442197946i
0.101158717688782-0.0220500699311178i
0.0972412227265014+0.0316608044141005i
0.0447809829086359+0.033740399208381i
-0.0174204609478811+0.0207321576671466i
-0.057528654388955-0.00274561692922759i
-0.0559569327402982-0.0512306884349054i
-0.00735496568668878-0.0601831811772278i
0.0332776083160215-0.0704709893398121i
0.0288540442503649+0.00194394962216175i
0.013940265210225+0.0446877227258386i
-0.0351850592639807+0.0452854228292702i
-0.103081001516915+0.0044838516505181i
-0.107004944846621-0.0872362167374775i
-0.0517973370635535-0.0769795832673145i
0.0272998821534311-0.104323738958581i
0.0620551852814103-0.0783310404293313i
0.0811349639659123-0.000312909267557912i
0.0403584732546465+0.00108370916836681i
-0.0582134310134331+0.0507907514265385i
-0.0604319926495615+0.00483175440449097i
-0.00058297807614662-0.0632206176509462i
0.0395333639929643-0.0166751363608791i
0.0523868509521586+0.000221414788765095i
0.0592893641400661+0.0206822218330395i
0.0127147808465918+0.0772477048367553i
-0.0579273247319043+0.100732387478121i
-0.101050173097042+0.0526649573735813i
-0.0908581523559702-0.017068931948328i
-0.0135421137011551-0.0780570239219134i
-0.00138320358195645-0.0517788129533817i
0.0156813998736708-0.0264721780881875i
0.0289154083392487-0.023328672315816i
-0.0686360724178437+0.0314301576873799i
-0.0755044701512269-0.00511956733151847i
-0.0239369845927698-0.0787765163166519i
0.00263449594747744-0.0992840489202501i
0.0699992035250396-0.0976163434209528i
0.103141505448448-0.064800453365026i
0.0723023761687124+0.021317456559649i
0.0386744918491907+0.0948413944817874i
-0.0159943961428725+0.0940897442330857i
-0.0588699475888717+0.035223960064018i
-0.0339944898579664-0.016907232914085i
-0.00834070751518882-0.0458531547848477i
0.0301823077175933-0.0063760358173745i
0.0417830142194062+0.0650878383713456i
-0.00917933382493904+0.0707295509677986i
-0.0727997561874313+0.0671884552462029i
-0.110710199341939+0.0411399761550778i
-0.108232828887507-0.032036912777683i
-0.0897508860922984-0.101798875614324i
-0.0168811394774718-0.08118412714611i
0.0305284374442062-0.0320992169561665i
0.0156685501868476-0.0111691547072105i
-0.0214474166007317+0.0125845802042674i
-0.0589138097404113-0.0155139818473915i
-0.0687919637682106-0.0501580857991127i
-0.0401755286927372-0.0921402841944283i
0.034569521850636-0.0991721276981292i
0.0567839153171155-0.0485196649271321i
0.0701469591027539+0.0120864057047635i
0.0499346226254717+0.0770134710584117i
-0.0225043513921748+0.0306203503095505i
-0.0629606829388969-0.0183598479891349i
-0.0527406879546942-0.046868386092561i
0.016706183888869-0.0586838086247865i
0.0675781628857868-0.0183602551308843i
0.0762709504537449-0.010791382974124i
0.0475359295087443+0.056643595557495i
0.0227792433558778+0.0777063188648469i
-0.0424879343478325+0.0496451055948067i
-0.0862533876699098-0.000674893602775378i
-0.0269543976640347-0.046318919112017i
0.0370026460086438-0.0113470965088902i
0.0799186879467962-0.00331135880504842i
0.0638517811960652+0.0535622180043731i
-0.0143257415130251+0.0602034569689122i
-0.0890997865125132+0.0389950278419693i
-0.104818647132641+0.0164890835302147i
-0.0610412311571692-0.070172040142765i
0.00841111382514524-0.0567322282523719i
0.0327196131646892-0.0340947119520827i
0.0271742682823477+0.00688443854214951i
0.0204742884059701+0.0457357056342582i
-0.0177639152651+0.0261363882177311i
-0.0836063479866987+0.000610773137251204i
-0.067260817776912-0.0337838741734121i
0.00234192247579625-0.0551081737494048i
0.0154150973198663-0.0476644499723737i
0.0456683646335198+0.0251845150247006i
0.0194839753734716+0.072946447138611i
-0.0589806467445547+0.0655427297351291i
-0.102806326932722+0.0112864237079326i
-0.0946549707515617-0.0362114784065609i
-0.0639928926777543-0.0651596587064903i
-0.0018577515011047-0.105696095456909i
0.0827876087847896-0.0776558365427596i
0.0556835564822696-0.0141275769710867i
0.0311029003861122+0.0169477439856755i
-0.0190767678809257+0.0302142866297035i
-0.0612202273790323-0.0190344685695343i
0.00703613990653238-0.0784289505683571i
0.0283445339496831-0.0576983956505617i
0.0957211918184671-0.033949190903725i
0.12681967934584+0.0268106748582816i
0.029884477946721+0.084532212158511i
-0.0483024456543082+0.079574651904216i
-0.0640213903724166+0.044093559688675i
-0.0556707273242485-0.00914648344829012i
-0.0447773715335972-0.0309966689070873i
0.0114344494400407-0.0444178365215491i
0.0292201894057053-0.0426915878009995i
-0.0147152713762796+0.0425367265073868i
-0.0671927491600525+0.0598661072516588i
-0.113908389338192-0.0127864296902927i
-0.0826808553690505-0.0432325097888889i
-0.0368457581902295-0.0882314103124858i
0.017466183082841-0.102872466490583i
0.0997254915980336-0.0485850077560724i
0.0641879279422829+0.0308860696782696i
0.0261278562140607+0.0677835042974216i
-0.00753445144246548+0.0782307308022069i
-0.0774827020527713+0.0527566961831884i
-0.0227565601402039-0.00178450687768521i
0.0339953044269891-0.015918693402466i
0.0475915925980042+0.00390563224768957i
0.0469871035631867+0.0587806697301585i
-0.0123542251817837+0.0948984554245992i
-0.0929877023768656+0.112927408043231i
-0.136401935000285+0.0400774037817241i
-0.10039713086164-0.0585151378232403i
-0.050961443021166-0.0909739509389764i
-0.00103430900904477-0.0841399806881109i
0.0289026096232998-0.0346125268396593i
0.0294970691191008+0.0254873020869424i
-0.00132005466385852+0.0655710236211037i
-0.0632417321824295-0.000500434333871319i
-0.0837737670177437-0.0657347712272766i
-0.0535715796666599-0.0778896270702883i
0.0435606522658663-0.118357404441775i
0.0958257514972985-0.0615140160498432i
0.0439411690426417+0.0477683314954715i
-0.00282770749821541+0.0735709788129207i
-0.0500564601574134+0.0335613609577633i
-0.0595133368373913-0.0119140848476185i
-0.0567146366139022-0.0284767691998352i
-0.0207970430111868-0.0788129644950534i
0.054426187061734-0.0557000062197865i
0.0512407965819047+0.00804577087684994i
0.0319165689421707+0.0487894138780739i
-0.015509494824022+0.0796775798400086i
-0.0760929162597279+0.00576593364381515i
-0.0705805742404008-0.0511258305925045i
0.00273693214555893-0.0882309883242483i
0.0645239451325189-0.0816375472067249i
0.0944918930013951+0.010611294729376i
0.0743231978708264+0.0526735566542674i
-0.00339372449644984+0.0840754622975659i
-0.0449007681750488+0.0684866698710695i
-0.0776673588220079+0.021564848904233i
-0.0976595772700319-0.0271680282838097i
-0.0499046642635819-0.0585685803410882i
0.0401679579483874-0.0135296877515727i
0.0263488985844668+0.016164485617336i
-0.0373236339802739+0.0461128479614229i
-0.0848019903531276+0.0637288505217452i
-0.13704595955472-0.0175942324362053i
-0.0856541902955417-0.103763281933594i
-0.0187382754969156-0.107554182470099i
0.0198748828028567-0.0755866708186166i
0.0902145893653724-0.0302967100267569i
0.0590522164732092+0.029973667095314i
-0.0345513062287683+0.0485654357146245i
-0.0772444548414295+0.0282577306903335i
-0.0944694182332686-0.00683676882624873i
-0.0678761306826353-0.0834359183993066i
0.0250946421680566-0.0756975368983082i
0.083547095576254-0.0289799116786276i
0.0458604407327029+0.0152101184601164i
0.0286508198237275+0.0619911234466798i
-0.0602592329581426+0.0607757819514964i
-0.125932823714702-0.018816265045235i
-0.0369832967071468-0.0970892366364395i
-0.00154209744208429-0.0726511177099467i
0.0514447904094121-0.087440648468703i
0.102647984037304-0.0270137418773376i
0.0387612818913782+0.0558165787239709i
-0.0124694624755763+0.0396124214758784i
-0.0173900055873694+0.017637990734831i
-0.0206874194739734-0.0100008688926745i
0.018675091066357-0.0200517287696187i
0.0541421375310784-0.0110783467234251i
0.0310036848343425+0.0143358800547812i
0.0207466893175643+0.086942505414709i
-0.0297272524727041+0.130734005105391i
-0.0850323182764334+0.0389930025673325i
-0.098449741466186-0.0324940548037647i
-0.0650644879328959-0.078113144416333i
0.00427135103671815-0.0779999793666329i
0.0373753270878861-0.0350876097870098i
0.0227120840280413-0.0118329402641357i
0.00698598614801174+0.0716329796854672i
-0.0141799686420896+0.0463751233310827i
-0.0612165553940065-0.0273399245724521i
-0.0341737871320241-0.0476308631424704i
0.0170846205531456-0.101282410276759i
0.0575253824480575-0.0409699231189183i
0.0588437590652296+0.0506632225727759i
0.0234332747905948+0.069382669382103i
-0.039573764577309+0.103432466714423i
-0.132106546438733+0.0365415890858159i
-0.105730840455603-0.051262454932594i
-0.0602827179214354-0.0879407513412381i
-0.0147118259686069-0.0783663114772376i
0.0415204218104287-0.00915653356776493i
0.00440472729310884+0.0131119612559346i
-0.0160839116648287+0.0510384906572975i
-0.0578390902766523+0.0405460240036521i
-0.0822959834823698-0.0483221821476921i
-0.0219086385464261-0.0905134137702309i
-0.00300791624972182-0.0786491532385766i
0.0411347624507527-0.0342283292844555i
0.0881579840657384+0.0262019095587829i
0.0267413193970846+0.079723660873204i
-0.0552725916746679+0.0544400412801709i
-0.106235379994012+0.00488309966233987i
-0.0943769609600072-0.0411596119752407i
-0.0305081837671604-0.0773798711122369i
0.027634151020308-0.0399950811648434i
0.0418961287162497-0.000145158480105295i
-0.0176965497773809+0.0389025537261249i
-0.0621653991532371+0.0349776789380461i
-0.0950439345017136+0.00341251085142316i
-0.0735697065324414-0.039049575374668i
-0.0146017383120196-0.10301971884829i
0.0526527411423754-0.110381479816741i
0.104491987256739-0.0744819273513837i
0.0826255134311579+0.0120521437619287i
0.0462605722349468+0.0873165806340908i
0.000248021471048473+0.10672069711547i
-0.0465693203416209+0.0385526633491519i
-0.0318531410982995+0.00377738291193227i
0.0330161255347954+0.0154889500947015i
0.0456210583604251+0.0177129286791197i
0.0704126640575251+0.0990854531616625i
-0.0131405802744209+0.111007509260757i
-0.108096106073503+0.0937984265878139i
-0.115714896539349+0.0232945173093824i
-0.131955386521472-0.0656635170463948i
-0.0760920095693391-0.0767972375148621i
-0.0180571918363092-0.106225383615076i
0.0123304611033849-0.0687392113924909i
-2.54874291052362e-05-0.0071214660675443i
-0.0479367630933692+0.015037150889913i
-0.0787460056274666-0.0410394795754099i
-0.0749729700648907-0.0793993919183232i
-0.0270947173927136-0.0877806213456587i
0.110436011073101-0.104244384304627i
0.131575301796741-0.0586763095043514i
0.053171205045046+0.0106267426689925i
0.0259891438893859+0.0630093011352467i
-0.064341183170451+0.0484822591192695i
-0.082122053855177+0.00456194171347628i
-0.0557680573487985-0.0754575686755348i
-0.00381271738727948-0.0925140299254931i
0.0649655610583694-0.0620571678815871i
0.0539977274476071+0.00893129226438926i
0.0355879692714461+0.0563032888653146i
-0.0131655295676964+0.0269039575642986i
-0.0368102042847337+0.0317882653633115i
-0.0504214617704926-0.0471753687268322i
0.00699765173720501-0.0860651183878761i
0.0943174441484795-0.0465801419728898i
0.0795865609170332+0.0265824817787561i
0.0497390214675257+0.0961144862749855i
-0.0259657375910283+0.0957764921103681i
-0.0739495757008851+0.101960795264677i
-0.0913925746004397+0.0315495315974082i
-0.0679690065117114-0.030295923129053i
0.0167548245719845-0.0384909075635141i
0.0442451160250765-0.0103856277321064i
0.0105687391571679+0.0511466459984122i
-0.0697541480380729+0.0693986644945273i
-0.111857848657365+0.0496192781780494i
-0.115293257115185-0.0408445468728981i
-0.0843396053122986-0.12805291697968i
0.00836937967517485-0.142664555561985i
0.0672379682728909-0.0890852910618677i
0.0784167979410532-0.0352130796676939i
0.00810843890876805+0.0166808533243062i
-0.0400927425271651+0.0428279316523316i
-0.0424878551074377-0.0315037147436288i
-0.051858956645133-0.0695835543929155i
0.00219817217717745-0.0853160213259003i
0.040725660447824-0.0637922703254169i
0.0700517277259449+0.0383053510265592i
0.0391853848883868+0.0544828176356272i
-0.0318868685799791+0.0659098149447381i
-0.0598043991775621+0.0512627835370142i
-0.0776939708621436-0.0286796140024429i
-0.0730546496138953-0.0707187918583066i
0.0219914634834006-0.0661710006301288i
0.0725086577345118-0.0446220552338678i
0.0371267793206566-0.00313431974451615i
0.0276078915673522+0.0645005927383542i
-0.0452466835094773+0.0477227485275251i
-0.0828388744834086+0.0364714783522094i
-0.0732644888958551-0.0117114311554318i
-0.0447865467161527-0.0599964945771723i
0.0498019343814678-0.0069999355531692i
0.0499207696867741+0.034662465149828i
-0.00338090020584233+0.0748568259199323i
-0.0441189972527115+0.0739693581679693i
-0.102901174999279+0.00488663431057879i
-0.0882836320485855-0.0623170836431131i
-0.0663574580559909-0.129422963259654i
0.0208905958894163-0.128361476955783i
0.0905549589096798-0.0438956690365758i
0.0633817860198067-0.00208368589881938i
0.0439582625711882+0.0484832948423595i
-0.0126698500611169+0.0323855765450995i
-0.0106461728935784+0.00765522725378415i
0.0293236602867901+0.00997883093272508i
0.0288862956130525-0.0439082140243977i
0.0788520683753054+0.0175518310426609i
0.122590106084509+0.0892029960136869i
0.0313207907550693+0.100385126777169i
-0.0883582504038532+0.120968949841821i
-0.142837812248658+0.0764068795780994i
-0.145899622956247+0.0169228756780915i
-0.110009942878624-0.00784286769660919i
-0.0224663853847224-0.00736037167798166i
0.0117122248631045+0.00124340296561949i
-0.044333139712825+0.00762103914407304i
-0.081094482560041+0.0130690922745944i
-0.0993715613846894-0.0200082189401068i
-0.0755249347844023-0.0828950159259075i
-0.0206165915279661-0.146571698569793i
0.037529256301683-0.151441097078009i
0.100051773720984-0.0634790421659234i
0.12406326646809+0.0413271060775239i
0.0622127747352169+0.0805229147403631i
-0.031610821903623+0.0573354146237475i
-0.050479991956372+0.0138372109434985i
-0.0271950629390564-0.0348798928947415i
-0.00420763563876389-0.0463229575053686i
0.0450778121803867-0.0155784128967183i
0.0447395349069683+0.0432448869010992i
-0.01345360706327+0.10116138460467i
-0.0814385619830612+0.0690001627415555i
-0.12417535324149+0.0206185712437133i
-0.109885780451635-0.0625714988267055i
-0.0418065596238296-0.157305086410676i
0.0389053991239914-0.095072379203132i
0.0612373653677617-0.0369701532433606i
0.0563253071910618+0.00161338295309702i
0.0319863041493017+0.0746334163007819i
-0.0284260558632489+0.0462285804381786i
-0.0527323016749985+0.0104095407605631i
-0.0171946182128117-0.0423454609511229i
0.0191923465456232-0.0160675503268891i
0.0842445091756943+0.0595619493313818i
0.0554342152460577+0.0812842290777547i
-0.0761829542332943+0.161845082182504i
-0.100301784079119+0.100328758176398i
-0.0906935327076787+0.0107658212876531i
-0.0963403355683002-0.0129261953804441i
-0.0495437813722319-0.0724559425801391i
-0.0297224533709493-0.0484477467635979i
-0.000386982747763468+0.0141754660835562i
-0.00259774494776277+0.0350248567309576i
-0.0913424469718158+0.0427922849871128i
-0.113188831360108+0.0039474620437698i
-0.0903942047182707-0.0555492222123572i
-0.0316589911445238-0.101143852331119i
0.0169588148910547-0.106941809654731i
0.0730696752189309-0.0486169266892895i
0.0964625658938497+0.0249370404882196i
0.00217180392890401+0.0744829217432677i
-0.0682575392892509+0.0298546202097581i
-0.0974344464786746-0.0213107797522254i
-0.0580742267540431-0.0349195415421482i
0.00271776121759699-0.0668750029155076i
0.0208756069461498-0.0164199963482427i
0.0423492310218668+0.0627014916593069i
0.00129762140238548+0.057312698203113i
-0.0622836344351541+0.0742401057062335i
-0.0594751086118546+0.036717749008611i
-0.0432857058525432-0.0293042980203684i
-0.00294174307671141-0.0326331175070644i
0.0498084888095029-0.0256174435475792i
0.0714783288297782+0.0304560529853624i
0.0305010755411735+0.0808733946269304i
-0.0534328217475788+0.0975087619236911i
-0.0800437844616406+0.0403008632587396i
-0.0735544842873923-0.0338408319448605i
-0.0650064426013127-0.0188584788414924i
0.00291572677829968-0.0280502373333599i
0.0425612504592351-0.0175568094010819i
0.0273266699814746+0.041598845232639i
0.00311332938097627+0.0381592555558085i
-0.0780010322304859+0.0292544201386341i
-0.107562432457951-0.0510010092939243i
-0.0803803175741497-0.09637617358574i
-0.00200683168987919-0.0626548995034098i
0.0573648000210243-0.0507949394456583i
0.0427166079015793+0.0242498791414422i
0.00386909826177756+0.0975729849954365i
-0.0691564763393745+0.106891940814353i
-0.0747786586478707+0.0398054919485187i
-0.0901161571243809-0.00976469171106829i
-0.0502850890429316-0.0466011730792972i
-0.00376599808466152-0.0674826854061743i
0.0139353237723764+0.00246003669612058i
0.0162963701236095+0.0552624632709036i
-0.0919703294563051+0.0498519854641245i
-0.0999160244936301+0.00946861398253248i
-0.060173932401103-0.0350293155242449i
-0.0544120109626641-0.0742006863688399i
-0.00683168265051827-0.0905058243860522i
0.0707011825358933-0.0594522891237648i
0.0845439756862609+0.00730643711322676i
0.0329757155664397+0.0524532589723757i
-0.0456271032418051+0.0601036702884602i
-0.0943974373218433+0.0143104200621587i
-0.040317380301984-0.0545563993474958i
0.00513360899256273-0.0581328016212569i
0.0531146812469436-0.0132630444903477i
0.0231263695748745+0.0530373158150344i
-0.0599325137141849+0.0822001458048362i
-0.08500075380014+0.0900843294390197i
-0.150817336292635+0.0512115050204406i
-0.141332163632278-0.0390941349041329i
-0.0763240548325045-0.105224088288016i
-0.00982720382288686-0.103857741023948i
0.042649046933463-0.0381463054363145i
0.0256458125382512+0.017737841431269i
0.00351463493710054+0.0250062008970048i
-0.0534368154763242+0.00394988206901823i
-0.0681267820835528-0.00238209409715044i
0.00179295124068093-0.072627306515378i
0.0865646264907762-0.0913233262199747i
0.0841568323649311-0.00297603231102013i
0.0551579034874041+0.0844363331912187i
0.0505970402525297+0.127189084450097i
-0.054234902975416+0.0712840003228858i
-0.118762475162098+0.0735368858916786i
-0.0918271870304768+0.0544309519422009i
-0.063027660916493-0.0157420922497577i
-0.0136764936892648-0.00485785730679026i
-0.0195232559151049+0.0235845485274289i
-0.0495038345732308+0.0642033242632772i
-0.0930361513580424+0.0492426284385492i
-0.157455153071927+0.011456452826854i
-0.111458076798611-0.0487978278768017i
-0.0658594946278289-0.132356792161002i
-0.00659088389176136-0.116275454146357i
0.0485649152963106-0.0549683109180709i
0.0422379390771003-0.00506578195430884i
0.0205472913283479+0.0456319914659244i
-0.0630340907022069+0.0274288726026778i
-0.0727391611256652+0.00469121445552936i
-0.0245560920505833-0.0325290788861766i
0.0149082129684162-0.0793549620582629i
0.0506257144437082+0.0184301789947437i
0.0274417986669768+0.0706406306565045i
-0.0346194048835111+0.0831904949668293i
-0.0739037952857488+0.082053448540884i
-0.0899447872807279+0.00787048867150085i
-0.0948338779069571-0.0393054906808155i
-0.0533207856410324-0.0896419612771267i
0.0243742314289751-0.0820615944363886i
0.0765123326865053-0.0392832646947125i
0.0452546002719287+0.011580505269315i
0.00415925403094321+0.0394171490504945i
-0.0283341408795986-0.0171007945288298i
-0.0927761239081908-0.0502804816249078i
-0.045822538847114-0.0491198535857637i
0.0362203445650526-0.0585605977051385i
0.0476021522476108+0.000430045615845586i
0.0542215339682146+0.044610037436331i
0.00762526080995859+0.0416481738839672i
-0.0574663167628115+0.0956104132688437i
-0.096124717964252+0.0298503864464849i
-0.0797368247085006-0.0447293826436817i
-0.0290191039298623-0.0299370027328792i
0.016215107961187-0.0309631845374875i
0.0496805496067191+0.0171497327042842i
-0.00673838889028156+0.0307695586414229i
-0.0650466240872852+0.0570565146454104i
-0.0883923291165136+0.047137019186347i
-0.0703801680337495-0.046273761272196i
-0.0209249123439522-0.0528127465439461i
-0.0273294069512261-0.027307838313273i
0.0013066399900048-0.0237483281090977i
0.00123364485732205+0.0431642571487328i
-0.0660752130958269+0.057006623308387i
-0.0961062126293266-0.00754053940855869i
-0.100856404429237-0.0218209945374881i
-0.0572965726054454-0.076084086220687i
0.00686795848740934-0.078682082070301i
-0.00146463914280202-0.0082154967062368i
-0.0225966211311055+0.0113127777823856i
-0.0225973627203962+0.0294750866776694i
-0.071537840064601+0.0133272232302201i
-0.0479197255159329-0.0250396823028431i
-0.0108158775160671-0.0799523571950533i
-0.0358182643105588-0.113565395417263i
0.0357502888292182-0.0681325926849994i
0.0457275123509716+0.0180908881827171i
0.0127684886106662+0.0730980572908685i
0.000468981241417925+0.0541065511250136i
-0.0628189081084914+0.0259878394418703i
-0.0651467564477526-0.0164930665416462i
-0.0314023415787211-0.0555569265568982i
0.0317801578408613-0.0228206993798635i
0.0528806849815314+0.0295396903131188i
0.00647162994693235+0.0523181464140369i
-0.00791776302273397+0.0722831992487619i
-0.0571319014845331+0.0600042779223877i
-0.0937659314182139-0.00571229383984662i
-0.0642832694672234-0.0538318932692731i
-0.00966250439711277-0.041781904249682i
0.0402161922826499+0.00118844251802832i
0.0238009555736736+0.0549569893354138i
-0.0381255213938024+0.0886996384892815i
-0.078171304224498+0.0507674941388029i
-0.100162131291984+0.0357683438370424i
-0.131483262146521+0.0104075029616802i
-0.0750952302515026-0.0785132393231329i
-0.0238614889240204-0.0532330417596455i
-0.0257901713215886-0.0220977961730835i
-0.00519772434792084-0.0104211708445234i
-0.0629281571279558+0.0118853106954818i
-0.106794007539436-0.0584018801480152i
-0.078586651791408-0.0729253008708224i
-0.0129083467891279-0.0953800242923589i
0.0350377622092316-0.0812054790350649i
0.0698953628542587-0.0272004075341193i
0.104106801541358-0.00772828188598237i
0.0669185523224198+0.0488259355603088i
0.0145829953475755+0.0303147214734145i
-0.0175011240905208+0.0192850315758864i
-0.0268469202095291+0.0012595586116852i
-0.000718398158637151-0.0049817793693719i
0.0771952756598527+0.0364466074882117i
0.040674328885414+0.081586868651736i
-0.0422346005832199+0.13148582075945i
-0.0807690874021903+0.105986499707838i
-0.169217786784808+0.0515139877410455i
-0.157354283707638-0.0230801894879691i
-0.0938016307982527-0.0635339451283956i
-0.0565029079105177-0.0450043789443204i
0.0111452618415953-0.0339423865142383i
0.00540493044435666-0.0111012152706729i
-0.0460481005866264-0.0308486199566352i
-0.0552216936054575-0.0390787970920744i
-0.0793251707285071-0.0423326520822272i
-0.0349575226229765-0.0818108697616155i
0.0569701852172074-0.0664132782739748i
0.0717321551329654-0.0434015016617248i
0.0530320159636895+0.0500520173045351i
0.00351776540806755+0.0830365225329386i
-0.0410034020459261+0.0335880129029396i
-0.0472444910210527+0.0583385141920704i
-0.0604511898994281+0.00849736355693465i
-0.0328142519027643-0.0314155208003848i
0.0163486661006396-0.00841197874527731i
-0.00688049773068374+0.0031482986619548i
-0.0439562727211543+0.0426203118346432i
-0.080500973295696+0.0494310634128636i
-0.112628331639557-0.00954418255060214i
-0.0637673042196267-0.0623063964013454i
-0.0135971169047678-0.0645128963298867i
0.0435807735931541-0.0657085334310254i
0.0473873421390723-0.0352720658519588i
0.000109515933434786+0.0342230647495894i
-0.00987173941560328+0.0608506640438841i
-0.0338549956725254+0.0516362406802074i
-0.038686282373146+0.0130253224589532i
-0.0584236752468588-0.0157944399116251i
-0.0338983247240806-0.0104397208600098i
-0.0167795682851645+0.0129094420324802i
-0.0504856904189777+0.0515157407207964i
-0.0398326922509852+0.0567400842040853i
-0.0755932605238933+0.0393001557531942i
-0.109700207695224-0.039849824730143i
-0.0923862610927098-0.0949295422495946i
-0.0592513279727619-0.0849282442739794i
0.00389002952077203-0.0937727804005377i
0.0458686418983073-0.0599851284087074i
0.0340315727999529-0.0291168083867125i
-0.00283170067636937-0.00403015860755101i
-0.0177804307893292-0.0122569967828814i
0.015837863643222-0.0691070058942493i
0.0430158241576931-0.0541614783888404i
0.0712484940424256-0.011434589815091i
0.0845415302479909+0.00985553346424051i
0.0258000090045627+0.0884709405139414i
-0.00551808022134066+0.107507159422303i
-0.0567434672910638+0.066866985717565i
-0.0827571912397259+0.0555435704335341i
-0.0634037920624578+0.0312761408448311i
-0.0254453277373766+0.00692992543488805i
0.0157988414302908+0.00778880824405354i
-0.0334210001588241+0.0636833604754281i
-0.0460442475373606+0.0607076544741768i
-0.095592428144926+0.021926913564904i
-0.144853738911928-0.0177643554609201i
-0.0918334517437169-0.0685125737382884i
-0.0233738208497397-0.0642867622314207i
0.00494012991315557-0.059925883502976i
-0.00838476582822277-0.0487696428781582i
0.0110442488167604-0.00571246923503698i
-0.0113764901828218+0.0564445913986937i
-0.0577898161590279+0.0226224059162146i
-0.0668909663233203-0.0482603398073643i
-0.0523177252519273-0.0289070257347962i
0.0235923807757611-0.039614781019443i
0.0309957719610561+0.00140969790033419i
-0.000218130116357433+0.057871635072131i
-0.0192841796455619+0.0450640566174476i
-0.0843418146411599+0.0369347794130092i
-0.0874392229695962-0.0272039487042982i
-0.0858354821411041-0.0571880730649807i
-0.0317263293277133-0.0363285678966034i
0.0369312823596233-0.027704312008866i
0.00542854873972913-0.0251980418800264i
-0.0323479583868205+0.0106703848893235i
-0.0738527534834703+0.0149421961999704i
-0.0745316409552535-0.0355487233665041i
-0.0665794321857679-0.0588046646845843i
-0.0233917753710362-0.0934381179455804i
0.0560417972238663-0.0376053141489269i
0.0497181089681036+0.0213904491547666i
0.00308210535001124+0.0255950901907016i
-0.0324408495128939+0.0392196900378038i
-0.0579844268226966+0.020216566829866i
-0.0313823105106833+0.0311018599980933i
0.00500605128760744+0.0353787904495459i
0.00779576779548557+0.0173157161478831i
0.0154117130130345+0.0193463224480768i
0.00623900725033123+0.0366742420285534i
-0.0199169530102321+0.0626443492766164i
-0.0903330375036501+0.0602490830748481i
-0.11325820478029+0.0375549564630446i
-0.0867187436145774-0.0121953562248387i
-0.0546261527235681-0.0705910276467955i
-0.0451675972559755-0.0279456143926426i
-0.0479548409632367+0.010875384664641i
-0.0096004681229908+0.0218124088151648i
-0.0792076491079752+0.0263620174383636i
-0.0785804756766401-0.0244046590320147i
-0.0395211823562097-0.0534255220230138i
-0.0354879854958212-0.0861121098846767i
0.0397628770219944-0.0744974752567488i
0.0519791880610701-0.0241222376440184i
0.045364422285639+0.0354676929819926i
0.0268049622449104+0.0468705770921251i
-0.00177881688463049+0.0234004037449557i
-0.0574610590621422+0.0191944885647561i
-0.0717955308281395-0.0174206586915381i
0.0141548536572139-0.0269349457470276i
0.0282892212002373-0.0121125788421446i
0.00236732739042545+0.0504595998286435i
-0.0335272162839879+0.089211950373745i
-0.0951441476188642+0.0751929718344565i
-0.0806715829609906+0.0466830117517663i
-0.039871417106318-0.0218432647417244i
-0.0389217531196139-0.0283948082603292i
0.00177975790653352-0.0162123521358593i
0.00525789926248945+0.0200460257432729i
-0.0536753670763131+0.0588280642827069i
-0.0451584691955401+0.0542454150262449i
-0.0605521889306165+0.0375445269855468i
-0.0621735755693579-0.0352291344436264i
-0.0108866909991546-0.0723907975130817i
0.0240061242598579-0.0422545533612944i
0.0488245221450245+0.0104544079197974i
0.0144804792097048+0.0264926839784771i
-0.0151111819843739+0.050598735654081i
-0.0520069798183824+0.0247967459691462i
-0.0637111690041989-0.021979521023283i
-0.0386991927880868-0.0167296498041269i
-0.00911660069053728-0.0684125998775917i
0.0329942933517352-0.0386114050366323i
-0.0210685543435105+0.0245259260874367i
-0.0166774534941742+0.0222985604094786i
-0.025163182154583+0.00654079670481957i
-0.0755208148555927-0.0172302486525181i
-0.0181156447955791-0.0588434921792129i
0.0224508103232887-0.0642999513727993i
0.0415060455583144-0.000316333773176056i
0.0357284892912637+0.0156340308329945i
0.0143349273266611+0.0417642336316489i
-0.0230592823458506+0.10867073865067i
-0.0526489962819816+0.0970037134204877i
-0.0596726421742485+0.0345469675405684i
-0.0561261999438651+0.0421435492583506i
-0.0735903090546408+0.0334745423407149i
-0.0504753439007471+0.00857095365796327i
-0.043868153728881+0.0470107633510269i
-0.101154672633547+0.0354487488999004i
-0.0909797804576195+0.00766139089085017i
-0.113127028644645-0.0137090650861614i
-0.102495206529242-0.0605100321653169i
-0.0206438716059376-0.0888584994870222i
-0.026360645971086-0.0752815695769208i
-0.0345618839328857-0.0481747954917642i
0.00256662423868807-0.0311545038755482i
-0.02799035195993-0.0186511681643299i
-0.0329728343261857-0.0139138871366483i
-0.0110826588611102-0.0243536630692955i
-0.000490948557265458-0.0399460503365139i
0.0528749371441711-0.027643485844029i
0.0447764464180583+0.0370021548558033i
0.00775532613494147+0.0913530612571879i
-0.0251647519494403+0.0938763725435087i
-0.0590357648044942+0.0830762230786782i
-0.0672594983271059+0.0324750303548464i
-0.0718896086302566-0.0102803584370216i
-0.0218914886523193-0.00425577326580693i
-0.0122414839279134-0.0238729755890457i
-0.0372968845893538+0.0241137720544094i
-0.0448064629843783+0.0484284691583815i
-0.0819198515071052-0.000592698263632181i
-0.0956630376593215+0.0224944651931209i
-0.0713353013245692-0.0278184563648525i
-0.0324825728939453-0.0610076512643352i
-0.00867773030801939-0.0511764047825798i
-0.00558020314247789-0.0288951456125012i
-0.0223424034952774+0.0051918236594562i
-0.0436085845741984+0.00110735740992944i
-0.0604899538242922+0.0316719322875309i
-0.0636149585939701+0.000950276884242713i
-0.067513730590131-0.0124206605411649i
-0.035032048565065-0.0247954335820375i
-0.00933781563029737-0.0161360119412449i
-0.017086205688805+0.0479031462671386i
-0.0435312900221781+0.0218175805545826i
-0.0693768007741237+0.0055237043266861i
-0.0261034668229442-0.0063704894308574i
-0.0600344900381147-0.0346201652358041i
-0.0505215405731331-0.0494020450688153i
0.0232694243799428-0.0275010002699022i
0.0031030714823058-0.00887594276618653i
-0.0157827456765597+0.00353331675993692i
-0.0446997709920797+0.0612120754709672i
-0.0497787410531892-0.0282353719896947i
-0.0200525884455565-0.0925721169106491i
0.00485701231112802-0.00942234836583579i
0.0209766624231659+0.00974313266693414i
0.0199929929324689+0.0388891344329951i
-0.0138602785047151+0.075086828265173i
-0.0642502497795781+0.0615337553919505i
-0.0630136822128371+0.0550516959092192i
-0.0732248917883912+0.0595783991937515i
-0.0821084537840297+0.0571704304068074i
-0.0452996389348138+0.0260575584262878i
-0.0430977784577857-0.00314207833835501i
-0.0609483768494312+0.00892344234983249i
-0.0516502300627412+0.00528112457261839i
-0.0704913589904666-0.0263465876352871i
-0.0900254212606836-0.0309992410631942i
-0.0441522638191693-0.0635455560723166i
0.00551050878060996-0.0558792857066017i
0.0266955852266548-0.0192443480796852i
0.0379221546143476-0.00836627536268771i
0.0241096088971083+0.0367019630457182i
-0.0319990202808045+0.0397134940908164i
-0.0179715064019774+0.0204201338337052i
0.0183821391867943-0.00938473120070378i
-0.0124961227330042-0.0171317280925877i
0.00312997531232881-0.00404442800985383i
0.020552874282948+8.79842890040271e-05i
0.00786090473886692+0.0227096080410384i
-0.0410992927418454+0.0286150717689479i
-0.0848912129677537+0.0226462067515984i
-0.113854099332245+0.00590194801460595i
-0.0951556608644799-0.0561987708978501i
-0.0203694852741344-0.0439749607144332i
-0.0412289652656637+0.00553218028653482i
-0.0658842028910204-0.0338574644949315i
-0.0640373015979537+0.000390893793763162i
-0.055012462381437+0.000762480878408557i
-0.0420351767514608-0.0452252550627504i
-0.0190771050767294-0.0335281420260104i
0.0221595817767575-0.0243418208287381i
0.0319566836590413-0.0328882171975646i
0.0307646171468676-0.00374394623812966i
-0.00107882063571452+0.0328147301048735i
-0.0238694413245249+0.0329288743086178i
-0.0408195071672418+0.0564551100545575i
-0.0143970521183354-0.00737613241795208i
0.000701758846562975-0.0184795496845409i
-0.0169417939180776+0.0327876450858577i
-0.0341929399185986+0.0220191670935773i
-0.0571727437943211+0.0445838195480881i
-0.0498332917784968+0.0521214094573065i
-0.0660984028661814+0.0301665820819853i
-0.0474236643387089-0.00736610652329882i
-0.0820146198257904-0.0461413840196286i
-0.0241820227718325-0.0481190574867774i
0.0162768551718584-0.0257333151064905i
-0.0815280389543784-0.00860233843865253i
-0.0299762140370218+0.00491405048095549i
-0.0443324872213068+0.0145739156569785i
-0.0629583858792228-0.0353433990361568i
-0.0194480333287099-0.0642375774138083i
0.00730733894501995-0.0415036675216587i
0.0402847165190581-0.0136894453382946i
0.0255103232417532+0.0215743062012763i
0.0152152778509301+0.015851703468664i
-0.0188010339787325+0.0322514225013075i
-0.0359582589081966+0.0293520587133548i
-0.040484325555463-0.0259403360883276i
-0.0465977357636003-0.0132141183236922i
-0.025899850549114-0.0115130951311115i
-0.00676478070018756-0.00130686127586467i
0.0124775285522215+0.0265682651396003i
-0.0144229194598588-0.00651610322311858i
-0.0741259749973785+0.0149465982710404i
-0.0396336728510072+0.0252853403063366i
-0.0389223745742578-0.0252973428150088i
-0.0572781366221618-0.0271826434535749i
-0.00303670521493318+0.0100954493802892i
0.00379994563401261+0.0120862707823073i
0.0160181818210983+0.00493961655978559i
-0.0287859220014019+0.0165097261206431i
-0.0236644524784192+0.011067857005916i
-0.0137892970739329+0.00996025639943068i
-0.0474192140645289+0.000399543233454748i
0.00053120249041278+0.00726054471708141i
-0.0411821129635332+0.0563315728950637i
-0.0224619557089596+0.0513641362641112i
0.0106737108037133+0.00271251350794605i
-0.0651377761419238+0.00325709367241627i
-0.0723417760828428+0.00199331969571111i
-0.0174408461753315-0.0277573493731638i
-0.0240964547226492-0.0239867666048181i
-0.0198767037090991-0.0161865453857286i
0.0183734409617826-0.0140343695699862i
0.000799327714571224+0.00120243703184741i
-0.00202196917844567+0.0154312598728858i
-0.0305555518147129+0.0175419261062333i
-0.0282762791908686-0.0379397521744262i
0.0207259661055225-0.0113910777303372i
0.0131978493433293+0.0133760879750994i
-0.00641265881992422-0.0101671508603154i
-0.016722256288823+0.0466232723155306i
-0.0343577211776835+0.0403058213535257i
-0.0352476486358172+0.0594467671989496i
-0.0299627793721349+0.0471006165806635i
-0.0507675654312881-0.00486824924010636i
-0.0335532180679456+0.0145814746450852i
-0.015659390925507+0.0243244317139077i
-0.0512171149419401+0.0224074025674004i
-0.0532698533500714+0.02432984515472i
-0.0603484896754605-0.00412652323744785i
-0.0858248041135517-0.058772963930902i
-0.0607349945576855-0.0180486328332264i
-0.0220264411365499+0.000373013890152966i
-0.0100487854596757-0.029848055522137i
-0.0298413900773297-0.0335926679090459i
-0.0299295007044416-0.0261073204863098i
-0.0151791083706024-0.0057810450170902i
-0.0242095567936746-0.0215147042802447i
0.000796490112886415-0.00165619689624861i
-0.0116615942875262+0.00659511906154082i
0.00393716521066251-0.0204090614849217i
0.0273725791231589+0.0388502246819119i
-0.0182644292027316+0.0724563445285894i
0.00341506803021937+0.0247220144957098i
-0.00178985189650261+0.0374064068554185i
-0.0286435747305347+0.0478252002525411i
-0.0355588025173808+0.00705968667410922i
-0.0282976515362429+0.0142626218123669i
-0.0127898488282696+0.0124574142721811i
-0.0283054386035527-0.00681292066580025i
-0.0367793857350111-0.0234034483206579i
-0.0457529902670567-0.00385607191645245i
-0.0250503949979852+0.0366140747931906i
0.00671653557630656-0.00237522934706087i
-0.0180716897416027-0.0302129754869088i
-0.0351415607565505-0.00864222412665008i
-0.029284672532089+0.0277540868885865i
-0.0370410054459468+0.0259226437032251i
-0.0185335751819856+0.0200993180839301i
-0.0182639292822516+0.0139235495652583i
-0.0361373732203759-0.0305087795996551i
-0.0265039666259531+0.00427177627785017i
-0.0300821616529572+0.0383833325918725i
-0.0215568861092573+0.00666433039482696i
-0.00125561062258057+0.0162365991101581i
-0.0394620544657504+0.00984475339493141i
-0.0383202582106876+0.00219586654835701i
-0.0116573575111981+0.0165791564675195i
-0.0416631802435606-0.0303681832911309i
-0.0107550265724326-0.0233960035056095i
-0.000338173516916459+0.0317208102519533i
-0.0249411742422911+0.0120110673188094i
0.00701907874007054-0.00381100324940533i
-0.0293354332465924+0.0149442431532118i
-0.0439228411193731+0.020965981843978i
0.00897425972943758+0.0140797974063511i
0.0142214705921724-0.0258054251576463i
0.0181382422320837-0.0138768328908531i
0.00955255311885028+0.00298048233775155i
-0.00495451043706676+0.00848598913018946i
-0.0220492602142052+0.0271505468081803i
-0.0501706506158901-0.00585743431095092i
-0.0281609862343681+0.00828531158219075i
-0.0433602460824004+0.00938773337738721i
-0.0488294719659134+0.0263010381194465i
-0.0125278307099116+0.0586467370772644i
-0.0221703310457008+0.0439975195919096i
-0.00338852920411243+0.0299694962108611i
-0.0668056327413308+0.0186282057758555i
-0.0885582962267214+0.0260318851715541i
-0.0488407621174675+0.0164196921828986i
-0.0742144365834526+0.0132610763286307i
-0.0557235888947213+0.0186763800297505i
-0.0395839957574031+0.0253860916121444i
-0.00923895210190017+0.0168929448248861i
-0.0274996713690493+0.0347822842432643i
-0.0127040871643319+0.0158496757387639i
-0.0155522804449793-0.0107848456291833i
-0.0134729493082048+0.012079716983981i
0.0181224696889648-0.0205960730499125i
-0.0581099171034011+0.00425350142343311i
-0.026567492142331+0.02202430755161i
-0.0161826005574419+0.00939099421380194i
-0.0246726930122678+0.01443239412642i
-0.00553972755890636+0.0184936737886433i
-0.0497596547629233+0.0202582393828797i
-0.0412884286188833+0.00539554018739564i
-0.0126930214110263+0.0416881327009494i
-0.0408566295708579+0.0248871458055151i
-0.0506939948495354+0.0132363288942375i
-0.0182304828327327+0.0288224041845624i
-0.0418567055577712+0.0152484151818076i
-0.0404635554253571-0.00814690384965463i
-0.0543446964209147-0.0133508408869127i
-0.0623888849553646+0.0255998275309665i
-0.0574682022641522-0.00793990101154505i
-0.0469878648143479-0.00510796653325501i
-0.0420131565578523+0.0303058240345814i
-0.0700003585238626-0.0143770329431753i
-0.0380765064589496-0.0436836605399571i
-0.0464860810721684-0.0161188059078731i
-0.0120279835598381-0.0165539246657429i
-0.0189781379834639-0.00976158492149739i
-0.0311961485477831-0.0290506549386417i
0.00903221105008502-0.0304870521212561i
-0.0238169027526955+0.013632946355899i
0.0141543330644255-0.0265133302846854i
0.00476027404068336-0.0109381813647811i
-0.010401124366247+0.0178902269423555i
0.00467947254222671+0.0177082877067748i
-0.0160877550439414+0.0425340302542174i
-0.0188566498592553+0.0308809030294413i
-0.0214783197762032-0.00395326293574646i
-0.00840268731084056+0.0100859956339377i
-0.0483028794161068+0.0298584390282533i
-0.0617366397328691+0.02409681470514i
-0.0446676974509862+0.0199739834000077i
-0.0470458734834764+0.032075770407916i
-0.0117252853588328+0.0259581078917053i
-0.0367077178387372-0.0246799623973421i
-0.0597516568939506-0.0157403346118013i
-0.0123990827662933-0.0217354335288732i
-0.0115911794885618-0.00450912175719816i
-0.0333979171499059+0.0116657567443827i
-0.0188722772956933-0.014973890962959i
-0.0179072321640003-0.00129010732081365i
-0.0403932904892987+0.00859978372088762i
-0.0355044324233948-0.00853445653930594i
-0.0255619846691644-0.00187573723749948i
-0.0558180667505519+0.029445487505634i
-0.0456465039654777-0.00336625959210227i
-0.0236541931943738+0.015902184604913i
-0.0451667113404733+0.00938952743050695i
-0.00329409470436906-0.0099929547835787i
-0.0131409478294643+0.00369539676723968i
-0.0344379296994295-0.0109847197553167i
0.00404904795818733+0.0268127382962093i
-0.0372805778099399-0.0237733762890344i
-0.0536508716144446-0.0408645198829045i
-0.0455760379801288+0.0147514898500381i
-0.0452620968686865+0.0028218543342551i
-0.00463504094421897-0.000179525544731662i
-0.0129918334825745+0.0128719469583298i
-0.0069050463141553+0.0438086230956484i
-0.015395537596651+0.0290246181442004i
-0.049454637683577-0.009951745816947i
-0.0142849168049288-0.00206926083323006i
-0.0381420363935748-0.00734658427725055i
-0.0500302124001453+0.00949305673412959i
-0.0298180712733853+0.0269528785599176i
-0.0512690133441648+0.0129062882530016i
-0.0293262337558057+0.0301952546335503i
-0.0019624601192075+0.0243384511135482i
-0.0583560917213816+0.000347618030346633i
-0.080440044255108+0.00956023530137918i
-0.0533594968708622+0.023176581012357i
-0.0698294550678675+0.0176062974477082i
-0.0294876464221197+0.00655651014960969i
-0.01902994502495+0.00511214643523988i
-0.0126663527206737+0.0353923386648365i
-0.0233949347157467+0.0246218637305042i
-0.0561349016808644-0.0136672974242779i
-0.00397552910927516+0.0120588072008406i
-0.0232961673660704-0.00668213502510354i
-0.0242740578451276-0.00416546371810885i
0.000977084461593511+0.0271981255997944i
-0.0114428517385388-0.00203788022216426i
-0.0159213647304474+0.0222605607228884i
-0.0401724924454992+0.0268096540058672i
-0.0302393293603682+0.0109509952757017i
-0.0143035251353435+0.00411583995447469i
-0.0208609268727911-0.0124968278198949i
-0.0269968385637295+0.0259447608702207i
-0.0358338879022488+0.0281679432712111i
-0.0525365180585748+0.0192578756584367i
-0.0552486884950091-0.00187456240518104i
-0.0488618146479603-0.0108951118401327i
-0.0561350535387781-0.0124270255463639i
-0.0497612279833878-0.0339053284199427i
-0.00472005985063063-0.00909162926647128i
-0.0193899636056509-0.00277867156549624i
-0.0654589843678942+0.00386320746214749i
-0.0269739250809383-0.00456442313728464i
-0.014639343457525+0.00209993001684906i
-0.0397942795627039+0.0181609407997715i
-0.0318267935643919+0.0217575511595977i
0.00702713904552709+0.0287119920243144i
-0.0102279323152626+0.0266386360233398i
-0.0678528858633532+0.0426458482317867i
-0.068253148604725+0.0300036856442228i
-0.0455417767510381+0.0101840305707666i
-0.0520992576709331-0.0318474584103265i
-0.0631393560136224-0.0110015763885433i
-0.0138106599919892+0.0356496639694824i
-0.000134249568547135+0.011982601878461i
-0.0416348058397241+0.00774829134599515i
-0.04039900141746+0.0175472549483665i
-0.0303010111731357-0.00506642606779122i
-0.0688527419015841-0.0319551615568773i
-0.059502242280244-0.00773247653315044i
-0.00303544699997795+0.0100374316357716i
-0.00234462619803846-0.00142297796635369i
-0.00896352220122563+0.00137413042236297i
-0.0318742733529418+0.0336716602051197i
-0.0336137428520337+0.0424266873316947i
-0.0198040750158053+0.0148686685906665i
-0.0222738902148759-0.0140324438710094i
-0.0309193066658111-0.0116993350008201i
-0.0393653084913242-0.0132430420378792i
-0.00652404405415863-0.0113659831281102i
-0.0367571826443922+0.0233770097645609i
-0.0768711831284747+0.0295442708291074i
-0.0543265976175538-0.0174890130994886i
-0.0727373795693857-0.0465292917693923i
-0.0779041456893963-0.034615074390149i
-0.0323698288918598-0.0529209476172782i
-0.0253737607602486-0.00855624954151932i
-0.0305212598004675+0.00912797776817315i
-0.0383454562080868-0.015396992894219i
-0.0339994572561721+0.0121758245366972i
-0.0139658254258134-0.0117012194674921i
-0.0241317667494026-0.0200242716080314i
0.00198726539628411-0.0131764289432809i
-0.0114145047028659+0.013827698364472i
-0.022681761163187+0.04832115080818i
0.00468500615184558+0.040961831610241i
-0.0330022381862117+0.0323736004955608i
-0.053833816684157+0.0177843009096197i
-0.0415032973667487+0.0352069532313999i
-0.0643750517742103+0.0157163253449457i
-0.0866337122647051+0.0293596472117706i
-0.0482496687910199+0.0550001023106428i
-0.0397163928024506+0.0159141182486466i
-0.0565606745597532+0.0271003036026653i
-0.0675596456053529-0.019887144811075i
-0.0963232989088012-0.0496030559316534i
-0.0769327458099244-0.0226779519873525i
-0.0309672541266961-0.0437563345123386i
-0.0277886402433927-0.0191983455199994i
-0.0430151364952918+0.0237781341682258i
-0.0531210201720904+0.013289828696775i
-0.0212448755560072+0.00373997525728699i
-0.0364357109240967-0.00479955556044168i
-0.0670436723875749-0.0362004063917893i
-0.0018662680206526-0.0355949206574147i
0.014479744283255+0.00129203964321944i
0.00872162196593898+0.0199262677982307i
0.0180365660691894+0.0239479907637588i
0.0125711296849648+0.0407783400950465i
-0.0274479076020411+0.0265326435712729i
-0.0442441043197414-0.0242918554489881i
-0.0304082284503644-0.0277054434016035i
-0.0480863032267816+0.0229209368356975i
-0.038435985837056+0.0177218378653297i
-0.0209541607885036+0.0253494194011958i
-0.0373878552218478+0.023426771877754i
-0.0789559116177883+0.00387116580110155i
-0.052767171993276-0.00494543690256401i
-0.0106636301082607-0.0339072729879411i
-0.0186914450382872+0.0111185208521748i
-0.0126053410169786-0.00106107485387304i
-0.0347351269069379+0.027431672980451i
-0.0393462239808476+0.0504403865515676i
-0.0399012306073685-0.0132734974063431i
-0.0703859410699617+0.0127869515663185i
-0.0504211435327267-0.0105019786216081i
-0.0262956886630527-0.00533724290676194i
-0.0088745390603521+0.021065117698786i
-0.0159620841790053+0.00977711177476468i
-0.0212350305975065+0.0406955763230464i
-0.0377010971778045+0.0387292481210897i
-0.07616851515149+0.0316258805834326i
-0.0416119004275936-0.00110766392781292i
-0.0481484463935004-0.0381213058870039i
-0.0562594546488797-0.0198564203891024i
0.0278449624363458+0.00730263250746232i
0.00360065830006266+0.0102856539759924i
-0.0573347598121559+0.0330797883818771i
-0.041633706914144-0.0127981661132819i
-0.0612290651954983-0.0582089626547714i
-0.0256843169785931-0.00107626082256706i
0.00668775659246441+0.0103313057726604i
0.0116316204269058+0.0397243082627528i
0.0294493281699626+0.0495320053124684i
-0.0341700465022451+0.0379461155031571i
-0.0262899099308548+0.0639778883849201i
-0.0422361446328114+0.0430868575254065i
-0.0759272563896051+0.031786955480388i
-0.0256440708859568+0.0197033134289942i
-0.0591324116660552+0.0194319238055622i
-0.0482172139842033+0.0627218502808449i
-0.0433818456046391+0.0396146093823829i
-0.0844411689069451+0.0378416826178002i
-0.0649414668068221+0.0274915771740704i
-0.08708594860859-0.0193491596952867i
-0.0645816188408116-0.0168274791251468i
-0.0119596507856017-0.0450840976922219i
-0.0205648549958783-0.0436848016262983i
0.00711615158528519-0.0120173632390098i
-0.022210479692839+0.0121218943282974i
-0.0522832049685805-0.0130147537131337i
-0.017061544503501-0.0423675249955447i
-0.00261454578425177-0.0234066442178215i
0.0210311317744193-0.0263171499884103i
0.0103308800558429+0.00678520456556328i
0.0156430883395626+0.0437923796683982i
0.00255764262472581+0.0682579980964441i
-0.0690573847997043+0.0449171030699662i
-0.0853591379379729+0.0239661168081624i
-0.0554439324434518+0.0330659870496793i
-0.0496227820439759-0.0117781726354554i
-0.0343331194193907+0.0199372018097094i
-0.0261629871945027+0.0461568281417877i
-0.0314129929780148+0.0248644477940747i
-0.0370415774446527+0.0403823455116444i
-0.0563570254561143+0.0284064494799928i
-0.0378074994084919-0.0228484928293217i
-0.0486271905042914-0.040857225319134i
-0.0143902655159078-0.0243812119940796i
0.0271346129367736+0.0134860839401207i
-0.021175581546677+0.0531542929099584i
-0.0196098584187671+0.0277836067462153i
-0.0255688345608858+0.025651150091188i
-0.045607012308272+0.0155275903567633i
-0.0505202775856433+0.00374141699586083i
-0.0367324398882394+0.0161821671517591i
-0.0101609093503741+0.0108623353477935i
-0.0338529834702852+0.0177449651332271i
-0.039846731923071+0.0244274974855902i
-0.0669457011018881+0.0424188592790106i
-0.0911066147634199+0.0167670778637713i
-0.054901470847795-0.0171688870619821i
-0.0308428222835394-0.031458307194618i
-0.0058760146126262-0.0573136648996821i
0.0103442476499204-0.0415641856551697i
-0.0179953848738637+0.0184865241548722i
-0.0345483211541594+0.0333840519632291i
-0.0410086419606703-0.0146083128356739i
-0.0612361066505009-0.0175090098447511i
-0.0316060094252399+0.00433003883771911i
0.012318732993108+0.00767037019352758i
0.0435579489210949+0.0270393875305021i
0.0165201508233438+0.0418370804561604i
-0.0483830498911572+0.0754633244214052i
-0.0137876491576397+0.0709610188474394i
-0.0445685082478129+0.0319844850482009i
-0.0878186748577095+0.00851940149747208i
-0.0038978564216745-0.0240722340098602i
0.02080578065094+0.0210923542255942i
-0.013725374252312+0.0319529498131576i
-0.051246517742548+0.0336069655904646i
-0.0875378405595541+0.049635551994829i
-0.0922528254504543-0.00780465756884453i
-0.0732841705069546-0.0190756151337382i
-0.0538385451548832-0.0164765381918042i
-0.0331183588551719-0.0185793321456857i
-0.0331287022577667-0.0150446334565768i
-0.00508599717786908+0.00262757716678771i
-0.0226995870655646+0.0162754837040058i
-0.0973503258780508-0.00100798265470357i
-0.0714197267796532-0.0501140132102718i
-0.0447448773166631-0.0503008373024947i
-0.003089703802093+0.000867790210047749i
0.0552139954277287-0.0143055748401748i
0.0238620006332876+0.0359194643081072i
-0.0324447080032817+0.082961159164121i
-0.0599560507971471+0.016981818106531i
-0.0707075899047004+0.00140655300933886i
-0.0725685446252476-0.0144589293496742i
-0.0287943475343155-0.0157249475352565i
0.0118380960311683+0.0352267355608791i
-0.00532013066820209+0.0319763605775157i
-0.0213029548751394+0.0729243678418847i
-0.0450077597053654+0.0682007600916893i
-0.0851075403147373+0.0238595121297746i
-0.0808251579386362+0.0149556506601222i
-0.061045037504476-0.0626365767100447i
-0.0501239494983209-0.0352830810741391i
-0.0394948925486963+0.00344339212882039i
-0.020497866706474-0.00617322912600192i
-0.0298629031660273+0.0348371233466291i
-0.0611937346772492+0.0282101189987645i
-0.0443776059279545+0.0176420551450895i
-0.0269925635344089-0.0368157465669362i
-0.00293540581571928-0.0451761008842017i
0.0187459035196968-0.00729916869857997i
-0.0282873810356165+0.000988740127512398i
-0.0273397005396771+0.0349555322757117i
-0.0333755431230454+0.040126662670757i
-0.0966187944373431+0.0230740828229416i
-0.0671022082964975-0.00787187540592583i
-0.0454615584211824-0.0341613345753763i
-0.0340981029751461-0.0107579611917772i
-0.01616449408489+0.0160371014379156i
-0.0543328106815375+0.0221566642356948i
-0.070127192987959+0.0250495494966439i
-0.0643111580054532-0.0375022564919469i
-0.0637374023108788-0.0259745234653404i
-0.0220359758518662-0.0345795547291883i
0.0590891947565049-0.0286318041784433i
0.0444188352308204+0.0549780235141868i
0.0103907179306525+0.0327166822945233i
0.0184308087196189+0.0649353655724429i
-0.0442327037627701+0.0484761668956143i
-0.0914952443081022+0.0229291591733994i
-0.0795539887304078+0.0147614748572533i
-0.0359385809933591-0.00767888569043286i
-0.0158578400907943+0.0337599652753732i
-0.0548213923253263+0.0369039017373679i
-0.0792229556795935+0.075363915126977i
-0.0861323266843924+0.0569239947005587i
-0.105414573665212-0.0127423482129145i
-0.100584899726869-0.0277510541224805i
-0.0846712373236132-0.0584521472752348i
-0.0173928167524449-0.0319076765640559i
0.027216181499003+0.0127112635396123i
-0.0177235078494159+0.00305932414641612i
-0.012640190254612+0.00296007883318513i
-0.028578436542989+0.0093300983858675i
-0.0523340781544551-0.0143340190649142i
-0.0176296806116833-0.0442312641907803i
0.0386579398663057-0.0067988440107019i
0.0478438822185608+0.0589333781705499i
-0.00348927731655196+0.0806243093078747i
-0.0085054485857258+0.0757491926632052i
-0.054381071048964+0.0639755501773689i
-0.093169103130864+0.0209385781028021i
-0.0862220138795942-0.0179086618545842i
-0.07538199729779-0.019475175861794i
-0.0190451556987677-0.017163526943258i
-0.0197590889239358+0.022299772734696i
-0.061944294903699+0.0420060839158524i
-0.0737786202454968-0.00463698937693799i
-0.076675343211936-0.0128165139356088i
-0.078113399430963-0.023691126717459i
-0.0412838084275446-0.03640760333316i
0.0164614677577895-0.00766502503314893i
0.0387427114323982+0.0208881652018182i
-0.0193617143961557+0.0314648911581713i
-0.033223220523693+0.0443448623575354i
-0.0467476995443641+0.0452458911579331i
-0.0898471919443713+0.0316373238711773i
-0.0333053393444276+0.0119401076453098i
-0.0201132366447762-0.0140472962708203i
-0.0237277893425224+0.00344496923228079i
-0.0445707165238865+0.0171859750023785i
-0.104978403833099+0.0554580731951387i
-0.098620191856844+0.0311172300165421i
-0.0831110670061928-0.0245794317376051i
-0.0972359372655487-0.0560000060026432i
-0.0370451802232163-0.0808196851511722i
0.0259197914341864-0.0400309168819745i
-0.00232018308508961-0.0166110268443746i
-0.0287838823364365+0.0334532545073786i
-0.0355089169628887+0.0225816038649777i
-0.036659107353778-0.0170394997613738i
-0.0399294558360349-0.0179072826566276i
-0.024811214209757-0.0412538747959122i
0.0177637053274198-0.0299394190414827i
0.0129883517119033+0.0246373776189501i
-0.024161757794271+0.0741357271873429i
-0.0440455749275754+0.0774021742460087i
-0.0662691470110792+0.0718616149954994i
-0.0746511307411883+0.0122299540587921i
-0.0791024677227863-0.0103952333147478i
-0.0338929399787794-0.0180358726177145i
-0.0282734389413868-0.0136190267521198i
-0.0459561006201224+0.0503867149736596i
0.000161704391843029+0.043372553197802i
-0.0324849721867299+0.0395454817154491i
-0.0959351453568961+0.0144180207348529i
-0.0816143829938451-0.0150357587546192i
-0.0475564111352128-0.0193355798062173i
-0.00345891739593359-0.0363385395809798i
0.0306725804637208+0.00750859966851772i
-0.0330740579646307+0.0496983666569156i
-0.0689154829662701+0.0276344103593592i
-0.072509665565823+0.00991910033807651i
-0.0956329782457924-0.0325959055901191i
-0.0739349134578954-0.0691229627545994i
-0.0119359405402221-0.0726179580870473i
0.0314239753876354-0.0155648735158571i
0.0206107811816925+0.0777908026143358i
-0.0292510654936656+0.0599085465535557i
-0.0847350914972176+0.0231588989290689i
-0.0929698112374172+0.00517498535758881i
-0.0480792479761755-0.0182737965259083i
-0.011699626245034-0.0465218472250669i
0.00420195127530989-0.00729755677451056i
0.0312533978059462+0.086234606770934i
-0.0230353040407411+0.0688379512460904i
-0.0584593759581468+0.0401049078558707i
-0.073891556649661+0.0288471426202414i
-0.0742749218049748-0.0298149108085314i
0.00509899337847612-0.0413191424107621i
0.00848358557649449-0.0118468372591435i
-0.00769354737614511-0.00116499316200921i
-0.0391675386130551+0.0267734911121521i
-0.0623539038801031+0.0434816085587325i
-0.062555835466149+0.0191462241376351i
-0.107601494609384-0.00449295265243347i
-0.0843964889647489-0.0416960309682439i
-0.0255427285662441-0.0221703312916263i
0.0216560043673055+0.0562519676576184i
0.0175074538914526+0.0845563479792289i
-0.039267637313408+0.0942652019036891i
-0.0582960374230485+0.0634990186663306i
-0.0886564821019398+0.0331393720370933i
-0.090657303197354+0.0599998388203038i
-0.0402456447083581+0.00246998033355086i
-0.039381907520403-0.0346962409091498i
-0.0584009830899846+0.0138776988302574i
-0.0630619329378544+0.025715530739872i
-0.071507153925182+0.0307842840116242i
-0.086338145034847-0.0160987826326195i
-0.0732618139278268-0.069305366607498i
-0.0220004504515133-0.0733824562722366i
0.0252545348276155-0.0523458739701084i
0.0485636050850886+0.00582403808897597i
0.0173095910295325+0.0365749914323544i
-0.0122343334479602+0.0550019374272091i
-0.0682355034031427+0.05216320905135i
-0.0672461176374195+0.0152085498868935i
0.00435857547521349-0.0127937970121768i
0.0126810185186443-0.0115251615883632i
0.0333649596369998+0.0320214158156318i
-0.0182514766112531+0.08089741506834i
-0.0752627412976705+0.124682553294174i
-0.06494094767082+0.0825212169424358i
-0.0833207515350542+0.00788357376855518i
-0.0782233418800271+0.00489412940403873i
-0.0523623667671852-0.037129321151042i
-0.01558742934473-0.0673795910166501i
0.0117195480806305+0.00652429411985436i
-0.0102273111887677+0.0420627562988737i
-0.029366195864668+0.0313644254558371i
-0.0781842006294362+0.0144701030575946i
-0.0868283806156494-0.0414484690854273i
-0.0132617142851539-0.0515333530729007i
0.0287392403685807-0.0393280844777682i
0.041314224698383+0.0195533242672004i
0.0273577562225678+0.0883634164768338i
-0.0171552509330733+0.106828899345076i
-0.0653252660532248+0.0806677702143658i
-0.0858275179216471+0.00998785706791944i
-0.0943000436331101-0.0229661848729934i
-0.0425834135029911-0.041080056123578i
2.85039810489542e-05+0.00147992883735784i
-0.016582363041641+0.0264731187066105i
-0.0345866243103726+0.0541264692672008i
-0.045069918897629+0.0858464625712051i
-0.082008617634556+0.00541148416643301i
-0.0989196698451855-0.0203502200531246i
-0.01702229759237-0.0423213419416481i
0.014644283395054-0.0609158895037552i
0.0311513850638221+0.00898655671488644i
0.00789364977485477+0.0749613225846595i
-0.077180765426738+0.0823305006692033i
-0.0724363554184301+0.0764192669725681i
-0.0828370340314008+0.0100578985574481i
-0.057925506517272-0.050274309992828i
0.0163949313133051-0.00463347816398256i
0.0205427736465185+0.0143908718145297i
-0.0128390170431683+0.0676764975490142i
-0.0444049688989661+0.0598881649232029i
-0.0822573980940386+0.0371128880638366i
-0.114751588036853+0.01256252043027i
-0.0723510228091562-0.0579405387399186i
-0.0195450380367908-0.0271024332326072i
-0.00397944715127455+0.0115452676332311i
-0.00870676887345044+0.0630541255956798i
0.00102676177756316+0.0582118992430028i
-0.0409576678858328+0.0569939382413552i
-0.0960594872867628+0.0523835829430808i
-0.0701100954270832-0.0285527493328638i
-0.0514295005512086-0.0480059110710488i
0.00361419935917855-0.0230520460897655i
0.0501946820486017+0.0191275480365288i
0.014111179251231+0.0505703738910293i
-0.0454915991044174+0.0121948490130637i
-0.0757341169368284+0.00829426315322468i
-0.0979211156278709+0.0260182947499973i
-0.0747905027866003-0.0279538552662238i
-0.00477915472812797-0.0178093519654428i
0.0346543170918265+0.0252496629747429i
0.0138832574580266+0.0696500971423719i
-0.0554366624462455+0.0845963040246491i
-0.0719537408564067+0.0623418939329469i
-0.0861849336290873+0.0367581926178855i
-0.0591955583093019+0.00243915881903019i
-0.0419581196328495+0.000355802790373314i
-0.03438301498377+0.00786123507366072i
-0.00550889880109115+0.0489687600831447i
-0.0793667422928245+0.0784510308528845i
-0.131185957869923+0.0588693910423322i
-0.198674312412103+0.0410750041277186i
-0.157116489886696-0.010973638067062i
-0.0558240063496172-0.0751942498430548i
-0.0594067271578881-0.0630987245310159i
-0.0138156373153178-0.0351516530810673i
-0.0350300654749479-0.00151858571096963i
-0.0335891665915406-0.00160655373459116i
-0.0163128569375281-0.0322472248611158i
-0.0598450683917988-0.0218902146478946i
-0.0255290257188555-0.061435940705606i
-0.000744076722364627-0.0648716471608124i
0.038409803701504-1.03018854817347e-05i
0.0418210790094852+0.0612325124834801i
-0.0158019554215874+0.106376914554607i
-0.0592244006972558+0.106592091442088i
-0.106120667618104+0.0710406219141654i
-0.0715542320325373-0.00410190501962699i
-0.0338602424770647-0.0121997505228747i
-0.0389998575395802-0.000548924300488202i
-0.00762744471020064+0.0196631809088029i
-0.024934479625919+0.0772207439518626i
-0.0650055011503275+0.0709269081238091i
-0.101227799989865+0.0272277061254166i
-0.0758686061709-0.0347124687902379i
-0.0198254112005227-0.0516019074066471i
-0.00703310852735223-0.0127561179855755i
0.0367807088632724+0.0341383145548958i
0.0188199666827097+0.0854468692668548i
-0.00580417824818825+0.0686278665680904i
-0.0591020371415335+0.0568195591844038i
-0.105887482312949+0.0371996368760716i
-0.0653351803238901-0.0175497896319656i
-0.0453045904957112-0.00172644350095598i
-0.0269459167485853+0.0380101326266729i
-0.034287159092905+0.0837124789677666i
-0.0864365262571856+0.0821071524245621i
-0.118597996815191+0.0522554440419215i
-0.135349415722874-0.00234701479443998i
-0.107872543410823-0.0774110245045316i
-0.0471046604239445-0.114237261958992i
0.00132569372798622-0.0912676115792594i
0.0155005310065426-0.0221232890502515i
-0.0387347515432133+0.0353235701949144i
-0.04979214968594+0.0555457224740778i
-0.0767091883831184-0.0232253547703968i
-0.0913239516694554-0.0493699785966282i
-0.0201150781971069-0.0318138270111803i
0.00790961133427816+2.74220699559479e-05i
0.0315241571658808+0.0606482304022621i
0.00863842666183999+0.0637524872278537i
-0.0525673943157004+0.0747624045635168i
-0.0799310049993157+0.0667353158168577i
-0.100377231309943+0.0278198485475892i
-0.0738197622445173-0.0129950382817167i
-0.0351305341465224-0.0269059062375275i
-0.00208299498258314-0.0490522051371637i
-0.0075536204948985+0.0315333763326089i
-0.0319143541690276+0.0862786371864502i
-0.0588865120664811+0.00667189793339322i
-0.125167843497943-0.00105614379296985i
-0.133617107004766-0.027389867295252i
-0.0418449244222429-0.0353524525561824i
0.023740790395011-0.0264087457162849i
0.00454440349852518+0.00134299219613245i
-0.00118376308044429+0.0636102889675006i
-0.0541376834618485+0.0839952654722277i
-0.0989868734899707+0.0711126769271513i
-0.1042360992431+0.0236198697962381i
-0.0753257701806717+0.00182027133577i
0.0198949420919708-0.0508157648377644i
0.0365299821501971-0.016641726881101i
-0.0143490301114328+0.0564297885495673i
-0.0479045372308462+0.0405132301743343i
-0.0721552394668255+0.0379224668091354i
-0.086179860124152+0.00206204374683651i
-0.0548269304763747-0.00821644173972541i
-0.0138719769432306-0.0457176138183902i
0.0375440823177167-0.0428439624948245i
0.0417524066715821+0.0655768890299581i
-0.00132401989707336+0.0816828355569089i
-0.0522139864247703+0.095442171675985i
-0.11565625741125+0.070160926054083i
-0.125741358914597-0.000165937394623789i
-0.0655027758976395-0.0356470271946699i
-0.0311436459418043-0.0733965538189023i
-0.0110484438538759+0.00563166767994714i
0.00356832233710384+0.020081434984018i
-0.0737487465204579+0.00845405301233816i
-0.0873758494169813+0.0199070886163595i
-0.0779511848901451-0.0575400606461117i
-0.0704886114068349-0.0758535195225818i
0.0163520591702617-0.0779759267118358i
0.070370604073962-0.0151471035298148i
0.0436966041200338+0.0308484904783546i
-0.0121258934939514+0.0409206932538121i
-0.0428684726001147+0.0747706582168482i
-0.0457559849476094+0.0350908822329755i
-0.0532837357404698-0.00845671363687112i
-0.0456469352334015-0.00490686392686629i
0.005573541148732+0.00867421858675263i
0.0153295738842761+0.0369144069467597i
-0.0358386425339972+0.107629711119828i
-0.0806773874870957+0.0697785720938375i
-0.0906812956513346-0.00516550475772792i
-0.12449534564771-0.00762118238867279i
-0.0585641113235879-0.044310152423249i
0.00780860141910015-0.0655512294076966i
-0.017537849964529-0.00693664833276123i
0.0118274214344448+0.0660190692576062i
-0.0381047273547762+0.0725630334428629i
-0.0614356569064732+0.0428528725921074i
-0.03436851950917-0.00107325219760723i
-0.0272079189010127+0.000578817058759824i
6.95692714006422e-05+0.00769202108676292i
0.0268377481612795+0.0448759211516592i
0.0266287469786602+0.0930234960906857i
-0.0809962551315067+0.0905141683433154i
-0.120631001568505+0.0856502265693734i
-0.115525944306216+0.00987986437792209i
-0.137186647054126-0.0136910782008466i
-0.0726082189300682+0.0114902200038003i
-0.0536468502153421+0.0155350613708262i
-0.0321351090998572+0.0125508714294488i
-0.0204454339682998+0.0346737702311052i
-0.0770866371139171+0.0378664853218648i
-0.0963904143790804-0.026163944851467i
-0.0878338696550702-0.0526984256966764i
-0.0312952457297786-0.0670728957020206i
0.0111284015671157-0.0657797423118643i
0.0444198043971377-0.0190891123862853i
0.0337304587657462+0.0240038301834851i
0.00445216788956064+0.0419275134051421i
-0.0395217947926115+0.0396830329966691i
-0.0902308686350061-0.00145447366604311i
-0.0303605780451375-0.0214889637480909i
0.0140361526198651-0.0391145653888344i
0.0501931297753637-0.0347805758082656i
0.0295372782370366+0.022883640039353i
-0.00958545158898562+0.0412243221047479i
-0.0287549771959132+0.0372570485164232i
-0.0922440625386683+0.0381165372134518i
-0.0595398758210078-0.00673526549929611i
-0.0210717719148266-0.0271658516320347i
0.0203559591724054-0.00108603712501426i
0.0713592262874378+0.0136453051613911i
0.00387971071156962+0.0645846872471108i
-0.0329066123214141+0.0704680619557924i
-0.0997949536073958+0.0540108798549581i
-0.129982533199165+0.0185894362152751i
-0.0593485355008628-0.0336067915966877i
-0.0429883936984824-0.0124378544929928i
0.00340112164824786+0.0093267520467737i
-0.00636747954595113+0.0565828367465165i
-0.0406243652847366+0.0939973814892509i
-0.107217903115361+0.0504621007790044i
-0.154090385575438-0.00642430771154666i
-0.0977547173973924-0.0471386144140685i
-0.0485179156011544-0.0564639179572309i
0.014022834765063-0.0324239360730488i
0.0374831610139549+0.0147100205312375i
-0.0176426576437148+0.0281751045891437i
-0.069688828363666+0.0144613151665022i
-0.0743492320509776+0.0128688421380379i
-0.0790027626259435-0.013221184303493i
-0.026420538056965-0.0569813707583118i
0.0140231503632349-0.0482571061058078i
0.00905106791143712+0.0152804089245599i
-0.00788534735108111+0.0522187146480105i
-0.0539214422371669+0.0892935559773477i
-0.0560738999535534+0.0520236508927892i
-0.0974997209517164-0.0463918921191788i
-0.106528715326563-0.0339355710875481i
-0.0173106499170665-0.0366010561006043i
0.0165335584286474-0.0375935727732622i
0.0128493752131247+0.0324391861521451i
0.000184683597960627+0.0580760369476955i
-0.0553970085822391+0.0728365986206527i
-0.0900492429594155+0.0251460220124056i
-0.0397643778900142-0.0326297753711134i
-0.0164342314106751-0.0344244312389261i
-0.0207076488757239-0.0169147956444293i
0.0170282457429749+0.0615678073751173i
-0.0128249356833068+0.107692289179419i
-0.0649558036437645+0.0841445153394128i
-0.0820790719853254+0.0509719986770728i
-0.106507935683939+0.0117885923145251i
-0.089897745019347-0.0545617882547967i
0.00185664303831723-0.0518601206572638i
0.0153252764130786+0.0234389072299712i
-0.0224251732702514+0.0467052210382125i
-0.0303795996107596+0.0555538898879051i
-0.0799852978032737+0.0234188405748766i
-0.0736437595871392-0.0457755992117159i
-0.0412275060102194-0.0499683295154048i
-0.00879755707597896-0.0442322449802954i
0.00696293693922023+0.0028179354953499i
-0.00321419364598234+0.0712447192720212i
-0.0129323570335591+0.0763861035710046i
-0.0445857871596358+0.0790916828765194i
-0.0617481681934883+0.0212313196607772i
-0.0834030778697686-0.0200957766021276i
-0.0768564144550861-0.000686748343131145i
-0.0170199270922717-0.00282274326111507i
0.00969479745607967+0.0239711014278519i
-0.0575001090183061+0.0789668115166924i
-0.0895823280545574+0.0693440301201173i
-0.0903417102102143-0.00546946870883404i
-0.104000419031061-0.0438483979693879i
-0.0530496641007977-0.0823575885924365i
-0.00065906803108604-0.0899728309192986i
0.0296901921567642-0.0226715213951088i
0.0183585980916334+0.0570366665396933i
-0.0160370904302006+0.0657743704621765i
-0.0230178343033207+0.0267468467210946i
-0.056419265744782+0.000182965373643467i
-0.0504195165903821-0.0371640959636351i
0.0207187636253602-0.0350132736656585i
0.0708547668537242-0.00692159348499379i
0.0433987413066654+0.0471139096318942i
-0.0118483708486243+0.0748512529912044i
-0.0326717221116607+0.0642865955334987i
-0.0866543219573716+0.0442141328456506i
-0.115286913646359-0.00928901405073823i
-0.0760517049133827-0.0283300454200675i
-0.00434909266922771-0.0106361507727605i
0.040220485162324+0.0282174894878604i
0.00961295256131921+0.0652579774924454i
-0.0419535738486843+0.088984269133354i
-0.0916995542976428+0.0783414741889214i
-0.0886586309961372+0.0118048753194376i
-0.0477439482742298-0.0431992297845495i
-0.00371622434217551-0.0344478380156047i
0.0322026869631934+0.000828231177294581i
0.0161146641252318+0.0627584493074643i
-0.0400500558769541+0.088078233741998i
-0.111337380231229+0.0505254617365347i
-0.101436064873136+0.0230120016944482i
-0.0614969232978666-0.0411658375169172i
-0.0499623009044917-0.0617117102208231i
0.010870396060245-0.021631758134634i
0.00332787684929721+0.00999779638418629i
-0.00967901104852284+0.0489216982194862i
-0.0237928040564896+0.056648604530928i
-0.0842766851614291+0.0286998781737948i
-0.0896673541528263-0.0191434834527423i
-0.0554488458636785-0.0564941336436368i
0.0228124116654022-0.0494709688748516i
0.0414697978811302+0.0101163279619847i
0.0241567686880931+0.0742417986885099i
-0.0216982801252098+0.0978283907010589i
-0.0691836026373198+0.0681190641538311i
-0.106652514144707+0.0177255295519969i
-0.114521292641982-0.0364784739494757i
-0.0361332121246824-0.0450126141479602i
0.000679148546125072+0.0179445823557829i
0.00820792523995413+0.0301870729539601i
-0.0426161997925191+0.0674034085521654i
-0.105253821165573+0.0627262732137103i
-0.100822631215084-0.0206391664852548i
-0.0854961950135239-0.0194523132376246i
-0.0211750948747719-0.0697489407526621i
0.0473335087799549-0.0605648450620874i
0.0390641450377715+0.0306663832930502i
0.0151569328761493+0.0622349505409874i
-0.0102737658626727+0.0714664556496242i
-0.0310824721041615+0.0419425535931762i
-0.0575599376764633+0.0468376717676615i
-0.0369485000823456+0.022717128608223i
0.016203907476171+0.00603967546601444i
-0.0119412215200936+0.0388444426653264i
0.00493799985459468+0.106655806760578i
-0.0383563663838602+0.100502669597142i
-0.164752923701243+0.0634946556381595i
-0.150023388722198+0.0629112869192617i
-0.0949578447892467-0.0520475087593894i
-0.0378187997896102-0.0331139491639582i
0.0051775293203308-0.00121063687831911i
-0.0217687141063984+0.0105115659792583i
-0.0879030318398386+0.064773746552388i
-0.117761233448595+0.0367844661038651i
-0.0859842931785986+0.0132395247124169i
-0.0887777313125714-0.0611257077157417i
-0.0365065230654753-0.0610901586418128i
0.0324195452100295-0.0297879053230141i
0.0424618871591875+0.00536861598977325i
0.0383293805661154+0.0531878466804143i
-0.0185303208971338+0.0620147881492897i
-0.0824047614036927+0.0553361158120394i
-0.0912195005239014-0.00985564199850423i
-0.0915166312937323-0.0312941410808269i
-0.054091687832353-0.023824578964598i
0.0267855581613625-0.00398878215832422i
0.0152830032540442+0.0343895183979475i
-0.0270803461403078+0.0420428822624578i
-0.0959918614627587+0.066710914885083i
-0.114209697248448+0.00247776399619492i
-0.0247255840201006-0.0891416266848784i
-0.00881650701535807-0.0420246774248129i
0.0208158150505015-0.0243347201459659i
0.0491521755537936-0.00481206576349252i
-0.00559495528069745+0.0478642114196602i
-0.0556527426648735+0.0694534836108214i
-0.0930387854704028+0.0605729166099895i
-0.0758937891805158-0.0184322042407109i
-0.0386424584785004-0.0610978272874501i
0.0272220911511887-0.0130242113865769i
0.0527927879515023+0.0552586277386642i
-0.0105360335486479+0.0954506204238343i
-0.0384408414275863+0.100606673327685i
-0.100943384489534+0.0738471831903985i
-0.1314143257207+0.0303359083842127i
-0.0856042712750313-0.0403111442616316i
-0.0350590125656135-0.0221946189837021i
-0.0124200674568404+0.0308839496801309i
-0.016472442968241+0.0412544672936334i
-0.0289275892542058+0.070211730966526i
-0.098869923259186+0.059779966139701i
-0.115335263247515+0.0322980447052145i
-0.0810686560245531-0.0414458643930774i
-0.0878533139843257-0.0737955000442326i
-0.0340484565346304-0.0586368735988404i
0.0148645681938665-0.0114690229230945i
-0.0075398798532156+0.066631611998484i
-0.0501715881172824+0.0675423208574117i
-0.100563633307249+0.0452385777682945i
-0.0455662673444086+0.00986694728541921i
-0.0135576683662488-0.0255364932584498i
-0.0188513247843058-0.0391196341946254i
0.0221743490026+0.0175820707479426i
-0.0063245926933755+0.0831360139902967i
-0.0403708850216654+0.112632260009728i
-0.0765935377886868+0.0932006335552358i
-0.117111831611043+0.0103071146209338i
-0.0876644543233547-0.0143532545040736i
-0.0237895201405383-0.0217259874634556i
0.00612664040283078-0.0242297713865354i
-0.00719117928961078+0.0345173511607424i
-0.0279937298433883+0.0528497588922216i
-0.091681877135953+0.0424119397543184i
-0.110302746953238-0.00212868608102906i
-0.0606243624432712-0.0643955748795971i
-0.0535709710142779-0.0589292271157512i
0.0108916195237154-0.0705790673001328i
0.0564031843709513+0.0227005453643201i
-0.00991500138604543+0.0791084562069069i
-0.0372759057050434+0.063060210642138i
-0.043609724770609+0.0785994796018807i
-0.0599124596126665+0.00547854757655421i
-0.0346011403546924-0.0071835098290402i
-0.0152707207905406+0.000572963425912917i
0.0199384116672407+0.0545137641459437i
-0.00453317207965157+0.116502752535687i
-0.081723643516834+0.0858816430705453i
-0.113506599648222+0.0635684198758289i
-0.123418805197745-0.00497023521486436i
-0.0897916444840349-0.0355119247961592i
-0.0721585605388047-0.0404899041845037i
-0.0152861716229061-0.0445305372018288i
0.0190933174189169+0.0351636350152019i
-0.0531256488322298+0.032775025788233i
-0.0683043626488454+0.0298650824927272i
-0.0681847735356446+0.0363680161562718i
-0.0860960359659782-0.0420263315685687i
-0.0237443630387694-0.0691993028117683i
0.015810955369258-0.0245488080566794i
0.020022647796551+0.0350281985047284i
0.0180704535859171+0.0778033546694065i
-0.0364467830228185+0.0973439174429296i
-0.0895782342462792+0.0461638910500087i
-0.0935311989060326+0.026833196120551i
-0.0680600343184585+0.0139864807151383i
-0.0136933178251077-0.0555256613522124i
0.0368604841405448+0.000415311040964823i
0.00434067391843832+0.0589599804495817i
-0.036315528986145+0.0232704400361903i
-0.0769214252697347+0.0339087713511759i
-0.105059930936386+0.0038875306800455i
-0.0780688638715528-0.0711475535790912i
-0.031103238843389-0.0725508288435451i
0.00385200743043632-0.0313731799615201i
0.0454108383480179-0.00165329125551065i
0.00525392205997897+0.0152877710224052i
-0.0598855471084479+0.0656834354397572i
-0.0619025009941012+0.0632898738972442i
-0.0673748418728264-0.015642037808064i
0.00251387644211721-0.0144538083536699i
0.0268994310188656+0.0132714019384283i
0.0116204903116795+0.0577132232181426i
0.0164467559076063+0.101013640476459i
-0.0311434371443561+0.0805874961106091i
-0.0960330391855202+0.0735349448008241i
-0.158382628262995+0.022827606869248i
-0.102200497693556+0.00179483917959814i
-0.0220913143903792-0.0194519864920475i
-0.0141290615650639-0.0239844734469531i
-0.00473552366462923+0.0756682523278721i
-0.057850153876611+0.0724954699669489i
-0.0672238971161916+0.0175882273277373i
-0.0983451783354274+0.000463706690663086i
-0.100077671211966-0.0326785019963042i
-0.0247888933314297-0.0413871800987165i
-0.00206843501168322-0.0246027334602487i
0.00611266907983135+0.0162036478916236i
-0.0448012547332863+0.0720856645590433i
-0.0532710048816973+0.0797716418212786i
-0.101331913632515+0.0242076808233074i
-0.108521187194368-0.00694903819312333i
-0.0583168898460142-0.0109504663032071i
-0.0166104681959749-0.00647500147334816i
0.0537734099907404+0.0123803462316034i
0.0163291457935614+0.00147972993753818i
-0.0218360745370837+0.0377330117054995i
-0.0671701162304572+0.00893357054710357i
-0.108880906350261-0.0506672078700325i
-0.0972015183464714-0.0352176570429942i
-0.0365002017690786-0.033333509943279i
0.0112438832672248+0.00698913211459474i
0.0231411345274546+0.0419410044059818i
0.0105742773364476+0.080858572661175i
-0.0772361793091478+0.0544485975156244i
-0.0753295451483052+0.00172527954859707i
-0.0349931139586752+0.0147569590767672i
-0.0219213537060202-0.0188675785154264i
0.0107136661860217-0.0155042693161913i
0.0308125522106303+0.0434272727804898i
-0.00775918974323267+0.0749711902515052i
-0.0607604364994501+0.0570736729745796i
-0.0745884929397656+0.0233366415271182i
-0.0942606021117474-0.0109874947675264i
-0.0614903078067693-0.060951089871094i
-0.0307231811033371-0.0276889963513056i
-0.00150308920264291+0.0264101775325789i
0.0107965472159979+0.0243403463322135i
-0.0155793628482757+0.0471857009752371i
-0.0769796776870466+0.0478175799800605i
-0.111641852573565+0.00931841375924715i
-0.089951717935454-0.016249847317908i
-0.054289178938868-0.022058305086186i
-0.00833910458000844+0.000752053779657864i
-0.0262081070488192+0.0103570275810899i
-0.0376763311657027+0.0610949167694691i
-0.0734472417079869+0.0850777031606228i
-0.0940541507071189+0.0165786311840077i
-0.114037553542771-0.00392219642647773i
-0.100206123095381-0.0470812624925276i
-0.00111882879680576-0.0456522562849214i
0.0098555741423807-0.0111972459492172i
-0.0230290526742942+0.0204420463399159i
-0.0668944180640706+0.0559448510201675i
-0.0773381204354735+0.0217292595409827i
-0.108135649514158-0.00485928495383986i
-0.0586011507776256-0.0628623371815717i
0.0560633786015541-0.0592376154093053i
0.0137291405220261-0.00485220811230285i
0.0336854608351583+0.0580879089702653i
0.026164895924472+0.0972266258112917i
-0.049955237852774+0.0624862424946822i
-0.0703669987235511+0.0306044979540919i
-0.0614833477478533-0.00473482330955617i
-0.0188648594776955-0.00214800573211146i
-0.0177185145702232+0.00233028119917633i
0.0221697913631963+0.0461185735905197i
-0.00997728961943498+0.0598919607570617i
-0.0890362686467622+0.0286365858396083i
-0.0781128175697771+0.0461748520049938i
-0.101052351453368-0.00867395975566025i
-0.075490805628661-0.0406409228341051i
-0.0269783000165919-0.0358742888854203i
-0.00134776517319591-0.028249633879404i
0.0310902877649086+0.0305637450632614i
-0.0415425670687926+0.0652387178528531i
-0.0894077748562508+0.0152397951577538i
-0.0531798353239337-0.0240540555551068i
-0.0323420559271806-0.0299967693951018i
-0.00027784599305509-0.0332148460086943i
0.0508135059311061+0.0529978261579331i
0.0330175842079797+0.0477726293958562i
-0.0443256142945054+0.0696987098090339i
-0.0599537500613928+0.129784680352091i
-0.0888620854450796+0.033785341039468i
-0.0739363640303155-0.0249702463174507i
-0.0231886363538955-0.0178360585440913i
-0.0217634766868246+0.0266099203504698i
-0.0129135738973697+0.0176936116196151i
-0.0540238887733219+0.0480430642021127i
-0.0832561985767874+0.0737393588457964i
-0.12731528387663+0.00386365201793144i
-0.126657448067892-0.00803206167778281i
-0.0658425520689017-0.0534947128768933i
-0.0188305835010831-0.0469632418584473i
0.0273765019301975-0.011819429576963i
0.0134571822320255+0.00536023743876139i
-0.00783436107728393+0.0675612586855833i
-0.0633085846401796+0.0207925793845435i
-0.0652441383868275-0.0147393147257246i
-0.0264200005494596-0.0071923065092558i
-0.00126186843007003-0.03546341642112i
0.0526666427995745+0.0410862562140715i
0.0385275430477633+0.0659436295044451i
-0.0107073294549113+0.0661195377348792i
-0.0716725432485653+0.0875547537384234i
-0.0898957677162677+0.0363770012149391i
-0.0622310484101364+0.00297521220001842i
-0.0633717340374802-0.0364377463996017i
-0.0341842196639675-0.0209909624826154i
0.0110211115300779+0.0272944862650254i
-0.0276283655265335+0.0675717098509504i
-0.0802594075844847+0.0679229204898473i
-0.107869854278329+0.0367120189851729i
-0.102696537104316+0.00712523817679496i
-0.0526703828480362-0.0413814541190854i
-0.00960864051758552-0.029980299140362i
0.0043096566560312-0.00414387330584651i
-0.00781187573556966+0.0123815928230773i
-0.00990831523633653+0.067322787096997i
-0.0646340345143483+0.0648375437413629i
-0.0837615153883797+0.0254398978812058i
-0.0563003359990135+0.0175571971788739i
-0.0356038505176655+0.00195460047271291i
0.0307806467627098+0.00271928959388685i
0.0405980671869806+0.0454725581594568i
-0.0121811659888557+0.104556924875853i
-0.0750006484647223+0.0760708868084673i
-0.100025919249244+0.0263364278502756i
-0.0958509694122909+0.00611282234188869i
-0.0724431464010667-0.0262026493801259i
-0.0133245815961462+0.0115795616404462i
-0.000692430523033613+0.0417663163950951i
-0.0214140969653835+0.0345697119710812i
-0.0644107523124313+0.0227094186662018i
-0.07987980035805+0.00504031832739245i
-0.073187930097707-0.0241456523425355i
-0.0739049927744341-0.041060969822524i
-0.00184253735139234-0.00471593202001334i
0.0183477372476346-0.00454531062743795i
-0.0047341015286479+0.0424851193653105i
-0.00671226584005436+0.117955665190625i
-0.0682680217346783+0.085113581431883i
-0.0939632363446504+0.0182530404148081i
-0.056428013691174+0.011341680994575i
-0.00259734224982458+0.00298568070723078i
0.0248574679435899-0.0108578320943102i
-0.00691448554053173+0.0224748577433153i
-0.0500588606644767+0.0773234347609906i
-0.0847288742180447+0.0932233098188816i
-0.0824297975929259+0.0568218816383197i
-0.0893395037957273+0.0340402603895401i
-0.0635797328973949-0.027937846505111i
-0.00684376546119966-0.018308148930857i
0.0103983087340397+0.0182581367176319i
0.00422913092530988+0.0185928677170394i
-0.030252823814048+0.0363487157787573i
-0.0431900537415825+0.00808755877041607i
-0.0393132385123034-0.00585821865755608i
-0.0157740017123401-0.00774903396743716i
-0.00102484495642547-0.00804657636585009i
0.00968426698612957+0.0169950689792782i
0.0238107989619653+0.0655267222543275i
-0.0055479140841023+0.119482786443572i
-0.0753246163714076+0.0848720784938203i
-0.114660262357087+0.02710773660391i
-0.0830274785774943+0.041210477999886i
-0.0398724150116442+0.010815462404631i
-0.0190922589916875+0.0295951113513263i
-0.0252738762103122+0.0635550699213761i
-0.0433272431609604+0.0614482307224776i
-0.0943717035970353+0.0753900719773371i
-0.10489501689899+0.0178964728668544i
-0.0864953499465889-0.0416016104118837i
-0.0642512787639975-0.0766566440531977i
0.0248544291278296-0.048466242358767i
0.0280943413674049+0.0055712310340893i
0.000356953368922814+0.0271321049702972i
0.00139098023934574+0.0650969534094103i
-0.0286162118749923+0.0345210071883274i
-0.0130463509599337-0.00977661895768167i
-0.00718066490316282-0.0119078708811813i
0.0189639998377522-0.00266699416213124i
0.047143673555816+0.0381310451827275i
0.0555024885237076+0.0505931836717449i
0.0399331224598257+0.0719178094116794i
-0.0540306380470801+0.0914085304256199i
-0.0889914778849394+0.0528563088378845i
-0.0781679978149713+0.0428318295097557i
-0.0535097751117805+0.0362392724758296i
-0.0462761780323021+0.00966210141561748i
-0.0402105457667111+0.0507265173999679i
-0.0275469384966894+0.0862653589181231i
-0.0870732935940387+0.0726467048391219i
-0.0771615038297548+0.0647181512024574i
-0.0866276016014723+0.0257112011208999i
-0.0807548716341074-0.0496803596661341i
-0.000399274697810594-0.0445784179694512i
[truncated: 234,044 more chars]
