# Supplementary material for: Time-frequency analysis reveals an association between the specific nuclear magnetic resonance (NMR) signal properties of serum samples and arteriosclerotic lesion progression in a diabetes mouse model
Source: PLoS One. 2024 Mar 8;19(3):e0299641. doi: 10.1371/journal.pone.0299641 (PMC10923453; doi:10.1371/journal.pone.0299641)
Supplement: S1 Data — (ZIP) [file pone.0299641.s003.zip › SupplementData/fid_B14-1.txt]

0+0i
0+0i
0+0i
0+0i
0+0i
0+0i
0+0i
0+0i
0+0i
0+0i
0+0i
0+0i
0+0i
0+0i
0+0i
0+0i
0+0i
0+0i
0+0i
0+0i
0+0i
0+0i
0+0i
0+0i
0+0i
0+0i
0+0i
0+0i
0+0i
0+0i
0+0i
0+0i
4.98793526332968e-06-1.59678669795138e-05i
-0.000650318153539799+0.0023005414487824i
0.0400919028541004-0.09063554336864i
0.135005726388537-0.103800739816077i
0.0195926726987319+0.145500488933961i
0.121755828860826-0.184468948400555i
-0.112143616411858+0.386230837615805i
0.0552276630114966-0.430501161537774i
-0.0263476500758434+0.396226427201532i
-0.0530867644946929-0.330715052202188i
0.295386705287206-0.00607321473195574i
-0.409350987538498+0.546383423163799i
0.673220020364776-1.17192598736909i
-0.902884639319967+2.12633648779839i
0.983744966007411-3.03866326364062i
-1.08001008607363+3.97849489641915i
0.891623183400966-4.80673996148799i
-0.463389597178252+5.35567499133388i
-0.493035207846277-5.58925788421732i
1.96946044387326+7.97057181402426i
-76.0406655953867+129.066341410916i
-141.697632415759+84.0609471049833i
-110.960225896987-35.107503531293i
-44.3412721962644-66.3025838071889i
21.4386142058288-55.0244934000824i
35.9044991415777+8.27533859159966i
2.14954218675962+45.6889616037483i
-46.2770398456872+42.4190093535658i
-70.3907072890647-1.01520051069838i
-50.3605075525416-49.1821262292077i
-3.97823133721301-66.4535378870719i
39.5257253826022-49.4853676253729i
53.323062202505-11.1724847052551i
37.278930995879+15.9698967695976i
9.71596315526376+18.7727333374924i
-5.99612353660435-0.285346171649699i
0.251759614402782-20.5581572390384i
20.0949604110102-24.4065123222738i
35.8475473155783-8.42068152085871i
34.1285383801823+16.1379042268644i
15.2754771725357+32.1480939225117i
-8.57546532417951+29.780881295236i
-22.9809872955096+12.0656656970757i
-21.2268228888916-8.6319519540997i
-7.25416604777384-19.7141100398713i
8.30443716502411-16.3624134170379i
15.5556440971999-2.64017052893493i
10.7315968358532+12.2501651889821i
-2.94189868910139+19.7852585873747i
-17.7322818000752+16.2856106494854i
-26.0068056172396+3.95138746588256i
-23.3390709005711-10.3958217099585i
-10.7051570973582-18.9273540080744i
5.32888370414683-16.1582112855426i
15.6572421825164-2.35442641953268i
13.552572370466+15.4678358182053i
-0.784506750388052+27.1502022495369i
-19.215062792947+25.2973719226083i
-30.1953296336335+10.7135912792179i
-26.3513293311619-7.35396721105368i
-9.84285656806691-17.0179489670958i
8.21588138249431-11.8900523885031i
15.6245698559735+3.86925657731444i
8.00110892358128+18.3002992475737i
-7.82371955779549+20.2031503376801i
-18.3541484149309+7.62685810875376i
-13.5634230616134-9.98536708064167i
5.25969809522893-18.5613685415175i
25.8063428577578-9.9000087511781i
33.4616894978614+11.4848659525596i
22.3065378858603+31.1462539499843i
0.12006152485832+35.1890376697504i
-17.0803475696698+20.7617764495755i
-16.9611774255593-1.24174362356799i
-0.197772650934324-14.3107113316769i
19.6784279567193-8.54743285595789i
26.4316663397811+11.5038094881445i
13.6274787369097+29.9023100803273i
-10.0679394262622+31.6548040730566i
-27.4839284454277+13.9692492504431i
-25.8049758896297-11.3153500284259i
-6.33100714275535-26.4629141083048i
16.2438144374321-21.3114137391048i
24.9145159497461-0.56382031220273i
12.8335278224341+19.3555971019945i
-11.4915339679636+22.5007816564078i
-30.3171912472147+5.44188163767112i
-29.7607388722939-20.6568295311572i
-9.70785714916596-38.1431338760143i
16.5559065198711-35.3317149929944i
31.9631484870067-14.6690905423741i
27.6208398014123+9.58912830617517i
8.51737957754277+21.9790793553082i
-10.8472557071167+16.3796167597168i
-17.2320571256305-0.429810202070853i
-7.58167868987774-14.4787081754167i
9.65687900306888-14.8045124500219i
21.2390071305087-0.769671627140029i
18.6490732319049+18.2182730191394i
3.49883802232849+30.0046455684323i
-14.4482453647119+28.1348605403457i
-24.6664136738006+15.3862379543248i
-22.7560153449655+0.89100822775323i
-12.4451295936618-6.38904438667062i
-2.16987885865214-3.65259358174238i
1.02904651474452+4.92215948606143i
-3.98085135053331+11.6572883074785i
-12.5508791580677+10.8718236512835i
-17.8002455206641+2.4772331813586i
-14.9680163885151-8.657758162604i
-4.50932522902931-15.616544506915i
8.42549773469784-14.0583887199606i
17.2729035163542-4.61136084593544i
17.6276674664378+7.5594685968647i
10.0780245880736+15.6473028292672i
-0.133915415303838+15.3586679772184i
-6.24049131483627+7.62656104834696i
-4.02323130949735-1.64483260089875i
4.91479916546399-5.3133482330225i
13.9491687978923+0.476686664512977i
15.3000110298094+12.7983011494793i
5.42169679173405+23.3215436289413i
-11.6104295459277+23.5417056972934i
-26.1017257453827+10.4765281422588i
-28.4690777136535-10.1804237236945i
-16.1264876784943-27.2709151658824i
4.20342149808467-31.2534241367379i
20.7870202953564-20.6053319828909i
24.4587672429892-3.22823680957652i
14.9515847767848+9.15137850572892i
1.03395180204993+9.03650284941498i
-5.96470972767804-1.57018133133315i
-0.572543822535579-12.5702515278516i
12.9753838059224-13.8478737009972i
23.8712940955994-2.56851447853904i
22.9105875236009+14.6418102180136i
9.42438582911054+26.4834670561858i
-8.33482781647728+25.522314606856i
-19.3692324747515+13.3072766693202i
-17.9752563056811-0.948363444044348i
-7.60359341286197-7.41345533125806i
2.04556216561817-2.95459874692315i
2.90289672707787+6.92413250234981i
-5.58992888590758+12.8959450489979i
-16.3868903731651+8.9983850324216i
-20.4227493452267-2.811949958126i
-13.6109402102079-14.330819933118i
0.223024541183103-17.4534851885571i
12.0612551215236-9.78248816690123i
14.4817218446672+3.46271114333193i
6.66236739895193+13.4202056371215i
-5.47249389073004+14.1252238933646i
-13.5672125922605+5.97961931191833i
-12.6763178636853-4.91724211507989i
-4.20363414985634-11.2629764481437i
5.71163155766506-9.55166851803698i
10.5835456405547-1.83611429848254i
7.89720403257341+6.21636185902324i
0.276913051529812+9.25683008276834i
-7.04422765264494+5.47392943886195i
-9.23237355165826-2.57968263362839i
-4.88108763121862-10.0727231293355i
3.46081740829723-12.9021772167335i
11.4557998722035-9.71942189266371i
15.1595361244005-2.38847780962382i
13.3383712457977+5.14684873320775i
7.74750717592998+9.27938772219908i
1.96269126909909+8.78314045145227i
-0.748256642033063+5.22146960057269i
0.399868186074785+1.97527063587255i
3.46312678987711+2.03730289111548i
4.79920133949147+5.8784490454296i
1.84799470502513+10.769379479685i
-5.02938403955279+12.5589578858989i
-12.3742843681163+8.60054125363246i
-15.4188595910952-0.178606913709132i
-11.8429928495046-9.18237282088551i
-3.32856469899066-13.2259001952447i
5.05242071575237-10.2006030630846i
8.15506649476879-2.49538757898188i
4.6446372815093+4.1045425268058i
-1.97751081694174+4.69398252421578i
-5.70325408027397-0.966124061625908i
-2.62281541756602-8.21689494523844i
6.06331066631231-10.5581864941765i
14.5511491693673-4.82912512163903i
16.466497538859+6.28361077904017i
9.6971441683481+15.9212774373229i
-1.8595660696324+17.7277256366357i
-10.9305627424611+10.6443835800807i
-11.8975478616029-0.344873714211368i
-4.90212592545998-7.73293173451591i
4.43528976278416-6.84035935194653i
9.13390787000725+0.864749294526459i
5.83341767080211+8.99571082896665i
-2.74739967683884+11.133559377094i
-10.2837878697198+5.43202807566619i
-11.1944963833484-4.3196010427523i
-4.77256763247964-11.4738221964785i
4.41602456364885-11.3928850552059i
10.3004736263666-4.5748833558461i
9.14175258087461+3.96013361016i
2.2627120122055+8.41425856047257i
-5.38371264615017+6.21184147198906i
-8.97154815336005-0.644404418293706i
-6.58330480150922-7.32799515273506i
-0.556419399613161-9.76442726083518i
4.77917009968728-7.13077508457545i
6.32260545984049-1.95162168225801i
3.64624942406662+1.94308389792319i
-0.765376205691669+2.17668988491479i
-3.52424967153515-0.865665110461427i
-2.87737334809397-4.69608279295512i
0.777338398019078-6.53903905088499i
5.2009512680906-5.05672151705548i
7.79489132973374-0.908412359085985i
7.24684934722887+3.77919956630212i
4.02310587470008+6.8352523198111i
0.0367797897889596+7.22260601492608i
-2.69395480037686+5.45045925498981i
-2.93790396232165+3.11230081838023i
-1.13501928410427+2.0082197622524i
0.789161698013231+3.12844401242524i
0.932871968016998+5.69312411538534i
-1.74848255876484+7.7843278708321i
-6.1774244364524+7.24771049001857i
-9.59261956880945+3.28664212212014i
-9.42855663608969-2.59721491367167i
-4.83041726156338-7.46034016360333i
2.07842552003119-8.34024736370278i
7.63649063847827-4.5674781714015i
8.80922748042707+1.53776709675037i
5.18886288650383+6.09228574114924i
-0.249902578444641+6.11328365788843i
-3.44149613249913+1.78833889670894i
-1.85034410106206-3.71078190916357i
3.63377093335078-6.2447793767418i
9.06329503957616-3.65154688836029i
10.4308725884593+2.42985446381899i
6.46973321727824+7.81483022979493i
-0.329617835821636+8.6486873923932i
-5.51716331450636+4.26878985119602i
-5.91295330142614-2.45071753637826i
-1.66747889562508-7.15389722612875i
3.77693731093117-7.11128220375929i
6.50794865763953-3.32626532998258i
5.02678097355234+0.784594946887697i
1.08109937567586+1.95813141450677i
-1.79130633350631-0.483645593418658i
-1.24461011066119-4.13881613189314i
2.11599796452437-5.71473594208719i
5.36912965058241-3.47448785642933i
5.50879731023364+1.13307566898387i
1.87104952232139+4.73484449667046i
-3.28100383598115+4.71067829054447i
-6.5683185263338+0.937286822275839i
-5.87542001954677-3.95984635934888i
-1.93680788281286-6.61822602554905i
2.44217209308809-5.27356881434533i
4.30929472934304-1.02412793931307i
2.58653359172726+3.30044847467858i
-1.10932026706348+5.00188890624726i
-4.18597794394635+3.31718534957425i
-4.59854604570278-0.031452509513688i
-2.06620941366858-2.53031082282115i
1.60397483354253-2.26587449495323i
4.20081811648517+0.818841073223669i
4.30571092304242+5.07142905222905i
1.80382781142774+8.39832217095432i
-1.92275182564999+9.30932498724238i
-5.15332254576875+7.70153563420836i
-6.6449880535545+4.62493455524032i
-6.04808020313433+1.60188637971239i
-4.06939268211708-0.0441383922093142i
-1.96806052057824-0.0596499115426105i
-0.914216518010561+0.82712963450564i
-1.26365242439985+1.37290051512508i
-2.33495265355473+0.460484044678561i
-2.67413110957802-1.84605279722074i
-1.19402271105638-4.42854017780887i
2.15250058534741-5.65842494011072i
5.86826187762604-4.49564293921503i
7.84086174837755-1.3888906433557i
7.08656850800777+1.87326817393969i
4.12612419872788+3.18841673861327i
1.09429338484553+1.8026039442811i
0.232227163962121-1.18960218626725i
2.16597484506695-3.55289003429103i
5.38803388423807-3.26694843575657i
7.24315557305176-0.400561129574794i
5.95887874341371+2.96387943746456i
1.97240317923864+4.29973131297576i
-2.19578680697467+2.2354099107646i
-3.64699069153389-2.00374329112569i
-1.37008306713383-5.63970377341582i
2.98226969382534-6.11578120470527i
6.30363373902439-2.9476141240707i
6.16235578878023+1.76184174131777i
2.46941614857366+4.99694706011055i
-2.36343603004512+4.89009323614983i
-5.34672667037634+2.06211823064001i
-5.14692765379507-1.22016682547037i
-2.69500028159495-2.44192490162873i
-0.594455031942089-0.916511360428447i
-1.01443299741409+1.80227826744043i
-4.06430629962233+3.41180741983787i
-7.7577877252726+2.16634263918703i
-9.51595734196003-1.55285062353937i
-7.96163376852846-5.6485429273079i
-3.8111006753438-7.7906583488585i
0.674614237984938-6.9147373629199i
3.30309751584967-3.85067799310305i
3.27173501262067-0.467537983413004i
1.57169396670612+1.44852002331929i
0.0216251664709251+1.3562430964945i
0.119374509238589+0.168248866834775i
1.97414548600899-0.485724454003568i
4.37813249294128+0.544814600146452i
5.66273575854209+3.2522037019263i
4.77949577492821+6.51953273873754i
2.01116912202748+8.79948657445549i
-1.47045914209106+8.95757183670713i
-4.1801583098522+6.95347597352896i
-5.14118460541465+3.84535563243623i
-4.32944619756136+0.966936795319651i
-2.60065353932794-0.657634018403647i
-1.15195465768166-0.953832093915401i
-0.527025895676165-0.672029466687067i
-0.564894951506281-0.745399731980473i
-0.570827340726355-1.75108417285823i
0.293459389279157-3.37803363385473i
2.17127484869675-4.59926641945308i
4.49746752010009-4.42704747536186i
6.2295575374039-2.6257688640637i
6.4728736857563+0.00234747289114427i
5.1547313702795+2.18809439220293i
3.01198813904164+2.86127713628004i
1.18423550221769+1.93853541501237i
0.476278735011388+0.467625067799533i
0.760693647115466-0.460848053372944i
1.18614939940976-0.234767130325337i
0.795652454981641+0.876472091822319i
-0.788815530274393+1.71478121176041i
-2.88336494174519+1.10395812707837i
-4.43179644796064-1.05277987938798i
-4.3499353563721-3.82680994587659i
-2.42339245672919-5.87662062732682i
0.299765835775396-5.96965193299891i
2.53019473475008-4.16775098262648i
3.10850340432079-1.53481765325934i
2.04009892338461+0.658490489832082i
0.182760307115263+1.46653994863636i
-1.34314791301535+1.00969778026959i
-1.66301169682679+0.209979115746113i
-1.08133311214558+0.116289723111407i
-0.334800887518514+1.03313791072982i
-0.375096929368453+2.54960139411128i
-1.68775956032662+3.75939283941132i
-3.66791714817199+3.76403911027342i
-5.35120201881205+2.58241879279623i
-5.86667858045349+0.715967377501761i
-5.06441758605956-0.817516033048141i
-3.5683430430947-1.31111891474572i
-2.32277959418798-1.00284401332245i
-1.989206360374-0.470810162482399i
-2.39485696064035-0.448292574279755i
-2.74512172750391-1.2644228868895i
-2.17068645711964-2.63301400228643i
-0.330840066731946-3.65710026826125i
2.20437882145027-3.42645024313146i
4.3145854494244-1.88994839700009i
4.9837437499709+0.287331381682436i
4.01511407398244+2.1288930874341i
2.29346397196475+2.77455303120638i
0.94469434558701+2.12344794014885i
0.913636518739899+0.929127779943097i
2.09206020017297+0.229824571387589i
3.42583457433687+0.645242068159852i
3.88584963109982+2.00123182323196i
2.8247156229559+3.39164228139195i
0.750824443786054+3.82005216898317i
-1.2581721363636+2.87462340104065i
-2.09953933179216+0.952458513923582i
-1.42211833716338-0.897629176595508i
-0.0433583311457799-1.70726381141432i
1.0415994859688-1.23735038780321i
0.916173114811751-0.185923769417057i
-0.276025265892536+0.373454258437872i
-1.59204473150537-0.154028239580298i
-2.22797938779977-1.67187068718172i
-1.55621842453916-3.30389021089239i
-0.105856259898969-4.05619991049648i
1.16976738079057-3.60511828128874i
1.56119152967689-2.28270580605179i
0.868848395634562-0.971675302347686i
-0.257401751517327-0.531044824142118i
-1.05978214509812-1.07781310164018i
-0.960725914186987-2.10115979012207i
-0.0953604312357993-2.75431748889392i
0.90232989170946-2.33985750237197i
1.33662404704848-0.98782325428721i
0.762946986642362+0.658563279464198i
-0.623560795958777+1.72382106493385i
-2.19157811645616+1.60789273524435i
-3.24288590170124+0.35174580573717i
-3.29311083076003-1.41299327943285i
-2.24738081185177-2.68384855001627i
-0.645174826076656-2.81270299771241i
0.680963040635303-1.73104966062102i
1.19622789452572-0.1165066231563i
0.761232468616976+1.14465762422392i
-0.21650393734799+1.44921562247912i
-0.823859500783312+0.777086160336157i
-0.52919692025101-0.0496218065174804i
0.603854213590439-0.104411892788055i
1.79877811458131+1.03614191454069i
1.97052555870141+3.03338452242949i
0.672036863093499+4.67835166028277i
-1.66912045683808+4.83114102074165i
-3.66478447522694+3.27653072495099i
-4.20042155401511+0.743753821218444i
-3.03968044920721-1.24342537368631i
-0.914295539550598-1.68829946369163i
0.584380153723877-0.723898919560361i
0.534869588731995+0.626860670835665i
-0.737830078788632+0.821717282536253i
-1.96936435306443-0.689629576219778i
-1.71554088063705-3.02440548446975i
0.570738868799399-4.71471748308921i
3.81078998190658-4.47628390999992i
6.16819338555964-2.17143827733656i
6.35691428074138+0.934311558322054i
4.38675306732444+3.09709207556311i
1.68918679305021+3.33090646298742i
-0.0700832769236593+1.98976159732835i
-0.000270273392720369+0.384157641192556i
1.2777476421733-0.134906547311433i
2.2997779785706+0.829973200982374i
1.74265399489144+2.40038548855207i
-0.481416616420307+3.20841474080814i
-3.08557714547479+2.36451749440116i
-4.68443235793781+0.066833490511953i
-4.40074263861326-2.50201187963961i
-2.61700144433176-4.10621966161933i
-0.530332962270847-4.14707433509032i
0.595110920804282-3.0871106982903i
0.251998063441896-2.00790683349022i
-0.838704047487053-1.7855328556672i
-1.5712320686653-2.54992353410823i
-1.1587479327369-3.66866540701101i
0.359142930917907-4.27178176730619i
2.20264571507406-3.64066057219242i
3.29768276225174-1.8319968500712i
2.83453561454922+0.370721678599157i
1.10786750649548+1.97391659878035i
-0.935986115907786+2.14087727991618i
-2.32815819076722+0.987699022104417i
-2.26440550669591-0.667675343946371i
-0.922941202068875-1.78623949057073i
0.744421438998909-1.47636434140034i
1.61897444038885+0.121976503097501i
1.1008403393066+2.10291710887781i
-0.593389612644662+3.21454628990586i
-2.44227481689581+2.65897204411131i
-3.12238717592126+0.782928306062766i
-2.1040654032337-1.15123917736972i
0.073298268648294-1.68789449190888i
1.93933532698561-0.344530511223419i
2.1715362513053+2.11050871840155i
0.597921219310808+4.00535328167663i
-1.7426913924418+3.98033765036964i
-3.22393916390351+1.97109302876771i
-2.73517669429342-0.711461299210815i
-0.608239907433961-2.18722592174076i
1.68634816755905-1.490221874756i
2.52990987378556+0.708204560361824i
1.3088197526988+2.55017413754738i
-0.870403610415465+2.45638082755066i
-2.23262371445037+0.179621723167133i
-1.48707883720378-2.79215774416579i
1.23818214602782-4.31333919994571i
4.22131701395036-3.25919228104427i
5.48089677119046-0.262467033345679i
4.21750580899119+2.6070718848203i
1.36446029714125+3.33837674662283i
-1.01897595225176+1.38230147674617i
-1.14747294412068-1.81067793929615i
1.05308549257237-3.86620250839243i
4.01221366351452-3.29353566358996i
5.57229351254247-0.393052380063998i
4.49645810192186+2.87168121040251i
1.40785640665376+4.26836121617394i
-1.82527216227642+2.94481395563575i
-3.12955105904815-0.0794638985344166i
-1.97856310897078-2.66462611576898i
0.482016510277494-3.17139050191418i
2.40374327981496-1.39704084399858i
2.18321911217873+1.30731272361389i
-0.0801215480073267+2.88140191472589i
-2.96262456091121+2.26263066379127i
-4.68153081159486-0.128876605343085i
-4.2454264072931-2.7325840639226i
-2.14536726159902-3.91639807804283i
0.101584234856706-3.13017769431596i
0.976728294502919-1.10153244266865i
0.062070424777003+0.649777074144392i
-1.88750356050864+0.858567554401122i
-3.35636465989906-0.584756049748616i
-3.11138813864583-2.66650162641374i
-1.06401780919424-3.97488708402335i
1.77356706929814-3.42579315842368i
3.75614230234806-1.16751730813108i
3.76864232320592+1.64264847121144i
1.93759116079378+3.62779402039489i
-0.481147706963396+3.79251622910399i
-1.87092138110826+2.37589653634984i
-1.46438175381602+0.704675913973815i
0.446116579684003+0.1100750303667i
2.38166214510601+1.25027811100661i
2.72009348277963+3.58735060776447i
0.966842738719721+5.52930233219183i
-1.95621077260467+5.72287003900639i
-4.24226048616896+3.74529236739275i
-4.42631839461695+0.631154354833918i
-2.24908490091912-1.72569714942662i
0.770056633671177-1.95535049772913i
2.63844055492301-0.0312529539368278i
2.07103424093792+2.39929023443465i
-0.474533308528519+3.4147829378893i
-2.98611085707273+1.99333442822635i
-3.51414135446241-1.25783207110963i
-1.33224879805177-4.16866792641928i
2.24678906568271-4.82860279940662i
4.95906469998163-2.74158024303278i
4.88227301667086+0.619955304598284i
2.10992830498492+2.74396384421333i
-1.2266349784215+2.04984733145006i
-2.83378582740643-1.14661427385805i
-1.40847730799242-4.6535603546106i
2.19695983455299-6.00402047040259i
5.50706876927239-4.3152533532231i
6.29134589624755-0.774596582182742i
4.20163887441715+2.23923091121132i
0.902093666711794+2.74494891551622i
-1.2243758424912+0.645138383488551i
-0.695092296972858-2.20651044816994i
1.96103588290102-3.34225260244129i
4.58656295270041-1.57550054207308i
4.94941455993214+2.15532559901948i
2.47084084323098+5.59875487297623i
-1.58907895322152+6.55442778444457i
-4.97782831421864+4.58792918685073i
-5.96218388934607+1.20645153646613i
-4.59075443522968-1.39087856896725i
-2.45073281211029-1.70186327697976i
-1.4121512220632-0.0655873682818062i
-2.39505944501731+1.77034940746341i
-4.7214272216426+1.90956348392463i
-6.47621912105603-0.257247194339014i
-6.14153327848983-3.56275245315503i
-3.50952312827846-6.08298159529751i
0.181847975006917-6.26003751357312i
3.07221451767384-4.00338565677603i
3.89791339708875-0.694255087445422i
2.73015702578907+1.68470468756344i
0.869791678986997+2.00057593942109i
-0.073791082404352+0.629019115341334i
0.770335771504908-1.02127551613737i
2.92930009900886-1.19431406170519i
5.04219870191899+0.678605321575863i
5.53132316613256+3.77923414106686i
3.81618906767918+6.48918265000322i
0.802769166741197+7.23799029067782i
-1.87138945370817+5.63245550082124i
-2.74417083198054+2.76079077647124i
-1.50336259450211+0.466821546716221i
0.777067724247641+0.101485969453388i
2.39872291860257+1.71559145519259i
2.06566057865751+3.89159803602051i
-0.196185814684686+4.85589323709328i
-2.91783062547039+3.62230336974779i
-4.217527136522+0.671622778522023i
-3.22572858902868-2.30213585902708i
-0.525354153385931-3.59200498286636i
2.08503179738834-2.5599883751259i
2.79175284116742-0.216328902965261i
1.19868432118316+1.53020185600532i
-1.54922497093578+1.16447985842963i
-3.26651874041189-1.25291239328123i
-2.61832325155565-4.1701876781349i
0.0761884146265968-5.74033427021269i
3.12696291020129-4.86674766567585i
4.44488216398236-2.24777060395116i
3.34497813479763+0.283123651231136i
0.681533074275253+1.04266388944815i
-1.417313548772-0.416477691854449i
-1.29815472880147-2.70954736201651i
0.929346194966363-3.87727469878267i
3.77545014237344-2.74640335276019i
4.99989776377036+0.294056361073116i
3.55143575641127+3.49926274366995i
0.195012858735035+4.95402016069653i
-3.05016020713569+3.90024164951677i
-4.26607425803311+1.36602220791288i
-3.10312599964844-0.725126429367441i
-0.753749386797119-0.94152825027017i
0.761501052552149+0.830781729926834i
0.116224242519311+3.15285730804753i
-2.38130809265409+4.24817623812445i
-4.98312322540963+3.21434433748624i
-5.92571833142679+0.552417912083202i
-4.48466539629987-1.98869688375655i
-1.5521452312422-2.86074054483604i
0.885136277993256-1.59244133505443i
1.43658663811226+0.863307040548148i
-0.0474082252647131+2.72287625703158i
-2.30712786562419+2.69638405161637i
-3.61123155275802+0.809891100303775i
-2.83727496372686-1.65742444196887i
-0.401354950845996-3.09032002704293i
2.25636417657323-2.57391366195765i
3.62932942049057-0.563153994467547i
3.05147223481222+1.61313420224017i
1.36439137090057+2.48550893656285i
-0.106174103910914+1.53599667847058i
-0.0621670424253881-0.335702834803074i
1.65350241851966-1.75974219811838i
3.88436874484639-1.47943608166316i
5.16240729379915+0.50414664636581i
4.56343120661703+2.9896546923988i
2.45405393266905+4.52923367903061i
-0.0137187017775636+4.08599369981629i
-1.39638827925256+2.15270472708934i
-1.02745536993838+0.00279097408073304i
0.387168544049787-1.05752997918129i
1.62901949797318-0.35340198964427i
1.5408911991517+1.26552373190735i
-0.0949673694175256+2.39996647809251i
-2.19554039850437+1.91060197382066i
-3.47714425789937-0.282229074651226i
-3.04930132754527-2.92386004316034i
-1.09702174866807-4.49335764204008i
1.09941674515657-4.11373961462341i
2.18631051943789-2.27638697412865i
1.65697847267253-0.356929433424094i
0.182815436062029+0.324110930342565i
-1.08774726989667-0.658486486884681i
-0.958827141434867-2.3394081236078i
0.608039035767263-3.17270448421846i
2.54737572955398-2.25146902882913i
3.48856725960499+0.189566743882768i
2.49337559522261+2.9334722697383i
0.0845543386844272+4.28939578844914i
-2.50731776754098+3.5424736631802i
-3.83844983840053+1.39022023371075i
-3.30151298034494-0.706253906371394i
-1.62871920884082-1.35297825765953i
-0.0837359649919784-0.394834989622919i
0.111367742366258+1.20285452858604i
-1.0479430579103+2.15480085759817i
-2.50292803890659+1.5538888796048i
-3.01166301657554-0.24713986508944i
-1.89909518739421-1.89991886734559i
0.385189099879459-2.22007006651657i
2.44422100915064-0.796204097849906i
2.9997302584093+1.58722688259231i
1.97565555115475+3.37397597893117i
0.0327192226933914+3.64520160854492i
-1.47844992425031+2.45820685812147i
-1.4783776953094+0.799806422192699i
-0.245224385427542-0.0520109018938i
1.30642772713621+0.375640465514567i
1.94640076596847+1.72803170287835i
1.14315411503556+2.90713493577993i
-0.461657578210803+2.92765267189245i
-1.81741318171447+1.63890170008834i
-1.92544464142424-0.182554445066705i
-0.667866978146043-1.45534056669582i
1.0729600282252-1.44634038533562i
2.17990697908607-0.323458685950122i
2.01662444546497+0.862139665781891i
0.83931001915664+1.36187861588942i
-0.445446901563726+0.746377364091243i
-0.928858744345198-0.541189595977633i
-0.267160452682634-1.5700992100211i
1.01718496948659-1.7363600222317i
1.94215581763312-0.905256377563012i
1.77399031878103+0.268654206544534i
0.48163537768516+0.86527552075716i
-1.02494686402217+0.388774214700273i
-1.79531723662767-0.944901420694381i
-1.2918797070301-2.45715430292001i
0.235205350819194-3.15656401326497i
1.78730721398296-2.69106102721606i
2.53084604587557-1.37286410549949i
2.01554420565082-0.00509417709721956i
0.833116823897164+0.571129940055443i
-0.105631077968243+0.32096917684705i
-0.15480755624875-0.405216243689085i
0.717707021034093-0.76849330227117i
1.70817228367748-0.155101585945712i
1.99138227350927+1.25505411012109i
1.0160340182691+2.80460365896815i
-0.815406968435404+3.56151832321448i
-2.57715117496373+3.0997845611456i
-3.4519988915611+1.73212014515826i
-3.11255988408471+0.283982749770677i
-2.08875762974433-0.418528991523559i
-1.24493596097095-0.203877920571335i
-1.26528065223155+0.489382047534593i
-2.00115181760702+0.846732685688997i
-2.72810209944705+0.284491482849702i
-2.66028031175435-1.01511063066465i
-1.48890235012981-2.28179159761503i
0.23968003219357-2.65630254599436i
1.70555839660411-1.81414838228131i
2.17838541606454-0.368049129649157i
1.69375958030641+0.797220991886269i
0.90559580645441+1.11662788619504i
0.578514018569589+0.523383237577108i
1.1399750449765-0.304042358659876i
2.25791990079187-0.511230941542333i
3.26838920374574+0.293857101850497i
3.36552279242901+1.74051548919198i
2.48227665842985+2.97105202779302i
1.25142817167404+3.22817713344081i
0.365106966471176+2.54052046793665i
0.378780546486446+1.47663972986012i
1.05130057576556+0.852207362879422i
1.77360481587692+1.24516535414612i
1.77943617878412+2.29670006189014i
0.803639955398235+3.26005141464222i
-0.643153082968767+3.28055538312094i
-1.86806731990569+2.19677648611015i
-2.1790875878157+0.586481459328358i
-1.57460169570353-0.750209695556095i
-0.601236760645721-1.08444911192509i
-0.00818954026852794-0.540114318167215i
-0.216521237189483+0.173931396411389i
-1.00307516094659+0.331649560015531i
-1.7567608943585-0.490074664972598i
-1.83956852215765-1.86281626320017i
-1.07350955987727-2.94155810255328i
0.186545699179682-3.12327453661262i
1.24116472498187-2.31379787368394i
1.59069037660087-1.11444346525498i
1.1363869284302-0.263395870517349i
0.376290541488856-0.218992474494051i
-0.0216242578397842-0.789569753208358i
0.193733463800104-1.33906554416642i
0.935029468882598-1.23763960675891i
1.56256347766065-0.353133115954657i
1.57357870525362+0.854947967382333i
0.873590185609492+1.74506526232844i
-0.22914332275659+1.77486803951632i
-0.949842191172531+1.07205058162671i
-0.94242048904231+0.261111233457337i
-0.278672688678033+0.00466794933001487i
0.533149355032063+0.586149349357207i
0.765141264317231+1.60631732106632i
0.28171356885282+2.39948643656068i
-0.644072341433154+2.56371393750957i
-1.43420401758956+1.9809628914073i
-1.57044031363393+1.17122102793207i
-1.03297134940354+0.855010038928669i
-0.352018767170777+1.19067683319712i
-0.136185298174092+1.98184748801576i
-0.653517629641805+2.62480426368302i
-1.80150246838944+2.49310137535361i
-2.84258016622651+1.52085510257928i
-3.11152066039984+0.0883918189599266i
-2.36028208884413-1.20089354169986i
-0.986659162324424-1.74771262024328i
0.232099777669553-1.4330801524902i
0.763606572331361-0.803589762281042i
0.501201507475472-0.45784185839537i
0.028883903181602-0.743493461797589i
0.123831549228026-1.57922982354084i
1.13269521137968-2.31741159010449i
2.68003294950324-2.34191624052386i
4.15735687565352-1.42623143780509i
4.72025662414516+0.129911564851274i
4.05434300427519+1.63910868814859i
2.72368754586068+2.44034884314851i
1.50560633969835+2.37530761402414i
1.05500285074091+1.82894320907557i
1.25360703274009+1.47125029143451i
1.59867883199666+1.74124699850579i
1.33544394208266+2.52396059713498i
0.0864652202671183+3.21560235957644i
-1.69822721148633+3.04382773102921i
-3.14973527820756+1.87988749234152i
-3.46865226467211+0.132518678457287i
-2.65430466630416-1.38508054811085i
-1.34351546212637-1.93118809988591i
-0.457956271833098-1.53691406337479i
-0.533328024814745-0.818697662634409i
-1.3134451080359-0.536267865322462i
-1.93532256681494-1.11171455837322i
-1.66196882200573-2.24034901263711i
-0.40007619489396-2.98767546641673i
1.25913290817128-2.70237327389812i
2.29275579436114-1.36318230111034i
2.05874465301976+0.384608444846832i
0.732726485232724+1.59295532761936i
-0.734155644732429+1.5981471874172i
-1.40226083045617+0.576462999959993i
-0.900093964499735-0.476665703893836i
0.311706458965283-0.741288007154703i
1.24814755388257+0.0562113501050973i
1.14933744158842+1.45599458234922i
0.064270251484119+2.47607130893187i
-1.27740343721459+2.37289830585397i
-2.02526118825593+1.24750696052525i
-1.57650045894045-0.188193274753771i
-0.243562760658308-1.00036712061225i
1.08705115552898-0.581665628011753i
1.675668473891+0.738206201934639i
1.28809792159989+2.07780745433746i
0.337524194991009+2.55890212203181i
-0.38588390742839+1.97987131319204i
-0.286063762220418+1.00192700914183i
0.52114643285335+0.451342706595i
1.47597090146707+0.865623845740831i
1.81334108087193+2.15037994679952i
1.14227869268156+3.48439736390153i
-0.287853181823451+3.98862192433653i
-1.80743604619109+3.30582034355511i
-2.58464612304475+1.73776052576777i
-2.37017179191268+0.201354550549014i
-1.54332657805047-0.524502226859625i
-0.850699496464313-0.389389976793552i
-0.823231294226871+0.153337660969172i
-1.46453875686414+0.297209728430738i
-2.25230673298893-0.580023940061318i
-2.4214418230032-2.30132596899278i
-1.53941306178699-3.99408273040459i
0.2411844363953-4.79713232012541i
2.15968511492611-4.27348408465451i
3.3992838760468-2.75644463325874i
3.48823832618554-1.1961310593235i
2.69920348712074-0.329840547517203i
1.94467773020754-0.437700282700494i
1.89653500412497-0.977901322934788i
2.67764028652201-0.935753150230861i
3.67696830413434+0.137345719203836i
3.84926341181125+2.11605220843968i
2.65652578258267+4.15370001238462i
0.359679247184914+5.05995489801395i
-2.13891000934729+4.46688911409751i
-3.78746572464138+2.76845258241593i
-3.92713143312979+0.902742512759018i
-2.93891504304524-0.0665832768603899i
-1.976137858382+0.111756000193197i
-1.85717177595197+0.833213384137467i
-2.82026030430278+1.12639639279153i
-4.06464385661376+0.31623980024416i
-4.4825543463297-1.45029514601647i
-3.50452257149164-3.24027565962934i
-1.25766935293971-3.96665965824447i
1.00333213585439-3.19809739535735i
2.18839971490859-1.36264240601858i
1.85665425912536+0.43164485584958i
0.452966105474369+1.23202517775563i
-0.758720291128429+0.776217788601572i
-0.880628223286938-0.326517055347298i
0.228924669895107-0.94307208600263i
1.64877315841336-0.498265600014786i
2.29471801838706+0.842210630881491i
1.6294326078754+2.24029711056862i
-0.106974584079438+2.64724306446459i
-1.64152444865135+1.68348920928584i
-1.89147992897884-0.0942955135373007i
-0.678999773188001-1.63470613660269i
1.31372745286302-2.02444194130681i
2.91105785414932-1.05439060559272i
3.25318450721243+0.500121046188696i
2.31812457767911+1.63819209392471i
1.00714303264948+1.73107818556457i
0.412474286201372+0.867055136328806i
1.01585914470831-0.0666360991291343i
2.37696084934471-0.196259004093326i
3.44361211940913+0.904636313948252i
3.20012750896621+2.76261696444775i
1.50117379743494+4.23626402210404i
-0.845958816743331+4.40365394614224i
-2.74996087954168+3.12454948277144i
-3.30615432324598+1.14599833679744i
-2.58348890316947-0.461458845406272i
-1.46659248410303-0.911773377398035i
-0.955169458386922-0.286720265430246i
-1.62935662661744+0.522455741603727i
-3.08759105580526+0.429617911376035i
-4.26833532379343-1.04839638329437i
-4.12985808941622-3.39054107574931i
-2.48608160048778-5.42814703279194i
-0.00895262181132992-6.01293519820703i
2.15182344051257-4.88000376855432i
2.97703734983858-2.86420881055237i
2.45535942254114-1.11965138669415i
1.40907155789833-0.628228544698133i
0.953676094569019-1.39392466466065i
1.75107244533273-2.29446001245311i
3.47664118707694-2.18546081231082i
4.96682995884621-0.485953139427471i
5.17415080536917+2.34612775300947i
3.7201519687937+4.97427579713841i
1.17174692663206+6.07480846885737i
-1.14833462781164+5.40124457075154i
-2.24157289643862+3.74964959657862i
-1.99342813057249+2.38935551238783i
-1.22261872529911+2.30781477094918i
-1.12940207893739+3.30677666636168i
-2.31553021109949+4.33561816643651i
-4.34056742017496+4.12317449703565i
-6.14423899630139+2.21307917740521i
-6.49780962811734-0.703813921416355i
-5.03565724396105-3.3065888349128i
-2.58294217440605-4.32883774752551i
-0.37673513741778-3.71416461094516i
0.585032825236946-2.33554151859325i
0.347051832825376-1.45141713812829i
-0.246504056986318-1.8754391795787i
-0.110130559193727-3.20363703330987i
1.40799921422753-4.27713728119013i
3.77734454526667-3.96221912576463i
5.70326020316451-2.01220887113544i
6.1134801374961+0.814392870155812i
4.77494856756962+3.05559943069777i
2.4386853244885+3.71998027650006i
0.510122254348282+2.75862825537279i
-0.0165954008882443+1.15188963074429i
0.765376623319207+0.213488478421881i
1.93145247430604+0.509537100106422i
2.31997619034655+1.85544961443964i
1.27066618238798+3.1312095971866i
-0.827717049705948+3.27383184579427i
-2.70200305855643+1.87570021901174i
-3.20305738202418-0.389800961039797i
-2.02647941700416-2.21038942096977i
0.0735683326952558-2.70703548031982i
1.85210279709964-1.60301456400338i
2.22701421306771+0.263912453664178i
0.967893352236695+1.59826231905552i
-0.902348034451056+1.63420671155013i
-2.18344314032968+0.52670028778592i
-2.11973595003245-0.926314272411398i
-0.868195920766086-1.68021664849689i
0.461706818142604-1.15585304548303i
0.734102798341182+0.155469030529521i
-0.392357229296482+1.32322461822273i
-2.25322568706221+1.2164491843812i
-3.59935910241409-0.364033645753731i
-3.39238246415927-2.48582067562601i
-1.55668593279895-4.13044704919326i
0.964329441888464-4.26051251998429i
2.77546972182003-2.78536066077087i
3.02384402304305-0.758820871382556i
1.91390912746463+0.601056010338521i
0.638265820034102+0.588830300698679i
0.411547414436908-0.437486792578353i
1.62468019173737-1.31797601153924i
3.6290890537465-0.878844516751653i
4.9311678851482+1.12802567908938i
4.47753992468805+3.81965131611882i
2.21660352032337+5.80748310721566i
-0.703188540735729+5.9510719641979i
-2.72196415861814+4.26910218492167i
-2.99180392625012+1.89614335619872i
-1.64765401915148+0.32969363936056i
-0.0982068856777074+0.383327968178838i
0.345783438600728+1.66954671288894i
-0.681287705041528+2.86615092624346i
-2.55202733787618+2.65416573842992i
-3.80902911483077+0.835994228474479i
-3.3838364370985-1.6858178946177i
-1.29521795963465-3.46316462553107i
1.24845938691777-3.39068981770603i
2.78477580312778-1.56499531954794i
2.48545083594452+0.651303955317703i
0.755542196006513+1.74146191318798i
-0.985209017231713+0.981260055491033i
-1.49058732182032-1.06690557501679i
-0.269380335782507-2.83009332255511i
1.87419510366709-3.1219896625677i
3.48143921500525-1.66993472364823i
3.55147799506213+0.617527752843587i
2.05524473628266+2.17356326395472i
0.0540129279954202+2.02256965701268i
-1.05844822032788+0.350757706509432i
-0.512137607470884-1.57237545226014i
1.26443240849231-2.32078465538576i
3.06314466335934-1.24530646171878i
3.63687952381868+1.05824223372722i
2.42864551926959+3.20991706865479i
0.120426750766115+3.87602363711942i
-1.93391355938887+2.77957627982292i
-2.63708736093861+0.792593987668116i
-1.84206107354356-0.780197169770844i
-0.347704898156385-0.888217472446236i
0.537768464117528+0.298665732253543i
0.021670998415851+1.72250637122235i
-1.5162005238006+2.08837197880482i
-3.03979355733031+0.876522452666157i
-3.34630668221398-1.25295995575872i
-1.9513403368336-3.02554349908635i
0.48910436723234-3.26714363695548i
2.52208714328737-1.74762644816934i
2.99835142115565+0.716846344254136i
1.7711981520425+2.57500473617693i
-0.310057157414873+2.82250703799761i
-1.74797961415206+1.63378498784866i
-1.7265482035963-0.00551939969864495i
-0.390871438391544-0.772378181224423i
1.13261578058894-0.0229263108896492i
1.4701507310788+1.64905405716255i
0.221225720277048+3.01592216265983i
-2.01853064391426+2.88642090579298i
-3.78149430890733+0.997659638147527i
-3.77973661803325-1.69680168762896i
-1.85253387288177-3.81012714005551i
1.0951117229033-4.15236136433903i
3.43892683050658-2.70978728571946i
4.07294361458706-0.618739557330986i
3.24317607537368+0.911038351179196i
1.90187037448579+1.20513759690042i
1.3515764891768+0.409250482397577i
2.25017463799025-0.325516988882396i
3.84731104149213+0.187960006887181i
4.89889542011165+2.07250692574803i
4.27655326703471+4.57293858690879i
1.76967119435209+6.38870995245045i
-1.51844747323277+6.38351811530461i
-4.03899189064928+4.54501418615655i
-4.81602185812545+1.8943785934515i
-3.93821135639754-0.30882490443989i
-2.43747197366207-1.15190725012794i
-1.58865125917228-0.887170668294966i
-1.92125438691584-0.451191152010279i
-2.98094512065258-0.834380149082328i
-3.53763799114496-2.48908462369098i
-2.58258108839785-4.5492668365731i
-0.160247516022324-5.94623688918668i
2.86745568032949-5.68805281327305i
5.04000745214623-3.61787878220422i
5.4349764472698-0.757526640147627i
4.20192438773995+1.53720491625181i
2.34269816204194+2.30345114614008i
1.1584507794859+1.79486174046336i
1.15238802219682+0.944027614242942i
2.01118451722903+0.85985529364407i
2.65427226894062+2.00415854229557i
2.06013043766167+3.89765528530006i
0.0810236497246424+5.29629884405742i
-2.51989648899432+5.06718392067607i
-4.36854909296009+3.18562493513315i
-4.54875746392621+0.571394011414916i
-3.07418503108539-1.39954079759054i
-0.972592149997561-1.78007094463532i
0.369134136636816-0.525514027501465i
0.223209721199064+1.21597551811097i
-1.06712330045201+2.0339466224705i
-2.41717830851642+1.30389895381744i
-2.71265996207785-0.51176329728692i
-1.52813916915592-2.07426022036247i
0.432072613328244-2.26985195028575i
1.94777815189331-0.883422261021682i
2.02008220310474+1.25802750678393i
0.574442675167527+2.70487702131505i
-1.40289129612969+2.44095830309007i
-2.58089132727963+0.610880280088589i
-2.09496010123838-1.59701313387791i
-0.249153769151278-2.71426394780391i
1.80114485142545-2.08597383657493i
2.79381962983878-0.21235256326237i
2.22442863641735+1.58088874140902i
0.698719729270234+2.06452020238938i
-0.661228125631158+1.0822071650887i
-0.722612798291707-0.586029641753822i
0.595012669193176-1.59878900323263i
2.29954737153817-1.07668980349535i
3.23087292644907+0.713505627189719i
2.55278154460676+2.70093228417219i
0.661331935331509+3.55824986000547i
-1.29187639894449+2.76870311478211i
-2.1935592990302+0.935319404490329i
-1.5090900758953-0.676846051420181i
0.088199901219218-1.05361112332877i
1.32289991683961-0.019513004134313i
1.23767705067404+1.61561232308847i
-0.230000526227734+2.57192880126843i
-2.11605379739093+2.12184089037117i
-3.16671144476793+0.433119916193644i
-2.77675496329882-1.34932336648627i
-1.13720355923668-2.13796018837983i
0.550077956026776-1.48537335254008i
0.9788202797844+0.127307630537926i
-0.0387533047727599+1.39151024907513i
-1.88464304136793+1.41019895690238i
-3.37235427279824+0.00245553315928641i
-3.35230387642232-2.11059213369719i
-1.77328720562609-3.63497917127005i
0.532702360262885-3.73775940946919i
2.3574545046015-2.53950079758681i
2.74569804230502-0.790503305664272i
1.9135721707873+0.482195578250902i
0.751108578779363+0.610733435464148i
0.312520508600772-0.08687671201871i
1.1025401567904-0.734134188466836i
2.57079324799142-0.405527369111913i
3.63075791786967+1.17826884033254i
3.31295263914437+3.40000493044961i
1.45321834846297+5.17160602497532i
-1.19950896856023+5.52428828246918i
-3.38481607849728+4.31549547587772i
-4.25436260487648+2.20157623624481i
-3.75001122746942+0.257958913059846i
-2.58340833146804-0.596890015718425i
-1.8419941452904-0.482881318824801i
-2.05540191041576-0.201188795767174i
-2.87706751757292-0.547237889212187i
-3.31321102098793-2.00446653624871i
-2.412127214001-4.078233245979i
-0.0101794033477822-5.60871964480265i
3.15711330476836-5.47513871981888i
5.69632070032959-3.41413215235851i
6.48469884267587-0.332423568335416i
5.41271361170346+2.52469963201032i
3.28799935693799+3.97725794399343i
1.42972480508749+3.81472141431147i
0.621704637027827+2.93779259122801i
0.784791066177775+2.41468682984354i
1.03054842744184+3.01650046236402i
0.282717481935206+4.40068487894106i
-1.75307145712732+5.29008446461499i
-4.51654554354642+4.63853014081231i
-6.53163874274432+2.17110709996042i
-6.77958112396382-1.286001600418i
-5.1820749820912-4.16343978262564i
-2.43894518740363-5.37069397405976i
-0.090354943326424-4.72471734561637i
1.02487571476296-3.18219811632459i
0.929888822944609-2.11691031353213i
0.491548584959799-2.16144338725937i
0.849066131362223-3.02967348377694i
2.35306286998324-3.50021437590576i
4.38162836525367-2.47475444991298i
5.578730490988+0.13671523468539i
4.99294652013507+3.35435557473453i
2.53558247123865+5.62343175157674i
-0.766632597488229+5.82675487115574i
-3.34243544156201+4.03334979275098i
-4.14749178910218+1.41236587085461i
-3.32096835031524-0.535276849542549i
-1.86694341940446-0.968870606475504i
-0.973764234054552-0.24730721464575i
-1.38134260326429+0.502643628366044i
-2.50532658698496+0.217951167719252i
-3.24044441484984-1.35251515301303i
-2.61159799022991-3.45475622963685i
-0.458973208465133-4.73582068056312i
2.3031814918031-4.25667516290083i
4.32213484191068-2.11105660100163i
4.59931280678664+0.59221816149644i
3.19250348512481+2.52613158507216i
1.12573930015522+3.02475294535836i
-0.314614010433859+2.24387839722511i
-0.553020489803412+1.18227859019877i
0.173848589708398+0.851039956331277i
0.811374533975937+1.56138384231434i
0.429319017288442+2.77751031085528i
-1.17385084030113+3.35785394374573i
-3.24268618250588+2.57294360201173i
-4.44168478759798+0.499718663946548i
-4.05678350851336-1.97817998255753i
-2.12900729848939-3.59490732056077i
0.323959361900012-3.65227190055768i
1.95661068424606-2.34234627095385i
2.10652440708236-0.618861123591811i
1.05562765648788+0.39551663354522i
-0.199672122355008+0.160579269529695i
-0.56165969308893-0.938142005398842i
0.389799891819999-1.87915445965308i
2.05201142671191-1.71482228873655i
3.220882813134-0.309184198704967i
2.96160538083057+1.64189183125219i
1.25576481298074+3.02335486839556i
-1.04940373306558+2.96381704438056i
-2.62882373757258+1.43335092049441i
-2.57248458668978-0.705257207728787i
-1.13886901606789-2.06714669162577i
0.641498244574354-1.97390504291114i
1.55967834899772-0.735614530925329i
0.965109944749388+0.768297475983432i
-0.558580168452611+1.24416827696865i
-1.87769814143309+0.215392196944498i
-1.89111052835787-1.58348544801803i
-0.410583620672028-2.96696025415485i
1.66858881432484-2.89014220520211i
3.12929387040846-1.29999180951168i
2.89279209443839+0.8951423854231i
1.16127032928272+2.33663226927849i
-0.801462701907169+2.02894875602193i
-1.76515186901497+0.307051105535692i
-1.08059822646353-1.58473859515664i
0.854197015346012-2.28682856426887i
2.66436532117484-1.24195957109305i
3.07682023865051+0.926131532223747i
1.85936436252359+2.88493058363131i
-0.232949383483064+3.30737613518372i
-1.78643919474819+2.09137117715852i
-1.89874094603797+0.232432047139735i
-0.690585412308267-0.942446866207619i
0.841324681304289-0.497273584580786i
1.34917636912085+1.20424125730353i
0.2679200883785+2.82063399152673i
-1.83566581618207+3.12978993376237i
-3.64729148054843+1.65416366880167i
-4.04204236486132-0.940824337262671i
-2.66014014923602-3.06210030050637i
-0.43045112514089-3.58277306009164i
1.3118059939165-2.55235508041426i
1.75485094872784-0.843696665804957i
0.908896396299093+0.234873544003031i
-0.188761800946382-0.120374423589797i
-0.424501342956115-1.44132397989467i
0.738686584904397-2.59347376953667i
2.7460814668292-2.41647458909324i
4.32503624006081-0.567091580884519i
4.3740160427619+2.08961591905419i
2.60565353210695+4.15568011811107i
-0.121759581741128+4.502820089647i
-2.37175573387539+3.10535497303891i
-3.11227004230136+0.838220003635593i
-2.27328083827513-0.921104684211709i
-0.777764769128006-1.28704268536187i
0.199376441031163-0.536235350104068i
-0.0358428803139201+0.46737651242494i
-1.32842228499337+0.542272891571742i
-2.49471498235085-0.772077265764975i
-2.3636191282383-2.85039804091751i
-0.609673964501078-4.53060735245729i
2.14067215273625-4.62101656955204i
4.50951259003002-3.03374639890193i
5.33818848127468-0.45490007188752i
4.44290266749816+1.91867685357731i
2.56484233817745+2.95997902447905i
0.90058827502901+2.67190896249149i
0.319317371880863+1.77815817966913i
0.8072528574367+1.42903404698063i
1.39317326521723+2.15604198585636i
0.946294004946131+3.51433283489029i
-0.898517595615311+4.48445334787102i
-3.50461969099588+4.01651277497619i
-5.43704064423455+1.87760908125637i
-5.65628192296072-1.07325026604238i
-3.96939820971237-3.49923874087753i
-1.23374876288796-4.35098928105872i
0.944794246662051-3.44242596870024i
1.62433460908336-1.76471453685621i
0.857391150947598-0.59169991261453i
-0.217027146815483-0.699169559528603i
-0.341662865895569-1.81365429256849i
0.918622101684266-2.82264756580962i
3.03926350099842-2.52211885892672i
4.59174737314566-0.63737350486807i
4.44348818504445+1.98708497676941i
2.43164474902766+4.03318331658271i
-0.402396673741547+4.28419509726039i
-2.45413903875022+2.69790445590616i
-2.75206473794073+0.28345334861403i
-1.38174003070161-1.45885145156593i
0.475003666499459-1.55271637187349i
1.4618935743112-0.27669045193573i
0.920545808748593+1.18189241486673i
-0.64260191862541+1.48791141444415i
-1.82633059647994+0.315452286358299i
-1.58160586322616-1.6774869858289i
0.189572716559348-3.13069499786682i
2.60996810436655-2.88166277424135i
4.17848528987801-0.930441190736642i
3.96340457109272+1.67406484189017i
2.15371270232146+3.43562211035155i
-0.150170135209247+3.39571679624509i
-1.49406978939957+1.79846328864563i
-1.23736568046305-0.0357578391175135i
0.157606531786733-0.879774234364534i
1.46855371013511-0.164346126291376i
1.60445671982788+1.46297155353622i
0.331763795912051+2.67508151529792i
-1.58791810242159+2.48702848386689i
-2.78990474687676+0.711526937525215i
-2.40458104599439-1.57073878496629i
-0.545734509224033-2.96560275775288i
1.71701145381304-2.51545171279078i
3.04083939905929-0.542880783770007i
2.63920814356938+1.75183508694492i
0.866936917425905+3.01586481502302i
-1.02928132079491+2.46512558731729i
-1.91323403469206+0.830304982147454i
-1.31274427462281-0.705364072858054i
0.141228018034591-0.999741827708338i
1.17159370475296+0.139997874720994i
0.874792512080144+1.77349548920763i
-0.764090290350476+2.68224525335833i
-2.72208497741855+1.85157541660919i
-3.67928698799523-0.322845969506556i
-2.88723643644404-2.61829252759335i
-0.669893497297029-3.756815813255i
1.68135827717537-3.04551584309828i
2.85652186800052-1.05621637550684i
2.28539356880327+0.891596213134432i
0.6127167342286+1.50629734063164i
-0.800625348576389+0.619145327638765i
-0.848099275834932-1.02458198213479i
0.589221176767337-2.04583134190829i
2.5447475663036-1.39925209344592i
3.63772055042547+0.573306265050678i
2.89694972614731+2.78377391282349i
0.709964869355357+3.84345418819392i
-1.64029630718932+3.04734600299744i
-2.78308976577157+0.87663359808601i
-1.96612996248101-1.26565605285316i
0.109873685573073-2.04528874673961i
2.03761966261475-1.08480460483718i
2.59829790601593+0.898648896227313i
1.43511635277446+2.45857486314943i
-0.488372977379834+2.60665746807497i
-1.82178317915849+1.27076979138879i
-1.61582179446801-0.476653789602175i
0.0567339845976881-1.32170628279651i
1.8444996351508-0.590129687059172i
2.39566386626659+1.40070561409106i
1.1480808309384+3.22961691840816i
-1.35259343206296+3.71183358927571i
-3.53893031451548+2.36475517746404i
-4.16352791925965-0.130531360558382i
-2.90150474932078-2.26709315448396i
-0.577123645769625-2.97474605644301i
1.15533557414416-1.97790608243646i
1.30062144730026-0.264680707745773i
-0.000814940148788262+0.719659147150616i
-1.56969858290924+0.211617418507093i
-1.97603728575129-1.63165330734339i
-0.559730875865974-3.43622142450646i
2.07038272081005-3.75289425635352i
4.3814558182715-2.11374683858471i
4.98823758374359+0.787896215906289i
3.469857937405+3.31658476474813i
0.80863751125816+4.22239842616798i
-1.41880120785951+3.22589171814758i
-2.00740265790852+1.22260975036507i
-0.983487486842883-0.247299464000121i
0.486873820403893-0.17410701723869i
1.04152374767095+1.28772960117348i
-0.0663076479422638+2.8280549759159i
-2.29441769238337+2.99865382145114i
-4.12638831045651+1.25009920061602i
-4.21660828330863-1.65612357666605i
-2.30307266827447-4.03551342996049i
0.648259486071471-4.47081451843173i
2.93726166268841-2.83758042941134i
3.34998032767383-0.233427499834405i
1.98480375580082+1.62348332339029i
0.0933111746486036+1.6680257123271i
-0.783228116490239+0.139395352653472i
0.0682952576168646-1.59522677190791i
2.09490772641521-1.84770004820635i
3.80956700468697-0.24310298926234i
3.83973779921788+2.41998473316818i
1.93263108557976+4.61030664995814i
-0.866744917734654+4.79390531857207i
-2.9709340589661+2.96892401188877i
-3.2453980118394+0.406578634606732i
-1.68388101711413-1.33738062567419i
0.364850441825692-1.2284656555249i
1.44132211998643+0.465909464692751i
0.83888676832243+2.34068638347841i
-1.10467138640905+2.95745895736179i
-2.92978618837669+1.83632397689779i
-3.37667540703367-0.351245357363954i
-2.22007441414017-2.14364692171281i
-0.225476881154214-2.35778414851885i
1.23517535068281-0.940759579255506i
1.15275213926215+0.999064682592725i
-0.396848658629464+2.04729286440221i
-2.33208113971102+1.44672006595477i
-3.28323192023138-0.55797280962214i
-2.53837196281141-2.64866507519081i
-0.514453769392966-3.54945871613932i
1.55851447552711-2.78740761674084i
2.48388478872226-0.918515151972736i
1.78155218623075+0.689098907957845i
0.18249446801846+1.04119349247838i
-0.901819478466819-0.0578933274970057i
-0.677738423177902-1.70004039810656i
0.951362946902575-2.53333417672907i
3.06920102848638-1.76867439064891i
4.14999436903449+0.450115423710485i
3.40094923897576+2.89532938745568i
1.09874246764823+4.19210176861881i
-1.42614128120128+3.63983974421051i
-2.75292841666999+1.67070377052533i
-2.25821544481377-0.415576819880519i
-0.432617570290829-1.30482020907308i
1.2669420058185-0.516838124302948i
1.53402204809352+1.27883283699915i
0.147523326887704+2.63951008143258i
-1.98968547667971+2.37775502650175i
-3.40007574600473+0.628841468162579i
-2.96652365481337-1.676736159165i
-0.836132133840273-3.07797391866148i
1.62147914918566-2.49839342808176i
2.84683732731095-0.461497660965067i
2.13620479607272+1.78752279929521i
-0.0628228097127831+2.78978859287759i
-2.17625075453607+1.82758330310017i
-2.72056517698511-0.264109999557227i
-1.46586523144891-1.96524658863543i
0.611553119512541-2.07918297594252i
1.89716359671716-0.529058635454393i
1.37562753282972+1.52667227575376i
-0.714139309865957+2.4560771952293i
-2.90901477870619+1.45007704263819i
-3.60734124159079-0.945740958139227i
-2.23584372615881-3.25625365892457i
0.384503273096277-3.93807341782361i
2.60063742390739-2.56735760821173i
3.06104411196192-0.0907276850147576i
1.56860553063266+1.84845918229757i
-0.642691165008839+1.95236905145269i
-1.90300855667213+0.320129236954978i
-1.32064267059145-1.70628235621855i
0.660095456755622-2.54091219814524i
2.56801288259297-1.51160350947471i
3.0291279621601+0.738814623096331i
1.61355642548806+2.78841924056894i
-0.826472147449858+3.12308192223234i
-2.61424923100862+1.54310517473492i
-2.66942118409246-0.870190446473117i
-0.955115120428095-2.63652304973149i
1.34167763550338-2.55302768540028i
2.68743895811387-0.820757893171921i
2.4018929550998+1.33024733729296i
0.744338314127064+2.40337807695896i
-0.957089506720274+1.77497226199291i
-1.47102917375526+0.0927052282331436i
-0.452079475736663-1.40967444008274i
1.3824745659891-1.46107170520621i
2.71073432305252+0.0939084244351533i
2.55008730782334+2.31753341693247i
0.761706709526733+3.87330827098099i
-1.60741386154588+3.70129546111606i
-3.2389166765322+1.93214959431758i
-3.32427403903073-0.364723290057519i
-2.01215660672932-1.8817530463181i
-0.358693285144554-1.83553449395671i
0.552660101795096-0.617059457912005i
0.122694950971187+0.637511670651173i
-1.20748567042189+0.835729667291032i
-2.33100816985451-0.377006941525167i
-2.26783518681661-2.32984181059339i
-0.667546103866977-3.7579462215104i
1.58537887268675-3.70685903494909i
3.27627948131553-2.1066513559526i
3.50327917377065+0.19683790830389i
2.19015620379227+1.84726001485984i
0.322738235547394+2.00969501996762i
-0.922658823673207+0.914937480121142i
-0.772888162648979-0.478412046198742i
0.444275701536471-0.986682586636107i
1.6954222089812-0.128173546618837i
1.78405242808891+1.58851078733203i
0.353667764617413+2.93907572621372i
-1.82955210302647+2.77917597041551i
-3.61251729170261+1.1118715028511i
-3.64721637002131-1.31111637798983i
-1.97122775551077-3.04706390861892i
0.297667723421182-3.05051975285914i
1.92594853955292-1.55356940270147i
1.75238672660776+0.3610678974155i
0.164581254814996+1.33463072001179i
-1.53372416224694+0.678385235780213i
-2.07813557312724-1.17877345530437i
-0.829583127234735-2.75330390254166i
1.40739298496997-2.98725772635991i
3.22002819959136-1.55140538154764i
3.45745419894029+0.821285805222222i
1.92210577664798+2.48062627199311i
-0.329115758472337+2.49348777085283i
-1.68431576249081+0.971319853755491i
-1.24345107939662-0.917511157144992i
0.599558519222391-1.77255171738433i
2.49127947415393-0.993474058894986i
3.06081012292176+1.0314344839606i
1.93740656083418+2.93001079886406i
-0.285155328537209+3.40410782812018i
-2.12254877500308+2.22416015120428i
-2.36291179299565+0.226168938220551i
-1.02823019925362-1.20639903626956i
0.82337911442048-1.12586830559679i
1.71650891763351+0.447631379720637i
0.907990024824592+2.28158748484011i
-1.22965024833858+2.93253664227614i
-3.33208789567841+1.83423480232225i
-4.08015013584599-0.528777251481366i
-2.9864409712662-2.79959155617301i
-0.779696561265021-3.73058652553685i
1.10002277222241-2.96257278876368i
1.60915999834719-1.2741649678396i
0.651751437662434-0.028505145347109i
-0.799526973903306-0.176614741814529i
-1.47468808879558-1.67495097584375i
-0.572969804687424-3.43752958936919i
1.5541370332949-4.16897063117365i
3.67676834240295-3.14614203631635i
4.6052012196968-0.812386574577576i
3.79157105742533+1.4528107360664i
1.90326447720736+2.4879209812885i
0.244451514043186+1.87804028452322i
-0.239082500283414+0.352189763434339i
0.67868644964467-0.739044714690788i
2.14416254372489-0.458896367090469i
2.86790380264583+1.1914794303481i
2.14419887947546+3.1536868648687i
0.11856246412171+4.10909949164345i
-2.04044587856625+3.37054185701188i
-3.00419893359036+1.36125724574915i
-2.39457849768073-0.6396972560214i
-0.71274912297477-1.42292254044701i
0.801730246930124-0.541876338673632i
1.04457721149874+1.22674176098371i
-0.181462633794607+2.50709816222202i
-2.18239420569172+2.28694759278834i
-3.42830480032841+0.503294190831384i
-3.06923949389971-1.70413538561079i
-1.34737145162224-3.01692094149981i
0.768956598412863-2.73877079185046i
1.92669646551056-1.07927560959671i
1.57231577455524+0.714740840738359i
0.0761653173397722+1.33251458880694i
-1.35720876769547+0.406863745304008i
-1.53721048339521-1.39008092323304i
-0.238243328967171-2.77835499955251i
1.85279582598285-2.67678486687808i
3.41949749354004-1.07923885661051i
3.4199314861148+1.03643014437189i
1.97819909912756+2.50152658827979i
0.0368085913863041+2.45131000130095i
-1.15469465768623+1.06177620984023i
-0.861446184900054-0.455912510349062i
0.569576849479227-1.02321824086933i
1.92541125790698-0.207705918030892i
2.06009829937453+1.47853886196964i
0.788307923190641+2.72169372089102i
-1.3023088005596+2.56148494186988i
-2.80752151467855+1.01618416175519i
-2.79250813390023-1.03431229108635i
-1.34648423276244-2.45688404143823i
0.653180830907945-2.42382781163548i
1.81706879147716-1.09611343374025i
1.53495604376767+0.39773341700022i
0.142879987470533+1.01372808202131i
-1.22025603120281+0.25880697359329i
-1.42462329313214-1.380169919528i
-0.152445879674507-2.66008169481031i
1.94199993441614-2.57195374719573i
3.4215033992988-1.0436386533942i
3.34904662294272+1.14768139847146i
1.78289661084677+2.68399759611767i
-0.367106799304866+2.69131150593331i
-1.7051566315413+1.39248942009937i
-1.48387583006828-0.306882830795548i
-0.0697361328673751-1.12148192520112i
1.41008109130346-0.564158044753818i
1.78452770302156+1.03549748723213i
0.65238713744428+2.52664991335154i
-1.3030479575452+2.67029588354552i
-2.80305026864754+1.36456597290668i
-2.8154855647076-0.670646148546517i
-1.33409836782214-2.11263033023528i
0.619613875990731-2.08868055028219i
1.81020705450406-0.688325961613508i
1.4833530781181+1.12510825532571i
-0.0951253164059143+2.03719482047085i
-1.78848498283818+1.40998647588965i
-2.31046136555742-0.341178406091676i
-1.28181082627486-2.01997421036564i
0.558755406695831-2.44372858708496i
2.07781224752357-1.32947161409151i
2.23312613975105+0.552346376042894i
0.994456935683647+1.87724322076531i
-0.679578404185974+1.74049452963357i
-1.6781709143518+0.262952483823129i
-1.17280229407318-1.55243260042446i
0.532747698602827-2.3886624619925i
2.23743851278163-1.6780245797688i
2.88582782279254+0.105188938894866i
2.10709335777126+1.81740984826774i
0.493946189923212+2.32792212140502i
-0.844020966577579+1.3633448269784i
-0.954932052238713-0.276071544510211i
0.19163236572049-1.3467358737018i
1.66496572568134-1.03590305060269i
2.41181960574991+0.490274365820465i
1.75729952241173+2.15185513453501i
0.0534030662158414+2.76298354786639i
-1.58514221888855+1.8883612015451i
-2.13385744353814+0.0769529082492145i
-1.22284329115597-1.56046206178847i
0.450847764658216-1.95385974180327i
1.79183566399163-0.871000099927118i
1.94363203134745+0.856950803432371i
0.757225225718678+2.03501281482507i
-0.892267065766769+1.83679994858238i
-1.82663842569784+0.440776166552171i
-1.46805610971574-1.19969048153282i
0.00536250974335859-1.90646125095406i
1.58859786652326-1.14677279728328i
2.15203751371713+0.538826326894267i
1.32883509900898+2.13790060128663i
-0.444965022080401+2.59173395512576i
-2.04295945401227+1.61925403572064i
-2.49696684354674-0.0312922917439805i
-1.65944305240666-1.32279888443617i
-0.171160468494336-1.49122050599707i
0.90668870349507-0.499782838035395i
0.782340336996662+0.779687507548089i
-0.424533776441309+1.38380225501305i
-1.75798967867949+0.833703382137476i
-2.28176079026237-0.61218461660935i
-1.51975532594339-1.96137398524312i
0.14685497091335-2.34372161929926i
1.57813649962998-1.49465061453517i
2.00574551711933-0.00657261130593764i
1.20651550571828+1.15802572922756i
-0.215438132481132+1.27777392922946i
-1.10163562617166+0.29231348455507i
-0.818917021667262-0.978341004839172i
0.493661877540307-1.63480443653752i
1.95300677734561-1.09123188945676i
2.62963891910423+0.375924709343407i
1.99064410054126+1.84925940988233i
0.420539279013553+2.5070713732894i
-1.03143974432947+1.85512143142574i
-1.4561878123215+0.407553055329497i
-0.599672156928668-0.766214624015198i
0.837658513897404-0.914623943484045i
1.85929080599463+0.0627132953478474i
1.65603954734762+1.49598820928797i
0.35631299924577+2.37858782389219i
-1.19098274303852+2.02795309866675i
-2.02940215406161+0.726992881324317i
-1.58140337552931-0.717453255548253i
-0.23753339004536-1.45228925438935i
1.04926010613997-0.926055735217002i
1.34132019478851+0.343210742939463i
0.521787969025558+1.40790398235375i
-0.893924714710804+1.4939025939967i
-1.97058392782882+0.424733962336694i
-1.83910551690171-1.10179487801958i
-0.620058207789264-2.13666027716899i
0.882417304405019-2.02008075215131i
1.72749851408043-0.808674641493202i
1.40534438670075+0.647215561627952i
0.160696225695342+1.32129639525374i
-1.13413693297511+0.834393492800476i
-1.53154072141173-0.479192298013161i
-0.776499615611284-1.72331591826338i
0.576944681941538-2.00065852991898i
1.69353806806531-1.12237270047052i
1.7455043520417+0.38495203579494i
0.737987501049429+1.47707562279284i
-0.587651505398796+1.438901876105i
-1.44492746036557+0.38309186821998i
-1.17882211482166-0.988505297157204i
-0.0472511085209514-1.69411215280733i
1.16129553727282-1.21663459649808i
1.69075543480668+0.109631478769182i
1.13650931890546+1.39191196985825i
-0.129204267153533+1.77581616759654i
-1.22051965931733+1.04486113876413i
-1.34496905858435-0.276349346577233i
-0.423068983547418-1.22554309801958i
0.862043564207428-1.09666421171336i
1.64985477058443+0.046272554696389i
1.40508281179061+1.46815719400671i
0.208924282071629+2.19170555289516i
-1.13745370574355+1.74001918978641i
-1.70734830077937+0.444007759213848i
-1.13830884954631-0.836746249993699i
0.149165025374518-1.21841525718182i
1.30328926462394-0.471181345972087i
1.52515720364217+0.858492757194068i
0.696205484997593+1.85069148705161i
-0.603952684218642+1.81623062893279i
-1.53419676295287+0.769530624635827i
-1.3858710811232-0.594327398466034i
-0.299048733130951-1.29899630842003i
0.9672685615951-0.900490162360574i
1.58935086124426+0.26629030579436i
1.03527944941879+1.42406805594486i
-0.295457444460102+1.7715912880935i
-1.48788326530419+0.958376814758679i
-1.79261542583132-0.491942850103642i
-0.998761465909113-1.57003642718029i
0.329410669064094-1.72988351143141i
1.34899850695676-0.91566803927909i
1.32827383418589+0.257058028679878i
0.359127786247885+0.873106278830124i
-0.81977342624004+0.541871952458357i
-1.37469440639207-0.610435801262905i
-0.785793986830609-1.74779663813754i
0.538467507131348-2.09741368378188i
1.79464241231276-1.4553846346952i
2.18875270826078-0.0911672530096553i
1.49423408420447+1.04598042464365i
0.214427158261906+1.34494708215479i
-0.841125655155132+0.771025474205611i
-0.934536905054615-0.280162907693408i
-0.138182606528617-0.910304052795923i
0.89310694722469-0.63606337131494i
1.31955517109696+0.370269753649841i
0.703463711157975+1.46530417784613i
-0.596149977990816+1.83678635393439i
-1.87528571049419+1.22190208028878i
-2.2841222905313-0.0315610609070552i
-1.63962996169527-1.2330461752166i
-0.409806640280499-1.67771004574451i
0.655561404228803-1.14337022730535i
0.807198517243546-0.111910112098407i
0.114184832856188+0.570934157463982i
-0.774867725111124+0.451884004978448i
-1.17559086615165-0.396785294288357i
-0.63017790465938-1.41740437301764i
0.650234070923686-1.80508420377752i
1.85028902069049-1.20633595891668i
2.29473496519704+0.153214999804196i
1.71400540188044+1.47370012334309i
0.527225871910759+1.95839944234691i
-0.483728435700957+1.48350969629091i
-0.718537364506645+0.475366371847709i
-0.0114500204461754-0.257967461294597i
0.939023769045263-0.171829657290771i
1.37333485273454+0.746960540371317i
0.945765390239233+1.93962190029251i
-0.292906100678716+2.45690253289861i
-1.59365070893491+1.92746900714342i
-2.22772729178141+0.616123648658837i
-1.87739186046012-0.81497889804967i
-0.784135092601881-1.52055528669353i
0.209889138526528-1.23139190098811i
0.50793632941403-0.331361760280024i
-0.0414248785532355+0.35566632342807i
-0.955011275102034+0.118551941090898i
-1.40181573487207-0.944930017304359i
-0.981955136777108-2.26638142687974i
0.293461110789635-2.974849072543i
1.7581900184609-2.57183381661299i
2.58698019898413-1.36393175333489i
2.42705010592908+0.0168637875570608i
1.50280468808992+0.71840747951656i
0.591503748785751+0.429071680715619i
0.355106816841187-0.420298400357862i
0.92304509065497-0.994164693652776i
1.85679301421329-0.688068490200097i
2.45680076021775+0.402198479690239i
2.11026919294378+1.77723066928303i
0.867589000781961+2.59098650234205i
-0.55590538296874+2.35936183428617i
-1.41825803124118+1.30598818854518i
-1.3637353942798+0.231119000147105i
-0.609646424852128-0.204850896653848i
0.115965616636782+0.197250319773054i
0.102377956670492+1.11612674863181i
-0.681702777936264+1.65274170117671i
-1.85310658169846+1.35083477035849i
-2.60420221606109+0.234052868980948i
-2.34765361582497-1.12871539781644i
-1.27123042047029-1.86775695367347i
0.0344649640156454-1.628715960233i
0.700365416864741-0.69550445658431i
0.428344732490733+0.214872107738922i
-0.429012927237459+0.502482696694948i
-1.22768102555398-0.0769112188098448i
-1.24901688022711-1.13836437481962i
-0.336423918459536-1.86287191595324i
0.979009672514219-1.80683068169954i
1.91282411807185-0.896298855686914i
1.95445401401577+0.318486500014623i
1.1746854422664+1.05140947075087i
0.205847225614094+1.00533333347901i
-0.245766748432782+0.251784551146721i
0.121994515750672-0.51802456648225i
1.11184310381709-0.688343095661842i
2.01657021862455-0.0703158303482674i
2.16112207231219+1.06088897288734i
1.41415993272339+2.01732000603719i
0.157645312167991+2.20528258991321i
-0.820578220852923+1.60478797225623i
-1.03030553164284+0.659267565447388i
-0.49317199200165-0.119351260637274i
0.233286422952833-0.132643737370332i
0.536946368916382+0.408768645151655i
0.176857921011038+1.00494678146876i
-0.797633684931187+1.15397029891489i
-1.69276551761877+0.477031444201121i
-1.8568750143037-0.680593981104661i
-1.17293267414185-1.74642222009973i
-0.0445134449503367-2.16656355713895i
0.900757884585005-1.78609082628505i
1.21374441187134-0.957255319070744i
0.783182767014767-0.277950641655606i
0.123046943355077-0.247737328522871i
-0.11824714020404-0.847745257871184i
0.274844019032742-1.50105249721753i
1.19738949048515-1.66266698854672i
2.11844167151647-1.05001379894033i
2.3461607810494+0.147277155449052i
1.72391090807844+1.28880299063375i
0.642564201163308+1.77015818104324i
-0.31924075127492+1.40622419624398i
-0.651548893576076+0.593284595575134i
-0.299827422962272-0.012386660224i
0.273461555748737+0.027154092977496i
0.526248060587647+0.695312434293315i
0.0745980222449843+1.54143906515618i
-0.946515827820221+1.80832232501837i
-1.92671518600837+1.22057645335774i
-2.2747248160689+0.0319816750138588i
-1.79496205912654-1.15554173865207i
-0.793111505601533-1.63494523845225i
0.208502568157488-1.28176507863238i
0.59669816424368-0.417342631481799i
0.236120004361352+0.291777699544998i
-0.394425632065079+0.323706380882729i
-0.755477944197882-0.334558997331817i
-0.450156558372708-1.17504647544544i
0.463608398187507-1.53177917769323i
1.44886014689659-1.14557812083693i
1.91265304427504-0.0734979277068381i
1.67809250802649+0.943664705806091i
0.918063361522953+1.34254894635774i
0.13381811391108+1.07173377551824i
-0.0834941835526108+0.33033187335322i
0.315063256068257-0.181212560024402i
0.981315662982476-0.129014519193415i
1.44299105572177+0.546505158226494i
1.27453096355733+1.36429176710274i
0.479067778391193+1.73291238035473i
-0.41573374105269+1.45185576503124i
-0.857980947567822+0.609608697113134i
-0.698588691220837-0.19887416834468i
-0.0532851401620906-0.592028795780843i
0.641560807797032-0.297716523010168i
0.804962431449772+0.351767476313382i
0.346844335635516+0.823707549247358i
-0.415179153189321+0.791318879874638i
-0.988759882778612+0.0967310055102957i
-0.923013484607261-0.727637721727022i
-0.229295868083135-1.2508164775727i
0.634572396039836-1.11086208360948i
1.06551281210678-0.429166518425903i
0.870855156379971+0.22648577036273i
0.171704029275878+0.540145525573848i
-0.621600345674982+0.241620158860188i
-0.820599106484057-0.497389786189919i
-0.349738584010505-1.1279683044408i
0.482827166654163-1.18587029492622i
1.16615607206475-0.604777667990031i
1.16321928258354+0.223912084329793i
0.506342752579807+0.847878256823835i
-0.388680147892709+0.861389342151135i
-0.991922199697986+0.294702052570572i
-0.881881914556496-0.393285373326422i
-0.202068553451959-0.783495468881196i
0.493378993444607-0.538210958467951i
0.761995669518919+0.193451875599654i
0.294972706406516+0.859183020454057i
-0.536079066398538+1.04424693129374i
-1.16783081689573+0.566824833202081i
-1.30439317546827-0.219605428481682i
-0.706617332442714-0.840392171581835i
0.150914738048486-0.934500788562379i
0.688942990620704-0.354929384149285i
0.655201633097163+0.345806057488929i
0.0740931862420668+0.746511419580415i
-0.512378730517068+0.580385808632901i
-0.627081158409326-0.157080872525163i
-0.0969384956893466-0.794608178425794i
0.802061595552608-0.920106538113649i
1.48098814285441-0.406884030627429i
1.65234681411145+0.52544339963422i
1.18659175639159+1.28445182739383i
0.435204199614043+1.52373724386527i
-0.0848139725099593+1.14600552512843i
-0.141551468128893+0.527342291961616i
0.298459240434137+0.215402738507913i
0.668230328943133+0.405488618412733i
0.626718965303855+0.969119093520852i
0.104058543534586+1.46351128944458i
-0.728409415826427+1.42995509418036i
-1.39605810348628+0.724850892402387i
-1.55766791268624-0.306591514018962i
-1.08764679563277-1.19433786118552i
-0.30445823005249-1.57422577776542i
0.345261118377952-1.35061447946016i
0.509542859207088-0.856201672695149i
0.278981934646161-0.578582753370031i
0.0327011289114034-0.846959007885529i
0.106551283563104-1.35371423566775i
0.66869980125721-1.81009805868427i
1.50183079983604-1.76999851159019i
2.2574089973525-0.981740388809166i
2.43534245516221+0.0852044106211405i
1.91143581771671+1.09842663789513i
1.06411602886169+1.55612470515348i
0.219223715547079+1.37818785036835i
-0.209293109025462+0.87402888402792i
-0.181333585390612+0.537899075860333i
0.0104438125655123+0.64293479713478i
0.0383923074695055+1.01989468867109i
-0.493118630154453+1.45897857660298i
-1.33528285346586+1.3930576960372i
-2.06725478886819+0.721774617131859i
-2.35662999756395-0.297168422732238i
-1.89807146128412-1.27494163895828i
-0.995521306888101-1.69899676320797i
-0.0945863302651572-1.51656691655093i
0.387773016913597-0.990052374314364i
0.355056053790909-0.480616235128552i
0.10926874533808-0.361448873966487i
-0.0117508135329757-0.658584260074817i
0.354236951560591-0.944056107991731i
1.08963417148835-0.878330875860956i
1.7732208830711-0.280740622595312i
1.96066852337897+0.684594886195837i
1.47376672312073+1.51985201584128i
0.628152171038572+1.88142859989767i
-0.226060577445446+1.63656574386315i
-0.599409812791525+1.04758658000888i
-0.422557806275748+0.521783678929877i
-0.0164143034722955+0.406382781109326i
0.271650043105325+0.677391782818528i
0.056805376708933+0.977193079102085i
-0.505857993697549+0.968323582567174i
-1.07322261425662+0.451850354339906i
-1.17315105350642-0.33175222286526i
-0.616634138256301-1.02734719687511i
0.27094935634127-1.23109290490192i
1.03749369897075-0.879312001859255i
1.2571617662131-0.23534638178963i
0.904604424791645+0.334742468863636i
0.275533123778003+0.403983362582111i
-0.0819675815405186+0.094705989034235i
0.00965820898227842-0.348602530210639i
0.400284509513126-0.607203642724039i
0.863972230632926-0.323815383933711i
0.887880831820768+0.220735779349122i
0.385069327215647+0.674320888640262i
-0.387099377361625+0.761988307236433i
-1.0144389737729+0.194440550331144i
-1.04765309012029-0.657761741915245i
-0.556161190498733-1.32130940528919i
0.154966473785201-1.4837464045599i
0.705048683083222-1.13260973514413i
0.800586317514892-0.600271344857225i
0.538545902611778-0.186932733425265i
0.186500060395567-0.170487748564345i
0.115488175435866-0.462344369350661i
0.495140757835235-0.757872408692123i
1.06386648532151-0.651507239762548i
1.44225964095146-0.00182784196568061i
1.3410676223813+0.875674673810674i
0.7529765379789+1.54364733789501i
-0.092402778958059+1.7410060312283i
-0.820567863475185+1.43315542418871i
-1.13502746385969+0.812611145690256i
-1.00789186819462+0.330399453937789i
-0.744476238989931+0.239761170369636i
-0.744007134508285+0.401093091360022i
-1.02598712516728+0.536051173820747i
-1.39447159491947+0.355207075419902i
-1.62179918391094-0.31594815255083i
-1.45242015744457-1.1891612823924i
-0.725973609026685-1.79380798187249i
0.215645036323642-1.8888576879184i
0.95307591359225-1.4426014360758i
1.32710727326712-0.778997909102897i
1.28273104686102-0.26550996643902i
1.11665332521897-0.100890322109884i
1.11979470757656-0.238755071220852i
1.37419612074304-0.31815447109061i
1.79584330921213-0.0295385960884578i
2.09220279806541+0.68392724169305i
1.91051664600913+1.48589589946154i
1.26604444269079+2.08000787018034i
0.407925863395897+2.1967532354688i
-0.386013352631584+1.77578784143809i
-0.780939347036131+1.13409701627019i
-0.754337111729618+0.607234204756715i
-0.549405216167317+0.43925288803658i
-0.422891176813413+0.47373253380793i
-0.614260751622904+0.486806234890453i
-1.04433379166187+0.211305578670802i
-1.33862177567122-0.440114903102185i
-1.23139883933013-1.19998127491154i
-0.643868399475595-1.81455626806993i
0.181883391899753-1.98272836603183i
0.904245340184153-1.63623112811423i
1.25505845864293-1.11753970686785i
1.19520972197336-0.661601703572408i
0.960551901088653-0.456804876318852i
0.798867111890121-0.533707886031092i
0.93424332272079-0.580621549587023i
1.26677100664689-0.432234082550372i
1.52795473358129+0.0600021049133248i
1.46851169994698+0.71918631629639i
0.953491463209405+1.21983133414323i
0.237728025008727+1.43972198106632i
-0.440830715922285+1.22048744057396i
-0.820771912414238+0.756494994408581i
-0.747409582904345+0.39862511297878i
-0.523899792744513+0.211374813243643i
-0.434103093300641+0.262412626277143i
-0.52679991005411+0.422502174125591i
-0.858444555106296+0.328816455674469i
-1.17501879106026-0.00915727234824585i
-1.094701423852-0.473481005573512i
-0.699081655954995-0.88574158773193i
-0.117184270583257-0.947017740185528i
0.369658620141363-0.663141405262321i
0.516426543377475-0.226005936398189i
0.346695795287396+0.148481194672809i
0.0140002144518594+0.239647577732858i
-0.117534618595341+0.0390285273949235i
0.0564048739392407-0.241874574689325i
0.459037788918382-0.3081895687901i
0.823661820439153-0.0578909105455084i
0.873056307144277+0.357295664278616i
0.574474679282691+0.736163076020489i
0.127784445212674+0.879290020185815i
-0.204617116495764+0.607815587002999i
-0.237343170004741+0.129407107314201i
0.10961882562616-0.205775816254595i
0.525855815792926-0.25069327331812i
0.760445968995878+0.0415122979371143i
0.679738943938177+0.395951768575014i
0.385496907206617+0.597893569963272i
0.092385799973468+0.493988336706189i
-0.00109044718096669+0.124075010539846i
0.201734458808057-0.193047628758823i
0.498135880565354-0.25964144635199i
0.720824165476766-0.0371670641164177i
0.668356926801919+0.31119587524366i
0.387015345808487+0.592175696738967i
-0.0135001691581159+0.569690989415295i
-0.297678138874196+0.229810961106313i
-0.299369977411792-0.231589915204976i
-0.116916584656938-0.527577595999953i
0.13972598445851-0.546233222487404i
0.245804185312588-0.412669880302736i
0.192510609598598-0.180655866562287i
0.015599640515395-0.172573276290469i
-0.121738000870259-0.436615025518256i
-0.0249805582025828-0.710537487537351i
0.249308000764337-0.836756340195363i
0.540077399579526-0.772204429976154i
0.75138309296-0.475038060088366i
0.773415065395186-0.0566257965254721i
0.571890094539362+0.199609431189175i
0.299027618686651+0.245415072392383i
0.127912114214269+0.120942985734233i
0.137061487679719+0.0221217033737058i
0.189063958856505+0.0448568117695349i
0.269455302584769+0.278714234172492i
0.209560117384457+0.59447021251165i
-0.0624715095428531+0.717494400692186i
-0.339128075726963+0.646719042228295i
-0.609915927142579+0.378798572843084i
-0.656340972824479+0.0760264413250697i
-0.420826282038037-0.142240850811076i
-0.124220811444784-0.129463230337898i
0.089886450723234+0.0739546130258089i
0.14541190327164+0.257479810319739i
0.039142582637198+0.378180009480894i
-0.169797908743002+0.301344941274328i
-0.207433682946777+0.125088472464895i
-0.0363780171665607-0.0347279439932118i
0.203937676660572-0.0770268587045797i
0.443506093243261+0.143154068650412i
0.522334204186274+0.432478342541352i
0.375200886867206+0.57012010412243i
0.0821841822555931+0.530313829189875i
-0.134818941429769+0.323864879211021i
-0.111521167352716+0.0161318111708641i
0.141845023185773-0.194017469164782i
0.481038816717316-0.225550684907715i
0.73150168580921-0.0938609194914211i
0.730788154642445+0.106277096027289i
0.563658145762188+0.213741447939715i
0.452567196565896+0.155509682358365i
0.451487409936263+0.0840767770109295i
0.588105272717833+0.0762041173632647i
0.773621131858932+0.131208256175277i
0.833951444647279+0.386317236941081i
0.608798236352986+0.660504072959584i
0.170997770743289+0.765676305050354i
-0.243680454506041+0.657293132763839i
-0.510923924313419+0.370235582644365i
-0.562112749950209+0.0205068170722092i
-0.46019037302215-0.247960099219613i
-0.335100421743457-0.36869256753686i
-0.323427176397268-0.421143212926999i
-0.445270311855576-0.510926208546379i
-0.461368117792416-0.699113010207482i
-0.314686503782485-0.956237828723661i
0.000975078255732144-1.19041682621882i
0.475561270567573-1.16729531331477i
0.866000435100086-0.929651757674219i
1.02308455003848-0.521439767798514i
0.942914151909156-0.0234188529764792i
0.734352304582319+0.344439825143871i
0.516739284221994+0.5464391535631i
0.34602566298546+0.611997426226894i
0.229938644380103+0.684717153551352i
0.0670385564234807+0.791702446070695i
-0.198702388219388+0.954028707514978i
-0.581628558422877+1.04405124596938i
-0.973940597626154+0.90768840539483i
-1.21519044549135+0.587404518850648i
-1.31084538493034+0.080874757334546i
-1.16972853270045-0.402996586013871i
-0.853299033659805-0.727981792089851i
-0.479615931956968-0.912090829319767i
-0.101251401851753-0.869751738357201i
0.231924445397926-0.738142298293214i
0.505736417962105-0.641769908183564i
0.768539753047751-0.538344003266912i
1.04728463756205-0.362374289410049i
1.2341746498297-0.0926894918686536i
1.41172508775831+0.262713365940484i
1.38044467611094+0.755030897109094i
1.11669086519239+1.19268514581639i
0.810300131123907+1.41856832766999i
0.355190596463944+1.48450872895021i
-0.0969128270094557+1.34281415647983i
-0.414984163675917+1.08701383616703i
-0.622175566753843+0.814280898013271i
-0.743128483984691+0.498521368788719i
-0.79967615474573+0.195676828357364i
-0.788891868750395-0.166989326405149i
-0.693536014217526-0.586291262519182i
-0.522245357219889-0.992564914120956i
-0.167149384781817-1.31908124203699i
0.295880247853214-1.39474873884079i
0.696900322994758-1.31529889240025i
1.08231017510481-1.09177722858808i
1.33276085966097-0.744966965546311i
1.43126134916907-0.456929557729825i
1.3807018889257-0.203378326897447i
1.2502561747854+0.0730458621170782i
1.15883702841021+0.421356622637745i
0.957741541449699+0.742892721056727i
0.643945682405892+0.988362488981463i
0.225601000948073+1.1424565312032i
-0.303465234850754+1.10835618311769i
-0.761404502955071+0.834122684098762i
-1.07275322463592+0.464873535844065i
-1.17481608715569+0.171636339153451i
-1.12120862246805-0.16790572433901i
-0.994328847738307-0.443944112066384i
-0.850456744790867-0.60163336779186i
-0.74300129601598-0.811719825243444i
-0.568745693313436-0.970837462602187i
-0.311575542021182-1.03296080018968i
0.0535738691760383-1.01691896013226i
0.421022700941634-0.887698612895305i
0.710240235969931-0.64294832202988i
0.883663048994274-0.296002208004256i
0.884709463858894+0.0702906676518021i
0.790937373152374+0.368106614845675i
0.636228834388342+0.611612138930652i
0.502453924331973+0.831021990439647i
0.351259897897287+0.982181633328265i
0.16704522502936+1.042364890904i
-0.0734388818306052+1.00393100357398i
-0.320357651151075+0.928903092610457i
-0.505494677691857+0.728572169231933i
-0.647072124457431+0.509490992939148i
-0.645621161020516+0.356763723452986i
-0.554388519197126+0.0993900943805245i
-0.446079003077815-0.0950655532290269i
-0.307697049792075-0.27451472178156i
-0.18974666397927-0.490886284908847i
-0.0476479908014001-0.588215186178707i
0.246511055397186-0.655603418343351i
0.535777468082622-0.649621124259049i
0.793626689860253-0.513324522227058i
0.968586624550073-0.339417709568661i
0.980819959629756-0.152778230819119i
0.964710781501073-0.0111845473071459i
0.889359657839393+0.131111521032351i
0.780501074371494+0.294163205686319i
0.666162862470614+0.404311885134055i
0.574140682370668+0.485546880568791i
0.372827821959301+0.543630679705403i
0.0180323216587498+0.512771101555107i
-0.260077731127277+0.386015313043361i
-0.44964908724921+0.158337509702325i
-0.576227960859392-0.0820604315960669i
-0.556860936006815-0.341879801660503i
-0.450743837248334-0.60342357073111i
-0.35756315582863-0.794476259786623i
-0.226670695046875-0.973770522106396i
-0.0478797575028831-1.01615318829956i
0.149932109175184-1.02320508527107i
0.442675064348961-0.977306617777375i
0.712978823628607-0.840925909616567i
0.853165349996888-0.590869909043113i
0.968981341673066-0.281716624405525i
0.9075063868693+0.0168170238830122i
0.717362792675297+0.410855144717676i
0.507701212961449+0.639893607766693i
0.263887203522422+0.806837274988401i
0.0391000942055911+0.931277867974118i
-0.246512756676733+0.907866188021401i
-0.516684954849723+0.875996862962751i
-0.862460644830674+0.714927809001407i
-1.16794003199209+0.436594928146538i
-1.22621372593022+0.0393917643366858i
-1.1070874682287-0.396771040953433i
-0.787249536418543-0.73142783720799i
-0.407877564861846-0.987388858084514i
-0.0224286838757139-1.03022324011483i
0.359384494092018-0.940414686857743i
0.627502327005814-0.783975760366517i
0.86614521082412-0.552890539067074i
1.12093337189864-0.330795147961679i
1.32589124112908-0.0790771158609313i
1.43797186144313+0.222778137458995i
1.39087455939624+0.636618570837306i
1.19130338677263+1.09689134783839i
0.869629075743378+1.39322227313539i
0.41488219065072+1.48853462485397i
-0.0706309886808157+1.39505084908826i
-0.437587567860998+1.06715627749092i
-0.653409447259102+0.688571385574825i
-0.7135296484395+0.332162749081945i
-0.694605973211816+0.00301952076289432i
-0.657105821181707-0.258163932218814i
-0.524652106400564-0.565054492310291i
-0.32040844137926-0.88939434544548i
-0.0109488043251922-1.1998934651449i
0.431654792475767-1.33590495873076i
0.886224481448089-1.24659760367632i
1.21617755586735-0.963786003612043i
1.37390014726568-0.51462317074695i
1.37797270570017-0.10041277211687i
1.19192965453226+0.217754512091789i
0.955378855428708+0.380010533567355i
0.740611511464892+0.455392971287769i
0.510679165930702+0.587018443319606i
0.244869354861085+0.705255353613894i
-0.0782673459011917+0.765224423639926i
-0.42416952753162+0.687737577315522i
-0.760018565639167+0.37486480988211i
-0.983683597738634-0.0467478387383234i
-1.00352196537633-0.517519496956125i
-0.745994839851004-0.872705196613608i
-0.358469731437975-1.00168422076648i
-0.0440308391675447-0.952786808738893i
0.212042894494758-0.782346667332414i
0.339744098175001-0.660759657594542i
0.392256209823964-0.563508044366176i
0.547857431059185-0.477214945847951i
0.732233595215908-0.322674236865407i
0.900558625142879+0.0309222069085497i
0.942170466761865+0.487710305189858i
0.733777553686392+0.918671812249737i
0.290678885794669+1.15862306488676i
-0.214143934088444+1.12098756369199i
-0.578939384324417+0.84533847458847i
-0.740155808228483+0.502716986169094i
-0.676517060345706+0.264692278505478i
-0.520235849864608+0.0880732650524327i
-0.396000393809126-1.38587643827712e-06i
-0.394444342160316-0.105274794834668i
-0.371749566229485-0.283609067681762i
-0.256346719454649-0.507876312009708i
-0.0271897826394694-0.74130283254325i
0.424235223243507-0.789066841433524i
0.920713179890991-0.66607660132671i
1.21191793408643-0.360437246957815i
1.26312481751539+0.0359590502347105i
1.12822257016353+0.33040932297258i
0.875082526900489+0.47312731775395i
0.735783737159145+0.50133212986506i
0.665113709959317+0.467532760489654i
0.660680225727202+0.493721331256171i
0.616498247998783+0.6009646044536i
0.338682933740883+0.642449294240171i
0.0112873949174212+0.613246125761907i
-0.300205072258422+0.389662266732241i
-0.422945486949045+0.00556965516477285i
-0.243000241735628-0.335894095418415i
0.053647289270148-0.598606856370156i
0.337529952574548-0.642983754447819i
0.504802306117751-0.484558961480817i
0.406331153793467-0.282912959743087i
0.249138587405315-0.193956932410988i
0.198587250033239-0.310622747064462i
0.254343831138127-0.459488775864455i
0.480067592869281-0.550312782589931i
0.652126337250397-0.437091142580474i
0.685803685281906-0.11685737078595i
0.522163971858039+0.192237924588222i
0.196716193820674+0.346466980253623i
-0.0767675864672848+0.260279500041073i
-0.209783428450218+0.0198227815533973i
-0.123712249303802-0.232577485089626i
0.087305058711263-0.316413911738913i
0.265681649751282-0.158392338937093i
0.271334724879302+0.124218842919872i
0.0576600562616604+0.331201289057415i
-0.181352598023735+0.332694557552588i
-0.290418213161897+0.0907996385185117i
-0.207262856113228-0.180402457993708i
0.0280791840149606-0.271225130692416i
0.281492629450148-0.128968692970375i
0.399952904642217+0.211976594465169i
0.279869460996659+0.475251893309166i
0.014160216935614+0.528931964030627i
-0.156299907583687+0.392461659179304i
-0.122093521269568+0.0904952126057353i
0.0295561149262791-0.112300708814915i
0.319199896711963-0.0315464211376708i
0.536023513625179+0.233188033788907i
0.480801345283897+0.501315116585542i
0.281026299210527+0.639757698081353i
0.0631386438063297+0.585671256419727i
-0.0264640087975599+0.342468300072346i
0.0493984782149854+0.129308851873587i
0.236736135480906+0.069684930253025i
0.373370593683128+0.226918049789217i
0.360225960801664+0.444858022984199i
0.156698059157316+0.485525450506621i
-0.145366581564806+0.344921354044178i
-0.260640023282439-0.0298011843315711i
-0.139309414871658-0.440429320432903i
0.190053216518528-0.651406082546008i
0.578328249026264-0.628238367905882i
0.814130530373232-0.38736551743555i
0.865451018031143-0.105050807924193i
0.71042664312646+0.0422001014597903i
0.508401449358056-0.0488804107721045i
0.49033110664566-0.211175836281914i
0.672500509087378-0.223015629725935i
0.924027126968459-0.0515506823664733i
1.02072313825954+0.349652692913562i
0.774725545891839+0.716568471345432i
0.256418179870646+0.885597125434106i
-0.318597867084674+0.769967019396127i
-0.710482646616031+0.358896421156809i
-0.731544112749088-0.0525419106503162i
-0.50142595809967-0.295867288730988i
-0.263160719173083-0.352025946911233i
-0.184072721667095-0.30482732606853i
-0.288782303053508-0.226580456769426i
-0.481657393750561-0.32385916958672i
-0.563359113986454-0.609278036564358i
-0.328062692298133-0.937736658360178i
0.181829057840295-1.11802669913078i
0.721780152167661-0.887634284067615i
1.02121739382828-0.385558010699916i
0.95145825165465+0.168226168182342i
0.635326957914891+0.576983502474298i
0.262809216185729+0.63779450108957i
0.0114662216841883+0.532140274110497i
0.0584383948050488+0.419667257476653i
0.214402686414803+0.378160048201452i
0.264480293886881+0.539297941489446i
0.117130358299537+0.800236025097515i
-0.312456138422641+0.91458339466885i
-0.728931655208782+0.668708182271631i
-0.861059664606933+0.211138869984873i
-0.656929096853145-0.284080626351534i
-0.174909718322253-0.567429654772701i
0.334500373880075-0.482713415273137i
0.612099848959345-0.196175198178405i
0.583829426752593+0.163649109467234i
0.424846691967391+0.259935961435176i
0.296557669309596+0.144858190829307i
0.398925194734713-0.032575465625701i
0.718751968336684-0.176748138498524i
0.988952644706296+0.0970342869129857i
1.03864604515374+0.532378264653139i
0.699412979367478+0.921468246039848i
0.215450629120922+1.09717864935995i
-0.237378799927462+0.793904766698818i
-0.496578640301804+0.283498359462846i
-0.334436427838174-0.209211903788766i
0.0245944733873516-0.436129372924793i
0.355156423795542-0.329216102978449i
0.392163045596118-0.0730437918803209i
0.245682982450203+0.0841358093438615i
0.00243694311460977-0.0546464592305908i
-0.10250977935454-0.371144563863353i
0.156695364790018-0.69330579749839i
0.496441863122032-0.809783178037682i
0.87346411702386-0.502806798754823i
0.948919760666704+0.0302503099813096i
0.665102368380057+0.444911490168529i
0.221978858321297+0.593903445782076i
-0.228195915489778+0.391588596944804i
-0.381944665950461-0.00545454402426926i
-0.251017701312073-0.299465879040355i
-0.000757511029034839-0.310188296096465i
0.134630166633003-0.0728719891004706i
0.0243003796009548+0.222856518031136i
-0.273064176394984+0.280293122734739i
-0.54351583250569+0.0276218895898457i
-0.603413051110729-0.346136527288998i
-0.339847364648895-0.660514875582655i
0.124744166202787-0.668862941773524i
0.499159604369556-0.351354747116578i
0.656386988686647+0.0958086779441489i
0.421074533956234+0.452020077611667i
0.0011269824252483+0.544561646196178i
-0.243845828738971+0.381143770503861i
-0.266563988473266+0.148979952848097i
-0.0510406497220812+0.0458661769285343i
0.192654194232087+0.182001080191626i
0.244776209979996+0.451325559993924i
0.0188498639760577+0.657642248075041i
-0.36730896016913+0.635373140388885i
-0.641582283600963+0.285161303011814i
-0.599782365873574-0.149987072835014i
-0.221707037221127-0.461144963798423i
0.284402250234949-0.48718297678474i
0.688297622054812-0.173328224000094i
0.759321089568201+0.179417368936698i
0.543536918942065+0.411306249074141i
0.228048621862698+0.411995652639452i
0.046646628901021+0.187104149791812i
0.168665033127197-0.0552304543676332i
0.502358774261152-0.131575675997153i
0.768706461819691+0.136682405805129i
0.696843845038276+0.5215458681266i
0.344364292417997+0.73875235504675i
-0.160618349178437+0.686965572736371i
-0.568446359551725+0.26431766275105i
-0.603781571692659-0.290473239089701i
-0.217549443557711-0.714893938078441i
0.263043077575186-0.855148940723902i
0.564467853312218-0.583538258440408i
0.568109060388029-0.231742639482863i
0.276017645685906-0.0730160998704997i
0.0160973536914515-0.166364545234119i
0.0325246669053996-0.549604249145464i
0.351273264727306-0.778203009020687i
0.747128626665313-0.681942732782737i
1.01686261858578-0.305939580255593i
0.92594521922992+0.253751000936861i
0.467435101675177+0.608356223103653i
-0.115721775680508+0.615166819472207i
-0.489677534525196+0.275822567284648i
-0.469756791989907-0.181937808744101i
-0.183772952035127-0.43594078924712i
0.159540900328063-0.355811484606245i
0.184869403292832-0.0366797397053318i
-0.0568954717639835+0.289066386985161i
-0.411059141218876+0.269955830763128i
-0.697206932357011-0.116783492661328i
-0.533462805046322-0.555249736382565i
-0.082689817544059-0.878015546353666i
0.428247040514907-0.719778842964073i
0.748907195949096-0.181358906617299i
0.62827252228992+0.377853621989682i
0.245039725613527+0.718335061069382i
-0.158516257030865+0.558703347613713i
-0.295023920104803+0.187671136789414i
-0.0853758375275875-0.112686532750212i
0.288120326662685-0.104652096336734i
0.520070149560716+0.253431532070812i
0.390883485523506+0.689703991454702i
-0.0284733555725156+0.927246706465432i
-0.484709853850053+0.690755008529886i
-0.662943439822397+0.175033585640153i
-0.463988918261169-0.349982166784031i
0.0253544071240864-0.609885438172377i
0.513881052254726-0.421019156725443i
0.729685834363738+0.0216739078734074i
0.558014175416123+0.418306156164316i
0.163405988792578+0.480387614811216i
-0.129585072899047+0.156278705825283i
-0.122231029370867-0.29051605605142i
0.253358352933957-0.555882878965062i
0.694058202080312-0.483546555613063i
0.8995919159985-0.0883714247283632i
0.825753766692223+0.330350909073785i
0.474878268475016+0.50264015995386i
0.012898532452264+0.33369684900607i
-0.156942199928801-0.107188168748955i
0.0434257889143044-0.482351018514777i
0.432060319580781-0.55456113264095i
0.762483037433578-0.301715185195352i
0.743773154047521+0.104123303817753i
0.43550712366404+0.367215597132534i
-0.028678299339952+0.341013000013007i
-0.352201627900422-0.00654967628518728i
-0.32652303276129-0.441985412676012i
-0.0387761458184663-0.638348806059129i
0.33365855535713-0.53910861643751i
0.474404462852175-0.182123017737933i
0.27730747528527+0.153491165447199i
-0.166655047395565+0.18223181143128i
-0.544835892498066-0.0870943131719499i
-0.552820468931325-0.517945921658195i
-0.247217367842278-0.834227287918368i
0.258523378560869-0.852139453436441i
0.690602970199706-0.506266628741083i
0.695254731173815-0.0146204031135873i
0.372363873208485+0.291989695339965i
-0.0101336634474161+0.294420225166567i
-0.247842739921042+0.0557188836123291i
-0.0911333921730086-0.218212071857438i
0.324135687637706-0.273038086859073i
0.654066036000748+0.0603888154550158i
0.665213759536918+0.567341698619768i
0.209804876475003+0.992095240470472i
-0.443085078631399+1.02486281404369i
-0.885629709403918+0.625954566697932i
-0.950105527548889+0.035283938833886i
-0.579018428626639-0.462148211589203i
-0.0304141079543587-0.521755635637516i
0.283036985321633-0.272418704790191i
0.244533606877349+0.0793418720734774i
-0.0737030286316325+0.214701684944433i
-0.374424025383592-0.0552255639572392i
-0.306264083686538-0.602420497137381i
0.189526690830326-1.03913990108791i
0.847300248960252-0.990105090720097i
1.38268774968329-0.585703982121521i
1.4782844593746+0.0888275400835771i
1.08292820940313+0.616733409910039i
0.586783376188181+0.69521639704833i
0.255270686665808+0.396646155481831i
0.313049260898132-0.0848962186664508i
0.652335382840177-0.245360225834602i
0.969474505434371+0.0209169811015796i
0.976716293648297+0.495368337032463i
0.534805064092841+0.879314800290546i
-0.0496814006240388+0.857435673938054i
-0.481802547116005+0.350681580333653i
-0.507209622451718-0.325403814396121i
-0.0852621991649403-0.763739661738104i
0.419625407801602-0.73458140369463i
0.677233642647264-0.361210793046078i
0.58950785759708+0.0841924574442321i
0.202995435958294+0.32751349907224i
-0.175163005440256+0.118851461401123i
-0.27403584967193-0.347759058487732i
-0.02423740054865-0.720079239266759i
0.438490024152967-0.703707666837595i
0.725226193809801-0.313082170415698i
0.647650743848232+0.21386793470732i
0.195342933197466+0.547765522706493i
-0.350599560407151+0.430786921728533i
-0.639577595330383-0.0301041751845224i
-0.541807584711732-0.544817827633646i
-0.105049186406357-0.81326098725477i
0.360163020133925-0.612709768409321i
0.576458991968382-0.119334858712511i
0.381707657340016+0.231243503248524i
0.00715020925306567+0.330525737587203i
-0.248177796247551+0.0915820799606521i
-0.254042652454907-0.357640952159307i
0.156647693973011-0.598073867971687i
0.681356122083468-0.426124569304993i
0.959878678821171+0.0734689091747855i
0.868808819554041+0.655003881995102i
0.379899504418629+0.971039928931644i
-0.146205316198417+0.875450515617749i
-0.445390273038203+0.458258703603755i
-0.349819072685949-0.0205563011468021i
0.0872467452897646-0.18803364655026i
0.460751320278662+0.0146328637531663i
0.524233604996319+0.389151846294039i
0.24034358742044+0.622476265483392i
-0.212972101327141+0.562649200712049i
-0.489364294519536+0.136210216465707i
-0.335961199961777-0.412418491556058i
0.149830894057826-0.697281225533606i
0.714674527054132-0.610107674574979i
1.04596245944943-0.209617823120804i
0.95021799138459+0.252649581924643i
0.565340338112261+0.492565927288238i
0.164376013221626+0.278659435312767i
0.0488801293499632-0.130827042572602i
0.362453247284487-0.400072575761036i
0.838286612065893-0.407089768978577i
1.08680108111312+0.000649305018498722i
0.959345334929584+0.483262784419075i
0.461709690817142+0.709479895371339i
-0.11022196379038+0.613480445719919i
-0.405964787819064+0.116980730639248i
-0.274624158653545-0.373039535615202i
0.192677469118375-0.57524015299303i
0.569554676549524-0.412794727505222i
0.635130823531018+0.0606923322107521i
0.31838163560199+0.37093267978678i
-0.22479740325936+0.359095662576725i
-0.543047298705745+0.0132367031937023i
-0.467601193373123-0.540609152532805i
-0.0881554869749012-0.88930496438245i
0.43737279790059-0.829832607755859i
0.739963226654545-0.376935755059499i
0.550141003688968+0.147687310726777i
0.0854598661084601+0.354234294578857i
-0.363489566053055+0.187681848078499i
-0.462339877565421-0.271682878033802i
-0.0896616732718013-0.705240174839087i
0.416937150990648-0.737889715660683i
0.799832680332278-0.339863715704668i
0.798219656335655+0.222587304460164i
0.422170120875483+0.62585889529289i
-0.0370215706824182+0.632380042789233i
-0.311110528990979+0.261298106048823i
-0.140801565536279-0.173318392188884i
0.276385642405885-0.36344011235752i
0.659218013097875-0.10769515541796i
0.781141868511575+0.433881455246771i
0.491060084790416+0.878144569415012i
0.0114215473658553+0.96700157680544i
-0.379266182075529+0.622659398493114i
-0.413562781196169+0.0488033176128744i
-0.00872420207348819-0.347463554868749i
0.4874096321956-0.31781568559819i
0.761554988428781+0.0702593251322016i
0.663144692281497+0.575948886624529i
0.252446500852642+0.827379646928681i
-0.152265674017129+0.598951944384724i
-0.284816418559316+0.0872459267889963i
-0.0239880406969334-0.352409454374483i
0.446414947278321-0.468658920670838i
0.854632788054943-0.116501117919729i
0.869432061415869+0.410751749440823i
0.479526662434198+0.70213279884403i
-0.0126937796454218+0.624602865435423i
-0.349891436798708+0.149189163473695i
-0.223688414138298-0.396205376691167i
0.19656752136418-0.637608964811397i
0.637343527808399-0.462966609441222i
0.858289919032641+0.0235454905529458i
0.58683049773275+0.444235494187502i
0.0168675387114928+0.486227939625095i
-0.399506298395977+0.12645594183279i
-0.415438588936437-0.466144489144773i
-0.0303056938284323-0.885140736509291i
0.553403980169609-0.799040379934139i
0.917396365238978-0.374338039383272i
0.838214919198992+0.16828289648769i
0.379129232320535+0.503169266667467i
-0.154696914635165+0.373255655438412i
-0.430690729587859-0.0861449743736217i
-0.232910432147259-0.547333554431173i
0.271910932310937-0.645537828917005i
0.648927260801706-0.360670855028399i
0.71953948282473+0.181406590961284i
0.349034047330348+0.608831823708391i
-0.209530981414987+0.600213285977282i
-0.562020791171401+0.215674849001575i
-0.493650241155697-0.274460746558218i
-0.0210923899980132-0.546693539389799i
0.464709051979472-0.40750765438285i
0.735357435772962+0.0898727448475483i
0.531559259824264+0.575839209926098i
0.0207022299480093+0.772664182098457i
-0.397611758748816+0.581725006103648i
-0.500546691673249+0.170891458625163i
-0.202696510157569-0.18343117222515i
0.298076393247185-0.214917634243811i
0.636373875924753+0.124774969596113i
0.52151759860128+0.600551183655975i
0.0718605128227394+0.928152496371281i
-0.479357486003609+0.76433316086817i
-0.698157157545855+0.276605909671704i
-0.515201217604781-0.250756279581061i
-0.0112143211352275-0.561762139636253i
0.517176627285892-0.381630513058765i
0.634239735017677+0.00745119744757527i
0.44157264418758+0.374029729777373i
0.0445835236395484+0.46089163984806i
-0.263538509466651+0.0948623874456672i
-0.148200318306461-0.411758748889128i
0.314046697897833-0.746276701150004i
0.86271026515904-0.611507904798116i
1.18404270846912-0.122943671193255i
1.00765274457761+0.383762490948787i
0.482085831231911+0.709079592919998i
-0.0303036682087806+0.552701343665455i
-0.228569309373915-0.00293371356326153i
0.00540964619137812-0.477295841620253i
0.449981967993771-0.602709749022691i
0.776357232674435-0.325439083094498i
0.752376615059224+0.232111665492994i
0.327676628110732+0.557945413846951i
-0.215634950884971+0.427749827812523i
-0.532047123729866-0.0748820490809407i
-0.37916980342929-0.673502363407732i
0.161423332354569-0.977902280857193i
0.724125331787448-0.822568283589564i
0.986521171919274-0.213807794354641i
0.740227448306982+0.361854967174186i
0.245178328723909+0.552582557726623i
-0.214692655883001+0.327623842526582i
-0.326662619156848-0.169212897629688i
0.0253306032231419-0.50104823089532i
0.482376592069278-0.353338121491147i
0.74152043208262+0.126046536407833i
0.539100503863122+0.655547064189725i
0.00982949389179937+0.960895539916524i
-0.564047502152776+0.750439391857411i
-0.875776215810882+0.217650805456784i
-0.653851310257722-0.291172106559431i
-0.194008943081295-0.514988344809869i
0.22382137518749-0.269350642868378i
0.348885241890052+0.23623743378557i
0.0446878650108599+0.514358545020065i
-0.417437040081211+0.429240858086815i
-0.667970966822168+0.0590282354670502i
-0.485672339590509-0.474397360916067i
0.0234069351374218-0.721093955222161i
0.620396530078065-0.497826576204486i
0.917767584379106+0.0084435032874881i
0.728165976207529+0.536741323537501i
0.210543044502031+0.730441996800652i
-0.217344222522565+0.469727099132979i
-0.284988465026598-0.0195280871937746i
-0.00944491326692143-0.408214734054131i
0.499942652541518-0.374004300400106i
0.835294756140089+0.0153660546959783i
0.76556448244131+0.474931973189368i
0.28715366226942+0.717319710999678i
-0.270827544151447+0.502461877421263i
-0.494326850779174-0.0145581642744526i
-0.271862647543391-0.550725569691961i
0.293491270420657-0.792836677028821i
0.802514299606218-0.574133865340731i
0.994424125991553-0.0537270849575497i
0.741269031492816+0.37333671387422i
0.174052607046895+0.443271869127545i
-0.190455783992655+0.133343335112794i
-0.148351010789608-0.37612138205985i
0.281333080511838-0.689071694021628i
0.801315155163173-0.544486993569494i
1.02603164359836-0.0389449248773667i
0.836062808268993+0.490445418687252i
0.251151830283265+0.736315935162584i
-0.349183025267576+0.510286419342682i
-0.593032410879008+0.0303178579841107i
-0.346529866386978-0.432556137109865i
0.125826026870133-0.590259838184547i
0.465415806108139-0.279454526138824i
0.423553914596445+0.213672554282158i
-0.0452304742136382+0.515885880121759i
-0.580567259651872+0.390115199620934i
-0.836948632097591-0.111832493131871i
-0.617716326220987-0.66783840328628i
-0.0834661086802166-0.897555305922217i
0.44780116060309-0.678799625719873i
0.628303138860271-0.1236273656523i
0.324802384711421+0.352241533075422i
-0.200845645583588+0.431728598155438i
-0.556973528051883+0.131828766300648i
-0.476076774538613-0.420547110939209i
-0.0505401424055637-0.758323154613591i
0.521502651335956-0.617938827923594i
0.802808640064129-0.137130361351771i
0.646008429796984+0.45579599740734i
0.19624417588937+0.700801666944131i
-0.326075819106784+0.488879570952106i
-0.409606094617402-0.00742780893978583i
-0.0938232775815481-0.485201936473989i
0.406068811834995-0.513002170669317i
0.810212664444196-0.155325479693755i
0.812000862308197+0.356799893566491i
0.439061434528955+0.699793418028785i
-0.0815371255678135+0.615128866771605i
-0.296933677596832+0.179849280710347i
-0.144689574753578-0.351821131573927i
0.321958948388715-0.603011818053265i
0.840247891362353-0.421901471326048i
0.995474474849749+0.103937266491804i
0.752461285420145+0.611400049458214i
0.277681741619188+0.686360559970749i
-0.123427331513614+0.349520865582095i
-0.196082945400171-0.19362486516622i
0.170697612246185-0.562066106996308i
0.672843331234498-0.473417360596117i
0.972254841675157-0.0583955911771756i
0.831407130126717+0.466749105242103i
0.346214605020752+0.730159670522898i
-0.159535271583313+0.549620025131598i
-0.432542311074136+0.0706255978775063i
-0.267221918956053-0.405553648951389i
0.130063204683771-0.575829809899229i
0.522879558531705-0.38516545876593i
0.566954961802876+0.0706985077132324i
0.219486118064049+0.403956662665215i
-0.267894795478898+0.301205140233847i
-0.623804273851959-0.102364002753709i
-0.502953467048531-0.628775598815795i
-0.0456868933730128-0.89272583200912i
0.408884174596508-0.717235445010691i
0.656382453253518-0.292135231616952i
0.500270225341251+0.207643194455041i
-0.00536728170826956+0.322407411364791i
-0.462165731656348+0.0720574915740609i
-0.52348052146733-0.385932222484986i
-0.132908927074432-0.804411403943167i
0.39992182048296-0.784292720212183i
0.770565519335672-0.358439366565938i
0.771393880942011+0.261064935457065i
0.319613464313708+0.571860819925645i
-0.229162608378887+0.450666530710936i
-0.467817195894875+0.0128987458037755i
-0.24009950406881-0.467807410736691i
0.298454577268752-0.618925488389381i
0.800163407020397-0.324199288616432i
0.952798582515791+0.276144966105391i
0.594974291624678+0.73954475887325i
0.0395929512584193+0.790717413060013i
-0.325635043591193+0.424591007697291i
-0.317607678528406-0.0586659951759067i
0.150245774621919-0.34543538205005i
0.697075457670174-0.219402016201063i
0.915470309700914+0.256749200241736i
0.665811701449558+0.760064790187633i
0.0589065506215555+0.947056187417462i
-0.420950725911414+0.647168125389756i
-0.533213341593822+0.0658489869404089i
-0.229229993338803-0.444450383239814i
0.332033729840753-0.534319243948158i
0.693982629317519-0.229027711290113i
0.696862829215864+0.237136422928351i
0.306596698456069+0.552718671898685i
-0.206716253289723+0.410388575770805i
-0.417830569164863-0.0927512683792421i
-0.208745441929698-0.644162613843213i
0.301481038662654-0.880656705618563i
0.789994043889165-0.621955458308233i
0.933407097212183-0.11640888397395i
0.629337659393775+0.31018997545107i
0.155252677945395+0.392892016145185i
-0.187130089354656+0.0645766068589704i
-0.19491472686529-0.432700731917208i
0.165259893186948-0.749457455856677i
0.63105903133165-0.668073583182994i
0.833077281739596-0.225145646508716i
0.652664069231463+0.296371756087151i
0.214078879591325+0.467370264162138i
-0.266717053335939+0.232881712593289i
-0.422922864793824-0.260770248139676i
-0.171914907572771-0.70853855383909i
0.327353294666318-0.78726404351556i
0.74379040592949-0.452860018182865i
0.728743333428598+0.141365450013926i
0.418176338422683+0.525690868913647i
-0.0746020643171664+0.488027644924758i
-0.426527840576194+0.0998070420747963i
-0.283708132160974-0.39426770236114i
0.131674524025116-0.634796087834142i
0.618876982596526-0.427940262820267i
0.837113605171795+0.0951420134543224i
0.577868298160297+0.581819619653446i
0.0590778650535691+0.762254767784727i
-0.369113674894877+0.471796010352161i
-0.439603819875113-0.0505359430569487i
-0.134538854606632-0.438817002800229i
0.379199804342935-0.456695118530458i
0.745887680759553-0.0507304956776479i
0.753916640908546+0.47552458474696i
0.396063455591814+0.790166794201665i
-0.0971172914322393+0.692602257473043i
-0.293834956306003+0.22943043944891i
-0.123648946789892-0.186802272868351i
0.282114823485258-0.293873977651087i
0.702464286200282-0.0507420886325851i
0.784918143595899+0.462382071045461i
0.455553507729574+0.85547016174247i
-0.113003244831503+0.837684979057443i
-0.521026094246135+0.431987236340354i
-0.513497097845971-0.11744448822287i
-0.153620377979929-0.515831044760502i
0.350865304635317-0.504156151830916i
0.618511122476299-0.119244488300064i
0.466281391279639+0.241409965998069i
0.0633563378066549+0.292300955328529i
-0.313373852732022-0.000743729045437151i
-0.396851288183949-0.540126192838452i
-0.00377095045269027-1.00512810395761i
0.603835120720346-1.03198973363157i
1.06443880421716-0.65023309250839i
1.13630789220785-0.0835117931499586i
0.756206909980151+0.299899124460825i
0.283675047132167+0.305061750461672i
0.0258517112885749-0.0108500252241331i
0.132747679946639-0.412944770893436i
0.574819149224129-0.519569664138067i
0.975759088064753-0.256788567207596i
1.01733770801505+0.309664203729556i
0.621251778999447+0.790413545708181i
-0.0330365218599462+0.851274513574702i
-0.514309916359944+0.526292611314618i
-0.610305682060477-0.0245688138333489i
-0.262420979254485-0.436505313087301i
0.249260430469748-0.419875695009605i
0.481431038171422-0.0336762547314702i
0.330960211640889+0.394158471503848i
-0.167339256009041+0.59114602032058i
-0.623184066218206+0.32743542296464i
-0.723194856607206-0.212887184980214i
-0.400222283434392-0.673892839823525i
0.234604302350251-0.75129801353928i
0.702204803404075-0.386883223870595i
0.737268557864453+0.12747936741685i
0.353737089356096+0.557102969355632i
-0.12944304872856+0.570025547418401i
-0.365250065173954+0.183495049256795i
-0.209828768520745-0.274572784487697i
0.239270550333995-0.459742894016813i
0.648780073140155-0.21660292996905i
0.770781456071511+0.300163798764169i
0.456652713780706+0.758501600515341i
-0.0705150363607599+0.835184531837398i
-0.474682292963559+0.435375680083213i
-0.51804007729787-0.101104367775572i
-0.137569401340113-0.476691094543746i
0.370758168955046-0.516243497862121i
0.678644879007571-0.16420162073971i
0.582006199494369+0.253744721070253i
0.195745674674101+0.444725495333294i
-0.165540409493501+0.168086469336214i
-0.241566740890116-0.334279127442154i
0.123824298592448-0.73056021562055i
0.64743468034448-0.776732882251679i
1.04916537908539-0.398321955864071i
1.13459909484023+0.120982126060198i
0.786862329720689+0.531057571220102i
0.303484436724076+0.480273009456565i
-0.0240205792009975+0.149310069133342i
0.0506110373245905-0.237052949928928i
0.444687057188761-0.480344498661714i
0.813874075448377-0.191213658048836i
0.894344094733186+0.279493131877456i
0.581735424614296+0.682457851134804i
0.0616586230079531+0.788253367888583i
-0.403241881665392+0.404665748973757i
-0.541164416108705-0.111380991001569i
-0.255925180468104-0.50174668351405i
0.20476101501714-0.545678992993309i
0.537023536724886-0.249044793541091i
0.540449653199646+0.177069745853284i
0.152755550338162+0.442130010856096i
-0.282031693315933+0.300185750659725i
-0.44768196969636-0.129622031332707i
-0.238025207358761-0.502368187201768i
0.2206722259683-0.576081103244317i
0.639433810211417-0.285419406595766i
0.756269843388262+0.222431279219042i
0.393134470269206+0.627493024668882i
-0.140859945708965+0.704638864509173i
-0.564251821191841+0.358145171617813i
-0.615265126225161-0.113118525605688i
-0.223407940051045-0.363910567313692i
0.212013375505592-0.306099352882869i
0.407526332622509+0.0539472003613433i
0.221187470718716+0.402799393309095i
-0.243433420238909+0.501257283249603i
-0.618357319542446+0.232584306479572i
-0.60575818111588-0.351979292885704i
-0.222004100755144-0.785667102736656i
0.371097557068779-0.838574684909359i
0.863985822517968-0.516016571554113i
0.949180527898507-0.020131186837383i
0.650631984958344+0.33152135645037i
0.229290735610323+0.333058823018768i
0.0908462044963753+0.0191757144631493i
0.342258982951076-0.279795770590854i
0.795461547049903-0.333720320967007i
1.18531675423915+0.00575563254726878i
1.15553418854878+0.590786577095649i
0.690988245986218+1.05164393616209i
0.0654480066816946+1.11256433305649i
-0.43752782033241+0.717635288865528i
-0.508332655708356+0.161129776990947i
-0.161076427733824-0.25226238805636i
0.262147808770122-0.292635192384433i
0.447827336495681+0.0655549443691557i
0.253781197980018+0.362937513808694i
-0.21075425419436+0.370003451789657i
-0.613540403810552+0.0389564282752087i
-0.583118126182426-0.5430774349045i
-0.13366590521096-1.01952538790055i
0.484442035161938-1.10205483017119i
0.92363458561972-0.644433900300108i
0.955040439398588-0.0762508750537705i
0.616445764888249+0.308682576076809i
0.150748756867395+0.352599362507363i
-0.0683551656747031+0.0297647464626448i
0.00368054904174646-0.274887646968358i
0.35807978730644-0.362401723259734i
0.661482768552589-0.0979307877333926i
0.568487691654122+0.365883927337636i
0.219746952373133+0.685775125331559i
-0.343970557490528+0.682317268282473i
-0.763188680340211+0.31420695285964i
-0.733833914511444-0.257618950518242i
-0.437927334566557-0.654350480751554i
0.00396676506204443-0.683093976391957i
0.331098203148926-0.43721472189039i
0.294222964983409-0.0593129904851775i
0.00509095276821088+0.102581091806033i
-0.216278373583394-0.0877729384230575i
-0.211159995977984-0.462174507373088i
0.112690840102755-0.756470670117952i
0.683759966798626-0.679899418563375i
1.03708447448054-0.272549701802624i
1.04767999768253+0.259226474778054i
0.741052200731893+0.693618203099075i
0.275312514625284+0.797492882838098i
-0.0536826247253062+0.526718475057109i
-0.0846374483653233+0.196090436879053i
0.167417204841174+0.0173338970013939i
0.442760919477838+0.100785508030492i
0.565795329174585+0.477513064369103i
0.293751712519614+0.756648380414222i
-0.189612400135434+0.740371358776471i
-0.544497497364511+0.39837261476887i
-0.6070014186171-0.176868521818313i
-0.277352434089293-0.567502548881532i
0.247517031215523-0.634917686232036i
0.688558013454924-0.39294216567216i
0.740089649206134+0.0235336545911988i
0.493047698640239+0.231192427087904i
0.191480119035511+0.172214026242721i
0.00707510803249904-0.13829362003527i
0.182965239708821-0.461745182236642i
0.638537911956758-0.492526667334598i
1.01113343999075-0.213342557336326i
1.03805121762454+0.31379119872332i
0.672588454782682+0.730387735220881i
0.0822126207661406+0.799178374229346i
-0.345125758551404+0.531673707544836i
-0.453053823068298+0.0959828271651062i
-0.27587299102415-0.260313173392858i
0.104305210919799-0.315717111794873i
0.287902939200792-0.0640102644727987i
0.0944209027932265+0.167383642688773i
-0.290924261345183+0.205968308110721i
-0.634617573675424-0.0809390218527277i
-0.672183734313236-0.570467587003323i
-0.307338020961209-0.967031884338367i
0.254258236737623-1.0870172068161i
0.68057005029527-0.766444824841713i
0.793299401548697-0.317645280282514i
0.58020460705947+0.0421725410709894i
0.200438416289469+0.11933217108588i
0.0294199212492163-0.144435295619023i
0.227038337470361-0.394624173408161i
0.598322910502387-0.436216333351893i
0.92275769661822-0.120556580327826i
0.940476531474774+0.367147156497821i
0.602283216132854+0.805537397563349i
0.0800905380441852+0.903073485727752i
-0.353300147615325+0.610151831110465i
-0.433102257649618+0.189741578182832i
-0.179620101679182-0.126440847803654i
0.222600676238147-0.0925322507111336i
0.401419248454396+0.164609673615142i
0.235230738467242+0.539893407104068i
-0.138730224689273+0.647693324911947i
-0.486046982247217+0.365130981903195i
-0.529038776183605-0.092864923869485i
-0.255561791350277-0.540515583093404i
0.255039420629785-0.617422823054906i
0.646547726358216-0.325305482275848i
0.66881049190276+0.134632802904022i
0.388079042443634+0.419232555188564i
0.0302923635707429+0.405060899607468i
-0.169350112057555+0.127961869408102i
-0.132191669371401-0.287947414746478i
0.229470688797893-0.462301354092891i
0.614515461917083-0.308020553617983i
0.699336574363983+0.0723005008312437i
0.498040856525746+0.406273849951391i
0.0960727891275795+0.427328273976984i
-0.237222521398815+0.113494212257506i
-0.280283359462577-0.339841863082826i
0.0112815828711734-0.64076116136067i
0.453848716023029-0.677561748026577i
0.729541912479492-0.358498660426904i
0.706038713921151+0.00873827514913883i
0.405855438011871+0.180583009889725i
0.0955636348073952+0.135503068732565i
-0.0166104689471088-0.211714988553708i
0.127677683551861-0.523984225491167i
0.502755180603888-0.5425073835693i
0.831761265272111-0.266307466687324i
0.842550290545618+0.192136617351205i
0.526347971701173+0.553545189753153i
0.0459268246606136+0.525850273469798i
-0.270687170519692+0.226355804325404i
-0.26626781282034-0.118448093053121i
-0.0285076151669192-0.362477415437954i
0.335862490436424-0.244487790713192i
0.451065239124177+0.106397492839337i
0.252805857266553+0.407940817349053i
-0.131279036454949+0.426547333957088i
-0.48569003482171+0.136809989344571i
-0.460539154809275-0.27638238741327i
-0.113839064514211-0.599512035314511i
0.344269555859232-0.557070575554796i
0.658391330067658-0.218862541475856i
0.637772372390785+0.220530219627642i
0.323235601846947+0.487347045232709i
-0.0646625535170128+0.415647226207199i
-0.244258598180708+0.100953219808476i
-0.0808576431824947-0.224262553344797i
0.286391027806367-0.246155867101246i
0.590150868184304-0.0166313639975766i
0.629119349501547+0.335713603518125i
0.314001158520719+0.63653759512372i
-0.160858549756568+0.628021768723905i
-0.457494201408676+0.304041234089914i
-0.397015973068377-0.136072564874631i
-0.0652763022922561-0.425208534957772i
0.366406484920774-0.405498527422477i
0.580183814615313-0.120951043946657i
0.443040569060435+0.240143529489322i
0.133655314198164+0.320919367717137i
-0.160899804944261+0.0472137511784124i
-0.134184044999061-0.285158747124094i
0.169619794794024-0.555898607862417i
0.593116663576804-0.559105437340894i
0.894012338185106-0.221808158502103i
0.877564383840563+0.189908481245669i
0.571915349642659+0.445424678294119i
0.155442748605936+0.41703227580657i
-0.036579698093398+0.154635752671719i
0.033770734429891-0.170255397936197i
0.328266639228548-0.320364695217669i
0.610978826920246-0.164664177160137i
0.594725629439124+0.171803619059175i
0.286675993027178+0.439925183543046i
-0.100289483479547+0.421892453153349i
-0.367524056960999+0.0910918851498526i
-0.331815319424828-0.305158526953602i
-0.0240049277667717-0.562401928876819i
0.340932381571339-0.556333044551066i
0.567263049534397-0.239689111193958i
0.431660235678106+0.111413699302751i
0.0970210251981504+0.26193541009404i
-0.187491766944294+0.119614736141085i
-0.195340402506298-0.238380144929864i
0.0408417435918004-0.499206548151239i
0.411054509060667-0.50304538278099i
0.710319474003177-0.198359437849028i
0.644875916938971+0.26643226763063i
0.342188741444564+0.551985178441467i
-0.0910761103630043+0.549103404762758i
-0.342025910719187+0.259253339969777i
-0.239747768912782-0.139719728971748i
0.058142855739046-0.270824364637832i
0.33351508985299-0.110552847180614i
0.405759980065019+0.19637198794633i
0.203006069560183+0.504649167367971i
-0.165236013589365+0.563215173320624i
-0.444652067023144+0.271507127322951i
-0.440992342011652-0.17497171249495i
-0.127956854602097-0.456052718440791i
0.244004912818615-0.457256880562406i
0.515915422295735-0.164306297345499i
0.487199253707407+0.175883640251918i
0.205794435277363+0.303240559288811i
-0.0611547580974752+0.172657379067499i
-0.156514070982082-0.174401004320803i
0.048777878661066-0.474570152496435i
0.427261712139054-0.545745739574875i
0.742895642826294-0.30833714043286i
0.816880295701831+0.050537892439764i
0.613370326157286+0.280438863072799i
0.292019772855389+0.311334558325463i
0.0991709795071324+0.0565147943022535i
0.184622252714954-0.241240476412657i
0.509435072388393-0.315944438029367i
0.807707377517808-0.172935818730525i
0.866445763419293+0.177945911001227i
0.659507321173747+0.481468985486544i
0.282263375697812+0.563479243104301i
-0.0343362042760266+0.441542090999846i
-0.103931014458368+0.0985563523020705i
0.0681481724812944-0.11266319655079i
0.306175072988051-0.0776777197322081i
0.42501053242078+0.130753995680634i
0.280360116968246+0.393920079824359i
-0.0794268915782586+0.462057597175144i
-0.435650996998807+0.293795140493455i
-0.554517831250409-0.0853783990983863i
-0.403320076491052-0.453256575678864i
-0.0843979335190954-0.594182554437751i
0.232788536576361-0.463561279835124i
0.336951844946299-0.221630315863124i
0.172205057288894-0.0228998030313424i
-0.10338842221492-0.0217916171977075i
-0.238990168629367-0.246449432221003i
-0.133722216914334-0.511961844840519i
0.184916494394557-0.661541418384631i
0.515403203208026-0.564641593751645i
0.690414571398736-0.22440516190045i
0.633161536000203+0.143840501187799i
0.349276157174108+0.32087234766574i
0.0496401342804434+0.282710257154254i
-0.0460891246031272+0.0432270514240508i
0.123252226868036-0.177587344151174i
0.427199374540941-0.16214610251576i
0.618752569512218+0.0941673566933276i
0.524415567893573+0.42853447661251i
0.230153831212258+0.643403915573759i
-0.0741973729148136+0.625437120735235i
-0.251953361501077+0.349926167556134i
-0.225802563615624+0.0443787237494696i
0.0204293075405264-0.143401626449227i
0.245531433789124-0.0949550565567696i
0.276838898661525+0.167099769896041i
0.137632104733207+0.344785701517638i
-0.143990269516044+0.331935859375966i
-0.328380911763294+0.122145520542922i
-0.288537515844529-0.248682358681758i
-0.0223026148596638-0.51486056559857i
0.310143792222997-0.525046077339937i
0.518821895689969-0.317069733016473i
0.521299071404952-0.0103806421634527i
0.329303541628461+0.132725060829195i
0.17114634782026+0.00424437654327456i
0.144163241654817-0.271244620362205i
0.363223681993482-0.4652469732429i
0.641300989021273-0.418630130451184i
0.804913762211155-0.115660874378488i
0.849908251912486+0.274255572789069i
0.565618463602124+0.526416591901984i
0.199389862748482+0.557422443028392i
-0.0571386823727713+0.313620343068974i
-0.0971054126003244+0.00233022698403502i
0.0682534330300685-0.12917861959181i
0.225691625595929-0.0768698967337978i
0.238495994850639+0.170175987379387i
0.0235058625433418+0.326974516616867i
-0.273181066049583+0.238022574148113i
-0.535439844961755-0.0184139602190109i
-0.517043095254886-0.423928610241948i
-0.225495198408447-0.728902551527606i
0.130038816577278-0.774838022526164i
0.428099845655555-0.541799131482796i
0.507917344920019-0.224522353341812i
0.362533281546217-0.0693479877766861i
0.196261767195066-0.102491753537714i
0.171275873688086-0.261553355132579i
0.297402980084341-0.386849018979206i
0.574677732113007-0.353384286654365i
0.78517918397844-0.0756361886875673i
0.793492268361529+0.355979928812405i
0.552246305892566+0.633227498785651i
0.136650555311477+0.675743505996052i
-0.163178123221481+0.498530514851676i
-0.252084643570446+0.171456919892737i
-0.135935941087299+0.0243660464017068i
0.0755403219549222+0.0344214487083872i
0.183329512892148+0.134964833723113i
0.0814594555481662+0.294772163428032i
-0.201351727788618+0.233635427428647i
-0.406146049341162+0.0182201958876568i
-0.344242694504478-0.270828061911716i
-0.0392557791213311-0.530435843856737i
0.364458732595098-0.53089318563638i
0.642574144542213-0.286279095147406i
0.666661518732508+0.0157881854696955i
0.486638193942096+0.195466512647231i
0.268376422897558+0.189622850274797i
0.16408317446036+0.0645803151102085i
0.27908195438398-0.10225255961186i
0.541533065390429-0.151579337172159i
0.690288596283544+0.0721881733896664i
0.625939945258964+0.363037119217632i
0.367803481949294+0.55759000765584i
-0.0185861647813635+0.546278242528484i
-0.212669730608286+0.260491309708905i
-0.20227160662046-0.0889169876321083i
-0.0209983097829192-0.283116522137827i
0.238935390546069-0.279850106457105i
0.341834976237921-0.117235110486871i
0.268572993388004+0.072594658461615i
0.0169813330885982+0.106517618101255i
-0.174263907807-0.0306777443286944i
-0.151638918128072-0.296507526669288i
0.0810277898884209-0.539878802860187i
0.361696134767361-0.559052687881741i
0.580581354711764-0.32622495658888i
0.592723129527427-0.0289106702632146i
0.344088092866479+0.17560439101556i
0.102237473313845+0.181237370290579i
-0.0614568558803014-0.0362797003470063i
-0.0104709341664315-0.262781611558247i
0.20312918887751-0.360363686531351i
0.384922392188281-0.243556821789182i
0.434207808208369+0.000407863228225224i
0.284882444719036+0.185553137358458i
0.0600431728034422+0.250017149447451i
-0.113106041776519+0.0746540328004287i
-0.106991774349148-0.188007882712559i
0.114591121306378-0.314159540540557i
0.352280558947921-0.298549222604754i
0.469138183905673-0.0638122518280666i
0.470004708145623+0.227897618168514i
0.250850956636339+0.357707531088221i
0.0218414373788281+0.285306284791978i
-0.0327000148993886+0.0793692171174689i
0.0673492889592-0.0657590225968779i
0.288842015014426-0.108127097007567i
0.405274242560585+0.0686882465833225i
0.385893051006211+0.368782366051605i
0.170629615682203+0.516373721563399i
-0.110584863746585+0.489166434902395i
-0.30163723852895+0.267412868779989i
-0.299271482190434-0.068157661101746i
-0.09070470745549-0.267242985853273i
0.0869000831296524-0.246982295312605i
0.2127274498742-0.108953528715105i
0.0975726631830601+0.065079878082526i
-0.0640161832358211-0.0117799970464099i
-0.102663291678571-0.293699247969757i
-0.084325903163963-0.574847064128723i
0.23892977437758-0.786950710041708i
0.664132266119497-0.706562670152388i
0.93099004937457-0.458687928474837i
0.976004999262433-0.113853830264956i
0.850221278996202+0.143042728032671i
0.683689290975506+0.175106473926533i
0.578554151687996+0.115602245348535i
0.604668298784171+0.0352817874561298i
0.721497122167787+0.148584066013045i
0.78571370242082+0.404152362389274i
0.639014506138153+0.715856759128384i
0.295349018028933+0.901898752932938i
-0.16461826099113+0.818178373787128i
-0.53167919591482+0.587588043872425i
-0.635783118459633+0.178106984771633i
-0.499136019685552-0.0969867138717299i
-0.314309239345111-0.189067675344937i
-0.233473189901216-0.243318248144871i
-0.262059131743668-0.210941322698569i
-0.336145724061592-0.345008465950301i
-0.369956214709917-0.580598848703127i
-0.222750101828394-0.814539818408422i
0.145045957545439-0.960604394311387i
0.570784710631803-0.866520902242884i
0.9026214055497-0.595194219672088i
0.956227375965213-0.227829774447972i
0.829665576791538+0.0659162595025794i
0.660292861149596+0.220028681245133i
0.538762402151284+0.265675592922706i
0.541870405635879+0.238947337016988i
0.58753829746724+0.30238367115947i
0.608658653651934+0.524470952438562i
0.405990715360701+0.73511451253962i
0.0511260556002947+0.82993476058984i
-0.289943476374352+0.760332749554496i
-0.541140279592847+0.459724977323444i
-0.566632545465218+0.114658174474283i
-0.373320351803326-0.150640681618752i
-0.117635011671534-0.258807670540291i
-0.00766724713730487-0.180787319368213i
0.0542411571309862-0.118156583834043i
0.0521177221504124-0.117776292031361i
-0.0247931286710719-0.210423988828634i
0.0985065196816393-0.351795078780967i
0.332181711027729-0.408260247146216i
0.580200876440003-0.357889435986117i
0.764779295264012-0.127415591115922i
0.727940845855909+0.188206724955825i
0.551065559706695+0.38653367100897i
0.278933108903268+0.423149784158189i
0.0620828670167639+0.279619142149688i
0.0499469187403159+0.0589526143021266i
0.159881330618993-0.0407851361915385i
0.243820592676451-0.012948356148699i
0.233657338955964+0.0799237922039544i
0.138006448939531+0.152557952000851i
-0.0310623131091338+0.110195949617881i
-0.0836216790499762-0.0737873963925399i
0.0301862122734706-0.329513193035665i
0.20857011354289-0.467973032990022i
0.466243450841613-0.403271589437224i
0.608485578216108-0.227939008970551i
0.574393453350626-0.00121589935361513i
0.476753095253303+0.189275948260484i
0.324030797359085+0.189258478568291i
0.194992568797765+0.0849598824267517i
0.19849101125536+0.0140795532052137i
0.280135638866346+0.00807233241662778i
0.282948912139969+0.109300207604179i
0.199948780345502+0.278552860768031i
0.00605716989528657+0.342035042569504i
-0.211672325091718+0.234415502937763i
-0.31977726279445+0.0141382770200133i
-0.264116710736866-0.242724496840689i
-0.0966842303383278-0.352992122426447i
0.0510631317012624-0.315651384804656i
0.201301772493965-0.227731417000016i
0.206938674496903-0.0961983679707304i
0.0984707036871864-0.0519482940087471i
0.0769284954465166-0.157356951150809i
0.139974683903879-0.265475434287263i
0.287502971351098-0.265638526660705i
0.461575548990009-0.158784124421301i
0.572918904657047+0.0406938682837817i
0.52211220332595+0.240964737162499i
0.345860225731343+0.374573236583607i
0.137034268342316+0.374053993331269i
0.0260158570418927+0.234258083524064i
0.0742810448805909+0.0941974636407346i
0.157417398677445+0.00986002323231835i
0.248138247527488+0.085023712467034i
0.256062525138733+0.202504463190466i
0.127492038710206+0.231804257048611i
-0.00781924144901068+0.213530813688022i
-0.124772462124521+0.0760378717033725i
-0.0903644628045345-0.110547442693525i
0.110378431415158-0.229058982931259i
0.271782678820259-0.197443750815762i
0.375061707962829-0.0860792760267376i
0.37337967199307+0.0149665952244338i
0.242096408680052+0.0573734551129282i
0.155544116194177-0.0163078718084631i
0.171703907243703-0.11949048408129i
0.271743900129917-0.177504062107814i
0.442231533720408-0.10591029179651i
0.548657965484326+0.00838038155011317i
0.530019886546838+0.166052016311023i
0.347542944406262+0.309051657329442i
0.156819511235495+0.282242459747333i
0.0649837237888352+0.207928519476272i
0.0590370605992987+0.100371848312127i
0.134706692013406+0.0369632861376561i
0.144741946455797+0.0750677657199225i
0.10794911337384+0.139565326074191i
-0.0213301701188049+0.170316946489746i
-0.22372321345556+0.0942900893161087i
-0.291429348893062-0.0657457104495052i
-0.242961524513215-0.288062403097271i
-0.0833591660082174-0.480967197011273i
0.0941038630322931-0.48698798962172i
0.231511146656613-0.400732580241877i
0.32316046385414-0.299066891951072i
0.254218449592277-0.195788838646358i
0.241540061621007-0.20750841813162i
0.333197565329204-0.24903952316929i
0.462694195932602-0.209579589869283i
0.593836891774973-0.12760766075403i
0.644493916846734+0.0504195790421768i
0.590491252213705+0.339816312214612i
0.369212362757931+0.49957738719229i
0.130498742994199+0.539142400779216i
-0.0630604509866307+0.513360148481373i
-0.139423151492323+0.316402388216115i
-0.115723040589751+0.19404607156785i
-0.123852678245054+0.154270989243722i
-0.132648502151977+0.145399444792247i
-0.235694249650811+0.185995407496292i
-0.30712312747623+0.0879375996860289i
-0.278681086518754-0.0841974487598166i
-0.223015019051165-0.326875474180048i
-0.0568185348806533-0.479248167833188i
0.154583298033435-0.456647998208087i
0.341161823235498-0.379640152112708i
0.43522405401184-0.198129916379592i
0.445584150819214-0.0841634386805671i
0.408970387391209-0.0705080831981905i
0.347052300811126-0.0447609886361499i
0.406999782773378-0.045766388123084i
0.465709932636135-0.0258998148533656i
0.45412977453559+0.105908036974639i
0.430814179290392+0.226216306440052i
0.292167132642648+0.29493036715903i
0.124202339502814+0.239855549896784i
0.0245213575980659+0.10061059298621i
0.0319465628408415+0.0144556727560056i
0.104025946923865-0.133249291679532i
0.177130059545932-0.157344824222119i
0.240745008114266-0.103524110444696i
0.257138574242592-0.0207665773739077i
0.215048496581433+0.0463262138716873i
0.14716208813034-0.0493909100549705i
0.146082907465631-0.0900684033564499i
0.207034491220069-0.100450096282077i
0.288075990720217-0.0847189661545991i
0.338869914464857+0.032426569763729i
0.279490922788486+0.150826317855884i
0.105428985847423+0.238541882975878i
-0.0811509911812752+0.18035027030499i
-0.168846482785259-0.00281898637559741i
-0.160476197526529-0.155217159945698i
-0.0399355877215132-0.254355526441041i
0.0919216926699621-0.228095782013226i
0.135535876460494-0.214740781619098i
0.111372220952945-0.181583327271513i
0.0676316777186508-0.164661801808039i
0.0754004184303847-0.264293700098757i
0.145252107016625-0.312254386617044i
0.314555231980905-0.309333026183416i
0.491968664283542-0.223582338361783i
0.561924647294559-0.0482933048201187i
0.512600065990532+0.135535497033721i
0.358151644321101+0.230345791842267i
0.238291885302363+0.252047148210942i
0.17326564590037+0.244828405202654i
0.119684053530277+0.193541239053905i
0.146867081536024+0.174247647077003i
0.16243901081697+0.201551001044648i
0.0607205729941717+0.229021233966337i
-0.0586173601351222+0.230970000103647i
-0.138444467355082+0.142986027023414i
-0.196269429964134+0.00627221541854299i
-0.0991240534679159-0.127133346426243i
0.057854128700065-0.213533924143574i
0.160857396910597-0.193391602829638i
0.213804369916584-0.118556958191508i
0.201112218659541-0.0977192890323184i
0.188711019754425-0.0875681303870359i
0.175921394388147-0.0755600869353334i
0.209270622055744-0.101932302602582i
0.291754155882308-0.101525789495555i
0.349291467812859-0.0845516460283429i
0.333897728530943-0.0110399856301828i
0.282656703125895+0.0723727987323842i
0.199999360914624+0.0896242315391656i
0.139219717211504+0.0180160031022752i
0.128788494451931-0.065300578097053i
0.158027723959591-0.115992658312416i
0.231134487832038-0.127591734914907i
0.302726261096389-0.0817125802924572i
0.314446157641083-0.0387730549753769i
0.2397966293176+0.0119613147491492i
0.208130840940683-0.00247173629437482i
0.20225006758631-0.0374556747220075i
0.215337827687356-0.072938547813317i
0.230691647314823-0.0950064551996584i
0.204130314911998-0.0604776450430529i
0.217770028823138+0.0271403237997913i
0.162766670911053+0.098475919935851i
0.0788701661465386+0.0756175771638083i
0.0265275809137508+0.0107960847654861i
-0.0466719857513692-0.0975162300973032i
0.0041187166515321-0.164264316801749i
0.122000276770423-0.194555696720365i
0.159102468460625-0.20015834115622i
0.196496628635469-0.127661290992267i
0.192162361243934-0.0890233440617793i
0.165338148983958-0.127351847318558i
0.217327436326094-0.141493950266254i
0.218810036489907-0.138388926898813i
0.230816539413049-0.0854399117058835i
0.324132649545664+0.00881822317537162i
0.325366634755652+0.0782318107654671i
0.225195070638519+0.137853644188443i
0.188266241196273+0.136981140227465i
0.157950459154201+0.0893767972452831i
0.0979771261177595+0.0307347158542902i
0.120144489071313+0.000115764103183063i
0.143833430092012+0.0256723856065071i
0.142271227703238+0.0405535443736824i
0.120103819541059+0.0240817855813975i
0.128189576117032-0.025434007451668i
0.162060255874404-0.106505929797469i
0.144338732061483-0.117144642831045i
0.21666452227942-0.144916495859727i
0.336637303768937-0.110291716870593i
0.365682390998971-0.0129138798192021i
0.353315672749964-0.00221968453565799i
0.315072233302241+0.034336765161476i
0.279820903374017+0.052783037445689i
0.245044312815188+0.0432633319607477i
0.212794058689741+0.0209038128863401i
0.257088387443034+0.0436292667507879i
0.290818765105975+0.0512875735277719i
0.237662600852324+0.03241651407354i
0.155583301827551+0.0417651490523556i
0.128537678476855-0.0222507897122522i
0.165305286308101-0.102186110428965i
0.205932249140014-0.0948148882537464i
0.213233639014657-0.115695798762688i
0.257236730562648-0.163487083784916i
0.339707992534254-0.0836413702084801i
0.294577270044211-0.0875722736295685i
0.254462001222117-0.0344888170357875i
0.246355580375987+0.0388315309103409i
0.180033007124267-0.0283539081348708i
0.186201602133772-0.00262153554526878i
0.222756030367142+0.00559364527632893i
0.182983513145613-0.0300882420650394i
0.173547377016059-0.0336593831126524i
0.171868587446317+0.0223932882414883i
0.108601061246162-0.0149930941552983i
0.129305880167333-0.0573119387488192i
0.135632912473892-0.0277388501030657i
0.138558223410309-0.0889560890148701i
0.198258577804868-0.113985078890531i
0.211110538644443-0.108347262854765i
0.226403570532873-0.0528851897936375i
0.251607664083278+0.000556675527581867i
0.268600939248211+0.000901791786157657i
0.25365932849055+0.054968826470289i
0.257087906219543+0.103194018749374i
0.188561528280395+0.112507561203571i
0.116450114045241+0.143700251228364i
0.13031694270884+0.132085692091311i
0.0679707979004395+0.0863354832547648i
0.0510338496508543+0.0845363154831957i
0.0522144509260418+0.0411934654106723i
0.0451405631067945-0.0141820893253057i
0.0868922404972773-0.0838188500414178i
0.127780302958608-0.119581837226814i
0.139325071417275-0.112996403532039i
0.156503818735197-0.154315825449047i
0.261210876209557-0.134484233536353i
0.327106618775433-0.141694170948125i
0.344026857209002-0.123651592274465i
0.354105162579753-0.0516452233340684i
0.388722851765879-0.0234343275465075i
0.401348154038004+0.0474604219214238i
0.349460388395325+0.100543797290009i
0.344660869815865+0.165788655366174i
0.270457741419525+0.182355693296557i
0.21620427982998+0.168141073593528i
0.165315242718675+0.152114856774876i
0.0756547515840173+0.105517436582642i
0.0491600511250944+0.0671392466893623i
0.0569360941678046-0.0164901088321999i
0.104051167582041-0.0622482970476072i
0.134947294273746-0.112427387433305i
0.156144399802121-0.124212871991023i
0.161926928807254-0.133621938903542i
0.20147446351658-0.191772589388851i
0.224603522835344-0.156738230226498i
0.277551040909773-0.172318611016056i
0.346718745819254-0.166380737474196i
0.380727250048857-0.0811268240333632i
0.388333440434561-0.0235901263769084i
0.324228677532172+0.0639442030488687i
0.293434027659927+0.104960423525141i
0.206572146063444+0.125688871351758i
0.137549020344375+0.0989268671263842i
0.138440276042612+0.0595950480104201i
0.112388824803648+0.0341445699389203i
0.145518294384511-0.000151593337601269i
0.126603116142603+0.0360010528547634i
0.0373782702975507-0.00292114496645763i
0.0474986905587541-0.0397975650904273i
0.102063618218266-0.0677651392171996i
0.154016949618961-0.177335112096379i
0.239999041186968-0.159144192677963i
0.292595347849622-0.0909109012954262i
0.304322732663074-0.0323332742392948i
0.312107858063717+0.0592805071712546i
0.289043817376058+0.10416848463737i
0.259519180222969+0.14143390971788i
0.246345740249553+0.133032091360972i
0.208519837447043+0.112099091981234i
0.184869278671835+0.128721655642814i
0.170864420755564+0.139576885472313i
0.138487657442381+0.163579615763046i
0.085134329377425+0.156966987127938i
-0.00372219871680996+0.0783158094261099i
0.0421021825969179+0.00518845873954565i
0.102803241562507-0.0924012471908185i
0.0901479655521412-0.149525615177361i
0.175747629886851-0.0789952745133491i
0.226120734564545-0.0636928822409861i
0.24939466970959-0.0679575938635168i
0.271179463242899-0.0537518843908437i
0.276990059081234-0.0583386219586414i
0.311075659823424-0.0551244788923778i
0.343289274338033-0.0630142710477501i
0.359513897176175+0.0132396149793671i
0.365832803066082+0.0928482288350339i
0.379708840100823+0.115285755538287i
0.2922043864922+0.147697221251102i
0.210241044518166+0.137311602187314i
0.169323606845037+0.0629040686397311i
0.13160977248157+0.0603006906264977i
0.146561123746452+0.103490553885274i
0.145866802227456+0.0825426459295502i
0.1250306650078+0.0991814572571879i
0.0784701691736871+0.118742220721803i
0.0443756314806641+0.0460320252771489i
0.0068700216090561-0.046046474870116i
0.0237733394340257-0.0865554025012488i
0.100950493281178-0.136250450827857i
0.171976409289137-0.122444510845566i
0.197358489797164-0.042317306100944i
0.170836098914057-0.0375765597077431i
0.163371668656482-0.0755935925942281i
0.116617820239969-0.0778490683957337i
0.119540594221493-0.131338125900007i
0.18137225201617-0.163288193995587i
0.22258920974559-0.124754534901027i
0.311981490509923-0.0717161675357734i
0.29626855960152+0.0143840990754353i
0.192515420956808+0.0329788866245302i
0.165843009653304+0.0577852261164007i
0.158611733142306+0.0407815234421951i
0.164986393062487+0.0148370521256952i
0.197283882086339+0.0305751957274884i
0.245901178042169+0.0464778103955286i
0.22219789185723+0.101464569812101i
0.159328015922109+0.127592281271243i
0.0584168245250597+0.127647013599101i
0.018179009322904+0.0656580016264172i
0.104531148366129-0.022632837015158i
0.133026447791144-0.0539207336423708i
0.189803088542674-0.016385716863189i
0.176015078364963+0.0398702877090285i
0.134087704943932+0.0716962794317726i
0.135289285163246+0.0995549775288011i
0.0764377925637374+0.0240582429054463i
0.0944633345175736-0.0503539995082895i
0.17270638770749-0.0363684821507708i
0.209997200740537-0.0715623241420662i
0.251112191539648-0.00224979130744442i
0.240321097585198+0.0992820581370332i
0.138602175392636+0.0963086143034473i
0.0840827115223078+0.0334769830565045i
0.0893636530987149-0.092883553216814i
0.138410042010312-0.121135619478633i
0.209073322214238-0.149446521365433i
0.265835009224274-0.1380904159877i
0.270477629162491-0.033551694997705i
0.255656402051532-0.0252092443415433i
0.216179494142142-0.0129019444084875i
0.176451039189166-0.0304188545299715i
0.232425036129501-0.116396336425203i
0.307632246191075-0.116312939899262i
0.368191123977903-0.0506767547231128i
0.389189672128342+0.024788559184937i
0.356589715774709+0.141448364353808i
0.272121131515032+0.207674986485314i
0.167129895672043+0.160390873982791i
0.0926766838924355+0.113689124152754i
0.0733014155837548+0.0857801700531412i
0.118637251147985+0.064938924113039i
0.0901769516052928+0.106547060456443i
0.0551739402947456+0.176636350547675i
0.00132817540099543+0.153276638866504i
-0.139605932075062+0.0594449596632994i
-0.123178944741117-0.0660097518112077i
-0.075289130499875-0.230073877024472i
-0.0228674173437879-0.291516480408231i
0.118288231907798-0.247294496896359i
0.163022149687546-0.174082207487723i
0.168220399088536-0.143380760995154i
0.167310675464806-0.156436330310747i
0.179740951970265-0.177067862678422i
0.219978254057334-0.204856570202434i
0.31633415380257-0.188022560148044i
0.433730487234648-0.120823729241182i
0.476045383269322+0.0309589283146738i
0.412180478020892+0.156023550231522i
0.275064109974013+0.224233562673017i
0.188865405830711+0.259478511853524i
0.123407473791959+0.147858696854657i
0.138745702636585+0.0599904355487133i
0.171782372843666+0.0750474946319268i
0.205448464791645+0.123366896751844i
0.173336627029776+0.244404847212322i
0.0208769783545522+0.25510927860735i
-0.0550858456287426+0.167426731476473i
-0.115885903761802+0.0283228434923741i
-0.0842476030420696-0.153422020976789i
0.0353938187619852-0.204706069820294i
0.200303502734092-0.196181962559824i
0.282604087036314-0.110273942637567i
0.158840984135377-0.0120108086236686i
0.0908135756369057-0.0261031173862432i
0.0276749276874344-0.0891137776667376i
0.0572115488354337-0.156310821537078i
0.205373206640304-0.219220345186484i
0.298485485724781-0.216341321157685i
0.376134435039991-0.0995229879722669i
0.317787090124172+0.0338843503368858i
0.18511554186074+0.0799973451531482i
0.0892146680645247+0.0264471484252841i
0.0813323277544036-0.0659250629009427i
0.178742320379189-0.181862814205695i
0.288721572748965-0.186291171744365i
0.374607399757949-0.0706608155061549i
0.346575182614643+0.0410517699300878i
0.223971724393281+0.113371010463416i
0.125943416522344+0.0681578386294834i
0.0879281624777718-0.0257262511984042i
0.130934309294837-0.11550192584937i
0.233445571316832-0.144352500583997i
0.317019551620733-0.053071452086739i
0.316035007404827+0.0503434537997334i
0.202787986499007+0.163586470024174i
0.0601755846697025+0.167871419266343i
-0.0322674346357677+0.0397109844238152i
0.000640673876031629-0.0381837549166956i
0.0568550936950166-0.142022190154898i
0.114340260069255-0.15501439336844i
0.214592436011293-0.0831601156171777i
0.170259311062565-0.00488653874333134i
0.0771439739845685+0.0588183020806128i
-0.0152180928400849-0.0347016502662437i
-0.0062194551930976-0.133773925369238i
0.133430160261878-0.252519831212017i
0.244757968279511-0.282954734590688i
0.346055122622886-0.155053049842999i
0.360069191413257-0.0184936942250884i
0.300944753608284+0.0949420597953852i
0.202403780436226+0.0786421788943813i
0.08536161013017-0.0154912604369402i
0.140359608320331-0.100114989661869i
0.299210220112525-0.125546896061687i
0.342743691959861-0.0623479558559587i
0.375945470311848+0.0772189172407941i
0.315666105775081+0.231716503004675i
0.116224026280566+0.236862338369105i
0.0136323030292995+0.118078190419647i
-0.0164725096663643-0.0147030181505276i
0.021078272635345-0.163612506077362i
0.146515541849925-0.179134636736859i
0.235957585628166-0.0640018926379791i
0.243002358347153+0.020149638237206i
0.151407395405355+0.0578250661544595i
0.0698285298185184+0.020753676909162i
0.0229538427097266-0.0937581485512248i
0.058313174080234-0.231079946331777i
0.253989201930004-0.240039046299179i
0.387831993717765-0.140771409473932i
0.433285237304668-0.0311568675303766i
0.330320026062842+0.118161984674874i
0.175222449364523+0.106544408542063i
0.0985990858924581+0.0320688366395907i
0.0835287582297838-0.0534974715971655i
0.177710543569669-0.16917726570822i
0.295444370559494-0.0779214658992759i
0.363726898707676+0.0361918831045579i
0.264152164705176+0.145315249824378i
0.107174310205088+0.162596446200825i
-0.01304983123292+0.0383209561659822i
-0.021297962846167-0.0431318190106259i
0.0359787769568595-0.189875008091614i
0.195748936573486-0.234052623938065i
0.345739132654553-0.0753387820878984i
0.280723360137833+0.0335282693497285i
0.219908047772711+0.0976411390738545i
0.06189837145916+0.0500624630018295i
0.00202461827875607-0.103763736311237i
0.0812540011808281-0.180510925391793i
0.191847726158376-0.249041336935741i
0.384391681585861-0.166703689210581i
0.410103990418144+0.04278922855943i
0.310926559568495+0.123694519761176i
0.100610630325292+0.113296343478478i
-0.015091934066342+0.0174075784269309i
0.0474349613652791-0.146237163801237i
0.174898435436371-0.213512061188019i
0.37957612175131-0.170212555024615i
0.4360381821954-0.0498457137955406i
0.353559197021388+0.156645846209083i
0.183083398846764+0.228302184509894i
0.0130757638747526+0.133753146063731i
0.0117847572635513+0.0199048720294207i
0.101075452148497-0.131368267879629i
0.229638910117652-0.181144988490532i
0.321106060680977-0.0503861974341725i
0.303785158298859+0.109386960648315i
0.148237256699118+0.180436704028183i
-0.0441599259897774+0.122832460642823i
-0.0728171953903025-0.0398593638875491i
0.00274299084639759-0.218840792866689i
0.168485487910807-0.310824866706859i
0.329590071577467-0.259277875040088i
0.35442907676047-0.12497504403275i
0.305416916929716-0.0224555038662604i
0.183407589930908+0.0238203511637311i
0.129186563295774-0.0743240564179749i
0.199121834731619-0.23169915973295i
0.321342924079976-0.252555709545331i
0.484938031192065-0.205412489684318i
0.573950543787112-0.00919350034807267i
0.471343985884487+0.204107630827725i
0.286207098961572+0.25387469208603i
0.149227699854812+0.236350493270033i
0.0863001773126932+0.0861169157041655i
0.158054959252775-0.0480898025562137i
0.248253055065552-0.0638393532543323i
0.309852351426277+0.00855686588376389i
0.293067109872882+0.161605040366903i
0.148022549244383+0.23338922968627i
-0.029293125636662+0.194047501375754i
-0.120060818937403+0.0398769014334132i
-0.0369406239688264-0.201635130342134i
0.109844091150421-0.263640637380566i
0.288706087866693-0.1686724632748i
0.335826320154398-0.0633379234678661i
0.233275068652074+0.0839624596670967i
0.138125072544087+0.103317259259202i
0.0333299227387012+0.00544232076150906i
0.0376365307814842-0.150365797244455i
0.137514118472518-0.240427240170119i
0.309268141230709-0.21600563252226i
0.467466492942309-0.114044745635809i
0.414983110381122+0.129474837661809i
0.276266419287255+0.185182786280366i
0.123109233559006+0.134735529049413i
0.036266844057094+0.014792189538733i
0.11970207595723-0.165045489941087i
0.242413085994593-0.155030843900692i
0.389577271650986-0.0704252048692702i
0.447363416255353+0.0824467444236567i
0.319759588650353+0.221535621027855i
0.153922278389248+0.24708174190854i
-0.0104122533355702+0.109237107164861i
-0.00652315324583822-0.0468057287307606i
0.157753289184747-0.101716728908846i
0.303272702293477-0.0874747212143522i
0.377090336474753+0.0483560207070374i
0.285255418589871+0.173839662272069i
0.108543093296186+0.194272219811504i
-0.0603932472699735+0.0680137675112544i
-0.0985805525671579-0.111120200436581i
0.0518039410753507-0.250318748165035i
0.275708121703268-0.275064310721798i
0.403320405619823-0.112876133082128i
0.354931497461195+0.0426426970947089i
0.232510279502732+0.120864891336832i
0.0727678085604325+0.111000102185877i
0.0213026374433406-0.034929436027729i
0.111989173640475-0.150807523784232i
0.255478498392155-0.166081365303232i
0.452167431697963-0.0833089878673128i
0.456116590303364+0.11999364884654i
0.265825461004818+0.278349861361816i
0.0720306598631735+0.299480761540022i
-0.0941372160672899+0.148996494199643i
-0.107602143460632-0.0678796983380975i
0.0642670697859253-0.198858884220182i
0.243861534037997-0.198867597030582i
0.321426216355034-0.0546785092174245i
0.271506850590608+0.114794689079271i
0.0608853052592092+0.180094888237435i
-0.0974340874380963+0.0517229564528337i
-0.0617430745597095-0.181263563039049i
0.115516367636516-0.332867008664818i
0.316174959179347-0.337573081180803i
0.465673601362227-0.188608651506148i
0.47247708747962+0.0581458131319088i
0.278936646427331+0.20274211424654i
0.129701906854198+0.167470990207372i
0.0336749260871723+0.0282016788967201i
0.0706859939348685-0.141691617446495i
0.288273042849383-0.215673044993537i
0.422904630693034-0.127761127220902i
0.448544302303324+0.0719191823903917i
0.34444545395146+0.250864747531002i
0.149806396025789+0.249318883835879i
0.00614681803385582+0.0949735548039634i
0.0258704711238095-0.0627433963167176i
0.173786074986015-0.16064532301861i
0.347576473036054-0.13688982044654i
0.435283639343529+0.0187385631665071i
0.301290827596714+0.196959780688467i
0.141235007706759+0.29377695502582i
-0.0298878915030771+0.219958620759188i
-0.0817183840541253+0.0135140907637676i
0.0578805915652537-0.126111290382649i
0.160748609753199-0.15173531641232i
0.302482828629907-0.0534422032995639i
0.287452122187796+0.128072873570627i
0.0920341732074587+0.190020093635213i
-0.0604105890623118+0.0979431153857433i
-0.124321147232205-0.0944628056754679i
-0.0405625163871112-0.322690472666921i
0.179369265987819-0.398842960282733i
0.396433711883316-0.290616047898503i
0.495683114717384-0.0828141437347762i
0.446666480033794+0.108223608419097i
0.287872159893794+0.142589524936631i
0.139415199307702+0.0797066101880568i
0.132933459710003-0.0394945882927746i
0.281952640509492-0.133885266210484i
0.444305810189022-0.0220201408284118i
0.525747183630288+0.153661525420381i
0.424650857980977+0.336311986009645i
0.191039517447939+0.480328678323119i
-0.053412802233553+0.360953131688904i
-0.195608797602352+0.165466667116205i
-0.133051860373647-0.025222870338424i
0.0253844896883733-0.154893807018482i
0.167232777308385-0.118462639295508i
0.201686762915389+0.0110140805917205i
0.0819715395150394+0.126786511847108i
-0.096457667853277+0.0793416958230794i
-0.189048618989692-0.118292051578069i
-0.102204454362291-0.337071215127122i
0.162408034970902-0.405750277549024i
0.406496963947106-0.344090825639057i
0.498773864274357-0.161188433777044i
0.455171999941055+0.0569106073086895i
0.253848379026279+0.158102257350052i
0.079901560882905+0.0975027829887217i
0.0639337863701321-0.0888013580295419i
0.194369596986058-0.216694267099834i
0.394326327427591-0.180351584349945i
0.52274742265831-0.0337707938789918i
0.486045032421888+0.170627600649667i
0.298707921779784+0.326633018829925i
0.0627804189486876+0.276858440249914i
-0.0556255302423665+0.112829577517722i
0.0261622983759575-0.10416628625353i
0.224044845947163-0.175291179323232i
0.376236184477097-0.00954222548118801i
0.372373320677074+0.188271385552371i
0.243741093105818+0.363177376829173i
-0.040123336591787+0.371940978080574i
-0.218511283188965+0.159601764342671i
-0.175041943494938-0.0577056394457818i
-0.0351603489738547-0.179434680880226i
0.162554551247822-0.199464222522334i
0.235101452035172-0.0545867059561999i
0.142685023950045+0.119082821168732i
-0.030954253845915+0.16505958979928i
-0.242377456054448-0.00237609764229689i
-0.254089891568355-0.282873281436576i
-0.0326667473904172-0.476627934770031i
0.197028194352824-0.522427021079781i
0.429870400133679-0.356406924075578i
0.49718059989585-0.120911852766773i
0.346575138058514+0.0440756364705185i
0.179229464366886+0.0542191935330053i
0.0976220751451578-0.114529810984824i
0.18443397928318-0.283647703736261i
0.429762794589282-0.325329775752373i
0.653572739235711-0.158240537534325i
0.65890393731023+0.135361701968295i
0.48379633811426+0.341520176376337i
0.245425911416722+0.429322958753988i
0.0342080347277354+0.307989110830776i
-0.0107311907378401+0.0693239515770303i
0.133129454626195-0.0319899435906301i
0.29225506277143+0.00467504380349382i
0.298605159479269+0.155518701154519i
0.194564574096457+0.293273489833956i
-0.00275537066136894+0.379989742621925i
-0.201239872316612+0.24541831378807i
-0.234233303008225-0.028897714923668i
-0.129893885365311-0.205600744200682i
0.040921491187624-0.290954655748904i
0.219455648977633-0.166271239875649i
0.261127324267862+0.0131586938287193i
0.0932703044649114+0.114260211908691i
-0.0566452840869641+0.0488415560865909i
-0.11837488895733-0.182792358429084i
-0.0529162976830454-0.414875093893315i
0.207335674432642-0.472956622848815i
0.411956919378712-0.3315783427252i
0.495250681217557-0.130226779317607i
0.427769069093764+0.0780944994270431i
0.242416845864845+0.121295911709253i
0.11083370301396-0.0207167078123533i
0.0884430632843812-0.171892899976525i
0.24228808688059-0.26825462633753i
0.445687868183033-0.202287100977003i
0.564823991545019+0.0438298229663102i
0.473054501965858+0.269181949076208i
0.228795089192345+0.353181825658025i
0.00562194222452537+0.306462194064492i
-0.12286495901252+0.120115457707689i
-0.060489663895545-0.102454031023765i
0.11867988038921-0.14364048445876i
0.291532903970997-0.0535329374545686i
0.289553926714989+0.0825848410091308i
0.0997831943783493+0.199310869237835i
-0.0921762571284653+0.139338316642366i
-0.162412135884356-0.0253555854191301i
-0.122470752997746-0.239062146945987i
0.0997301547848778-0.39315041939156i
0.351341769888518-0.30667760600741i
0.426969757169074-0.100303637581288i
0.385963453010189+0.106473564445439i
0.179582538196439+0.239735211444359i
-0.0246283254984816+0.137352678405249i
-0.0388849382116351-0.0826572258738248i
0.0977676055348494-0.219976335380926i
0.297966222614264-0.214814975308534i
0.436050984634077-0.0650622467727326i
0.374071463642025+0.142726270133262i
0.148200308890771+0.237350259926087i
-0.0915232563551167+0.147598993563521i
-0.190253512117716-0.0599510704944116i
-0.0429941968378736-0.297447868793894i
0.238546072948898-0.40902842612946i
0.464235082141371-0.292123341547516i
0.524916311582958-0.0196364105115109i
0.424175332564985+0.168188566236914i
0.198043597295542+0.193123966939877i
0.0312466903622022+0.0651782144727987i
0.0690720177254365-0.111797822008763i
0.277259741229112-0.162376905445648i
0.500098456666502-0.0634195820714802i
0.495335311622347+0.181648347673394i
0.279133426258777+0.407494296041497i
-0.00513653767765192+0.450604882094315i
-0.262170643953575+0.283618507286338i
-0.340696303975903-0.0105263459674517i
-0.232776136533487-0.274034853094201i
0.00855135554336591-0.371072239251569i
0.182966806491491-0.26402783854879i
0.158952432799485-0.0778946675905668i
0.0454697795075662+0.0029274634816786i
-0.108665620274877-0.119483173537145i
-0.132296338073585-0.375016993716709i
0.0520263697949044-0.601087086476864i
0.388941863573689-0.618494455366102i
0.655085574087158-0.426800799859639i
0.719980289102769-0.1338337482091i
0.602240239169233+0.142468172832072i
0.386047729355757+0.250729846686831i
0.225720346427101+0.149268578502201i
0.200161180222358-0.0109905217717418i
0.339123283899601-0.105617027340189i
0.485208730134172-0.0375926252688166i
0.532415035851735+0.198224055111856i
0.365909389237075+0.415943189559713i
0.117456327793736+0.454189581688133i
-0.0938214881625621+0.292813932197356i
-0.209245425388409+0.0429180399519735i
-0.062069056406963-0.185183376263991i
0.133837760479438-0.219448752665365i
0.321651461297015-0.0956740025245418i
0.321206169497921+0.108710929726262i
0.10902917877331+0.241789027761957i
-0.0372289673361201+0.164373313531113i
-0.140517081261186-0.0259246477495176i
-0.0484517256025682-0.228836145460903i
0.133624001341162-0.276930758363894i
0.293760256657607-0.16965790823821i
0.396687488301894+0.0325630098270717i
0.249005355090976+0.216714732700248i
-0.00043960899557586+0.224486438384852i
-0.16221255492249+0.0434476204125791i
-0.180713555558036-0.218362622885821i
0.0192970506449597-0.370849454007881i
0.295334403782979-0.35395293516118i
0.432329918842406-0.20079631674535i
0.404467306623495+0.00955838770704827i
0.243400760321532+0.0879234039991816i
0.0452145025783089+0.0115324605138764i
-0.00965227258760314-0.19986948671274i
0.143151089877967-0.397707335803706i
0.392527480548741-0.390457349673459i
0.646275650423356-0.196931836200642i
0.682795998487798+0.116492640267746i
0.472147123113871+0.32205048999769i
0.219617580574936+0.333664248677194i
0.0157190948795231+0.18640022797955i
0.0104322873251576-0.0311219184956617i
0.208906368712959-0.136897465945538i
0.414204430476573-0.0642179819781157i
0.449902310364839+0.144265541309688i
0.276680609066567+0.320394871533221i
0.0172453626331147+0.362582530921788i
-0.187569044386726+0.22087147410062i
-0.206182062762461-0.0731614738517268i
-0.042053785265031-0.278977316578143i
0.192479680714254-0.288387963933734i
0.333790701315635-0.13832378700092i
0.30656628711859+0.0811702060652489i
0.120586188034741+0.202267150988155i
-0.0912990177766169+0.123710991248781i
-0.120674340699941-0.0807988452189535i
-0.0303405489178201-0.296077439385887i
0.197647976212489-0.369818255931804i
0.442199691313518-0.215260233863308i
0.460149565681667-0.00205932548958648i
0.313721893465173+0.163603009416326i
0.0668617131636687+0.190101917087888i
-0.0908278046287615-0.00511446009777295i
-0.029969082445743-0.227293896375709i
0.162660677380792-0.29456560699885i
0.408903227979575-0.23649203117222i
0.476213496174367-0.0344653556310267i
0.343161880882629+0.200178326152187i
0.16848664006296+0.272189400865068i
-0.0579405544831461+0.159317401575975i
-0.138421928288403-0.0899238876114014i
0.0439555191020408-0.284176552526943i
0.296769669709043-0.288518655371787i
0.471237355680803-0.118537314832117i
0.428692226569299+0.12123129371345i
0.222915828218262+0.249363677103933i
0.0346852436500041+0.188504541235384i
-0.0853759692901659-0.047759466874304i
0.0135558732627987-0.260521295185898i
0.272935188092428-0.296481108332167i
0.451334158237352-0.173951949072091i
0.537991467775181+0.0622426005850199i
0.391257608169625+0.236440815823275i
0.109426450234015+0.271399202130032i
-0.0253763247882714+0.109732361710572i
-0.0660814619832075-0.096386376463134i
0.0618924404599302-0.216458629830774i
0.304643619447598-0.224990093681188i
0.432544552248908-0.0380975405770695i
0.367451689681234+0.151425232945271i
0.155201358339389+0.244359087766353i
-0.0288134576049396+0.15519793027227i
-0.0979440437846389-0.116946027688043i
0.0249131948846318-0.323072370823474i
0.316093610436818-0.351789180943122i
0.535783541243049-0.206340117124574i
0.536821067223868+0.0885694917195841i
0.374800693899263+0.284255939820352i
0.138514573673843+0.27705806619568i
-0.0270083298705886+0.0910968912455255i
0.0329401530812646-0.132574387266672i
0.22704650560694-0.155907369995229i
0.400916971640633-0.0273689365424111i
0.423566119309328+0.171040240232145i
0.287192056882108+0.379052453885327i
0.0119388416571736+0.417607756643351i
-0.256208928065167+0.148955694252992i
-0.294824194397113-0.0944796046883567i
-0.136029507288082-0.238353562904821i
0.121204938934136-0.320007363799638i
0.274025223816686-0.174135155827342i
0.239502904974627+0.0122441720188452i
0.0459942181214369+0.11534004089503i
-0.090925322613851-0.00337191318391503i
-0.11655915087926-0.2429153805884i
0.0159099561869406-0.405550530440747i
0.374092895258886-0.418964168387693i
0.576872296367391-0.196059388904823i
0.59330705766611+0.0578338551283016i
0.445683522927237+0.233283453065531i
0.132326323644075+0.247021071934611i
0.0168978978798343+0.0797204636910375i
0.0938590200756699-0.130047953091695i
0.248668661841725-0.222426535401245i
0.452221772428749-0.106627590815905i
0.502779242195423+0.0750417289592395i
0.372516718573019+0.282911901881996i
0.106636214670908+0.322967360124794i
-0.0574721343387453+0.161480259645754i
-0.030716235369053-0.0432321038656583i
0.11023937338846-0.232006450617817i
0.347738860600173-0.18080536361987i
0.4794469757594+0.00514457242006478i
0.434387127624393+0.22802107748778i
0.23181412199603+0.382744228992345i
-0.0484300232476771+0.319936776480336i
-0.151470267694954+0.112936677050792i
-0.0507209447324442-0.113701813142972i
0.105764257054607-0.144686463396776i
0.262157505636378-0.0540760614645264i
0.250299898645176+0.080631831696302i
0.0298256935860865+0.251790968121618i
-0.194439126678468+0.186576083987638i
-0.290196954821206-0.06135245866787i
-0.227152931437197-0.290879523576455i
-0.00823989306199734-0.474040328363687i
0.264915231910143-0.420336238287239i
0.416138925395799-0.211318801766842i
0.372872480734266-0.0287952911917188i
0.210648868947832+0.0259410321744393i
0.0588283432915357-0.0460252046066049i
0.0540956273929082-0.220188761301609i
0.252319539603727-0.394495152079074i
0.495643732116919-0.321443823743953i
0.618340378463597-0.0767076183895853i
0.556804880989238+0.203872507921028i
0.345925788282493+0.361714675497741i
0.0835951104533324+0.334407612448841i
-0.0845689527257202+0.155293644871318i
-0.0412974231873082-0.0840332035093174i
0.157955532011067-0.19333912319418i
0.33354007608484-0.093138845937865i
0.353769601072335+0.112379572639162i
0.219297765917302+0.258073568958606i
0.0099364429577559+0.255143608788022i
-0.120469006671636+0.0670284928371741i
-0.124716348926691-0.171084541405506i
0.0992947645379961-0.353726453995545i
0.369399860073591-0.314403201492746i
0.519921401133017-0.0362078184156383i
0.484436797255887+0.210078612669119i
0.227648472801596+0.338908725581595i
0.0140111712360847+0.269678938858928i
-0.0675982577936816+0.0516552907103654i
0.0360335595829063-0.144374411806264i
0.235426611033029-0.188802166161021i
0.405181742233748-0.0225339730111262i
0.389157197640404+0.171040539133389i
0.175242232351743+0.326352039639745i
-0.0824425212304754+0.282157367078888i
-0.236647687070733+0.00357489127070473i
-0.154317745984066-0.224467718318649i
0.0856617206449876-0.351807153107001i
0.31765974595609-0.290417132738916i
0.428996527439752-0.0633516556920477i
0.347509448763576+0.102553141284614i
0.102733940463287+0.123523336832105i
-0.0344063848059167-0.0233123889165523i
-0.022474224758769-0.222756556363219i
0.148510279528265-0.334445820198011i
0.43595607853658-0.282956315274391i
0.535281867991146-0.0576566159501187i
0.414194848462281+0.201176289262893i
0.213444982495824+0.291617408779624i
-0.0191001125170988+0.166511069330152i
-0.150567521052558-0.0264114790019781i
-0.0196430511067351-0.237605035128702i
0.221619879573995-0.317458283588838i
0.385060511716139-0.151432651586167i
0.38492845899264+0.0809949364128449i
0.205430397025366+0.198476203380093i
-0.00446559660809523+0.173749754303126i
-0.118883548010472-0.0299449727616833i
-0.0516767430750299-0.248298695897874i
0.210304249784158-0.301450716320458i
0.424396099762028-0.23224965572428i
0.507359820168453-0.0103736083749398i
0.407769799168378+0.21768231704309i
0.115361104846684+0.280114816033765i
-0.049697811344382+0.163527987199793i
-0.0787543798465257-0.0441505380455364i
0.0690445803691417-0.181273870542082i
0.304187478750927-0.171576693892611i
0.406287517270743+0.00737198717403084i
0.362579420787108+0.253118371752681i
0.130209308448729+0.335822159360618i
-0.109499665121353+0.248822462024702i
-0.22803223215735-0.0263073418430862i
-0.0959896715034727-0.276137012885726i
0.15654828123156-0.328278551654169i
0.315744158596876-0.233996893148899i
0.391820601048202+0.00768104305010923i
0.2554241472693+0.163179476840287i
0.0634491983797805+0.190267678819738i
-0.0471762051074176+0.000392555942367783i
0.0184834257563485-0.23527951158677i
0.235307051658786-0.304196605956384i
0.386757763260582-0.238696848310328i
0.507322448625909-0.0193355592976434i
0.409729780827326+0.193381662467795i
0.133377859779112+0.285058788810814i
-0.0261509719117822+0.20046173953461i
-0.0894505157101418-0.0498222984897106i
-0.0292132731360063-0.262665333287217i
0.206790343354207-0.256077883387265i
0.341769712962283-0.120409546372801i
0.266560106030417+0.0553221948598421i
0.15967372649396+0.136492030054231i
-0.0483223136461495+0.0420804661663927i
-0.148689736783043-0.18287778339597i
0.00233517543051108-0.402512662085036i
0.208503961087312-0.46657514353785i
0.475490686827308-0.40883786064902i
0.596486013940729-0.13383932799703i
0.477218813484904+0.138672091398707i
0.2797796309004+0.144964686280895i
0.122704815195041+0.0240379475608919i
0.133664170621631-0.143184137493771i
0.301194832133519-0.201691934482621i
0.484943171730899-0.10716896578344i
0.552901316760593+0.122780619569375i
0.442718240624595+0.398974878381815i
0.143287223607417+0.491447476318881i
-0.115651367258663+0.370448487100912i
-0.229669553885555+0.100130367788259i
-0.151398716059604-0.103929137959373i
0.0568814907682239-0.162418162516816i
0.207449064404554-0.0807693131286408i
0.230288380110895+0.10667253033421i
0.0779168190040572+0.168815360736882i
-0.106128670330886+0.0891131145423608i
-0.233586759563791-0.0913603150779713i
-0.153890374109001-0.32795153945595i
0.101133236176618-0.415832492648419i
0.377087770990817-0.283994785298422i
0.492381649228825-0.0745485436887272i
0.382789108285127+0.122297445235508i
0.198826478738996+0.202886889750208i
-0.0246318280034256+0.0771704368017412i
-0.0447567578622426-0.118698867521383i
0.130108053145888-0.201349293968967i
0.301009793146368-0.139252982064196i
0.428238380974005+0.0380502244152835i
0.330314840289475+0.186882907280217i
0.0949322770892127+0.258434200071434i
-0.0965676921439666+0.154513110715114i
-0.172497720451047-0.124896013177557i
-0.000694211847101245-0.320861504651192i
0.248538360994002-0.395732036022616i
0.40993393182681-0.253208904127149i
0.473716262656528-0.0192138544158023i
0.350789030834652+0.105867692284691i
0.162178790437267+0.114625501492082i
0.101243138503097-0.013980076144234i
0.161001061210989-0.17862896729851i
0.359340378746975-0.233132778402653i
0.537806782256048-0.0930690251153877i
0.535598768732183+0.169954885901333i
0.405727644952864+0.369237580605364i
0.125352881482901+0.421362389074193i
-0.121652281511283+0.288382622124207i
-0.16063540212053+0.0539097346241969i
-0.0518512755229628-0.117557573259318i
0.109067695695798-0.190044230442915i
0.210783489770983-0.0435175683573433i
0.18740496414085+0.12415623994021i
0.022465891542446+0.152050174483134i
-0.179329331840833+0.0603479008149556i
-0.220180427165138-0.182569943433383i
-0.0535451628871302-0.402702364789959i
0.158694064119855-0.461534615563778i
0.38571039455462-0.343038034089418i
0.498881415120201-0.133891669111932i
0.372852113469707+0.0801165444974305i
0.21284183629545+0.149246145632308i
0.0824669007205141+0.0645756250101482i
0.0636185216861656-0.092362551046957i
0.213339907087446-0.193659043633719i
0.379626807335485-0.111642256210647i
0.43629064040886+0.0909371972958302i
0.308321330394462+0.320726231841144i
0.0764160484986141+0.395011119538654i
-0.149405221171237+0.238757238775735i
-0.224681450653416-0.00398876200822445i
-0.11184193386331-0.227946624063735i
0.0731268871324854-0.332318723542085i
0.258172074364393-0.23945856399602i
0.280855341721382-0.0560646887804619i
0.142338525694897+0.0600786331876818i
0.0525400112547416-0.0124602586178254i
0.00841184147484181-0.203088856657733i
0.124739218042538-0.338698390057781i
0.410656019620425-0.365921094021902i
0.573550414832653-0.227727444929045i
0.633298199822843+0.0294857552054009i
0.520499838447742+0.280918856652294i
0.278858228261+0.353585134724846i
0.126870632037917+0.20946111214628i
0.0945384451655056+0.0248379829933469i
0.167782031560422-0.0826750425492465i
0.326964794835447-0.00702172572346273i
0.402526087233836+0.167880084185636i
0.266297434736138+0.331125476461462i
0.0407054886464504+0.379734428651097i
-0.178229571021566+0.230016683065728i
-0.230179049514761-0.0504299924274405i
-0.127299900000161-0.275311816923194i
0.120321197596147-0.340299148089677i
0.357762037324787-0.248323497854107i
0.383899455009764-0.0140783894156932i
0.26216402026675+0.119408335629775i
0.0714344969574087+0.0682981157297635i
-0.0190031860098843-0.0709935281260139i
0.0653498470497771-0.236660889804832i
0.279893926845059-0.308699909834432i
0.473094264302074-0.17205443803004i
0.519691184162617+0.0660567389373988i
0.350675787250791+0.281812136353239i
0.077809913403941+0.333752178602765i
-0.127654825667757+0.192970414182085i
-0.182393172768763-0.00631665893471861i
-0.0467390622947115-0.216347643104044i
0.135682546039151-0.198002538018904i
0.258785207386828-0.0750949402527297i
0.216793383154014+0.0450264953574793i
0.0076048322789136+0.129595099245536i
-0.117746129464193-0.0291720722995799i
-0.144737153604606-0.194878072489571i
0.00957204885323285-0.358758777989808i
0.33398705496581-0.437504976960194i
0.516038118330937-0.261800462364998i
0.562669729601374-0.0196286194753482i
0.418884583786429+0.166679029767254i
0.201594484524015+0.187805594109782i
0.114331472552846+0.0762618158898731i
0.155715774868674-0.032383090385058i
0.311177984779664-0.0878219065656469i
0.428326667624839+0.0109620256854929i
0.419986771569879+0.239390707636649i
0.232782238238238+0.399511469612287i
-0.0336673797617447+0.430838468400267i
-0.229713464992288+0.273330430502105i
-0.255174853997563+0.00973151028686768i
-0.0796147782393008-0.205661185228204i
0.115039500336005-0.269762916225337i
0.258318139711781-0.151677348239248i
0.251329527148043+0.0150996360548815i
0.116700358620443+0.116525454519514i
-0.0183002720926418+0.0284404664288646i
-0.0585241823643138-0.167103054663155i
0.0935397725415754-0.32195810775863i
0.298804644002211-0.364700678684389i
0.477137333424916-0.214786763801479i
0.529989346373977+0.0576208728325598i
0.388747700240977+0.226596723944415i
0.155196863141182+0.235049928054399i
-0.0160356737441044+0.126000947562998i
-0.0195875123563218-0.045912538428035i
0.0794006640305317-0.174602624927801i
0.229165497695253-0.144495889124468i
0.301844643529115+0.0194165392194351i
0.192098541265972+0.149006834071654i
0.0312261772463405+0.205682630904381i
-0.13167961105695+0.0675656046584534i
-0.153628838156255-0.17407479820767i
-0.00244068398675615-0.360827388289247i
0.19270618974614-0.391748040720247i
0.350927847166113-0.252381764414072i
0.356718141418534-0.0250741378231971i
0.256681938835455+0.100666453334191i
0.107086698685228+0.0356650924292741i
0.0454349652681365-0.0492843731781788i
0.141097955632405-0.22781224374971i
0.282159985918228-0.25325529271974i
0.422387832706922-0.121669190214961i
0.464306858107935+0.0482486808237371i
0.289747301383457+0.259237681533386i
0.0950711946144146+0.255758514017176i
-0.0354636350478455+0.127789523004769i
-0.0586353284814245-0.0416458710177213i
0.107648832087149-0.188640966974229i
0.264814255538913-0.140126191891946i
0.329476677260341+0.0408715793545149i
0.287813813351956+0.170808593963462i
0.126306753964176+0.212059544547476i
-0.0595743728432555+0.141977333547431i
-0.0943684795729083-0.0597530258753826i
0.0275087770592676-0.246678750357299i
0.252015651675609-0.225214408182227i
0.418842695237049-0.0513355962637113i
0.410529236021609+0.107377482262655i
0.260194923599186+0.214977710910325i
0.0274512196415073+0.215012342337363i
-0.0571871082351771+0.0703837333258192i
-0.00460118869057394-0.0988718301729554i
0.170187606469797-0.214032716230679i
0.324960689159946-0.1599761477997i
0.325484360732773+0.0643852957108878i
0.250034548967702+0.187155073816552i
0.0665111385027769+0.195647572137628i
-0.0952025755939832+0.090672794217802i
-0.0823674292575549-0.154611401937023i
0.0690103475866984-0.262701596829981i
0.223206755153084-0.240942040862512i
0.314488413798477-0.164121120168682i
0.288693564032785+0.00895948872093087i
0.151586555691343+0.0651257634081729i
-0.0122406409622664-0.0281037741788032i
-0.00295849588953164-0.19204660202751i
0.142348540796938-0.315616550215612i
0.291873088796263-0.345745398617148i
0.464427647130701-0.234902864365765i
0.465727277058233-0.0069760245747177i
0.362081815936209+0.131668128282861i
0.225103568487102+0.161837002483094i
0.104398726339696+0.06118239678387i
0.122168472315275-0.0959410887767682i
0.231422525553578-0.135113673045821i
0.397927296149063-0.0302132713929067i
0.36692564766088+0.130503053134927i
0.198467328700064+0.258284532053761i
0.04471765365183+0.271574882108875i
-0.113277933802345+0.166257214447359i
-0.142717668393895-0.00532020439606755i
-0.0855254449610847-0.160396187782369i
0.0889969514185774-0.185873615805288i
0.222315025437586-0.0941517317229403i
0.182974032638383+0.0417690870955326i
0.0795008101062476+0.105451786429677i
-0.0678629118082464+0.0263846336530598i
-0.0923486485243542-0.146084482775294i
0.019062751314375-0.290794523259752i
0.216203619766991-0.311672352439524i
0.408302999237628-0.177069144474741i
0.404479274088882+0.0206553796859388i
0.299561215106559+0.149433747444568i
0.131029657478642+0.167303835820855i
-0.0101201388986543+0.0524855223312497i
0.00598786257397314-0.0714670703330155i
0.108601071584017-0.197200479410361i
0.272984845981838-0.190164504640197i
0.354486424410866+0.0220834355624134i
0.274452581720871+0.154121953429969i
0.124670640319263+0.176131635344747i
0.0125415502452495+0.0490702094876049i
-0.0199147992811722-0.131620965140058i
0.0803364639352618-0.243587754263931i
0.258985303100887-0.277526300740986i
0.373177934787259-0.123496155871483i
0.414985688877974+0.0180448322815053i
0.304219460956801+0.130201009471016i
0.170853570529999+0.159633216218431i
0.0984953685087823+0.0128093696723238i
0.101441336396679-0.0941007014092418i
0.248819936252903-0.160940123875733i
0.360462242339236-0.0621016830093649i
0.379780142292134+0.10324529090391i
0.24841841006796+0.174823741222608i
0.0516043839549749+0.201435295832343i
-0.0518114611454166+0.0661177703241139i
-0.0614251629245528-0.111816511264465i
0.0797990973541012-0.213328838500191i
0.246220016714094-0.218131325261293i
0.308002300687946-0.108998272450483i
0.302919996066086+0.047527520967576i
0.172264805305216+0.105318536729103i
0.00701284201831961+0.040689515946152i
-0.023683302108555-0.11382206674317i
0.0831256656576583-0.230447035591417i
0.267074192215662-0.182155775915478i
0.382357939186955-0.101606890028652i
0.375249802146619+0.0852764900950622i
0.21493654798408+0.206223090098828i
0.00701880694749884+0.167445071192544i
-0.0799289682886656+0.0638570516409823i
-0.0144675999643446-0.130274174690149i
0.0991469895475127-0.194200119105454i
0.245411437966093-0.126407966543188i
0.324819619599079-0.00453243047634235i
0.232135443878548+0.0980164547669427i
0.125698358815914+0.14572201988758i
-0.00853792061992235+0.0851040030730381i
-0.00220024614341427-0.0918360394159379i
0.124000234489835-0.170241168509372i
0.266146377526039-0.161642387199222i
0.39785179437328-0.0417043488187085i
0.298727180446709+0.117943618129905i
0.15239297102917+0.200336947712539i
0.0575656270012615+0.193536879702694i
-0.0501713039841002+0.0342915956462754i
0.0225975182325835-0.124581630170475i
0.172716266511397-0.180691870760458i
0.244888977112141-0.129482722843469i
0.284877218530303-0.00149451903527283i
0.186949198883921+0.117750122455104i
0.0425998973856521+0.116181245532492i
-0.0292123048452476-0.0260683450772067i
0.0392037303087127-0.219093442187281i
0.224039464826264-0.296805886274328i
0.379338878671496-0.226320847974539i
0.466232101320271-0.0796443761745567i
0.396894334411195+0.0955919227216743i
0.252262806840474+0.171877221259137i
0.166653420239863+0.109064321651369i
0.1258694212833-0.0522209430125611i
0.190828641162311-0.130292103344061i
0.365400044036552-0.102590658657884i
0.42616740634238-0.00586911888424855i
0.335248211397479+0.174898185259472i
0.194597302736951+0.282982412818296i
0.0165558207596318+0.211170885495281i
-0.0640401126237445+0.0208928040024922i
-0.0313136963547133-0.134327572258098i
0.0862624142986555-0.188580462722699i
0.22280244605738-0.111234334449843i
0.250454037952583+0.0279390133287084i
0.169451304169613+0.120964552176332i
0.0231524191474264+0.101233699812129i
-0.0878465221235513-0.0321053782910802i
-0.0809044921150491-0.164590261862998i
0.0674477157824726-0.241715120712462i
0.222603481366116-0.232349928738541i
0.297615901779857-0.10741843855969i
0.241527064272794+0.0329008326034257i
0.0947006386524662+0.0629812362925141i
-0.00277939225824186-0.0194268495637737i
-0.0279948445836481-0.173089609241011i
0.101276037779277-0.244983829423537i
0.257725707988965-0.25036552376704i
0.376514562445434-0.191960249640695i
0.401581379495757+0.00733622252170102i
0.294822559517123+0.120482644661624i
0.195647119029669+0.11768245217211i
0.11220401842729+0.0380894266482405i
0.156215836518103-0.0807667083517675i
0.26768003377881-0.0847136812143444i
0.372037793207245+0.0362806405007983i
0.418439287595713+0.175952071912544i
0.305810285084914+0.245006140591399i
0.132052430114377+0.238333695672567i
-0.0153228653188751+0.139552163649319i
-0.0389406844421766+0.0427523967124568i
0.072192293111792-0.0719788092810989i
0.202242769399299-0.0796314992085489i
0.25106467915868+0.066010919789118i
0.19662289995008+0.135161356071195i
0.103819449856589+0.138266836503587i
-0.0167883319236507+0.0666771073231217i
-0.0442294229700073-0.0739342648107295i
0.0589381128761603-0.205898609402464i
0.198006264685225-0.22863908640378i
0.340969237607951-0.157929912262617i
0.351568414752159-0.0271069585755853i
0.230896642666311+0.0903642188603317i
0.100825612236027+0.0707579331859317i
0.037276457412137-0.0277737756679247i
0.0579411161536977-0.129381996085524i
0.191374014935091-0.19667012917669i
0.32663381700177-0.140937023670652i
0.345830340772732+0.0187416681755328i
0.282214574423833+0.0748628254679934i
0.139090907684797+0.100905254543437i
0.0523159164364686+0.040331634378191i
0.0542062976320755-0.116882915228646i
0.141064681910676-0.154516831332157i
0.281663618208137-0.138922746948611i
0.371971263708496-0.0162563074875167i
0.330014332104663+0.109775404826703i
0.159809437998656+0.172745117787871i
0.0277893108404429+0.160739150129038i
-0.0272792562955701+0.0453657177971941i
0.00359334176296774-0.0569492529027746i
0.120838827173603-0.135363523600667i
0.25239149720134-0.0597149026824064i
0.239005462061763+0.0509819047549634i
0.0989901316437759+0.102581911101028i
-0.011622833621818+0.119575254203346i
-0.0623796692181626-0.0167267003696635i
-0.0453439217656281-0.145361320214122i
0.0682393881497891-0.214261233531764i
0.226503641075144-0.207781500141882i
0.279622720513461-0.0991611403255047i
0.250734785110166+0.0184976736784391i
0.183461522258562+0.069988714045166i
0.103882992170614+0.027157422093329i
0.105938591395191-0.0261264101381196i
0.190430791033918-0.100853610851824i
0.291077432452815-0.0940515634592226i
0.328103581480283+0.040924520493696i
0.295440151660192+0.193124940575176i
0.194751363720299+0.231994247778919i
0.016675286915166+0.158895335027124i
-0.0272961851303605+0.0645220513784922i
0.0418466117564998-0.0418894114826733i
0.126137109678155-0.115099243788725i
0.244486901894039-0.0714042562738907i
0.258308003848462+0.0483425241286044i
0.18491022735298+0.102286152708579i
0.0795914030397215+0.0604605869172452i
0.0380370326311107-0.0592486346844705i
0.0674804193927455-0.141681892124079i
0.148150336646268-0.173932834616866i
0.31330059040571-0.150476747739111i
0.375848676817252-0.026561796578702i
0.307738607435883+0.123230252108266i
0.217447024469427+0.15907775822038i
0.0831934616759288+0.115147155502521i
0.0424271125847511+0.0419755104582898i
0.0912710959513-0.112882141310137i
0.163668951483584-0.13939430357995i
0.243057028837141-0.0464708499504533i
0.202221570677712+0.0326427145497842i
0.112016833894013+0.0764626958531453i
0.0107638110208819-0.00417499070313785i
-0.021503305040615-0.0829117943169726i
0.0531994767643961-0.18873794256844i
0.136082964274629-0.245780195207802i
0.276149652629539-0.145542296894545i
0.338048394652096-0.0901521634099944i
0.2534889488709+0.018530850635348i
0.179853716941045+0.080146263540539i
0.0937694091296544+0.0206929216316549i
0.0955624296064235-0.0640540508687999i
0.172979053278704-0.115021612792108i
0.238608066020165-0.0408330781190874i
0.305956753002173+0.0362183093238558i
0.22324657969197+0.109632759521711i
0.0966095704386364+0.149555495852901i
0.0196792130919947+0.112630370749371i
-0.0216314242089863+0.0231917678862916i
0.0567886529636628-0.0841834941106983i
0.130580302796938-0.118417945627294i
0.166045335471546-0.0528272269249441i
0.205325656054473+0.0294492771227685i
0.15812853248862+0.0941791222079268i
0.075454692251916+0.103128586009612i
0.0280902990762196+0.0215453307317486i
0.0405320498122989-0.0609177124762591i
0.123281570619322-0.0950186729916031i
0.252338810586451-0.0489928038128777i
0.301087412139245+0.0447474592461771i
0.193536754962642+0.1143031662699i
0.118213005529136+0.138593006275327i
0.0313219019921335+0.0959602781376814i
-0.00650753887509506-0.0336413055031322i
0.101796537721247-0.111451567875468i
0.126435379948022-0.134259373431326i
0.213875291599944-0.109433967527867i
0.240781593542216-0.0130857818812038i
0.143299598925719+0.0286646515053487i
0.101144498294253-0.00465033335554439i
0.0512083915674995-0.109043600882122i
0.153510838825913-0.202884471301018i
0.231534709623724-0.246339852583345i
0.315816689889617-0.17476253539346i
0.401546542262492-0.0331015288239624i
0.311723067153314+0.0861275056302929i
0.215877958261942+0.117417447789063i
0.11324337124504+0.0519348590963125i
0.123223151953401-0.0261029181833584i
0.213544259736283-0.0717817273929126i
0.265177145763055-0.0320696954632932i
0.272538841313565+0.0451527809667772i
0.21943639367777+0.152762094087337i
0.0962789207908667+0.182562646854811i
-0.0286804112627056+0.107390206077731i
-0.0332231134694082+0.0115529526760101i
-0.00593550563460292-0.100713014675617i
0.0807125367825065-0.160946592828343i
0.136773603010817-0.0877795306565338i
0.112765816581807-0.012233566025686i
0.0800752087957414+0.0112338494684464i
-0.00375401492292291-0.0113841876252976i
-0.0191786698653618-0.144323524685152i
0.039781611965016-0.213263390343281i
0.125231235172489-0.227721325160367i
0.220553443302685-0.179114611406198i
0.279207134427759-0.0613739890098514i
0.246050232981146-0.00452850411583201i
0.167892963838189+0.0212435922397054i
0.126266388752979-0.0179744040266734i
0.12183583277627-0.0875150388849304i
0.194982766010468-0.0960040245943102i
0.290331611517053-0.0648202878429886i
0.325096786369838+0.0272465126226727i
0.279314774010259+0.141045915108086i
0.197301771053574+0.187996332839172i
0.104896765857831+0.125152873209914i
0.0245846704158606+0.00366834319188589i
0.0465364444939012-0.0778757369406577i
0.135617851859841-0.0721705044862544i
0.201132524636054-0.00864337595374305i
0.21409876848025+0.026180687952171i
0.161686600130027+0.073790499808516i
0.0822970525683583+0.0786317676246049i
0.0344267720263382-0.0199549956250053i
0.0817698176057536-0.109085907329513i
0.200342503938133-0.145328663647547i
0.247792469593601-0.130602229349088i
0.272820740289664-0.0459373103904254i
0.271526712124097+0.0152974877755866i
0.182559477605184+0.0547079914723175i
0.0841603674702554+0.0217834333146987i
0.0582580281589257-0.0770923552108399i
0.152375105656701-0.0720722099968864i
0.203773603592425-0.059677693606537i
0.216522218300722-0.05353760146236i
0.203941179937684+0.0055362982212051i
0.104232621573301+0.0485812736196145i
0.0484759610607963+0.0158538968057075i
0.0268926512273929-0.0863860483656881i
0.0589352163325436-0.164404046700143i
0.140086589033166-0.191033109094899i
0.19628706413343-0.169947102532817i
0.236446514821415-0.106661425383773i
0.180622929411185-0.0390453690335349i
0.120445838832543-0.00912148207801583i
0.144374176361167-0.0604688708702783i
0.200221453049209-0.0928477420527609i
0.251052183628594-0.0890773127817656i
0.274448669371766-0.0497513955411652i
0.271959546199354+0.09600481466067i
0.198060901471683+0.138002600597967i
0.112810759774116+0.119121309313986i
0.0114316221227928+0.140171891928823i
-0.00812347390660303+0.0430943883825614i
0.042216933715391-0.025848616392815i
0.0606158058777988-0.0253008785748596i
0.122242408165477-0.00870854237321023i
0.0815035381982612+0.0106066737202494i
0.0143517774220119+0.0347276143212804i
-0.000982097074707518+0.0227602555989955i
-0.0207776750583454-0.107389838390184i
0.0579852402104636-0.186187273524747i
0.163129641076055-0.191643315891891i
0.243466453873072-0.137459653547036i
0.296780913606026-0.0718523586529226i
0.273724306071305-0.01181893331117i
0.226712348942818+0.0600490963247152i
0.158932587525684-7.41208545822724e-06i
0.143324189935765-0.0509749432621778i
0.212997880586352-0.0350397273027112i
0.274853798328462-0.0111327708979912i
0.270560108803429+0.0505230532404237i
0.21292864896913+0.0983560680732137i
0.157116504541504+0.121856426936569i
0.0891599522510023+0.081885725355873i
0.0548371636273991-0.00324110631746097i
0.0806204986572122-0.0853734547976956i
0.152109858423925-0.115730114541966i
0.197366135466199-0.0763369078858838i
0.218445142386196-0.0436506804363595i
0.193167534181833-0.0281040851930138i
0.156563155974928-0.053768181944709i
0.16259486852235-0.10764899608243i
0.182194739838886-0.135995003537734i
0.265831402127737-0.104004278454313i
0.326737331793455-0.0661587148715129i
0.301817782506651-0.0104488174394348i
0.230948200368251+0.101887988382825i
0.143631060327312+0.0666693321042457i
0.0667383861673824+0.00775493574278113i
0.0740228500967419+0.000325171748787333i
0.101316094144023-0.0673228214121749i
0.102291242287641-0.025105648824155i
0.141231176159613+0.0274310340367344i
0.116701381940303+0.0215384518527014i
0.0241172953049983+0.0402529740706129i
-0.0554864324712768-0.0396602680867145i
-0.0173929144257858-0.136732091449059i
0.0916904200989292-0.184223324901562i
0.129168696520866-0.219413693429857i
0.192693554086584-0.169070285704924i
0.233556696822491-0.123759883347229i
0.221644339743108-0.0829195923401719i
0.187544823271459-0.0836964784149227i
0.190679378925537-0.123100232025497i
0.264681327329878-0.0821069877620466i
0.278334958729487-0.0829789766282075i
0.33104973293205-0.0147582408825369i
0.37772154917133+0.0708074150213442i
0.309309519240501+0.101923569792832i
0.225736941039504+0.184547788823518i
0.131073087727787+0.186331155397007i
0.105222317963915+0.133316149412921i
0.116314990540967+0.0923518885319018i
0.128322910761571+0.0656375019081705i
0.151318275427128+0.054811930284945i
0.0744569850354599+0.0979075835659218i
0.0154704433207008+0.0935019691492356i
-0.00314464983559306+0.0336527606818651i
-0.03392510404175-0.0101522324055793i
0.0282017067143637-0.118251226075993i
0.106229733054397-0.147616707959394i
0.139948397449611-0.100730895789683i
0.176572239030804-0.0942288530487527i
0.149080354022545-0.0785867981748207i
0.12094986382556-0.0691515860428865i
0.147731079731012-0.0839019467065613i
0.197342165845604-0.11893675713173i
0.251963102977675-0.123832181211249i
0.278607997640257-0.0859783510066603i
0.287455432164678-0.0370723701812184i
0.259577597184057+0.0113669349234017i
0.232211184982417+0.0239010999110387i
0.193394931133549+0.00969222678554313i
0.185362022410419-0.00339493407087163i
0.215306225770042+0.000810210466659137i
0.204891918018516-0.00318908849421726i
0.204104352899708-0.00726746832978689i
0.193203591506994+0.0619505423323507i
0.163948748051798+0.106368420587291i
0.0990970386729872+0.0553116987921376i
0.06163965727444+0.00444704895491545i
0.0757720881278577-0.026566132252507i
0.0789006955978391-0.0423949282177826i
0.0921375113067146-0.0200386340559115i
0.100730980139029-0.00281970697815652i
0.100820698322612+0.00269619191299895i
0.0758054363020455+0.00340052548455858i
0.0937581112593769-0.0392431560800561i
0.0790667466514523-0.0647808590559882i
0.0614584119575032-0.0853303817524305i
0.1363087447537-0.0625394180120324i
0.174275126446914-0.0228322550175302i
0.170196107247855-0.00159709671849196i
0.12816782102366+0.0128666737268655i
0.110789859195564-0.0014243430458567i
0.111181285008399-0.0223168725789901i
0.108957224964118-0.0560965614217553i
0.141690233353244-0.0111489128842567i
0.165066452263362+0.0023658543549785i
0.169048329894777+0.0230994112716624i
0.15882058169511+0.0456728016746338i
0.165086705010325-0.00828032603554094i
0.135235749311947+0.0070365806950488i
0.139257460913463-0.01818972688121i
0.170209067244179-0.0277122187053955i
0.175629532282886+0.00973944265229891i
0.211446119357683+0.00546527187490035i
0.20867706015178+0.0268891968530305i
0.204154912736348+0.0256397395885755i
0.196697114060964+0.00596696951917055i
0.184232075231111-0.000758784098291338i
0.209441155515651+0.00796273190998064i
0.222185598018994+0.013745246753518i
0.217443082845215+0.0369735109986153i
0.207529485179216+0.0957836647981196i
0.165767638383103+0.0743922936297397i
0.1185963385961+0.0298809190102808i
0.096669587458867+0.0456408312849886i
0.0815440250248372+0.0147814694966649i
0.0663411638055484-0.00321168750733485i
0.105648431240409-0.00840505014467218i
0.118745906159954-0.0497731715095451i
0.0880974454160109-0.0417743901803365i
0.107708168962978-0.0814329692526408i
0.0932211021821974-0.113075623563189i
0.115368832076726-0.129098199885699i
0.168234989472865-0.159921065908926i
0.1898438852801-0.132298784518447i
0.247782101046232-0.105517351400592i
0.245400419288715-0.0695759565368794i
0.213122468622606-0.0469991039992757i
0.20515906515696-0.0199624328900785i
0.191174134048174-0.0292777069205048i
0.210936589998701-0.023913741150705i
0.215871023446052+0.0257060629347015i
0.186597120523956+0.00129056198076345i
0.160241379546262+0.0299144149158375i
0.135606114582126+0.068002319615986i
0.0999947742666716+0.0547242001621644i
0.0984609785818926+0.038213869939265i
0.0961265836966213+0.0117481719999448i
0.0893003088991924+0.018621627534891i
0.104014776710591-0.0192860584964814i
0.119701603661376-0.0044115183866602i
0.0977448509858562+0.0269991932113567i
0.0869932476006484+0.000966165957017496i
0.147920952148976+0.0141543371416103i
0.118444144319924-0.035586753386895i
0.0917328600644076-0.0410062619124584i
0.142956272525965-0.00963079400880198i
0.109416180144496+0.0258065003820211i
0.0724113835840384+0.0563338875066479i
0.147419554211761+0.0334166784414944i
0.139215966400587+0.0357349258628969i
0.0832122105066489-0.000446433876421032i
0.131033897703274-0.0188725062816717i
0.126953941755395-0.00771644586180833i
0.117299045938378+0.00303047811690755i
0.141246712737143-0.00382811069047603i
0.126753709861055-0.0114338128202891i
0.12137020260926-0.0256024298605901i
0.149052767738398-0.0819616009043466i
0.174013228078824-0.0956932068255166i
0.189860038448697-0.0566638246388075i
0.207776055908601-0.0576188696822334i
0.169016942637474-0.0555476779697467i
0.19008922342762-0.0216577752354793i
0.229399827381632-0.0169232359688813i
0.179404702422217-0.00951162928023996i
0.191622655320701+0.0067875590026802i
0.212318398845702+0.00795020196497209i
0.188198856542758+0.0230698716445058i
0.199175469077678+0.0281386269641133i
0.185806400510338+0.0287404885537904i
0.150449959443084+0.0418596263420301i
0.121826483993997+0.010700001255788i
0.105399567913767+0.00753871837326383i
0.106323363159661-0.00976536891112876i
0.0768047321045296+0.0193258467337527i
0.0796198030491829+0.0253905526190828i
0.0661820038780678-0.0222121250628933i
0.0559624093684763-0.00739502138991754i
0.0370523696753014-0.0403241790715667i
0.00387225350367648-0.0548006222123257i
0.0159849473358934-0.0551771713350758i
0.037054359435691-0.0767200750043963i
0.0786454296307356-0.097552634930333i
0.0741867396665649-0.10915427078464i
0.117475384560953-0.116566206594077i
0.147526322638806-0.113856372185901i
0.174568247223512-0.11658796835772i
0.182440933310696-0.122884675935875i
0.175655696932237-0.0925931246162766i
0.260670249920977-0.0692907589277945i
0.256046781287813-0.0459706239544889i
0.245803590845831-0.0340168089843567i
0.232973778546297+0.0159774850212932i
0.266312701908853+0.0827190127434853i
0.25860702212825+0.106888196369805i
0.206882577600274+0.122506497865931i
0.222027844625554+0.126691372237225i
0.141100329135212+0.157755336332492i
0.112393275853572+0.171295329033225i
0.0810141161560734+0.112918909931311i
0.0344896309851584+0.0805499469343481i
0.0221619376113284+0.0728684423331532i
-0.0200101922090302+0.0456686885844467i
0.0269432807176811-0.00346516407585501i
0.0194446049182343-0.0527761916985379i
-0.00627882985058108-0.0953937704401612i
0.0723584698624552-0.144553898153785i
0.0609269764960681-0.143408214848192i
0.0885142292858072-0.135196336043023i
0.161808114017561-0.116123989905789i
0.179627301463058-0.11167066318022i
0.220490438108999-0.134041954837178i
0.215151322585611-0.0968522699658653i
0.24929912405186-0.0622929349499312i
0.238498389322056-0.0519542667813427i
0.227954953432843+0.00177520363017491i
0.245271779399218+0.0340389054760014i
0.217008735490609+0.0350348522228685i
0.210076771480092+0.053957432332797i
0.125868100033399+0.030831338637887i
0.124811658443193+0.0234035872567802i
0.151890856574755+0.0326930990390815i
0.122327947117474-0.00474830534190745i
0.153145559729175+0.019933188199346i
0.155939362240808+0.0130252850200936i
0.109772346178472+0.011189519810633i
0.085345228416158+0.0308619582156653i
0.0619004192156602-0.0341922508759913i
0.074397777305259+0.00107451990253884i
0.121832881247389-0.0228533870232205i
0.128871104765906-0.0410163409089746i
0.121355448105681-0.0179331147158118i
0.094020040967815-0.0325053075027054i
0.083781246274007+0.00343428124088168i
0.0486039623332662-0.0150505700815102i
0.015435637861436-0.0146596277461405i
0.0530101796104961-0.0558995405775349i
0.0830970837625764-0.0663221436612816i
0.0744337648732123-0.0707206858216049i
0.0813864245243179-0.0742995670228218i
0.10017329339054-0.024653851174335i
0.058617135813803-0.0492362061632022i
0.0976369490112133-0.0641762077495677i
0.122109454734614-0.0851394951812242i
0.128284483513191-0.118268843009429i
0.225545248573942-0.0694355557969152i
0.212712975289173-0.0109431990017351i
0.192383914122819+0.00784919918813571i
0.181266190768496+0.044296720002982i
0.162226534965047+0.0149877953540439i
0.162521336125092+0.00359451934639824i
0.181324610596291+0.0105678985707349i
0.219541296543674+0.00225283425038933i
0.191129116921138+0.0626957564908374i
0.157697216264382+0.0706830509073158i
0.126445958466388+0.0385726320511115i
0.10470176185978+0.0337387347307745i
0.0783238845613817+0.0165513221020342i
0.0996998312444056-0.00947004053499664i
0.148411377457511-0.000828989621182893i
0.136736413622944+0.0159339775417583i
0.0989959398937144+0.0201539885616526i
0.0799702864923081+0.000124631840781115i
0.0923037356678137-0.0315062065618471i
0.0499566158717512-0.0437461856127249i
0.0590970880665824-0.0917898399615073i
0.119825746907069-0.132223790994328i
0.127546869567703-0.117091461652695i
0.154405940547968-0.109855968835112i
0.160118638128194-0.103141134272894i
0.139837878800038-0.11861195280521i
0.143316098785991-0.131897614962915i
0.197841781923281-0.147878484035492i
0.234261843163157-0.174773303634261i
0.278734453053015-0.128370786059854i
0.339507031299453-0.0623364466372265i
0.280455687774779+0.0132648119368371i
0.247389949422203+0.0639741324216292i
0.205163160847181+0.0680803331476756i
0.138504814371045+0.0628857746845523i
0.140325231920739+0.0400449334226395i
0.14094805735092+0.0456769510834015i
0.14567254821176+0.098233719854661i
0.0680289275671213+0.124231610820376i
0.00386798265135641+0.0906612623591412i
-0.0259708007466429+0.0340192968153161i
-0.0618889506253715-0.0283008464639412i
-0.0297364964161949-0.0860248872504915i
0.0289293491936509-0.14089162867337i
0.0972058396916379-0.138412895185221i
0.129615471190845-0.114375291446946i
0.123359598567105-0.114662752095373i
0.122250470183324-0.0847251717962039i
0.153141164681578-0.0920814298242707i
0.20165643691091-0.116528674401433i
0.26089476212203-0.119568786991682i
0.291123304814374-0.0487300834004944i
0.293006199820603+0.0470562503762555i
0.252018202148985+0.0768548401708815i
0.190236616277374+0.142722560994179i
0.151456619797148+0.109798688818398i
0.0944411692124133+0.0784217829008482i
0.104641747419337+0.0569072746025694i
0.121142587193539-0.00194573378391687i
0.123784165449787+0.0669394109515756i
0.101398468126681+0.0380637431771046i
0.0732417257390674+0.0265463861276578i
0.0702760238388212+0.0265466688603566i
0.0365043979186412-0.0945642735334482i
0.103125947616447-0.118821173201772i
0.168954462548734-0.123269996861751i
0.231660193415284-0.115601054922163i
0.279052640531922-0.0573655932048547i
0.214893600400009-0.00784612420633946i
0.189681564647332+0.0139265715379071i
0.168745838042882+0.00621544152874656i
0.1876941374796-0.0188846175315128i
0.187654887745385-0.0439178140276819i
0.197974338057901-0.029293263701084i
0.230498262794571+0.0172885859814993i
0.155918789815206+0.0480539770546423i
0.135272151575215+0.00253584875484369i
0.0627114576401149+0.00647661876607292i
0.0248239320741364-0.0152065003517904i
0.0850705170884774-0.0939244229725292i
0.108848417060147-0.121161744481406i
0.184607824458789-0.118279109548854i
0.182465005956692-0.0537444588431169i
0.116563761138677-0.0386523048940698i
0.113029128734837-0.0260506144351024i
0.108520461218897-0.0340958871875625i
0.105509660072307-0.0925512289363893i
0.13971709424039-0.0877328423957127i
0.1617326115215-0.0705953952810365i
0.167640941936331-0.0256387493707424i
0.138947681490991+0.0136632783103422i
0.0668277782662994+0.0171487938846017i
0.0544142856176238+0.0140253521620613i
0.0590750675800337-0.0527930961005722i
0.0780498115552006-0.0743783629536297i
0.151465363949994-0.0681673646101101i
0.170987182809002-0.0344755638828354i
0.17115909841716+0.0563596746201084i
0.175068380105808+0.0130615025641115i
0.140785815218939+0.00607378909124251i
0.113511420540158-0.00992353379345896i
0.139349722321092-0.0917736006066914i
0.206438504056122-0.0344280402387851i
0.227362203911188+0.0235319362620567i
0.200798423126056+0.0687354170829406i
0.161595387087011+0.105268087480975i
0.128443035827887+0.0985750596669847i
0.0813390564445602+0.0450984199833231i
0.0586533605068685-0.0208006311165242i
0.0983369161181448-0.0295620095384558i
0.163442435752847-0.0430531263467077i
0.200626202823357-0.0247413633516449i
0.180975357244625+0.0280182569918958i
0.127886765724837+0.0364490566083469i
0.055265014369318+0.0128839042151866i
0.078136799025533-0.0705284843831402i
0.145066171928693-0.131521177662674i
0.199727317549349-0.087675464046406i
0.245884072483283-0.0526196218310163i
0.220762743469291+0.01750232715128i
0.187673131408701+0.0879163393484862i
0.118536646499728+0.054332375972886i
0.0775334376199321-0.0185280786944525i
0.117034687910363-0.0483588595218544i
0.128836327411717-0.0587981778738116i
0.173063014074809-0.0528719556914076i
0.195156631108955+0.0155704530929985i
0.142383651283295+0.0193504690192824i
0.106135010067582+0.000552771817267737i
0.0769856254981089-0.0418492419191917i
0.0787545293092029-0.115612883064463i
0.178007111040693-0.108678276294843i
0.245549592243652-0.0749991874847171i
0.255522469203306+0.00240016413890439i
0.243894428044017+0.0354625633726871i
0.179795812145515+0.0436287760663689i
0.119095472341054+0.0695788087138479i
0.0575122145130888+0.0203806255796853i
0.0741661425732047-0.00234085231353289i
0.1412519130339+0.0128184965746979i
0.161255039523245+0.0324990594107862i
0.117762779824753+0.0659642155771671i
0.0414258978192443+0.0663303331104089i
-0.00921398972162321+0.0358413940941038i
-0.0200951217855301-0.0186449780217245i
0.0110390745574008-0.0982740624457847i
0.0907094684051184-0.124969495496219i
0.158915727797023-0.0859971248587575i
0.216697157713529-0.0664355118617307i
0.201057397737679-0.0498160594902738i
0.119776840525528-0.030781639529201i
0.13380804414531-0.0320818387293596i
0.139880626157493-0.0552725288911816i
0.169758034550208-0.0714807897155365i
0.264432653906659-0.0246571145709752i
0.285865106019823+0.0520645630121109i
0.211320750550853+0.109846653518104i
0.143831546267983+0.176451939964172i
0.0611952487908155+0.153896484373276i
0.0131204081872729+0.0705560876736225i
0.0790684377252225+0.00597173680648276i
0.0943130083852161-0.0509233262520084i
0.129522303085486-0.00872714992893274i
0.142681398727038+0.0177201504644907i
0.0699297386814576+0.0532220748672236i
0.0269154687328947+0.0663157568130097i
0.0281626759996072-0.0493365246347942i
0.0865953993829342-0.123649686952845i
0.138952908266627-0.145139688412495i
0.197859560459573-0.136274674081469i
0.226518752121171-0.0929737422627438i
0.19696669151609-0.017046060658545i
0.137890550196079+0.0491275215604794i
0.0793811394473745-0.0104806979358216i
0.116426764860955-0.0703229555962545i
0.177184379955305-0.0817540110267924i
0.193578016898887-0.109434701724899i
0.226758131932801-0.0538730187010901i
0.237946590006883+0.0277028583037225i
0.160460701757009+0.0819778200561692i
0.0933532116031082+0.0666531153600548i
0.0860475668212991-0.0233809100632883i
0.131135680371001-0.057675272439703i
0.189561614545508-0.0631514619767304i
0.197373672545148-0.0112412945317512i
0.173325883167006+0.100858482097568i
0.137083975470834+0.128278429826923i
0.0604890115231532+0.102968373903923i
-0.0182075692317535+0.0570827073297539i
-0.0347365344012605-0.0685300200425351i
0.00714089972578978-0.080547419530092i
0.0900538054263494-0.0376589599500957i
0.143903620352599-0.0261592223238543i
0.120979423916933+0.0444175863752611i
0.0382409707156467+0.0161268326714089i
0.00116410061135336-0.033147158191961i
0.0196261447334398-0.091640047616738i
0.0948008867382727-0.168001013668634i
0.203768160311465-0.143676182126558i
0.302997404217771-0.0554338052604709i
0.299370062879546+0.0478073357808641i
0.186193173549842+0.0818657607163217i
0.133827876784588+0.0670841493602638i
0.11187022157544+0.0483115123929658i
0.115377522231391-0.0147311040646489i
0.171470843623029-0.0520937283933823i
0.243974674021515+0.0146717260573333i
0.224468529570382+0.101046157505921i
0.142933740146667+0.152679018070291i
0.0253233514495193+0.143979432232501i
-0.0468689850358168+0.0618712827022888i
0.0124440236015563-0.0347357076737064i
0.0717848896320183-0.11193104107547i
0.154485856476313-0.1181746393598i
0.195653720132752-0.0840624413974424i
0.176400915593476-0.0169170567481514i
0.147894378967081+0.0182493238526466i
0.0716310398159759-0.0485597843496082i
0.0620154138942148-0.0802509437223108i
0.166456327584683-0.127550388488615i
0.229886588135636-0.113885485282453i
0.27523531636034-0.0176932992198467i
0.27735825644821+0.055066485215503i
0.158441595885409+0.102868862668835i
0.0695752701685406+0.0698423912859492i
-0.0232558175798643+0.0303733849758836i
-0.0104564370474764-0.0695524385307165i
0.0994285401562992-0.121291736902406i
0.122704530776939-0.0923507265992219i
0.174598359102912-0.0497689756704118i
0.109031270943266+0.00923487349186109i
0.022407007068266+0.014131723088781i
0.00946852920345621-0.0493584130444102i
0.0342831905752376-0.167093270675507i
0.158003694319443-0.183524670615774i
0.226796404295186-0.112148385038316i
0.255879745625216-0.0310818352322695i
0.219045290062029+0.0654242388505572i
0.131843478019996+0.15962700563063i
0.0262879292180625+0.117714673698065i
0.010254862215247+0.018723104085306i
0.0630475173662919-0.0167085831657281i
0.121613423889927-0.0601167384871887i
0.151886024794904-0.00940831146158884i
0.103469462326572+0.0633619210240721i
0.0426253941442366+0.0969606138441758i
-0.0473202373547214+0.0529325593887443i
-0.0615214060666705-0.0520374440584692i
-0.00967958790114046-0.11418974719721i
0.0828194448973226-0.203907345787295i
0.179813510103163-0.174583794672026i
0.235669739574985-0.0774994284739356i
0.210441188242898+0.0116382109311261i
0.139540931816162+0.0771544837419867i
0.119948227494832+0.0155949035541385i
0.0917932153548125-0.0432056543149738i
0.152935654551607-0.112877769889299i
0.231722555475874-0.104003079612156i
0.246732384534877+0.020826371115241i
0.264487863086735+0.100789321584416i
0.199246446028555+0.118832782310818i
0.0669673409169357+0.0817003634894344i
0.000759585920371221-0.0168414547514611i
0.0715132714434065-0.0926682233525344i
0.14551868879258-0.0896684100667463i
0.190840170420461-0.0660704799928166i
0.228383899846037-0.00849965047572197i
0.181371349457288+0.0641321172471913i
0.0840032027986533+0.0643820978794622i
0.0517030630046596-0.00312289294446105i
0.104238579024332-0.0725877474074857i
0.153797360966185-0.115802673986357i
0.200580581974449-0.062561728805311i
0.231510901698158+0.0337806854288048i
0.179346769526929+0.082784452613445i
0.0925599236217265+0.12046744314739i
-0.0223671610899204+0.0537588289339544i
-0.0802148367363407-0.0611696572851232i
-0.0020143397949238-0.124023680679485i
0.116154696290229-0.144803420611338i
0.198727691508219-0.0726316454443685i
0.162650608158609-0.0169660700672116i
0.115522035571394+0.0136627455602842i
0.0619562348008929-0.00550931064673058i
-0.00718265588062616-0.0786439217061199i
0.0436229047677017-0.134907259105706i
0.184704446908679-0.198253366643263i
0.296929469374631-0.092348890479268i
0.266188208053099+0.0213430294729415i
0.200090987282944+0.0862426207611029i
0.093501208138079+0.166775788130869i
-0.0314414954872246+0.0789208736584662i
-0.0205091485838752-0.0272966379236003i
0.0497034282309695-0.0661883917511749i
0.143876133941885-0.0526834925499074i
0.171693241155113-0.00011264215466672i
0.147297434126591+0.0543043313649095i
0.0695901229614915+0.090543598544896i
-0.0293797734187583+0.0337299606172008i
-0.00503872441737735-0.0679507702280929i
0.074853166223104-0.13370657753689i
0.198590954106016-0.155220089903533i
0.28242517929574-0.0841621824405764i
0.271370935463114+0.0297365616030161i
0.217171952038173+0.100322313773747i
0.134712928233192+0.116863252520109i
0.0703441563379499+0.0309164303854439i
0.0728471292368007-0.0503417171337339i
0.170461725683862-0.0424844979210536i
0.268298074182879-0.00356033543669768i
0.220746093651282+0.0752958978194996i
0.126159611204451+0.167735510474312i
0.0292024730935268+0.137509627211539i
-0.0531044919819364+0.057658994949237i
-0.0457864383391958-0.0421296004930107i
0.016078928411201-0.159534364218098i
0.123499058973554-0.134105722081257i
0.166990373387375-0.0774826959464018i
0.153329605345358-0.0489061134971736i
0.0792897935055106-0.0327385824111745i
0.0246217650003368-0.03527040779262i
0.0629028383422648-0.129753609977532i
0.0992270252268574-0.227649947115863i
0.173538807467633-0.18284203708054i
0.26010965277355-0.128159043259986i
0.272286134351975-0.0050437713166322i
0.194168487062246+0.0958625140488098i
0.134448388697139+0.0647034646259376i
0.0847608289731489-0.00980400817236369i
0.0860814739310981-0.0793203884010242i
0.180030502750244-0.0757950727631308i
0.217213389389388-0.0396873111885605i
0.217064365171991+0.0393178040190384i
0.153770737590852+0.11168499564942i
0.0667300532291636+0.120146561387245i
-0.0188378795136205+0.0591558318928703i
-0.050354547934444-0.0744932848627438i
0.069030282570565-0.128305623727944i
0.140631144216485-0.130748848964154i
0.162847715556704-0.108083921813778i
0.145175104341427+0.00391498767578173i
0.0760943874322153+0.0778707616457797i
0.0227084809091535+0.0215550974214116i
-0.0152051576650677-0.066502354553694i
0.0722790372250148-0.142883360798707i
0.195453280840639-0.184049089870401i
0.23426844666336-0.0966320832123265i
0.28498138587037-0.0086568972909516i
0.228148706552228+0.0651683350379847i
0.119129354300072+0.106217696241017i
0.102765240366937+0.0144407516209076i
0.0910248819069307-0.0574235842510675i
0.157058186229014-0.0853816047856967i
0.232010503038627-0.0311055284706394i
0.262197540785729+0.100626527569222i
0.21074351966716+0.17426427025464i
0.091923790828353+0.221775996545047i
-0.00771753156225033+0.117006690013397i
-0.0572676715170595-0.0334595319680588i
0.0245718882021958-0.0985895706589091i
0.11603752987681-0.157547438863875i
0.164065312145426-0.0650153887573239i
0.183726595260307+0.0385598463082483i
0.112964207873748+0.0679472295983609i
0.0117609585183785+0.0562819119501907i
0.000646333874724745-0.0583513394022892i
0.0691965225661154-0.175441507692158i
0.149949680480551-0.194018088132172i
0.259739061486227-0.0914032856384673i
0.2872793748653+0.0205751650191758i
0.192092345481699+0.115466791758051i
0.0735199933121147+0.146170327370857i
-0.0170756238241482+0.0596640337387127i
-0.0316413541576373-0.0394760493826011i
0.0355499708769241-0.135433302877244i
0.14428487684809-0.158843418974992i
0.164792926393028-0.0624168473017808i
0.136972594901952+0.0524445109674215i
0.0616381319028708+0.0582170982338299i
-0.0256795141308341-0.0241254210902509i
0.00472857683366592-0.127547155809084i
0.0890923370482293-0.223321024283799i
0.218280992760904-0.215114031235229i
0.326687320834438-0.148432087883257i
0.323029554072467-0.014268007027567i
0.253302877158949+0.0856568904364713i
0.158818957418954+0.0907586728307448i
0.0867051635841595+0.081096639353608i
0.134156977425657-0.00483092054234725i
0.207736799415276-0.00804444646359454i
0.22513204297648+0.0640066970781862i
0.221171289191188+0.144820574944635i
0.109346636717937+0.261630009322505i
-0.0566747334309438+0.242259306622719i
-0.159636911377474+0.128751574589666i
-0.169952141819544-0.014414657678978i
-0.0886243665451389-0.125895154648398i
0.00379426598857123-0.125713061758489i
0.0794585215108316-0.0692914659539014i
0.0770820789021864-0.00146932810169989i
0.00430395214265755-0.00423593018500177i
-0.0767044246451464-0.080856670325028i
-0.0399208271862154-0.199858377430126i
0.0999462222997945-0.272399804166189i
0.214751712156675-0.265528605353242i
0.338336747009957-0.16027288247776i
0.383241348615692+0.0395403761781526i
0.299147490493413+0.124266289378056i
0.168915268970596+0.12838434045864i
0.0773346046271689+0.0840623754830146i
0.0937635792275081-0.0165264803087875i
0.169155093416698-0.0336367954618897i
0.216221934427407-0.0162374530077635i
0.21082643250761+0.0907285589253042i
0.114454610169559+0.18590190783686i
0.0170436142438594+0.17073030485364i
-0.0690556785704926+0.0781277756551624i
-0.0680655612301939-0.095264429624636i
0.0669506106685505-0.197189935962954i
0.160196567551797-0.224338713513685i
0.244812147574417-0.129204227016087i
0.248344293957411-0.00120434252784826i
0.151914206599196+0.0319536139842686i
0.0881360597475156+0.0293111717668122i
0.0805578244029919-0.0388920452486437i
0.117200649264661-0.129767837087216i
0.18737191222215-0.137592967222755i
0.267731567466075-0.0429597382289388i
0.271637693512326+0.0835293116468335i
0.188633204121249+0.176443588756874i
0.0514358726907484+0.179474250037709i
-0.0374339877109016+0.0698934147298172i
-0.0700104917316122-0.0468749882801561i
0.0191632693906615-0.105288259519935i
0.139722297859257-0.101759107136935i
0.16128898027287-0.0351959888863469i
0.136240567158757+0.0654059382043473i
0.0265043714050643+0.061086741783774i
-0.0478753672122664-0.0287501317745934i
-0.0539555990950182-0.116749099567401i
0.0531069841711517-0.218843679790042i
0.202424823603352-0.215602973986122i
0.276142540464095-0.113030249730865i
0.255736215007922+0.00585427735561865i
0.175211500762732+0.0966884070624091i
0.102299941101513+0.14209223102792i
0.0219816956573607+0.030473529374015i
0.0505472814560249-0.0789427024368651i
0.15044674902407-0.0442089524656818i
0.235513308531585+0.0131551033391671i
0.243811863721427+0.115084007888769i
0.143707003928886+0.206790260325851i
0.0281132962017778+0.179381337901491i
-0.0902720367273519+0.0528889283770707i
-0.105413658318519-0.0586036800550503i
0.0145969028100333-0.115460810650346i
0.113310568711085-0.0892014534798414i
0.193250759786536-0.0443517693927282i
0.171031956050193+0.0368645925993757i
0.0462477696219041+0.0663167398115597i
-0.00460965505527117-0.00100008719586431i
-0.0167437411886343-0.105450592154443i
0.101791078643784-0.216808976504504i
0.255297264716324-0.182309022017933i
0.332786871929808-0.0814468710335154i
0.355725975420571+0.0114261795149598i
0.212413582206126+0.0955928412669612i
0.109890266199388+0.0991117458202801i
0.0613495191933927+0.0361556102447397i
0.0583920713012883-0.0587555724653222i
0.179906654420492-0.0968035750872482i
0.251937611719666-0.0346401598105921i
0.215000147942694+0.0570286098105297i
0.147955771766456+0.149880957368773i
0.0443359505151495+0.137934383786678i
-0.0731829958650064+0.0524998414994946i
-0.0383923841341253-0.0618346181332294i
0.0237448748015129-0.15643493481994i
0.0968409841493097-0.14229516044256i
0.206034107975678-0.0787544823563833i
0.157321132824769+0.00678057503644973i
0.0406656976955325+0.0667322573599953i
-0.00788534536287007+0.0395187071694415i
-0.0176768414935401-0.0637796518004451i
0.0482515133234352-0.163089176459359i
0.164433523400499-0.183890620696836i
0.216856959346777-0.0620717809715984i
0.206280200075205+0.0620609551505868i
0.129516903041378+0.117441686738651i
0.016590705299069+0.145350178834665i
-0.0822156313899515-0.0131389900204451i
-0.0753439917671284-0.136502727551504i
0.0371423376621157-0.134397700741989i
0.154420051157298-0.143788573592646i
0.185980710809411-0.0203706639574575i
0.122078549743704+0.0579126460255972i
0.0509357940905765+0.0593590639222403i
-0.0217017717961505-0.0154654392393777i
-0.0110536546649371-0.156699827087033i
0.0928411012137652-0.203316262198182i
0.241893065863995-0.221368608988993i
0.317139635732779-0.110344726154752i
0.291594370399329+0.047132017380911i
0.24125962523961+0.110679260203701i
0.156980768585304+0.114341537166712i
0.11399612225348+0.0371160804724122i
0.119284756067352-0.032001663190278i
0.199668408313357-0.0180796089076328i
0.300788110749465+0.0540537225043211i
0.255225172622093+0.166475354079465i
0.134950945390388+0.228305016008505i
0.0308866867587024+0.24522262903681i
-0.0824865238539518+0.153796566103731i
-0.097809740078411-0.0166132184875381i
-0.000684157411692946-0.0667081302227495i
0.120558628252359-0.0835396794838481i
0.135573876076895-0.0458449428676423i
0.0759259717304051+0.042716119347193i
0.00474941541976489+0.0542799856740562i
-0.0795409818063268-0.0672266593149068i
-0.0539978027576019-0.190804339989564i
0.0546915694648709-0.21467690045347i
0.184615003453932-0.235627341383087i
0.26041870521733-0.169529876099361i
0.269151395725239-0.0315990038971552i
0.207908473389443+0.0672498772436576i
0.0972189579482271+0.0298202766030159i
0.0303537173960852-0.0675477223659828i
0.0764733261660769-0.117338581363853i
0.176205289253944-0.132097610106418i
0.243434204944682-0.054017096103266i
0.285079983230061+0.0452068721373527i
0.17385767687448+0.166172689815994i
0.0399222602646347+0.174572185080794i
-0.036462178460813+0.0554473490636878i
-0.0575361606951275-0.0567031866386359i
0.0393851462742416-0.151236975860325i
0.148212529237888-0.116013891275363i
0.210535341542728-0.0130702925010789i
0.164263611546612+0.0880922557180158i
0.0723371691759307+0.14575479172296i
-0.0414783540762948+0.0809601008228122i
-0.0683082641381027-0.0340337671718067i
0.0486654476039843-0.105173040814012i
0.177163782476134-0.132484292051221i
0.236138613693604-0.080212335891994i
0.210791257870708+0.0445599366354874i
0.144174294885151+0.133743649050196i
0.0269052049743691+0.140309931577364i
-0.0322004544024098+0.0437262139050473i
-0.0110870470053101-0.0797525427385677i
0.0748621763949378-0.100809415786221i
0.182089182913177-0.0722891072384681i
0.218296965115112-4.52949249739608e-05i
0.187244480568912+0.123189098494163i
0.0521535940528524+0.126514306518328i
-0.041486071822271+0.0171341260437388i
-0.0233897575827138-0.0803945544427536i
0.0604463764957547-0.154409852621448i
0.207076269868608-0.136390666926619i
0.257230080606053-0.0483537191085576i
0.213512594849182+0.0499913983079556i
0.137426929282098+0.176401988140372i
0.0262215067611393+0.1214092496064i
0.0157671473185467-0.0491601138272421i
0.0510946934900025-0.127792385524894i
0.1247898488665-0.123453680861292i
0.22597529650458-0.0455257193573054i
0.215553882746935+0.0405923654753339i
0.132686845390533+0.127967846866961i
-0.0308454530481677+0.109502905915277i
-0.10893017436999-0.0197804368830306i
-0.0465338207579107-0.139145735871649i
0.0594213620721636-0.20589050768296i
0.174314765493239-0.172515607970795i
0.202146049537893-0.0654387398755606i
0.166065229768267+0.00841843558104024i
0.0629054160533414-0.00162970197520143i
-0.0106700443384174-0.0447556089345372i
0.0177690659877156-0.127702770631134i
0.098816500743074-0.221452774123858i
0.23186661521937-0.215535085106319i
0.339988648570143-0.109242163374082i
0.289513946197022+0.0533588399747936i
0.198013560220832+0.148053826344433i
0.100062599664566+0.136702057489682i
0.00161806192477801+0.0490257198983548i
0.0872667523918331-0.0723625358951683i
0.156005559514594-0.0728102713077155i
0.213081159451851+0.0206081908967911i
0.217096555171403+0.120348149422043i
0.115951976616069+0.213545509358653i
-0.00685794814182539+0.194811247587058i
-0.135135979787194+0.0850101618718807i
-0.097150520418085-0.0356930970855732i
-0.0156222772308306-0.154323393902584i
0.112463264173464-0.115977379230505i
0.175319243777587-0.0131138550957184i
0.10005384853576+0.0886368608415764i
0.0261258950682339+0.0912457678807299i
-0.0303574490421619-0.0325953139017088i
-0.0511619772905897-0.0659751290895269i
0.015020128041807-0.175220628027289i
0.157276192293867-0.2262724578659i
0.21919095428376-0.07849026406552i
0.23609312184383+0.0524925809935844i
0.156414169476824+0.116613364364232i
0.0424819285199147+0.0883287982150233i
0.00487841313288598-0.00223841437762957i
0.0157877714048253-0.0901909186506936i
0.119234917287076-0.111732643032213i
0.211475555773799-0.0474358604087303i
0.219770689266289+0.0443525051805793i
0.13512397693439+0.115647797762009i
0.028540652086108+0.118808389876687i
-0.0598681799155909+0.0034641203260467i
-0.0383027068664633-0.115800274231127i
0.0625232876763641-0.159459873203049i
0.164864456413172-0.178315616064667i
0.249825851479041-0.0903965757398523i
0.177603600360055+0.0389852375039228i
0.0805599453347075+0.101341054784062i
-0.0165661669464255+0.0344928720654761i
-0.0269527913550703-0.118013836849752i
0.103142337713087-0.187712646970384i
0.170744814465488-0.187015442082476i
0.24126776131257-0.0754317336220479i
0.278362395856262+0.047419371410985i
0.194187705558188+0.106591124019219i
0.0800685752839796+0.123980248242977i
0.0232825801435925+0.0228895784092791i
0.0440393865755789-0.0318422195355273i
0.132829834963309-0.0408255501399165i
0.176629621869268-0.0367244344077213i
0.170105365055147+0.0794424365315221i
0.130471367153406+0.175324916870754i
-0.00981551587121928+0.182090592470974i
-0.0761912062436933+0.111252894181013i
-0.11201640905975-0.000501493361501931i
-0.0804587498676189-0.112363982926832i
0.081019264883962-0.157580599450613i
0.136321139881824-0.0262589275159502i
0.0928440214862597+0.0964797068187738i
0.0236235347902747+0.100446583469337i
-0.041677965539677+0.0201522302197778i
-0.0904004097253221-0.101401449840317i
-0.0130511325453678-0.176460003774206i
0.13234602949908-0.220669307887721i
0.202016807688791-0.154588072713517i
0.244150969732509-0.0142735161312363i
0.155038584939881+0.0881943993111867i
0.030165341247248+0.08179996494752i
-0.0019802875976639-0.0383854083248491i
0.0324681803396955-0.159092366746705i
0.130202597611214-0.186375847311647i
0.255703572124251-0.107945052911655i
0.299196585359136-0.00576838519882091i
0.213608084815716+0.0944498473108204i
0.122801686752276+0.147884508724497i
0.041350762095245+0.0795701001833294i
0.0119021778561111-0.0317232997497646i
0.12004772718707-0.118785538823257i
0.231316993856961-0.104880776387668i
0.244995265298086+0.0067060374809966i
0.232245598382633+0.0983714401902357i
0.154787988794368+0.17405620950806i
0.0438983103889291+0.132492212082749i
-0.0344496700857766+0.0125178468452249i
-0.0209943572290636-0.0797242478895414i
0.113389959647106-0.135059160950152i
0.193772174700971-0.0735040843810427i
0.203899841760578+0.0486900775265459i
0.123054153534281+0.109302365313777i
-0.039963990909469+0.113421027829265i
-0.122118428663338+0.0431467936635332i
-0.0962672364124596-0.112003348584064i
0.0417338455647586-0.178087911344121i
0.17186833349311-0.164789028629039i
0.198064321096707-0.0829545926780682i
0.162259233992839+0.0343155034600108i
0.0567559606337368+0.0316593339706766i
-0.00199777814198535-0.0017257623916273i
0.005446420570088-0.0912172581227005i
0.0586822844151381-0.17608418883279i
0.166761721291293-0.157309134348277i
0.244730114104492-0.0745627615556772i
0.236333608194142+0.0838919347235565i
0.101475941744883+0.13881403809943i
-0.00566257832154143+0.0990979342309098i
-0.0234111258269875+0.0371453094402263i
0.0170040100563767-0.0630978016188174i
0.111124576289643-0.0989570286230323i
0.146341590194975-0.046282895879698i
0.167516080336325+0.0516399101778549i
0.132340396060089+0.135892375149299i
-0.0158869566448296+0.12535500320211i
-0.0798896237005708+0.000594469089095808i
-0.0759541712237978-0.11994270152023i
-0.00848073716152698-0.162639544840718i
0.119169386342321-0.146704029882365i
0.176522581357659-0.0677598021326077i
0.154645643484636+0.0434722746482631i
0.0517634012145782+0.0979394878365192i
-0.00335071674890297+0.0350046174676304i
0.0101765473099886-0.106790009534303i
0.0681687301158177-0.17024064528497i
0.190647397165162-0.156072663906072i
0.251232437479398-0.0850869884282913i
0.245666320553681+0.0652697252279611i
0.187191892470941+0.147106341193334i
0.0722020682157776+0.16103014993252i
0.00923275248565109+0.0806629835099689i
0.0412497549416974-0.0357052349769595i
0.12254362462874-0.0900058551797121i
0.187085408829344-0.0538264447892491i
0.227930737171926+0.084442024551421i
0.151178812904446+0.169998392097755i
-0.0038681412367043+0.178670035285353i
-0.0887973078241857+0.0831334068774442i
-0.11988664864321-0.0242745923543224i
-0.0340891507050549-0.118357058756364i
0.0744028042757416-0.15843092572163i
0.141048239282878-0.0557299663663698i
0.149200932208449+0.019385788135059i
0.025696336684438+0.0645189994592749i
-0.051448801575556+0.014975309069679i
-0.0629389398759107-0.0970030397036555i
-0.0164287151206534-0.192035771177364i
0.113595707559071-0.225431604536561i
0.199336561488827-0.119718514190901i
0.228137033425936-0.033362840981842i
0.184424446865582+0.0767987471453292i
0.0709919348795107+0.0688087385833918i
0.00088061244898538-0.0458206794752867i
0.00373144179510936-0.129495244451992i
0.0905203144723187-0.178878807571657i
0.213398401652161-0.0902768848443296i
0.230323581479973+0.00604850375185781i
0.15647829683854+0.112948111060063i
0.0506515450490455+0.114803886855838i
-0.0646519584928618+0.0403065868037093i
-0.100895998749306-0.0738230716221326i
-0.0121524049763505-0.174600949336543i
0.123338129623888-0.143797798547114i
0.221864167146768-0.0843238235947357i
0.16704450937346+0.0461448974592413i
0.102334350695691+0.0864115777680362i
0.0517037251263972+0.0559220955596294i
-0.0503752934374401-0.00473089148760812i
0.031455892167304-0.150586697575243i
0.167216842443857-0.163932061534706i
0.25426562865089-0.0326019294432371i
0.284223877129118+0.0747314009042064i
0.166578991890626+0.15894047571497i
0.0474855438556109+0.179203710541016i
-0.00515982589116813+0.0808597630923612i
-0.00890357163978219-0.0256024789701842i
0.0838704811374352-0.0943224772153866i
0.151485588541168-0.0423237190328691i
0.150840642204355+0.0690028711306521i
0.129124861237306+0.132766264453664i
0.017012381053791+0.143088629858264i
-0.101834522246536+0.0322937083428773i
-0.115794342087086-0.0855680669530411i
-0.0340530163212576-0.147056908194558i
0.081679092167477-0.150780813814433i
0.182525101970858-0.0750895036185953i
0.190273200047787-0.0111740144641041i
0.117994570297817+0.00829135730010971i
0.0384078100762973-0.0107270986457681i
-0.0307734224132108-0.0742324262825341i
0.00189533306162144-0.155883445777557i
0.113275522386506-0.210523115126663i
0.222325312371105-0.130368420900959i
0.223399495949079-0.0076213359519498i
0.178240509636857+0.040292357756996i
0.104287970702521+0.0981422169948075i
0.0225847928025333+0.05230561575885i
0.0287561839997435-0.0679350293672292i
0.0629613537642496-0.14790750073556i
0.198839783103687-0.117649775432593i
0.22183648364268-0.00739800819147149i
0.149453174664645+0.0744595727393627i
0.105161038682212+0.129977081495766i
0.002562971280882+0.0936654624932216i
-0.0294059720613584-0.0333818060228184i
0.0153764278306572-0.112211766576894i
0.103357044873088-0.0787065746757867i
0.188803865199795-0.0267178415697692i
0.194414761743513+0.0641980259206873i
0.0801626679593547+0.146786033299633i
-0.0498755561705757+0.136812050137408i
-0.0743315882705234+0.0308372529861878i
-0.0400259411305295-0.0800502758177961i
0.0500560283081092-0.111130139340299i
0.144598233410366-0.070642711821837i
0.15942324136369+0.0127843734020197i
0.111364008062265+0.0871801078037075i
0.0140015478420263+0.0905139006491511i
-0.0501286646909084-0.00207350570133518i
-0.0460398731592994-0.0635880477804592i
0.0475594564769987-0.146045277371114i
0.150022209540299-0.150203268493045i
0.193714532845203-0.0567875838361845i
0.195129418549271+0.018280071779944i
0.105001719155979+0.106444864613381i
0.0322955914798835+0.0214564547695248i
0.00993607629331943-0.0911582365110931i
0.0426838815555761-0.120660858959018i
0.140807545121185-0.144119146313347i
0.255101343063319-0.0713788834946849i
0.254465065190903+0.0501775044304565i
0.167233176268703+0.113320036000818i
0.0596327170426132+0.0983145269332285i
-0.0519775367162026+0.0305232222850277i
-0.0236867941740225-0.0746853626298614i
0.0498158982322588-0.13078869645945i
0.135171324191759-0.100113581270653i
0.188689707919351+0.0234173116829299i
0.131739963201254+0.0787958740529088i
0.0106721080499848+0.0387992576410956i
-0.0555576829899898+0.0184490928865137i
-0.0390515325999944-0.0915942005183513i
0.0350333312765754-0.159700621476722i
0.133671367586412-0.147726520094452i
0.178507890289144-0.105818942194634i
0.167972585332915+0.005552168507591i
0.0858013290347477+0.0557163569376088i
0.00457796528323003+0.0156114773008586i
-0.0144100096530176-0.0697843879094193i
0.0542610855565981-0.145489209494033i
0.135560875319457-0.139970292674232i
0.208325122015496-0.0646863965751833i
0.245812679770283+0.0559242633410853i
0.169492596522115+0.139343095979885i
0.0452516166410264+0.113497617092874i
-0.0239183550895121+0.0643290700352363i
-0.00129413629841228+0.00127229343143523i
0.0614289643195745-0.0637196557867285i
0.151501420627148-0.036723925322169i
0.189103354428679+0.0732097898946133i
0.100307631303536+0.139506903558448i
-0.0125294222037199+0.141054986638455i
-0.0861582807155739+0.0996370369629426i
-0.101091114653062-0.032277477468225i
-0.0400632609175873-0.117290341672898i
0.036044115725031-0.140337206370104i
0.143789727265473-0.100119375335409i
0.163990411503464+0.00590628425449522i
0.0528287729495316+0.00824608686306998i
-0.0320513186478105-0.00323239834703103i
-0.0559637372583491-0.0591673614149595i
0.0171821929960844-0.178372841753713i
0.127951025569866-0.187756561982507i
0.226797468446457-0.135609601587672i
0.24912534353854-0.0133716715504699i
0.202956172833985+0.0822620026316974i
0.148195127276843+0.0932423857190989i
0.0476571830318972+0.0203890200487682i
0.0227826921194616-0.102045832365167i
0.100582641335069-0.0961139272795534i
0.195414398299957-0.0593531284457602i
0.210227368209476-0.00504407150259623i
0.171683779723772+0.0833474517686733i
0.109373437710304+0.0975888621956833i
0.0310178742501079+0.0678077117017647i
-0.00128284906363951+0.00650108267233122i
0.0434862037644834-0.070969473874045i
0.143207985724436-0.101520043187981i
0.150204920502757-0.0533911664689112i
0.144969950568405+0.0702948051252267i
0.0916441669867049+0.114883492420755i
-0.0223628430025915+0.0819278360436892i
-0.0483447438073137+0.00393215075219783i
-0.0181523918796882-0.117517421562958i
0.0722595103267513-0.147918059551767i
0.162718473396717-0.0993759991878062i
0.175930382731078+0.0307795700103855i
0.124846730296513+0.0769403122522679i
0.0369720655479192+0.0775146216150015i
-0.0533389470892362+0.0596466349898335i
-0.0383784937064678-0.064843532083271i
0.056447033811853-0.141281345760376i
0.132806854693152-0.136853438302467i
0.169412761053378-0.0159527353739739i
0.175619356780342+0.0536793473077791i
0.0804733022218362+0.070510893388223i
-0.0678697460275064+0.0649289480221676i
-0.0424124856244954-0.0485802038494647i
0.0172692282902811-0.110469690878279i
0.075766140206557-0.157457641470834i
0.190807382574919-0.111352534076003i
0.184703618946968+0.00599496447266637i
0.0885370874501378+0.0383120436976012i
0.0304283560172664+0.0570017668124078i
0.00173028088645416-0.0157564611710453i
0.00769519254857065-0.114176531799037i
0.091883830944975-0.142091950827982i
0.182529546668687-0.111450954871646i
0.207214284031895-0.00541388905124371i
0.179749855712524+0.0919793129487967i
0.109602569313729+0.129208137745503i
0.00655400964578717+0.0603429840296963i
-0.045830828733866-0.0293236140432915i
0.0367682744889574-0.0516530233646689i
0.109618551477553-0.0760604935895571i
0.15943992608249-0.0238899713011067i
0.181056923676136+0.0600138792850385i
0.0782812396985988+0.0745667365348534i
0.011913061948885+0.051596662866025i
-0.0403148847211071-0.015022887351604i
-0.00547394083008624-0.0780167552928817i
0.122612549554968-0.120316528929464i
0.175680487559278-0.0902953456895239i
0.199916767554764-0.00536486495294056i
0.138891730776106+0.0591374141247735i
0.0316642485528127+0.0827252388171504i
-0.0342616419017145+0.0279797956800909i
-0.00591893447587575-0.0802667909375724i
0.12529799302499-0.134484475053518i
0.189275832264941-0.0995346212222622i
0.195978482217014+0.00153976850298864i
0.166980889828193+0.129532863804049i
0.0493467480835902+0.144352511951056i
-0.00485095949351264+0.0550676588602168i
-0.024013607301415-0.0165263262282705i
-0.0368707873965057-0.0601076006876711i
0.0689440222725603-0.0812294512041609i
0.141134265629704-0.0488975593283189i
0.100792171803837+0.0541934069401442i
0.0486104136270276+0.117517368817643i
-0.01898463030582+0.0710381195866952i
-0.0833810087914179-0.0208289137163557i
-0.0352695498421946-0.127743661198527i
0.0521669879321856-0.164854419353065i
0.125139188043098-0.139334004192617i
0.168255084579057-0.0436894510357391i
0.108671892307073+0.060486710972251i
0.0617810742562715+0.0591017353643059i
0.023312165659708+0.00955843184711322i
0.0231756627957818-0.0756326739463291i
0.12509648935839-0.0955122637538946i
0.219117706490722-0.06870442668646i
0.22442094434797-0.00655090081203064i
0.131938054942085+0.0984246078045575i
0.0413070844107339+0.126163761482918i
-0.025647549837067+0.101131107910415i
-0.0374770139172724+0.030513957493076i
0.0156725275673249-0.0512665860479524i
0.0603815737446089-0.0630382385041653i
0.0882825113950887+0.00830892701973788i
0.08965886412097+0.0624472702587468i
0.0404915501603306+0.0744139105024856i
-0.0545488299316248+0.0582362905988834i
-0.065177196962526-0.030591302958855i
0.000456421252640045-0.116424342736174i
0.0605066502267665-0.153813832960597i
0.127189946156623-0.11876186453012i
0.177673657002956+0.011440123175543i
0.146097669841066+0.0635485318988505i
0.0656815332459124+0.0610652356570636i
0.0342827916384562+0.0364657543302311i
-0.0144257040061629-0.0604710184344029i
0.062054251348155-0.0467093698540339i
0.149794721190227-0.0522744759593532i
0.142568461611301+0.0102708457523746i
0.124997144429248+0.116487520668941i
0.00648777827219414+0.0501250079679197i
-0.0594685238284969+0.0379665218517695i
-0.0911116973415964-0.036277131674851i
-0.0420699714632688-0.123604014211611i
0.0432678947116752-0.121393464644577i
0.0951542783289187-0.121141602029509i
0.12816195021206-0.0359653838632329i
0.0988787019176087+0.0112961781219997i
0.0541084941359409-0.00623428940728402i
-0.00958105936293158-0.0588534752216033i
0.0544124992964223-0.136083320441821i
0.14801902608087-0.168972822716943i
0.192713119804036-0.114310616015715i
0.214768850832705+0.0239329359802368i
0.166198347653859+0.0893682575460649i
0.0765088599921323+0.0807261321863691i
-0.0130351576413162+0.0948214965879961i
-0.0108661265603578+0.00697937202730626i
0.0256894821012936-0.0451524425556741i
0.0867405028879981-0.0151897412060613i
0.13010358898222+0.0228476512855255i
0.0961919290095741+0.0727823973300928i
0.0291655878471805+0.0513311974074634i
-0.0499101089002736+0.0532526857111001i
-0.0481883898442311-0.0397382583453571i
-0.0239729566963363-0.125287364631845i
0.044727962734631-0.104726646161179i
0.153388737247122-0.0671110242870737i
0.14047670855622-0.00284367810555764i
0.113005682750214+0.0545551587601412i
0.058501788487985+0.0496858580599198i
-0.0115646804715541-0.00777464654702907i
0.0210341881544956-0.0594046264557861i
0.106665686368827-0.0867488796286737i
0.177898523209586-0.0625441402262406i
0.172319850812895+0.0151591073602022i
0.131979842180707+0.106885504741809i
0.0422436613392385+0.101238728688184i
-0.0459775826298142+0.0619875737703527i
-0.0511161877048347-0.00492509075730206i
0.0113326416349991-0.0861516315568412i
0.0530202992580045-0.0541559812827331i
0.112767992922001+0.0151039699936842i
0.136288225243092+0.00894119562951131i
0.015303407245593+0.0227006307184967i
-0.0130814675742595+0.0204441094932377i
-0.0257332661725151-0.0485943754712223i
0.0127586900046848-0.114366126500979i
0.117173092816024-0.148666471783894i
0.129385963320144-0.086907897354332i
0.166524511848094-0.0326379078572951i
0.12961134220196+0.0182571831516146i
0.0816757040374686+0.0644921294017471i
0.0445403228159112-0.0093761826017328i
-0.000499985741062364-0.0641964555410183i
0.0903048951141115-0.0776778425665726i
0.143739454998455-0.0909410633305639i
0.157143215139707-0.0250569871599186i
0.139997265068559+0.0516622563817966i
0.0613977758629803+0.0791585969911819i
-0.00237631756944962+0.0550678862823427i
-0.0528221470475247-0.00958045600010807i
0.00292391816169684-0.0832913459551314i
0.0512687005235235-0.0659248860609252i
0.089507604723151-0.0201217521626938i
0.121309190345381+0.0112638653237719i
0.0460589170275809+0.0432309870084833i
0.000111719175082067+0.0217319410097553i
-0.0342495825174846-0.0164024598871023i
-0.0373544599605593-0.0868570974976961i
0.0348933702813474-0.0919269941296362i
0.111409794215095-0.0772160567419471i
0.148044627652224-0.0248859472469533i
0.114375489470698+0.0390204755171219i
0.0635491747244895+0.0228621238858098i
-0.00247481541074049+0.00309935553618887i
-0.013982030181839-0.0793290567078612i
0.0460882877014644-0.0902665857547617i
0.0965708901629105-0.059053689119192i
0.132101538563588-0.00689272695770734i
0.095755389591295+0.0565532491397707i
0.019794349475455+0.0851363959843054i
-0.00689503462982323+0.0487977352680703i
-0.028036681819901-0.0611285204900661i
-0.0161953468441169-0.0800954411696063i
0.0608750730727172-0.123725303704158i
0.101803588620525-0.0758722630915636i
0.122017550458487-0.0122341845120122i
0.0987655673733721+0.00614079481066364i
0.0525858919904761+0.0157941967767365i
0.0272942109285059-0.068812360646701i
0.00441617774174799-0.0872625747752935i
0.0960370343347261-0.135051403656349i
0.166387607283085-0.0920211158106983i
0.197224517600213+0.00704532404120686i
0.202611136666025+0.0366308828086538i
0.0996377676065269+0.117505973111487i
0.044129975684966+0.0674621640655305i
0.00216370329612384-0.00974570506801748i
0.041018124219297-0.0228727587352089i
0.10529397172463-0.0198868459329688i
0.120768921473011-0.00642986255267862i
0.119674372169339-0.00555563896160226i
0.00883834271016391+0.0652188548406987i
-0.0314686624043235+0.0059318828199601i
-0.0105116561777574-0.0735338168588706i
0.0273617456908609-0.0921361327255999i
0.093050095976885-0.137154293513565i
0.136967144276651-0.109239342746758i
0.160550456204814-0.0249992804019905i
0.106679050282548+0.0408303358892981i
0.100247044603407+0.00328124612918432i
0.054402744446511-0.0023591201197509i
0.00494602186843304-0.0343317304826813i
0.105866882302454-0.0637285255298085i
0.134604712318175+0.0137004972877514i
0.122826791855218+0.0104189474060245i
0.0890715362275075+0.0766236758348236i
-0.00342631673573516+0.107479609472696i
-0.0459207556729857-0.00267386356176964i
-0.0309130262720437-0.0195441324885472i
0.00120185181812903-0.122742808154683i
0.0611120745435969-0.110336570687723i
0.143130129168597-0.0477032563602945i
0.122791633163272-0.0562037651229403i
0.0939433447182751+0.0341356448831965i
0.0568301693244292-0.0201912484366744i
0.0144285491786819-0.0425624949213747i
0.0726263802155116-0.0540932209262981i
0.112114459245206-0.119023337500733i
0.171971756330354-0.0813691775302222i
0.199560560031603+0.0291565795617368i
0.128991601801027+0.101468193114331i
0.0601041061532121+0.109733060998094i
0.0128263360430132+0.0554228481831361i
-0.0216098546200775-0.0323127923151804i
-0.0185945995351353-0.0312073826682334i
0.0493892644331444-0.0495342042822144i
0.0539401265032337-0.0390533628670212i
0.0234192649076924+0.0025991125545141i
0.0252362804153675+0.0132572396495823i
-0.0135055271762785-0.012654480428809i
-0.0158588263592022-0.122025671670078i
0.0471414434102294-0.143618560032281i
0.0942460612385861-0.127871969111722i
0.134072136494878-0.111913218563196i
0.163589061260675-0.00495407029109471i
0.162895085325422+0.0397087398815118i
0.0937535246336213+0.0272709346686927i
0.0536095496341301-0.0139440013318163i
0.0694903449697478-0.020164209599658i
0.0711708724083547-0.0185455779132598i
0.16526678142434+0.0084375683834332i
0.138561497743242+0.108664820054645i
0.0582871296356923+0.0868356068289972i
0.010098617457942+0.0696263993872939i
-0.0494005915376588+0.0335189541042654i
-0.0193614144938365-0.0485569753390937i
-0.0376995545464181-0.100008867642i
0.0453234746364225-0.108529542043298i
0.0894300925723643-0.0306960649935528i
0.0445485215151421-0.0115189687533357i
0.0489523697865555-0.00115127769550872i
0.00524190466566015-0.0121304831169335i
0.007659491476578-0.0783282690047051i
0.0510376380468103-0.112442881989083i
0.128917241121612-0.0837143122730555i
0.175777732174846-0.0216023734872359i
0.144684714737453+0.016292880731296i
0.0944744490071009+0.0362103658388113i
0.030583415319104+0.0514522172897029i
0.0164889687332366+0.00255935859345168i
0.0149141465497371-0.0654836600645931i
0.000548767593491808-0.061503768044245i
0.114659372082557-0.0462646601648196i
0.130406269768438+0.0109050347109502i
0.0519661924875011+0.0448221328236931i
0.0673640236595557+0.0370568813085881i
0.0160871502782684+0.00593593454335627i
0.0242441131805491-0.0352219511442828i
0.0473615984198084-0.0672142424460206i
0.0852509143317584-0.094980660347965i
0.145353879367794-0.0153631782001439i
0.101904647821887+0.0296385134606684i
0.108458404753776+0.0358290867482362i
0.0559246372896955+0.0249314084986941i
-0.0176724086673504-0.0607712849783574i
0.0417650102995137-0.0491811092729072i
0.0776591975867461-0.0330593093921652i
0.107419962212997-0.0618780056381608i
0.104496332383925-0.0095241958793548i
0.0665298093958828+0.0367981770650586i
0.0532489609637683+0.0167617244788476i
0.0137014385609687+0.00738516145629218i
0.0282930795054865-0.0203369316479952i
0.0559531562286802-0.0564043064696023i
0.116253554168248-0.0175192582727203i
0.148238420267927+0.0084423373846244i
0.0742075223806169+0.0265804343671342i
0.028892161154317+0.0650372440630839i
0.00118864342063141+0.024711611219162i
0.00327675025079184-0.0427409255790039i
0.0243090396634903-0.0474067884131199i
0.0612814622467298-0.0831333778446857i
0.11353234198193-0.0725675313198859i
0.116579409483273+0.0158544003420245i
0.0852088910756746+0.0203088023047562i
0.0403316285681825-0.00436153803314014i
0.0495913064925544-0.015989865919394i
0.0754004855703031-0.0558726025689781i
0.0860860777122691-0.0896186907901091i
0.131035675877228-0.0210622762592167i
0.139820965127489+0.0605997973192356i
0.0980120852044342+0.063736462952911i
0.00412552497346482+0.066603372549862i
-0.0181798837733415+0.0499979103450864i
0.0139106968022296-0.00893587624618393i
-0.0153217792485956-0.0791304071964953i
0.0299320268600831-0.0726833583832257i
0.0565003602553393-0.039337821409547i
0.0278405682887309-0.0106134162248404i
0.0155314369965047+0.00451083188551947i
-0.0148104217423327-0.0334200205290247i
0.00144248377571369-0.0771617093384784i
0.0615165885326491-0.139572534619958i
0.115005157001233-0.120426728163237i
0.149989227788984-0.0644967794622253i
0.162713228311234-0.0116693660886355i
0.141665642919606+0.0598847601658617i
0.107811960238937+0.0736232473245301i
0.0862718246106794+0.0659934897012035i
0.0664241585600364+0.038727519729836i
0.101793239924144+0.0301797067338613i
0.0761459013339742+0.0738491552499841i
0.0154448449066064+0.0892505878868834i
0.0477326499945151+0.0869061862880989i
-0.00519485051955334+0.05460333671824i
-0.0522476442906597-0.0128077337040047i
-0.0535707884877687-0.0690433315691444i
-0.0383555874127453-0.12262177234258i
0.000535462246013615-0.114589977388403i
0.0488967000605345-0.0916372633494389i
0.103279467929916-0.0705604690737011i
0.0572823419953462-0.0540897187349341i
0.0954637598671456-0.0848630738890175i
0.144155317782289-0.0992059402680582i
0.133696926510336-0.0873120289265911i
0.176208726697959-0.0523683470406411i
0.170491705416117-0.0149737408604495i
0.180049313919104+0.050524635266131i
0.145203091101643+0.0816491146788833i
0.0660597998171546+0.0908926255592633i
0.0321074853419194+0.0751087758387774i
-0.004348934487472-0.00184244448991027i
0.0176653962807831+0.00796288950643463i
0.0170377754177383+0.00786190029237686i
0.0137347299743417+0.00131354197514854i
0.0114502523144976+0.0264189642777595i
-0.0567793789606203-0.00796247789723182i
-0.052040855863892-0.0731818135468194i
-0.0200454854761348-0.103439000832863i
0.0441370682172699-0.109160970057568i
0.0834237797378784-0.108891507850345i
0.105559211696807-0.0900137399688252i
0.159027180869121-0.0361036686578872i
0.115116796568569+0.00768904277104681i
0.103904219115197-0.00975841872811063i
0.0665978640997814+0.0338043553019992i
0.0223264534019016+0.0311978006204556i
0.0702066392897475+0.0110253493525661i
0.0642343294621911+0.0709248621698519i
0.0324189640842075+0.0443962455329199i
-0.00577979071108705+0.0514887011831337i
-0.028006468012614+0.0715923284720826i
-0.0180236453215921+0.00997800034595813i
-0.0284832412829813-0.0197165323693787i
-0.00101693775875381-0.044128635248966i
0.0646688508775085-0.0515637240700557i
0.0705657722364467-0.0459145305497825i
0.033686693136319-0.0324788910957264i
0.0401087474145244-0.0279490305527067i
0.0503991791095077-0.0407074548376639i
0.0728236182734335-0.0510366069522508i
0.100044579586183-0.0659163794782475i
0.0881607783987784-0.00754723967050242i
0.133422685173869+0.0154785171738278i
0.134759006366148+0.0510219297265268i
0.0607445059318323+0.0736725978660452i
0.0408672518046793+0.054332634749244i
0.00577935720026646+0.0770501261716467i
0.00990911460932821-0.00201534870797696i
0.0190901435899671-0.0300797235738705i
-0.00635627748174124-0.00818124369156803i
0.0393732330981747+0.0213157931159451i
0.0269988594205383+0.00973345411435766i
-0.0125310398275467-0.0418519948454776i
-0.00940508343069264-0.0438548749263457i
-0.0020583317836423-0.0709226079807315i
0.0372410687747073-0.0565353053957907i
0.0810772419684844-0.0558042886035772i
0.0880911863647963-0.0535881805596234i
0.0672815851347348-0.0337914553773766i
0.0468838262088124+0.0247675093358348i
0.0363721612209102+0.0294080242694775i
0.053597211593009-0.0340972370308628i
0.0300373985922917-0.0149200953485033i
0.0491209232359097-0.0320138215983023i
0.0801825890738146-0.00636687943188661i
0.0713271469107312+0.0225965723027034i
0.0836720773495151-0.0192643372024749i
0.0224635133457503-0.00314036624698749i
0.0130523694295892+0.00434198748358409i
0.0460925036294395-0.0380770689623978i
0.0462924525790562-0.0324405715042319i
0.0522493467048677-0.00176040703435374i
0.0548036262571116+0.00903278933149204i
0.0521190935629005+0.0255569412261071i
0.0216532583461981-0.00220573834533048i
-0.0175092407270247-0.0340056166012033i
-0.0277626346997927-0.0195513593705441i
-0.00882827206237349-0.017145986542395i
0.0268937296954671-0.0336550423947687i
0.0165407254847819-0.0296467369975661i
0.0272117722831741-0.0426430430994969i
0.0782006506613709-0.0178563714811898i
0.0230351375438349-0.032918867570588i
0.0367647876792958-0.0597448344430459i
0.0797353743918341-0.0337333609998533i
0.0706343221210781-0.0752145290195528i
0.090007477232501-0.0240725382055243i
0.0858132431752036+0.0117286390149772i
0.0834342403065383+0.0214911126270197i
0.0752608330742773+0.0461270496052432i
0.0458382068863908-0.0072522186898304i
0.0437357504461072+0.0192888848159774i
0.071671611207109+0.00447120860055225i
0.0531553182742114-0.0236353195465738i
0.0409914918618849+0.0295961851569401i
0.0421272312589351+0.0227900785892521i
0.000547673441092808-0.0186040200132035i
-0.00475993267709678-0.0460798745498827i
0.0612120786720686-0.0612618783562375i
0.066316394518441-0.0570514087626264i
0.0498855812928868-0.0938380991024359i
0.0633304709964548-0.0741444023277996i
0.0717677471217824-0.00740156966101012i
0.0922130692077263-0.0223381866167876i
0.0601967179833498+0.0150824191387914i
0.0638149505555516+0.0267985323424738i
0.0567347491809199+0.0256454817931446i
0.0607099317953832+0.0106943583227366i
0.0935417751582582-0.0173098689807522i
0.0433633722102516+0.0252376186402457i
-0.014709316821884+0.0485465041842415i
-0.0639611608188629+0.0405683660209082i
-0.0429661081999399-0.0275532033560333i
-0.000803017653291733-0.035480135860474i
-0.0148990387138909-0.0502755592610081i
-0.00812733979633009-0.0819902423132143i
0.00609939980127029-0.0903078027784933i
0.0309948980672412-0.0884661122792056i
0.0523451307851948-0.0865752165288605i
0.0669855767438199-0.108958365466076i
0.0995867290590548-0.0596945150293105i
0.102004150503099-0.081196425383164i
0.12852046799654-0.0531790595779876i
0.106124060053099+0.0186022304154427i
0.086174113914087+0.0501712921132379i
0.0735569941325872+0.0698820021639948i
0.0119232312833055+0.0128481979191071i
0.033360226158162+0.0294275756454275i
0.0184317680825982+0.0162050383157506i
0.00293846651886741-0.00495558663796603i
-0.0120994931849529+0.00959964889629997i
-0.0266375729828141-0.0273888283600526i
-0.00478462873096198-0.0223468473300669i
-0.0218265519783486-0.0383881756084171i
-0.00574377950063313-0.0560215631544446i
-0.012750229454595-0.0550441401553105i
0.00635108620969627-0.0773456539361578i
0.0630023824266257-0.0946953478722292i
0.0795205417136641-0.0596448035604486i
0.103503064315028-0.0318014266233303i
0.11039412926682-0.0567890022874355i
0.0809368633167617-0.0466831997634794i
0.0455985105722881-0.0377610781135072i
0.0343668306112085-0.0362773278453037i
0.03078837232863-0.0117513748296016i
0.0416482080809097+0.0126700291122134i
0.0579343438134557-0.00316121711144167i
0.041546830860987-0.0139358334379666i
0.0271419478134149+0.00520366410091379i
0.0140825502365264-0.000979013440099233i
-0.00139820841698114-0.0444983184840147i
0.0360568592346667-0.0467086094972145i
0.0740102273653806-0.0296027719261529i
0.0643004130862666-0.0572391632339731i
0.0444686228829932-0.0354883303699211i
0.0424723231951115-0.0347541447601073i
0.0826720262590281-0.0310857526921861i
0.0727989224500038+0.0346317950278703i
0.0488613257043793+0.0132501704959031i
0.0421550914650901-0.00119286818883163i
0.0491331876157327+0.034223751978597i
0.0609996626272031-0.00532858923227798i
0.0333245934419398-0.0219225348259635i
0.0182246074912512+0.0068797873085513i
0.0120782007136935-0.00291367206341635i
0.0384503145243476-0.0271214183837502i
0.025992129270941-0.044281575067478i
0.0390464585965065-0.046671230462219i
0.054772721228483-0.0715079467733788i
0.0343710110207002-0.0876466829972593i
0.0822040233631572-0.0605636905146144i
0.074682902064454-0.0515634856915773i
0.0601944626066739-0.0417318811015482i
0.0884035460543106-0.0131987178383086i
0.0555729287055567-0.0197553224941842i
0.0387709842112304-0.0267094798094591i
0.0624031486119058-0.0155527008442773i
0.0328844189042997-0.0170112765167979i
0.00583485789317695-0.000861446828223814i
0.0207727256724724+0.0111012751749559i
0.0273041934555043-0.0053688294509304i
-0.0208642142875178-0.0338052442554911i
-0.0127169504494141-0.0227038836427931i
0.064477107521995-0.0289646980485911i
0.0390783540582908-0.0975308835834214i
0.0205446360125675-0.0806767675637293i
0.0397674122665129-0.0291898790830501i
0.0665833344169689-0.0440811400332072i
0.112177636109393-0.01950603722079i
0.108538312347952-0.0248942421067381i
0.0889137637637589-0.0229830269267667i
0.099210638093302+0.0138590097692931i
0.0819087512287803+0.0162652255268991i
0.0738890177812751+0.0722482694495966i
0.072734088570288+0.0507231290463113i
0.0192535590842508+0.0197333374190471i
0.0121601636873882+0.0453116335041348i
-0.0335196268375224-0.0050345684535463i
-0.0467841485899215-0.0283520714782156i
0.0189963718354186-0.0143687658621695i
-0.00971485318410799-0.0201508983335099i
-0.0065695368209529-0.0806672553085318i
0.0392117628506275-0.103061895000234i
-0.00424606081174807-0.0535361930092095i
0.00141789581606728-0.0721386046363319i
0.0449351105605554-0.101432172795022i
0.0828989008798208-0.0848848684953005i
0.106910781195542-0.0527298681399977i
0.103637071819494-0.0275754826718838i
0.116044600066679+0.000865907835412947i
0.0669572556679424+0.00708235277992721i
0.0288267577347488+0.0368933587079328i
0.0260807698087353+0.036683348493706i
0.0294047771587561+0.0114048912766563i
0.0397864345400577+0.0155590042893937i
0.032474791607661-0.00680284243565217i
0.0186446060436248-0.00470373437521818i
0.00827683312595631-0.0109781129887916i
0.00309264444047226-0.0179454719213499i
0.0266346233357165-0.0537736617224774i
0.0428928396975597-0.075443914439145i
0.0148522557446918-0.0450364292591513i
0.0475899366740753-0.0492169653698512i
0.0944399443394622-0.0364643229381472i
0.0515967105936104-0.0321941787174698i
0.0421744026125652-0.00710867951984263i
0.0461269631597367+0.033129239449229i
0.0524340498107047-0.00725334588824847i
0.0743550519063937-0.0137747177364154i
0.0619860044920832-0.00786860086033487i
0.0825754198413403+0.007024185384591i
0.0249156174114584+0.0320499876433032i
-0.00837927996181572+0.0170117499109747i
0.0118685778186883-0.0169840472708287i
0.0134898769705699-0.0484093099523109i
0.0361520463009015-0.0584914682408651i
0.0350906187611692-0.067223349744944i
0.0461823495582674-0.0390039859236848i
0.0489094701762258-0.0152850105741404i
0.0688099567111103-0.0136649241365263i
0.0661253239300993-0.0328309934197919i
0.0622233019514214-0.0568552401292907i
0.0626016985273669-0.0463299488864498i
0.0486108050958117-0.0166859425918671i
0.0840449710305108+0.00449422040443576i
0.0931889577301859+0.0157582831970291i
0.0678474419294483+0.0315985344598495i
0.0631518124190611+0.0391123324559938i
0.0138311435481939+0.0520995260997741i
-0.0203125839515557+0.0257901219600291i
0.0192979566702323-0.0180765362042595i
0.0194987573363166-0.0205249152312597i
0.0301323312147853-0.00571286987634647i
0.035899881961255+0.0361573653766284i
0.0111013635961602+0.0250348692039558i
0.0178100487691144+0.0234210741699264i
0.0182608604662006-0.0217958550335953i
0.0148117310735856-0.0832809015768712i
0.0228548417473498-0.0451144338771072i
0.0420825422671511-0.0616018577886945i
0.0511297541519683-0.034152624769725i
0.0370434341276399-0.0179577586719492i
0.04530716046991-0.0422057408803527i
0.0396009235090426-0.0306968745609071i
0.0223060551647802-0.0396472800206933i
0.064192214211086-0.0459516150483103i
0.101214537157526-0.059646482601179i
0.0897761217998586-0.0409928466540956i
0.0938352651680382+0.0233906467358845i
0.13764420514113+0.02501269244049i
0.0913616955933503+0.012893538746585i
0.0456119986257767+0.00645679635092476i
0.0840553244463047-0.00919527756817569i
0.057346204209182+0.0248021082276452i
0.0445674628134882+0.0426770397005875i
0.020265770590275+0.0623142287551393i
-0.00320577864656688+0.0667093120796265i
0.00205750048451187+0.0767657811290839i
-0.0462319032864211+0.0447044934870396i
-0.0398871236448208-0.0119956543414677i
0.00767194167738556-0.00426649247577213i
0.0123883766374997-0.0339044406592571i
4.79694757547486e-05-0.0529669371749906i
0.00274224593263241-0.0533584591489324i
-0.00160740371739676-0.0660695503464343i
-0.017187775116596-0.0774451424888414i
0.032400111290555-0.086889927700647i
0.0847410112866854-0.10312277590133i
0.0880253793918352-0.0812797428011564i
0.137898143251832-0.00878402412525809i
0.135405162626921-0.00129761535073405i
0.0788659563552495+0.0263995643101049i
0.0408272490730742+0.0604223276608932i
0.0478343119662889+0.024285708981421i
0.0617107979303204+0.0125149220330082i
0.0504429911006527+0.0238567736543844i
0.0481982952701208+0.0352860698721178i
0.0163275466637586+0.0491071407530231i
-0.0110155116495433+0.0745431282352148i
-0.0835709076218186+0.0329253740325984i
-0.0661018738712348-0.0578836317579294i
-0.00604120508332004-0.0745434541635911i
0.00893827654567656-0.0574179044912601i
0.0521142517894934-0.0824886164978751i
0.0475854375937676-0.0714705935864773i
0.0534636180029033-0.00376202269354538i
0.0270996681039834-0.0141256432641882i
0.0461531308611617-0.0143056514497113i
0.0531812329851361-0.0236667016939102i
0.0426906068195771-0.0556485174492602i
0.0986719173922673-0.0186071191219836i
0.071741188443919+0.0123191410514453i
0.0405026666376758+0.0630069504461335i
0.00751661951309181+0.0502903167042747i
-0.0394858857738751+0.00983883012713909i
-0.0805573064228874-0.0220268105925236i
-0.0405056862039873-0.0933986902332253i
0.030613496321208-0.0812910113458836i
0.0222021174004996-0.0610176179346357i
0.0111997797214822-0.0369256283738838i
0.00788575771707595-0.0110013707923481i
0.0233648531716267-0.0323087313875892i
0.0378538671021222-0.038090097800968i
0.0417722515457686-0.0741356176214312i
0.0596217989526475-0.0868088428988152i
0.12316414894645-0.0618337055024341i
0.142892825509719-0.00642522347306793i
0.0989760359298966+0.0768589856281307i
0.0536615081024139+0.085889682662362i
-0.023434158371693+0.0770469525714805i
-0.0249207547717533+0.0282116088246945i
0.018110955419172-0.040400660248966i
0.0307855208768157-0.0189975323064657i
0.0431972691004965-0.00533074323311555i
0.0061577166138793+0.0169866698681911i
-0.0178713060793239+0.0447660985748467i
-0.0538745218388213+0.0166927223991034i
-0.0465534812627917-0.064250390483993i
-0.00981370150365688-0.13746176057549i
-0.0191635835510872-0.131941990221953i
0.0527600406676502-0.139415872339922i
0.115824155945181-0.0690089552896391i
0.0928259219584442-0.00916641538306201i
0.069697964256118-0.0211792054354109i
0.0626003239701465+0.0054639737406301i
0.053360942244523-0.0523291270854618i
0.0812927221958996-0.0584418507186039i
0.106346352464019-0.00770508334663672i
0.119056717200977+0.0287134186855682i
0.0975006807348864+0.0792786930542639i
0.0324463770691525+0.0592894326526091i
0.00421039519764845+0.0733616642488635i
-0.0417510539773541+0.0453895492313507i
-0.0428601648608977-0.0212565818591273i
0.0018151692127319-0.0328555901384175i
0.00370079819053215-0.0546620972592661i
-0.0146401248025287-0.00689855501288001i
-0.0448735650579206-0.0024917242977242i
-0.0348172118651083-0.0164597509731074i
-0.0390303142179182-0.044106596968445i
-0.0340534704389209-0.0992135977373067i
0.0358894952632286-0.0978192737817832i
0.0760794207037163-0.108995291940901i
0.0865968163761394-0.0412658079932541i
0.0776452215684442+0.0167139076880144i
0.0462916219192168+0.017892390163083i
0.0217326524332554-0.0149415136086057i
0.0203740439197019-0.0283034949898492i
0.063618664515539-0.00712735272226975i
0.0965970153608586+0.0106957897318755i
0.104461404238147+0.0398720072450491i
0.0688045559870996+0.041804732865189i
-0.000740250903708131+0.0674181592468129i
0.00565186115392541+0.0469445039458702i
-0.0176094210326227+0.000766432054913987i
-0.0186191666159465-0.0223939760793165i
0.0400608995881885-0.0310583839201239i
0.0279397939932402-0.0224959376051156i
0.0162926616387095+0.0116255661405867i
-0.0283041988104342+0.0205416319061089i
-0.0771492442226437-0.00304521905148454i
-0.0596520000957494-0.0405225361904849i
0.011874369430956-0.0955910810134809i
0.0331775524243592-0.100074766046292i
0.0373432333634925-0.103922557210611i
0.0751950526105798-0.0691378621243291i
0.0497368897611501-0.0287066231369386i
0.0478333740909717-0.0150753929611754i
0.015747469862953-0.00127668555594418i
0.00537117512377089-0.0332346564556584i
0.080603183061007-0.0630042004973059i
0.0985457229927194-0.031691683556159i
0.0811319991581134+0.0108883624103755i
0.0951956629099722+0.0310145501539954i
0.0371418696389893+0.0491311588398296i
-0.0231864845417339+0.0327727962251983i
-0.0083712926100332-0.015674360482882i
-0.0483120832329503-0.0525149258562432i
0.00110859953021286-0.0437820515711978i
0.0157182728000986-0.0306156044516811i
0.0152965208116525-0.0292932814141285i
0.0439699135668508-0.0298643493486207i
-0.0227091509617105-0.0156653288621345i
-0.0103582740727022-0.0477019603788454i
-0.0275735256562462-0.100553119752952i
0.0356419781447615-0.1079926912573i
0.115740220326189-0.0894098082053559i
0.0960002220771986-0.0110975531743635i
0.109585997220663+0.0511669746382671i
0.0312880415936497+0.0816935303917722i
-0.0186329417907728+0.0589334654098263i
0.0169716713594562+0.00605071461510181i
0.0369414093658733-0.0213940083188552i
0.0477831289291355-0.0339617754033435i
0.0509339826118806+0.015551185616448i
0.0474967839628023+0.0403200323017972i
0.00343754463891099+0.033653956485301i
-0.0840390740437202+0.0302953240175076i
-0.0785193930478024-0.0453224047833776i
-0.013841105657786-0.124455443604364i
-0.00826805530446115-0.12939225164498i
0.0841722184050951-0.0938986234073354i
0.126988519330942-0.0503920003652202i
0.056972402951843+0.0134519047447024i
0.0445657992074919-0.0085630830165571i
0.00728225481582265-0.0592289184794767i
0.0354791536552371-0.0427161915817113i
0.0854330467213941-0.0516456626918392i
0.0884022342546803-0.0234523117306964i
0.124975147532317+0.0237919623106514i
0.0461871074308216+0.0542942706033146i
0.0161077192664536+0.0751563920796276i
0.00475122566958872+0.0390787291337429i
-0.0726235408775899-0.012395041903392i
-0.0184803235468191-0.031863388576266i
0.00887972615781676-0.066483684086182i
0.0541622313388981-0.0498573917928506i
0.0719769505336192+0.00516815485152402i
0.0100140623280967-0.020290318639701i
-0.0350852390701543-0.0546861699174103i
-0.0500535207376882-0.0663328112661147i
0.0340601567493477-0.0824459516542278i
0.0682626251340698-0.0821726064142963i
0.111005538694339-0.0667172902690092i
0.134433648130437-0.00958504696678311i
0.0793762337989797+0.036677081793666i
0.053243133077495+0.0325525222911607i
0.00379998983623963+0.0542925128494703i
0.00178500113534431+0.0205517692092622i
0.0532447497967347-0.0125985943867414i
0.063958611506895-0.0238238527531387i
0.0642844602427331+0.0090403395547422i
0.0314545416295388+0.0734617526372361i
-0.0285298309755037+0.0492832960527948i
-0.0701181578257471+0.00985120324558613i
-0.0823644262738465-0.0824956445420176i
-0.024082957026319-0.127051702258845i
0.0070587539239294-0.0988316195446465i
0.0604129716281659-0.0571381853282112i
0.116911679467115-0.0223302157943384i
0.018731536432653-0.0147744729038952i
-0.0137555035514392-0.0295677044995487i
0.0370566829957532-0.0631192852707801i
0.0234216146477056-0.0696223832170997i
0.0655977910603427-0.0825062721697569i
0.127499791656013-0.0508169418182889i
0.113037050189519-0.0030278493613771i
0.0517855965682509+0.0437711733818832i
0.0191270473671495+0.0515491661519881i
0.00575612591911967+0.0329945954506695i
-0.027537866964261+0.0230760423197547i
0.000446781667542718-0.0522572905182487i
0.0481224611988865-0.0659268191205408i
0.0325633252524249+0.00825109660906768i
0.0201438824003697+0.0484793543553017i
-0.00451681459615239+0.0549076443011453i
-0.0763938763440713+0.0150736961060536i
-0.10493903970822-0.0568004687007672i
-0.06724342423788-0.138273112795632i
0.0279896399054938-0.174076635936485i
0.075442175693127-0.100467166159758i
0.0735708208275996-0.0331607146191694i
0.0670894711992347+0.0181486944997943i
-0.00472020489293261+0.0249037883351801i
-0.00706941590517872-0.0496326522640475i
0.0310681438053671-0.102984330327105i
0.0547267421514073-0.102511484054191i
0.112965786059805-0.0490977722067983i
0.144153870630589+0.0263668514402757i
0.123063582488633+0.0744533793725976i
0.0306929116762021+0.0666674123976509i
-0.0397450139700352+0.0240793197374839i
-0.0443869019127976-0.0215679513254477i
0.0129967084414503-0.0451904728888277i
0.0797213722745195-0.0421081656400895i
0.0560250871709128-0.0124362653682179i
0.0306879330250956+0.0323674905515725i
-0.0201522691709217+0.0579749769213974i
-0.0891328780703223+0.043013693215498i
-0.102232153701976-0.0351627013694019i
-0.0710002707251913-0.139310857329163i
0.0275053944976769-0.138420369382635i
0.0696027235643318-0.0661597957259406i
0.0869187438500259-0.0189962231959883i
0.0855779986571379+0.00994391919420237i
0.0122763605537239+0.00280074940155446i
-0.0143546359838495-0.0326758730122878i
0.00478341450683378-0.0591338491063336i
0.0533789168571057-0.0887280710705083i
0.0797166834426595-0.0870343570177514i
0.100461345184527+0.0107490894224451i
0.0770106084040891+0.0321102243128182i
0.0110879574211155+0.0386310744273783i
-0.0111530905174775+0.0668107229870857i
-0.0154751504193666-0.0328400105451983i
0.0100793835711024-0.0788210615628937i
0.0564935720930606-0.0688968121828314i
0.101389380663976-0.0310553142291692i
0.0914807665698307+0.0255065942366546i
0.0468119114873905+0.053598608697254i
-0.00482557332151308+0.0419570432431592i
-0.0367785865094651-0.0352956318767888i
-0.0171334377102274-0.0629707144061269i
0.0502409693461812-0.0451383840422399i
0.130528008340249-0.0326512683216069i
0.106092701771276+0.00841144044388597i
0.0333285705307897+0.049269628122211i
0.00730698304496579+0.0444983258608521i
-0.0409063977647669+0.0587982264138055i
-0.0599295331200252+0.00022300958474308i
0.00889737304996007-0.0790997169495745i
0.0358806897271593-0.0694804591380387i
0.0434973442422044-0.0465658440736737i
0.0377334280755369+0.0200912201504909i
-0.0478859525949924+0.0339289791240183i
-0.0832965221565097-0.0247365901750613i
-0.0434938706102544-0.0860290060833945i
-0.00346886690914435-0.103017222609947i
0.0270889897364735-0.120512326099448i
0.107227696220977-0.0960397202132418i
0.100286900739604-0.00269741458451862i
0.0330827426138274+0.0350355350790823i
0.0264043066163344+0.0523844647902008i
-0.0542466278764761-0.0263546893564282i
-0.030402281390568-0.0897769596694223i
0.0493833001875378-0.0706368453112353i
0.0957612267943197-0.0324198722584178i
0.113908002487834+0.0449881926815226i
0.0602450410572251+0.0728311739876008i
0.0234415001186622+0.0885638698395452i
-0.0797298456464929+0.0507827994489086i
-0.114221336967727-0.0359343833075339i
-0.04990289398895-0.0999238230739956i
0.00825235345736719-0.0860221311352846i
0.0614874600240242-0.0341233982917392i
0.0570266041784758-0.000885959186568599i
0.027912973966324+0.0637950400129128i
-0.0516917277298226+0.0116212369324748i
-0.0732182729591714-0.0956271135352893i
-0.00327516390046259-0.0835015525582886i
0.0531084353467286-0.120147657383875i
0.101455060219446-0.110808644666454i
0.0863180197420644+0.0294281424233398i
0.0514255976673024+0.0478319012368489i
-9.53143108924336e-05+0.0535825262716786i
-0.0271285876995497+0.0260404738528255i
-0.00560960294792663-0.0367636877020193i
0.0445637853906545-0.0474704780024949i
0.0996709295493192-0.0737302559190431i
0.0768230723709349-0.00522195748215112i
0.00781377285069282+0.0735700476883118i
-0.0213455586787342+0.0688625350963332i
-0.0317555142360088+0.0341151238561989i
-0.0434016177190562-0.027808439960467i
-0.0219249115661743-0.0808448650122803i
0.0306480142431601-0.0569593486050764i
0.116339809621402-0.0351414813196675i
0.0912617958696738+0.019778773705078i
0.00410625047628408+0.0658620157193957i
-0.071077641678884+0.0402509800223088i
-0.0936119557611523+0.00129560383955122i
-0.0361282149395166-0.103984023461869i
0.00881516816040111-0.0924810018900145i
0.0686311874057749-0.0347938169551312i
0.077512309418009-0.012795791829045i
0.0388353206022874+0.0626998160543457i
-0.0158668728948519+0.0540003109928972i
-0.0977894277664893-0.0196998270138409i
-0.0611864230675242-0.102856836565723i
0.0297127039573179-0.122489666461026i
0.0751315756587592-0.0826721609354542i
0.107343454262054-0.0172259485909634i
0.0862358201263844+0.0335219907272953i
0.0248729995220342+0.0583410539388298i
-0.0333211558377246+0.0284170789546858i
-0.0315910674264289-0.0560277773826829i
0.0194565205522308-0.0725162813791227i
0.0762389938293434-0.0846614440773379i
0.12351505646565-0.0365523365268702i
0.0982960537234568+0.0276683407951758i
0.0378346008311246+0.0762723883108754i
-0.00178757024672873+0.0685143564660705i
-0.0565380081137091-0.0133469742943254i
-0.0305503321132088-0.0368086089363063i
0.0413647391158429-0.0708250460140483i
0.0671959509228949-0.0347858001512829i
0.0735044712690409+0.0380761233740346i
0.0547965379940457+0.0570754763469096i
-0.00544716563807781+0.0245565061497768i
-0.0802115784160652-0.0189216580001533i
-0.0534678689740934-0.0421683281661566i
0.00370845268747326-0.107791345112347i
0.0358624197606871-0.0818905609472653i
0.0736995358588259-0.0448384858906361i
0.0632253893299889+0.014948150349934i
0.00749145017443359+0.0837191466648338i
-0.052965038616419+0.0156394691828643i
-0.0362843859400176-0.051509431143178i
-0.00432165001880157-0.0878852689646616i
0.057325729611369-0.101906709695348i
0.110535685852359-0.051146929584201i
0.055418323770532+0.0594620721125918i
0.0122848003548521+0.0643838665230354i
-0.0657898387550637+0.0307623133046698i
-0.113805351062728+0.00693990560767949i
-0.0723879260063309-0.0857805941083839i
-0.0236565532579241-0.142553341950164i
0.0820252033869251-0.11348493874021i
0.1253091805985-0.00665829545298801i
0.0410213145882112+0.0393417525027767i
-0.0245703361878992+0.0187560227400589i
-0.0549453916028162+0.00112592639531575i
-0.0440528726173434-0.0759024861452611i
0.0318786213781779-0.14113564818479i
0.106306019490709-0.0886491817718348i
0.105819073855423+0.00109462369624644i
0.103509838279612+0.0531784276310805i
0.0464777758076401+0.0772703000339562i
-0.0506891611576491+0.0533014622945661i
-0.0664199044818004-0.0175539627142364i
-0.0660529273682121-0.0886440933243506i
0.0236035992335155-0.096658643850331i
0.0581816979882479-0.0341444055594942i
0.0526061240512022+0.0232125078326131i
0.0436824379496593+0.0321181821060335i
-0.044046975001308+0.0291017978337798i
-0.0673583843098116-0.0424785829712137i
-0.0632882069103063-0.093733811356266i
0.0179683496039711-0.089134101941561i
0.10875001378869-0.104168962211294i
0.113798695555336-0.0307159690517834i
0.0874583848279911+0.0414957831959754i
0.0302847320719824+0.0341448464438649i
-0.0417364025523116-0.0121805703441472i
-0.0216114551794383-0.0775154335296105i
0.0224638451276546-0.122776270593836i
0.066367630567636-0.0665837351412662i
0.148037070610009+0.0324847762528016i
0.104264081098162+0.0725680707401124i
0.0174721193230534+0.110180443929195i
-0.0867346592954243+0.0975246700144373i
-0.145089483055144-0.0202528305575563i
-0.0856370631898245-0.100482446286248i
-0.00390862260471612-0.0935391671010229i
0.0503750251336373-0.0470576771156141i
0.0667794430897316+0.0082286008513805i
-0.000565572375173452+0.0326604920260535i
-0.0648748499428808+0.0216648243829356i
-0.0751843736530862-0.0504415697729995i
-0.0803364538787742-0.112870616408309i
0.0411690116672427-0.183745812019278i
0.116914859665085-0.154148760546117i
0.133196045325513-0.0452485372280155i
0.131178423827128-0.00557248524768605i
0.04161205455947+0.0552875760901707i
-0.00667136096565186+0.0266561457298547i
-0.046926130779081-0.0164222849997591i
-0.003672118635084-0.0450590284082441i
0.0970616753442436-0.0575601229922625i
0.107877132877587-0.00719192928186422i
0.0878473716570814+0.0613687480783938i
0.0311791930297159+0.114060923410748i
-0.0596462441373876+0.0438877984460651i
-0.0973067992373249+0.0136175029123153i
-0.0615785273835518-0.0511469980586369i
-0.00928899373312013-0.123291033458844i
0.0594419809033645-0.0920964079880178i
0.0710790441142209-0.0162668679465216i
0.019665449722731+0.0398966667296243i
-0.0142769638870137+0.0283946197508836i
-0.0569427020780916-0.0204198114948688i
-0.0119560772782253-0.106861682583814i
0.0422653710974695-0.121125362009372i
0.0821242576848065-0.100458190591613i
0.134426007145145-0.0234574946040434i
0.0785477981286681+0.0600955379190106i
-0.0139192198820654+0.0844543123877093i
-0.0565975011546007+0.0532960422138517i
-0.0583227881833991-0.0329028723656747i
-0.0350200585474611-0.0734116740486844i
0.0363226564451069-0.0787398345630705i
0.0651300061207791-0.00789859423825743i
0.035061142267262+0.0549637599568752i
-0.0264051419108065+0.049632193894762i
-0.110737663351321+0.0280837064767361i
-0.12430200273844-0.070499595190203i
-0.0881198995155331-0.139256959904079i
-0.00563088404535691-0.143644130264887i
0.104294888262069-0.130899030084883i
0.116910798649248-0.0334651928654391i
0.0821531965941422+0.0551221217992702i
0.0392044032999728+0.0280240392408538i
-0.0329595072888984-0.0205138639596635i
-0.00190606035514171-0.0676811206712455i
0.042984296338418-0.120534468467159i
0.0916799259131676-0.0794833818867665i
0.133277648710028-0.0220168707806991i
0.100164510992623+0.0466838053838269i
0.0510957091934702+0.121867123243542i
-0.0622162204560936+0.0399671541292914i
-0.0717044534666834-0.00432612356481339i
-0.0426257994641608-0.0468816358525198i
0.0167639898513531-0.116741843281031i
0.112153760415305-0.0491715061826529i
0.0943044409433406+0.02709583381877i
0.0799120673217465+0.0594619310592367i
-0.0127517365348232+0.0253113577687016i
-0.095792688029944-0.0147325350403244i
-0.0543637651798418-0.0761365437277362i
0.0381121948455842-0.10180870616884i
0.114558376979573-0.0847792182842598i
0.104416068747605-0.0324218367988469i
0.0859540027055677+0.0624871521744697i
0.012835720163454+0.086232311286625i
-0.0682156392092705+0.0304687886530047i
-0.0316845886126784-0.0610692301274333i
0.000598120729516173-0.0616619667363651i
0.00687968578561106-0.0379677875149089i
0.0709538008664725-0.0190553032888146i
0.0626092787550087+0.0605988321314384i
-0.023055075544056+0.10182736520111i
-0.0842584413364105+0.053655858143344i
-0.12641096129925-0.0597647497162492i
-0.0615859237055162-0.119059782480018i
0.0126439097652455-0.109930075877808i
0.082198949866587-0.115700385315536i
0.091682704480738-0.0144563407176559i
0.0169369656546951+0.0375469050689561i
-0.0165153285380774+0.00656052784858531i
-0.0573138739184023-0.002611866140293i
-0.0387065228243073-0.0697660835152038i
0.0540983744336847-0.110803026485166i
0.144186476993085-0.0903160540166896i
0.130484309553155-0.0202069310580239i
0.0737765036977007+0.0660705428029013i
0.0179539259518036+0.086804209941826i
-0.0443114554588798+0.0379808603149312i
-0.0687382904467536-0.0425990351579958i
-0.0372253507795067-0.112761909751405i
0.0175023471164806-0.0857291084727298i
0.0532123484773479-0.0315899204295414i
0.0610170066526255+0.0331328024044825i
0.0174161302076649+0.0626656881543115i
-0.0365197777985212+0.0547464871541218i
-0.102784229748995+0.0253219167545861i
-0.045638568070388-0.0871011608607036i
0.0587408211092282-0.120913405892756i
0.0874474299299303-0.0937057961980472i
0.0837944597337825-0.00714502595346265i
0.052389155801955+0.0735601028074822i
-0.00620170922929269+0.0491067357269608i
-0.0772858476924236+0.00856367352146843i
-0.0380333582090977-0.0712743659432984i
0.00961635290527738-0.107128751371806i
0.0682980880690875-0.0539020920739252i
0.126445485524425+0.0146426772486811i
0.0908915462312037+0.0522320931439186i
0.0135532094739015+0.0815719481365527i
-0.102673399881075+0.0786204740629359i
-0.0910313697495493-0.0323908585460322i
-0.0383910557429523-0.119767034061191i
0.0271853906232674-0.100998730934949i
0.104507105345361-0.0335898104837029i
0.0145557285381182+0.0298188857618802i
-0.0281617593988632+0.0473455123433529i
-0.0600452090314025+0.046583941615601i
-0.107012497180218-0.0278791768805736i
-0.0831814658419668-0.117363194774775i
-0.0341968830498273-0.127637593871871i
0.0700792375577854-0.0810977511935652i
0.0931166632479158+0.00034488043269963i
0.0684599753486149+0.0149705422340743i
0.00498921560145625+0.00191534497715943i
-0.0493620226709892-0.0128344590895998i
-0.0209978557881096-0.0862671925747827i
0.0267052380663536-0.166884521287179i
0.111564862305825-0.156969387516642i
0.124386463988675-0.0705559031987199i
0.121148610427217+0.0425172517906413i
0.0692728159287016+0.0957463680318745i
-0.0340305894652559+0.0548342140378065i
-0.0466859433322548-0.0141726632843512i
-0.00926797198942973-0.0846955254600318i
0.0893383587115553-0.0775542857189571i
0.128535608993761+0.00829610460714314i
0.109441524921471+0.0525703843071212i
0.0645570451588376+0.0879472628741009i
-0.0512249748916208+0.121952393169046i
-0.108995249380693+0.0359797469282899i
-0.0933596627233981-0.0512205920423846i
-0.0251002577913036-0.0901135159527082i
0.066952638087708-0.0597046255456604i
0.0782289955187552-0.00165466978976699i
-0.0020841016324549+0.0394675678449114i
-0.0570259409503157+0.0710102168147049i
-0.0842900986879737+0.00700447333176916i
-0.124616867131208-0.0597341933350165i
-0.0437095795652485-0.145237044360315i
0.038614715441123-0.145954697376469i
0.0604550992190506-0.0978894637827622i
0.0895792779979234-0.0282728173995745i
0.0328927482138128+0.0588065162207014i
-0.0531730154277554-0.00168448312663276i
-0.0824368567405332-0.00668088438353712i
-0.0171295399379246-0.0922905009154498i
0.0654175140321665-0.154513901627776i
0.111307598117575-0.0609853257719539i
0.103909423261533-0.0075761519514636i
0.0547405718744641+0.100631792375326i
-0.0241470699222936+0.0918748315925979i
-0.0949706136484835-0.000880192638898607i
-0.07688504290122-0.0556187548248324i
-0.0338917754696489-0.118706194855478i
0.0501112400050211-0.0858632753247062i
0.0774472325744648-0.0210779474732311i
0.0320115967780299+0.0363162980336073i
-0.0179029919147828+0.0652670160833302i
-0.11803391278259+0.00224845356325778i
-0.105925738679087-0.114572084853848i
-0.0355496249856992-0.207352787896368i
0.0482158377649861-0.160273579699355i
0.115329228544924-0.0818056714772058i
0.0964046417542913-0.00287768066623849i
0.0647369179626387+0.0441731799733176i
-0.0299683182616367+0.0205452570627872i
-0.0424696766527456-0.00306350291329302i
0.00334052001597831-0.0747701377760271i
0.0560092854363861-0.0889079925808308i
0.137370083260392-0.0534825100600217i
0.114423317780563+0.0156470849384466i
0.0508892561671503+0.0905380196098052i
-0.0239972646747311+0.118154246428067i
-0.0860491627185317+0.0550603915724199i
-0.0913892583046557-0.0340367165469872i
-0.0377803407718566-0.0450508614160375i
0.0265852932129897-0.0432728704737088i
0.053691727475927+0.00951037248183424i
0.0328171887496663+0.0430234486929788i
-0.0334825389275162+0.0731489548030519i
-0.0842026932930116+0.0697517045363677i
-0.137517697191202-0.0329847713771463i
-0.0944726524234113-0.087697866671422i
0.0121651258330278-0.0976435913754504i
0.0556395688544972-0.0604505038289965i
0.0585705997534301+0.0269023815486031i
0.0190160451456719+0.040524125480122i
-0.0590211002882365+0.0262441560492505i
-0.134820327003959-0.0267910041143795i
-0.0997446173331178-0.11911385925628i
-0.027007251060385-0.157592542083986i
0.024197034508119-0.153353596617041i
0.060209979347635-0.0530210661008107i
0.00456776180203672-0.00339793779091792i
-0.0568898769725285-0.0133720080672352i
-0.0851902537823022-0.0307204484463088i
-0.0502737795811368-0.113181425475729i
0.0183252839312875-0.134514223315185i
0.112912310541056-0.118194498125496i
0.163718154742846-0.0495548456905428i
0.121406687685827+0.0165231254807877i
0.106715746155246+0.0813082899347675i
0.0385322466383835+0.0690642339810005i
-0.000416498885168184-0.0399729313263316i
0.00798531372626315-0.0482782368317093i
0.0389784804275185-0.0679391001505488i
0.103943848053861-0.0146791599824402i
0.0842885488467424+0.0808598028853264i
0.00744396900463395+0.0963666120601391i
-0.0750142346414843+0.0726775297447674i
-0.135249263698309+0.0119903639422248i
-0.12563119688939-0.044803216668868i
-0.0608065668409007-0.109666284774129i
0.0107324451733736-0.125519710737531i
0.0156707319188443-0.0616387544936384i
-0.0121948065805818+0.0172429749314618i
-0.0522334774591494+0.0179817851585487i
-0.0952190803662018-0.0398460036784705i
-0.0693504409333588-0.110483937979384i
0.00464096652378661-0.169841716320978i
0.0854120637694788-0.151699920860388i
0.111457095203016-0.0771704980210849i
0.128577023285428-0.00894926844411786i
0.0680353076704673+0.0410486693542541i
-0.00617781201071173+0.0317628261693667i
-0.0144673305910815-0.00805230267310765i
-0.0396871034551076-0.0418320666639647i
0.0293120271069289-0.0872372264906012i
0.0682113274916962-0.0332756082444353i
0.0320683641409521+0.0536648117710802i
-0.00495506139548737+0.0867372964843598i
-0.0698593772770973+0.0738295861965485i
-0.116210230680569+0.00649468200601676i
-0.110907623539782-0.0664617424876982i
-0.0190615784523102-0.124085895432706i
0.0622264526381519-0.104428169291135i
0.0939842504748029-0.0545310571334632i
0.0636010042635546-0.0239640709945036i
-0.0261406903487105+0.015287821424814i
-0.0947553359559197+0.00617458019080631i
-0.0665473724846434-0.0659653553916524i
0.0182590718335034-0.0952240364239145i
0.0836944722726048-0.114951488394134i
0.153375663512517-0.111652558609239i
0.149392038037481+0.00565920169406272i
0.0953715787481621+0.0824280662497687i
-0.011354830611009+0.0620623074798151i
-0.0320061581307077+0.013674153530331i
-0.00976415306339979-0.0890131103966572i
0.0053060088578589-0.106152560527197i
0.132676705337609-0.0131066016272132i
0.129179213343731+0.0419344614590437i
0.0585918960036954+0.104258536392123i
-0.0533147498638823+0.0967166901197649i
-0.0893948112980702+0.0511175716246226i
-0.0552329744229979-0.0174955226610969i
-0.0752241296924087-0.10911577660679i
0.0231243328423923-0.0513202073862414i
0.0610375460758047-0.0128332030867298i
0.0145238065825527-0.000913901393678269i
-0.0290207614150712+0.0502330213157227i
-0.118017722742871+0.018377852755597i
-0.136121501169188-0.0918088344866467i
-0.046092140487639-0.159555674657785i
0.0226292097467875-0.13882684113159i
0.0707757050532816-0.10229643556907i
0.0932521676161806-0.00335704880956205i
0.0558347994233824+0.0647236917979532i
-0.0160685935119187-0.00196541410603688i
-0.0565611011823648-0.0464892433765703i
-0.0303412993935251-0.0571221013369607i
0.0340973074922588-0.111984205701989i
0.103433861570729-0.0727362050890534i
0.106861370859319+0.00362471002404969i
0.0338421880990633+0.0742692969089982i
-0.051603476273776+0.0757611084882796i
-0.0672206354352455+0.00380767135669268i
-0.0840997262499382-0.0580450727081815i
-0.0274987351333962-0.135607733988599i
0.0643434567671915-0.0968329579018691i
0.0870898040476813-0.0542970728588919i
0.071476762722725-0.0183120674558905i
-0.0224835814291471+0.0518896080765194i
-0.0408892213931587-0.0119828822195393i
-0.0213245411435192-0.0942213941294085i
0.00375792412769872-0.0937151759007279i
0.0729253502086784-0.0956168765107998i
0.125444393751891-0.0355406723828014i
0.133881355596107+0.0369712999521074i
0.0874749849446522+0.0669055139384721i
-0.00125057221760222+0.090445170058903i
-0.077572125023253+0.0352737428158635i
-0.0609957341075453-0.0496386061020487i
-0.0238856217955607-0.0645218577912383i
0.0624193307317543-0.059196319228249i
0.11336803558003-0.0210849399669522i
0.0292956626685004+0.0463758041806156i
-0.0356164605236878+0.0656317758830768i
-0.0870424797717749+0.0456927723476884i
-0.100862053107122-0.0508116502203402i
-0.0411085909075147-0.143172479657451i
0.0253010959500081-0.161725761515616i
0.091414306987123-0.111117187709567i
0.0706439770403368+0.00120739457680912i
-0.0106030401023852+0.0597342997149884i
-0.0579963590557886+0.0449788567049055i
-0.100543449145434-0.0112434144625558i
-0.0756107738926129-0.0867219208100147i
-0.0172459324877659-0.119294919238334i
0.0412006808481111-0.0675280779336859i
0.0845984213428783-0.00538715338703334i
0.031585433506758+0.030361745290524i
-0.0427446746604717+0.0236585550550111i
-0.100506196246781-0.0296998456607142i
-0.0938988466681535-0.0679751409318431i
-0.0141680353404877-0.163318695301735i
0.0695634972964953-0.173341736829325i
0.085914564906168-0.0787340455622021i
0.04992004780165-0.00699408160506574i
0.0304124806056323+0.0518982736863407i
-0.0159854499995252+0.0113475460003317i
-0.0288964288016652-0.0465943842101821i
0.00600064847368447-0.0880043966796464i
0.0575012488788054-0.0859895301703433i
0.10786526602993+0.0158062184004494i
0.0905659074809725+0.0721730968113979i
0.00723459566154303+0.0979312358481973i
-0.0486787824665901+0.111056770523859i
-0.0629649193627943+0.0189018765327465i
-0.0805945303992154-0.0854058631936015i
-0.0348220728254621-0.0914554901423154i
0.0581312804498768-0.0608333973289697i
0.0860735519726203-0.000348223276310082i
0.0151618157854865+0.0629673913643805i
-0.0351931313822595+0.0660836999046363i
-0.0670473994499697+0.0347632706020904i
-0.0850627889192937-0.0733411698938628i
-0.0447154356243554-0.138154364311469i
0.0442004881428792-0.104690518715028i
0.103048068648327-0.027187111354635i
0.0616979061930197+0.0544754164765366i
-0.0147482080477852+0.0800279185881578i
-0.0577691489479912+0.0457658318500723i
-0.07925149683632-0.035991655637913i
-0.047708971040025-0.0907974269527264i
0.065025999942742-0.102492129078526i
0.0774892996546135-0.0444535893524227i
0.0505397777504022+0.00950251992774586i
0.0336785356739116+0.027993230437318i
-0.0116575991215732+0.0271488557976591i
-0.0354592330871815-0.0354334307672582i
-0.0290398242422564-0.0721322510473092i
0.00742231224889394-0.0963271388504343i
0.0682832088240211-0.0850285220587458i
0.0939703023138279-0.0149555053667922i
0.0754737296562337+0.0619829453194549i
0.0181386517100883+0.0869563170798886i
-0.0845817691561855+0.01837690749504i
-0.0915994312816688-0.0218908185379066i
-0.0581919222605981-0.0847710553819385i
0.0125145464901405-0.0967618396242249i
0.0827499723083022+0.0150334841747578i
0.0402263252806073+0.0294542870270287i
-0.0217277357446495+0.00611014703114767i
-0.0783814826478672-0.00648168447918523i
-0.112734758408096-0.0717109857382924i
-0.0325110490171644-0.109229131367375i
0.0338131407503183-0.123364559399089i
0.0706486790593865-0.0885974674647667i
0.114641454935806-0.00667303911835998i
0.0712791272954404+0.0464213823994299i
0.0148543510498651+0.0497420090664027i
-0.0455480197586894+0.00258030341550528i
-0.0269074819971374-0.0484086078422421i
0.0319448148773244-0.0597656144780175i
0.0395330173071528-0.0184268375576804i
0.0860160814410806+0.0117032033426449i
0.0869546657218342+0.0610092372873641i
-0.0259569442735178+0.104993541538925i
-0.11509019785381+0.0688171011328839i
-0.129748219533702-0.0399104005271992i
-0.0958732361437808-0.114758545738468i
-0.0177801087926019-0.0862389836819629i
0.0520462473270768-0.0490863178876764i
0.0466362751581789-0.0165428818389951i
-0.0129557443044362+0.0104953926018699i
-0.0431139773250275+0.0288345350891624i
-0.0886241030789006-0.0391939357227445i
-0.0675873970441597-0.10726878636138i
0.0113326412138098-0.0923315576695681i
0.071274365668812-0.0751102922060647i
0.0809174854005602-0.0322479673595407i
0.0421926984006602+0.0377163405353459i
-0.000158562790955324+0.0609746249924216i
-0.11190447664956+0.0237331806780237i
-0.0767227751161825-0.0784967845695777i
0.0193709765853179-0.144804646935114i
0.0993024060197384-0.0767419263096104i
0.142400751117239-0.0376148334239054i
0.0355234886586778-0.00447443254468681i
0.00384800536825633+0.0254899154140111i
-0.0135349755930447+0.0189473583684529i
-0.0372219789876295-0.0109227881755519i
0.000320507392434404-0.0958241424174957i
0.0751016744213984-0.108442233486783i
0.101662714807762-0.0610882917676518i
0.0780886714340861+0.0322216214949016i
0.0313625653462759+0.083485033520147i
-0.0694212306926186+0.0479775953021562i
-0.105371148419637+0.0283371814855348i
-0.0953557971597897-0.0591300003092304i
-0.0324234921024816-0.121456752549028i
0.0474499577219287-0.0714011156395012i
0.0525626127769673-0.00578236942905776i
0.024774910499156+0.0126743962266774i
-0.0500595128139522+0.018761236589949i
-0.108570579409562-0.00240594709216976i
-0.0445441716615632-0.0752536185376597i
-0.00010210551553792-0.115358720816472i
0.0485271614544287-0.10245251637825i
0.113720503151579-0.0454233463912697i
0.074076489336531+0.0300784033304601i
0.0233414835681674+0.0926725628789035i
-0.0314435203485729+0.0782551936432743i
-0.0889179048708475+0.00810593913786153i
-0.0912939203912029-0.0604063501137292i
-0.00775851660759162-0.0587656050389915i
0.0414144929164565+0.00832732542478573i
-0.00961329253793255+0.025347239924374i
-0.0530320099744641+0.0272443523561386i
-0.126380046134477+0.00914836216244615i
-0.139830472043948-0.0740696144898649i
-0.0977375732558029-0.129422283984883i
-0.0377270881920446-0.157989285981746i
0.0512324895644193-0.148353388632803i
0.076073281981672-0.0713207646408886i
0.0690391099817486-0.018874459873532i
0.0135622182063794+0.0184290454115206i
-0.00585427333448534-0.0280785411152817i
-0.036121835771056-0.0903546380105293i
-0.00273524131637317-0.0745247890214371i
0.0860501207135949-0.0666765282750724i
0.0724760780026737-0.010827208352116i
0.0741089110630703+0.0595825780885771i
0.00147590484582392+0.107874159101316i
-0.0865493827648694+0.0742440818714652i
-0.0875617790516193-0.0517910613350866i
-0.0760297895854273-0.0878386195158329i
-0.0319624813310675-0.068922290051143i
0.0341719401370505-0.0729158788212346i
0.0651731970674399-0.0369720111429447i
-0.00343997527991456+0.00690942561121261i
-0.0541032199072872+0.00714803508000205i
-0.0501907753894096-0.0368080413433423i
-0.0396519808394763-0.0891351073454913i
0.0324639605161075-0.0959485134842209i
0.0748007571895512-0.0438913883718329i
0.108425045661168+0.0127163944637519i
0.0938454786462685+0.0675738325698808i
0.002112786318606+0.0913411799149692i
-0.0561791781644722+0.0401842543575932i
-0.100745669311346+0.00561191632734474i
-0.0865224375434904-0.0459144770723564i
-0.0069472229499417-0.0927243443612675i
0.0383937463683944-0.0703149126545177i
0.00751604573034376-0.0280851414124356i
-0.0470265395848052+0.000772782937498098i
-0.0764854351272241-0.0303105644557037i
-0.122780564718681-0.0695631663813148i
-0.0849402028001406-0.133022698842949i
0.0218364568042969-0.153885077064017i
0.080901343368542-0.103018216797965i
0.109757454776733-0.0352367136938461i
0.0755578220153313+0.0249899311209956i
0.0424398354189776+0.0320045655415304i
-0.0218492199275021+0.0423512964109068i
-0.0303476415423079-0.0407218832896883i
0.0264536531462887-0.100544056040115i
0.0714396552890074-0.0508799062092546i
0.0983555109723438-0.00853894460886539i
0.0221563837097704+0.056372820349081i
-0.00913839758784519+0.0934914333096789i
-0.0590318519255795+0.0227324257106197i
-0.118539717577877-0.0449144361630174i
-0.0516820931355503-0.0733120474411553i
0.0030683851949964-0.111146128453954i
0.0334778786371181-0.0819450765110522i
0.0451993755966422-0.0216999376514199i
-0.0196997864256111+0.0205204392119781i
-0.0381832918097117+0.0220135511340714i
-0.0559314709360076+0.0272287205237772i
-0.0495404583433594-0.0303418581722629i
0.0184713675917337-0.0992995484022785i
0.0383396547195124-0.0619361225987642i
0.0844062594533523-0.0350503390558606i
0.0491736926387078+0.0227258714711644i
-0.0297732396284625+0.0468099894291867i
-0.0522730739513257-0.0065021463463909i
-0.0704000667986131-0.0664098549037901i
-0.0591910448888373-0.116217362295248i
0.0333963119514012-0.105084525379472i
0.0860101349391613-0.050136366586848i
0.0335332595196767+0.0382057741238247i
0.00131593027301298+0.0654019177472344i
-0.0562312538979009+0.0324342796387266i
-0.0796225790208749-0.0208321446722138i
-0.0266328153201504-0.0793006663996121i
0.00881599684673059-0.0873270097638439i
0.045432895452177-0.0652870067733758i
0.0866063568247171+0.00766786449364009i
-0.00362398688055889+0.0215204985990767i
-0.0781684736045328+0.00271067259456658i
-0.0837961183865229-0.0203231327708064i
-0.0866166727248751-0.0978744253473949i
-0.00324496738084043-0.128190228544112i
0.0279078903993804-0.10543265507784i
0.0562585126675637-0.0266670384295302i
0.0771674004043392-0.00114328171650445i
0.0196005271891139-0.0116589395957739i
-0.0501144435205873+0.00212284592754375i
-0.0479871272501198-0.0647873798427906i
0.00432435087107414-0.10331171389576i
0.057147130288214-0.100221679259429i
0.115621835889576-0.0505464632123336i
0.0763268402632181+0.04357862706896i
-0.00595941576403287+0.068521469371474i
-0.0440662870921607+0.0545728073090113i
-0.0479470444499221+0.01124727131428i
-0.0399243156854759-0.0546716459711684i
-0.00601546094675691-0.0913251550495245i
0.0175599085901403-0.0767033937764038i
0.0371275573803572-0.0413691143434088i
0.0159311969491455-0.0124382892335292i
-0.0405739831904533-0.00117334804770896i
-0.0472212201718032-0.0463164448857683i
-0.0307981558268208-0.069973260411084i
0.036242592527299-0.0928520987512372i
0.0435818717032659-0.0984669752919887i
0.066038027920923+0.00558910723798385i
0.103241733091875+0.0705819291358177i
0.00498680122319981+0.0798683440592349i
-0.0579866088532452+0.0729965764799637i
-0.0345010448472338+0.0342495885374539i
-0.0156149220547415-0.0516406672012781i
-0.00525911238543622-0.0441876389041471i
0.0117451957709444+0.00698200816951712i
0.00149723347820237+0.00893641844648337i
-0.00932907711996958+0.0216955031090308i
-0.0648112412611089+0.0123746071298188i
-0.121438184589655-0.0301022766756018i
-0.0744027391133104-0.12232185309465i
-0.0263766353388224-0.141436885608462i
0.00357602556002327-0.142827148163795i
0.0402448250196411-0.0981217383970048i
0.0354859087834515-0.0235260989714607i
0.0250154097265552-0.0102388897205559i
0.017531717711566-0.0415976526079456i
-0.00188962056131597-0.0681279742707274i
0.0365664038661476-0.0608917596255674i
0.0890802760931765-0.0711345405871319i
0.123850109923611-0.00160279600438808i
0.0669553403532274+0.049144890831379i
0.00151069828256233+0.0724653918423644i
-0.0260714107786407+0.0784088114995027i
-0.0890382974115039-0.0064187041777386i
-0.0815922235235618-0.0695743789094118i
-0.0668812053286174-0.0791633017834387i
-0.00141212959313238-0.0600816341289552i
0.0367618645319704-0.0129039980904122i
-0.0265236894695309+0.0327553273207356i
-0.02798649933472+0.00521929503056257i
-0.040033243114091-0.0582611405462058i
-0.0433340774417345-0.103524452291395i
0.00506559691462229-0.104638967759299i
0.0250607336589121-0.0385873112306292i
0.0530452948979241-0.00217315179624301i
0.0421510603289996+0.0438573773302457i
-0.00588492594367951+0.080603709771089i
-0.0521835614488767+0.041792122440368i
-0.0614248869615533+0.00634533992353681i
-0.032340434758945-0.0446561991892952i
-0.0332859898367386-0.0561571541876988i
0.0347611695204419-0.0191851555117081i
0.0372721812858753+0.00722750416551088i
-0.0534648917946019+0.000295666698483474i
-0.0661682966396687-0.0386561196490806i
-0.0804596027587469-0.0647772025401313i
-0.0420831085277524-0.0946381221310414i
0.0704338282407246-0.0917510064311161i
0.0857338444489761-0.0726238229613489i
0.06838717191786-0.064013165756374i
0.0611663483246272-0.00855950915511516i
-0.0109732994463601+0.0522771418331806i
-0.0406185934562134-0.0164954430587194i
-0.0327989049605708-0.0847097942611719i
-0.0129830044905724-0.0784056543295342i
0.0513654146715902-0.0746393858498928i
0.0729248031402721-0.000678582172519613i
0.0335104642087833+0.018110590281158i
0.00195295426929751+0.0251206292142648i
-0.0389058681742084-0.0126964464562814i
-0.0605000712282847-0.0958722204044805i
-0.0261060954905932-0.0771197824742657i
0.0289841964150604-0.0694254178188097i
0.066411469595299-0.0680967185518706i
0.0519056916592426-0.0383285218765009i
0.0201971368610189+0.0347136038799218i
-0.0287153650195866+0.0315351712440229i
-0.0418925998521993-0.0458479683024749i
-0.0309800864162419-0.0741018050225693i
-0.0223913514777643-0.0506992258675274i
0.0509784944409138-0.0205215499970186i
0.0485386119621339-0.00218883379153736i
-0.00297550638348318+0.0139812027243443i
-0.0262875795997876+0.0104832563897603i
-0.0581957286091119-0.00694947156884374i
-0.0593567279775055-0.0578933793666988i
-0.00736261742026199-0.0534205738244812i
0.0387757127019246-0.0601717228440702i
0.0305006082228567-0.0378622747163077i
0.0849020326138516+0.0312383470247365i
0.051939883815499+0.0161001539215477i
-0.0422946524223235+0.0132502014064483i
-0.0104961586093213-0.0345010728174259i
0.0406876944224066-0.0635527962365287i
0.0555477481482693+0.0023603007033299i
0.0322583935479128+0.00706247480081953i
-0.000550819878711035+0.0288935831087779i
-0.0316610814566315+0.0991612793197665i
-0.0739234692960208+0.0629248315318097i
-0.0899871252143615-0.00812616221695243i
-0.0840499753444497-0.0462004994091841i
-0.0460070169272112-0.0785167867290156i
0.00326109917657989-0.0630156990481897i
0.0115963754615885-0.0510438421090686i
-0.00488779168739659-0.0277391096030482i
-0.0478137828013269-0.00704490238808525i
-0.0239256749228286-0.0649991567350573i
-0.00684013187582614-0.0950170637521113i
0.0404058627471578-0.122663056867617i
0.0903848283301544-0.0860131809824721i
0.0919956209443471-0.0273481931289888i
0.132002079567656+0.0035135069164307i
0.0402693180580596+0.0500158760878582i
-0.000322382351883784+0.0121224737439788i
-0.0255620445544329+0.0275796585248966i
-0.0175475261604095-0.0104194480683981i
0.0345575391189921-0.0394376123976994i
-0.00952890516683843+0.0169057737901781i
0.0283271189863813+0.0147380579990355i
-0.00270918367739301-0.00716879616432499i
-0.059528653678391-0.032169924722072i
-0.0952166913845297-0.0326346036404936i
-0.0675959781685467-0.0744891098664804i
0.0139009939005235-0.0843812636489553i
0.0053088862860639-0.0365531175672046i
0.0345441519085912-0.0283218782576281i
0.0433295315391475-0.0338164564462306i
0.00762958999264739-0.0133391930517976i
-0.0163355264146981+0.00168787731942376i
-0.0317917172916155-0.0408932019138103i
0.000296742536084254-0.0775727237652668i
0.0216317409932109-0.0567325317730083i
0.0191756631794388-0.0174586338500384i
-0.00601240566051743+0.0351662345440903i
-0.0501404201102111+0.0571557209635846i
-0.0577097431328295+0.00477725027234183i
-0.0671091608822476-0.0484084009159168i
-0.0628585944721391-0.0854475773190239i
-0.016130655820188-0.0924369767865009i
0.00562355805192414-0.0779930138900181i
0.0109673674937606-0.0582535573880023i
0.0235568783415205-0.00507730323522035i
0.00790222213168504-0.00890833009659651i
-0.0385339785744693-0.0325416719401289i
-0.0362096108895621-0.0532001557307026i
0.0209330632113338-0.0704955442437994i
0.0564960648812399-0.0305047044901829i
0.0842080671924699+0.00516279799855127i
0.0467969347366571+0.0197089355287828i
-0.00805790803575206-1.19603535601509e-05i
-0.0332016421572333+0.0207377463368041i
-0.0754373520033-0.00785750227858418i
-0.0469066491388925-0.058751148630002i
-0.0171594102301542-0.0212558962389571i
0.0170377707932702-0.0393569794142065i
0.0261342039673746-0.0213559035063244i
-0.0302801373604556-0.000675979735906798i
-0.0378329524502597+0.00513297726527091i
-0.0658644545904778-0.0225244377365573i
-0.0477660389621373-0.0859153702512135i
-0.00966407487364143-0.0748837278024674i
0.0244360295230983-0.066608051937017i
0.0492660799805344-0.0122064904257282i
0.00773930633766371-0.0119723435087611i
0.0487474562029645-0.0311665294716593i
0.000521544008505331-0.0107463999224985i
-0.0280882942800896-0.0689679771807677i
0.0371009656233786-0.0860092576923132i
0.00844567608334186-0.0535886688580719i
0.0456122979138605-0.0453186060360777i
0.038589598943278-0.00217940681403987i
0.00496399749743157+0.0566815566637034i
-0.0202019970458108+0.0209242520697765i
-0.0310997716843607-0.0153642674526869i
-0.00239849603702271-0.0540514221826312i
-0.0309596584570746-0.0706075041829727i
0.00373416854159475-0.00846083503632726i
0.00482913186038961+0.00488633717860221i
-0.0300159222599319+0.0534807226693957i
-0.0525237493946965+0.0672872623371064i
-0.0708977688375611-0.0211405976362331i
-0.072423412086876-0.0669170229757285i
-0.0787650958218711-0.0737806196956531i
-0.00514611782852006-0.0569479889295519i
0.0114456460057131-0.0317769410296572i
-0.0246965793335903-0.022481912178197i
-0.0377675449361508-0.0469634819370893i
-0.0725176190227092-0.0807888835296248i
-0.0812582506798799-0.0856826650490962i
-0.0387502276075109-0.0636489211268232i
0.0289249637548053-0.0847298198475064i
0.0637670889873514-0.117957908208283i
0.0395347483113357-0.0179024043278105i
0.0255643118532064+0.0136682069029541i
0.0230699763245241+0.0174203221932852i
-0.0161596131990765+0.026528492892318i
-0.010755793629457-0.0370742657964451i
0.00879216049805637-0.00948151928016762i
0.013366061986128+0.0245729063137653i
0.0171765544644534+0.0431461643346107i
-0.030568196031135+0.0163761184113536i
-0.0614288414149378+0.000616561746426304i
-0.0985220459058987+0.0273834624231636i
-0.0966683869004495-0.0272580609636703i
-0.0308499838863945-0.0898433224883893i
-0.019078754362171-0.0816111386731475i
-0.013841901442236-0.0833682005426429i
0.00123477337035188-0.0540315207883192i
0.0214819221315359-0.00709119607401022i
-0.0237103068367538-0.0330386452731828i
-0.0337928377593207-0.0430553113780582i
0.00809066023587481-0.0486759329077255i
0.0372379566209158-0.0250522562042057i
0.0485448680023191-0.000380026073840658i
0.00965215122064396+0.0193555360982697i
-0.000826454266358355+0.0434465527481548i
-0.0595516246896018+0.0138498542822449i
-0.0945262170918556-0.0130017222177602i
-0.0734661037810245-0.0763999132959426i
-0.0560015644430651-0.0871567654915519i
-0.0271868370618776-0.0681322524587629i
-0.0274171534192997-0.0815461955548824i
-0.0575316725789123-0.0369094084884848i
-0.0566129678572589-0.0367152270705554i
-0.0423617008427664-0.0471283632631208i
-0.0239947238689984-0.0933042857152208i
0.00987461340877651-0.109780396322314i
0.0467464715869057-0.0321063971530699i
0.0987914678625581-0.0208514114822134i
0.0881819983002141+0.0121066178230807i
0.0438238903379609+0.0219774200704067i
-0.00541880552840223+0.02637893041834i
-0.0464452833393605+0.0151462747504441i
-0.019628673540341-0.0305744308141922i
-0.00617774911808602+0.00107860839049873i
-0.0203099194682571+0.00140057385777097i
-0.00837280395522053+0.00452563854379999i
-0.0608151728235282-0.00665099208186476i
-0.0782424143551887-0.0381573125608318i
-0.0650846904644828-0.0441595755571072i
-0.0802656678927402-0.0746745413276283i
-0.0474385492614772-0.0998579032738412i
-0.0109976840079669-0.0508170601869902i
0.0352184037101373-0.046895359845159i
0.0332985173998706-0.0684799991725284i
-0.00665023475246688-0.022971911858745i
-0.021595232354486-0.0669683677307012i
0.0183477020374051-0.0623565267350814i
0.0465371336481898-0.0475029168450367i
0.0557951555004937-0.0564962785235807i
0.0697411659075626+0.00362454726952683i
0.029011203883494+0.00980564980615426i
-0.0239733822580304+0.0654929000962106i
-0.056383998831461+0.0679877332188839i
-0.0520461934368135+0.0113702995587479i
-0.0294589923853645-0.0344644419662159i
-0.00975888738333825-0.0699176251044592i
-0.0222054603213497-0.0365808759797794i
-0.0305311753134199-0.0427828833759125i
-0.0409494377554383-0.00212242137611715i
-0.0622481507493757-0.00150721109567417i
-0.0362335827326226-0.0618653874289586i
-0.0225174563447552-0.0682159029215371i
0.00324275149946072-0.0826332781115525i
0.0185307469168931-0.0753032907247564i
-0.00897932036065363-0.0689935131421052i
-0.00513231365992855-0.031054564179755i
0.0222411637645282+0.00170898885930526i
-0.0211414865433391-0.0231464673050902i
-0.0292862477134062-0.0348001681566147i
0.0114545446477807-0.0609735354283476i
-0.010085364724733-0.0289953511067254i
0.0203855469316457+0.00747103709856865i
0.0280926878928564+0.00660007840442181i
0.0254971252197068+0.0149636458990397i
0.00856806493300624-0.00843028764022316i
-0.0333371609767595-0.00590028537611634i
-0.0270462467975412-0.0281353928326591i
-0.0189424093920182-0.054068186328813i
0.00581051047489383-0.0459949764535006i
-0.0176960132221625-0.0283046387456663i
-0.050360264104687-0.00783685349568991i
-0.0408935666750532-0.0233553873978381i
-0.0434850369572329-0.0395209672470314i
-0.0496030407835834-0.0517625132629107i
-0.0190537634262214-0.0641332617223328i
0.00629703524694283-0.0821455987087482i
-0.0059559272377641-0.0496364604759862i
0.0297931982725546-0.0201752126906551i
0.000994951748918398-0.0358103526115319i
-0.0498297846460415+0.0204907534099676i
0.0167853326027853-0.0126746332882922i
0.0266890083685323-0.0599952968151753i
0.00800030522885335+0.000495443138671678i
0.0206804788372549-0.00183614612173187i
0.0126004285073674-0.00792633930561142i
-0.0194899644638774-0.0137101717158042i
-0.0515116787482037+0.0145172314406224i
-0.0550650366473684+0.000986551685123752i
-0.0417629659146461-0.0554286326979924i
-0.0187723024984193-0.0151034908037443i
-0.038133254404005-0.0256130977999357i
-0.0447702727444718-0.0361796659427717i
-0.0256711636737456-0.038019535001774i
-0.0215363943315253-0.0714113810819355i
-0.0353962834812728-0.0519555644488708i
-0.0461129345007899-0.0652658177624122i
0.00955440934868077-0.0991181870100481i
0.0323278213090339-0.0958726963003224i
0.0460502961337405-0.0552690195289959i
0.0586419668656892-0.0108896176665266i
0.0107566327046135-0.0403823921091874i
-0.000262605789449325-0.0326591829022413i
0.016528409533066+0.00798343217984477i
0.029224446156118-0.0038756929842251i
0.0297770352560369-0.00336880158646812i
0.0360459975456939+0.0350427663492397i
0.0102115420627858+0.0588774204225529i
-0.040536720944767+0.0124992907506916i
-0.0642706301867758-0.00884125465242756i
-0.0844296823542521-0.00101899916353467i
-0.0948685730831542-0.0356582475297631i
-0.0574560967938672-0.0246400460484467i
-0.0181106661106049-0.0400280423512154i
-0.0354828161777176-0.0756142315972059i
-0.0281570317240901-0.0664200338533103i
-0.0147003964199333-0.0809630374900543i
-0.0114024509699691-0.0491684981792078i
0.0206089996879431-0.0443477602082058i
0.00565260830476171-0.0428703365390603i
-0.00225580215619704-0.0473616371802833i
0.0285862541508252-0.0540497280857182i
0.0203529181959506-0.0193196278797123i
0.0247117609686351+0.00252713057868809i
-0.0173966879552244+0.0048379952571164i
-0.0505383347150987-0.033075435840592i
-0.0288390216945728-0.0145652310634824i
-0.0400140305560098-0.0154014456545253i
-0.0271569574581045-0.0197763009070884i
-0.0094093396682729-0.0281139645954282i
-0.0322335018941228-0.0289700614336748i
-0.0531318077096921-0.0303436592622296i
-0.0555407936190974-0.0676953655418873i
-0.0241663718209033-0.0509093912489824i
0.00520995080995513-0.0327742399924461i
0.00879126497448415-0.0138740432431175i
0.0243025191516982-0.0354323802073614i
0.0152009639447952-0.0266346729053458i
0.00369044544813883-0.0188141392644126i
0.00945615782422896-0.0040553573735733i
0.0264285594611411+0.0137240904013957i
-0.0145877185264081-0.0274056151765155i
-0.0140304485059682-0.0134612374598125i
0.0263805134310998+0.0031286169881333i
-0.0147545242904445-0.00633257268930919i
-0.0318242487975919-0.00699207261667041i
-0.0791173836717816+0.0171824335818192i
-0.0921051154223188-0.0251323897187229i
-0.0581605149505883-0.0674981812144473i
-0.0609256787550678-0.0472940788742522i
-0.0318499759353219-0.0674098572286687i
-0.0248532608203679-0.0633514410757932i
-0.0436667923703701-0.0427292498570917i
-0.0196711846466559-0.0657695363416625i
-0.0150435544584782-0.077232373658951i
-0.00244771697596437-0.0564224345045369i
-0.0134287259181705-0.071237975509211i
-0.0135011938505851-0.0636145634290516i
0.0221702968114731-0.0236382096203755i
0.00417208733739135-0.0332458111039435i
0.022412387732228-0.0386714529007922i
-0.000645199052317828-0.00500186451201905i
0.0035735455506648+0.00999013202009293i
0.0211727823996703-0.00627212001596502i
0.0261813083013674+0.0218554998749972i
0.00100819078155598+0.0220477456289983i
-0.0433551099428578-0.0166422056577548i
-0.0113028597874492-0.0318533015014678i
-0.0578622226769677-0.00912455220789344i
-0.035165684184328-0.0125650330361453i
-0.00479300193933541-0.0481768896129698i
-0.0572863139257956-0.0224187097862429i
-0.0591170361648581-0.0260462378466419i
-0.0445762534577577-0.0517291632498935i
-0.0406898734529667-0.0482564432081001i
-0.0314713299918116-0.0229535011431906i
-0.0320219151662262-0.0211771836094579i
-0.0314594079627285-0.0230615404591764i
-0.00154905098931997-0.0307870115207321i
-0.00977191454326334-0.0382751094659611i
-0.0094270304042258-0.0227170462051547i
-0.0150079583723924-0.0364143499163527i
0.00271254536604915-0.0380573741412163i
0.0386012558681465-0.0554672292392727i
0.00511387499866627-0.0216960018652446i
0.0162258261436257-0.0102049281800765i
0.0196511079428107-0.0127430438939254i
0.0129937024369667+0.0192063527035937i
0.0324299636760922-0.0479441000030657i
0.0161777201140788+0.00552630690243019i
-0.0194612706162245+0.0409877438172038i
-0.0341166376118186-0.00936960244023549i
-0.000719336526332998+0.00694484828259735i
-0.0336061217623678-0.0506599539524969i
-0.0611394698065339-0.033437004002066i
-0.0124071137572099-0.00487479435692159i
-0.0151027985607423-0.0429923724896751i
-0.0447940215270137-0.0345691346505309i
-0.0336681080034212-0.0394464784697281i
-0.00801433302001897-0.0326901347862261i
-0.00857422473262928-0.0542676120524247i
-0.0189845333020457-0.0797304736309387i
0.01668942097837-0.0449216371305354i
0.0235010607571247-0.0310037220612409i
0.00437636606148624-0.0165715575745297i
0.0137201638293099-0.00683274830519354i
-0.00234809914632663-0.021477626407856i
-0.00686788796295568-0.0320068349402203i
0.00949795134458401+0.002254406600834i
0.00248853208991875+0.0304320939132387i
-0.0262114101651077-0.0269659381609234i
-0.0179222049342464-0.014607124675934i
-0.0285605166149074+0.0174809269569886i
-0.0408937348886225-0.027900751300488i
-0.0390652560286008-0.0117057022668951i
-0.0525184819157843-0.0136518349516334i
-0.0390781314086993-0.0099662567915884i
-0.0282600379730424-0.00187194041050432i
-0.00889473703490219-0.0559528681917341i
-0.029026497686538-0.0137224197491189i
-0.0246718876234063-0.0216515323823862i
0.00962412539774067-0.0514764597192694i
-0.0045017651184789-0.0249604545840028i
0.0109415578407728-0.0488798495681558i
0.0217190142997947-0.047261528794303i
-0.00441302842355768-0.0339536552531483i
-0.0286640096781961-0.0199829806696234i
0.00993915888456421-0.0124599262853521i
0.0214102298955247-0.0143578476856757i
-0.0111308962316181-0.0244535307758074i
0.00688441810497528-0.0311669435214925i
-0.0257515344109593-0.0214505954850942i
-0.00379513681218691-0.00132680714439339i
0.0144817578882508-0.0188174080990442i
-0.0318627763681814-0.0419523180502287i
0.0335022031111925-0.00575294382262838i
0.0334184119290298+0.00579000659806662i
-0.0369270202506789-0.00175363032925188i
-0.0247907329098274-0.0136113760258684i
-0.0267986651894966-0.0323993325514869i
-0.0248870598205865-0.0308763002953206i
-0.0027038765638864+0.00683475720390039i
-0.0119252259178871+0.00401939334667977i
-0.0127200889648513-0.0453308155287159i
-0.0181852625875266-0.0352884168099252i
-0.0230432615666173-0.0539662757271814i
-0.0280082952911877-0.0363573750854678i
-0.0276796855432521-0.0578152862286497i
-0.0159012075987122-0.07949469575165i
-0.0185774237431454-0.0244032298861289i
-0.00247006597080107-0.0646224938266692i
0.0204035618614916-0.000603829656456553i
0.0181904316624793+0.00206647270926592i
-0.00678208464523272-0.0291743162235149i
-0.0210038721364359+0.00387118199310707i
-0.0334122336205985-0.0403591957057046i
0.00589360359437315-0.0142424594177005i
0.0254874975012991-0.0174008254262705i
-0.0325631069926659-0.0263064455633066i
-0.0283126788344895-0.0156642410757969i
-0.0300493533218194-0.0368061591628824i
-0.0492515553391904-0.0439306966819242i
-0.037500432689127-0.0629870572491618i
-0.0111245285240043-0.0452335722884604i
0.0132686278114075-0.0333051176976988i
-0.00998561292837677-0.051986039300546i
-0.000268307925540336-0.0465925076427507i
0.00161517669583403-0.0438189334064824i
-0.0379475812149761-0.0386781555717065i
-0.00284099629312838-0.0426992441247389i
0.0101864648204773-0.0248129091593606i
-0.00252135905689604-0.0123987487192695i
0.00988273015604368-0.0313898448260935i
-0.00661108401243756-0.0130468686849071i
-0.00364335782190144+0.0214799266633607i
-0.017548356922182+0.00777286145225649i
-0.0340574109258806-0.00376512720492098i
-0.0828970129038598+0.0228289786139695i
-0.0578625880949484-0.0265127004193203i
0.0135836615452355-0.046506231458839i
-0.0398016160863237-0.0133985764908154i
-0.0489752148001415-0.0291860095060871i
-0.0558700557925933-0.0177045196492519i
-0.0387020466407771-0.0514222835803505i
-0.0305077290569085-0.0889013312557704i
-0.0164777918636538-0.085842276498697i
0.0136741683581142-0.0720997322977198i
-0.0230884732592975-0.0224274089525159i
0.010497429650445-0.0471914562005684i
0.0125182111230592-0.0568153301619044i
-0.00149959430142523-0.0312798635131415i
-0.0103779977155256-0.027891413993295i
-0.0178716262788026+0.0104689391698873i
0.0165186395147931-0.00463882164787232i
0.0253949400634139-0.00958060125982313i
0.00471284225525328+0.0128313049608585i
-0.0408962089039688-0.00782481459889792i
-0.0449896940273268+0.0193232904434017i
-0.0313716329874202+0.0241497083969894i
-0.0383424206587694-0.0142299145964339i
-0.0521873685660547-0.0210266183492836i
-0.0384319488383977-0.0365306857341288i
-0.011375643154773-0.0386000495826457i
-0.0339217922780727-0.0292871620024151i
-0.0460877328550761-0.0484437588962778i
-0.0432222918009088-0.0423447888046052i
-0.0114698301346463-0.0467679110378675i
-0.00576603364802285-0.0822323141779637i
-0.0263436816658426-0.0678685844311417i
-0.00550936002715591-0.0459884110468804i
-0.00942612786608064-0.0407529247390385i
0.000933096976488224-0.0384869628493677i
0.00165437920635174-0.0290747036830763i
0.00229941427527626-0.0538483475976763i
-0.00306080344334634-0.0424264006198428i
-0.0194682587369986-0.0377849969121118i
0.0282365854816677-0.0517085355852843i
0.0161430472728601-0.00283885469554263i
-0.0333044799385413-0.0107336235657161i
-0.0500106567476748-0.00162365069801712i
-0.0744023256975062-0.0146282845564039i
-0.0161523978555532-0.0664781322847935i
0.0120060444426412-0.0803718438359565i
-0.0318603405787759-0.0579592884672636i
-0.00288013699956711-0.0309303959832343i
0.00337953986648665-0.0324082776260883i
0.00150088399450681-0.0206363419585523i
-0.0245566556315365-0.0214967340060206i
-0.0374142793690494-0.0270517167530527i
0.0194317262886936-0.0366560660919883i
0.0156767082255892-0.0328637171628212i
0.0116012544491249-0.00600871228190424i
-0.0023311723315058+0.00279397023642886i
-0.0167111175894514+0.043118770187097i
-0.0647804003640546+0.0215439365419305i
-0.0847363643375552-0.0459408577682317i
-0.0483411045729228-0.0416155937189875i
-0.044923004241806-0.0210327532047527i
-0.0104229528073101-0.00144532531747792i
-0.0231910202808666-0.00707416486362609i
-0.0121962857700979+0.0120706268697637i
-0.0426496979972272-0.000156712432069632i
-0.0916062702973775-0.0346455126494102i
-0.0486263992060828-0.066806986264002i
-0.024788885201003-0.0773257165415364i
0.00626729536660247-0.0619621695318007i
0.0015637091041267-0.0481734048866012i
0.0209649190055922-0.0232372901873778i
0.0038036984554911-0.0350231025795988i
-0.0577573877443606-0.00580464295754383i
-0.00226500440474436-0.0489199858556142i
0.0134499418877705-0.0790404377471892i
0.0183707669709406-0.0616988246122286i
0.0372240750328238-0.0445842683025632i
0.026243417745802+0.0202741231819376i
0.0375673480384083+0.011715743160299i
-0.0144577352088154-0.00245695264603518i
-0.0408916942395577-0.0159226494621508i
-0.0418364902478849-0.0434680156977524i
-0.0416598299042651-0.0375347716900661i
0.00214488861112891-0.0111163771076378i
-0.00639247706802944-0.0206524518437931i
-0.0502756833614646-0.0152906960403559i
-0.0655741053918055-0.00998126208512452i
-0.0820592953438732-0.0638106824663285i
-0.0810884823854651-0.0749222783613396i
-0.0127912358738994-0.0798248695526029i
-0.000396082424949658-0.0840957673546266i
-0.00619826183961639-0.0551710128315133i
0.00707981301087324-0.0317080294674671i
-0.0397405055150308-0.033311810252341i
-0.039044239792143-0.0554586661108667i
-0.022722547350626-0.0669869699308182i
-0.00848970913176533-0.0999134669148108i
0.0243433786193527-0.0870971495234871i
0.036692328518402-0.0216977550271563i
0.0246876202518981-0.0149096255986947i
-0.01545772397848+0.0243847342080854i
-0.0256913435604843+0.0382220570043905i
-0.0132613546209622-0.0181678713200113i
-0.0113163566484546-0.0481704189516983i
-0.04263309811339-0.0568682213630031i
-0.0161557082348303-0.0245162316883496i
0.0231413522927189-0.000226173045224384i
-0.0262482580729738+0.0241567685406452i
-0.0406841578398428+0.0468126308137256i
-0.0299415532370431-0.00112616095278401i
-0.063259348720834-0.028918462617046i
-0.0520390609248242-0.0114039613568002i
-0.00996355604156657-0.0330904407859561i
-0.0272130909207098-0.0455599044889093i
-0.0252508539324571-0.0221188618496946i
-0.0399960057790302+0.00126805283648537i
-0.0470382794238135-0.0274065971004689i
-0.0571855344199354-0.0559363458778217i
-0.0446089526892132-0.0585520555901879i
0.0271593249558633-0.102049003742475i
-0.0134514747457233-0.0719017516714148i
-0.0148654709097996-0.0328863433101576i
0.0284374964058621-0.0326645919286238i
-0.0155204537830195-0.03645363064i
-0.0288386327379457-0.0573539461437547i
-0.0259629879812038-0.0567836595291139i
-0.0103596428365615-0.0761053665037904i
0.0649931719720615-0.0423700496299784i
0.0382052984339767+0.00726620125206575i
0.0040700081978556+0.0198716177669526i
0.00553004776428354+0.0228075907647585i
-0.0286283292557389-0.00437832506942145i
-0.0190277074580738+0.00326595989914089i
-0.0576380723916838+0.00333807975964188i
0.00202000492826391-0.04215183129079i
0.0389896036344085-0.0165446519602272i
-0.0174167675774698-0.00451400375169035i
-0.0167822299944418-0.019004952749422i
-0.07395108779054-0.00753715696900777i
-0.0911124927109424-0.0421893641296935i
-0.0670540602482897-0.0569361298325847i
-0.014197121403241-0.0542741169183561i
0.0296989037276246-0.0567294842843243i
0.0190099963882343-0.00892403384463396i
0.0180492388869396+0.0359717976371506i
-0.036491556984391+0.00556965733279276i
-0.0656908012083002-0.0112783021777847i
-0.0616015821975636-0.0253102211533314i
-0.0274169168937435-0.0721349458690505i
0.0388088020202649-0.0537769092396732i
0.00568545447327449-0.0246843146025284i
-0.0269903310451055-0.0220296312131345i
-0.0212034555952486-0.000674056946038082i
-0.0486230210898129-0.0101892022341781i
-0.0663253424478717-0.0471051841463185i
-0.0480097527394374-0.0828264514466567i
0.00508560556903106-0.0786908520354679i
0.0338844846316119-0.0471229774325295i
0.00350287846012287-0.026521804774041i
-0.0230580476981839-0.0131844911104284i
-0.0316220027356875-0.0106977066348747i
-0.0417984605922302-0.0127504612846768i
-0.006084675852569-0.0422869862375653i
0.0199575346498819-0.0248861420136434i
0.0251860893322792-0.00713746054522159i
0.0486986916913821-0.0149377128770287i
0.00621546158278323+0.0315889745490068i
-0.0485382418775597+0.0414350427442714i
-0.0591301971042292-0.00294948759063743i
-0.0575030252457019-0.00839707867552784i
-0.0247472728534566-0.0221995783512661i
-0.00983075926087615-0.0549805255645757i
-0.0321480889632905-0.017247089801261i
-0.0418075955033635-0.00118650134926279i
-0.0613620560952671-0.0112320620412677i
-0.0839359846690088-0.0103388946247646i
-0.0492726005457703-0.0527271556230773i
-0.004546481890146-0.094139403191517i
0.0112178598959237-0.103689749399819i
0.0241896343920455-0.0557700208673116i
0.0306246181637682-0.0310308213110672i
0.0343091141155384-0.0320704398869207i
-0.0121670159054852+0.0122183819949057i
-0.0562716982025227-0.0232659280062227i
-0.0353760302617326-0.0664203941267491i
0.0265192966824657-0.0439165191869097i
0.0185814747391434+0.0024586278719811i
-0.00322179594201121+0.0425262383457769i
0.00345100831866069+0.0585286698061461i
-0.0549761478847388+0.0562556588893228i
-0.0387928542998375+0.0215408164435629i
-0.0568796731976613-0.0329413355100543i
-0.0874478978059126-0.0657876079443637i
-0.0219423529715824-0.0461185813559716i
-0.0031216250400083-0.067219948134426i
-0.0325060032889355-0.0111380126889525i
-0.0612258185224826+0.0253425998066244i
-0.0797430523556532-0.0512217558781674i
-0.0679453624568045-0.0581977308533452i
-0.0370676224156043-0.0964090210605545i
-0.0186322036018087-0.100421072051096i
0.0362866116920187-0.035152819418942i
0.0317600047536705-0.00960963838822617i
-0.0160943457753078+0.0101300484623964i
-0.0195967376488926-0.00685247694326783i
-0.0747114448144653-0.0230304421883601i
-0.0582287519582434-0.0202005013636841i
0.00647993633473963-0.0485211241945908i
-0.0177125386631091-0.0466959333577184i
-0.00990838149194762-0.0205639716256969i
-0.0238722246615981+0.0102432332473473i
-0.0729341094304674+0.0257538267180746i
-0.0508489050992414-0.0399442125749735i
-0.0590458762362323-0.0992183126764899i
-0.0520392678997061-0.0836637860744793i
0.036242971905111-0.0770046666670444i
0.0369683059354523-0.0850890171098474i
-0.0130998660023635-0.0530479540069645i
-0.0106065770810166-0.0174186003909574i
-0.0218594246753451-0.0341869338555265i
-0.0366233304094096-0.0691446267674424i
-0.0223299685923628-0.0824671946713078i
0.0256167351558075-0.0949068438101755i
0.070992567294019-0.0655570605077291i
0.0696190325577596-0.0223971562566541i
0.00428660963949952+0.0389338062778354i
-0.0275249577913268+0.0372752619005382i
-0.0525859428724098+0.000626270529514934i
-0.0950905192282446+0.00596356089804521i
-0.0233422772229917-0.0217363246531028i
0.00476145412224953-0.034441194785976i
-0.0103338357886345-0.016151377615255i
-0.0259187823731815+0.0589132769119265i
-0.0887586860930485+0.0303961756263972i
-0.111740121807388-0.0448176738546371i
-0.0928977993586912-0.0625106537088497i
-0.0901495654314763-0.109295358361225i
-0.051045063215463-0.128027509118261i
0.007749046794087-0.0828804564664344i
0.00277854208583269-0.036469657957755i
0.00146982311362269-0.0228743717755304i
-0.0240905081896341-0.0232174206882573i
-0.050736268315008-0.0416847505049153i
-0.0150119141702443-0.0638951850299987i
0.0441031408796518-0.0730420424815903i
0.0602787904484453-0.0402587646476616i
0.0639039835162768-0.0175781908727529i
0.024518263225035+0.0114693364392324i
-0.048752736949733+0.0570493859459694i
-0.0493893163189012+0.00886970999635854i
-0.0566010885363302-0.0438020006811834i
-0.0399439102582793-0.0412003294197538i
0.00832355079512575-0.0395002329251281i
-0.00698287611642037-0.00115485500741531i
-0.0230506728345728+0.0179067456799181i
-0.0456874622221063+0.0197540138796341i
-0.104614610941421-0.00133807045404112i
-0.0879542143499874-0.0514206269908035i
-0.0345549095189417-0.0855336568578269i
-0.0122066238005411-0.0781110179346197i
0.0308209659992052-0.0287735022082474i
0.0483693227700469-0.00543826372014156i
0.00270072189415536+0.00195532646726029i
-0.0521420863177417+0.0399616343196841i
-0.0602073298325064-0.0013862445026954i
-0.0423111315750688-0.0707167586785869i
-0.0281981791761074-0.0717157009314812i
-0.00110892582976466-0.0726958489817935i
0.0110638479417717-0.0084036630186639i
-0.00476845757524197+0.016390122203342i
-0.0627455959861801+0.025167398664935i
-0.0769835825065201-0.00190829115443507i
-0.0619380304844185-0.0600065783531518i
-0.0641637037980265-0.0681200530870329i
-0.0135913667119562-0.0898470052983652i
0.00647157564120704-0.0404877884391236i
-0.0106908165052414+0.00109162656307478i
-0.0526331627974863+0.0149534547923447i
-0.0807679464417131-0.0264482442836472i
-0.0678982324028809-0.0774590865625757i
-0.075165928472231-0.103404894903172i
-0.0171465963182384-0.115187097953745i
0.0339630232482679-0.0613539788235106i
0.0101405225844867-0.00645852875256053i
0.00106412561871535+0.00971808482018994i
-0.0405371727794247-0.0193662570840507i
-0.0619292633602194-0.021536038545729i
-0.0482887831700681-0.0532431888946912i
-0.0147866849103319-0.0941068840444178i
0.0247812109938745-0.0755958006914263i
0.0176030346058732-0.0254930168862347i
-0.0256041967750592+0.00979453937534439i
-0.066926535229867-0.0071263058704644i
-0.0516778630694781-0.0305870375365327i
-0.0820129386716378-0.061656434584147i
-0.0794887845211209-0.108983599194521i
0.0203892540430428-0.104238247139891i
0.0569643473376548-0.0407885174630913i
0.0261485888443805-0.0163017254947544i
-0.0094546969721163-0.00249131125836252i
-0.0274205019122721+0.0174514494951744i
-0.0584081310234732-0.0356335201160403i
-0.0547724323319615-0.0800467165075808i
0.00506026367045929-0.0374772901050735i
0.00515242698075961-0.0209648072365003i
0.0213727058449976-0.00316002016111027i
-0.0141363686052552+0.0476162247438492i
-0.10568810625788+0.0195748715815492i
-0.0773838850907945-0.0137231347615864i
-0.0845627397378978-0.0508424576783621i
-0.0398088752555103-0.0772484113992615i
0.0598550667287749-0.053859690191135i
0.0585613002914841-0.0151741557214917i
0.0183510894780934+0.00219012146210132i
-0.045901414668645-0.033031912699973i
-0.0708924942278958-0.0106209369823455i
-0.0617485387267558-0.0208134177704946i
-0.0153809348203271-0.0683438524625379i
0.00879636634230542-0.0694917983795148i
0.0093327402838055-0.0611366332928363i
0.0201869183917759+0.0133856200808353i
-0.018337231023959+0.0352205973096798i
-0.0572585787546849+0.00339255979153567i
-0.0843872616316396-0.00939825129496429i
-0.0601765337620018-0.0808474799831252i
-0.0116833342267621-0.0784009046591472i
0.0266008334613501-0.0480775713040462i
0.0422006797472735-0.0149954747840935i
0.00096898778097373+0.0475230833455878i
-0.0319212720600191+0.0284413904849538i
-0.0669067015313707-0.0145187230615038i
-0.0474965790009291-0.0542607979701482i
0.0183414643458719-0.0854683154864948i
0.0314259042258807-0.0797438205682468i
0.0304990590462633-0.047990604774204i
-0.000938388109749346-0.0181163901161437i
-0.0483475062625969+0.0327018853971447i
-0.0588002303493355+0.0250849605074349i
-0.0647306774360981-0.0246174153516153i
-0.0573312662004094-0.0246517710255893i
-0.00422182753673746-0.0797180755508436i
0.0345591935987631-0.0802979429567651i
0.0543692326909099+0.0195335910522264i
0.0160580093273065+0.0291342348546021i
-0.0622071063877366+0.0255451522384141i
-0.0475586372733508-0.00649115745681573i
-0.039488198515991-0.058860442735322i
-0.00965891386888449-0.0503515370644905i
0.0581598801760779-0.0480044087249443i
0.0496569593477146-0.0292915776333428i
0.0118953457290278+0.00423675063689282i
-0.0491366580890269+0.0409907233334611i
-0.0911402273748345+0.000572263731985806i
-0.0795507810653354-0.0507628801555634i
-0.0513535676905914-0.068770672235051i
-0.00172661409251815-0.0864893300350352i
0.0116156281654284-0.0245034907764659i
-0.00758169823063956+0.0299855005354082i
-0.0219762942820724+0.0179465300321369i
-0.0721232865650218+0.0164315542523643i
-0.0957972345814254-0.0210456393114717i
-0.0604555407917684-0.0759356995709406i
-0.0181726591400884-0.0783171894244474i
0.0053034787828838-0.061144303577876i
0.0113982074757513-0.0118887220094533i
-0.023128654741862-0.0122736468429102i
-0.0712990449261317+0.00294046295546196i
-0.11023809632327-0.0550551624054698i
-0.0754244231479209-0.136237668435493i
-0.00494919839853094-0.0845329645140856i
0.017470354328083-0.0762513843455916i
0.0573156700398751-0.0346580898512361i
0.0383409227556782-0.0125211697670059i
-0.0258499495829538-0.00378893372419997i
-0.0558587065625029+0.00620049815181243i
-0.0640917160466089-0.0546890424451829i
-0.0233030009413701-0.0869627440391102i
0.0114704755072313-0.0690498456696917i
0.0123590828940334-0.0061606885069988i
0.0375851405275962+0.039299316276522i
0.00791864453561865+0.0662388970909883i
-0.0437908771464997+0.0255623397779087i
-0.0627677429570424-0.0296028432111048i
-0.0674497596164668-0.0645667527991016i
-0.0129309694526475-0.0786064237888536i
0.00717657806900395-0.0024658146996178i
-0.0256774138069584+0.0324683354105643i
-0.0681674891463891+0.0481093018533164i
-0.103145546482982+0.0546057465013385i
-0.0854662855426288-0.00542602785059381i
-0.107568322737159-0.0833919272250799i
-0.0598162112825121-0.085058164072244i
0.0391969951501117-0.0862277625234323i
0.0301330033189016-0.0979645216768546i
-0.0107263987375065-0.0156038983667504i
-0.059297399159811-0.00723228925878032i
-0.060962817916351-0.0293436253778536i
-0.0839733951337772-0.0570980380573602i
-0.0664584067638626-0.0565004619389775i
0.00945994418016118-0.0632933632568853i
0.0484192280516344-0.0706442404770178i
0.024777816631937+0.00365656942708533i
-0.0203527598144764+0.0194983499531283i
-0.0701306978123923+0.0352332964946314i
-0.105558500509167-0.034452548135866i
-0.0288480291170158-0.0783934659429773i
-0.0175616708456806-0.0796028049611717i
-0.00292595374696165-0.0879120036094362i
0.0560735552508581-0.0324068518587151i
0.0130902787853005-0.0349848252946318i
-0.0668505688791696-0.0147792765510232i
-0.0931894678491615-0.00814048315974728i
-0.0471946903681881-0.0877907120213978i
-0.00391663566886065-0.084340611743953i
0.0455008938324782-0.0706040894394333i
0.0858400545295549-0.0577104812482261i
0.060707347999489+0.0356846665416617i
-0.00519667716888814+0.041649096986816i
-0.048985768176814+0.022016224116789i
-0.0690866936058606-0.0152515419942407i
-0.0563972712297766-0.0683837029596602i
-0.00521765920111847-0.0725687611446809i
0.0156419212304522-0.0414617858549088i
0.00681277341776285+0.00410600929406783i
-0.0417352881841808+0.0230162482956902i
-0.0891762547222018+0.0203288092852623i
-0.0801930414166281-0.0356010218603096i
-0.0478003853925161-0.0812081506351187i
-0.00559370679917363-0.101468201671289i
0.0127029072960558-0.103138590909931i
0.0230164607526496-0.0249828986913317i
0.00673180988143216+0.014440894409488i
-0.0283685978203488+0.00740671026822097i
-0.0279415624601373-0.0165149029124002i
-0.0416581386742707-0.047331546044255i
-0.0320254614288438-0.0565317764247251i
0.00867498837001556-0.0675164713762953i
0.0489545454780375-0.021062896805547i
0.020001360255099+0.0596978717298101i
-0.061418626294244+0.0732884076205433i
-0.0825622741140136+0.0197677180087422i
-0.103832599894953-0.0267890002562874i
-0.120659986605301-0.0855321227275662i
-0.0739172613001772-0.100100970572846i
-0.00814957884701221-0.0624861152771558i
0.00167341784180436-0.0232010509206742i
-0.0314253281391565-0.00707316114677896i
-0.0947091830484347-0.00322950230092681i
-0.127470355453965-0.0618533079724573i
-0.0922212333479885-0.134908144789633i
-0.0561553899601075-0.10167407774904i
0.0220810647873041-0.0860389459836284i
0.0611128903441837-0.0456158078554381i
0.0587409969704673+0.014312952886455i
0.00619455291362433-0.00169150477518508i
-0.078383032288889-0.0107419630937424i
-0.0525821480209315-0.0267415258740806i
-0.0102827346768111-0.102304727379161i
0.0153604250195361-0.101581094716159i
0.0565470662190869-0.0295244239179539i
0.0645786432175811+0.0051147262746914i
-0.0133283625994882+0.041034148617982i
-0.0785331951259205+0.0257098119572562i
-0.0663572321421555-0.0310329888214279i
-0.0306629418801286-0.0667861649650121i
-0.0242746806828751-0.104476548102697i
0.00990416961067977-0.0669432693767181i
0.0260270781348955-0.000526197008184767i
-0.0145066002103396+0.0208504300987429i
-0.0445148190157964+0.0326745413012336i
-0.121700366373001+0.00035051586154817i
-0.0768673479127143-0.0450218550154114i
-0.0148852557680936-0.0809506467674974i
-0.0126719067095711-0.057075621075308i
0.0043700931929432-0.0437788071958739i
-0.0258258414066981-0.0224159560201015i
-0.0466765736436771+0.0449814822770936i
-0.10116457880098+0.00110294537305613i
-0.0893888200162627-0.0795732565309938i
-0.0564339015448943-0.0897480701294663i
-0.0285825640854359-0.0769512613800555i
0.0472961775418795-0.0595715972310334i
0.0292746527118165+0.0108053100615885i
-0.0076745876794263+0.0303230440537674i
-0.0581205038405671+0.0238092945249165i
-0.0898575826650772-0.0157968608634634i
-0.0251174108771895-0.0849997137713163i
-0.0113000543738031-0.0673622845282214i
0.0207089836343808-0.0713154412242543i
0.0287374519918762-0.0471847928336965i
-0.00648906581104848+0.0345515886839534i
-0.0241533416364624+0.028251070943557i
-0.094570827946881-0.0379510326681629i
-0.0846736191883973-0.0858587792883417i
-0.0181149357090254-0.109704812381332i
0.0462392675259611-0.0839682610701721i
0.0853975559686122-0.0471363885587837i
0.0481248123165073+0.0142409469518299i
-0.0203913978117193+0.0552372869768149i
-0.0690823593268698+0.0421156854181287i
-0.0915938520174261-0.0284885456722442i
-0.0515914454321499-0.0813252161449482i
0.00276947460009544-0.0325419577249979i
0.0271324348706921-0.0187953847780979i
0.0342858253734592+0.0148344936195829i
-0.0364606740901168+0.0605391407290832i
-0.0861238214768245+0.0604862172504445i
-0.105333503720575-0.00542589977136858i
-0.10318670536254-0.0852863432626445i
-0.0340072838193999-0.107067607982264i
0.0168310732562672-0.115890077092199i
0.0225366315613258-0.0187681550507683i
0.0220120708741231+0.0409724768987638i
-0.0470209368026323+0.00296979071152014i
-0.111033982676348-0.0488445471308917i
-0.0721072278283681-0.0776504403414704i
-0.0437230056044551-0.112161476438577i
0.0161705251879545-0.114870558298474i
0.0832289438043331-0.00907485889707447i
0.0426371298838307+0.0091003037559717i
-0.0160756818325188+0.0223771950385164i
-0.0433219139673948+0.0421751009504734i
-0.112498158927262-0.0189671261913646i
-0.091200503470518-0.0846865275393228i
0.00762863534706896-0.0807752332291122i
0.00458103512016477-0.0354871690023419i
-0.013276481327563-0.0159464994416127i
-0.0592432647957204+0.00182268081421605i
-0.111433282642843-0.0403737012528823i
-0.121502956798662-0.0594333388232206i
-0.0928554497545181-0.126231053411409i
-0.0131266701502104-0.172917685150559i
0.0385111867781211-0.0643698302574301i
0.0684892629634559-0.0294177025118461i
0.0414200430404169-0.00683445198692081i
-0.0148101356061947+0.0246070270411797i
-0.0357164179300859-0.0108495164980466i
-0.0564259484543555-0.0674143467719382i
-0.036960326674647-0.0917434802871211i
0.0428318559391446-0.0581300902047815i
0.0542223523279551-0.0154993318507027i
0.00719828762423858+0.0412301225427157i
-0.0233719707019909+0.091892464839512i
-0.0885338544317533+0.0586408628101501i
-0.122681518348396-0.0209171917508371i
-0.100253330632409-0.0631779374066042i
-0.0423980626205894-0.108902786749896i
0.0307360673274997-0.0774081204224571i
0.0432739369900237-0.0365843487742709i
0.00231917514192842+0.00398302149851734i
-0.0648196453568066+0.0403771344981501i
-0.0778350830186885-0.0151540576486106i
-0.0323008732866451-0.0353535902370145i
-0.0400431476753414-0.0684678490721315i
0.00890356827975959-0.0625808189490654i
0.0701457768078167-0.00677882683842943i
-0.013140920389368+0.0452107853527218i
-0.0685461956381296+0.0681424677634793i
-0.102571430315437+0.0204692100898256i
-0.140428928926635-0.0358481800281912i
-0.0811542088306555-0.0976527632309183i
-0.0304939544662815-0.105124206392109i
0.0221278331940937-0.0796684058063882i
0.0318102725810785-0.0481653356171019i
-0.0375170555762089+0.0157374765062156i
-0.0800549813143412+0.0190587777920712i
-0.0955048882711472-0.0664480821225869i
-0.0660191268579695-0.128032050891772i
-0.00138677477843328-0.129604350083968i
0.0683198558200774-0.0911124935386306i
0.0797298839658092-0.028109577141095i
0.0199486954265205+0.0331358138107218i
-0.0262386700556663+0.0303602647356352i
-0.050111726230523-0.020779466032682i
-0.0657931772879231-0.0436133930585953i
-0.0352799950482079-0.0691302645246473i
0.00859643338581448-0.0769922545087923i
0.0148062668477244-0.0202106683398469i
0.00962836104531187+0.0455643995982706i
-0.0375215509562111+0.0269249731677962i
-0.0730148027646427+0.00980526512511825i
-0.0613121482296692-0.012157225202352i
-0.0504564141632423-0.0999178419925226i
-0.00428249830728536-0.11264651716877i
0.0408445181774216-0.0515638418101026i
0.0541884777900885+0.00539308284894402i
0.031255316056501+0.0485333280164129i
-0.0449503893782044+0.0299018138014181i
-0.100066885847576-0.0109178877771997i
-0.0810565408803121-0.0499808847079166i
-0.0172405161357157-0.0881524817768499i
0.03978741858419-0.0472786328520459i
0.00601828363092779-0.0316772708964103i
-0.0391344784712257-0.0185631531089594i
-0.0858270349114957+0.0292611188643215i
-0.127868706142259-0.0248330690529687i
-0.0830283345842286-0.0819689032970151i
-0.0509290788142394-0.0928673415669142i
0.0223272952753266-0.0909476140007013i
0.0582760904004925-0.0418962317581719i
0.0154369133699282+0.0061369006767248i
-0.0195453981389544-0.0160768925021095i
-0.0734634672212899-0.0187886860584242i
-0.0842653528198927-0.0257783023266092i
-0.0512334841762446-0.0942539245332679i
-0.0227825393617057-0.0791702721930048i
0.016891201839462-0.0442956421945989i
0.050360219956085-0.00515164122943708i
-0.00365334346607731+0.0354321528805289i
-0.0935881148472135+0.00994756352635387i
-0.126947786575639-0.0236151937869938i
-0.0757714685026291-0.0860534351505351i
-0.0218179317973245-0.126912736093123i
0.00979870543164979-0.101403385408534i
0.0537098422500855-0.0294361832818035i
0.0558025549228234+0.0144138953975654i
-0.00403628243888143+0.000978625798011142i
-0.0420638852774082-0.00436373828044079i
-0.0321364911044115-0.0738618011350661i
-0.0397499453863199-0.075528780673331i
0.0227300238546025-0.0585132555961681i
0.0628645206034569-0.0652039017064222i
0.0369766817873797+0.0127667477658236i
-0.0100913958845664+0.0527530638201034i
-0.0915738391246882+0.0681998950767766i
-0.0898115161635763-0.0235220695993039i
-0.0648936188380151-0.0827577250146779i
-0.0402364163848048-0.0691396664885091i
0.0252416578970513-0.0674132036043764i
0.0489405172561853-0.0289151949495573i
0.0240844003828532+0.0018715970170489i
-0.0303900638223742+0.0179282617019662i
-0.0775934920862748-0.025052978524264i
-0.0665559177034968-0.0732698361141532i
-0.0057399420763682-0.102592709131903i
0.0575320090596623-0.0716249277626275i
0.0749478331452464-0.022909722840593i
0.0383218649524528+0.0471120534243735i
-0.0276791432589704+0.0876890279320659i
-0.0994567500437233+0.0274211024247485i
-0.118706086287326-0.0117788282303403i
-0.0749607432963959-0.0743366439265127i
-0.0407056191787708-0.0838765715973554i
-0.0100896014749148-0.0363540665491766i
-0.0215003283909092-0.00981316092964711i
-0.0894195122946143+0.00547045992118009i
-0.128256182383868+0.00240536259301915i
-0.0952355962941304-0.0463245914006569i
-0.0819853053212001-0.143173946337673i
-0.0229294660002134-0.130457137452277i
0.0586163669580981-0.0960786721688392i
0.0603453427346168-0.0588214197626628i
0.0705030050852753-0.0168962264099272i
-0.00646487215000899-0.0224729267757941i
-0.0556768355954156-0.0176956408088712i
-0.0359321910581646-0.0623504779474019i
-0.0192943664015188-0.0782873013395985i
0.0615645822585714-0.0640159673269558i
0.0581831896139063-0.0202633566936808i
0.0409578724764303+0.043740583608982i
0.00114432878622403+0.0591903441807788i
-0.0713479356208418+0.0287582602260531i
-0.0842144909376168-0.0164309257073028i
-0.064485909363321-0.0301077392883593i
-0.0118082426965897-0.0475829954893434i
0.00733235124050858-0.0204513816834824i
0.0433553539852104+0.0143525945997448i
0.0124405350415734+0.0381936424356239i
-0.0541390092448536+0.0412431083812673i
-0.0816167387610504-0.0320804487986186i
-0.0825662970828347-0.0645873106589296i
-0.00361416214628308-0.0734251072963973i
0.0286644777244239-0.0695920075223552i
-0.00423480345505023-0.0320404496244379i
-0.019841251014709+0.022558466032239i
-0.0481522852061815+0.0675750595532841i
-0.11675229236995+0.00915647965646617i
-0.134783974670779-0.0719364079059344i
-0.0652224800974325-0.109537559226695i
-0.0433663758931377-0.109511312473607i
-0.0152568944545925-0.0583216420253781i
0.0353993047668181-0.0137105300592329i
-0.0113095275397065-0.011076205192554i
-0.0696808524121693-0.0348000025961875i
-0.06473564558253-0.0730285087034496i
-0.0305737077439405-0.0829678816466584i
0.0122829094041248-0.0802884795908137i
0.0647388733465903-0.0600090414632013i
0.0452206245658348+0.0130766541955822i
0.00206906252740924+0.0368100556423248i
-0.0216415785261146+0.0334280694276645i
-0.0364549839383365+0.0247145122350608i
-0.0536041074930485-0.0230715707139464i
-0.0345054904042108-0.0807853225775086i
0.0322204007956705-0.0595407462061774i
0.00977920784640487-0.0102589714983043i
-0.0284137890103464-0.0147451486159039i
-0.0694644411253876+0.00700862782054989i
-0.116098005159788+0.0060195228396409i
-0.105093756432932-0.0169742602229657i
-0.059983869902793-0.085448645396554i
-0.00955599100285372-0.0886310168192255i
0.0331437072568066-0.0102018391180422i
0.0388872364228461+0.00532806512599083i
-0.00836044921892084+0.0343154641270701i
-0.0807558007413522+0.0303115696687046i
-0.0938052597348758+0.00348116831735822i
-0.0593055831385561-0.0440422028944594i
-0.0366428513480918-0.1091879746327i
0.0080103426173068-0.0787211265450702i
0.0223709471101537-0.0188707640862583i
0.0300717856647384+0.0339431045793148i
-0.0385823105976259+0.0376476734660317i
-0.105976294928789-0.0195427591227046i
-0.0536437638901642-0.05490586711253i
-0.0233204989363363-0.0826168180121974i
0.0169217500668775-0.0850378305469991i
0.0518326451080821-0.0539168333932779i
0.0377174413924952+0.0350233614788845i
0.00186158749679342+0.0704802386587328i
-0.0857346654351906+0.0176327119497031i
-0.101852207581148-0.0185514440018257i
-0.0470638290171331-0.0636666169314827i
-0.04567125514877-0.0473912648922333i
-0.00303894361059505-0.0141862415769256i
0.024345192378225+0.0164278654622367i
-0.0502997157201845+0.0508319244447594i
-0.0971422695630878+0.00480405185860177i
-0.126488184047977-0.0414019123666001i
-0.114655206575661-0.0979664464293955i
-0.0269685615411464-0.151813956750971i
-0.00758216781877766-0.123287267004002i
0.0153844681213882-0.0601641609788598i
0.0286134748337572-0.0188540006029032i
-0.0286401887248369-0.0223198843599169i
-0.0473459525575351-0.0388015020985761i
-0.0123765780191863-0.069165412455497i
0.0309087557446263-0.0781037821652857i
0.0619438973854421-0.041660046638266i
0.0809772268712311-0.000132304422188748i
0.0409922916165516+0.0526340635264388i
-0.00989352319644143+0.0785504098926841i
-0.0860038163416631+0.0291193869063594i
-0.153099387595571-0.00858708242523438i
-0.111272862098724-0.0442725263695778i
-0.0575762400738508-0.055151675543072i
-0.0296774795257834-0.021040302537899i
0.012443679922098-0.0172534414713458i
-0.0140547818227552+0.0241412184654664i
-0.0747875565252566+0.00589560123929707i
-0.0876910961444891-0.0610531197935404i
-0.0764652004408189-0.102109520095548i
-0.0138547636760068-0.086471207036897i
0.0306154143768747-0.0304259957445756i
0.0590171858276668-0.0278197154503867i
0.0447399014416276+0.0208853058308583i
-0.0472490716659847+0.0749821313862468i
-0.0839256790960327+0.0538993379918836i
-0.0831832619391804-0.0241013212626663i
-0.0771992926283848-0.0344713637649545i
-0.044524459466171-0.0161398921566685i
-0.00971417446187691-0.0206498498453287i
-0.0167586800903055+0.018667658962866i
-0.0451681620314653+0.0212271236822487i
-0.098064168006119+0.0048161177200676i
-0.115903020953193-0.0570037790410189i
-0.0672180354722086-0.120040122056068i
-0.0447226021316806-0.136281167501016i
0.0193858132298335-0.0653575310413847i
0.0226931149478547-0.0461439843467563i
-0.0178293894689972-0.048884356777416i
-0.0111351945164131+0.00178826126632891i
-0.0702325456486401-0.0619680502445279i
-0.051474500268519-0.0665306832792633i
0.0326667372330014-0.0755200513441645i
0.0475878708174661-0.0643871281099606i
0.038651738591865-0.0222283766344501i
0.0030455755956563+0.0446557974848046i
-0.042268822596841+0.0643832698663145i
-0.0586995672455267-0.0147335807993427i
-0.0720512750849323-0.00982229096054128i
-0.0671932634992537-0.081836984105475i
-0.00482764027320239-0.0887977652000212i
0.0157401706154009-0.048273894772787i
0.00293119072574024-0.0300345495901607i
-0.0274953331534506+0.0415558371766037i
-0.0757521251439379+0.0178468155466025i
-0.100015915588181-0.0485441786095144i
-0.0960045593942143-0.0682433109401297i
-0.02221437165522-0.0855583406409652i
0.00939752277981966-0.0762314975947141i
0.000197302093972034-0.000465654797356279i
-0.010153121838501+0.0111287207613074i
-0.0771359897932357-8.92428589676521e-05i
-0.101007221675747-0.0258014936073026i
-0.0806651730194626-0.0675700618599494i
-0.0575316091523072-0.0931125240692332i
-0.00639927262706945-0.0922971826677703i
0.0250238312306096-0.0297368555022907i
0.0140189175967903-0.00783548305292405i
-0.0421157653528419+0.0320102142287082i
-0.0942994591394139+0.00689976382850329i
-0.080269404018502-0.0627026068568872i
-0.0334467994026187-0.0805329681382229i
-0.0114334547343877-0.0802761287879662i
0.015302208124227-0.0416291830568155i
0.01944255509746-0.0104505057999904i
-0.0471524808780827+0.0551973408085719i
-0.0575131475955594+0.00808060848815761i
-0.0694564353904581-0.0641140722537483i
-0.0863148584410996-0.0590839545839779i
-0.0042082452175271-0.110325983010274i
0.0233733525298921-0.0627519973670219i
0.0288084447096064-0.00673853298296285i
0.0167610462957666-0.00988960892563889i
-0.0372959487352705-0.0126744695217837i
-0.0450850454104971-0.0283601473435183i
-0.0288796691406685-0.0575393168843483i
-0.00207534594637967-0.100011652258967i
0.0123182950169043-0.052482039223516i
0.0630633002429018-0.0107073313416068i
0.0534766951319972+0.0315713758260654i
-0.0616572589754509+0.0480901085742095i
-0.0775613681054392+0.00636370590786525i
-0.0489086004062991-0.0218379668536371i
-0.0737231042986243-0.0521625801247362i
-0.0458968089565247-0.0686278944299902i
-0.0103301667523889-0.0664842070649396i
0.00090919091263994-0.00309891769794328i
-0.0103600310950714+0.0151467675963749i
-0.0750590066092183+0.0111660943975784i
-0.114045968051571-0.0439645851248074i
-0.0805814266612686-0.130443382984268i
-0.0373512965574948-0.139987400720665i
0.0240968344458212-0.117786264084236i
0.0630755888685768-0.0578824272944113i
0.0086807799022377-0.0112700550510438i
-0.0141083466323932+0.036750798095088i
-0.0764641721260496+0.0048967329808244i
-0.0958552342935985-0.023849897535695i
-0.0156491330062048-0.0672901007387172i
0.0035682829748932-0.0917184832437731i
0.000388604763375738+0.00823518680916467i
-0.00492450015372091+0.0241353938054769i
-0.0727037986698087+0.0442928717076932i
-0.119799319465825+0.0238408638641406i
-0.127507798780659-0.0401905425456945i
-0.151086484928779-0.0788733167388446i
-0.0449003233438848-0.115198924616714i
-0.00490591073178868-0.0945666147639951i
0.00117725585495458-0.0576583732024871i
0.0402063180000413-0.00169552128740114i
-0.0422125491467754-0.00606519755869964i
-0.0624231130037484-0.0539590802965975i
-0.0218329226907807-0.109173881399548i
0.0143383337537167-0.133185589070872i
0.0680291092563056-0.0849420638750696i
0.0712270930699582-0.0338388339471163i
0.028331857584974+0.00271258111412014i
-0.00752206211599941+0.0520100055562207i
-0.048931859384133+0.0438174254533022i
-0.0451996122535424-0.0265989160925182i
-0.0452966571772089-0.0514751460360002i
-0.0406886488181999-0.0724398454632198i
-0.00110781785270182-0.0365567031030201i
-0.0271237599810782+0.00891543418182972i
-0.0653539993007451+0.0088568904944527i
-0.0844405428664163+0.0160676530819605i
-0.100847602651917-0.0192541347398778i
-0.0588375418549607-0.0743101928077777i
-0.0115279715418584-0.112489770525167i
0.0425113880350869-0.0830840092651992i
0.047891050443383-0.0269368985297041i
-0.0175509490234204+0.0464942607573062i
-0.0134591301633213+0.0157179404713263i
-0.0535706000818162-0.0648354036885871i
-0.0562103342586512-0.0328703097568698i
-0.0231949747008837-0.0673008242166396i
-0.0293357993232833-0.0632489753631262i
0.0435433840572995-0.00466512661844925i
0.0235132591355703+2.00055788605283e-05i
-0.035472543484895+0.0273132867944367i
-0.0491680726049184+0.0358814374389797i
-0.0881602900684262+0.00148716791533315i
-0.0667581320557138-0.0638864113361834i
0.00796806316664125-0.0761537496083841i
0.0311344548814203-0.0690498459120266i
-0.0186893402469443-0.0386536012137137i
-0.0456632126348272+0.0386673293124892i
-0.0779143898789592-0.0148024696241138i
-0.101839392453703-0.0579935235173326i
-0.0685245816573379-0.0888297848247976i
-0.0308906322492194-0.0983481452684349i
0.0218374619988265-0.0694368842308353i
-0.00114886763762481-0.0872763357538745i
-0.00732283949151384+0.020718131978675i
-0.0153491790967704+0.0270339639953339i
-0.0662015775021408-0.0329110108871266i
-0.0418535824399379-0.0304935938206347i
-0.0599869746590652-0.0947935344844642i
0.00854367201958284-0.0732672901742629i
0.0388925350077995-0.00717356219656283i
-0.0308996343098303+0.0292724460163243i
-0.0140090545574577+0.0352661191463184i
-0.0695136488762921-0.00500037985378031i
-0.093594074687687-0.0296253502413045i
-0.0359292612072161-0.0548379598805594i
-0.0304776189621985-0.0467244048929293i
0.00818461884093493-0.021908987348066i
0.00842312030349334+0.0327636954512528i
-0.00973240025519451+0.0762070765321812i
-0.057241346421917+0.00971891752063288i
-0.100739542788279+0.000306425792126247i
-0.0200813879174877-0.0385750415527944i
-0.0486869325045374-0.0791878198127785i
-0.0166452390163137-0.0358569904912608i
0.0283295114726318-0.0355938462869158i
-0.0403019107216697-0.00772899541977739i
-0.0517313369696334+0.0294047168116537i
-0.0740257473934138+0.00819721692928398i
-0.0601830094122994-0.0348225651197298i
-0.0631021852600019-0.0672912428271387i
0.00655406334156026-0.0917800078473108i
0.0235866235107814-0.0360299973570613i
-0.0464262185010513+0.0108401032476939i
-0.0218800671889332+0.0069941181920165i
-0.0754013212975235+0.00922965760350055i
-0.0877295495900066-0.0595786951940424i
-0.0587882254852476-0.112110346533931i
-0.044572280847643-0.0834184284493001i
0.0235578769646132-0.0839662015149014i
0.0106893970829598-0.0863778999259884i
-0.0042513685861546-0.0368981425575559i
0.0117923587366117-0.0275806322701909i
-0.032192855050658-0.065015445802225i
-0.0208884962546318-0.0903358084747258i
-0.0173011179193659-0.0867104741361492i
-0.0136599491366905-0.0656740813301853i
0.0610558406649158+0.0127557569197737i
0.00803143826672318+0.0685499555525884i
-0.0459034398486676+0.0638386287392209i
-0.0483502445891428+0.0740516898122741i
-0.081875042937165+0.021441071496474i
-0.0609786978411367-0.0330679189319026i
-0.0438680491864618-0.0525053752906849i
-0.0315523368656484-0.0361751653112477i
-0.0505026472967606+0.0292034535903322i
-0.0861559986599204+0.0342246510705619i
-0.0899202048927589-0.00820908800111044i
-0.0937513982269194-0.0695151762673555i
-0.0538294999424839-0.105735990440698i
-0.0253098097552467-0.0928481433975887i
-0.0157980758077899-0.114133960012952i
0.0384937100055667-0.0593887189124962i
0.024565113639672+0.013644452675141i
-0.0226555595717193-0.00718169482597616i
-0.0368022159650814-0.0270963266547678i
-0.0327336166181628-0.0550363911735726i
0.00772648230965731-0.0334601071674752i
-0.0032366576187057-0.0292733702617936i
-0.00825463209994004-0.0286791541971219i
0.00153962752859667+0.0351102495099342i
-0.0440850918802976+0.0581904056336757i
-0.0683176823045538+0.0109596834746838i
-0.0819271370968681-0.0386171402514241i
-0.0638298627975852-0.0613146832117474i
-0.0376014431026312-0.0637182773753792i
-0.027684567850012-0.0172187323250126i
-0.018155720842672-0.0154025726233146i
-0.0346522043703615-0.0044527193673303i
-0.0391044580722513+0.0158332906670865i
-0.0495729100124032-0.0375253007343817i
-0.0262918981396846-0.0830612883278528i
0.00940416667779106-0.0879586829379598i
0.00762543225997269-0.0428126490483404i
0.0124673427192618+0.010410090247408i
-0.00602367370952426+0.0312542844224078i
-0.0284233679590761+0.0229239982103462i
-0.058349508293381+0.00617900776778757i
-0.0890054092865013-0.0374911597225339i
-0.0604664090903676-0.0809380205193022i
-0.0291241018901951-0.0599509896801594i
-0.0248617914346563-0.0360842168939748i
0.0161703431280284-0.00930960302546889i
-0.022848983199562-0.0112578839079973i
-0.0698266871667629-0.0423402211144088i
-0.0300059186443529-0.0592460745314495i
-0.053310955587241-0.0863553746291255i
-0.015641542225617-0.0604535032026662i
0.042780052180019-0.0262102192288853i
0.0771657162239342-0.00770912267274265i
0.0422268828224549+0.0118320783070235i
-0.0674835368034337+0.0309465339362231i
-0.0503568745756548+0.034981942881744i
-0.0282173134043198+0.00943377370211747i
-0.0280062159048067-0.0389513014085401i
0.00799993823643641-0.0318019993157762i
0.0121369009064+0.033939817546877i
-0.0598726459767702+0.0221225828050176i
-0.102513394894928+0.045893170150414i
-0.098513666291623+0.00530078249937907i
-0.118994298693863-0.0788002023281174i
-0.066433085787516-0.071144422412246i
-0.0423593187418088-0.0731304665180981i
-0.0202142426775408-0.046440418141673i
-0.0144205233200885-0.0442557935885203i
-0.0650944495987385-0.0388827906489386i
-0.066736419847447-0.0432899837372397i
-0.0737883686981365-0.0520753668963115i
-0.0473640312795657-0.0673757279782172i
-0.00472862656799718-0.0785588844602035i
0.019221608629736-0.020849147275767i
0.0147037453156138-0.0164953295412635i
-0.0242532192161556+0.0134902436935734i
-0.027522528123949-0.00163482953445208i
-0.0292908971018882-0.0185238834605204i
-0.0662326725312506-0.00365358438140564i
-0.0488011508848397-0.0340432422762608i
0.019476319413657-0.0426150435975025i
0.00466001573393512-0.0380939426198268i
-0.0446380736237109+0.028740345227368i
-0.0458462765604383-0.00163891375301531i
-0.0700464246502436-0.0471064386746379i
-0.0778229103764658-0.0440802250059215i
-0.0694944452921742-0.062827268090063i
-0.0401206081763692-0.0782796254323986i
0.0158986387846769-0.0536319367339777i
-0.00685657943587482+0.0164375301719431i
-0.0260882594614531+0.00235512509377208i
-0.0452079793636633+0.0193083866845552i
-0.0785401800951983+0.0163666658931718i
-0.0396877487385989-0.0665084953990354i
-0.0170007327753515-0.0590804493347817i
-0.0152645242722375-0.0184235860341268i
0.0119094269787638-0.000821799190204826i
-0.02694116908489+0.0100903351348953i
-0.0674567670404019+0.0213936223132996i
-0.0476206576191496+0.0142706567892789i
-0.0718943022410683-0.0129399250490735i
-0.07533279805206-0.0732931468236337i
-0.0649521978426181-0.0654618724852929i
-0.0305998103146722-0.018639827515926i
-0.0317823828529058-0.0416053507132012i
-0.0792693437943484+0.00532138949524294i
-0.0774643880224568-0.0127847436248893i
-0.0802965840800771-0.116051226475478i
-0.041159672841249-0.125828689758634i
-0.0397996874360517-0.0670184986960081i
-0.0133715172119458-0.0579065809345279i
0.0248293962604168-0.0474832236239057i
0.000519162737241241-0.0374008726940696i
-0.0274559137901952-0.0168165808457505i
-0.0483631003742242-0.014576296921261i
-0.0209636784548965-0.0759434444355012i
0.0178345327234997-0.0278750512951407i
0.0437708056202724-0.012601329565854i
0.0110856996743544-0.013753292357645i
-0.0196426073614366+0.0327193575076602i
-0.0255090970399877+0.0286504146434108i
-0.0757249550781121+0.00967623399513148i
-0.0749831957394736-0.0316485176667761i
-0.035062132861171-0.0485313043857903i
-0.0632120375938345-0.0325483254421468i
-0.0337597257361933-0.0441132311930441i
-0.0384987560140202-0.0130452104501197i
-0.0505026932422845+0.00339478642595607i
-0.0205884960780254-0.0323425055647477i
-0.0967661357652068-0.0561125816343912i
-0.0659499519767988-0.0583516320924973i
0.00336739314592736-0.0731496695136048i
-0.00239755470837593-0.0932038813322041i
-0.00931278562319462-0.0165568228301634i
0.00441730590285265-0.0124976559625724i
-0.0189680135885689-0.0108442328556953i
-0.0633529244663883-0.0203928191729681i
-0.0415178602897435-0.0753215805034273i
-0.036821855764052-0.0619404554064861i
-0.0415710830826229-0.0762504831524257i
-0.00962183151663977-0.0315191935690626i
0.0162804698516473-0.0102434132343874i
-0.049954399245808-0.0292068889770419i
-0.0877433979099877-0.0262379089186079i
-0.068441783688075-0.056879193459458i
-0.0615272041307883-0.0911172318948092i
-0.00140296271149943-0.0734802128323358i
0.022789131832498-0.0458965159120238i
0.0204426008342972-0.0370981539552301i
0.00870963660829235-0.0254823606328863i
-0.0573925309948554-0.0235526989606816i
-0.0574821777922545-0.0506893404791724i
-0.0289006084604486-0.0535503150702345i
-0.0122076268817375-0.0350725863245081i
0.00805129736630023-0.0591609725927568i
-0.0116436097101942+0.00373431707563413i
-0.0436333180394569+0.0249162557907902i
-0.0616393272609921-0.00417579473643468i
-0.0830767868646833-0.02027628207205i
-0.0928369357401417-0.0523722234724541i
-0.0698330600059102-0.056123206300668i
-0.0306354832343426-0.0849715761666987i
-0.0214771705054021-0.0695445798121938i
-0.0623747926468397-0.0671624431067986i
-0.00567699472862065-0.049819137773987i
-0.0191389481005506-0.0563666483088529i
-0.0669788835853634-0.0695596534156129i
0.0117708445027278-0.069206433080525i
0.0102422647918989-0.110238505040388i
0.0442990091574262-0.0402842442381299i
0.0638783133692476-0.00582437086635286i
-0.0095611342381122+0.00784274973415889i
-0.0279488854845281+0.0295897724676725i
-0.0104293425940601-0.0486772124600633i
-0.0395625580889904-0.0439190330644557i
-0.0567012240756818-0.0185669157345329i
0.00722464988535434-0.0271766903166374i
-0.00236472904533248+0.0140519337775294i
-0.0406807330350838-0.00453859785809578i
-0.0396158819275381-0.0014630272690905i
-0.0698654393874682-0.00562835840192457i
-0.0835056494344159-0.0515278855616686i
-0.0735493822468825-0.0462187776121525i
-0.025598620544415-0.0735940307742623i
-0.0198604369138683-0.0411131239301733i
-0.040997253190042-0.0228256142247281i
-0.0190393865139232-0.0467022903845909i
-0.0594138058479257-0.0321337812970159i
-0.067507843103974-0.066850331856677i
-0.0231208128018297-0.0958747916764959i
-0.0127791026977997-0.0748915858928686i
-0.0179525509849665-0.011948223480151i
-0.0150962457956293+0.00019346225833562i
-0.00843885239947824-0.00474398555134247i
-0.0339368555050765-0.00676923884067478i
-0.0452469783738062-0.0359388297548027i
-0.0449990090813232-0.0369615646883953i
-0.0269530582821974-0.0390176226822241i
-0.0235548910001405-0.0393135458216172i
-0.00272213574490472-0.0262506197168407i
0.0221952556507512-0.00125902247979067i
-0.0181235914163051+0.00678443098219406i
-0.0289695297389354+0.0162404806832937i
-0.0691699449454339-0.00719791271634944i
-0.0324009792423682-0.0498227316803684i
0.00989425041147323-0.0451027753411316i
0.013745432592244-0.0188912639860345i
0.000436501927307478+0.00597057671644166i
-0.0450910581741485-0.000589593915762242i
-0.0316383273815946+0.0208063698664411i
-0.0611256087162062+0.00111926641452941i
-0.039471741128105-0.0631963128811252i
-0.0546485456031653-0.0446002956012905i
-0.000569472561373985-0.0347891969755209i
0.0207167615650609-0.0144475782341331i
-0.0546393794993869-0.0151435539795136i
-0.0155346503097229-0.0425703587640172i
-0.0635275608731738-0.034361863383437i
-0.0725426837497641-0.0758284721946951i
-0.0114085723137101-0.0849913049969633i
-0.0171242469195512-0.0350188694519025i
-0.00904022395424128-0.0217171763377293i
-0.0214430507602894-0.03104261081255i
-0.0588504835202205-0.0257911202675599i
-0.0540798193282367-0.0435902734910772i
-0.0372348956441985-0.0602696746424875i
-0.0152968635853589-0.0530181513474182i
-0.0217032178071256-0.0368604373762372i
-0.00423406011365113-0.0251207539136579i
0.0084075804945107-0.0307874678155098i
-0.0416682693340071+0.0126708841850778i
-0.0670044732157139+0.0207197630326253i
-0.085009621794615-0.0254178392421509i
-0.0869245751811019-0.0294183631728215i
-0.0303599896798798-0.0427159633917384i
0.00283460934633589-0.0212418086706243i
-0.0523300121361769-0.0011002556928332i
-0.0386532023211721-0.0380815286104108i
-0.0351530808118496-0.0364740014345278i
-0.0957147472957601-0.042168007381559i
-0.0565732389656025-0.0717364268335228i
-0.0153528175478584-0.0928991630974408i
-0.00840943219591779-0.0543075439845218i
0.00886285196446681-0.0331874793390715i
0.00571819373125995-0.0371854961801071i
-0.0376658546177034+0.007473650200806i
-0.0424431104111932-0.0342698424330918i
-0.0092016469631532-0.00275598817723934i
-0.0180122465633281-0.00958534685677444i
0.000114674254734932-0.0378074331158472i
0.0149136170125843+0.0226415764357819i
-0.0189150106535795-0.00987267412365677i
-0.0265452045335387-0.00171418897895703i
-0.0308957209342985-0.034534515470395i
-0.0326205419011586-0.0412999127225644i
-0.0537433642149559-0.0176657267671924i
-0.0323280355419374-0.0483251169786017i
-0.0132838102205187-0.0229505368871295i
-0.0547775282797836-0.0309489741385605i
-0.0135198576045483-0.0367297749315608i
-0.0530414096898899-0.0229279694015865i
-0.0599651533658611-0.0371722567046386i
-0.0149907896987433-0.0506990117610669i
-0.00662344253549885-0.0621632780008315i
0.0104097665093081-0.0395177827099834i
-0.0111567443523691-0.0179054279404168i
0.0187579339235416-0.0199525723648896i
0.00232149277592233+0.00541929708577597i
-0.0198543844130787+5.00865599498757e-05i
-0.0230765912983673-0.0522257167842016i
-0.0241554765295139-0.0382513517881469i
-0.0104405243194538-0.0200034336791251i
-0.00766840508427387-0.0375138431327147i
0.000611630684077938-0.0184648141908868i
-0.0383634943894981-0.00942449401598184i
-0.056068379806428-0.0167235925160788i
-0.0514833783691109-0.0297836148711872i
-0.100198402175847-0.0442469112197263i
-0.0435304274366344-0.0431982323931511i
0.00837366439376807-0.0483811229507743i
-0.00904123958907616-0.0603705385048916i
0.00771668347420684-0.0259695769380277i
-0.0235155194479688-0.0132776530179007i
-0.0322312729880489-0.0241870748583858i
-0.034827475865964-0.027577014061392i
-0.0329740590395219-0.0380834411773683i
-0.0261235460537818-0.0252319306184099i
-0.0244930893586849-0.0119720724729317i
-0.0207970569978775-0.0128575479887141i
-0.0204933278061802-0.00407523856687128i
-0.0384279381151817-0.00341128370590666i
-0.0783986861273101-0.0415212655937644i
-0.046021497947578-0.0150897476587395i
-0.00949671305952609-0.00510042349325611i
-0.00795843814092609-0.0179955424141585i
-0.00115743635898106-0.013815156819574i
-0.0275517602210598-0.0251750636997271i
-0.0506982178881481-0.00840040527023316i
-0.010351940716692-0.0450072394720622i
-0.00676641656846055-0.0595613686627497i
-0.0360480988807182-0.0516823012322365i
-0.00188123449550609-0.0495412454185506i
0.00905695825082418-0.0296119757702511i
0.0016031489593694-0.00317103587238652i
-0.00245676175537832+0.0416884058089262i
-0.0167780128023114+0.0144619445616604i
-0.0249298610173923-0.0303963542620684i
-0.0445614080580186-0.0626187282856025i
0.00414995381161754-0.0277952802813122i
0.0195640797713802-0.0121884838615093i
-0.0558777065015574-0.0167882641561055i
-0.034405177300514-0.0073506232712204i
-0.0397243340308649-0.0457624219786262i
-0.0840446813551276-0.00371520447760272i
-0.0753079241911361-0.0384485548074931i
-0.037000148155653-0.059564351292429i
-0.0211089724790255-0.0500983125951069i
-0.0764203612971558-0.0560424093999649i
-0.0324739403387947-0.0320552570649944i
-0.0218968735989675-0.0672046160006932i
-0.0402287610707872-0.0401147280836791i
-0.023657191571138-0.0232635022203045i
-0.0382430139410068-0.0416737761454641i
-0.00609981000931547-0.0494095052269782i
-0.0192424175890557-0.0337578706094699i
-0.0041491501850392-0.0167897209795195i
0.00552072459289687-0.0229400910621287i
-0.0388816363694763-0.00662133148973552i
-0.0189028925596881-0.00949816808142224i
-0.0196197631434652-0.0351224838094728i
-0.0190366044573729-0.0141350923077768i
-0.025738330986257+0.0238526734426205i
-0.0447607011937466+0.0155815337761064i
-0.0392739763367856-0.00233929964771548i
-0.0359519966211225-0.0103716226284386i
-0.0302590607908108-0.0247742031878778i
-0.0711462622532624-0.0302756364999013i
-0.0418910384717422-0.0399006005506398i
-0.0273212305386477-0.0442174989201117i
-0.0556583910937841-0.0231176945515341i
-0.0142051857878389-0.0250307440535752i
-0.0492436412464937-0.037728017505906i
-0.0450778660805515-0.0464462470725892i
-0.000627855391633553-0.0543718636429868i
-0.0493814298790445-0.0755393347564257i
-0.0333110676194321-0.0365473781268329i
-0.0527663084600541-0.000486398031696772i
-0.0619611115797936-0.00561212003919541i
0.011620395163976-0.0083088149716845i
-0.0411374044932943-0.0388714855473853i
-0.0538228760850975-0.0162579080947759i
-0.0244106544978623-0.00941063090915805i
-0.0594668486504911+0.00570684109536732i
-0.0269115512527496+0.00554154130713107i
-0.0359136460338236-0.0106721855315506i
-0.0580088303469294-0.0156046957543705i
-0.00845083260810191-0.0619741769606998i
-0.013389248812216-0.0341817680742056i
-0.0626808766477334-0.0422000673360047i
-0.0577214250253021-0.066626691313086i
-0.00125847972859622-0.0231889679413265i
-0.039453256916938-0.00220506048525184i
-0.0277149144879495-0.0128687519351444i
0.0184507082410064-0.0099366052487165i
-0.0301873589504765-0.0185552983874299i
-0.0508032718201981-0.0355106690305745i
-0.0213352115693056-0.030939209410607i
-0.00983059152563594-0.0661860346100605i
-0.0510283373341386-0.0231732461852196i
-0.0239121610282739-0.00322794967267829i
-0.00376507925531663-0.0337990014761206i
-0.0345268946388312+0.00947700710129394i
-0.0470562409209466-0.0225795113376709i
-0.0787870002378541-0.0416155437886811i
-0.039403530462364-0.0132201259100602i
-0.0170562437387538-0.0476285673909185i
-0.0398089050259013-0.0289439572956126i
-0.00813022870799301-0.00525674347892149i
-0.0356636843490951-0.0452366966732452i
-0.0458829010719397-0.0580807622783491i
-0.0770023680713272-0.0615868642241062i
-0.0338573444319576-0.0579378945044892i
0.0124905783399747-0.0508220326926542i
-0.0500868976864829-0.0469765238274323i
-0.0309412188905354-0.0475658652070056i
-0.0349485812946679-0.00745593235094379i
-0.00156078795401502-0.0051618780056846i
-0.0173389400805529-0.0488943994133843i
-0.0216592353930809-0.0110265020019863i
0.00861754764372113-0.0231720355380831i
-0.0246315100250557-0.020817982794386i
-0.00934428022754872+0.0072183598938674i
-0.02165244129848-0.0297028763862683i
-0.0159380543009419-0.013321313517678i
0.00587364634000143+0.00336406809749401i
-0.0129379846570191-0.0214137309918346i
-0.0515406585917157-0.00701716764026131i
-0.0390111170153639-0.00814943575342881i
-0.0217493632654941-0.0105700119883415i
-0.0592741757587296+0.00941931307680927i
-0.0600087183057634-0.0373114443658535i
-0.0331410836945536-0.036953049121858i
-0.0559784608982734+2.55186961807087e-06i
-0.0508688024311238-0.0196038265802629i
-0.00694415783409098-0.0325330621199065i
-0.00776486875893331-0.0306566262357892i
-0.00779056969600638-0.00821794940516923i
-0.0343892547446272-0.00113447058451833i
-0.0183458366681134-0.0404158773105836i
-0.0240814617230554-0.054205708494097i
-0.0365690825583152-0.0633579696603295i
-0.000564822385726731-0.0580835712705938i
-0.0233806195986869-0.0215022453945954i
-0.00933395401810532-0.0213671134958901i
-0.0131140858478617-0.0478181501261808i
-0.00894683086188914-0.0632201441525314i
-0.0357714422039319-0.0116895696256659i
-0.0411930821686304-0.013303715724093i
-0.0235022894026612-0.0466101473804409i
-0.0672428687936781-0.0297698626198372i
-0.0446935897429278-0.0173901037611755i
-0.04794292630821-0.0109321458171706i
-0.030182404362836-0.0175173347004741i
-0.0235087227433802-0.0226891213396112i
-0.0446346553449502-0.0262289424859772i
-0.0192039150679471-0.0293394546119769i
-0.0601212998905413-0.0564335271750413i
-0.0529177935045527-0.0335980765940674i
0.0025897545997586-0.0275856513242021i
-0.0605494959901045-0.0571591367510419i
-0.0377759260424912-0.0357671042760508i
0.00887403572123046-0.0406423334502482i
-0.0317640861156743-0.0494990903265505i
-0.017997870820858-0.00809559327652824i
-0.0179113518986312-0.0265884908922266i
-0.00384507367778604-0.0591733136201685i
0.00539328943759436-0.0248356938764366i
-0.0403771972540171-0.0370832726190494i
-0.0434038982990019-0.0609322081809787i
-0.0260852413319793-0.0386152924956658i
-0.0404177980058632-0.00458100976479885i
-0.0236143759891747+0.000111365732544782i
-0.00959801818089788+0.0079783211745476i
-0.00155970453014987-0.0437394971384343i
-0.032360962181773-0.0606185063871814i
-0.0378632165193259-0.0343965129962868i
0.00367316445365751-0.0636203100596028i
-0.0271375403654326-0.0327419221210521i
-0.0187042355323737-0.030333875845766i
-0.0136657495554988-0.0261485075230778i
-0.0401141593560608-0.0101855674818069i
-0.0319198371859975-0.0399067729183395i
-0.0385804120184501-0.0355737367234605i
-0.0520543129970059-0.0268899837435454i
-0.0376373404151459-0.0402004576809606i
-0.0321071419736403-0.00515894136748177i
-0.0528097632460585-0.0209679445929621i
-0.0326846500486704-0.0564936648399077i
-0.0195055057696478-0.0226915448262814i
-0.0501948137010984-0.0326503228216553i
-0.0462419434863625-0.0113772128810391i
-0.0415252216712057-0.00118903945491827i
-0.0301394027651736-0.040942579127483i
-0.0179913952231635-0.0456819466703535i
-0.0375542971567604-0.0464768648752161i
-0.0480111481194667-0.0567611395558768i
-0.0284762207835718-0.0664545742568913i
-0.0191125347005457-0.0638394714002169i
-0.0307534333309597-0.0242425326663155i
-0.016135940335769-0.0107276468070477i
0.00136060136063956-0.0549710411561028i
0.000522337021143589-0.047183104433034i
-0.0171852351965295-0.0365715437263182i
-0.0218616487094356-0.0384579627472546i
-0.0345395858940835-0.0248320523383201i
-0.0260111253930131-0.0328210932199029i
-0.0239549430373234-0.0279852358518012i
-0.0329629668395971-0.0286299660499441i
-0.0250603828500792-0.0259665972747335i
-0.0173948057539171-0.0286407910567737i
-0.0253960346971724-0.0514972647395951i
-0.0612475285958558-0.0320272875959358i
-0.00669040147915126-0.0209750875820135i
0.00995592408366402-0.0454640074421533i
-0.0323392918703351-0.0540113115552717i
-0.055750071508877-0.0528562331275421i
-0.051409488891261-0.0431498238037939i
-0.0261240801757274-0.0261928761116821i
-0.0261514892617344-0.0104157700832251i
0.000304231995653267+0.00176388191259751i
-0.00539785119975234-0.00525559429076578i
-0.00160756447925831-0.0250032060346455i
-0.0100616863437714-0.0561126157959428i
-0.0243775812169267-0.0446386239612614i
0.00504913387117315-0.046165050730639i
0.0122275968756402-0.0800212143425859i
-0.0158280246862501-0.032416048118157i
-0.0616593510990462-0.0148945381033015i
-0.0287844253488247-0.00449406415569886i
-0.0123006965603208-0.0122750042378827i
-0.0530620528837799-0.0142623598743738i
-0.0523739925675783-0.0128460607394538i
-0.0613065736475637-0.0598312130421411i
-0.0491064598479416-0.0395992643209856i
-0.0189853610925917-0.0353884508724101i
-0.00438127567162551-0.00936725024120559i
-0.0154172038797207+0.02333563503743i
-0.0205828061337502-0.00585852000404789i
-0.023361288821403-0.00671741577723945i
-0.0477270602722579-0.00449107562988975i
-0.0344812463648553-0.024096162371882i
-0.0512873722979001-0.0227827902019606i
-0.0682217109669116-0.0157603418643472i
-0.0372642037654066+0.0158870569075691i
-0.0370439912129614+0.00495859883760049i
-0.0429553362211167-0.0111975736256145i
-0.0433196506104183-0.0179723836436558i
-0.0427992109752222-0.057690769595509i
-0.03167882393877-0.0357371073089047i
-0.0208437992298011-0.0566163906205476i
-0.0184109724510631-0.055587503978721i
-0.0495549588246207-0.0405947733890169i
-0.0353820862443605-0.0466344253194318i
0.00257157904634081-0.0150044597758233i
-0.018358515877197-0.0394867234501267i
-0.0217529930195601-0.0405961018082929i
0.010836966196884-0.0201714497759872i
-5.77726092410659e-05+0.0108730978047559i
-0.0129352727632371+0.00764108251360707i
-0.0280516264002779-0.0371861760179652i
-0.0380699561559782+0.012030156715966i
-0.016633046026035-0.0212257747495357i
-0.0280716919533076-0.0379902416244049i
-0.0203815199816173+0.00766033839219417i
-0.0232054783352741-0.0555097471949764i
-0.0114030808020652-0.032310996921796i
-0.0467621417611985-0.0126389557227404i
-0.0701962509766064-0.025393442919241i
-0.0246696883243111-0.00338095710497609i
-0.0485451051075886-0.0394087730274345i
-0.0138729141150025-0.0363080581547667i
-0.00604061714870781+0.00920124635284943i
-0.032820667767152-0.00184773240483558i
-0.0441088385587619-0.0345965229682744i
-0.0626047199147962-0.047602764778925i
-0.0171559927520477-0.0427701160750664i
-0.0367964173517401-0.0535258418757095i
-0.0431126267367171-0.0610637124939842i
-0.00880358734895883-0.0239571363315515i
-0.025968803239342-0.0211261201036346i
-0.0392622489681025-0.00662359551050575i
-0.069761970019584-0.00159505757657628i
-0.0363256250838695-0.0437372841739533i
-0.0196191612189236-0.0502169810865912i
-0.0304827129416265-0.0150571610259156i
0.00374992355901501-0.0110453696242638i
-0.028741320922867-0.0307097008672609i
-0.0425482708613474-0.0270427165731591i
-0.0298877537346932-0.0169452409910911i
-0.040707717400353-0.0127426766527491i
-0.0556734424246467-0.0361803407989852i
-0.0690912813396652-0.0269668893415805i
-0.0463350531337137-0.0392543350538845i
-0.0116946834026656-0.0247708652001521i
-0.0160177187708016+0.00583143438045358i
-0.0448944803973558-0.028474964078645i
-0.0353672294340092-0.028502262537332i
-0.0264293407265716-0.0310520358361704i
-0.0635478729122477-0.035990538543753i
-0.0448784327030379-0.0303079613665238i
-0.00897560286343014-0.0339726236375424i
-0.0176556344964195-0.0571343323808359i
0.00950257523370213-0.0244073947850856i
-0.00955282417590428+0.00623025474407181i
-0.00865689244399148-0.0406132709980352i
-0.00361234588291112-0.0436638814110831i
-0.0236586204145519-0.0652884189072719i
0.00468296629885968-0.073594947048282i
0.00405291772573004-0.0496313914404381i
0.0237267889784075-0.021354532727594i
-0.0351002138715622+0.00294184410363472i
-0.0481462581578362-0.0258812340315716i
-0.0305294747235695-0.0309911598608673i
-0.0495457720963955-0.0201546506180066i
0.00558861468954106-0.028950407635968i
-0.0369678894185408-0.0264797500254408i
-0.0227616547657909+0.00364222656762753i
-0.00804257859143841+0.000625317761822532i
-0.055030412681344-0.0130216664874944i
-0.010944427008673-0.00880271659593295i
-0.0332594556036621-0.0164043598394033i
-0.0342962186353776-0.036215509973634i
0.0181741157209682-0.0123572637720333i
0.00816837752165298+0.0278584616909383i
-0.0279287490588502+0.00351100412974147i
-0.0703696494743074+0.00457936189899267i
-0.0575260317967871-0.0351985494269456i
-0.0495814138118299-0.0877518261888538i
-0.0364684944993469-0.0554553646203028i
-0.00462438403421915-0.0402410490663271i
-0.0129548880986793-0.0431547981105454i
-0.0271610556304022-0.0471226678512566i
-0.0394945153416141-0.0725761506676906i
-0.0434794141324981-0.0694659341152585i
-0.06172655729966-0.0318996728894362i
-0.033486995198645-0.0716921148134189i
-0.00102980380702863-0.074174025899915i
0.00707129319465668-0.0409965928645683i
0.0156500909693284-0.0468764339419743i
-0.0167803581669536+0.00608701872589156i
-0.0172479467990479+0.011253918668146i
-0.0134382053812454-0.0389367162719309i
-0.0461068918798782-0.0435699723071828i
-0.0245652366579839-0.0114382597226677i
-0.025819374481813-0.00786318751931149i
-0.0340465212695121-0.00194317489069315i
-0.0186301444406182+0.0241468775950104i
-0.0486290573952905+0.00240418257411283i
-0.0539891349729966-0.00983484984540619i
-0.0546397685286091-0.0379242278079516i
-0.0374268655982685-0.042717345334145i
-0.0335133269982262+0.00779424632296525i
-0.0175247235886408-0.0142305807182827i
0.0106567436141486-0.0295741605242832i
-0.03873000835333-0.0152869180946921i
-0.0367557709943092-0.0179282852600626i
-0.0195910524913046-0.0331827544671527i
-0.0488139923401478-0.0371472717355329i
-0.0183353372573188-0.0405278026536831i
0.00918036053696899-0.0131976897218874i
-0.0256239120564039+0.021043151052666i
-0.0283859404069779-0.0122814271218281i
-0.0312279542803804-0.0090729643856229i
-0.0612365495969341-0.0128001351929516i
-0.0524430682182485-0.0516295342083222i
-0.0488820192497207-0.0414927453169536i
-0.0190090925689985-0.010369953062374i
-0.0225261265376972-0.0371236742920357i
-0.055714251144752-0.0584376437361322i
-0.0302761898898839-0.0350149712532817i
-0.0424516744334133-0.0372083309850203i
-0.0550948661398883-0.0331425024619602i
-0.0341423858817612-0.0531374645189608i
-0.0153563457639875-0.0662003259637079i
-0.00982273666518542-0.0328622143888785i
-0.00787386495576841-0.0294959281007474i
-0.00520728259967902-0.00792820324773937i
-0.0361088696648984+0.0185432607913392i
-0.0681547511634419-0.0264518912268933i
-0.0498724324431153-0.0340891498447826i
-0.0237470819858181-0.00922533765015852i
-0.0366231827528012-0.0200185806531654i
-0.0467340540761009+0.00754492216086529i
-0.0732155117268409+0.000197444174310757i
-0.0919386665672091+0.00651499745370498i
-0.0551396208826787-0.00942704350406858i
-0.0627105237598924-0.0628069190582941i
-0.0353669976339266-0.0428412401880463i
0.00187497238085005-0.0666844715329338i
-0.0106626438579217-0.0716639046974247i
-0.00254802389651589-0.0461982309598866i
-0.0258685573683181-0.0400311164125646i
-0.0333699500367274-0.0346261703717134i
-0.0653507426457057-0.0277175175375685i
-0.0458272366865346-0.0496318225293307i
-0.0239071601785477-0.0612136254208734i
-0.0215695094083042-0.0438038204397i
0.0153364776786168-0.0345957531981243i
-0.0545196419554963+0.0202205241372579i
-0.0750356207199876-0.0106386468978762i
-0.0486551918248912-0.0481607788593191i
-0.0350827480891624-0.0356167402463537i
-0.0138371483750577-0.036006567521021i
-0.00393687961421459-0.0110878163282383i
-0.00459043459635911-0.0114735054647158i
-0.0652605598795813-0.00441773584682553i
-0.062224944378497+0.00721596118055389i
-0.0345084992571648-0.003745897551144i
-0.0462571486827453-0.0442942087304436i
-0.0261800545694535-0.0510450456958857i
-0.0114309555313176-0.0455350106347181i
0.0195339728305884-0.0269073400095167i
-0.0112133876937114+0.020350920390956i
-0.036594159203183-0.000432684475437187i
-0.0268922090196337-0.0342121305595633i
-0.0463696160210733-0.0305272533042902i
-0.0155126112961575-0.057420119604037i
-0.0156081583771127-0.0858432854326838i
-0.0132902893470585-0.0288019286817238i
0.00673000113927634-0.0147154665195397i
-0.0105670018227115-0.0262304149687157i
-0.0466090759173395-0.0152154334074574i
-0.040425730956479-0.0274844542495911i
-0.0487679555837884-0.0181037739236269i
-0.0449579384813676-0.0499027144361144i
0.0173553533457304-0.0472034915660506i
-0.00144782541241743-0.0228517754858899i
-0.00658537118705412-0.0295736116840498i
-0.038700555996882-0.00938401859752256i
-0.0862938909014704-0.00357941853170072i
-0.0349128576418684-0.0280857985973361i
-0.0359773496962995-0.0401056616578187i
-0.0301960133606126-0.0479088188638629i
0.0204066088520495-0.0549731439638966i
-0.000614700300508857-0.00641200944264119i
-0.0150780573592843-0.00115287485766086i
-0.0291567919295406-0.0125723521785425i
-0.0622174349466061-0.0230376896381221i
-0.0406378621948502-0.0351916174113132i
-0.0245560954835558-0.00466156344418911i
-0.00949506887343467-0.0125859427077563i
0.0217834009151231-0.0238474239531356i
-0.0132899214715565-0.0081647909771164i
-0.0354532412064068-0.00787906613174626i
-0.0607101847794858-0.042120797287718i
-0.0467072499708681-0.06101653841788i
-0.0106920699143991-0.0476004344028355i
-0.0427837020831764-0.0531231834967918i
0.003516844492772-0.0510713316610396i
-0.00441100267257793-0.0128298815537631i
-0.0489296511131511+0.0140956158942136i
-0.0464760375386885-0.0232727007019073i
-0.0296801851784558-0.0802383604594717i
-0.00568417552305578-0.0907903815804593i
-0.00271447218616031-0.0657499812096724i
-0.00452408951048994-0.0357303162850513i
-0.0128515177284784-0.0509616080578817i
-0.0218866351936532-0.0213343403085676i
-0.0380129145571161-0.00775218454284301i
-0.0265672551328908-0.0082962742630974i
-0.0577866658208599-0.0178849530092197i
-0.0400284807031045-0.0723815993869671i
-0.0237295138750079-0.00160382611036693i
-0.0331930579499689+0.0226336823365407i
-0.0210264259555915+0.0144940103863075i
-0.0441504844998454+0.012638017533087i
-0.0293014206567603+0.00359315136750461i
-0.0685520587494246-0.0171241679188384i
-0.0440104704141493-0.099501160016411i
-0.0140861896977354-0.0651897967649242i
-0.020538863656121-0.00796527227894168i
0.00575658822777356-0.0232836687512482i
-0.0332683839131862-0.0257847200961992i
-0.0226438821720609+0.00483130540921824i
-0.0444309283038353-0.03068668355906i
-0.0528439689554189-0.0273742589533561i
-0.00165456905799065-0.0246950590360734i
0.00724421242108995-0.0472674480618139i
0.00760603624381554-0.0172627962542246i
-0.0196469456717274-0.00447160592416068i
-0.0517220952900196+0.0340688088236598i
-0.067278873196444-0.0455949969292882i
-0.0545753760221298-0.0537014461256161i
-0.00819405463104211-0.0515749072716979i
0.0064531278100795-0.0923622720165043i
-0.0303513399201978+0.00298916418045342i
-0.0319085116403594+0.00577678845012264i
-0.0444901825990277-0.030484027724897i
-0.0774930113476757-0.0430251739909342i
-0.0495460164783691-0.0167309313450157i
-0.0220142543179067-0.0470374193947801i
-0.00474031953037733-0.0896824201005562i
-0.00291110214355693-0.0233386228386885i
-0.0100611409016911-0.00483273521316592i
-0.0350621880316266-0.00278354436077708i
-0.0590647111960299-0.00134981133331571i
-0.0551722617087916-0.0382041398839242i
-0.0430541413390075-0.0683329121999977i
-0.0234326275697895-0.0485382053271938i
-0.0130729298019647-0.0330722939039278i
0.0165992818342584-0.00807453878976519i
-0.0208890170364744+0.00505750537013543i
-0.04536272173759-0.0381400348582482i
-0.0406070312896995-0.0745594067059871i
-0.0688905184492889-0.0633707415232174i
-0.033019110756725-0.0118292018597769i
0.00126079344340312-0.0317710354740507i
0.00228084623487603-0.0236722545414206i
-0.0366427055796644-0.00474146538940413i
-0.0300951060935442-0.0410731482623748i
-0.0498135868961229-0.0325826135150221i
-0.0913743708951607-0.0496763475013952i
-0.010935582463109-0.0568637421615132i
0.00933970156670192-0.0491970569245267i
-0.00895311965791752-0.0307443520223813i
0.000285334013420984-0.0115563626442714i
-0.0252716913694494+8.68340157079878e-05i
-0.050192982696036+0.00147307432683163i
-0.0321028271089415-0.040646126433645i
-0.0233141902877504-0.0441090634105481i
-0.0185650189872428-0.052863492283436i
0.0185038591908115-0.00316297024801034i
0.00776724710345801-8.55835729509369e-05i
-0.0316037359330383-0.0216207025384468i
-0.0473766677556781+0.0209341164019557i
-0.0626007889575972-0.0249670933055995i
-0.0490409842371606-0.0329240851045015i
-0.00287431656365011-0.0297204846603319i
-0.0145137472147945-0.0324982021634352i
-0.0432272573479222+0.00281575070313263i
-0.0429831530833628+0.00876358686077823i
-0.0319570168019045+0.0118710442841743i
-0.0432942750026023-0.0275953379529895i
-0.0591963811700593-0.0760268966534871i
-0.0330594614522795-0.0531392123163036i
-0.00708364615462346-0.0366906509387848i
0.0213600760244725-0.0262893397019431i
0.0248266218185421-0.0151350986473966i
-0.0251312124790359+0.0105694553652362i
-0.0507875412692013+0.0207276087364824i
-0.0317220964511654-0.0227466982041532i
-0.0175161548742824-0.0372411182806678i
-0.0107809229347195-0.00498027426391939i
-0.00739127820217524+0.00196571494332642i
-0.00171174659509245-0.0382396419985347i
-0.00780130000391301+0.0115105831737767i
-0.0354247100117412+0.0281358747758648i
-0.0758714716160866-0.0386045807818943i
-0.0515941893618719-0.0422009859202636i
-0.00108737620410962-0.0791901380340511i
-0.0158712600096936-0.0564878836272256i
-0.0128017268650228+0.000320421468881914i
-0.0088662218994526-0.0394590821922972i
-0.0366614222267014+0.00303097731228757i
-0.0568701511717026+0.00720635568742374i
-0.0536493412688149-0.0482976980451331i
-0.0116316025964703-0.0558895495319596i
0.0139978230544583-0.0635789065802752i
0.0167832151346634-0.0170755340182067i
0.00369208799471094+0.0103487030054691i
-0.01962414255322+0.011880266239222i
-0.0490754600211361+0.00749612332956341i
-0.0898696210497604+0.00840613864588981i
-0.0580769835410054-0.0104570405153167i
-0.0120354434454343-0.0306745321234456i
-0.00537015634546369-0.0397862978804974i
0.00558533604695527-0.0235847414726793i
-0.0161026022824797+0.00931578243041819i
-0.0685669395797034-0.00638380238568043i
-0.0714669046065811-0.0209503904080401i
-0.0304165303456377-0.0738338830816887i
-0.0040766669218032-0.0773551115828669i
-0.0196170559366038-0.0553680344529788i
-0.0265909657643101-0.0344105782389724i
-0.00508382654015513+0.00726000975135847i
-0.0491083777756438+0.01557542164899i
-0.0731353794860847+0.0179892886363751i
-0.0544879072036967-0.0421258564917151i
-0.0580190142170984-0.0665273226932364i
-0.0156727894545795-0.0200811586781634i
-0.0108436364661968-0.0139963550020669i
-0.0371318840148649+0.00187383875912788i
-0.0439736396303739+0.0215104499845437i
-0.0464310009996248-0.00429772082208891i
-0.0543271925723057-0.0409548989709967i
-0.0683419746663269-0.0542859445651379i
-0.0330722990794035-0.047470216250425i
-0.0239379057187028-0.0525136772914604i
-0.00660927263052581-0.0260255874937067i
0.00267909031418043+0.000821435250372458i
-0.0122832266960521-0.0290686931530891i
-0.0308671491248715-0.0511831584956211i
-0.0568318721415275-0.0493729275562522i
0.00441701507776628-0.0597836602784275i
0.0267402095975947-0.0464032862318411i
0.00555465469643928-0.00857411199923745i
-0.00376437059534842-0.018288366633288i
-0.0497459171370839-0.00528476575172401i
-0.0579347578822631+0.0174120661952241i
-0.0567448505734286-0.0387243309188923i
-0.0473620798792305-0.0647995469675575i
-0.0128546766649689-0.0603230247102377i
0.00413280148446906-0.0555176422497011i
0.0247245505299551-0.0140259896467145i
-0.0145478110015135+0.0194830865434971i
-0.0695444174963221-0.00450210975564635i
-0.0731232717307586-0.0551334045906347i
-0.0450063314485537-0.049801803689874i
0.00624304488752891-0.0510382352300255i
-0.00654131973149405-0.0469063306404545i
-0.0177927081575306-0.00195630814045288i
0.00138616310865812+0.0161828891241238i
-0.0420285399020515+0.00574226779074757i
-0.0494959949630516-0.0188571857807122i
-0.0485037481861334-0.0143008917912261i
-0.0620367675531924-0.0405748488966317i
-0.00973472863571357-0.0823317274574804i
0.0143671605453099-0.0314523378455758i
0.0196970690865815+0.0125225976688993i
-0.013777584522013+0.00592314013474491i
-0.0749952044609491-0.00192702259039339i
-0.0711824559440603-0.0370299280462223i
-0.0671218977754674-0.0509200886911153i
-0.0286127087262132-0.0415079783088331i
0.0254604182954285-0.0443182646375122i
0.00233885161920703+0.0295946921830327i
-0.0209561415243736+0.0326975031254119i
-0.0310366456748419-0.0211640920491803i
-0.0522454792068985-0.0143821753373034i
-0.073364335039355-0.0436034492719043i
-0.0575193230764223-0.0477288810765655i
-0.0118332473153443-0.0141465247915757i
0.024179112140516-0.0131545373431385i
-0.0107773473474188-0.0104474157963789i
-0.0723833328187845+0.0198657303488053i
-0.0724577309689532-0.0365004071600161i
-0.0643284356355489-0.0746316091749987i
-0.0261292422872904-0.0631672133957996i
0.0227277487324653-0.0525240149817299i
0.0343587303835428-0.0335526344840636i
-0.00396209575163385-0.0171875527170546i
-0.0141119663118811-0.000847985342947011i
-0.0235120742021146+0.0170323313088428i
-0.0720876969276844+0.00361253997970493i
0.00173460576336163-0.058624184764772i
0.0136210209451527-0.0077390239730225i
-0.0380195443667786+0.0172598467196606i
0.000434833621636445+0.0212847222458051i
-0.0511446157784584+0.0539062238761458i
-0.0790437819930594+0.0284350717288458i
-0.0812047631566065-0.0104469487941075i
-0.0631605927580597-0.0573868229000406i
-0.0126047118457617-0.0507642706974353i
-0.0170022557846806-0.0425452419759201i
0.00851390571237378-0.0260534955125277i
-0.0335310113383771+0.009903371187606i
-0.0537439817837451-0.0199386637646994i
-0.030252176135056-0.0525480965341167i
-0.0541116329963354-0.0679113588774857i
-0.0630242981590312-0.0744818359423844i
0.000682161323629426-0.0457711419178831i
0.0380977979794154-0.0469559574238476i
-0.00980097670343515-0.0235556464055757i
-0.016066419454444+0.0121586135157443i
-0.0440105120292702-0.0298035281323109i
-0.0377786084661655-0.0524572079145362i
-0.0211313679531609-0.0717273962364555i
-0.0468636658669479-0.0888926634038279i
-0.0176434025002943-0.0599234691502554i
-0.000401042749583078-0.0222901466599209i
-0.000685486032891687-0.0197520778033124i
-0.0232332546015773-0.0231505396670291i
-0.0588641468631918-0.0335026902087961i
-0.0610354420478858-0.0825076659318903i
-0.00446501448084926-0.0581187338793685i
0.0200500515361684-0.037357306502395i
0.00531448765867748-0.0245390254725744i
0.0439626999038617-0.00574379164202145i
-0.0276690621103086-0.000120865454861663i
-0.0794401021906102+0.0374927378195683i
-0.0388015454222166+0.00924270940266045i
-0.0431732021533621-0.0295282891861567i
-0.018605460743847-0.032786482268864i
-0.0126739870894921-0.00263975429674627i
-0.0224542220460038+0.0172532589742064i
-0.0456830768607116+0.00198282939424236i
-0.0736109914126915+0.000331617017858433i
-0.0808183327984293-0.0368359653170729i
-0.0667240331531685-0.0696763466556029i
-0.0325516722829943-0.0814164372149753i
-0.0354445996929306-0.0641464626856508i
-0.0179961496897288-0.0360185462589342i
-0.02287598441458-0.0100413472258731i
-0.0395128263058086+0.00584007344024901i
-0.0627329509062878-0.0383923458352002i
-0.0769529599818513-0.0589779028852892i
-0.0127588230491082-0.0616066703017159i
-0.0160341591689387-0.0494417191990268i
-0.00886691127512159-0.0147601101651202i
-0.0200114410963844-0.0154368912108405i
-0.0571374902302648-0.00510815654944575i
-0.0586857122173595+0.0107940729952804i
-0.092482968218209-0.049867375863294i
-0.0382596623111632-0.0928611955380429i
-0.0296327169374401-0.0619406097721101i
-0.0138342558685319-0.0175832368624642i
0.0182787675441246+0.00716469066566251i
-0.0407445162739838+0.0103869003873724i
-0.040061581359586-0.0073108619220134i
-0.0465819766546604-0.0435872758580009i
-0.0399406736678448-0.0469361707690563i
-0.00257512143599496-0.0418352300558564i
0.00332672646222279-0.0395786029379672i
-0.0127400913718636+0.000908660201883899i
-0.0301794274993998+0.0376472835179575i
-0.0428335645715406-0.00329863947688759i
-0.0590694618973296-0.0298662805709666i
-0.0511116522916487-0.052437996526646i
-0.0303378263769859-0.0486550658805262i
-0.0111459616936825-0.0254809860383613i
0.00583012958465572-0.0422077122253079i
0.0256734244174797+0.00817122679813912i
-0.00723792849831359+0.024422049264466i
-0.0542281866092216+0.0164028461307551i
-0.0573024637971958-0.00452556843193405i
-0.0448308457221828-0.0524291416051969i
0.00270562767940445-0.0580572913212798i
0.0173601887814353-0.0216189278127047i
0.00259241023515033-0.0245480337072043i
-0.0254642065221593-0.00641683597243157i
-0.048558772720958+0.0382217199058637i
-0.047682047126032-0.0142482111969022i
-0.0453536027895661-0.018832641424779i
-0.0176201520455404-0.0462255339671197i
-0.0255220081397995-0.0558456460571847i
-0.0122754991255089-0.0181137816011915i
-0.00975674749307726-0.0206854912460269i
-0.0184247323293927+0.0128513712291698i
-0.0339159607810752-0.028993086900136i
-0.0588761569041666-0.0669894729688238i
-0.0383656822582412-0.0718853117901035i
-0.0289004216819422-0.0674712092063207i
0.0153575354630604-0.012998852321264i
-0.00398797712727948+0.0112718945262527i
-0.0101829386079605+0.0383918546896718i
-0.0130049825733271-0.0133115394228448i
-0.0833692296537585-0.0224317976738778i
-0.0801414256226711-0.0083698338726335i
-0.0645618719982195-0.0651360778854443i
-0.00197721970445431-0.0230722005948281i
0.00882422376776674+0.00158861133982166i
-0.029899720386743+0.00860487727273444i
-0.0343777583081805-0.0183954078969688i
-0.093528449433719-0.0131836177414971i
-0.0664990980706457-0.0236215907977364i
4.24608378532374e-05-0.0767409966721168i
0.00694796847152998-0.0482123735455484i
0.00522225897660699-0.0364092954944597i
0.00515389395232817-0.000297667724210825i
-0.0150094518131435+0.0174954089239717i
-0.0473612560617656+0.0141571417182747i
-0.0312179704528895-0.0338852131413126i
-0.0467036257751037-0.0600269951884022i
-0.0116228757521565-0.0239921478433953i
0.0511542229130215+0.00993795791598021i
0.0129531116462552+0.0148343257329666i
-0.00578769389604567-0.00517770499677117i
-0.0302307416845792+0.00255671010457059i
-0.0645967261361642-0.00823833512186958i
-0.0599773440596002-0.0247559870966117i
-0.0216782481459963-0.0564942436565298i
-0.0248481375682581-0.036782718796384i
-0.0234920615105009-0.00801959845629881i
0.00494410690430329-0.010464212477666i
-0.0497265330587354+0.00177011845392899i
-0.0303664238716562-0.0398685199267187i
-0.0378332578467235-0.0699188436710176i
-0.0525568679567114-0.041089095510574i
0.00937974812898852-0.0281249414654612i
-0.0101259588749186-0.0320432175047026i
0.000826468667052128-0.00485337137983443i
-0.0246689939823636-0.00726845322053106i
-0.0495035193715221+0.0110993246357991i
-0.0222894907510747-0.0219236324098006i
-0.0256362074164128-0.0886791244497032i
-1.4135270339462e-05-0.0235517337542087i
0.00714108930591728-0.0389450776265543i
-0.00440810934733714-0.0273156122621631i
-0.0192111584946364+0.0218883755301376i
-0.0423486515871221-0.017411705701625i
-0.0575575674731795-0.0241007736681299i
-0.0184751323577164-0.0591812485450097i
0.0220454503568414-0.0587790251679939i
-0.00945853776814286-0.0500790852861199i
0.00317728212506163-0.0663678255328184i
0.00864091278505415-0.0175072481867824i
-0.0754450889253974+0.0271615353330857i
-0.0805867866215063-0.000521279153356527i
-0.0502971090618485-0.0351875221788976i
-0.0417331317389618-0.0436953303758458i
-0.00924338158096066-0.0447953781530481i
0.000353171651924551-0.0248028661015908i
-0.0145177878778073-0.00112524376592253i
-0.0320582174430258+0.0141294404263268i
-0.0187619163076906+0.0203566233279914i
-0.0583703729874163-0.00891882955151095i
-0.070981582656491-0.0589765933515483i
-0.0046623705978451-0.0521588565792017i
0.0119593456752926-0.027238575603182i
-0.0105495886786706+0.00297369627059249i
-0.0344493939046858-0.00377354903718321i
-0.0656475882261863-0.0195169301524983i
-0.0638853413081296-0.0110453464049385i
-0.0349952867463738-0.028785363943636i
-0.00627188061196204-0.0426888371842854i
-0.00606262152682574-0.00998749824635264i
-0.0328881963872447+0.0281309349679522i
-0.0437302456167118-0.0169536555473847i
-0.051984058167476+0.00879249347353439i
-0.0577676313817847+0.0107366860355691i
-0.0544197350076037-0.0687777305500973i
-0.0229054437117708-0.0698763840027955i
-0.00217301479040479-0.0409000984153574i
0.0165545541555359-0.019142741510333i
-0.0122902627165102-0.000921538615833522i
-0.0201022923367138-0.0130499420302087i
0.00233503999911293-0.031885217852046i
-0.0540746434598401-0.0137288357386182i
-0.0670648335476415-0.0463410065259571i
-0.0225549793663981-0.0395504952104817i
0.0057414775857379-0.0198953244749481i
0.00955281041117992-0.00366897205017669i
-0.00366369120586966+0.045391081593761i
-0.0391247026470231+0.00892054360012921i
-0.071877721596194-0.0152610380102394i
-0.0546152333912266-0.0499169329588286i
-0.0232704949952277-0.0719074020462125i
0.0036114381899865-0.0688286715395592i
0.0346191262787631-0.0582897588842557i
0.0108352326182459+0.00715483425775442i
-0.0166528246153398+0.0231219054172306i
-0.0594789697074074-0.0413865196640157i
-0.0469224024234127-0.0591067465579854i
-0.0010752247289952-0.037247295854281i
-0.0317273653403358-0.0627966897013624i
-0.0302289442503819-0.0173106594373945i
-0.00128239035245834+0.00741580181290027i
0.0039998457691562-0.00518960497549311i
-0.0458008279177397+0.0170899859027093i
-0.0711484042161896-0.015220057139458i
-0.0572243702904721-0.050045099305113i
-0.02603602214373-0.058535729723375i
-0.00737841764900126-0.034540223284186i
-0.0211106416252275-0.0091318063760566i
-0.034351436622398+0.006524397279348i
-0.0805210600024754+0.0165729924814008i
-0.0710669984954378-0.0137629776494269i
-0.0435736499056576-0.0530465628195752i
-0.03551344435424-0.0367546801719163i
-0.0114272749792608-0.0137913325217792i
-0.0127185581824934-0.043931352343043i
-0.00282599502132155-0.0277812941142512i
-0.00874779065976604+0.00427059544518209i
-0.0486227858811236-0.0201736971700991i
-0.044835104965166-0.0526599110645223i
0.00625209139416139-0.0499826754764983i
0.0107245249678063-0.0598882268071956i
0.000245139341889404-0.0433558911008016i
0.0113332482554791+0.0188531071442137i
-0.00463145592626454-0.0020877890549843i
-0.0621460141775897-0.00701088233283116i
-0.0568770281436942-0.0184320933707815i
-0.00746416144928407-0.0542505831024933i
-0.0162943341959651-0.0458053168386059i
0.00684711727562204-0.0566605612146888i
0.0179004863277448-0.0184120262605914i
-0.00958002154902381+0.00968227779484451i
-0.034668640171073+0.0119897008700107i
-0.055590906244642-0.00116960137991306i
-0.0605111008809679-0.00595541792117035i
-0.0363042580451802-0.0398836802873563i
0.00258257810863828-0.0725081348352252i
-0.0086605159618528+0.00165438138403879i
-0.0277169682492883+0.00669401425058011i
-0.0447648509290929+0.0111999184659322i
-0.0643356327379054+0.0188329089340782i
-0.0747078447559223-0.0130921685052004i
-0.071556088603929-0.0390103627013525i
-0.0480303699664776-0.0506750169263821i
-0.0300489211576151-0.0374227636159158i
-0.0167746749051621-0.0156773943795751i
-0.0238169334712484+0.0246406620550998i
-0.0509203718112509+0.000407570076453163i
-0.0627809696273447-0.0418139354219797i
-0.0495293838736073-0.0572000138123365i
-0.0172108298363531-0.0476974567305488i
0.019218613879998-0.00728391497491461i
-0.00229270807061669+0.0133327691070109i
-0.00750462770381012+0.0136196021659231i
0.00756591436791108+0.0399629395106079i
-0.0405568485581429+0.0236461655118735i
-0.0526938052022082-0.0303922323363602i
-0.0279897065271995-0.0568467471783847i
-0.0289863249786654-0.047870394691142i
-0.0222341063332801-0.0323555817095947i
-0.00900008742259943-0.0442348309251765i
-0.0504384678047475-0.0245775280192815i
-0.0465476651138199-0.0300299189575107i
-0.0309829401567138-0.0514567728606362i
-0.0659011454768646-0.0622122491055682i
-0.011120160982466-0.0597020049188148i
0.0289288067851952-0.0236109871233733i
0.0175115003942861+0.0188332672347115i
-0.0129078442933364+0.0104995946778226i
-0.0506329382895496+0.005672151577542i
-0.0729860499324196+0.0148205790543255i
-0.0425979387923692-0.0537380521165272i
-0.00377421243733085-0.0597405231458606i
-0.0126567896229852-0.0355676904875078i
0.0120322713705367-0.0174593306563746i
-0.0218636253082826+0.0204695489649914i
-0.0593774953363968+0.000103572658825385i
-0.0834784854875711+0.00736274461251357i
-0.0760216525429644-0.00551093088907315i
-0.0275048286942374-0.0527606511038121i
-0.000135629634061203-0.0343859940317522i
0.0306111062195855-0.0106835111595878i
-0.0105720371957363+0.00411385201322544i
-0.0285023263536664+0.0138633156053452i
-0.0385078446336875-0.00239847592637294i
-0.0594803324746167-0.0355876895489252i
-0.0521774124691604-0.0296980020878254i
-0.00794670124723945-0.0536079690718057i
0.0249018974216653-0.0516311600549108i
-0.00771918573179571+0.00151622915077726i
-0.00853737163175671-0.00247957049932105i
-0.0544903873449136+0.0158407019120925i
-0.0670697779043793-0.0247203784766328i
-0.0580066180631903-0.056302466817747i
-0.0521871249866062-0.0426109147787075i
-0.011706012797582-0.0402314739629595i
-0.00816177511506504-0.0104339846064508i
0.00853714869092247+0.0133172091051281i
-0.0343330081351913+0.00665640684016773i
-0.0498604302929334-0.0574946842805109i
-0.0568957087550158-0.0683653780431769i
-0.0547461539029845-0.0635558622252754i
0.00209345788539749-0.0579432987992381i
-0.00817619699755572-0.0298775848751884i
0.014423607396439-0.03616313718961i
0.00625428617195411-0.00639013093482898i
-0.0228875463182571-0.00543072929388276i
-0.0500333499665769-0.0271101746886667i
-0.0405166762990283-0.0355362568337557i
0.0162456204951939-0.0670947216543101i
0.0112061394663012-0.0457929961496146i
0.0293458996297495-0.0120909572741573i
-0.0201738198821864+0.0237533463420278i
-0.074201387838827+0.0235411187265572i
-0.0279794195315933-0.000449444000875012i
-0.0269285845668761-0.0148763878481765i
-0.0496766327168488-0.0569689442111982i
0.00669995568667931-0.00285290801771605i
0.0137456868234444-0.00942524735899139i
-0.0305121440540472-0.0289374974278184i
-0.0116509933832924+0.00736801971260788i
-0.0588024672349108-0.0251565709292027i
-0.0797001404818718-0.046581275441415i
-0.0541809017120424-0.0820623925165978i
-0.0570711767001815-0.0513476441131842i
0.00296777278062817-0.019043666640845i
-0.0136205599765462-0.0224654793694041i
-0.0208224341340469+0.00475707443743893i
-0.0204074436157795+0.00114317891063027i
-0.0738810895428493+0.00200491689601241i
-0.0496994219840396-0.035233982830698i
-0.0303404297097718-0.0518494092169669i
0.0148295068943256-0.01485384076245i
-0.0039926822146351-0.00991487846703984i
-0.0164690142545324+0.0110945710829555i
-0.0104845475960008+0.0242228175059816i
-0.0917721658719365+0.0147952320678107i
-0.0675252242192616-0.014357113113917i
-0.0345232547810427-0.0506821115912624i
-0.0230380339820089-0.0535040508394589i
0.018540170703261-0.0203842101307448i
0.0113168145605143+0.00121912390926855i
-0.0201950676554527-0.0449895917161797i
-0.0351498179407292-0.0555793598748098i
-0.047375810462423-0.0688590088156879i
-0.0492427962682893-0.0859865529545883i
-0.0162334406674604-0.0599068712101803i
0.0145501547590459-0.0671339543214997i
0.0233697123778892-0.0299962800321482i
0.00776239984735346+0.00551355449911768i
-0.00145636866776042+0.014079134416565i
-0.0486823922306682-0.00943464286506752i
-0.0756055720721942-0.0375031947446694i
-0.0204897365725967-0.0330406871529659i
0.00206330833705704-0.0245567171767561i
-6.98185532117359e-07+0.0315853216043737i
-0.0406481403634526+0.0252594800411565i
-0.0664635055305092+0.0163075093639654i
-0.0393178448643259+0.00660301409064348i
-0.0588772096350064-0.0275175848986735i
-0.0226775906348761-0.0436414952361264i
0.0121652707683391-0.0796588498470252i
-0.0260107956956156-0.0428673062719275i
0.00102291230339519-0.00800536544442143i
-0.0233694953924146-0.00954286670892184i
-0.0543987822449755+0.0173529940635683i
-0.047165361051612-0.0135291031050992i
-0.0482298535811746-0.0664552602108326i
0.0130492386114279-0.0452059795768441i
0.00761228143240219-0.0148332267698069i
-0.00423009924914937+0.00823001507435853i
-0.0122339009575162-0.00039110905431775i
-0.0383725936703803+0.0217035795382189i
-0.0588096876106872+0.0192630678303931i
-0.0687349137737335-0.0454723861037164i
-0.00715356494391762-0.0371358433710575i
-0.0335866116587393-0.0434676002468953i
-0.0243358419168751-0.0193571270061919i
0.00581191898764842+0.0160072928300522i
-0.0468171381643662+0.00766324584182586i
-0.0542522495364533-0.0195326217359751i
-0.0507727086702022-0.0559485561722165i
-0.0398597120128036-0.073696083297828i
-0.0494888566254141-0.080814768735108i
-0.025053542959166-0.0297461078248339i
0.0131064845562959+0.00750954918277974i
-0.0287238181137055+0.00328769460737913i
-0.0538055230882186-0.0254160486638835i
-0.0377226380810116-0.0516949720164473i
-0.0408877007158469-0.0578696321328703i
-8.89588942485571e-05-0.0401222184915069i
0.0110555759304093-0.00535332435438916i
-0.0138994611256849-0.0097695043211533i
0.0379920778165678+0.0221776692333681i
-0.0318661248662187+0.0357322334748962i
-0.0911051936714166+0.0126466972060003i
-0.0184554404376946-0.0398141051581705i
-0.0482436712024196-0.0673650916952945i
0.00562213586755175-0.0193893362816225i
0.0281846110361655-0.0303121332850069i
-0.0385677791787642-0.0251177462025406i
-0.0299819904073017-0.0110655261422769i
-0.0564054019144194-0.0196383981493722i
-0.00720381344606091-0.00979196205593191i
-0.0244586349231907-0.0124978600586614i
-0.029710497782671-0.055508116663222i
0.017398586128609-0.0211581298262322i
-0.00183173417550768+0.0265997379820423i
0.00104050458760398-0.0146931742170502i
-0.0451136745247477+0.00748761023770315i
-0.0536370675298703-0.00120122446175216i
-0.0605351038319814-0.043506117768034i
-0.0256036812325922-0.035238294889455i
0.0494593934905243-0.0138898123949921i
-0.0166495668935455-0.00459418871951685i
-0.045036871165728+0.00605523694161022i
-0.0299751714327407+0.00411473061310666i
-0.0717279071441093-0.0421651823231097i
-0.052002449532246-0.00901447176290166i
-0.0165264455628558-0.0179345799243161i
0.00451795880011223-0.085960190469549i
-0.00494599012733735-0.016261196722346i
-0.0146390921976971+0.00479676206793986i
-0.0211926468600465+0.000983618648761754i
-0.0620254873231149+0.0174400831570201i
-0.0370004897121185-0.0337368002441157i
-0.0315286841502887-0.0471083923248225i
-0.0357096948138676-0.0614879068835558i
0.0134499060437723-0.0555079408154366i
0.0242475796347196-0.0134843228270721i
0.00338466609726663-0.00210231080294062i
-0.0487502582064209+0.00460655473863813i
-0.0370224918509702-0.0248433447244699i
-0.0173534546115404-0.0601607829310053i
-0.0400973627378677-0.0402497573904882i
0.00482998792697984-0.0497089259474382i
0.0126903385776315-0.0208123619155586i
0.00571773067220959+0.0480431955769194i
-0.0127432275841142+0.00231977827042813i
-0.0529202255122018-0.0540524888035318i
-0.0283407291428905-0.0268026964898886i
-0.0212041843405243-0.0345121536190791i
-0.0107419435920722-0.0486719913751155i
0.00548247960064219+0.00762147512716824i
-0.0336652529472268+0.00513806696324607i
-0.0366749761261924-0.00576960478896898i
-0.0401783695312292+0.0123479036865987i
-0.0450420139643313-0.0225064388094903i
-0.0417542530130346-0.0436513947389483i
-0.0260721196786741-0.0261701959537175i
0.0138157207999915-0.0166520177001067i
-0.0244153920294801+0.00748374812800647i
-0.0275115367255873-0.00733202128217942i
-0.0417761050478638-0.0365372824653782i
-0.0554682032831451-0.0157879873316307i
-0.0332575902966079-0.0401278650156821i
-0.0246162668364899-0.0408546364560285i
0.0072539551471138-0.0296507117600416i
-0.00894264492965732-0.0269148141821586i
0.000662258609235569-0.02175540571263i
-0.0118591286731977-0.00964013093964532i
-0.0521596760309751+0.0117445947006653i
-0.0574883624351754-0.0363906146245317i
-0.0417731558589788-0.0175230206412074i
-0.0210519786115813-0.0132510032035041i
0.00216916904410443-0.0358206584629058i
0.00791801699632269+0.0165569206896373i
-0.00961524051940138+0.00443949593251967i
-0.032668918039051-0.0183150544240056i
-0.0506158926903659-0.0234677206992914i
-0.0198062978322657-0.0360609368928568i
-0.0324093102493469-0.0402727481853659i
-0.0432215861686843-0.0363445339913197i
0.0004044523787431-0.0123656070658428i
0.00374077935584555-0.00844904678736888i
-0.0408701971765421-0.00226803457392196i
-0.052383805418131-0.00415072399912394i
-0.0623211677693145-0.0548685022432617i
-0.0316567065268283-0.0541883141282854i
0.0403046237657489-0.0437590373013616i
0.0020937676101561-0.0260943176441162i
-0.0364929038718417+0.0035769176985461i
-0.0258929593418957-0.00399623959517369i
-0.0795662379670466+0.00825973350183812i
-0.076381887253333-0.00733656524394721i
-0.0129877668907468+0.00279437802360777i
-0.0184725364612039-0.00200295122046597i
0.0263917333458862-0.0244188898361455i
0.0226630792692936+0.0117727772718391i
-0.0461591813857582+0.0109917671243533i
-0.0672292453825102+0.00306378328439035i
-0.0853653211925552+0.0121924991017228i
-0.0479001336219907-0.0323397889308051i
-0.0185034549828792-0.0725960825392202i
-0.0126713500170674-0.0637827991604387i
-0.0195053487977377-0.0276102126744305i
-0.00797617468633016+0.0128830957252191i
0.0128659173918902+0.0104646875313684i
-0.0322073416450558+0.00575110447282754i
-0.041139483133331-0.0352097142880175i
-0.0112343057857655-0.0488259989586064i
-0.0217558289240456-0.0227246149548418i
-0.0291243806410067-0.0205687032129027i
-0.00551539303136358+0.0154190645318261i
-0.0311582725843005+0.0163160983891666i
-0.056048764088301-0.00701845668039421i
-0.0406990788111879-0.0276572443520052i
-0.0469009499018738-0.0278772726794088i
-0.0417108324136113-0.0478516427607888i
0.0124352684642636-0.037448428616775i
0.0142330680351861-0.000996624497584787i
-0.0210702494778584-0.0350348031442655i
-0.0439323438242649-0.0231938323170765i
-0.058018583447265-0.00882703426305314i
-0.0122050694625063-0.0280965685087282i
-0.0386667933444631-0.0500071324199415i
-0.0160152886103644-0.0266548286391694i
0.0233831307197604-0.00505666692883717i
-0.0208626418796555-0.0299127875383778i
-0.00256941604760731+0.0129541990443751i
-0.0522721340266267-0.015493670864958i
-0.0594352827293229-0.0487154224133604i
-0.00126267539468273-0.0453334526616746i
-0.00216038396949672-0.0781730884524137i
0.0155862955503262+0.0110100684022443i
-0.00342551161377098+0.0111636969653375i
-0.0336653613008799+0.0125836773992595i
-0.00799546901252805+0.0555963567789711i
-0.0404634857628545-0.034468864115234i
-0.0597970096100899-0.0341101632538075i
-0.0307755903622531-0.0575556503926988i
-0.0346805725354815-0.0712946622224997i
-0.025266578378254+0.00354317680500428i
-0.0308378156538038+0.0210427274832638i
-0.0264122229740186+0.0258448863964204i
-0.0413252154997539-0.0154311026887553i
-0.0489399143254047-0.0544680305793989i
-0.0278942749793431-0.0114006913985023i
-0.0183422861125203-0.0163971628510303i
-0.00208486298402598-0.0135730820495563i
-0.00138779738068057+0.0176900611878914i
-0.0431045018358652+0.00245910645456405i
-0.0183236861886209+0.00447993511855915i
-0.0195131723419096-0.0434198760772123i
-0.068495345917292-0.0410424056559661i
-0.0147511555763505-0.0235637113646633i
-0.0198599236627514-0.0402754898661928i
-0.0221741247034144-0.0056892727746418i
-0.0452584805173416+0.00539769273791873i
-0.0519082201406819-0.00821993608130195i
-0.0388216397177832-0.0262192776196229i
-0.0871266318811808-0.0432261247292898i
-0.0267677065145188-0.0514350798930443i
-0.0117407181697139-0.0399096036311163i
-0.0109254116764804-0.0350125270281583i
-0.00630599832761185-0.0287845064041711i
-0.036481939937116-0.00418079104630003i
-0.0153439065263827-0.0133938669787344i
-0.0592885249049677-0.0432109020004129i
-0.0217769600186431-0.0216219496759626i
0.042355844478925-0.00497399789262198i
0.0048581620275356-0.0172823087913693i
-0.0171625726362347-0.00866077635912882i
[truncated: 237,890 more chars]
