# Supplementary material for: Time-frequency analysis reveals an association between the specific nuclear magnetic resonance (NMR) signal properties of serum samples and arteriosclerotic lesion progression in a diabetes mouse model
Source: PLoS One. 2024 Mar 8;19(3):e0299641. doi: 10.1371/journal.pone.0299641 (PMC10923453; doi:10.1371/journal.pone.0299641)
Supplement: S1 Data — (ZIP) [file pone.0299641.s003.zip › SupplementData/fid_B14-2.txt]

0+0i
0+0i
0+0i
0+0i
0+0i
0+0i
0+0i
0+0i
0+0i
0+0i
0+0i
0+0i
0+0i
0+0i
0+0i
0+0i
0+0i
0+0i
0+0i
0+0i
0+0i
0+0i
0+0i
0+0i
0+0i
0+0i
0+0i
0+0i
0+0i
0+0i
0+0i
0+0i
3.85073835888624e-06-1.32269382131118e-05i
-0.000497049808895229+0.0018976094373692i
0.0311339924957133-0.0751017046863096i
0.107030794559917-0.0886633652060304i
0.0184592157416639+0.115796647554753i
0.0973809892383907-0.156234879214131i
-0.0822550742781781+0.315460752925261i
0.0432935898582611-0.353580388479686i
-0.01399265075423+0.326569607385814i
-0.0431532070891411-0.267814072171174i
0.235402943303936-0.00775239823682886i
-0.319696665031029+0.452289540583046i
0.523648536267243-0.971807080984105i
-0.695287761634679+1.75125136904328i
0.754427995621876-2.50434780761206i
-0.817927048269511+3.27482242746374i
0.663123194849449-3.94880285966808i
-0.319371987315285+4.39505888320306i
-0.445477757682495-4.57297106641692i
1.63364068206461+6.50051005570715i
-59.4389105111452+107.344625016835i
-112.843033583297+73.2637608533464i
-90.6879396359125-22.7847383598489i
-39.2398990199952-48.9407148917821i
12.0810275118978-42.1785661261101i
23.7325591393703+6.51429285987742i
-2.1980710987938+34.902266453389i
-39.2270576823108+32.1932133259116i
-57.1014403295795-1.49029713445756i
-40.6045473128358-38.2890619166695i
-4.2531534019131-50.6265882069328i
28.9914967415876-37.0496427573642i
39.1403781070527-7.88699839949368i
27.1179052501511+11.6948292891723i
7.47513779669418+12.9699427941831i
-2.72064778956844-1.06090676521409i
2.92619212625346-14.52566532412i
17.237058623625-15.0977155869194i
27.0480016730349-1.67000558517083i
23.6209286211721+16.360267438449i
8.81623985980853+26.4669363717644i
-7.6946569113241+22.7988026703498i
-16.0654535856781+9.27521210357737i
-13.0301774254173-4.5262983483519i
-2.9808671769757-10.5031841754391i
6.31701707014106-6.82819805410037i
9.20361672412858+2.41507086330635i
4.78042398776217+10.9210095635196i
-3.81693821206767+14.1532501680984i
-11.8862886827354+11.2446220416297i
-15.8533671150166+4.20490732464545i
-14.082662172654-3.45084615121463i
-7.1877467365185-7.88722954131755i
1.51404345874377-6.38254192047729i
7.35979861382484+1.13212511655973i
6.38019595858763+11.3219482912329i
-1.93708352033453+18.4927931787045i
-13.2305970447079+17.94536944445i
-20.6242501461341+9.30018089161253i
-18.892289991548-2.33202481042992i
-8.68683947180415-9.28476234021439i
3.33365027270205-7.01875208778421i
9.15930588125038+2.66227080255763i
5.11735768399833+12.3845544380336i
-4.91936827740087+14.5416135231635i
-12.258476050872+7.15389592452646i
-9.85138407433145-4.23120240050838i
2.23415764683372-10.3173439026865i
16.1754979836028-5.29763987472689i
22.0865097674217+8.63455310092905i
15.557453317867+22.3167985658335i
1.0638972046364+26.1454699088976i
-10.9729387978512+17.6047935679188i
-11.9750632429279+3.31388960770435i
-1.79573794199082-5.83900628610611i
11.1059038811005-2.86209335117558i
15.9423068299875+9.769701465628i
8.07590111599354+21.954183573668i
-7.25922672000594+23.5993382180616i
-18.9471673794202+12.4596617119416i
-18.4027447006308-4.08382452874382i
-6.1390144541434-14.5763231954666i
8.52194476090111-11.9646694925114i
14.4367777699013+0.867419025594404i
7.01238353563787+13.4468107640695i
-8.35174550725984+15.6027069781028i
-20.3570617521978+4.75706859250624i
-20.0799313794876-12.1051081355934i
-7.23863635186673-23.6296890895145i
9.77062279154855-22.3311404514123i
20.0117845350995-9.51749678834327i
17.8636345103048+5.87923093247559i
6.43425816333611+14.0934827037429i
-5.30482482981371+11.2272804298331i
-9.15867330830859+1.40736163419979i
-3.40567649770921-6.663920250145i
6.73793828858326-6.4345017055962i
13.2601306995198+2.42599251049399i
11.0885068113962+14.1034441188015i
1.52356403916199+21.3446408517945i
-9.53377114173412+20.3946570323224i
-16.0011907640487+12.9675869805625i
-15.394611060082+4.60342672012908i
-10.0967394793887+0.290967876645929i
-4.96586030608096+1.59740856665288i
-3.85505361714218+5.89315524503403i
-7.13305631805792+8.77481963647801i
-11.9009023273077+7.27340707137033i
-14.266052713573+1.51056137860985i
-11.6932985267206-5.44363308601539i
-4.73608966507978-9.63113718244271i
3.58224294755685-8.53313150761686i
9.49434696228919-2.6626471479194i
10.4780874586805+4.97760275143231i
6.76197484678751+10.550771015331i
1.16080914042394+11.3963818099856i
-2.59504162614882+7.99536147739903i
-2.15299419298944+3.5333444283043i
1.94400691629038+1.88971392692436i
6.04696808752947+5.14953670264138i
5.92319819786278+11.7544266461011i
-0.303913471485361+17.0769393529538i
-10.4816978867975+16.1548139496704i
-18.7880058893319+7.48178069383116i
-19.8229235752655-5.4476138667352i
-12.1272285281715-16.1410740152687i
0.451839157201957-18.9556360479413i
10.8221863503745-13.1377240120296i
13.7934949256907-3.37304286504484i
9.21132978915454+3.5756769889445i
2.18832023618536+3.56036778344895i
-0.707282927628961-1.89050772827619i
3.28745657315569-6.99881650235745i
11.2814443373027-6.1109840428964i
16.8746252610789+1.97104276413652i
15.0402815976373+12.8448718739823i
5.82602043231519+19.8389104638773i
-5.64648069618794+18.8916192796486i
-12.8335576207078+11.33727101105i
-12.5759168266532+2.68759959169694i
-7.06813234353892-1.47535827285151i
-1.90619176347761+0.499959135470853i
-1.58273485648062+5.46385926851871i
-6.35698908058342+8.26608315875608i
-12.2878087170172+5.71754164412653i
-14.4420970420982-1.04424904808029i
-10.7059410143471-7.54552891394817i
-3.01473739224372-9.52860083306494i
3.82032824314201-5.87135236233205i
5.9170231976265+0.980673271671402i
2.67711011635343+6.67955592450264i
-3.21890219399139+8.15687310281081i
-7.72023027507167+5.31890916299247i
-8.42792240762358+0.591335356380903i
-5.48790096143049-2.8218876059511i
-1.27485431960781-3.12062394574356i
1.40542589517241-0.688215231858397i
1.15358818183175+2.5572049431316i
-1.64157168456012+4.42907900495097i
-4.98442858691416+3.45730630390812i
-6.65167529110218-0.0392582187312925i
-5.24510596063015-4.39630992076382i
-0.751161381937552-7.37120153759919i
4.92798403704911-7.06579078802616i
9.29097920655141-3.21958534369479i
10.2289171776739+2.6205096775894i
7.38298992907706+7.60933446290334i
2.72296799553803+9.46386952727857i
-1.08396593042457+7.84254049778753i
-2.05514651760858+4.67134653733329i
-0.338881258290873+2.91378068502381i
1.75981418749589+4.2230969418655i
1.32402111073958+7.72056121093038i
-2.67638022805546+10.3699223123551i
-8.40490873736959+9.16208678238181i
-12.4000756799138+3.50380031831692i
-11.7773390252637-3.90932027991685i
-6.57246121610495-8.95971126879049i
0.112327593502962-8.94533671131813i
4.29249413998699-4.46053108648196i
3.93341498314868+0.758139620578193i
0.326366858280803+2.8979185044886i
-2.7965309873975+0.73715528650146i
-2.25227055243362-3.46710951183829i
2.08896091952913-5.68986496109212i
7.18930618900647-3.31361501954782i
9.10248108053616+2.87528686113573i
5.98177947952806+9.01307753505696i
-0.577348532646689+11.1925891800532i
-6.62074985799204+8.17535270481735i
-8.57997181192512+2.23029254478131i
-5.93102022430813-2.51967300511768i
-1.24460572165935-3.16025406225825i
1.80684170591109+0.0962088312960991i
1.00901900099584+4.21136192562382i
-2.75268327109966+5.7937469023813i
-6.72115671858255+3.55963343667i
-7.98932413218171-1.12488390354593i
-5.69573087559075-5.22788874910099i
-1.41145779511247-6.17746736311508i
2.23334003352195-3.68546696269176i
3.11472068939216+0.420694151390733i
1.05361477396571+3.59320905912462i
-2.53366861811076+4.24255952490438i
-5.51088077074406+2.23448134623322i
-6.34712504125102-1.06965259602637i
-4.86693502030942-3.79255610692071i
-2.01562055151574-4.83332720685135i
0.742342145057091-3.85234590728313i
1.96674960630029-1.68867425335818i
1.24157508050237+0.373809011799396i
-0.697433498794282+1.17665838416952i
-2.46360937280199+0.204417664862851i
-2.46756962766753-1.72901593736239i
-0.271737611013187-3.29224637196045i
3.12543298685952-2.93537598900703i
5.76882789385104-0.0590574163460977i
5.79091529794611+4.1387121376687i
2.82014248480632+7.45963684816298i
-1.54646015631847+8.12205482710201i
-4.74130684011319+5.97052842627626i
-5.01531926654259+2.6277293092313i
-2.70022215457913+0.731251271376075i
-0.154638039803212+1.59846309198448i
0.0441092836014802+4.34400404395851i
-2.9526889626371+6.47011888993516i
-7.29212182657615+5.38936956268302i
-9.73996629986423+0.836957921355566i
-8.05126715744882-4.72881082470355i
-2.64948455577164-7.85255867001575i
3.27128245462029-6.53100026714344i
6.12423664011792-1.59600379449509i
4.28213901608072+3.45745820621655i
-0.463279704614069+5.11540275312155i
-4.29891965718765+2.45030477868236i
-4.37086005053975-2.40131441248686i
-0.520774670981491-5.59975532663111i
4.37189975772707-4.64176837763398i
6.5427722389868-0.0414257351572589i
4.23815363955651+5.01805035487499i
-1.08425217381247+6.8598415332156i
-6.02107642271587+4.20743221660293i
-7.3824803931077-1.19521899410893i
-4.61866392590295-5.87325560491808i
-0.0414246227016854-7.02596768412168i
3.32200464198159-4.63769202836968i
3.52702558229528-0.832868248681028i
1.05376304078866+1.55814984527687i
-1.8539265242873+1.08020600581357i
-2.98742098816555-1.23897966187503i
-1.73203157526405-3.34810290855269i
0.634252745999038-3.4623530571797i
2.18492245269548-1.33497691668152i
1.57971427988664+1.5376756144466i
-0.833318671465491+3.22073496003741i
-3.53403572052728+2.6720231921956i
-5.10903915073375+0.284568562427908i
-4.7269470641561-2.44354910558892i
-2.72851036754767-3.8741762146056i
-0.365267569523347-3.33801390127731i
1.11914873201019-1.20605068557079i
1.0697600065395+1.3136838051834i
-0.31247290251015+2.83620832818028i
-2.04110997495278+2.66211597923478i
-2.92461067920701+1.07393980942168i
-2.19242935140565-0.662448183810571i
-0.0225367595554956-1.04284930958751i
2.20106769090042+0.817878053482062i
2.776872337713+4.30779855371196i
0.74540953310529+7.54509078083722i
-3.36660447985163+8.54914853897371i
-7.42138898733089+6.38104457879066i
-9.04375880737432+1.96950170999116i
-7.22156870301595-2.17384511633747i
-3.24538085083875-3.66635051303212i
0.104765676594833-2.02801663114677i
0.675924885662391+0.997859224611651i
-1.7775893942068+2.55680772596686i
-5.05520525793881+0.939580448420587i
-6.00889633518261-3.23472908951482i
-3.20467052378555-7.21736008309791i
2.10015874447107-8.07327942770508i
6.64679143332666-5.00162634864758i
7.46729887130499+0.100098145628592i
4.23786412960357+3.83172215343509i
-0.648160505616653+3.80775792887124i
-3.63555367517299+0.309547948709941i
-2.62366069538837-3.88448813844266i
1.31905246724748-5.62580990938359i
5.07443216459554-3.67589171904757i
5.63500116708303+0.462888986906997i
2.50784028597552+3.56357367639137i
-2.09679997557614+3.28587662887505i
-5.00101300502277-0.176792364453748i
-4.10247383829424-4.32199859918185i
-0.208650461152091-6.1729687323385i
3.77373691523838-4.48745065110129i
5.07458784531516-0.375578343124339i
2.8363480915927+3.41900532919979i
-1.40080283812359+4.60323309467245i
-4.85349244708629+2.90011411457286i
-5.6490015607847-0.066561677635674i
-4.01466287304264-2.04909648770202i
-1.74927037532951-1.80053664231142i
-1.05370359225523+0.275748409113424i
-2.78423013460881+2.31156623214957i
-5.90620997634833+2.54039081392352i
-8.46234418223553+0.409563211983092i
-8.74367473005193-3.17839631654094i
-6.3916157857374-6.31506307022133i
-2.44739226764466-7.50681523778886i
1.18985225988041-6.16427367588188i
2.89765542963499-3.09015131806723i
2.40647503391703-0.071610244719578i
0.625678533738271+1.50768493783269i
-0.921574694628445+1.14873471451522i
-0.970402698938374-0.344658568617477i
0.717858330865006-1.35348472473111i
3.06046641236036-0.550395467360386i
4.30274564891605+2.29544114242054i
3.25602065328388+5.79631607369921i
-0.100236967343488+7.91674755720069i
-4.14119239835499+7.19680337452657i
-6.70498954137168+3.72469556395354i
-6.56609368445624-0.57042013188181i
-3.90903419187351-3.39849908422843i
-0.67919315499833-3.47324598462239i
1.03169353856291-1.42122173607533i
0.417745921904139+0.635928044815843i
-1.7360338092066+0.734219608126226i
-3.25217217969341-1.68089174485585i
-2.35840399273381-5.0494025389698i
0.896167586239299-6.89682145257817i
4.67980708608557-5.7319960417408i
6.66390367547215-1.99742749731842i
5.61384668055258+2.01139024494079i
2.26285474561806+3.81405005133054i
-1.14703863516006+2.53687505947843i
-2.54426916399808-0.526631472178527i
-1.42849826112897-3.0097057123997i
0.827213082047862-3.13373419412123i
2.06786953892318-0.912168624296692i
0.869609500325912+1.68407325445407i
-2.20471748418619+2.44348409397531i
-5.1252196622336+0.476562124336644i
-5.98909045760635-3.19314731603279i
-4.07395576911889-6.33456793453672i
-0.574186316005352-7.08176223181944i
2.44117728459798-5.03803678639902i
3.254734400316-1.64130107627389i
1.61763412885534+1.04706340226984i
-1.08754397718827+1.62848215908207i
-3.12598849162521+0.315187489827115i
-3.21981170501156-1.51810319827508i
-1.65271762595525-2.2982482174949i
0.174496735263271-1.12917553732153i
0.800885452188788+1.15588229942574i
-0.538442107357103+3.2511666810498i
-3.23720394245622+3.93031335483523i
-5.87396073518117+2.64581759467852i
-7.01648251841181+0.140499656070783i
-6.09151389551655-2.31322793380868i
-3.7834507259788-3.44875276736029i
-1.5426616057032-2.84538080431748i
-0.598082287384967-1.24835320295442i
-1.30284921458857+0.0131253178681325i
-2.83124591567541-0.00746365187267686i
-3.70691764844967-1.51173287939901i
-2.81634383647044-3.62969365312914i
-0.215039547777548-4.87415078442753i
2.80938671968356-4.28381831724871i
4.658924595734-1.96647722147962i
4.30231023287225+0.820470354242956i
2.14678089246328+2.441787029208i
-0.166120181399382+2.01457998953116i
-0.907898816965788+0.082086617428724i
0.46468999289378-1.73539961843209i
2.95265434602138-1.91741323923741i
4.68593361437896-0.0886937263170086i
4.08274654057502+2.61011563678293i
1.31971866007601+4.30067087683417i
-1.95291384965695+3.6875811763362i
-3.81455651169413+0.942077550549913i
-3.12962847895989-2.22387094142069i
-0.579292505027626-3.77418518975424i
1.76536816524266-2.90807749599333i
2.17868850023727-0.565932033906288i
0.299053683909167+1.27657615314105i
-2.54518246719923+0.99902960562905i
-4.24978576776622-1.46639467938282i
-3.60302925416441-4.57285200062918i
-1.01178991855867-6.26906506472169i
1.71701242266429-5.54983313721098i
2.82066756060904-3.03341285583102i
1.73473911321883-0.47580617901706i
-0.576048821653357+0.464431026702685i
-2.46302876604737-0.692934566686521i
-2.6205002833077-2.87886103629882i
-1.05521563506139-4.31769623201965i
0.847485064225194-3.93088401449769i
1.78357309150924-1.89425544634768i
1.00667872174093+0.481810206915174i
-1.07940992090849+1.72343695814709i
-3.20296310727573+1.13031051523611i
-4.19583665456047-0.836424173298621i
-3.58201600317088-2.93038730420001i
-1.93616418007174-3.86539049512246i
-0.211297666898619-3.30701247261543i
0.697752366023731-1.79931518278621i
0.47975627606242-0.239243101791076i
-0.383865349121873+0.334904976314753i
-1.12585060374323-0.153021647056864i
-1.1256196193692-1.11325862492107i
-0.155534954018105-1.80022137081536i
1.34938404943186-1.32074508333709i
2.45734436484505+0.364764282151993i
2.36965853885971+2.48864858273104i
0.863162080515684+3.97678197221124i
-1.42414117560542+3.95524010533689i
-3.29357611518441+2.40614446292759i
-3.71021410868616+0.031802731940308i
-2.55752096904267-1.74467401301374i
-0.63592549729176-1.99263075388504i
0.758728393472176-0.965246982967192i
0.611118269927429+0.34523939690271i
-0.841642247470503+0.496272466655544i
-2.23634795128064-1.00685603583471i
-2.0910316876167-3.46283315390709i
0.0344790525274651-5.36577003256768i
3.24913595387935-5.32452822565774i
5.72584858293051-3.19184625471923i
5.93421998994756-0.148573139751836i
3.95234322472103+1.95322439743628i
1.2373652076227+2.09741918962991i
-0.429689316193786+0.519514726254649i
-0.0824380411172147-1.31843854336484i
1.66811116826542-1.79991016512264i
3.02440599611667-0.520161423535917i
2.50802914724207+1.54933884354258i
0.0277763986983902+2.74636768370761i
-2.9921991228978+1.9515831805099i
-4.75137040628309-0.654377512739792i
-4.25922483417282-3.49157694445273i
-1.9421337217993-5.00828590318417i
0.449359552110623-4.53165072568521i
1.34354120707471-2.75662340129798i
0.357276563642764-1.21508937842646i
-1.56138635042186-1.03512697778588i
-2.80806191473422-2.44320265799255i
-2.27546638377606-4.3210278820642i
-0.176551128939056-5.28453774582057i
2.13778762385026-4.50744487276489i
3.27116892660314-2.32008576408455i
2.58628701555206+0.0450597348419173i
0.545931400394609+1.42239629064852i
-1.51352249799583+1.13034393866614i
-2.31946027216342-0.359302282854635i
-1.54277310793509-1.91236055957906i
0.121887065372631-2.4695508491057i
1.58464112545457-1.58854391954677i
1.92467312619558+0.192365794332479i
0.951576606465186+1.85885000985423i
-0.703574583922157+2.35752431490503i
-2.01467857322652+1.42623966318385i
-2.02327726032702-0.245260345164791i
-0.735747183828233-1.56641475378194i
1.05233092154136-1.51947327720579i
2.23678899925587-0.0670386506468249i
1.95848477416335+1.91282623516675i
0.410551048491221+3.09468335791519i
-1.44108778746438+2.61786708415692i
-2.39804402619691+0.666936503135449i
-1.71237772200408-1.59344870133993i
0.218885222440963-2.58714295436681i
2.08363103655533-1.81446428676644i
2.60182733197957+0.11577332113047i
1.45583117656302+1.65682353583206i
-0.454476950948127+1.37430883276664i
-1.65262394054762-0.680280098854263i
-1.00474768425279-3.29536319669168i
1.3128387489407-4.63291765072553i
3.85282494460511-3.7045580837634i
4.97568791332316-1.13743872773952i
3.91223106542518+1.33729148465338i
1.39807119958929+1.97240519157503i
-0.73617644008183+0.291049398959558i
-0.99187552628126-2.50256028311183i
0.818190585216859-4.35911126752726i
3.45321859521539-3.97998091309111i
4.94431134253695-1.52905485817197i
4.20444790627953+1.34151096824901i
1.62066062109868+2.68597599099858i
-1.15897328448786+1.66724253905379i
-2.3288087039139-0.897042503662577i
-1.32920609953436-3.02624061422i
0.899560053433484-3.32594127525382i
2.59432406152281-1.61396089135942i
2.40264260770844+0.895457343000508i
0.272976438762811+2.34584714784836i
-2.41534907195252+1.78507612538903i
-3.94480385464524-0.384231250093765i
-3.48744587304669-2.65514209309578i
-1.53126177511978-3.63226629879995i
0.48321039739317-2.8228291260971i
1.1653597533374-0.962951955158076i
0.22746807051507+0.488713889845243i
-1.5482132401632+0.490249824261132i
-2.7687867361033-0.943102775081387i
-2.31909817040917-2.84464895944392i
-0.328384598473741-3.93115620002069i
2.21230924222339-3.33131367421678i
3.88865822431232-1.30304648458724i
3.80896914919877+1.0387783930397i
2.2491443317679+2.49143702659532i
0.339823778828783+2.5111820928212i
-0.634406973023492+1.38791764021611i
-0.077216466679642+0.104027016638956i
1.5645834598801-0.207955911639123i
2.98188245489207+0.769317081624279i
3.09678534137796+2.58286337089385i
1.62805933819881+4.05841724917309i
-0.740305227232179+4.05710713215716i
-2.52728082492598+2.47210430156286i
-2.58830420972207+0.0653105624770589i
-0.926573954025437-1.81668051648532i
1.39122087840193-2.07716607809406i
2.89194123759247-0.69954616159016i
2.55320167541672+1.21841509818404i
0.652972432802882+2.16964737224353i
-1.36286814949777+1.21475099486289i
-1.94042746268695-1.14046929589094i
-0.551236550982842-3.34431312255288i
1.96037656300387-4.0265895397099i
3.9202154708141-2.69525253878184i
3.9324817303613-0.240661951665388i
1.93141122696159+1.45908370182515i
-0.701075145919137+1.07706541466921i
-2.08477551200516-1.22824002473879i
-1.18115598985352-4.0744007464266i
1.50490526248476-5.48186162598041i
4.13415437691071-4.50346131722273i
5.04462181277677-1.93210140596713i
3.83545876065888+0.538539153258355i
1.48447906598081+1.22200179946255i
-0.114048684341029-0.166955667073358i
0.155745725501362-2.29631494401269i
2.13652002881286-3.23679191351651i
4.36518187878453-1.92957476554022i
4.95108456959552+1.10217538176233i
3.33278920337814+4.14591929219749i
0.215080383319174+5.38630233920321i
-2.66805559206505+4.26044825719726i
-3.8591618955358+1.69261065119637i
-3.14209423455984-0.507264265252898i
-1.54409013655262-1.00094206109961i
-0.667831054977451+0.145100344701096i
-1.27862944908508+1.62420766680278i
-3.01930741571441+1.96948686499551i
-4.6149230008551+0.459413800339558i
-4.70750141990947-2.26077546729496i
-2.88784526973073-4.55619728640283i
-0.0186293677867342-5.14620974828775i
2.48792088774886-3.7933771882748i
3.54564617227426-1.42307035225879i
2.95818077430631+0.475582451125923i
1.66518628654882+0.869746595438747i
0.973979816780911-0.0741659228766581i
1.5025396062641-1.30499271618633i
3.14422962072006-1.53104932067816i
4.903432757008-0.179491289232681i
5.46791600322676+2.18026131861727i
4.40182690629765+4.30446067405651i
2.21284098839644+4.99959205223623i
0.116017288226849+3.98078970399483i
-0.763053428157018+1.95779729153527i
-0.0757968016282109+0.264131088418142i
1.55149567209586-0.0589396461527674i
2.84802893389921+1.01838815172839i
2.72617132285044+2.63447680678245i
1.15342599874406+3.50089024145414i
-0.895341656536304+2.83299467113075i
-2.19604060906953+0.882727035724599i
-1.86983426208159-1.26122636582037i
-0.211447273482535-2.37776925455451i
1.58223299328924-1.94161045393252i
2.2483624426697-0.504083635947922i
1.28512350300549+0.682298254206747i
-0.584419721373098+0.575016856510012i
-2.00868938443466-0.961571816041423i
-1.86666138381039-3.0412403032022i
-0.172950131651222-4.38640367269868i
2.0428207261222-4.19747941399472i
3.41025206741804-2.6605332974657i
3.12174077010206-0.854858723713241i
1.63152836814237-0.0183282865130619i
0.20263493625006-0.531291396038334i
0.00726952052956421-1.77650223600188i
1.28870347809404-2.62473412690706i
3.16630837754761-2.1174051285225i
4.22063145229098-0.252321269872417i
3.55144483804543+1.97571977366529i
1.51724151531672+3.35077529023348i
-0.72122293331708+3.2028983097759i
-1.92598365948678+1.85327546024321i
-1.52679945631581+0.375173461141212i
-0.15516742380993-0.155685943935306i
0.978222647486556+0.624831756626177i
0.83645904473583+2.07535342489528i
-0.551144512209395+3.06224269535108i
-2.28055896253428+2.79874036941382i
-3.24741285347923+1.33442056660004i
-2.66044116803059-0.515914956996328i
-0.966198247077742-1.5452939614931i
0.808577997667133-1.20078693843803i
1.60795697163871+0.159219549994659i
1.03846956683652+1.62121914636779i
-0.346045766540858+2.15399218132029i
-1.47558589877934+1.32711845132618i
-1.42106504987873-0.343297773013442i
-0.228166568831411-1.71669728925991i
1.54655230200471-2.05658777140157i
2.84643968821669-1.19842262927575i
2.9924699208579+0.211174857550798i
2.24027333952187+1.15701001057082i
1.26971055700307+1.04061661345942i
1.00934679967094-0.0755440480371787i
1.80515529968672-1.22592821623674i
3.22467229168812-1.51194809044442i
4.41326213179355-0.543550461750135i
4.56849904387877+1.25681096025508i
3.53203739950342+2.77275072785317i
1.86167701677681+3.13743793052803i
0.516995318669456+2.25730049971634i
0.146791939804167+0.840326103235681i
0.662355435861912-0.201733998003828i
1.45035933782162-0.125888345961599i
1.63586859815553+0.834662344174696i
0.820030682045889+1.72466815550894i
-0.612481257467762+1.72168812637635i
-1.83883771176907+0.458049647172406i
-2.03607132117861-1.39788102740182i
-1.05963264886306-2.87715600397546i
0.485119771681832-3.16705818058557i
1.6376454172738-2.19900538837388i
1.81013651379085-0.88521256781079i
1.11426078818564-0.116526834609143i
0.251531651527266-0.380346092928756i
0.0231747776015254-1.29034229495753i
0.745666885042469-1.94802396888275i
2.01307155751096-1.58500440666912i
2.87292738302958-0.108193160823533i
2.6797841173591+1.73505887392659i
1.35759094214959+2.98083305907074i
-0.395286430341047+2.95844037341533i
-1.6380857608703+1.86195883058232i
-1.84088847996706+0.505700529439499i
-1.04024494156334-0.22970625001747i
-0.0487085089579172-0.0105709804278674i
0.434928240913583+0.718946062192586i
0.143578279547768+1.3136333538451i
-0.6172950581507+1.19715602093471i
-1.02888733650465+0.346471095200176i
-0.623212917975757-0.608590082508127i
0.536985406620478-0.999985503955405i
1.86827951550176-0.469115436633542i
2.67346598889307+0.700303989689523i
2.51186510810171+1.86002219975233i
1.60071485019357+2.43415268943549i
0.641855236994634+2.18960964924397i
0.158095287660961+1.48419023244568i
0.472861356286955+0.893361313448661i
1.20543997354229+0.807878919652476i
1.70031212838166+1.19482489157082i
1.60972811232318+1.67578543433569i
0.970581273920237+1.84747933611852i
0.213635364765165+1.45587815968008i
-0.17911262260671+0.675162671915672i
0.149388873600692-0.0549493070420052i
0.950022024229367-0.468423696017162i
1.72028625067493-0.363354905975208i
2.0377476612941+0.110818414837254i
1.75178698380378+0.533415969392318i
1.09607662565034+0.687248245843367i
0.529254628344297+0.444338707349808i
0.462697917703335-0.071461104321473i
0.868515799715861-0.480851895002321i
1.38375082291572-0.471472502692184i
1.48583411137441-0.117162480440146i
1.05701023501746+0.262555011593828i
0.250710763211958+0.341813983841622i
-0.468957389730263-0.0825442925639519i
-0.559104703655329-0.87753797782072i
0.0292631891356779-1.6597083270092i
0.953881438732219-1.9599377025843i
1.74818271040416-1.6312758358091i
2.03800941213684-0.870561028560372i
1.75094123657794-0.0436449107575776i
1.29751987594341+0.405559640791089i
1.02670822420169+0.405119408295668i
1.13296618005435+0.282579850544197i
1.52361648459188+0.387889683100267i
1.75169896945784+0.973045984922517i
1.45651073646244+1.91384019405896i
0.640379407336728+2.70107387713663i
-0.445725094671174+2.97504996486523i
-1.34762394430813+2.58859743805071i
-1.66085614296883+1.73045927657084i
-1.50387698439899+0.896934038521746i
-1.15786869868305+0.528758687437608i
-0.912637887582299+0.616113516487269i
-0.958856746523444+0.75718660790521i
-1.12938129393735+0.640533492841877i
-1.10109075090524+0.16159920379191i
-0.721358199403037-0.549079601433481i
0.00984737644543258-1.08712447236971i
0.864247047975926-1.07805394337708i
1.45486870351355-0.565879906615853i
1.67397466369594+0.137924260577358i
1.62869692118256+0.557486377945637i
1.62764458047413+0.541223416729973i
1.81227205944206+0.232084610645972i
2.15672223956888+0.0535882227840057i
2.587212823194+0.338717193432706i
2.80246707828569+0.904433764361951i
2.69047286294181+1.59059304265675i
2.35748154352003+1.99446642696016i
2.02110973366486+1.91907903333296i
1.80981936059218+1.6267229222299i
1.76398745755885+1.41992787435956i
1.81627805805115+1.4891719980466i
1.72304258554902+1.86989815161293i
1.32033048417447+2.30812618420178i
0.699663003688075+2.4198873667281i
0.0979002517505312+2.05006701766308i
-0.342978211968968+1.35446914890243i
-0.482500451453306+0.679422085227409i
-0.376576572977748+0.285643528133183i
-0.279408162409892+0.223009689815125i
-0.257498628055353+0.257950718208999i
-0.365934048094881+0.143155671721373i
-0.592260496332247-0.244438445032676i
-0.714899938607843-0.805632984192707i
-0.512299325188241-1.32033692102148i
-0.048266417725338-1.53238634394929i
0.397480427330259-1.31669450390508i
0.827349113057229-0.92447409947061i
1.03489245158294-0.589858228910002i
0.928740305267312-0.418142139477048i
0.84491221632164-0.370026280054446i
0.814667370028788-0.316940904346823i
0.929399642615894-0.128637055483879i
1.11446348453483+0.293786245080372i
1.12096598374064+0.805583337030261i
0.968101331917995+1.14681257493973i
0.624180230297072+1.22787209792233i
0.307205282977608+1.13850001261042i
0.236507212595122+1.00492346354316i
0.351169125512901+1.0068329039056i
0.587818472362166+1.213192943596i
0.787769115010032+1.55170670200612i
0.739929560899389+1.79869872565602i
0.488852301384395+1.85100539728298i
0.254076136646217+1.84791743745968i
0.136909600358632+1.81957441512888i
0.229932868311534+1.90119395141376i
0.323915360845673+2.18512309590935i
0.286640642867148+2.45531441458659i
-0.0168981908491002+2.56822596355279i
-0.677127763022697+2.34258905048223i
-1.23564582766428+1.76841517559534i
-1.47315237902188+1.10391905034414i
-1.28885317494668+0.436405682794849i
-0.750134329464038-0.0218060473840452i
-0.173007889820243-0.26304729665275i
0.17008478615729-0.386200848764686i
0.244236571267645-0.490719702800468i
0.328312968700678-0.79408999637355i
0.56560426539602-1.14702924293611i
1.20167406989686-1.47965018933187i
2.1941957522966-1.5449248856333i
3.03127754699287-1.13840673881623i
3.51237041771032-0.437979865324393i
3.47003460564031+0.402999049010074i
2.93414567969093+1.10446141425518i
2.39998914957328+1.46957632139465i
2.10197716916034+1.60334804734547i
1.99109938791877+1.72318406523647i
1.87537267946035+1.92418587863596i
1.50382392337158+2.33803761179788i
0.651943656093225+2.66121782109112i
-0.474544980357316+2.61586875040282i
-1.40448845396221+2.16839378807492i
-1.83775251453488+1.30478635453143i
-1.66304847191608+0.433619882033749i
-1.2644529443621-0.126245533154505i
-0.957873026577159-0.25019324254695i
-0.931676458709187-0.109038202246748i
-1.20725274262657-0.101735620297875i
-1.39292966236302-0.470342984249846i
-1.08865180544831-1.04034344513768i
-0.267350741113201-1.46863151679036i
0.709127124547671-1.39710347664115i
1.35735290896294-0.674730330410599i
1.31722576991002+0.326739248797623i
0.746443467428058+1.14968777251828i
0.0651988054854636+1.37731474021841i
-0.278511786137081+1.00659192494084i
-0.0550501648492044+0.437367318758523i
0.53827004902351+0.213100962065594i
1.04168970814432+0.649790638634401i
1.0399990536586+1.45619285352255i
0.505891187379465+2.16999508952914i
-0.236456282878856+2.27466876078972i
-0.690111046392659+1.65134479009304i
-0.59537637201815+0.772626142513065i
0.00337003490482371+0.166353764310151i
0.807118720040428+0.188651207040339i
1.31138332544077+0.805537847509258i
1.28322324866284+1.55691186435426i
0.913429200860113+1.89682939257775i
0.58945311281498+1.65284501984447i
0.629707453444218+1.11505569375137i
1.05611291231813+0.745457809364695i
1.63399224766864+1.01188499923245i
1.90115436813688+1.83384510844045i
1.53483076157885+2.74042900412352i
0.720994753541906+3.26454499174579i
-0.272829484750845+2.98332297330386i
-0.994327660922398+2.1246248524299i
-1.12490744542475+1.22710095391981i
-0.916378970534777+0.701903600533179i
-0.672807448505848+0.686951478973421i
-0.740600531038987+0.924860204283652i
-1.18383404543243+0.893626604382015i
-1.77393541080717+0.201008954328387i
-2.0947449311791-1.04355050084871i
-1.66252975144046-2.34292677532502i
-0.573830459411236-3.09812913591443i
0.760716689846058-3.04396029409015i
1.80669955281736-2.29919000735585i
2.18059292842401-1.39080883643474i
2.00078695216061-0.806264346957511i
1.67616518094948-0.720476925018496i
1.72477398911135-0.892638220780411i
2.27896456252228-0.738130581544962i
3.04093513410999+0.0742277876481032i
3.38988924525954+1.49463026560046i
2.84925784621793+3.02153548330648i
1.49983070944208+4.01266686467715i
-0.284608985145939+4.04911219965731i
-1.7229388404096+3.30231591747409i
-2.22680810285733+2.28255549342235i
-1.98434943923528+1.55965285209613i
-1.53623488628955+1.4768224945105i
-1.47201525293284+1.68549800017764i
-2.00103183719107+1.75392911160362i
-2.80658997607142+1.2896334679432i
-3.32222586486705+0.209856890382131i
-2.90167631174218-1.01622899366937i
-1.58561365804558-1.81763761685401i
0.00984636315866859-1.75995505958747i
1.15024999758317-0.901064110691316i
1.32837565749245+0.21848720715852i
0.702097023177139+0.970308680073492i
-0.122174456566844+0.967699369001945i
-0.344036752048192+0.458329290944971i
0.172030528270687-0.00482267098032316i
1.03531493953189-0.0269687915699611i
1.66947547050871+0.599794109908657i
1.49607166303078+1.54795710652272i
0.56665860585811+2.09764447610077i
-0.572306772433415+1.80787329302789i
-1.10586218318186+0.790444631263118i
-0.690891340307348-0.460522968376652i
0.477170223774169-1.22397585827839i
1.75418022239552-1.10148510082005i
2.36708573391286-0.241768979501247i
2.14740138323869+0.765058388637604i
1.42060845406116+1.2553011754979i
0.886165666537283+1.02043224304574i
1.01870815237948+0.349111561432281i
1.77478039617464-0.0609590039644564i
2.65668649187822+0.377959952729816i
2.91856326207112+1.60784415253872i
2.11778983213888+2.98822204653759i
0.550382386874624+3.78788831551197i
-1.05248389136615+3.47287907877702i
-1.99674066669681+2.24611183117662i
-1.98887427759243+0.919866313573209i
-1.39853308118052+0.232371709998162i
-0.911627030680341+0.416350371523826i
-1.20389895759043+1.09059272427434i
-2.23237220425586+1.38249607120147i
-3.35754019298331+0.60431651213562i
-3.83737449118967-1.05135474962483i
-3.17753477302369-2.96486760109361i
-1.57660222986175-4.07925274435221i
0.239890985981029-3.83336122775734i
1.37680120718712-2.61109691935934i
1.47366594529216-1.21980729278795i
0.914555433780338-0.630628119841866i
0.484982592436483-0.995527336635509i
0.875349751092383-1.79029616050849i
2.1200994904582-2.16018050895992i
3.63546879723226-1.26348100340259i
4.46882272450931+0.771717108028525i
4.06644923712401+2.97999744251127i
2.59192276139206+4.44464835845195i
0.777707012032663+4.64951954255185i
-0.430105032297006+3.81290545935137i
-0.66988934087829+2.86266744691151i
-0.265083902766653+2.65514146786623i
-0.0641447154989873+3.34862123718384i
-0.713439177159858+4.33254711056297i
-2.27890724602004+4.58848932667795i
-4.01334579826734+3.56451284833496i
-4.94304713961987+1.55367584496382i
-4.64785459421132-0.619816049213694i
-3.22871314302018-2.05384229031272i
-1.50272139886488-2.28483684932537i
-0.380629969858788-1.62707643968756i
-0.222566589321356-1.05742658168386i
-0.626864482589429-1.2080381305833i
-0.759373359194453-2.13537371707575i
0.0249852118513342-3.20583523516529i
1.73723323585898-3.51046852257365i
3.63706838761978-2.62097943253508i
4.70206127698284-0.726000245896696i
4.40336855505885+1.27179938485302i
3.00195263741727+2.43020232209202i
1.34982829157462+2.35653596721243i
0.424546942468383+1.46076342212981i
0.535999060854084+0.575732096088785i
1.29856077509629+0.40774747842007i
1.91361790606163+1.1265648547369i
1.5709298442937+2.23310353100322i
0.230339648157698+2.84668840447377i
-1.44780118660553+2.38525478801999i
-2.45492107062291+0.978654566456939i
-2.17446676092397-0.660526504904499i
-0.813798172508352-1.60679939140395i
0.781762389227079-1.4145440908354i
1.58929000382658-0.277109507957292i
1.20230467485537+1.04551895589537i
-0.0972137017986092+1.72778019354505i
-1.40440059558912+1.39140780501535i
-1.89227415847075+0.378735421309286i
-1.30827575610577-0.508945299253528i
-0.214031278006001-0.628963846140159i
0.430086217414514+0.176962511361538i
0.0343444153824672+1.26935952826287i
-1.3399504908059+1.76963542765083i
-2.77059543723757+1.14625601295156i
-3.3551459481575-0.499354360534945i
-2.57428454171073-2.26420706805617i
-0.742577400411627-3.16473979753828i
1.03807564417088-2.7799936608499i
1.95203517925542-1.40505992684522i
1.63571858553104+0.0308784163354277i
0.722210038676653+0.536178858307031i
0.270479054232957-0.0429217189386002i
0.79165702119871-0.983055716755011i
2.27667155310452-1.29610842477451i
3.83401933146545-0.312915273257381i
4.3244200561099+1.72517432562938i
3.30272103883492+3.86982791638781i
1.25040072838789+4.95132361145252i
-0.800751926052975+4.42368743164036i
-1.7829228208983+2.74505562534801i
-1.39059915196004+1.07475663866613i
-0.287630707306752+0.531937140409058i
0.559594016138748+1.21165391048074i
0.296671585944295+2.41682676457108i
-1.04809802084805+2.98993916322629i
-2.55796805337191+2.16483049803647i
-3.15578034459367+0.207309260801942i
-2.28368212862755-1.88238881376116i
-0.400583581082717-2.75857394285605i
1.37917679701147-1.98862766459615i
2.00985017096899-0.208964495134258i
1.18863567822089+1.29881445156354i
-0.381692068719636+1.45462022189722i
-1.53820705769988+0.211615464585784i
-1.3949009800981-1.69224950121251i
0.033239002259305-2.7723730099926i
1.8407775198335-2.29258195267591i
2.79626386597252-0.662491203668798i
2.31635624298035+1.13635896419681i
0.79519677476568+1.82078655173927i
-0.780514695511697+0.995865905093825i
-1.13526376826353-0.709737914902541i
-0.0106428888256552-2.01682446819654i
1.76182648146096-1.86109654518423i
3.05688029038171-0.242023383575366i
2.92411183531364+1.86102904267697i
1.36195607754289+3.25799904013923i
-0.730501073686643+3.155932052369i
-2.08062323733915+1.72761301731195i
-1.98796575186858+0.111480698700751i
-0.790000937996275-0.629230720549882i
0.450836529022389-0.0177330806358287i
0.684646722521816+1.36674980992291i
-0.314726701425404+2.32438431602388i
-1.9767346363993+2.00309977096657i
-3.08978269406084+0.418762706819313i
-2.6822272775687-1.433910588852i
-0.942253341424897-2.45408163960969i
1.22672531450383-2.02035573303105i
2.51457690483518-0.311769775890185i
2.17768062601403+1.53856745762861i
0.710984961059518+2.51216475919209i
-0.872006732189695+2.12929889052764i
-1.4715365878086+0.864738913788281i
-0.79558091276614-0.135211508598301i
0.531520107016645-0.182845332619318i
1.42116118625362+0.900003889447694i
0.937855629528335+2.3033963874579i
-0.723087695790972+2.92317188622271i
-2.61476673097304+2.17331970221919i
-3.54402518986549+0.173162193610031i
-2.78640299223484-2.039835089817i
-0.741078719188181-3.30800790807294i
1.48125929464704-3.10575063492978i
2.78012722023319-1.74364302143201i
2.72345830269065-0.226233791018067i
1.80213586213409+0.469814834990672i
1.05347979151931+0.18993535785614i
1.29387600344553-0.558477846908107i
2.53018965901492-0.862286924032975i
3.95658167982967+0.0324384234481888i
4.46861599236333+2.01827644394224i
3.39666600027845+4.21147553079866i
1.01567973465692+5.47389872920625i
-1.57213141699352+5.12141334241352i
-3.26339185157914+3.40104101172749i
-3.56083576273437+1.27898266612675i
-2.6820806641411-0.219864455457526i
-1.73923697065014-0.502211056207208i
-1.56016185832425-0.0178948644716163i
-2.17969896988997+0.258415619925859i
-3.18827800501771-0.358466211454166i
-3.45967902106359-2.05720327462564i
-2.29174785398046-4.02955457643551i
-0.028598861747176-5.08185103240538i
2.41149310390666-4.49176033913995i
3.93669058478084-2.46524391355262i
3.89646639000118-0.096570791697362i
2.6253701974535+1.48209476406524i
1.19021186555849+1.63220915005264i
0.58061133691851+0.730197853034433i
1.12403469436971-0.0094519949875744i
2.16183007852726+0.340937847952901i
2.69669771492141+1.89311946387413i
1.93097964175744+3.83174177589529i
-0.112272990036284+4.8407778692607i
-2.35768840450515+4.19192451223546i
-3.63529994712394+2.12316583887706i
-3.28528126974401-0.188656238963964i
-1.63958412249852-1.41788847555721i
0.151426701940548-0.983062032679915i
0.898254275769052+0.637728465556162i
0.206832828745392+2.0668667044745i
-1.29711836232259+2.21669222530229i
-2.44006615238442+0.940893477225758i
-2.27238386217806-0.860787685231412i
-0.818271338231284-1.93653844239639i
1.00868387383353-1.51532021654537i
1.97034064692016+0.200171936005807i
1.42256421516521+1.96019337249738i
-0.271789455036896+2.54331411666884i
-1.99634029984847+1.52196255499527i
-2.53860241932149-0.466252315155077i
-1.46403946726414-2.13941686867382i
0.506271897417745-2.47842919084536i
2.10841519456717-1.31189851410952i
2.46824223342119+0.416651504979018i
1.42421775577209+1.53393345615102i
-0.16245591965759+1.35055032120117i
-0.950108603082824-0.0225873799397882i
-0.356388144750253-1.37020811811398i
1.22286140937991-1.6652861746557i
2.76752271237839-0.666990443472204i
3.09409940461263+1.19121738324586i
1.91480659907535+2.71987342305267i
-0.04956593461823+2.97211579505643i
-1.64441719029315+1.8609152794176i
-1.88846540984232+0.169060710895143i
-0.820245554367213-0.925134492367383i
0.70437585020629-0.766650953097227i
1.52041791256686+0.473734099705277i
0.937643493323708+1.90993622948948i
-0.653333732351436+2.47984626988757i
-2.23149622998292+1.74240520388054i
-2.8010202040304+0.146566816807767i
-2.01832195990783-1.25146839927612i
-0.420727155570672-1.56764288911874i
0.792786811507361-0.67279989813152i
0.697675273820034+0.821973937932458i
-0.643333271771488+1.80640913925128i
-2.44777916059428+1.45699992446044i
-3.43327028638231-0.119172997209819i
-2.8809012698867-2.02091129269084i
-1.11136209489382-3.113815267894i
0.889894995560544-2.91691328980989i
1.98777451993207-1.61484934564301i
1.76087584201943-0.0556349932102702i
0.628011564987121+0.593356331100504i
-0.290498534449918+0.132461190538706i
-0.116178556372242-0.937367700103316i
1.23160813946684-1.6151387880352i
2.97679803853487-0.943794927323261i
3.88251634290318+0.998087022144748i
3.22502672225881+3.33493166120429i
1.16544048239749+4.85397242371764i
-1.25572408104556+4.76965087756538i
-2.91625574622124+3.16999756698534i
-3.11095243924931+1.13840414952118i
-2.20787929434645-0.158295924732726i
-1.30132428053085-0.294635276453231i
-1.10241669998485+0.432114422806459i
-1.93690434297035+0.895219186392614i
-3.13129063622085+0.187876814523936i
-3.50358345318997-1.71674661109632i
-2.35628033768692-4.02852856676615i
0.144215875381709-5.35680932084182i
3.00522271016858-4.81433198031483i
4.92073656105766-2.58777349261732i
5.03942789027608+0.219851237989976i
3.71670505834255+2.17999719853654i
1.96486647421492+2.61406635253522i
0.923118454747144+1.92424208197087i
1.03799839718333+1.14249394886815i
1.77395246860346+1.38497915583531i
2.01229101913669+2.84145323337601i
0.866709136377127+4.59584136478083i
-1.56211922602325+5.33254144862638i
-4.28288652862359+4.19961740777052i
-5.92320470025787+1.48318131930444i
-5.72237855317241-1.64252206884646i
-3.8240767118439-3.6910370050863i
-1.44197071465175-3.92863568747961i
0.120112909285799-2.79966190301103i
0.301308625713454-1.51197758503096i
-0.444812043994744-1.24198931328113i
-0.855979702264496-2.18996757804119i
-0.109556486743005-3.54605532589782i
1.90221106078796-3.91720372584443i
4.17952219173521-2.49079804745441i
5.22649852093739+0.31625739711768i
4.29083439451709+3.28483784415438i
1.66710388968775+4.85560313804211i
-1.27162822565441+4.39544869404531i
-3.02288005103714+2.45682711194038i
-2.94125361670887+0.326542597524658i
-1.59999145725683-0.670032420693017i
-0.356043824133994-0.206641803093565i
-0.291587031921309+0.963416425008202i
-1.53409330613705+1.49688507380724i
-3.09429713564742+0.585545923702914i
-3.67178483658416-1.51252163138285i
-2.48144176079855-3.69695085281346i
0.151788013444303-4.54789415253927i
2.85107057561344-3.48431223444499i
4.18353408505591-1.14123249384267i
3.6074190507579+1.23092618822021i
1.78595539272859+2.38598508493103i
-0.0176414488926376+2.01755958809961i
-0.599819661535919+0.814459945129675i
0.183501933569042-0.0512322792928729i
1.39122819111386+0.322719532296575i
1.86963494295766+1.72577934240305i
0.846054783205773+3.1841875920603i
-1.32310513780484+3.5724786104694i
-3.44454283866786+2.33030435674677i
-4.22811256382101-0.0159437675993261i
-3.16375966189828-2.25370610171806i
-1.00810869191819-3.27740448519372i
0.992655559859571-2.67662984952824i
1.7483401562782-1.06599260341426i
0.977852785405264+0.292610188847541i
-0.437772875591101+0.549636502685986i
-1.25560404786379-0.401486747845383i
-0.775589318108532-1.84162669594944i
0.81064425333734-2.551462629222i
2.5102731824981-1.8459474974111i
3.13114875763804+0.0351052646137739i
2.15440088929046+1.94627619433688i
0.128791888703236+2.74104292855612i
-1.81049445165839+1.98243852425847i
-2.54795758762417+0.0983753902426034i
-1.67885891751328-1.67425035764416i
0.0547657811816141-2.25256779890755i
1.41038834765396-1.30055721446675i
1.50065176473939+0.370160246558372i
0.270040715590214+1.4815142891438i
-1.42822784527569+1.22686415012952i
-2.29761149406322-0.382577226668072i
-1.63153985962811-2.29019409295802i
0.225988325341317-3.16848357138744i
2.07674060371104-2.35343740152261i
2.77370220003324-0.318759765910342i
1.87449341182678+1.59575348038857i
-0.0549859861297719+2.14574468726259i
-1.60361129665119+1.01496620449434i
-1.78081630969772-1.02063863416602i
-0.340075124215552-2.49269096226299i
1.74840435512072-2.33534834841183i
3.05402622316023-0.599872835211996i
2.76565617833884+1.62772410612057i
1.05803523483207+2.8822852170905i
-0.860117215419892+2.42286046779619i
-1.7443826418132+0.697024677719509i
-1.08191193860461-0.932572226980175i
0.570655890940356-1.20412450686717i
1.93108989409003+0.0812308210951976i
1.76873868320341+2.10952420209001i
0.0414367007973752+3.43422202633013i
-2.26094147971065+2.96052375798425i
-3.70848898889088+0.890300994824566i
-3.44043011637358-1.59029551535111i
-1.75265076483753-3.02857525173544i
0.285855548267419-2.76348112304751i
1.35687536017079-1.34287733511658i
0.945078682074023+0.0654768391770528i
-0.335914725074773+0.262889296674982i
-1.23651432851147-0.975638354240989i
-0.762065007658916-2.65408090632025i
1.10238009285152-3.48061623740216i
3.30490605583661-2.60196666432361i
4.47852945212424-0.319308123196708i
3.81775385854238+2.14077245895624i
1.70538389593133+3.541618843315i
-0.719120712043167+3.18223976613336i
-2.13575712102126+1.50986365643229i
-1.90426342196008-0.27580796414368i
-0.684610886288106-1.00966527940534i
0.470653099994831-0.452889178623561i
0.50774202353211+0.656642179462598i
-0.770883718506043+1.29257793396322i
-2.37505204172142+0.560778781808515i
-3.17301179408213-1.40013962847892i
-2.33183467110791-3.53692387870852i
-0.012228921821563-4.6807267494155i
2.60737561170002-4.18932108533831i
4.22059047073193-2.24753776933542i
4.13271617945079+0.0281304163172113i
2.81683629793243+1.47203592165461i
1.31847106807898+1.61706774630607i
0.632490679640835+0.854184104216416i
1.17151455852949+0.255401411262792i
2.19785231955039+0.633734139920433i
2.57916766494869+2.11259060708708i
1.52679042140511+3.84029379004098i
-0.823674052505446+4.63681063337438i
-3.33857981100082+3.76504458557329i
-4.80287126327077+1.46209974952332i
-4.41867644671649-1.23768902060913i
-2.53877384370591-2.98970575345968i
-0.461853294891108-3.05414285141444i
0.70970633062521-1.90157622074077i
0.427214322871913-0.589220695705455i
-0.668064367326372-0.326415746039669i
-1.28773927192861-1.31264739388118i
-0.667912302631774-2.79545153721055i
1.28215864915699-3.55828592904577i
3.49480647639619-2.70603407050509i
4.50620886646995-0.454750483846615i
3.69506856541804+2.0874038926784i
1.44934700977685+3.47612327105105i
-0.960375033747279+2.95928562691117i
-2.08269154030988+0.995666154095613i
-1.49267622680984-0.961292298591941i
0.093599534840088-1.72277584085963i
1.50027500688991-0.869998420147813i
1.53474924384477+0.760434588157366i
0.141026758370161+1.75547244860394i
-1.58878228761515+1.25697817238364i
-2.35371288347515-0.744596870088204i
-1.39682085165264-2.93122472937834i
0.874415457724095-3.89233484572437i
3.12644419978686-2.86712587178437i
4.06255778492504-0.398932279077711i
3.21375261964996+1.84794313542139i
1.19841294648631+2.75014518593396i
-0.578216219263325+1.89304455615555i
-0.994744211557299+0.0718547988112399i
0.0317884721558665-1.15437108146225i
1.58164967250277-0.961296539209475i
2.36475842347168+0.604183366026799i
1.61550516767848+2.34987269796208i
-0.309758231882015+2.91449247906946i
-2.18832860454227+1.79149043679557i
-2.76787924938761-0.467950921653049i
-1.62569902195922-2.36361208365821i
0.547488939295552-2.79827124805134i
2.43404234485738-1.51881759505732i
2.81535436061666+0.623476296852512i
1.59171922291702+2.13785994717092i
-0.242022871961954+2.23124461302963i
-1.54444998195554+0.900539745342945i
-1.39767015173174-0.822702056982831i
0.0267444973784793-1.54201759314494i
1.53595098796685-0.800242193759427i
1.98897448499526+0.923975637129581i
0.86901868162388+2.46336033518319i
-1.1667149370156+2.65414215280091i
-2.88266144739504+1.20557460951873i
-3.15941196526589-1.05597701016061i
-1.7609318373826-2.77967614362591i
0.404987153632366-3.02984311797747i
2.0931376337695-1.83106803564119i
2.23519167831276-0.0759309285629696i
0.991436836495998+1.01241610671734i
-0.568446275933187+0.658737561148997i
-1.25926432819172-0.789390969902503i
-0.348253696725665-2.20014548998327i
1.58118272444977-2.49079915927058i
3.28164483078973-1.26754362781439i
3.64298774263794+0.824829768221511i
2.29213547928287+2.52314802487847i
0.0263006093697389+2.79514804210399i
-1.66294795630914+1.51685447250388i
-1.7743089365987-0.468847449746938i
-0.340627276070373-1.8687394227298i
1.64916689658648-1.73457699147796i
2.797980325011-0.205130843221806i
2.36019705790822+1.6194763208333i
0.649600430806682+2.47486423523071i
-1.09234783474819+1.83508079451958i
-1.65336842044368+0.172158193477794i
-0.610915329763776-1.37215495240102i
1.32387865251463-1.5945483045718i
2.73146000414027-0.155641221199189i
2.54256035590992+2.01769850016178i
0.675709528965426+3.48432599032652i
-1.72743206840505+3.3210116398672i
-3.26530336676371+1.49530285004335i
-3.0855325239055-0.912929694641326i
-1.37666066926413-2.40042249812758i
0.543917319016866-2.21113967373636i
1.35545000364045-0.658709506329219i
0.638146495346615+0.859733541868363i
-1.06412828905362+1.05853010454233i
-2.29152808683105-0.302380276188455i
-1.86736598962256-2.5176390564764i
0.151654242883809-3.97313197815115i
2.73626624814986-3.56653967151459i
4.33803934995611-1.44086352813251i
4.04957417556705+1.26550071162538i
2.16149052690366+2.97097176657896i
-0.0659457812850187+2.81568213705122i
-1.23698117447834+1.15304362547181i
-0.675490983671436-0.535910205203312i
0.853182125068913-0.916977266597946i
1.94661827515103+0.297798532988311i
1.6384446208774+2.21532282068694i
-0.192353425336076+3.31883839935122i
-2.47673505427147+2.61270586248132i
-3.73435674376957+0.234164786296575i
-3.02638398018984-2.48730772848335i
-0.797970384123184-3.92738111783639i
1.62006197667551-3.28947984704917i
2.85367738468465-1.2422335032035i
2.32897559140575+0.799463565607331i
0.688220011394906+1.46994785059904i
-0.669891148671763+0.432808409860701i
-0.580103260636237-1.35586331495559i
0.956930372757224-2.44982339887248i
2.99387600546096-1.77656199155842i
4.07225053055388+0.356919219287197i
3.32841227252606+2.72337208934615i
1.15136711320155+3.91473230226647i
-1.15338520333628+3.23464275633123i
-2.25610197595366+1.23713275050042i
-1.65651941752162-0.657507981179339i
0.0540026676915025-1.23675650286835i
1.53716395336552-0.311485309750337i
1.72706223547092+1.39826126372827i
0.469937757623733+2.58736116799721i
-1.33258149422628+2.29898113829728i
-2.50652655365692+0.75571166110997i
-2.18797626612171-1.01993049647288i
-0.588564819114071-1.9071620574489i
1.07499987659769-1.28264473586681i
1.75334885900057+0.351140242511258i
0.888621862036234+1.86058454942531i
-0.916274678982329+2.18883004718415i
-2.49763500596926+1.02259237111492i
-2.89935259788676-0.934564363191923i
-1.78095895556939-2.46386897793029i
0.125493993421723-2.73843931053651i
1.61936019096622-1.77886196501224i
1.77095853606811-0.274034096919916i
0.701143116642003+0.600943407198562i
-0.661813052374215+0.2000993396427i
-1.22918954248366-1.16715560432727i
-0.267750972858406-2.57017312384255i
1.73775360959286-2.96337730858272i
3.57020250717457-1.80035461724595i
4.15210826177903+0.391297839100383i
3.03456682223072+2.38939770113329i
0.962370718595943+3.11523246645493i
-0.873407810343833+2.28232684800973i
-1.39867345361824+0.642157019827794i
-0.376927589554473-0.715243316625324i
1.1515911392314-0.751485194544195i
2.03817057551002+0.524484027459119i
1.51833821539182+2.12101103554039i
-0.30799137162005+2.88334382701611i
-2.2132945654251+2.04984736938112i
-2.88258574422606+0.019340424408713i
-1.82187375516907-1.94239316271966i
0.278916327337981-2.60403066106725i
2.06547355957927-1.56710169689489i
2.43315175120065+0.478775597674304i
1.16038494652151+2.0785280739226i
-0.80954153200479+2.18986087730138i
-2.06009183204515+0.78150500708375i
-1.71275999775449-1.1345192326876i
-0.0374375265608936-2.06815155832661i
1.71439088668966-1.36437821212667i
2.19718860927999+0.542433697411625i
0.975578709938086+2.33349854026836i
-1.19635697239254+2.61861038141976i
-2.91171421063492+1.11145525877173i
-2.99130450234025-1.28122068808664i
-1.31367973573682-3.04668789728387i
0.945849211372397-3.0402029415865i
2.30931844120105-1.38858641219916i
2.02901399252231+0.685646268648552i
0.43045751543806+1.6994618522606i
-1.23916649937886+0.961237867305484i
-1.68072449326672-0.921962802125271i
-0.451395096765893-2.52393237224687i
1.56853015174696-2.60080536729128i
3.07530563115701-1.03381663045577i
3.00092708400606+1.23048286442552i
1.28734770167772+2.72644197242575i
-0.815377146471724+2.42079252967485i
-2.00385409055946+0.623353586109611i
-1.5350919645863-1.429555766431i
0.195001089729483-2.38035591860129i
1.96062991225875-1.6466334618531i
2.60494108578249+0.140692054892828i
1.6827217901998+1.68651788383929i
0.00678831098263982+1.9216219009361i
-1.19100523625909+0.73210662767055i
-1.06473783893825-1.03963403685625i
0.451375680509714-2.00202560982736i
2.2846381753106-1.41091193204886i
3.24325368712184+0.377368362919696i
2.63270282272963+2.38243554394453i
0.71654612257545+3.36822535127399i
-1.29374213716797+2.7255183198635i
-2.29361321006072+0.97294593313772i
-1.84823565643635-0.652834773310143i
-0.47688211641917-1.2376642114388i
0.77367203845299-0.485269984433524i
0.911502207865606+0.887662187519i
-0.21509167984492+1.6453763586424i
-1.83218233257301+1.22227806813131i
-2.78457031769204-0.428812699413834i
-2.29157770860502-2.34772213201482i
-0.581988442914191-3.38826231895573i
1.47521481418601-2.99980363408443i
2.70135502892065-1.37764054538246i
2.45660232955083+0.338260670201207i
1.13278453755303+1.20016057663872i
-0.271104649116236+0.84421699237582i
-0.672933180943652-0.323631643563259i
0.168906396193269-1.3226695779683i
1.62468208032803-1.22532310946725i
2.61623036759924+0.0857894708742593i
2.20737136020777+1.83761098596035i
0.481242033313037+2.8847877915617i
-1.58395277345879+2.46902567507398i
-2.7902064621687+0.826902627291938i
-2.43528044667377-1.12202288593409i
-0.766386620595573-2.18232648252166i
1.0231406377551-1.8196521540467i
1.73567198447046-0.397552909380398i
0.977080085839169+1.02048379089564i
-0.616648297771407+1.31358377167288i
-1.82390908284771+0.171079601176993i
-1.67271380325456-1.62832280809874i
-0.0809476972161952-2.83436316178773i
1.94300710354807-2.63107703705961i
3.22365765360796-1.00366944137368i
2.90240579091456+1.01641208757672i
1.25433979729239+2.17488569714045i
-0.51651730265678+1.74404882492966i
-1.23635837802655+0.0960196494208375i
-0.285408508281045-1.53513423449751i
1.55263474100316-1.91778869115981i
3.01149964453906-0.68224271291954i
3.10647607782038+1.38131186541969i
1.65930297223003+2.94601066831201i
-0.373550190186166+2.98091245794462i
-1.72896586229899+1.53979323549239i
-1.50862848049813-0.361856836847843i
-0.0264421459120685-1.32979822550993i
1.51325442905504-0.783823211224622i
1.97487520610308+0.943297786991576i
0.819525933178477+2.65033825555256i
-1.29278523212253+2.9154341589571i
-2.99381469821861+1.54411513725079i
-3.29408145828461-0.70965153321375i
-2.02178507260613-2.53335413828488i
-0.0882785491985195-2.82308582679681i
1.18121832387528-1.65609521671906i
1.07743689025849-0.0973428507977679i
-0.229841096073767+0.62892844618355i
-1.63607868050572-0.176418121688563i
-1.90022169594188-2.02134080939635i
-0.64133449125924-3.67294696619824i
1.53453743158671-3.97885538119383i
3.39364585027385-2.56043028687571i
3.78619982325131-0.370757101925108i
2.70505819891531+1.34612833258537i
0.972780371041136+1.66654767133851i
-0.229324434923275+0.476181014025062i
0.0379978340989162-1.04993527688018i
1.41574502562373-1.60503015137748i
2.93947326252861-0.66569448058796i
3.40433057146422+1.27018343559282i
2.2840550630754+3.04651997494004i
0.285612102893201+3.55036823382226i
-1.47764775425101+2.39213318148899i
-1.96741189995779+0.521026846141757i
-0.971269817092306-0.853361467018802i
0.689091208953557-0.933451846839092i
1.73985795673558+0.338353256270468i
1.4169175100522+1.95677601426367i
-0.145430002241139+2.74369031622146i
-1.95369785462203+2.07658161404897i
-2.75474437358349+0.311043336235088i
-2.04599497706795-1.43262598122108i
-0.3616425997217-2.08981411781033i
1.21318433337705-1.35624568524359i
1.65495513513981+0.156835385731561i
0.736633737721644+1.26474975504853i
-0.785602892118334+1.14836197695277i
-1.79138887415497-0.127461496166584i
-1.43775693015633-1.7951104181233i
0.107446838063452-2.738200351756i
1.95930954550453-2.31516316373778i
3.00414194009141-0.806127557207315i
2.62537312152915+0.851284418543339i
1.22760179274742+1.64178836280623i
-0.219330776890931+1.15935938518291i
-0.635795104854938-0.116262588534783i
0.185585446882416-1.14550613563916i
1.61389520727856-1.17875416449922i
2.60646419665422-0.0687124425402729i
2.29249452918669+1.55915259035832i
0.81512438301705+2.53543367021307i
-1.05290150294389+2.24668970501072i
-2.14996412437451+0.863016318729243i
-1.82119808094842-0.82226038252429i
-0.452935144567401-1.80984706227648i
1.00185317195922-1.49755048880805i
1.53279620155211-0.286813840007742i
0.850232841401799+0.79780030240629i
-0.51436342797591+0.945607884113919i
-1.48805437640535-0.102932486127191i
-1.26959807283669-1.64191640578815i
0.206498113210737-2.65950392316713i
2.08946914090713-2.41527925987425i
3.14672804132761-0.86800061151767i
2.87382411413781+1.01154007737434i
1.44458785435731+2.16583736070684i
-0.197305882321004+1.98985151866053i
-0.920859166074048+0.688880696760807i
-0.364938525912883-0.609384953467897i
0.980465525312391-0.935369048919896i
2.03778195578932+0.00608379135376644i
1.92644462654879+1.66101181261161i
0.579586318033696+2.84249137227713i
-1.23735917438636+2.65083749962496i
-2.39078406665972+1.15352179878838i
-2.15099318883235-0.733793387779112i
-0.690210300723012-1.88165514899138i
1.01015060448187-1.53311955870242i
1.79366566327679-0.0667195300391992i
1.17082023994947+1.41679419367204i
-0.276028892724815+1.88276998645663i
-1.54036512979225+0.926723846326947i
-1.71620573219328-0.768224659749465i
-0.514886044060829-2.02601426953439i
1.2092123518745-1.97072513040303i
2.30081897242556-0.624902099239893i
2.04498041425355+1.1035868472188i
0.665912984939498+1.99655261491278i
-0.872268869065138+1.42635971481179i
-1.53713694482905-0.182753150580774i
-0.825035170575037-1.77915949854402i
0.732731523785232-2.234236523435i
2.18604578442928-1.28889658684061i
2.53853555382942+0.34627966525898i
1.57013317498673+1.56347784625544i
0.101414804113537+1.50598337962441i
-0.840326834435882+0.292381996631119i
-0.523629944563634-1.18794370493901i
0.876669303945807-1.82826954951577i
2.3620914012635-1.09787643439448i
2.83747965132172+0.526728648407313i
1.96749638419029+2.02507495666384i
0.335477926247148+2.41216310178269i
-1.08435367914674+1.4286858643507i
-1.40699034351216-0.18234010803299i
-0.441785796234399-1.36030106402487i
1.03336402489932-1.30919025524625i
2.02521631613739-0.0841665880653865i
1.76410740828546+1.37125220442547i
0.386072279280528+2.07635209460464i
-1.09361807072196+1.49378002859377i
-1.75030699495808+0.0484974257463423i
-1.07282108050635-1.29434993663614i
0.48098891393901-1.70582321967345i
1.85369420813541-0.815112515305824i
2.14379580124385+0.75841462033504i
1.17056213944248+1.99747780523588i
-0.418156619417673+2.13520290945791i
-1.5535870966812+1.15956039076661i
-1.54672484848297-0.196058368435683i
-0.535672035411749-1.017751860009i
0.769529980307411-0.77132443203511i
1.34219578648246+0.299623715455479i
0.743808769921577+1.4681744913007i
-0.604851114732553+1.85037890255459i
-1.79925533428442+1.07392592380437i
-2.0621695826035-0.386451869629985i
-1.15399936526252-1.60198611742241i
0.41716356149595-1.86352400534111i
1.54452341239806-1.07481880631167i
1.61624653313687+0.198296421561483i
0.740806876828685+1.05355624275258i
-0.436930983371176+0.85832321094496i
-0.935908812315483-0.207061782429578i
-0.337166660942516-1.34971986956904i
1.04554607129167-1.7985065093233i
2.41699905141833-1.12479706879204i
2.8034396946305+0.346184561264253i
2.04969762133213+1.72150746143277i
0.649084042796339+2.14695149809919i
-0.56414517167967+1.45313157505838i
-0.680358054316783+0.131369703976236i
0.183679785146274-0.84973480917991i
1.34962692674702-0.750923027920737i
2.0427202714738+0.335093910069286i
1.65014271450435+1.64886610514176i
0.343417358664018+2.29322967689506i
-1.04947207797362+1.81488846692087i
-1.5727365786144+0.416697483087947i
-0.975191162612943-0.921975962559788i
0.314134130436166-1.35099228565182i
1.37093332997605-0.646781782479889i
1.46080430530771+0.683838954846046i
0.554439747888554+1.65490814392233i
-0.844420073475393+1.55299224838673i
-1.69436288175852+0.411314556288029i
-1.44152994062689-1.05396440896384i
-0.274000803365548-1.85313995662439i
1.10348301447057-1.4384973727708i
1.71682871081737-0.127986535294642i
1.13755949009055+1.21215387631235i
-0.197595050270149+1.6209368700912i
-1.3535960674188+0.870521324874226i
-1.61006488222828-0.572752122782087i
-0.746465664361573-1.72277632465609i
0.676178709898542-1.74289023468277i
1.67943521604255-0.654105101386958i
1.58116860396426+0.812132644041012i
0.494326355567781+1.60181326739671i
-0.78126833904766+1.26485114137218i
-1.41991865477803+0.00250177716882794i
-0.931602800791338-1.27806853134175i
0.382365182709875-1.6033209137396i
1.61179809790633-0.861775002619874i
1.91834168611868+0.493198098152369i
1.17010759592794+1.62409375852946i
-0.123127255481796+1.68535875272999i
-1.08168628290858+0.690061511048483i
-0.929934183052327-0.565719728474939i
0.153536725106096-1.29442133434346i
1.46134397702896-0.898894114542025i
2.13685542751083+0.3981888499884i
1.63965932957756+1.68198937774629i
0.334564911267773+2.13389449832351i
-0.922566085854589+1.46131473718166i
-1.26485973238719+0.18642236132503i
-0.514716858131265-0.837018177264173i
0.792167503465262-0.955109400092615i
1.74072536785826-0.0836059039677519i
1.63125390851325+1.16199981730115i
0.572542069663836+1.84754274457489i
-0.745559684033871+1.51185912055649i
-1.40681127521549+0.386861583970872i
-0.958061056846451-0.848478901018273i
0.274057384858386-1.31707402912596i
1.46529731700129-0.726312239268942i
1.7929794918245+0.476576124216498i
1.01102424546058+1.49235794877365i
-0.347525077650072+1.63050550872411i
-1.38895520489508+0.763247762500071i
-1.43687242328455-0.527333927302613i
-0.471238446186938-1.37354571588082i
0.783089150584845-1.28642455691898i
1.43031546984773-0.30422755436854i
1.02466112783678+0.791866193708329i
-0.129504535706134+1.21475120926416i
-1.22238778606951+0.687494487390017i
-1.52663552471648-0.536303127299469i
-0.786162106911933-1.61250930354968i
0.57252240730909-1.88325304258776i
1.63933045372234-1.16738451491189i
1.75148500063465+0.0968112347577647i
0.982261874916433+1.02277301430006i
-0.116840982915797+1.09520831167051i
-0.774345683021935+0.355082422346842i
-0.478294782814775-0.618466870732472i
0.482545301727612-0.999487052497172i
1.41427139953922-0.466410423849592i
1.66959667700322+0.714083814786911i
0.919244789201283+1.82477984649375i
-0.382486241705652+2.15300776062941i
-1.43736821128426+1.45121473208641i
-1.68383973331267+0.193053790779641i
-1.00081904212471-0.772345621287059i
0.0129611632070327-0.961413606274325i
0.663087787788626-0.284955457254861i
0.540165091696732+0.659579563808608i
-0.280576053945989+1.07261857677141i
-1.10117555494504+0.588335332950615i
-1.27209294910467-0.577332245859425i
-0.546871427143724-1.61582599183612i
0.764882188402548-1.86383049223813i
1.88096925086235-1.13485375027787i
2.18206727891678+0.179401207752802i
1.62750675285873+1.29261569254452i
0.616724439947857+1.55059691545348i
-0.1599615287565+0.896297541311151i
-0.123188116760036-0.0543808112570482i
0.62146257693314-0.519870356468214i
1.49239947116168-0.0928187585063388i
1.78614765886236+1.01087180933162i
1.18247284599203+2.10434909886236i
-0.0662045196838573+2.45292644267309i
-1.3075251996376+1.77410712227763i
-1.81323237792328+0.478003155163732i
-1.40296150630492-0.678388325618899i
-0.422747966829462-1.09088268239322i
0.339231750664338-0.59855597310765i
0.370487860214449+0.24695017547543i
-0.354010390791544+0.661236407633366i
-1.28234566035155+0.195068284545912i
-1.6744035279867-0.970683006072345i
-1.16375660838144-2.11750619176073i
0.160010741737591-2.61534974619678i
1.43019036128715-2.10087703264739i
1.98926279405599-0.922111689429156i
1.64200601018988+0.0920609703324223i
0.737456440200902+0.436147542434902i
-0.021751192191191-0.0546922247827982i
-0.0261732571865394-0.919049696587837i
0.818970311675434-1.32881199685678i
1.86322593541875-0.908027329509206i
2.39374423652943+0.210988759563855i
1.96561206582098+1.45558514683741i
0.807424539311023+2.05019920322484i
-0.382522220866903+1.73777632398381i
-0.933743250430706+0.851637374648893i
-0.535076504303378+0.00513575424365079i
0.342718072119194-0.120958866328828i
0.968332506475753+0.567134302816361i
0.825152885659875+1.52052080102344i
-0.206975922232674+2.03947706800456i
-1.38947055147324+1.71770187922441i
-2.00874878259104+0.717742832592596i
-1.75424151179032-0.421781642994495i
-0.731722830626803-0.975078646235188i
0.272740941952325-0.643227757911934i
0.608727738042896+0.163188594051633i
0.0795131049578347+0.858760649139273i
-0.883593283953133+0.904002178697063i
-1.52872683868857+0.10633826922559i
-1.35650678475006-1.03658194768143i
-0.33107633074781-1.74997264970904i
0.936801055004816-1.6701086015001i
1.67750531862735-0.83160731104077i
1.536151313165+0.193393668048668i
0.758708737028347+0.700357315469374i
-0.0221750074846765+0.464141562903105i
-0.180092883338326-0.336717472066446i
0.453204313930699-1.04802740738478i
1.49296792470639-1.08085223380291i
2.22130582709527-0.309584940126459i
2.15159263971267+0.851772741552945i
1.38390251327502+1.71837082100001i
0.231206702032512+1.78515457220594i
-0.517650176073499+1.11647770126527i
-0.483329823947977+0.20937649124491i
0.048248174789172-0.342836450136481i
0.724694789425022-0.114709498063002i
0.814352776465375+0.623396955277045i
0.203292073396428+1.32211496593656i
-0.74675420589488+1.37186132107387i
-1.5650714851467+0.594401822245502i
-1.636854268389-0.535474448157455i
-1.01548932666331-1.44554408836346i
-0.0551487958615477-1.63917134967413i
0.669198399163348-1.09668711606154i
0.647008743543012-0.243156233425881i
0.174499749412853+0.20363144671915i
-0.4494784464782-0.0480717148586062i
-0.670428073678035-0.788448128411153i
-0.0987089071044001-1.54067460041257i
0.80639839977084-1.62849163923379i
1.68018034956697-0.954378422797778i
1.89863131320738+0.203255242503778i
1.3441243344412+1.14301180215761i
0.385739266758716+1.33389435001884i
-0.398478454689448+0.861965895196812i
-0.367953736851124+0.118321295500182i
0.126801479050128-0.284399632172237i
0.788003671983984+0.0217912687942913i
1.05710187528335+0.881409311100657i
0.5489849857367+1.70553978204235i
-0.407738895671301+1.94182351737737i
-1.37511039093828+1.31584140961189i
-1.67077426791231+0.218730992845001i
-1.20423957164475-0.657387719740905i
-0.298632416093696-0.918248016980875i
0.450149659083077-0.482769512632575i
0.563719669093476+0.245848449141568i
0.0811222888182298+0.701541672631339i
-0.632478608972173+0.469367765778495i
-0.939415834233764-0.329308596080391i
-0.56362300048267-1.11168484121464i
0.367032118523066-1.44308567869427i
1.32797762546469-1.00360320179747i
1.71301528594076-0.0975549122586317i
1.34501958890078+0.621857101126266i
0.544937760326567+0.826516660439169i
-0.0765578970661239+0.374428260271905i
-0.105934076053415-0.334704622003005i
0.508730072109151-0.720985683684805i
1.29936821597847-0.546481269888211i
1.73268463504149+0.165513645829091i
1.44072832563054+0.975653161849732i
0.527012363676887+1.29069920583311i
-0.306316687724916+0.975945652885436i
-0.662781955046688+0.256537228756196i
-0.329767769591413-0.43193386379182i
0.431567689642014-0.603939729511708i
0.989755480585739-0.151594094550209i
0.961991757936802+0.544587320014922i
0.317063854118196+0.978238094979924i
-0.54362132780457+0.846568486267231i
-1.04912981916663+0.17124405846138i
-0.863184070141045-0.62301686912869i
-0.15440583971702-1.05611499891666i
0.583232543274195-0.84367717160492i
0.850123745599058-0.145309789196016i
0.456618631473979+0.526499965738756i
-0.328885542992679+0.73770131641553i
-0.929271915043899+0.264141675151922i
-0.951152344591536-0.561817980327208i
-0.3198060562764-1.12212880434611i
0.512090620536473-1.09420113831881i
1.05569692539212-0.44659029912155i
0.986875827769212+0.419827826328774i
0.295218776074186+0.954917354055542i
-0.426552884760947+0.831802192273303i
-0.743537387482249+0.201032441554018i
-0.432262239205148-0.39747246738228i
0.244459538903198-0.59775624598924i
0.845621507331984-0.188114809498808i
0.920146820388553+0.590408681086578i
0.292952415402708+1.18789746525831i
-0.488751212296186+1.2457018743921i
-1.00470668629535+0.660093847169991i
-0.946051225627017-0.158115941951967i
-0.34540878899531-0.693405034297367i
0.365710621133966-0.632644186093174i
0.744308318748077-0.0462534843006587i
0.527967076123344+0.557765208634106i
-0.0519600088329928+0.755093317564641i
-0.557767144598563+0.318511412298351i
-0.539656293911395-0.454775634258161i
0.0753551802316043-1.0788092784853i
0.880491376340192-1.14774416942441i
1.48755635620408-0.506314871511742i
1.58565706639798+0.362518541643916i
1.1417141788974+0.933726200301433i
0.532656805600042+0.96283851581642i
0.138946369176275+0.500894608645725i
0.221133220010184+0.00424925819203386i
0.661348992337449-0.0668002530006674i
1.00109798445469+0.288558615956442i
0.897061828472654+0.997824135107719i
0.276450875471381+1.49528773260949i
-0.554824809496115+1.36844233535175i
-1.22602053729361+0.700966401464263i
-1.38409486457077-0.266988118339028i
-0.961383725619666-0.880841193719852i
-0.358434564200875-1.00172424604165i
0.0578751463694304-0.706724566035914i
0.0244596781953239-0.335134273967115i
-0.358129810043811-0.324402345931692i
-0.694101080186988-0.733109629159254i
-0.601139031716286-1.4097573091913i
0.0554370517684453-1.8574771532313i
0.952223502678892-1.77816289547394i
1.67105704850556-1.1101519470041i
1.84896316687903-0.143504830331247i
1.46194037210883+0.541750230779436i
0.804140957860307+0.787834416174173i
0.295174094224061+0.662999856001178i
0.190107112512476+0.347151115908065i
0.422600472608744+0.28092953074316i
0.737120894905067+0.669822066283739i
0.648756041927892+1.25015420999687i
0.0225378167521586+1.64728753217722i
-0.846534230900669+1.62261713935069i
-1.56910331036752+1.07522262642809i
-1.78221262244398+0.228018505718794i
-1.37616820712369-0.480232117981178i
-0.663703694676774-0.814454994117458i
-0.106156793211222-0.667217674744291i
0.0623166435576843-0.292120872558588i
-0.126232053756135-0.102638755996723i
-0.414815497978607-0.270546666460338i
-0.374557733526131-0.72238966325243i
0.153933842483171-1.09883773837142i
0.895114316073864-1.09017172841521i
1.54727552547173-0.614829959951638i
1.75270264017544+0.136002068431404i
1.35848641802507+0.848955822284009i
0.696992570316654+1.12715620051828i
0.179980819724855+0.905058056702293i
0.0725425150423463+0.477392255065345i
0.342485467914824+0.158444806035506i
0.682580997890141+0.218644797427154i
0.754800400129753+0.6194326590036i
0.363102573537881+1.01641067927716i
-0.31987224903488+1.03215693234893i
-0.872311136624056+0.574947514224457i
-0.923883730488221-0.166306863945505i
-0.460307966658616-0.814414750440853i
0.231731666304074-1.02914019115514i
0.74236761760847-0.699501491905175i
0.76861840640137-0.129165057322104i
0.386448707997499+0.251212425845639i
-0.0798039423381916+0.240109552500857i
-0.285280852800297-0.192803246557398i
-0.120549336790442-0.66751323258737i
0.3610761678957-0.755627921648159i
0.80225239881805-0.435352615615054i
0.780750468285246+0.159066234069021i
0.330523664387941+0.653557317572242i
-0.361926344747791+0.684598170099708i
-0.888131185896862+0.205951581886371i
-0.929937749924398-0.518616189111962i
-0.541239669456186-1.00546462461093i
0.0166734471559542-1.05379666287004i
0.380930593455288-0.668359205139551i
0.344790854649403-0.165259123943108i
0.0205675980385388-0.0159031391721756i
-0.207125601705346-0.236998615942955i
-0.126026309183772-0.639436031297178i
0.305244327596393-0.946054247347071i
0.911082577715475-0.793309794816517i
1.32682780853718-0.149865509212231i
1.27263005050357+0.645982229860385i
0.812785333761565+1.19000303584326i
0.211938750887894+1.26474730166104i
-0.253103890460878+0.968394530908853i
-0.370200247838042+0.570809950790888i
-0.206134765103688+0.427357740513691i
-0.0399897482448847+0.619894347720053i
-0.130341792308857+0.92798951023726i
-0.498281578047734+1.06679595558861i
-1.06639404831546+0.79609028725406i
-1.43587179248968+0.147445539777432i
-1.31616756757505-0.672300473931689i
-0.808550859079237-1.20293523642059i
-0.119116857811665-1.26233643510348i
0.446353611188109-1.04057914482706i
0.656806954954835-0.712600085569419i
0.564626720533864-0.552992885155593i
0.443078089542126-0.654655013594998i
0.577420915964035-0.925973782905661i
1.03173412018435-1.03279294514245i
1.54414812403637-0.723387613816757i
1.97128985135085-0.158907884464635i
1.93117134908396+0.542066798942178i
1.41560790071301+1.0796164242876i
0.769401756099181+1.22483401953722i
0.185608000042454+1.04138855986904i
-0.0439890784082557+0.690392486757194i
-0.0188787433108724+0.483441862481536i
0.112575562081768+0.506988320207333i
0.0332914368648077+0.654473264330707i
-0.395541911408267+0.706699528965076i
-0.913222122068718+0.490136478543173i
-1.28655485264643-0.00783456391084523i
-1.3126066875174-0.656358198224683i
-0.92718522758053-1.20241874074746i
-0.316927734784399-1.40086515768224i
0.178877493510953-1.29008076436761i
0.401190725079197-1.0106802623615i
0.311121329366979-0.73494016673794i
0.16627048402609-0.703722088495616i
0.208750123696018-0.831369881298205i
0.482546624415615-0.933250532393877i
0.943625400676513-0.86502573978765i
1.29855852975498-0.484026228852822i
1.3381682706225+0.155780896804551i
0.982789761139495+0.703126264951654i
0.442710926407194+0.949924541087885i
-0.01469290484807+0.91062989208958i
-0.215292742709646+0.629407825265157i
-0.111897214367349+0.375932752810415i
0.0164734777473805+0.35450473435503i
0.0326816304061017+0.485536716461214i
-0.208790503928829+0.716477169038548i
-0.621759605271252+0.772570002939708i
-0.898504388865258+0.404293258230829i
-0.898167440938157-0.112646127243566i
-0.549193467238443-0.524873031703973i
-0.0666516175612147-0.638959270504068i
0.293471454032686-0.452334796024958i
0.382713489648942-0.103961313463179i
0.20665956863355+0.17882695978296i
-0.0259593442443641+0.147633690031579i
-0.0749968318281508-0.137820017594565i
0.129966610218558-0.476066496230661i
0.514720049442607-0.542265617923805i
0.822029246703455-0.26551704985583i
0.880516487689021+0.155506144405968i
0.672085180916267+0.496966268564727i
0.262317072307458+0.548283784681577i
0.0103934973910758+0.226248358605247i
0.0115947159156293-0.218061755662878i
0.269351173279374-0.467585668330984i
0.603123843832928-0.442290770594735i
0.751649156702484-0.149372701553241i
0.696911267528156+0.191296049778119i
0.392237345143249+0.282048119997571i
0.112784918031146+0.100879705071659i
0.0340449887741762-0.210557565413746i
0.185419217930451-0.484988887537189i
0.46532198111409-0.488218390057945i
0.623243440057247-0.195218384539088i
0.6131133573303+0.131697015125299i
0.376679510724158+0.328481312799408i
0.0151257079614312+0.291873280953141i
-0.26177913817443-0.0102768962165203i
-0.279720828961389-0.312933111002717i
-0.105596980291977-0.437524076485584i
0.0286150766281985-0.355721276806024i
0.0478687736720195-0.160557434267575i
-0.0500447313285602-0.0628719930199415i
-0.262786146343606-0.161059930177508i
-0.384826303307767-0.401408084561103i
-0.287083182897015-0.673263913717977i
-0.0577511762610274-0.790585804915005i
0.267447434071677-0.643426166012952i
0.459412029766228-0.403372792321672i
0.492616198298138-0.159498434146739i
0.381657751039121-0.00481320299819338i
0.192866227419928+0.0367918819144526i
0.145465506961037-0.00967003519445796i
0.216029943304645-0.0996127142870122i
0.383044836277425-0.0415596177898822i
0.497450115865691+0.156719272770214i
0.456001779825641+0.412714368998358i
0.221511112359534+0.559127032795613i
-0.0809306991106416+0.53342167985603i
-0.295236406343399+0.396786282834622i
-0.31110377162295+0.145440664879102i
-0.0681286213248531-0.0216473095608706i
0.155337712879269-0.0422828743116093i
0.324720903794363+0.0158104309019333i
0.320324323505018+0.147858739068177i
0.135967556080624+0.194841888176263i
0.025337021338536+0.128857001007412i
-0.00847034075362787-0.0271550259419509i
0.163767591957749-0.191612914744832i
0.448462851908211-0.241921404015133i
0.645926152410307-0.13956424117322i
0.62558997124883+0.0677217258569539i
0.385272897423825+0.228370327227849i
0.173452266051943+0.23402705887527i
0.0201716805575775+0.0307269953552218i
0.0164779719921235-0.225331037902245i
0.221373280952199-0.429941721895802i
0.444009108673177-0.529368353030226i
0.556229912417552-0.399007571425005i
0.519106269913894-0.206639711709371i
0.405692720212959-0.161382494217693i
0.356459885954571-0.213849877031964i
0.41313922970892-0.350275952037825i
0.579818528018651-0.43221664556894i
0.762237597573514-0.322260635488039i
0.763834030561701-0.0459814947250373i
0.582140436867791+0.289426557465363i
0.293203590173231+0.479925565680628i
-0.0231019653593736+0.456863214416529i
-0.236048099477314+0.288624068950721i
-0.318174162419386+0.0917638653983346i
-0.301142072331041-0.0529357837833047i
-0.307564749043254-0.0731516565080468i
-0.436987350443178-0.0584314770661654i
-0.54332852922897-0.149168154043553i
-0.612134982167465-0.355563613158259i
-0.577668533115235-0.676602468007563i
-0.284793873512912-0.944572477894006i
0.071974100110434-0.98635810373415i
0.368046828159822-0.848549868708473i
0.60938884379119-0.557789526701087i
0.723228880817455-0.244678960282703i
0.705545008196494+0.0130339484376534i
0.62562328842913+0.155681352616482i
0.629299457043717+0.215001763661992i
0.589314135372994+0.345452584973284i
0.49085292902893+0.550254520307792i
0.380126289659574+0.873261683993386i
0.0994398541528139+1.03833155520326i
-0.230610646444624+0.980481333724683i
-0.563573384069886+0.787749871973561i
-0.748484707981941+0.383292695758407i
-0.762065204888821+0.00778617768560092i
-0.640374505865057-0.234686693209i
-0.419263710686834-0.425069189385916i
-0.196068219628507-0.556064123593747i
0.0324502047909433-0.653246904546685i
0.21768620475974-0.794406609775634i
0.448167687114902-0.868426744293325i
0.712298604609146-0.817176932910236i
0.992350761756339-0.686675637793979i
1.25751365180755-0.392556138664184i
1.40040901214152-0.0364438325180156i
1.30920344165772+0.279214958032164i
1.1256236667365+0.549110693907505i
0.848574614840631+0.674646503920036i
0.48157451688262+0.736858076821691i
0.261740450231535+0.769701221557058i
-0.00245007337827949+0.687950922223789i
-0.242934584887715+0.550073074087808i
-0.412597226793151+0.350845109726786i
-0.635414813607825+0.0620734475804237i
-0.710062217089094-0.264467597959958i
-0.705442105959405-0.578119750142916i
-0.585635943047403-0.879236012372511i
-0.275655692021115-1.12048471129471i
0.0533126256282255-1.19982393467948i
0.343047011983491-1.19099571101951i
0.552887679867694-1.10355888626339i
0.711662474973128-0.923791614221572i
0.813802541149043-0.681843922833145i
0.914881099839102-0.429968411128106i
1.01981613275623-0.204085403054192i
1.01484097725828+0.131905040555313i
0.868773541518565+0.420679686766476i
0.583717905228822+0.6442532499116i
0.22530079447658+0.82241281822895i
-0.134402704743659+0.852251297254433i
-0.416408611978822+0.76422963970693i
-0.581322380773852+0.51274703676182i
-0.652321266801608+0.343203834978692i
-0.683138829124882+0.159341358227678i
-0.704003518183917-0.078555863793304i
-0.697019018438992-0.208027558422839i
-0.624466264123834-0.41528624365449i
-0.46954170986296-0.550504707885754i
-0.20292736309731-0.666296871473949i
0.133271455791985-0.779307113285704i
0.388269073168711-0.711719434962316i
0.577296531692151-0.541585903946101i
0.721424214282135-0.30902707806878i
0.798034217993689-0.0895989064310875i
0.843912229270665+0.105347885228192i
0.832793915169837+0.236182785270146i
0.796084882569977+0.353812427963162i
0.671711084941317+0.513771768445575i
0.499202677467534+0.615155832671614i
0.315064542394825+0.631597736517407i
0.106854206821067+0.59854649833216i
0.0074879224715256+0.5373956426463i
-0.0965392155114262+0.383164160232479i
-0.166402239939142+0.168404488845235i
-0.192634195240471+0.0299277685490905i
-0.226808153005935-0.141674823036962i
-0.221751900730627-0.332259514937095i
-0.173168650342829-0.453690542595823i
0.0429161890927355-0.641909532362204i
0.241882454522327-0.750032917985512i
0.39653261351856-0.761179695735061i
0.508329428713956-0.741974826451367i
0.616160847965774-0.606934387221644i
0.696874399240308-0.471763073056411i
0.684442012425169-0.341594868412204i
0.758920148728116-0.203289221729638i
0.732895573667833-0.119779252123729i
0.673488615931489+0.0432909586960339i
0.50407164723562+0.258958912616606i
0.213646028033749+0.33285213632138i
-0.0121386748772411+0.334599591105499i
-0.241326773828612+0.258581586293096i
-0.342537113100498+0.079149776742707i
-0.421801684681677-0.0867421536864426i
-0.517087212565404-0.239313404309478i
-0.53810678873716-0.348822965687866i
-0.530418535364291-0.490895394638883i
-0.424367009905537-0.67843848724413i
-0.262375409918378-0.801622810971945i
-0.000478345843145586-0.90867757460939i
0.300976454126973-0.903904889188403i
0.504229199984053-0.768836038539743i
0.653071641980211-0.531558074328976i
0.718156810504238-0.222703001977517i
0.756685393881666+0.0142197062023141i
0.74350330940237+0.221312568405629i
0.680338602812811+0.407314546026013i
0.545602979762406+0.556919753273264i
0.357040592495527+0.74046659443654i
0.100406136807914+0.864463773053438i
-0.247340580435267+0.878253286160176i
-0.511970126222535+0.748861474015244i
-0.688080637471491+0.383279664630997i
-0.753350799499699+0.0234852137753499i
-0.666686499914528-0.282699514234545i
-0.479388118618048-0.535481499606184i
-0.263269676498395-0.663892732922851i
-0.0190023881618184-0.766077263385515i
0.267412167114706-0.830022860104988i
0.525925090868815-0.887056206367319i
0.789951640481606-0.898566282995002i
1.06277513523193-0.799906343276202i
1.28300376759663-0.519100567967465i
1.42627400689682-0.130154757791915i
1.40826445399723+0.23592867020645i
1.21381140072325+0.576275530851205i
0.891052454765794+0.758591626024544i
0.539210475778823+0.754733070255787i
0.197524593919497+0.677961394250303i
-0.0794505639319518+0.541560245065234i
-0.229381406685531+0.411721191388014i
-0.375739296108366+0.25390879829098i
-0.502428861495681-0.0130985565354524i
-0.575637982308765-0.317808763908449i
-0.587665951438483-0.657790413622579i
-0.438652337619977-0.98927767363268i
-0.144618028958119-1.21866273845616i
0.242714707571638-1.26370210776975i
0.578759086068933-1.14429821990176i
0.805027720594638-0.910810628614416i
0.908304918195809-0.62499968741907i
0.86267529212637-0.428420744782372i
0.793300019240576-0.234936690581667i
0.755224416206574-0.00812699859201111i
0.687489343104908+0.212977842735305i
0.56929107642945+0.411797792291418i
0.355246004082367+0.613209032521425i
-0.0482900429457723+0.695840640868082i
-0.4154277635903+0.540697894126024i
-0.678868232660264+0.304112570846943i
-0.804293342688302-0.0355954074960996i
-0.636174247441512-0.326400220794242i
-0.430584414487843-0.476909621687916i
-0.231055350149008-0.552991881514003i
-0.0761083703277673-0.557137555838088i
-0.0252070143977565-0.564813460141152i
0.127902925910929-0.577162540326621i
0.341782807154312-0.631393294632161i
0.639867308295889-0.564044361703637i
0.965273738633226-0.310945768903107i
1.10379693120792+0.00935615413474212i
1.01350777307953+0.382057077986139i
0.70275113724454+0.690948440345088i
0.3327812934747+0.81108677404712i
0.0889915047303632+0.712600910971523i
-0.0328831989733849+0.544393505825635i
-0.060564713846824+0.342497036113022i
-0.0257697998627891+0.199923092188299i
-0.0671043853895908+0.202847976316721i
-0.187675148009681+0.103052356950293i
-0.303238424399235-0.0860804325258559i
-0.323058421820288-0.36882999825019i
-0.108777519909499-0.710640797909239i
0.237430390210497-0.911790405782297i
0.585966585594502-0.940204120042847i
0.836715018345981-0.72940521602588i
0.910312996767037-0.484350595259409i
0.879905680129733-0.29333384252204i
0.751942840015965-0.174484188770285i
0.719203598453466-0.238202660915197i
0.781099784898911-0.218353521301862i
0.797977451602051-0.108353813671696i
0.771236047607866+0.0705467680330384i
0.574004330087364+0.331498404027911i
0.237166901315579+0.388605249367774i
-0.107302864653912+0.255604080480495i
-0.263537064688377-0.0365657594973807i
-0.230028961620038-0.364771130579696i
-0.0842693663197496-0.535659515257466i
0.0997672087898572-0.560307993811531i
0.18051215086516-0.37521833645624i
0.144886456207942-0.231916840322196i
0.0216709978368023-0.26490561545799i
-0.0353726446916777-0.39952279853712i
0.0496786320796998-0.577522478536477i
0.259625654283379-0.625829612252106i
0.451290489852159-0.510658789112926i
0.531084387348203-0.217102016346196i
0.44235549086343+0.117320896395978i
0.220037432801187+0.216200366500388i
0.0340376168287529+0.0894988403869563i
-0.0831445067211606-0.104923637078074i
0.00173598720781074-0.281033894297237i
0.230921737954374-0.281185273329526i
0.401308036379053-0.0901554570463364i
0.412705149126435+0.147074247981749i
0.286840342368311+0.285148038793364i
0.0633301761871417+0.248174768627539i
-0.117986811667192+0.0179181169374893i
-0.05483121545502-0.214325950008281i
0.208126253978313-0.262748227721615i
0.451636965654949-0.193663091464101i
0.534027988255553+0.0310990230998503i
0.473528678449712+0.247620935340472i
0.285054342061489+0.246519071291983i
0.106101387169216+0.107820286247812i
0.080461998086494-0.135624720466906i
0.297223162425018-0.306835508174946i
0.583789868861029-0.252550211255848i
0.745276853478456-0.0833207566724795i
0.764774214713302+0.147131642206219i
0.569575798270343+0.276747657146653i
0.322685169142174+0.159329006818378i
0.2393145695777-0.0214839549654107i
0.314468778543389-0.156728844197408i
0.514797468536166-0.181943463278519i
0.65647811600745-0.0218413527193611i
0.571293312992555+0.168446932016726i
0.323226162032411+0.271222071582127i
-0.0174420091897561+0.196464764185318i
-0.237124795573199-0.0820780118146088i
-0.191774483654799-0.449901183449714i
0.0597424039883446-0.710807319289357i
0.336641669466073-0.706658510655084i
0.483647520987115-0.565786529002825i
0.468609118402405-0.432472783955014i
0.310934773673472-0.363795949148517i
0.221216902275046-0.430607033002704i
0.313229569484123-0.581765123546856i
0.558085374774692-0.643661968013231i
0.838413632718806-0.500411882209882i
0.992922100494771-0.145381741492233i
0.875463584756868+0.254706779737451i
0.48326107852582+0.543455499052299i
0.0795387661674932+0.608554029859968i
-0.23211924363658+0.399383704260805i
-0.299887911378317+0.13980821576504i
-0.168750913322696-0.0523416163701617i
-0.0638388158317679-0.0844846780387608i
-0.0509417722547525+0.0823501210098093i
-0.267442090371674+0.186823140395923i
-0.495596428560496+0.0484554811558301i
-0.565424446546909-0.207856200443136i
-0.454712912019585-0.575606105524297i
-0.0781711817878792-0.880591183635201i
0.379526376757579-0.840892620456291i
0.743812736266031-0.54780624870797i
0.833271050377207-0.142694463823369i
0.655855541515415+0.208621005037847i
0.45007954936279+0.328652847399045i
0.378552159787354+0.178355105096966i
0.457878871027236+0.0482523678071457i
0.604996026164094+0.0606738268366886i
0.703787776942694+0.279562048270268i
0.578729371001754+0.616962478526706i
0.254520027347104+0.758579910530328i
-0.105733555163748+0.670455198230326i
-0.325166287298047+0.289579810463346i
-0.289210791394014-0.205431705527915i
0.0130522145785417-0.516909833075099i
0.353621003017644-0.512632834497893i
0.576886052217406-0.278346878581131i
0.614695475146946-0.055771147799342i
0.395647707082929-0.0259408843665997i
0.218827180742084-0.217678000592674i
0.2880342777347-0.489870092671001i
0.629299376259463-0.618887950800566i
0.975213272516802-0.423373352428144i
1.08370551060385-0.0157489437378386i
0.947483681090331+0.418168997128248i
0.511997753250648+0.631779051024136i
0.0613083311437745+0.459984303409247i
-0.172422856642231+0.0573702603710129i
-0.123896563220102-0.314141993301467i
0.122800332221794-0.453756798370222i
0.334794415866441-0.340908958778882i
0.375946108145808-0.0956724091205618i
0.146071092915677+0.0530621240433245i
-0.143965472181617-0.072866834116819i
-0.278991019861463-0.412125205068249i
-0.136678207565055-0.747328624051711i
0.291148249299277-0.853199091788189i
0.67949842191074-0.630023797779786i
0.805324767793597-0.134040206754934i
0.651838519197583+0.258147414694153i
0.265087863346455+0.366305521586424i
-0.0998704554897566+0.271926963929744i
-0.190240521518418+0.0051211317107435i
-0.0396271845863091-0.169306673626427i
0.198753517736138-0.139215734974932i
0.33101582899289+0.0725866458085951i
0.215244859353293+0.31852165525038i
-0.0966315079206513+0.37122501962328i
-0.392957886392932+0.167715840874605i
-0.466169242360649-0.171419217869141i
-0.209583354482812-0.446387428721268i
0.214337016334971-0.567248788799438i
0.555814926148875-0.374337366273214i
0.705886441922276+0.0083176363081492i
0.572628485292317+0.253553201822063i
0.283769414729365+0.346559701632731i
0.100628891086746+0.240706970110781i
0.170331439780756+0.00326231277670893i
0.399864684927197-0.0506838866785464i
0.603816152926923+0.0921465339960585i
0.646825563744366+0.335683165376877i
0.420680035569139+0.565310014985821i
0.0908291613366724+0.594536194865835i
-0.228763164026745+0.363977878217393i
-0.31636285021323-0.0552519826781499i
-0.0225215288949453-0.449880082297878i
0.318799588121758-0.569570966459041i
0.62314885508687-0.425932411423237i
0.709131329474987-0.17185339184649i
0.483749142170761+0.0885074159317423i
0.264372257637211+0.0946099768644367i
0.186059321614138-0.139694627027002i
0.325379843754262-0.385807878568804i
0.577040014863347-0.477524272432239i
0.805036314272741-0.248961133183016i
0.849964212315826+0.134358284360935i
0.536911625654534+0.453179163926886i
0.0991469712177751+0.560477750449444i
-0.290897452212856+0.28821781370409i
-0.433307657286394-0.199624177032745i
-0.23772281564351-0.583663634216228i
0.0598389746809967-0.664074295565934i
0.325859597670397-0.489236007297193i
0.306479764161578-0.174335766155358i
0.0751643986677299+0.0214905964217131i
-0.167481996859424-0.135220568164035i
-0.249620372429645-0.521675731552702i
-0.00364655560515997-0.879425614819208i
0.402750097422239-0.886003481035127i
0.791471629272302-0.523775344246505i
0.850674445050641+0.00943778013926103i
0.517072228999414+0.432017663599455i
0.062506570776342+0.503285527623824i
-0.251583380730536+0.268568249752898i
-0.276431165548102-0.084177419154929i
-0.0474796682324485-0.342672627417181i
0.29150232335078-0.196430244466124i
0.399572513823654+0.205779653937474i
0.194430024156331+0.480373797832677i
-0.189231706633114+0.487308582210688i
-0.555071240248622+0.131390064811162i
-0.518909072429203-0.329410337794564i
-0.109206198088262-0.671335409799045i
0.422334052719676-0.648885492142576i
0.776801623055671-0.253018208516669i
0.743219276381937+0.234910548933464i
0.436063296092583+0.509010057892253i
0.0492593757357701+0.342630699781479i
-0.0523812046766946+0.0267141450877262i
0.208675470329916-0.245343696348365i
0.560754799111195-0.256957894674248i
0.848316025787176+0.0888723308249392i
0.803680087503646+0.498602121384436i
0.345286011467474+0.736599389461455i
-0.16427813951943+0.593460217070886i
-0.417548062301157+0.107149186613242i
-0.29997514019339-0.410214981252899i
0.112227809130545-0.673755045072737i
0.54147312560708-0.528786791848946i
0.718811173995813-0.13729403309202i
0.554415443646174+0.184639381643901i
0.180162773961305+0.221261632152295i
-0.140555782571211-0.070590875001083i
-0.143454614489448-0.479721250000974i
0.20029032809195-0.744320511063277i
0.612989504517237-0.668467484816107i
0.866528729001074-0.350836774371112i
0.770681085093195+0.0164097222602415i
0.363200951403094+0.21755139987119i
-0.0506781996805687+0.11656887035791i
-0.23120879896557-0.197382378597597i
-0.063232368753708-0.534868151120126i
0.302193650472395-0.622250090918997i
0.618372487682772-0.41190810665591i
0.62971494716656-0.0543941628598487i
0.298184238205379+0.239946607502109i
-0.105893451334105+0.274649296348095i
-0.362297467230335+0.0353831468474278i
-0.340808190995185-0.280116547503997i
-0.0629214988494976-0.514294968252194i
0.275405152497084-0.450749339492537i
0.41293391469597-0.146449558466503i
0.22476102900235+0.181416022327181i
-0.120916508720675+0.384803889173914i
-0.43166286097029+0.171480223912111i
-0.49608710445689-0.23520802578912i
-0.232185801090125-0.55527893164407i
0.172568775668928-0.676273916933156i
0.549658414013005-0.449966706510383i
0.579724868803708-0.0345486849330018i
0.307376515389633+0.309641545951165i
0.0666974062795088+0.311076952076241i
-0.0903799910376953+0.0270191031671143i
0.0351516529323158-0.320030167799618i
0.431421728512359-0.45969126036458i
0.816824830397642-0.173304907019509i
0.942178562401944+0.299013936572167i
0.661407335502892+0.774220608073764i
0.177089962671881+0.958451558881007i
-0.289278194639735+0.664719890115002i
-0.478694975906863+0.190070277198397i
-0.247823733416021-0.222433687077865i
0.118604380535875-0.380519211858647i
0.370276412759781-0.130462758457979i
0.311205008149932+0.224563874667135i
-0.0627992518778214+0.299124225966584i
-0.41721265687039+0.0480158041252842i
-0.496828101066408-0.495081357458299i
-0.184458430649977-1.02248500949045i
0.400852105868353-1.20435271181111i
0.91544011778837-0.938650018243629i
1.10505583187535-0.382875717305891i
0.867654351188909+0.0311105700165057i
0.444319640239194+0.0946226212162694i
0.138265727209668-0.138259626468474i
0.17420106753812-0.505524876584476i
0.527941247752239-0.685501715231362i
0.90807302095197-0.442751745785385i
1.0378083722794+0.0671212527759643i
0.715870062946458+0.515621315496363i
0.158660149257463+0.615402162524104i
-0.33560316807367+0.281206192529381i
-0.480323805012271-0.261627425172348i
-0.226687971007431-0.659256473178492i
0.198263690766685-0.653479289284682i
0.513621476467768-0.336445341020996i
0.456879665658544+0.0670370429501486i
0.106747514680674+0.273847324339934i
-0.259443821683818+0.0964470595391084i
-0.399890673817362-0.313089549615678i
-0.189345571243388-0.644356275551619i
0.276300575640868-0.675877594564898i
0.648516770447807-0.363384009542518i
0.685468430045722+0.205045653444513i
0.301916649380955+0.569991638448563i
-0.235827357591218+0.518372748009945i
-0.529668251862622+0.191199806277575i
-0.490591282913757-0.264966254948754i
-0.124240682129657-0.541771908679604i
0.298924319376352-0.443003631105966i
0.522638330563195-0.0745803297458337i
0.381153818856801+0.222099316613099i
-0.0521388466717242+0.297738699176575i
-0.332560767644245+0.0840021004531394i
-0.315903745878806-0.34968960572417i
0.0343274947666469-0.678509224230269i
0.59992171776138-0.673951059625466i
0.974316140906119-0.3046649248018i
0.980760793729077+0.190954256237538i
0.618332327778834+0.510086191281034i
0.161252595415543+0.511172280285705i
-0.0453272996030097+0.18827854675555i
0.048677515805299-0.180237698847024i
0.381391853091649-0.336638625574971i
0.703524697173283-0.198835348602236i
0.738149427918793+0.197668563364296i
0.443201812965957+0.467886382176474i
-0.0114497421302139+0.454820556545316i
-0.392676298077206+0.110904608400447i
-0.343772064188387-0.419776401287564i
0.0602303699272718-0.782433557196904i
0.469937896142544-0.809427286515851i
0.781321443822988-0.471090423546405i
0.699122426188737-0.10067386346276i
0.348788123800546+0.115125503727196i
0.0514005691630499+0.000887557210147125i
-0.0634872194114336-0.396925502836866i
0.167450386136594-0.702490029457721i
0.581129280782-0.769714935429439i
0.880599111134335-0.457581429148873i
0.859486075559618+0.0595776660723148i
0.47028832755985+0.432007101180621i
0.00266375226658336+0.435905046964781i
-0.283343636150345+0.0376699903379025i
-0.275910025465322-0.383488361795214i
0.091028748898854-0.587470838377776i
0.44492941826729-0.437316734863896i
0.562519426423813+0.0420261343701466i
0.359512829310797+0.442120794488991i
-0.16826431075631+0.513913606056732i
-0.542031453359434+0.181653158966367i
-0.606284022352337-0.326772682352784i
-0.301004547255552-0.708466209698007i
0.213473242180705-0.702729763729656i
0.535238978994229-0.280068984382391i
0.471534461522628+0.182808979645846i
0.0721834889852026+0.433627879719885i
-0.358163928548462+0.267304805110653i
-0.545255967878973-0.214811836652911i
-0.305187865630417-0.653011216709599i
0.199207594903441-0.79037588796578i
0.67503125419608-0.529151627197053i
0.777699561569917-0.00323317078217204i
0.527063091184208+0.391651920573592i
0.138990944752667+0.389394873708766i
-0.166740406496631+0.0890413871479358i
-0.0757085552197608-0.373374948742578i
0.383481477063001-0.597855400901671i
0.849488178419101-0.405700303226516i
1.00937823399825+0.0419054381859993i
0.828387589512419+0.51401158579352i
0.355651056967093+0.676140168385207i
-0.0773877938815294+0.390048773402002i
-0.219366839842653-0.119548697792648i
0.0664528605325646-0.460394021695829i
0.556768597393601-0.482001449963933i
0.875644274674936-0.145777890932514i
0.831631554904679+0.297080104057931i
0.391282260292059+0.505709273249217i
-0.0600785290562574+0.335565647666276i
-0.276172311836706-0.140346367073148i
-0.0824473896036128-0.611655033368742i
0.41420870395166-0.775337886918005i
0.800435233588235-0.467693610004125i
0.845502311989678+0.032762523183974i
0.54049301304378+0.368927549236232i
0.0204832484414252+0.377458215872383i
-0.361441671666103+0.0221290199009195i
-0.301689002425538-0.424896040750497i
0.0951377209374405-0.699106256229992i
0.554703264304975-0.584509927882221i
0.747059212819857-0.154850921109932i
0.514497770777962+0.248576216167464i
-0.0103998099436546+0.387601368462261i
-0.504921548307505+0.141770583061485i
-0.622114628548921-0.322621738629824i
-0.295319722642663-0.785435714817608i
0.269280219155123-0.854148575776071i
0.644823917773179-0.49411795360185i
0.621779337583044-0.0254786665306682i
0.256119279971403+0.324386011380124i
-0.218665972453182+0.276238938969652i
-0.446317145011708-0.097875129119449i
-0.317423654765592-0.540773375366002i
0.150754829055859-0.691310909916973i
0.622050921291851-0.420869560013346i
0.748147124664937+0.0342508822287727i
0.464832251134975+0.447296649804776i
-0.00149527180568489+0.554429875133465i
-0.358172430987397+0.262874060748781i
-0.360878250069742-0.197190237413806i
0.0610856517664407-0.529381507331519i
0.551166908334742-0.489666305418549i
0.803568804610369-0.0894559369750959i
0.687581565611697+0.39535396203577i
0.312925843767787+0.660506917161183i
-0.111119519418658+0.450052991955393i
-0.25100140087688-0.00236970520326145i
0.0627623494742943-0.378491532840882i
0.511286334768633-0.478850527362976i
0.847730907837293-0.133731226356186i
0.864035048099132+0.384219732110852i
0.481031182903597+0.734157687086251i
-0.0382101276261145+0.698242524237148i
-0.350230647810733+0.294586233329968i
-0.311077367269511-0.218172944658487i
0.0222806016395409-0.518520291975877i
0.428101542952432-0.419706748306141i
0.582829631897767-0.0415514958844836i
0.401161874974163+0.309336383198867i
-0.0386714698977384+0.337215406806287i
-0.401194576372061-0.0403240233938926i
-0.397794569639763-0.593923761512873i
-0.0227430238452739-0.945985090026098i
0.525102835527225-0.938381805233981i
0.841498195686138-0.528477439865566i
0.810899559047978+0.0117721808288997i
0.449544150822304+0.29378870820305i
-0.0312256909777371+0.200792672590989i
-0.269157203054975-0.198943534165245i
-0.139725299425121-0.593144329213644i
0.290528197665172-0.728687174865012i
0.671033391041182-0.473775419191243i
0.710044885137074+0.0560806759287119i
0.366007918444398+0.431953748841045i
-0.206108788991692+0.448913186025766i
-0.617112425277009+0.0595155837768583i
-0.625593473181159-0.508335667449082i
-0.217491715593895-0.846168665734058i
0.353370016246633-0.801576604987964i
0.662082187645075-0.375550125619238i
0.59238346588611+0.103630428858222i
0.21292271222142+0.306134125932361i
-0.194695602011786+0.13891867228351i
-0.253659945263342-0.259618003946291i
0.0407434511608633-0.603524303393947i
0.524291189038331-0.533626381128111i
0.903524910810846-0.0875590717250444i
0.867213633387021+0.421838293571263i
0.44745021471738+0.809618615340588i
-0.112471754041605+0.764640919125853i
-0.476571976396216+0.383390499182288i
-0.407218592235669-0.0574118928926108i
0.018179643434669-0.297411916379195i
0.434531254080675-0.134911807024085i
0.505887426392804+0.220902623940306i
0.213458853792359+0.558854620362902i
-0.262158122892222+0.558718975476428i
-0.572671400036959+0.138330279425482i
-0.505585376614034-0.368932201715083i
-0.0660219610223092-0.702268389412729i
0.486173740788631-0.664929779447658i
0.7925889550379-0.309175313798819i
0.722681838214721+0.123257344875872i
0.34210214379085+0.357150126441677i
-0.0823386831808504+0.250835295615638i
-0.216773445546822-0.170455655134908i
0.0424992833148083-0.566801114546076i
0.471806506742555-0.625113981106537i
0.828606473261117-0.343319741589343i
0.792609088866856+0.151687362016706i
0.376546617108569+0.470776014955406i
-0.144443826664042+0.411640394362881i
-0.504297846550673-0.0255333539069025i
-0.383035316232634-0.581204503965984i
0.0271877371765442-0.844043432215573i
0.438967860524941-0.769256423058253i
0.652227559779426-0.372831886744444i
0.498545415844647+0.0547725544068149i
0.0939196305684386+0.175939795343155i
-0.279039333239483-0.0619027444315792i
-0.289249290948082-0.534963462391105i
0.0517256135965203-0.85776812079405i
0.535285810899537-0.817380052567256i
0.867746787477422-0.38644215910055i
0.772680198177174+0.205727203499012i
0.338593884304502+0.544012105522995i
-0.182810791611561+0.447098087818969i
-0.432387648358438+0.0956233180506747i
-0.272190619200056-0.339043199406349i
0.0797614431651024-0.519065141149545i
0.458891825283418-0.220665037478354i
0.51253209123682+0.246349518183457i
0.146301493345732+0.636882412319136i
-0.359080627423027+0.613503975408815i
-0.678640725938057+0.20287157583445i
-0.608310758109601-0.342549220578537i
-0.218551649952988-0.68644255349586i
0.292038544015847-0.518906593007803i
0.503859369119853-0.0880357432868826i
0.333279516464906+0.355584647704707i
-0.0580350409321357+0.509623966621835i
-0.46961841869081+0.22868980377438i
-0.559052517979148-0.261506787309569i
-0.198345128948203-0.661026798099066i
0.314783991667767-0.673440071113943i
0.681996100847669-0.322501160219673i
0.673735215718149+0.166444944623428i
0.265525433757988+0.452701794618245i
-0.169141097279388+0.301780867128361i
-0.396013495984699-0.143323791467384i
-0.186287541752973-0.626543762032963i
0.324797438961293-0.738743567207943i
0.720990941935622-0.471620947956548i
0.853247030647891+0.000931364491045995i
0.540771654049954+0.370426915501374i
0.0288308129051267+0.302142322415604i
-0.300855932767767-0.00287755640661227i
-0.309593206846969-0.513345953888191i
0.124642940901377-0.831773044654415i
0.661912882294143-0.696406180284252i
0.87319393831112-0.305265108677917i
0.712847290970599+0.15919423665043i
0.242630386247869+0.31805612804405i
-0.202954979346129+0.0792386913335784i
-0.297873906123252-0.404866068239526i
-0.0531020429937647-0.796039443550832i
0.472133853938875-0.785695441696495i
0.8341703122965-0.399853346615554i
0.808255297587742+0.0837164355862782i
0.428470203018042+0.420073172351098i
-0.116178084806087+0.381888393761665i
-0.407712434312049+0.0208372079188212i
-0.314433036297601-0.374747724317118i
0.0972647165511882-0.546230440063408i
0.437933554478697-0.350687165396649i
0.50136085437897+0.0535119294582247i
0.21250436055592+0.398674363117992i
-0.321598962787395+0.448752725279428i
-0.68807495449858+0.13753662557911i
-0.67574308205807-0.352837914957559i
-0.305867957765812-0.681647917742738i
0.200417767240286-0.67722238986095i
0.481257305467865-0.311338502858808i
0.361088623930733+0.121542781579303i
-0.0474535898719063+0.345004776454171i
-0.439692078371959+0.20477991163158i
-0.536022780468985-0.240783085625488i
-0.285450563819173-0.583421427322763i
0.244454926326179-0.729962365780091i
0.621163732797371-0.47228072968303i
0.601415339818245+0.0414130109400316i
0.277262836249504+0.383198051748049i
-0.188527954476037+0.409204348612903i
-0.460196593731599-0.0195476571922869i
-0.33321735781596-0.548021681787113i
0.141236266680872-0.806620008696213i
0.642961366701751-0.694784954047002i
0.874437150390971-0.214524892417143i
0.69122695982055+0.260789158179358i
0.250137453100673+0.396711829696393i
-0.113985290486594+0.159674367325594i
-0.149034012235194-0.323478746341721i
0.197452747605036-0.69141192824094i
0.704647640800829-0.622733823362607i
1.05125129332268-0.200097949598697i
0.905786521278495+0.352521229011048i
0.420822008484745+0.667781283126859i
-0.116170276127837+0.528166790738964i
-0.418316097331244+0.0712177130272014i
-0.258254431614743-0.452119257806122i
0.137256672742556-0.660630962745177i
0.519131552642416-0.435202241708634i
0.590445670022612+0.0450474042785331i
0.253401093399676+0.372286931190266i
-0.255224394503974+0.283669969639671i
-0.554035513608315-0.118916762483744i
-0.489566399895579-0.671945239810304i
-0.0869030459283104-0.981780853846168i
0.415742058804039-0.832211235326323i
0.659579601440985-0.409056829359837i
0.545639622254457+0.0864698780149774i
0.0467289587541422+0.268725253646219i
-0.386675202102561-0.00716351049271825i
-0.417788296969259-0.440642524203561i
-0.149803218280717-0.786890698082482i
0.301641301673294-0.738691605255504i
0.581690786626842-0.338529533751303i
0.478416338015752+0.11035873874516i
0.0877779768167141+0.378384169504524i
-0.384690183228033+0.230487206784774i
-0.596891277226058-0.230064080733163i
-0.399930799535615-0.677482384195282i
0.0486265244003595-0.811749813425231i
0.516068849387046-0.562613213368619i
0.647199760945177-0.130383747912426i
0.394926140761101+0.249716710741617i
-0.0165752484751588+0.306417654560304i
-0.355089401181174-0.00612437844512837i
-0.270433034897008-0.420674670559149i
0.138940052596935-0.679960574664192i
0.565577822165586-0.5456019613148i
0.824918975900226-0.117543403908031i
0.690098569541168+0.301180785241016i
0.221137679140101+0.517239957402155i
-0.185548849331139+0.338632362434962i
-0.341745518933186-0.101435260269102i
-0.151200401128932-0.467367035331387i
0.329364362622673-0.564502332962568i
0.673638604493689-0.346902698326983i
0.702344576301927+0.00954776012186614i
0.45425381921779+0.297878831840329i
0.0519971954642448+0.261175260061061i
-0.194690843494337-0.0821041470984126i
-0.027110522387171-0.444314668405298i
0.362182544784342-0.633916304349469i
0.746017862757834-0.464006817242604i
0.908487380026586-0.0358326093084063i
0.655778627742532+0.391917391909052i
0.22082507715767+0.525292970955322i
-0.222601501665684+0.349229481239845i
-0.388744590101939-0.066203388415765i
-0.178195843748448-0.474490552148191i
0.184633797070862-0.503727406018675i
0.41087309287133-0.287432994797064i
0.270096701846548+0.0783823233702639i
-0.100798862148244+0.261380090961762i
-0.521427862012348+0.0532399340559757i
-0.70732557884474-0.369537314201898i
-0.490541977449825-0.895797846212339i
-0.0147586014036038-1.17173813718169i
0.460720793912659-0.992743562249126i
0.632060778704721-0.544267182776964i
0.46143492452842-0.158456747422683i
0.142938060942651-0.0305959897932004i
-0.153645273171371-0.237303740080154i
-0.12844490897443-0.685070359733178i
0.267446296644082-0.906429812642306i
0.731725846698924-0.688149090105316i
0.947274713517351-0.160175787244578i
0.716807031327114+0.390550647077194i
0.24886255863582+0.609322378351807i
-0.225082515583533+0.44600303133298i
-0.418879182511807-0.0169482480298855i
-0.176287026174466-0.449950185392594i
0.268117720365671-0.488072968941409i
0.614228672099362-0.12062434530797i
0.520924687746759+0.353222150414627i
0.0634667023217344+0.582916845176501i
-0.384425582273977+0.465803884595416i
-0.568391573094256-0.0249024733628163i
-0.371490284469132-0.573356764635127i
0.0698905498179309-0.738293612846112i
0.503645838993498-0.512617869312504i
0.709543359129694-0.0434943565418111i
0.509953710909965+0.382874404270323i
0.0224673723449359+0.415144009602388i
-0.300394477322974+0.0624017243197883i
-0.236656026410352-0.398219540028754i
0.148112057597099-0.672712708835845i
0.593821496068943-0.524026528367581i
0.795554109315937-0.0763474032518661i
0.666265912370596+0.357331408148384i
0.196742347038006+0.522972378919882i
-0.26207632526334+0.268273573505256i
-0.378827368381708-0.205980260649681i
-0.169557325878186-0.579566163720559i
0.266574827486983-0.614224353510805i
0.561776212047513-0.347768672184225i
0.517090493562741+0.0177576355028897i
0.179557765089097+0.213606504626279i
-0.288323012842193+0.0446023450336871i
-0.48607729910143-0.363823731134626i
-0.287320455196107-0.832841338799999i
0.177293721545916-1.01904573593249i
0.624360084169091-0.809872242895383i
0.7509114484676-0.404573066299432i
0.570709682143086-0.0558492321331635i
0.196869919341139+0.00900330571331961i
-0.116856545262051-0.197800089424192i
-0.104012168931824-0.596476774532771i
0.223247463898779-0.790581367006032i
0.663250719235585-0.626110184811131i
0.862232135705752-0.244305731951288i
0.671818307291674+0.227802291867607i
0.225433194107727+0.44371250832307i
-0.254970351939591+0.317557962282173i
-0.407656332297932-0.0470997687109302i
-0.225541575752381-0.426086786562403i
0.112054308726795-0.566673020220707i
0.420994893446797-0.356086775045437i
0.427681527213084+0.0133649146646537i
0.158411330643354+0.271485938919822i
-0.253453226877436+0.293465417252488i
-0.463069065757705-0.0436214046158062i
-0.306095425044988-0.464993404548763i
0.0883938391492125-0.668849649189803i
0.560152388678381-0.530468155798277i
0.773647515397583-0.0802441126870026i
0.594424884531408+0.361945730317457i
0.160091010401991+0.557681805179931i
-0.199811916899702+0.411723453634293i
-0.302413200239434+0.0208465655210366i
-0.0929923176747255-0.301727702598454i
0.27819511440261-0.35356231936425i
0.47776556139873-0.0784637586153042i
0.389412054002647+0.368389566915233i
-0.0242126791448542+0.544204952214755i
-0.489192558352568+0.33556809657789i
-0.666559324567685-0.183207009178483i
-0.448015769493663-0.745386828574505i
0.0357282937821637-0.961899144750154i
0.468520114001447-0.824006117903472i
0.64849727384688-0.423192482414254i
0.462998778722373-0.0811661067312784i
0.162787014035129-0.0656682287247138i
-0.0169444898656818-0.358206550563831i
0.0997822814332889-0.771101309656881i
0.539926740169635-0.94541590402781i
0.988668294390588-0.725062847647092i
1.219873955046-0.173815061507698i
0.989724665313772+0.412401461544512i
0.444137484952186+0.635050594137011i
-0.055321911156638+0.435534874749738i
-0.238617965219706-0.0126898351766996i
-0.0602993432107043-0.41999370031089i
0.265029237936772-0.477438706771912i
0.476997019351162-0.151100615690571i
0.372753318714567+0.258702611517844i
-0.0325143768125557+0.415882504376211i
-0.516127904260709+0.206209451129779i
-0.721278397221737-0.315776245020216i
-0.49050762866758-0.809640313874186i
0.0115124339018133-1.00039847759617i
0.455609973165023-0.815344132407505i
0.630751025935297-0.316235023431588i
0.439144634393812+0.0841631857267902i
0.0591583282512305+0.134715323289502i
-0.198596129698534-0.0813806332175828i
-0.174068080108645-0.437842346113397i
0.18853572398595-0.592546028224856i
0.564517190907406-0.402564218124751i
0.672171819011704+0.0170900135700022i
0.500280414911466+0.495333945436926i
0.0178733524318838+0.636509858708052i
-0.485888031792529+0.403674685324893i
-0.622557566528556-0.0355500933434842i
-0.406003178106345-0.445869158348153i
-0.030459300537981-0.530257191950138i
0.301201973609157-0.296935452576785i
0.320660296803935-0.00295053959529171i
-0.00404317505323014+0.125976400960857i
-0.298024140153525-0.0124189712219494i
-0.38191680035475-0.369983069045865i
-0.185696228382751-0.719685573114701i
0.281869750064255-0.864833503010788i
0.705650438142631-0.661016931077012i
0.890838811501964-0.242723035987282i
0.72635549111962+0.0875415192776333i
0.393650051071795+0.21217514045438i
0.124978762480989+0.0594219994431357i
0.0561949009123165-0.232224696736373i
0.319162113759026-0.421374434543147i
0.616612332726384-0.356745431346478i
0.735739450339329-0.0282637332277675i
0.626185194496333+0.294079948613075i
0.182344116706162+0.449094703449283i
-0.240838348424021+0.287698016786255i
-0.38082792263097-0.116469482422466i
-0.236884880855804-0.490636427934014i
0.141521790803109-0.681348515815481i
0.448704570519122-0.549105880594392i
0.543950103230536-0.234383245201626i
0.322998090304047+0.00623576907129284i
-0.0462157331960379+0.00542462141028803i
-0.237397798125129-0.267153726814188i
-0.109030500477535-0.62301924723607i
0.232311896403253-0.809880882042981i
0.619003007688501-0.701127433561566i
0.842602040604553-0.30198956905304i
0.656431601449084+0.148034105998744i
0.291666769130435+0.367468685380898i
-0.0665449895700208+0.274039965410123i
-0.216091304116334-0.0509836486895919i
-0.097421086390993-0.315593141700495i
0.146108901833945-0.341162291376499i
0.365918450287238-0.129016308095291i
0.232793777057238+0.225372113503i
-0.109833894928337+0.443700700488482i
-0.510929670361628+0.31406074817659i
-0.783063020601048-0.116234484675833i
-0.619997392185911-0.590306749449596i
-0.247608847148218-0.839896100611298i
0.15003133919263-0.742776274951455i
0.343346345634023-0.407805713545253i
0.226344611576316-0.128379751148831i
-0.00373687848576705-0.0924763720796276i
-0.201288722572573-0.318166845285799i
-0.121638421939335-0.671747878706134i
0.292266180098642-0.831687015413192i
0.749599691012666-0.687533240066664i
0.965216392800972-0.281858453996479i
0.851275227004298+0.241998138320667i
0.47971460604414+0.457523409903215i
0.113237557338214+0.375554337437504i
-0.0672415993876339+0.0397899166756098i
0.0708362254911689-0.295367018897862i
0.410616639978898-0.294829637715542i
0.627234609163286-0.0653150701608249i
0.579270590108456+0.325997965207739i
0.194056842730132+0.510214500121354i
-0.202987126420454+0.354050105407045i
-0.398877321523119-0.0492218209273967i
-0.323544906571776-0.457676488814185i
0.0537619940472254-0.676310705944399i
0.452313663935067-0.59495743540816i
0.65548708980468-0.218213306138193i
0.486194904302802+0.0904134311345493i
0.132539118576117+0.160536029204172i
-0.15117540870515-0.0674039375644178i
-0.193800195994618-0.423460222813411i
0.104627273908319-0.631659282235774i
0.455012052001799-0.557181624896163i
0.610156344271544-0.252493225862158i
0.459446958569815+0.0663442683013284i
0.0802801950859964+0.247266785502311i
-0.291657278289285+0.0882712363597845i
-0.445506296801909-0.321891229155684i
-0.273200353919763-0.643210907662437i
0.0794898964279353-0.756225305243226i
0.359181994471606-0.575808354210067i
0.40225493242719-0.246131373647396i
0.203503687402768-0.0366468964728835i
-0.128136543584461-0.0981700631315064i
-0.30158018667819-0.376547096669593i
-0.123277114416584-0.653602151692141i
0.236976495576311-0.767007420595604i
0.594123693586449-0.622696738203542i
0.726912974693481-0.252356318860601i
0.544320493480173+0.11656841540487i
0.169436359018568+0.243134759721138i
-0.136985751992161+0.111744986305657i
-0.172896237845969-0.204140446392971i
0.0202563724505303-0.438917785970207i
0.353446012031473-0.392506873601507i
0.547449621137015-0.113267025162398i
0.421972984771871+0.229961315827671i
0.0759551326938583+0.393141201188772i
-0.26187948971868+0.216002772788362i
-0.397570141191956-0.150987672106906i
-0.207883517541321-0.478190095509879i
0.184202611155935-0.62003126510721i
0.499396760135261-0.460368372408573i
0.602694138919375-0.115666442870674i
0.393726876524341+0.203526463589895i
0.0868881964717211+0.206042847586911i
-0.108162605096581-0.00363115864919504i
-0.0782454357875815-0.302777064419937i
0.247769361845832-0.529644778401073i
0.575919252026821-0.394399405699148i
0.703916918014732-0.0709104493424215i
0.543733064424214+0.285780216752355i
0.1444591038024+0.388139284858035i
-0.170888351537771+0.149935187202802i
-0.251987143581812-0.217563624602552i
-0.0728908447908006-0.534851515378276i
0.266645483417136-0.558898222551921i
0.481308863519259-0.34588540490927i
0.457660351454957-0.0639748078668653i
0.199370447259661+0.14633524410241i
-0.150836044611001+0.0325752520617201i
-0.287226114989671-0.363171954033092i
-0.148755018505679-0.706930385272598i
0.207516172252043-0.803148915000889i
0.540004277721018-0.637746313853949i
0.622751815615872-0.308399236126425i
0.485110210704231+0.00980316247289668i
0.154803305296692+0.0968351330334082i
-0.119764668976194-0.139992603918403i
-0.103463373210538-0.452601542458922i
0.156244100853254-0.606803956918139i
0.465852778372142-0.533523585406597i
0.620054373923061-0.202850885291354i
0.476942094716597+0.151227354968624i
0.144490000965164+0.286795369501338i
-0.191541178264658+0.154240921647553i
-0.352697966348569-0.218297750463056i
-0.183099025125497-0.540013093479316i
0.14457878457891-0.566309432377677i
0.399135316321048-0.322117552022573i
0.395078510465193+0.00733617631954474i
0.125548964360202+0.168073042973165i
-0.206743956094006+0.100921190016973i
-0.37081864170023-0.222916202737813i
-0.209816111573603-0.579483435265924i
0.158576272269929-0.665383735831912i
0.509969897217707-0.50325954163127i
0.673783301660012-0.136725619801174i
0.518111469136264+0.196047737066776i
0.157239396924528+0.264079092460316i
-0.0582758111776867+0.0810426640082767i
-0.0723745568430374-0.249904114928702i
0.0966318605359773-0.425410853812909i
0.447672867476922-0.333507621066039i
0.631429915728088-0.0487915740189723i
0.509679690080587+0.301706598350444i
0.190819749974164+0.420339437407012i
-0.190497283140318+0.2833156828147i
-0.32994197997938-0.0264036540453424i
-0.178129825509024-0.367876697096158i
0.123883086591026-0.487551135665776i
0.388281053538439-0.337447048615227i
0.409586693318821-0.0650957434768651i
0.200729773852587+0.0855038659290021i
-0.132372499677125+0.0155905480823586i
-0.292547401776696-0.259570799745035i
-0.163979861634196-0.604584529429609i
0.131278026192695-0.772549182327596i
0.495574464990675-0.697479971304849i
0.635585642535512-0.441718011815632i
0.453079076159555-0.126153596570515i
0.216269997353585-0.0479857375866703i
0.0385117208402406-0.233591977186695i
-0.02258354136297-0.491230979385476i
0.246271448768653-0.66111347158626i
0.575234373738152-0.598404522871054i
0.71752671315625-0.353403348766002i
0.683305495367982+0.0213432392764033i
0.373490519202511+0.216378538238302i
0.0830301974160552+0.138269844463828i
-0.0387809182391036-0.0672723093093477i
0.068403459483355-0.331438703540623i
0.32392062253968-0.380702580858985i
0.509053098655026-0.212533438150922i
0.478432904736249+0.108660409770959i
0.195966845566412+0.393692411890267i
-0.100294238047857+0.398217325674604i
-0.366152463789162+0.121548464427982i
-0.355376687351181-0.232715199414484i
-0.113832760406311-0.429072070479062i
0.127142059551958-0.380605087208075i
0.267410402113486-0.130426979774547i
0.157734204123822+0.0683468731189475i
-0.111328510710116+0.147207202093288i
-0.348579898951905-0.031227228300637i
-0.382265519763167-0.384931225969365i
-0.16578546496879-0.625665514797741i
0.194674598966933-0.694296959612901i
0.411766637052613-0.511430862801189i
0.460327927924041-0.195183924401982i
0.303023012653236+0.0229138216068887i
0.0835426326827284-0.00652394657836965i
0.0221620139690101-0.231871019074394i
0.112268291706325-0.469570784459782i
0.375870592184553-0.518988718590535i
0.649470505224333-0.333748201924243i
0.743613860522258-0.0342443776772206i
0.562145343786277+0.218527980184394i
0.29625763167764+0.302278016864673i
0.0530798429013893+0.158498167329073i
0.00537671233364238-0.102215982189715i
0.168991193121595-0.25591599827581i
0.371362704899475-0.240986343551122i
0.458497090735247-0.0319405772491527i
0.322104496610446+0.212566146755541i
0.0974793119923464+0.269609610031739i
-0.204355685522573+0.0976647539822462i
-0.308385833553763-0.199468857610205i
-0.189007183674592-0.469271953020023i
0.0682475344335225-0.584272803129873i
0.319742293020616-0.47988241502571i
0.342191938156233-0.269799602568528i
0.209840561925525-0.126874411069909i
-0.0193882374831575-0.177960375568396i
-0.107570523557486-0.407866193646092i
-0.00544966868313004-0.646841222478888i
0.270593084867058-0.731769002881214i
0.571801121869192-0.605203782406475i
0.712910586717859-0.294450185806292i
0.606747072721055-0.0101482469346427i
0.334740332970159+0.120593003780245i
0.10482812827184+0.070786265533689i
0.00615272751003102-0.142226421975682i
0.136711246585569-0.240536513762353i
0.320985934647404-0.200207524387931i
0.412445591397885+0.0090157526415819i
0.281748046602406+0.279734833587858i
-0.0262702028716812+0.353072006737433i
-0.35996254407187+0.260286874896503i
-0.529393917900471-0.0682717258146276i
-0.402647762940837-0.393329344422009i
-0.137732950353782-0.515607726155811i
0.144763767428229-0.504590103301851i
0.218999290942752-0.321204126155429i
0.0967220911861404-0.133608435782501i
-0.0934840872427817-0.173442658590366i
-0.19103436128349-0.348319398323705i
-0.0389590769425562-0.584158974402989i
0.23975117751827-0.703776232838725i
0.582380922148384-0.550518466473716i
0.754422815352975-0.287158013337074i
0.687381305907388+0.0769556293295801i
0.4506759792687+0.263948142345536i
0.162821748498307+0.217299790832672i
0.0940241009018625+0.0423324604544297i
0.152749724437965-0.150754847176292i
0.356251415695499-0.141912932641053i
0.442381627555487+0.00431689126005869i
0.307679731364212+0.238415781418867i
0.0624795947048149+0.294935660780431i
-0.277215023244492+0.15809569075263i
-0.324036191082961-0.132467961978468i
-0.205234707122547-0.456928230709492i
0.0652000552377061-0.626460771771267i
0.323568220256516-0.583264559044682i
0.389179952501816-0.325686874081782i
0.367584974410347-0.158802856619432i
0.152841593055038-0.119618032688636i
0.0405069952133071-0.273931017609729i
0.116837375742333-0.466024188680449i
0.373366879841186-0.529395062035353i
0.592829637247573-0.437193191228248i
0.650732799913216-0.126036349327664i
0.55449305335+0.152420784808789i
0.227072385020382+0.270858585058315i
-0.0206519844573694+0.113737529610674i
-0.149558324753664-0.138251947980337i
-0.0592222470430584-0.298545673884118i
0.159617205636184-0.365941946261542i
0.264239332315152-0.209416261658732i
0.213436905817579+0.0144105295453154i
0.0118876230125745+0.106955570612835i
-0.172692081724218+0.0390232882896549i
-0.299698012972634-0.22759391214549i
-0.212797169646858-0.495470181764623i
0.00826447150424095-0.583797774189602i
0.247561949868609-0.499034900241693i
0.36795347658812-0.244158763015438i
0.216546594414433-0.031568032392731i
0.0671031129219241+0.0291283965669142i
-0.0790561484707363-0.100033474798811i
-0.129063754583465-0.317919718288489i
0.00312348818693721-0.437375466532995i
0.214594791991633-0.393904559985172i
0.358877167668156-0.180085009790202i
0.302453609129964-0.00436886325361834i
0.147407588613338+0.0667650725073819i
-0.0553186331606339-0.0133548398059314i
-0.117869877935574-0.251734528930577i
0.016560270705813-0.416501185111289i
0.235889752084172-0.435188571560369i
0.45077664554146-0.307654795208672i
0.509154730024202-0.0776937447948942i
0.373826035264666+0.0423567483768529i
0.196692847330556+0.0160303915104542i
0.100027463662971-0.107377408683299i
0.10922157868139-0.27533489389042i
0.280066553695003-0.329874286245838i
0.502689862590178-0.213245359921538i
0.582667812286322+0.0171638389988868i
0.44568275901467+0.255309714559199i
0.168998642052032+0.321290750216662i
-0.0967886068095932+0.187884112966287i
-0.187687053979314-0.0177380779899137i
-0.0978703531792406-0.184812499692502i
0.0548971224098715-0.23429595873707i
0.162205143351602-0.164242739894356i
0.0649093154956752-0.0428757905727053i
-0.132910546242769-0.0212588576975007i
-0.340180245387871-0.172049946885344i
-0.434868593108442-0.457435245472226i
-0.26349856545753-0.732402690306093i
0.0467910856324619-0.865125219221696i
0.368996700667609-0.815809785651025i
0.505148467260013-0.644010942077512i
0.44841087887039-0.443905435526333i
0.333514246229641-0.348508588864589i
0.258771890082017-0.433344696792903i
0.386189637500447-0.514124786709281i
0.634250190930881-0.494193545003585i
0.801453998675857-0.32172581356803i
0.851001714625832-0.0044701824678569i
0.705968877513198+0.328560826215734i
0.380511742067949+0.545487698003633i
0.0555152574832894+0.489534686766976i
-0.157680450658862+0.298071153783773i
-0.152998672345666+0.135560516413324i
-0.0866160847898151+0.0260937448016489i
-0.103585753237309+0.0738949709301216i
-0.197046091383774+0.174574743990509i
-0.405363177750544+0.149145163540828i
-0.581905861084151-0.0543843273462243i
-0.610951333285929-0.381358499711714i
-0.435428399312839-0.700507388645921i
-0.117802380809959-0.859707728432581i
0.194535485111532-0.797025836017257i
0.407316116985216-0.606574549551214i
0.434255293198389-0.400698760216681i
0.370536243753604-0.316147632895543i
0.358371897027832-0.378186989242097i
0.461612317606579-0.40289752970007i
0.6384362394143-0.337337975117234i
0.761846057061138-0.194011338566631i
0.790324937495199+0.121513463058996i
0.632674190629332+0.418874439740848i
0.312841320686081+0.494329583213184i
0.0455805671306296+0.402763402281498i
-0.122728739018645+0.182933584167542i
-0.148810195701292-0.0352260222036831i
-0.0237178399587484-0.135296129074068i
0.0609331788509236-0.0887702960976996i
0.0436785450704609-0.012175988055093i
-0.0561557256480675-0.0584326635338004i
-0.175464421028479-0.14685617899515i
-0.187102113747001-0.35689996922072i
-0.0684070496437123-0.607050533890757i
0.192774414316076-0.664609480080659i
0.44178021792295-0.534683813186656i
0.521410512121546-0.318750515287635i
0.467023447424706-0.157343697471747i
0.355882566126215-0.0602220203109473i
0.189936918818516-0.0877087939395925i
0.0769533272438816-0.185745729898513i
0.151917308909724-0.220537840099836i
0.246011065167906-0.190290077941066i
0.268516624304977-0.103438440196078i
0.209711111108918+0.000546489862721277i
0.039269656634179+0.0257011483030274i
-0.136021409263444-0.0793342356464132i
-0.200075738184375-0.281472461991082i
-0.154138987421448-0.469984662254671i
0.0287158873028229-0.522772268727676i
0.24936172114506-0.476128787120567i
0.317518762591331-0.328695324174634i
0.283430134953478-0.199249923514011i
0.194215425656779-0.163864591869535i
0.143043105139124-0.178348980342008i
0.207111508268888-0.240663616888324i
0.32109937345933-0.240091758347202i
0.393685466668672-0.142037511171184i
0.402569878815976+0.0424309317030321i
0.27284225025448+0.192542184946222i
0.0179325281078805+0.233233408728416i
-0.123670584727589+0.164465492657228i
-0.159151882218221-0.0315569534812835i
-0.130992479503255-0.197817693530656i
0.0257879871907296-0.246625182323581i
0.147799347256678-0.19775374223992i
0.0862747665474854-0.134994098890389i
0.0102831485211342-0.085897944533666i
-0.0680097850391966-0.146948185154946i
-0.0653611189405291-0.329234646188978i
0.0935796636828794-0.427842936188022i
0.259168388115479-0.488133797793422i
0.432621293674955-0.400467755361521i
0.485605161808953-0.212597592591892i
0.414374967839973-0.0569445261184116i
0.237695296266283+0.0403788879783524i
0.14511663911851-0.0262129087042149i
0.197033908292885-0.114005254960569i
0.248510175216398-0.222287620944483i
0.33164371802257-0.213883339147349i
0.351181009140917-0.0222681139811277i
0.27516684198131+0.0791449095508447i
0.105581505686296+0.0880875232692796i
-0.0308989342666382+0.0258452991875741i
-0.0881372192849702-0.150585129469094i
-0.0107721838718003-0.301784600671859i
0.139496383258048-0.378204452466043i
0.219268088090424-0.321677925469859i
0.225104141429886-0.180590975927442i
0.133123788144194-0.147049143096036i
0.0382205940662575-0.191004903757133i
0.0130123646682512-0.334053621527973i
0.127652440658627-0.475117678089309i
0.234428532515163-0.474204613949444i
0.335956781406933-0.414283903229196i
0.419897904646269-0.24058530290668i
0.362272479492589-0.0515993321033125i
0.267988559363639-0.00501969498081463i
0.173186253667491-0.0395509795416867i
0.149203360844757-0.101741719907909i
0.187727013764021-0.131108301029186i
0.256473930449689-0.0823356647692794i
0.250976733554196+0.0972241725806163i
0.123458847067799+0.183272178988672i
-0.0599128830571724+0.156689138951503i
-0.193888615754714+0.100367963259645i
-0.269075402963958-0.090646955463652i
-0.282091363137898-0.249711028753447i
-0.154162844994706-0.326767274328531i
-0.033812072098111-0.302179952892986i
0.00361245578652728-0.254700980010501i
-0.00911477967317529-0.264828168626161i
-0.0252001235248051-0.363382489690623i
0.0180990186462325-0.499488760469434i
0.123599897722097-0.508151253016346i
0.325768216739653-0.487394282676824i
0.522606753800346-0.411526310961487i
0.563257289055563-0.193863414515291i
0.537741440018803+0.00397769133745003i
0.450292285880825+0.0718175593728862i
0.314560064197276+0.105837662239664i
0.246163092191526+0.121112840578847i
0.230250449375336+0.0675333407901842i
0.231716638225056+0.0893371417139325i
0.198363604187501+0.191470619612134i
0.108976509001142+0.240106897528588i
-0.0459519342276309+0.236472402519811i
-0.212346078806255+0.126506159888577i
-0.281147567615081-0.0703962159599258i
-0.274734696358859-0.26204322205646i
-0.130028599329119-0.381465180137297i
0.0473712482372119-0.388019151358191i
0.126742658852939-0.378658579930027i
0.171576259988114-0.339867957079562i
0.0956397561616758-0.294746761812509i
0.0998478619192287-0.347023186238271i
0.172056939877317-0.411857718543443i
0.214418945054246-0.390192567575385i
0.357176798143331-0.30847514321477i
0.415891045012269-0.200607206989444i
0.337153986175955-0.0971467992026917i
0.198611708288596-0.0138059813306737i
0.0817268255766985-0.0329092030157636i
0.00338810049268073-0.124457022375995i
0.0288786920248417-0.203327313607353i
0.134993209285139-0.272431252047062i
0.165960912579111-0.21437189600328i
0.154966442209008-0.129552370734283i
0.0730938188967593-0.113157739434356i
0.00797098254762522-0.170619671367064i
0.00251565316501038-0.247327761980087i
0.0537183908410937-0.28548022388675i
0.208919792106817-0.309343457354884i
0.296320045398949-0.236729578405366i
0.294631090698061-0.0577517684362247i
0.201063201649472+0.0808676574848007i
0.0433775742633661+0.0988863191686255i
-0.0217247825130596+0.0374452157177608i
-0.0888918125089019-0.069297812034488i
-0.0716139095097298-0.128878435545002i
0.0320494926154829-0.15227873311892i
-0.00311277491195034-0.129784019809822i
-0.0372285493022971-0.0809585772672606i
-0.0902785432583026-0.0991635579557442i
-0.13532712113812-0.221053361847652i
-0.0869415181870988-0.360382070098245i
0.0281648411072148-0.42976147335636i
0.189512623844568-0.463201022198666i
0.283706933985929-0.405200935364939i
0.343124999951851-0.281224151556257i
0.317303572597895-0.145777781394196i
0.272861202582998-0.0687118471600114i
0.258124327776726-0.101522465038117i
0.243789167516903-0.14426609878167i
0.269469190990108-0.130515256733006i
0.304474922919425-0.0491996246395199i
0.273702712016354+0.0723079129557816i
0.178691509225253+0.116301442434397i
0.0740549119769487+0.0551196482487779i
-0.0250464342393077-0.0029694330044168i
-0.0532546556683689-0.0884214169674151i
-0.0538035955257522-0.179461296744376i
-0.0128489874033797-0.20912169565067i
0.0677671227058594-0.208284829650478i
0.0822976354319039-0.19944817406062i
0.0563609290248697-0.19849617318269i
0.0414835401068872-0.238466714101445i
0.037246830653629-0.312962278359006i
0.0725865476705858-0.315201067425308i
0.161401979185587-0.296207173090947i
0.216278361380963-0.252065572427864i
0.175922702611353-0.141419463233578i
0.163333615902731-0.0853117375227469i
0.0904704408876684-0.15449861429159i
0.0217312837884681-0.216015414630327i
0.0530645829874504-0.246633225995733i
0.0463467945174307-0.278252760455528i
0.107286251859091-0.260081008572259i
0.155819675080788-0.225281577711715i
0.152406047240576-0.169614473211669i
0.110002568196311-0.180311486336647i
0.0707714091278298-0.17221397729048i
0.0701357012568492-0.179273039892723i
0.0960463377704532-0.203450295368873i
0.152568346457763-0.186143962602043i
0.179615948500376-0.150108603232022i
0.150940236589068-0.06949786487922i
0.0572948057229608-0.0509516138699167i
-0.00361473803196003-0.0340638740145844i
-0.0278432260737592-0.0644119280389771i
-0.0469865552738848-0.128583888258754i
-0.0424623679600736-0.141882626501701i
0.0417608373025574-0.17448199573454i
0.0429452416236372-0.177785348028163i
-0.000142010649846654-0.173562703499652i
0.0380190220446792-0.202606931841114i
0.0221621888738342-0.216922506177695i
0.057932854813491-0.29732344055967i
0.152701301295917-0.310886510713543i
0.237277949337659-0.285878034573883i
0.266021741396812-0.251337470157073i
0.238287849151466-0.137551205202248i
0.203076973722618-0.138207912850758i
0.142005610285949-0.0792611829566345i
0.10428209121239-0.0781064698496706i
0.119349234438663-0.159732121234568i
0.140364248521357-0.135245843704643i
0.131930067018831-0.139215878414772i
0.129930677432898-0.159875674806519i
0.0668803898907342-0.158054444219063i
-0.00785384050667279-0.161524643689076i
0.0168221958640436-0.259148013209925i
0.0670228819998889-0.288012337476437i
0.119629635145076-0.289048722168239i
0.17451697484742-0.30007525198436i
0.212099119712142-0.251012420600932i
0.172368847186552-0.238465236639169i
0.115292352022587-0.193439723910512i
0.151542909788988-0.195236730027917i
0.16555075324212-0.214001566686973i
0.120331575870533-0.227439936861429i
0.143810267720958-0.226339483314615i
0.145323482409507-0.181144346607024i
0.085963776893913-0.144340004055812i
0.0559018847052666-0.122208163285229i
0.0251281713078229-0.180670173977024i
0.0286475110458001-0.248314834504921i
0.0421537118873007-0.271758884999164i
0.0313422148797057-0.269991878370694i
0.0649641081083645-0.270318929086078i
0.0955401645917755-0.258519522773729i
0.102995380241577-0.195283741756756i
0.129354154482951-0.184894611774909i
0.121418556966072-0.204888517220503i
0.123555353787352-0.196027880162346i
0.0966909775031674-0.192735518730118i
0.0756531382517735-0.176006153635065i
0.110881255387482-0.147528443972595i
0.0671226516654727-0.133471168051586i
0.0630052999906589-0.185607125772053i
0.0496209698516833-0.173044321816243i
0.0210231090656944-0.167318539132168i
0.0483182698102286-0.238714497498103i
0.0577910317895108-0.225023533858268i
0.0937737094080979-0.253243946377581i
0.0902511780861796-0.288629323393751i
0.146783334162658-0.258543510357232i
0.203292452201137-0.249590206041257i
0.205417297661474-0.219479152488985i
0.197978963333036-0.145614510027424i
0.166463488318501-0.135211919003473i
0.20899314907181-0.117381985560547i
0.209411767896602-0.0793380865175591i
0.151418973364254-0.0908279286982936i
0.108705059215965-0.0736883944580933i
0.109904849900653-0.0628859735321025i
0.0707483073180177-0.0641487942455361i
0.0255914029301422-0.11300446844395i
0.0213049994583753-0.171403154117367i
0.0138119774723865-0.224355556015134i
0.00766566141443952-0.254252333748056i
0.012299559581233-0.290966174844162i
0.0679636067732463-0.357656059138229i
0.0676890530956665-0.343633404740356i
0.119638119178415-0.343954252950065i
0.213740287930137-0.351264746124271i
0.219741143258818-0.307663198613461i
0.231615804308643-0.246627762502669i
0.272402146224288-0.232190342277674i
0.252853249094805-0.216903937112455i
0.204985254827204-0.136680003954808i
0.17793347015507-0.0770250498892859i
0.141565214583997-0.0847695619043132i
0.0916717014672812-0.0939641298249798i
0.0429873630214929-0.092735045142498i
0.026320415180939-0.122822087062679i
-0.0441821433829588-0.160180720640303i
-0.0300408893815227-0.201893999396724i
0.0079581720962561-0.20802964294489i
0.00361387633409315-0.251649982695586i
0.0439646084545772-0.294553037231138i
0.00751593187820269-0.290563544158584i
0.0316496681630861-0.364190766681273i
0.0897834759511014-0.365188815043329i
0.160487206596267-0.308603708939871i
0.220065906748336-0.263598165577462i
0.186811388951869-0.171399678568756i
0.174652447093181-0.147340607097666i
0.1598508659431-0.145102886171498i
0.131044308479437-0.152352733362269i
0.125508128526566-0.140504442843994i
0.120060848463492-0.128594244004501i
0.125764632430213-0.142570152012375i
0.104859236036549-0.115946325924808i
0.0302766021065992-0.135910908013409i
0.00564158707752893-0.188775076545435i
0.00275675838085876-0.263130480030079i
0.0310437487849413-0.293029289478225i
0.112535295886504-0.266891313373396i
0.155133042546315-0.262425541103206i
0.183774796079611-0.257203020286074i
0.210770595316111-0.235170444486302i
0.201888693011159-0.217381405070821i
0.185760621499126-0.218867427396615i
0.184925728936782-0.202298524677545i
0.216965579517156-0.177159957955073i
0.232082051250303-0.120101070705104i
0.188767082275572-0.0619104868207516i
0.143023827524461-0.0617914445894121i
0.0785531464882185-0.0617195481649502i
0.0154998736620393-0.0749569407406304i
0.0109349410611199-0.158484389644085i
0.0276717987299413-0.216265479868423i
0.0432071578731676-0.228003401850767i
0.0670634254837932-0.260101038233473i
0.0728077967270779-0.270833382308805i
0.0469710972006472-0.25321662218709i
0.053151988854894-0.280588286765759i
0.098051367481118-0.32443538209239i
0.132276643935515-0.356755730100176i
0.186222291479832-0.364225301989283i
0.237621766470143-0.288786098125646i
0.243096616056482-0.225393595091801i
0.20785955377707-0.193886830115677i
0.149086232156508-0.180599616033616i
0.128020600662093-0.201494485724111i
0.168514777144121-0.197581022057618i
0.201170465971621-0.201518214143746i
0.176834463712968-0.177954000203575i
0.180657947544302-0.108756660042297i
0.160176252658442-0.0799011917929996i
0.0645837765824444-0.0598460910579701i
0.0257493853154712-0.0763573190937829i
-0.0126473543060105-0.150105544505094i
-0.000258351830038246-0.189721437980337i
0.0693231549202284-0.201881584620453i
0.0820533552980051-0.201875443751771i
0.094776338871165-0.12719653163892i
0.0291713693414031-0.125648451875825i
-0.0193037295697356-0.178898184279133i
0.00998795621033719-0.177140159922409i
0.0243312037377291-0.263732541761858i
0.0744412116510879-0.322909286423798i
0.0847463474252244-0.300084598653746i
0.125740670046-0.227703705709271i
0.179729796629485-0.132729111849845i
0.118232620943471-0.136953195923724i
0.104252540610392-0.176912793673046i
0.113270399440496-0.224136383022647i
0.136615721883391-0.28699710621236i
0.198612832856131-0.263434329706137i
0.207460677916874-0.159054030622375i
0.208057197809707-0.0992208332330663i
0.163541566937052-0.0973981112948822i
0.0947087212266995-0.138891164404107i
0.0398233674342155-0.170769376274689i
0.0425671450402194-0.186495121941456i
0.134843250148345-0.23850860676149i
0.164427480240289-0.179280773629328i
0.149834034259579-0.108717801927487i
0.112099316967561-0.103999081352037i
0.0365787377163446-0.114216442821083i
0.0158386320250598-0.208825563237367i
0.0362689578003459-0.272405216273638i
0.113918469968545-0.289247754804925i
0.169587786874406-0.205790427374255i
0.173029074577633-0.107416448847987i
0.152661058676966-0.112152832242599i
0.0500678524410931-0.110282819056432i
-0.0503504929262258-0.174461186035183i
-0.050000346318979-0.253461921212266i
0.0259930758152179-0.294644578268502i
0.0859347722084721-0.288635640889348i
0.141083303896919-0.261152455443971i
0.146066713819948-0.237121946345692i
0.0489316495653914-0.193476144707631i
0.00312626276050708-0.262740079858859i
0.0275325938894329-0.317285025552476i
0.0738367175148635-0.346528700154334i
0.175887270666539-0.348653402311651i
0.251551256880003-0.285521148407396i
0.257124221560848-0.202180012453057i
0.223765983177313-0.14381256722348i
0.185968707986106-0.120328175297588i
0.133669928321438-0.124993775247889i
0.114539536195061-0.168001442378985i
0.198841785578489-0.137796100842266i
0.226686362850964-0.137940651584635i
0.189756470084156-0.0192279474306509i
0.144921425565838+0.0590505700288986i
-0.00306494757862851+0.0229905440780919i
-0.131663914883777+0.0304758097215255i
-0.124987323053302-0.109435804668104i
-0.119785048435749-0.216078617947928i
-0.089055737706221-0.232120707790382i
0.0141979099611308-0.260791207843997i
0.0232111756394746-0.237763368105531i
-0.0445016703743299-0.240607244331225i
-0.0791202564639513-0.303250176657937i
-0.0168880753117744-0.358628997550873i
0.0577957545861814-0.387193099070896i
0.179398181942671-0.406931781466083i
0.300924089260666-0.404734024751778i
0.299113401065725-0.261190086636622i
0.293773095149583-0.164438676494912i
0.221590506447581-0.146935897625526i
0.157400792656439-0.140692744717706i
0.158438336994706-0.200322601052131i
0.210298753308492-0.225277460777095i
0.290586320656914-0.202341729902488i
0.264535932421041-0.0800616640435018i
0.17341056339388+0.0398103247426398i
0.0576782130536864+0.0568320348553755i
-0.0706660932312477+0.00356396582218508i
-0.112223361007272-0.14503568364255i
-0.0508052624474179-0.267588035006038i
0.0771953183923618-0.269898703093618i
0.143385687249598-0.239182456767409i
0.0604235376798976-0.113123196467883i
0.0113525847133374-0.0556193446513321i
-0.0328682297933259-0.156188996863564i
-0.0888929397618785-0.236212719376474i
-0.0373048820193417-0.312781695643021i
0.0698502457279865-0.387858076455899i
0.191222104917616-0.311463214042187i
0.201377021163061-0.16685766154408i
0.126292928115116-0.186212564048544i
0.0327479870683213-0.11148631410687i
-0.0718571334844516-0.153269615852239i
-0.0318740838621663-0.351481467783777i
0.0525517487101095-0.377941062634422i
0.145134513379942-0.369873175348602i
0.240747467040554-0.256324781449533i
0.194762416209207-0.13895664281149i
0.0866766141657384-0.104771306963488i
-0.0052186886886017-0.16325068823786i
0.0006630705664678-0.298381273643075i
0.0836135707915937-0.373771344501581i
0.188826342517151-0.332005203288542i
0.270332495818609-0.197302173661648i
0.240179343275805-0.0755538814229645i
0.140955834464115-0.0167845710641384i
0.00849418140184729-0.0423841946949119i
-0.020089068100526-0.147204749884739i
-0.00251774918204849-0.253700837688454i
0.0653339289815507-0.243313284009744i
0.175280440385623-0.188939256103171i
0.129532089368693-0.0781028139022104i
0.0683572358177512-0.0296638449154649i
-0.0360409001412822-0.0969171291087373i
-0.129609402366893-0.188286653063003i
-0.136419519737028-0.328494628886363i
-0.0384727904799191-0.376322507214133i
0.146919633540299-0.369782242142257i
0.187845857889265-0.283367484391279i
0.186415030083155-0.166171117990996i
0.104212938782649-0.162707492408428i
-0.0151676653261701-0.225556791155932i
-0.00569342390419461-0.332175622518983i
0.0434024585677239-0.379079279432321i
0.180716849665368-0.35561481462174i
0.3082831608166-0.288670993425338i
0.310999841334538-0.161378890218834i
0.194380650733983-0.0780045694387377i
0.0460547139670735-0.0530540327786283i
-0.0177308477518125-0.12208127879185i
-0.0131563210654-0.227303136290322i
0.0729169194275056-0.274090696909404i
0.162305499663807-0.288377249759042i
0.155322379969787-0.201239415305536i
0.122489211040368-0.0975843478971024i
0.00392855808274672-0.0746784260320886i
-0.104629020285347-0.169181655827058i
-0.0826624922663423-0.315120307750099i
-0.0112397894566082-0.386491918269718i
0.142855577548773-0.403345504970151i
0.221238275988688-0.299933015231215i
0.195641598804901-0.188869129033871i
0.116404504348062-0.130379502172124i
-0.0095253744074435-0.114973061069748i
-0.0223615736195445-0.231511024815201i
0.0433877892812499-0.342834413643512i
0.0816372455500639-0.386551260986842i
0.182107788808132-0.318655109980464i
0.235782455533853-0.159560129799176i
0.133302037663393-0.0625646914002078i
-0.00875362507700133-0.0563914625003719i
-0.0965967056337384-0.130112584687456i
-0.0391777053973084-0.264491454886397i
0.0393419574926671-0.366822903653631i
0.121506698718711-0.327132314992756i
0.205329993892255-0.191711226062309i
0.164413437648488-0.090325221280489i
0.0425669878522159-0.0714870483050877i
-0.0945497981775157-0.155260410057921i
-0.110784558477125-0.272734424392066i
-0.00905548961261155-0.401810850268786i
0.115869447661701-0.401430726391732i
0.242984239485388-0.268448837811765i
0.239095598903216-0.165165936130648i
0.101132753246593-0.0650216602253132i
-0.0172418480801681-0.0860340171458302i
-0.0768155380521565-0.224115122756582i
-0.0415420197088135-0.376843729935454i
0.118528547606935-0.436634542179875i
0.251991783576812-0.369369936523634i
0.278917342170252-0.225093407500541i
0.233158229630926-0.0744410072920467i
0.0907009486255203-0.0623075584945975i
-0.03599412923666-0.14388901328929i
-0.0248315138916455-0.278243274211538i
0.108523416143462-0.348892091031776i
0.237872272572027-0.283671401399734i
0.252224414639051-0.180325169097959i
0.201167914186804-0.0300427243553651i
0.0412132608543445+0.0274346824718423i
-0.131975097333383-0.0712318804174772i
-0.183994898249098-0.222300588666809i
-0.0897293683022544-0.384130605744248i
0.0386560694832479-0.39048853970365i
0.114287823373447-0.30977399091223i
0.149754390957421-0.226554949580585i
0.0594680768525883-0.168551958070175i
-0.063613262541598-0.242265403357395i
-0.111353501859875-0.35259034475435i
-0.0382061903694998-0.502555772503209i
0.128695225760584-0.525953067940033i
0.298298622591538-0.412694312211001i
0.354298670828171-0.291902370173425i
0.273766068783805-0.121213971429785i
0.143427332782611-0.0916569276796422i
0.0630942185624332-0.193044720293767i
0.0445738066099768-0.278575879420588i
0.138511955761678-0.360392574086154i
0.288800937766265-0.288389665380229i
0.320712186761526-0.115813812862187i
0.24692104835266-0.0047307164265657i
0.0781475862229433+0.0387155636460058i
-0.0576387078184733-0.03567996658957i
-0.12502530093373-0.157577974328081i
-0.0673949629921814-0.300779706724094i
0.127132724870347-0.340357920467217i
0.201335586358852-0.291521239822931i
0.17729067156134-0.193097384607217i
0.0989343300681894-0.0494504901787968i
-0.0604090402137842-0.0746896971414011i
-0.133952935818448-0.20939844045513i
-0.0800807179836327-0.371893785686937i
0.0608226718878681-0.453850015334895i
0.210831884651637-0.380287522890549i
0.24021204258217-0.261067634940161i
0.173883916084053-0.171121789869268i
0.0773573003787926-0.128769210310119i
-0.0187069093309878-0.186195306626361i
-0.0518053427561674-0.30100595357369i
0.0313673629086214-0.389829530429654i
0.233244633771454-0.425591259546077i
0.340327108126137-0.305372569644667i
0.291326256706972-0.163963136590942i
0.198997947236019-0.0708968589813317i
0.0339007070415022-0.0800737804039019i
-0.0313678004758057-0.209388336583137i
0.00821047729642102-0.314204920601663i
0.147512180451583-0.360315923815522i
0.271900858648726-0.292216536222067i
0.256843285956644-0.148661238716565i
0.19366197644222-0.00437604057143399i
-0.000367540012202204-0.00572816801344109i
-0.103587146215813-0.13009892133401i
-0.102722435243778-0.297346573735042i
-0.0120884335640315-0.422000418618122i
0.181770921421013-0.388503061362306i
0.252131298043406-0.302754866333126i
0.215997108026571-0.129532340389752i
0.0834933523511374-0.0612546885539846i
-0.0556273445019011-0.172507121328948i
-0.0465455716312401-0.314569269751954i
0.0762670253325621-0.452711005538646i
0.206313101364341-0.433391093644372i
0.342793840536638-0.300408867537735i
0.369352612901922-0.106030308333712i
0.207875193251399+0.0265714926523961i
0.0559235716057491-0.0488297902289971i
-0.0441986643217151-0.209669842503636i
-0.0534611752857904-0.341179445668147i
0.103206240870015-0.399314956808983i
0.231008825902831-0.306326215359309i
0.263351555104503-0.142777301726955i
0.180766889420794-0.00276619423781491i
-0.031265490864626+0.0241398254299273i
-0.195504390374062-0.163317038475965i
-0.194832971142992-0.383503167545565i
-0.0138160830806916-0.486411399996638i
0.199970581893632-0.46518316118717i
0.308859334836701-0.299628943021167i
0.267258040086269-0.116972563868772i
0.116691403554256-0.0650255864081383i
-0.0553058385598458-0.129071989414014i
-0.115642328203357-0.311834235906965i
0.0161924771529114-0.466025347642863i
0.227670099198655-0.478895498616856i
0.335171708508313-0.359719757680223i
0.322615599066836-0.143483064749416i
0.196546312419219-0.0458214744229626i
-0.0144805685463696-0.0937035911687669i
-0.0576111231992139-0.235022402579014i
0.0035248548648482-0.399733015744921i
0.195138997847878-0.440151275687804i
0.363130179349348-0.345341931393725i
0.363751947529419-0.165555733047353i
0.295424651480343-0.0175580307009459i
0.063713214680676+0.0214466944619039i
-0.0593425890875675-0.0893917834481213i
-0.0295350991472963-0.268104110375669i
0.097043056569749-0.348908979205062i
0.25082904456377-0.297428756678956i
0.29037126098199-0.154724438818176i
0.221166966015302-0.0023249532497927i
0.0160119094753644+0.0404179804368892i
-0.168831684489278-0.0838641626162382i
-0.197184279396917-0.233846680943841i
-0.10933358736676-0.398531548909848i
0.083015910947023-0.489923023407588i
0.261949115952097-0.392399008072552i
0.24458864083692-0.245400958199888i
0.172154470997704-0.158489090674951i
0.0652105000681989-0.18505395488637i
-0.0126890144019481-0.281599825566605i
0.087038808738134-0.41746847912439i
0.232487700595902-0.471574749714168i
0.416108869675664-0.389683990226926i
0.454053245593761-0.228523055678479i
0.359613407852378+0.00148978233324211i
0.214126280027964+0.133703987031389i
0.00274306673695075+0.0362141658362227i
-0.0237877221324879-0.132932116309855i
0.0391788238880405-0.217857652036433i
0.139651526876385-0.248654484390858i
0.219333264638771-0.143747931437662i
0.165366156877939-0.00607409713546544i
0.0239627360397816+0.0198391267981293i
-0.138000842567564-0.0431313744514889i
-0.193923032114064-0.225751450848519i
-0.140534142431958-0.411226482899996i
0.00110156856555973-0.499529449953807i
0.15972099496079-0.443606928663131i
0.231382233629238-0.286626670260924i
0.210736091489159-0.153309893521392i
0.0610527071965145-0.107943428735695i
-0.0516385889690065-0.193209636827724i
-0.00515032941369785-0.365025724936248i
0.100658202156595-0.47372584329733i
0.27024947938905-0.453453337270541i
0.376371351249322-0.303554206803113i
0.377636320984399-0.0833719293716398i
0.212411117281292-0.00244069926202735i
0.0108095873352731-0.0889504845438568i
-0.0352716238591979-0.256025139081725i
0.037149152974651-0.40153671900135i
0.252770216675055-0.394490567077906i
0.403186563693805-0.258873966935459i
0.388852549317576-0.0372627028108571i
0.25213698467888+0.122603230437881i
0.052507671045531+0.102884509572397i
-0.109832810726381-0.0363514157836064i
-0.104906065836117-0.219802918221007i
0.0895192443668147-0.295881486406606i
0.232023209769318-0.238538593879147i
0.257728779890075-0.0361580431316227i
0.128847633639311+0.135784070384821i
-0.111942591558033+0.122774133424152i
-0.322818028629636-0.0339056127450572i
-0.356743687271909-0.304960862454088i
-0.142544385078152-0.476599339553431i
0.0519311367385966-0.48712292579247i
0.169161722774049-0.347339386563953i
0.165861030315593-0.172257116539524i
0.00389396139737958-0.126931659107739i
-0.145388363793335-0.236109351018842i
-0.168267492192078-0.444227477149441i
-0.00605968529991194-0.614176117112599i
0.249272022481856-0.614593442582149i
0.446195615417617-0.475243740646031i
0.483413253306295-0.276198770810061i
0.345803242369231-0.088558303894089i
0.147482057432004-0.0755664142697956i
0.0458286880008038-0.170371741352531i
0.0886459440814186-0.306166905865708i
0.253020670335183-0.376577586045678i
0.38658578722407-0.25845760042303i
0.411129529559561-0.0529924934157263i
0.328753922031026+0.107129871274406i
0.117820252944109+0.152491249126771i
-0.066420960134097+0.0624336588276463i
-0.110049933630395-0.167354407534203i
-0.000124939287039737-0.281702441482601i
0.155271113947209-0.22811388919218i
0.200597812012697-0.11633848411848i
0.152085467778251+0.0264110509364759i
-0.035576956485691+0.0893444710251267i
-0.213003084933427+0.0103187360622822i
-0.232970320020214-0.180997008929541i
-0.188550530208909-0.396877147211588i
0.020701292086333-0.492257204956274i
0.192593023745157-0.394424625544166i
0.163684005862908-0.256263269300572i
0.0750106370565174-0.140975709259133i
-0.0677417489089045-0.165480970542787i
-0.108018609812669-0.302957425174934i
-0.015478809666539-0.464388892734684i
0.150227560134747-0.575433003477786i
0.345283771113432-0.473570375136009i
0.394268751703156-0.274968327204843i
0.334442905078229-0.0514685070118038i
0.223919223726116+0.0477526650011096i
0.0480312140225891-0.0353985092741812i
-0.0568471944613183-0.193235000090413i
0.0326099914126686-0.340825497654478i
0.213605156705977-0.302216615201176i
0.299335367574916-0.145944780211101i
0.247388476879586-0.00514029657817378i
0.0788655669235904+0.0903141685481574i
-0.112789410897577+0.0624610690628412i
-0.200412822851988-0.138438066233978i
-0.137535293408409-0.365617832093114i
0.0338730121343567-0.46465567065848i
0.211499512483474-0.394709731154404i
0.277470963718997-0.222379514668106i
0.212734927764164-0.0572327971044359i
0.0526317036130957-0.00361299112924948i
-0.0926564405680983-0.157389148039079i
-0.0655032732995769-0.340195109589189i
0.0471741234767504-0.427243211258237i
0.212474244020118-0.382240203365303i
0.323400325915402-0.181259083400787i
0.235761600036851+0.027281413798391i
0.0536383009831658+0.087712391340558i
-0.166236846567401-0.0393819336882986i
-0.259333967146342-0.279569114625231i
-0.132910878114449-0.48258812776151i
0.0851542742482458-0.484534555985429i
0.264765984380924-0.379336930992701i
0.313330527184042-0.214675360405656i
0.202593355895423-0.069853749832908i
0.0264177492721501-0.114417885388408i
-0.0325794522742-0.293074881638598i
0.0593825846553044-0.451656902155973i
0.243793015289646-0.46721188146579i
0.433184727598743-0.320077386751897i
0.482262362634852-0.054485329816961i
0.345379487863354+0.165787263623979i
0.0815423554704834+0.227444435411538i
-0.141686252548377+0.0707062928746471i
-0.191620721121361-0.135183251099872i
-0.0944514223691171-0.253550412148832i
0.0839949399136549-0.232763678003928i
0.145881137711759-0.0849992139108974i
0.0220021620794472+0.00869370099685824i
-0.184067272058317+0.0290103714744904i
-0.366043413923536-0.118390517167026i
-0.412689563923055-0.394854187264938i
-0.255049443341714-0.618992523539997i
0.0426301392085417-0.680105071234413i
0.262420161416623-0.558959976074489i
0.336046442974535-0.358624574931689i
0.234640859463429-0.18301603071576i
0.0560268360225408-0.159805917725467i
-0.00826629075398156-0.292021646374095i
0.0574743549783114-0.439089536749002i
0.237343829623373-0.509030864449618i
0.433538778395315-0.38739705605391i
0.4946628987346-0.151047876067085i
0.379254198326051+0.0117429132331088i
0.134640517085112+0.0695991581281496i
-0.0525339853422403-0.032191363076802i
-0.0943496390642146-0.214085720837459i
0.0324895500466676-0.30716929487709i
0.251692807337221-0.346071064799894i
0.320176242084287-0.238491160229218i
0.26606284015556-0.0331093659870677i
0.111170504939697+0.0527082222572243i
-0.0837793003392742+0.00603352032347331i
-0.125270155257143-0.19332664181914i
-0.0262116908098433-0.329086714866254i
0.153729649611365-0.368786896962994i
0.327838097867408-0.27109364756948i
0.308820941716365-0.050719765847479i
0.131332876960674+0.0782354590792629i
-0.0850891343050109+0.104885603475316i
-0.269657333976488-0.074640137443482i
-0.246299816257188-0.294303900839912i
-0.0442527531732807-0.441688017677953i
0.121474698764639-0.453109649618538i
0.181068665992817-0.260054786069462i
0.0982167281087012-0.0995706274546986i
-0.0729847921312504-0.0895268784198156i
-0.201591743739718-0.209098308567336i
-0.218788267641617-0.415946035178988i
-0.0567108517298032-0.594163512586291i
0.184536139721959-0.606946209389585i
0.363825749595112-0.450182696133313i
0.378229175176537-0.230069036421105i
0.253350969925094-0.0951651812189949i
0.0625678304012762-0.0879601695823547i
-0.0471439286762183-0.237961112908421i
0.0480713294299203-0.432542075186526i
0.21945832893575-0.4671365138337i
0.39586739459008-0.337565194905794i
0.440616901952463-0.0738480764336648i
0.282220583372314+0.0968803042642607i
0.0642606488504905+0.109819287859814i
-0.108095058517936-0.0026450362713981i
-0.157868701408264-0.224089272005984i
-0.00258786921684227-0.367608503599568i
0.193654898588053-0.35079362299519i
0.263974935870978-0.200484919515815i
0.223714260649171-0.00668666994155898i
0.0506821647379345+0.0909351081787351i
-0.118993471123258-0.0231116023304196i
-0.181120259095214-0.224799806642384i
-0.114720198205199-0.415854083495917i
0.095323700361816-0.445998858793502i
0.272784041461659-0.285519588430428i
0.267044421243363-0.131587199361772i
0.125503780779161-0.0240582473970343i
-0.0449378884208965-0.0566213300840248i
-0.155698405574264-0.184399146683098i
-0.111173806099878-0.383228297957457i
0.103161198784434-0.483979298150668i
0.270505411469017-0.325692039671831i
0.347333806969431-0.186225362062226i
0.272238854631919-0.0177791582414126i
-0.00269978057592847+0.0444016811744449i
-0.130432056392957-0.139700795148321i
-0.145616398529563-0.313360863737004i
-0.037419500848092-0.437756986939206i
0.216398482483039-0.405447241557498i
0.303775360150109-0.218274280654839i
0.258481774911147-0.089842817590955i
0.086410293027707-0.0455150974230923i
-0.119717783677335-0.0764984183848873i
-0.181472459437348-0.277573834371727i
-0.0734359481995473-0.43191506889841i
0.153505388352891-0.478487087486327i
0.320881299353563-0.404062875997633i
0.335019495751281-0.17053278176086i
0.203462408911226-0.053098433220903i
0.0226027135306907-0.0287142882293879i
-0.10840310588518-0.13693270758159i
-0.0600741643045581-0.316002610716227i
0.100605505235033-0.390463054327484i
0.269148849895467-0.355872355338977i
0.343388085066452-0.171053881849912i
0.221524884049122+0.00129539084270567i
0.00401582292555489+0.0542549917381079i
-0.210502997755689-0.0325738321346493i
-0.237163932770729-0.270108892915794i
-0.0740122095052765-0.450351877636524i
0.138901279264426-0.492565213575187i
0.309819759458576-0.38095859559069i
0.314004749467307-0.17378738165625i
0.156081003867826-0.053385774315626i
0.00561049489882023-0.0530722972107038i
-0.0454697702192059-0.245548728233439i
0.0321954288811586-0.415491766822139i
0.242375909703779-0.415936489271983i
0.401498709185636-0.298494561593015i
0.428326595175202-0.0408697555714582i
0.293100624790877+0.150150583331493i
0.0530103605537053+0.156362615240308i
-0.123812244458267+0.0471234397792608i
-0.159858368092673-0.143452061214755i
-0.0151337348767409-0.327701421021692i
0.128654866663144-0.293907595139461i
0.182580647766452-0.144155474131391i
0.123968602388327+0.0053441197792909i
-0.0809055034502372+0.0653535486849251i
-0.254535475420505-0.108863733937225i
-0.257672994151566-0.347669827348227i
-0.0654646602209862-0.532253835365136i
0.177414283204312-0.574379216759787i
0.295657580687694-0.432874776773446i
0.299590438190204-0.192659999002317i
0.198179541839428-0.0468997024057464i
-0.0233897323432431-0.0967618121335223i
-0.135714910416352-0.272900388036084i
-0.032715722990097-0.461038540993902i
0.163465844708446-0.503632893920486i
0.331783499534321-0.371052994828101i
0.354502707358235-0.147519671862293i
0.228734134295717+0.0179344670546023i
0.044760583401385+0.00761053946308141i
-0.105609878535849-0.171530469491i
-0.122477456486929-0.340200811259323i
0.0640152890511915-0.47430329597305i
0.291688199974785-0.478960485681849i
0.414065564979246-0.240731519567282i
0.372769742010025-0.0466499210514359i
0.183569846748313+0.0624814690834935i
0.0146684115414141+0.00794838274780281i
-0.0430293653620376-0.178214148774214i
0.0143816024273254-0.277691273240609i
0.181602556321526-0.277194065578772i
0.293797447236397-0.10749752685856i
0.253822252739788+0.0788224890121353i
0.0983624754291143+0.187697292161658i
-0.17124537050393+0.148248194332709i
-0.317749106026284-0.0490788652194843i
-0.276032827532213-0.254767882730232i
-0.125677136993437-0.401657293022291i
0.0852097530849444-0.379436056182149i
0.164724507313881-0.241871461844347i
0.0819977467457665-0.108342901788732i
-0.0985579758036136-0.120291351567896i
-0.200964210857062-0.265005160663607i
-0.161116913396914-0.414784627081773i
0.026139424301794-0.544285772227101i
0.287311460387564-0.524722121554779i
0.392982389718919-0.342935980752018i
0.386786332441237-0.130104843979953i
0.214719755880438+0.0086756417061837i
-0.00696317689062828+0.00691175992234072i
-0.0674243341261161-0.16179699623919i
0.00289186602535218-0.327418673577923i
0.194634510861055-0.353974588574968i
0.310934609557321-0.256512574692265i
0.291813533398093-0.0693048171175723i
0.181258272083395+0.0489581332212145i
-0.061140815756405+0.0215300390855507i
-0.199239562046802-0.13253585358099i
-0.129902116567391-0.370640192870004i
0.0636540134513639-0.51547936230704i
0.297802560987263-0.44532892669929i
0.416380231959284-0.270205054851491i
0.337611597619683-0.0758764820784761i
0.107167317010776+0.0386188062857205i
-0.0321327953868249-0.0472402936027118i
-0.0869402193119526-0.235679430182623i
0.028019204088483-0.383143378254113i
0.236462803255091-0.380137744741997i
0.346866908279707-0.216717250503845i
0.345854418570848+0.000692190860315114i
0.12443086336174+0.134527777386729i
-0.103467976356674+0.077451959841836i
-0.227186961519914-0.0770003060585474i
-0.188696417224462-0.296080808151561i
-0.00745313197651894-0.438835564109724i
0.20855884647946-0.333299905742712i
0.255296054991436-0.141957280477998i
0.121946169516074+0.023797523859421i
-0.0569142676372167+0.0125094309236058i
-0.183561210705085-0.156179498162287i
-0.126425753579615-0.366519978687115i
0.00197255660810493-0.516731842989988i
0.226200862363813-0.440744963804716i
0.316516538570802-0.220546554379613i
0.214943512182883-0.0161388876651683i
0.0629566834336427+0.0756130452722612i
-0.143221361121914-0.0306511922813227i
-0.187860289679609-0.24237840103662i
-0.0576756689589295-0.367125116269863i
0.130711632123876-0.418589336452379i
0.221904947724239-0.259469845066117i
0.206105438490555-0.0579907256529093i
0.111539751119526+0.0156839358411886i
-0.101370863008112+0.00396953747935406i
-0.182923967680436-0.227845193890955i
-0.102218990890332-0.414171594799445i
0.0825964271860107-0.464685236023464i
0.328867987571865-0.395154813316233i
0.372022749030778-0.18263057095127i
0.252132189128532+0.000965426788032095i
0.0587275839171546+0.0469795853737294i
-0.0774502469651639-0.126469409802496i
-0.0397278802322879-0.292823473387618i
0.0809765447217079-0.371456698825492i
0.241162321839143-0.356062132296184i
0.34873122509777-0.15233694898771i
0.307883744018578+0.0277642938305946i
0.0996503920791647+0.0882138436378824i
-0.0738230404798873+0.0343105039074574i
-0.147038475520233-0.1469872180986i
-0.0740107234257709-0.315337077680733i
0.0992753801437376-0.339526070730966i
0.209748890617107-0.272716030983953i
0.254341502291633-0.11309196928187i
0.129967353012685+0.0263824435911047i
-0.0598888873140633-0.025581809509947i
-0.164743465116146-0.17831618180313i
-0.126917235146064-0.359385406083678i
0.0621208722395357-0.43605120047053i
0.229205277020996-0.374727780425917i
0.283931265213401-0.226911744428347i
0.22497636901719-0.0259413598261918i
0.0407575942929582-0.0128868506297186i
-0.116901943886998-0.102167882875522i
-0.117533239801754-0.234390136205048i
-0.00274168898986956-0.353015553312112i
0.146348627547963-0.284428918891196i
0.216837499477944-0.196943696316743i
0.179826956146069-0.0379062188834942i
0.00485067014488364+0.0775632686522293i
-0.230902837757251-0.0105575971905068i
-0.259463197551141-0.216708118664806i
-0.160570089581114-0.426228118167352i
-0.0536121620129731-0.488091197315779i
0.143693816541636-0.444486125449128i
0.225059552146584-0.295106551538607i
0.0872861413623882-0.164235021244174i
-0.0394284962832145-0.146930043328805i
-0.089901584705892-0.242650858747866i
-0.0618352842921584-0.459816328984595i
0.140517968212045-0.520992408272513i
0.35485031288342-0.433845583577094i
0.45033221069279-0.271883609015727i
0.412465913546905-0.0181512368682724i
0.228884844279524+0.098138325217576i
0.0260807004408635+0.0711843725041432i
-0.0472423629680528-0.105504489990275i
0.0409058335358094-0.247322255710969i
0.155458848555936-0.208498246343512i
0.262361180269933-0.138260503223239i
0.256720888685775+0.0404230675523228i
0.0733880140488953+0.148472076463895i
-0.151488511596545+0.077960091065575i
-0.249789647368471-0.0752899288967602i
-0.202182808740956-0.327292825912607i
-0.0253999154566545-0.458010895881951i
0.206058977610478-0.374618400231285i
0.207461999835433-0.218782798130293i
0.145382253867319-0.0694093689100638i
0.0419920986971181-0.0289848491860796i
-0.0970053399122377-0.158149111250995i
-0.0834157522468211-0.319104267425299i
0.0324619840715425-0.406920673351607i
0.233815048131458-0.364119721432965i
0.278088300369123-0.206947773537289i
0.206085933406537-0.0149763577006633i
0.0379813210367064+0.106848564377054i
-0.195016963233582+0.0202001166196497i
-0.239657904557166-0.241533222625842i
-0.165149905407053-0.440655347046159i
0.00782085300050086-0.449505345060412i
0.180797946122356-0.37617406052037i
0.185208294583599-0.213168624346467i
0.0715146404203262-0.0847589012743871i
-0.0593805086307901-0.132943699335222i
-0.133338037042418-0.305980183057344i
-0.0809214148091964-0.478568111286302i
0.13937012263954-0.509031963785828i
0.35980486794818-0.392527516105219i
0.449221092438465-0.194108362649016i
0.353112864789761+0.0190133183726989i
0.135979023670272+0.0996884306855526i
0.00822411253091464+0.00802610681179315i
-0.0504837038421288-0.136989902805456i
0.0270999017399509-0.254585332267674i
0.157653548386886-0.222226072630916i
0.208750720650526-0.0792365553547873i
0.144919094167687+0.0734724506885134i
-0.0387885822177734+0.123477724097634i
-0.218949386574259+0.0418107477769805i
-0.327904131137412-0.167774313028018i
-0.233448723382321-0.416855725634051i
-0.0400563161417762-0.448260971856852i
0.159423102261561-0.368541724001497i
0.241187173283501-0.224161041527025i
0.122101313466207-0.0969928943707233i
0.00336750527553592-0.122490543051684i
-0.087585452693266-0.214483852378274i
-0.0521641051044971-0.328411233962044i
0.139189432477961-0.364735045586851i
0.3042805905761-0.302766485571793i
0.379106323619994-0.136082909519764i
0.291287290853146+0.0540820715444741i
0.0542235711894953+0.14348152851898i
-0.122382644901988+0.0700589738217308i
-0.176806096894855-0.119560467116018i
-0.103734140177724-0.279364525171554i
0.0491336652014406-0.32963655851226i
0.0932429639251306-0.234842461960131i
0.076042238257341-0.0804819394046428i
-0.024229228382114-0.0468170077474633i
-0.178070373872998-0.137133809189588i
-0.226460910648718-0.302873701609364i
-0.170295195087931-0.500291449058042i
0.0361051515428874-0.588136776392416i
0.266850760397374-0.56289761286516i
0.347831556258912-0.349551285466373i
0.261389691543343-0.152586024257874i
0.100655702621275-0.116783315286129i
-0.0027135497787434-0.17070407191818i
0.0188890168919593-0.335905659699149i
0.156544252567814-0.403168985947922i
0.293091790184511-0.364930805044137i
0.39053343611029-0.164073028325226i
0.312273860861936+0.0698725891404558i
0.0961743625980622+0.146391823310354i
-0.100014006023607+0.0732479411779528i
-0.219776241737024-0.144538443590272i
-0.143435410941695-0.297766969730452i
0.016442807981539-0.36073810705211i
0.150417977578544-0.281615503107876i
0.158377327548724-0.123707298736293i
0.0392333780413405-0.0130907248555413i
-0.115300052582657-0.0487407926029806i
-0.214550438782639-0.243129015298876i
-0.116373502662335-0.417089221443375i
0.114440785549084-0.523957034929772i
0.270310466497494-0.420451440543513i
0.307815556187573-0.205958100823275i
0.236621825034106+0.00527865631761788i
0.0685710180175786+0.0801585465764836i
-0.0749886798676577-0.0310166061096663i
-0.126725511150967-0.164657470240223i
-0.00807373148578334-0.29767362544702i
0.151969981335671-0.248566908812874i
0.19110700323133-0.120115679831951i
0.114252854154009+0.00707377247701682i
-0.0617368907226751+0.08676383171435i
-0.233914089581261-0.0266911636776216i
-0.297581533008077-0.236039148417046i
-0.173659449952461-0.417952854619153i
0.0248255313648679-0.487838153125462i
0.147466404186056-0.402665018907783i
0.189245278050455-0.238872798969514i
0.125284091394129-0.160709763924059i
-0.0159106514113984-0.183397176993734i
-0.0743497112907838-0.320350212531468i
0.0320413500726989-0.446122156275857i
0.237972531549679-0.432180333278882i
0.378938526464843-0.331322941825237i
0.406155223766815-0.130825241815608i
0.321241836883346+0.0593100543554812i
0.112794917499516+0.105438407386977i
-0.0684844260781681-0.0159672179444781i
-0.144205633995493-0.166177333094545i
-0.0638521670163179-0.234678012179334i
0.0952541462013517-0.245064213993941i
0.186060588055668-0.135544960987039i
0.105625904905114-0.0310819798547655i
-0.0543421185485983-0.00744898005410492i
-0.193210387064077-0.0927337286630056i
-0.257955953490515-0.260142267389985i
-0.152511038548998-0.401500351133824i
0.00966811577794918-0.481967888133436i
0.196004308866842-0.365179253497715i
0.263080988075877-0.186070295178879i
0.190371469409337-0.0944856770078766i
0.056257243421345-0.0580066899047338i
-0.110994509747793-0.119581803049062i
-0.0729864102654214-0.274628230765727i
0.0737305679594859-0.337156090700527i
0.178158909589594-0.251382176669418i
0.225829817489144-0.138308698178734i
0.140640155358616+0.00401848679896224i
-0.0394375337160928+0.0717761339988982i
-0.193992738126318-0.0173581338089529i
-0.210954772018414-0.178900893988178i
-0.134511537004213-0.338998712934627i
0.0200262278698698-0.394229655242711i
0.129575392495442-0.324477388535496i
0.0982329509915907-0.184785648807176i
0.0320808440328867-0.0749750134534213i
-0.0661146094397681-0.103900617872307i
-0.139804547478988-0.230583782242705i
-0.0670031461728763-0.391322380200318i
0.07291309263593-0.453612290832579i
0.214748020814452-0.36058971103103i
0.281913638515865-0.20693637305601i
0.1665149243844-0.0485176171544462i
0.0493684746224649+0.0205038406141436i
-0.0576645535479665-0.0815704460464097i
-0.0752207101074949-0.264571472841111i
0.0614528182064313-0.360343374770608i
0.162494767213006-0.348615874167271i
0.247402740109695-0.223043917119596i
0.192573264247174-0.0522895402152341i
0.037213727313262-0.00447818593755853i
-0.0632698939003266-0.0682991850988887i
-0.139396170528923-0.220297951155414i
-0.0482204956172178-0.380830117169853i
0.125852907469588-0.411204004987809i
0.235874167864326-0.279751927256511i
0.255876947632649-0.121064147458903i
0.153939638180313-0.0335363721854737i
0.0352287547874365-0.0281140811674409i
-0.0758282843481247-0.157197722946591i
-0.0804692102284968-0.319128607168627i
0.0618797061062128-0.375612655994296i
0.199274728259027-0.264216953889045i
0.251954567655485-0.123177706748661i
0.169857193058068+0.00439063511043718i
-0.0214597153655949+0.0504230403066895i
-0.167772947173233-0.0600412676590881i
-0.19017180158859-0.221570404120958i
-0.0833201013699295-0.351205821472125i
0.067847714040052-0.325955467647855i
0.130136484739492-0.238187125358142i
0.0819410572243206-0.102855668706423i
-0.0515773249852116-0.047522365718848i
-0.174388729723096-0.114001598976293i
-0.237559743541461-0.234482361966767i
-0.14605345623689-0.423595391741769i
0.0412136155627795-0.468123096910496i
0.156583928460756-0.378827436926271i
0.217180933258747-0.236999883484196i
0.148151304528486-0.156510291772725i
0.00815969389197563-0.165696017455498i
-0.0408306202667511-0.227942362499151i
-0.0223682596761549-0.336976369955958i
0.081048142101045-0.385160396363006i
0.238440634241147-0.29567344175074i
0.284687407971-0.126746539341738i
0.232203419147201-0.0178533758608528i
0.116985974919063+0.0419551552094899i
-0.0379369798470006-0.0242105853629936i
-0.0853343980751249-0.139290433461424i
-0.0106548578265631-0.235452625239263i
0.102337980955042-0.302864728736979i
0.186041193511621-0.171511585908628i
0.160999199471555-0.049255467973459i
0.0315913995919357-0.00638650677764945i
-0.135000323245889-0.0378874228404589i
-0.211243019731725-0.186773469792802i
-0.120056229740017-0.320252600310513i
0.0302883918294315-0.384413648887121i
0.140622514136648-0.319819058349583i
0.180282043437355-0.159909885208754i
0.133141832738243-0.0746426713516429i
-0.0160024606505059-0.0721330729718708i
-0.144197880675273-0.0875281233807685i
-0.0985384901727833-0.250409074531824i
0.0211940933327458-0.362423925755799i
0.125792623165856-0.326031215501991i
0.178302326832375-0.183112006199982i
0.135480612385076-0.0326344015281376i
-0.0277830623633243-0.049589915713437i
-0.154451436686074-0.0860002939448682i
-0.18365119638798-0.240374723348421i
-0.151378772918505-0.392447582268343i
0.0290406624954834-0.40923759014844i
0.151688431428131-0.36752589382705i
0.166912396016287-0.219137687110495i
0.0763344404146036-0.113474001032449i
-0.0714912384688225-0.12104086189935i
-0.0947558027072219-0.246439104996277i
-0.0355155224357246-0.353868975320871i
0.078446108242656-0.361993994579086i
0.184416595106614-0.353473063130679i
0.213472696164962-0.196310268730366i
0.160514764748349-0.00404811593019586i
0.0430411147410421+0.0209006235769249i
-0.0865396503788014-0.0704610299051217i
-0.117650133827914-0.233907968474314i
-0.0435645083729565-0.350823409289766i
0.062846213054731-0.320949762296985i
0.134472052999474-0.201483972256508i
0.103020599275748-0.103748604950457i
0.0139603118724706-0.0296982912607728i
-0.118705666831162-0.10609755860014i
-0.158653615545246-0.261643185542346i
-0.0558109956160305-0.331952567251656i
0.0655795724049205-0.387880209625763i
0.187047899236017-0.295478599370132i
0.210101839911022-0.139797680194876i
0.104946520926214-0.0592881707549228i
0.00217226874686444-0.0260631346840418i
-0.055946398201949-0.146918648183467i
-0.0666278375469168-0.318071611065324i
0.038752564236901-0.345554407179357i
0.142845888676706-0.310319123163316i
0.149225367338169-0.22682561748221i
0.120517859972001-0.0955432692222114i
-0.00154859779322886-0.0773639594168463i
-0.130193985132902-0.150185398916309i
-0.135252022421259-0.2576348983284i
-0.0670036159368845-0.389057700615529i
0.0919017382275798-0.378483174291947i
0.200149378789459-0.249346434079288i
0.186760888979293-0.130969517389538i
0.101177683342448-0.0530600057802991i
-0.0110917106702297-0.0771460813163844i
-0.0686041806910216-0.195558361257204i
-0.055146590300388-0.288117981637615i
0.0514729593277644-0.320075056160851i
0.133266703526701-0.293552340121958i
0.139027810543891-0.169719317696034i
0.0555784487752147-0.0674882320150822i
-0.0727442284378648-0.0633014412613703i
-0.167860775131703-0.192799624832674i
-0.157236237653669-0.319525668719629i
-0.0308303551413965-0.400491133961189i
0.122004960138827-0.426437536288762i
0.166766415334148-0.315518440747048i
0.107182687231776-0.182156773532005i
0.0444828756513305-0.119550998349777i
-0.0754736824071346-0.193104256232085i
-0.0941800451253053-0.269468464500519i
0.031089883730027-0.357172507755003i
0.136390857858225-0.370749033921099i
0.236700713369003-0.264365054290962i
0.250751414058552-0.184751080766971i
0.12781888992332-0.0312842346945862i
-0.0113065149403888-0.0270005097082305i
-0.0855406647268924-0.167690408073737i
-0.045470567630329-0.249222839185584i
0.0882091590153622-0.304752504078251i
0.167323014077422-0.220979267354616i
0.165187950696428-0.108660824996793i
0.11186450810749-0.0332260664049109i
-0.0207314061478609-0.0134175547692183i
-0.134165155320057-0.102839057589113i
-0.162847742846713-0.237528601546822i
-0.0700953938035987-0.315091837477318i
0.0578658250747546-0.274452932552761i
0.127170667102824-0.205276250936122i
0.0786557968657701-0.088985944295215i
-0.021088342856068-0.0436441882775376i
-0.12132481833366-0.0975439947740618i
-0.185099921035761-0.214488272286171i
-0.0826930663179748-0.351493240218092i
0.035878724732837-0.357430000182109i
0.116510704734669-0.325879423366117i
0.123252276781049-0.204995467699242i
0.0540181452890438-0.138482028087245i
-0.0299255836545003-0.194305597501973i
-0.066564926375771-0.257244005432229i
-0.0109967338222048-0.38384324171796i
0.0868713784471053-0.390272740806754i
0.214890384750741-0.335021403420919i
0.274257858494606-0.233616366991015i
0.202478652775769-0.108162486331133i
0.0921070534602792-0.0934660666436105i
-0.000744203906210449-0.141344070461292i
-0.0249312864215292-0.229236524961631i
0.0713066930129986-0.262333517787701i
0.167253162431947-0.265579087617216i
0.212299483953202-0.183024847035579i
0.159351434763692-0.058447436553255i
0.0132126432495193-0.0332750691501562i
-0.0694845931896882-0.0906322125556622i
-0.0926839486193675-0.232870782442364i
-0.108789189413805-0.28978246509416i
-0.0021640225844391-0.307544639434578i
0.108779330308997-0.280925708049901i
0.0957286840720012-0.146469423739143i
0.0619006149311397-0.0850245893059466i
-0.066756313008344-0.119465507492399i
-0.132946018913047-0.221580695947337i
-0.0633426692840178-0.296177091490653i
-0.0186800305548123-0.333194620408395i
0.0535169794173269-0.342963617260633i
0.150030801721333-0.246541047187864i
0.108572049584824-0.107971151816735i
-0.0120003785024057-0.116193298302385i
-0.0688688479517689-0.19220551824537i
-0.0971816276145988-0.251401074046714i
-0.0179534174315749-0.384031493039492i
0.0990645107556895-0.368436553796643i
0.205543027498645-0.286084156409331i
0.223307772308719-0.191116575453133i
0.119373937534887-0.0247817701265119i
0.0134559370756842-0.0426001204367563i
-0.0480130976816085-0.142520892088512i
-0.0205711491084546-0.253587888948958i
0.0690530131226052-0.26908636104293i
0.18967042618568-0.200328335292617i
0.142683132739959-0.140012973256296i
0.0640745240103308-0.0224373120256494i
-0.0232627680455881-0.0102699959892677i
-0.139606049630037-0.103235172487852i
-0.0912335966705424-0.230037453812073i
-0.0377435389480104-0.333502432879311i
0.0717825788065821-0.332350075648146i
0.124720892514707-0.253294597043708i
0.0705492852111994-0.183675676119602i
0.0297184605215604-0.162391255130823i
-0.0182894701895477-0.195583883653168i
-0.00859420395121106-0.300029292195251i
0.0402248256871248-0.364885543260546i
0.147811887401894-0.314560252895235i
0.232247192528863-0.264023180484597i
0.212247861689928-0.165162927235134i
0.105405605590341-0.0466294764379479i
-0.0286757708456435-0.0806995120283797i
-0.0706144256287846-0.155988198679348i
-0.00696543766254943-0.254023158141046i
0.0755396238817919-0.311722581293644i
0.123601919925199-0.249668273687308i
0.129731289108132-0.177041662047393i
0.0762306209262541-0.109907598844433i
-0.0495007317083735-0.102473412170493i
-0.139438148526673-0.181738887752591i
-0.104715589200458-0.294811819379941i
0.00199425713879336-0.376386535623117i
0.107258240426204-0.367358000937995i
0.16475936598873-0.239854679858255i
0.180204552888311-0.108135903010588i
0.0756794791393354-0.0923455734490228i
-0.0504756392869463-0.117180063304345i
-0.0446303269962701-0.186094021038536i
0.0295692355600306-0.284694932137855i
0.0876657533661318-0.270895600131913i
0.113123622497359-0.188952017358385i
0.123410487213232-0.120833600797907i
0.0506161880511409-0.0793951207974671i
-0.0701772846918528-0.0454244364059082i
-0.138976942428297-0.119198446810238i
-0.0903479916108496-0.266184214096105i
-0.0167281221360133-0.305046808651421i
0.0274628213329479-0.317516601124835i
0.102559114390018-0.223803285989918i
0.0663542874372509-0.12348764406657i
0.00816741357625532-0.144671466379181i
-0.0208645070783238-0.178238842032489i
-0.0284894607524671-0.286063596761522i
0.066624213737331-0.336671857241302i
0.146472240782544-0.294182314505612i
0.170976996397156-0.267605621070937i
0.15450160794278-0.162936317239787i
0.116207214579262-0.0801949821797921i
0.0459582406524692-0.101440970459962i
0.0274888118879709-0.186823650793488i
0.0110615895982599-0.275027039637098i
0.0403034299972028-0.278461157406603i
0.137406514926217-0.241816103531101i
0.114170130924296-0.156574625374707i
0.0755032440922797-0.0953904853344203i
0.0201629499042366-0.121225852484946i
-0.0558862360158916-0.18260352731831i
-0.0284123871402302-0.266805925916218i
0.0289399541514165-0.314758392874807i
0.0952305333453938-0.257896846677824i
0.152378967981704-0.160603088854952i
0.142445099959282-0.124615120513342i
0.0954938597041042-0.0857401939095048i
-0.0147268646205692-0.0972731311258111i
-0.055413297206322-0.227461874505252i
0.00416812825986346-0.26678597896128i
0.0489420881940015-0.246861726077134i
0.0874002018470196-0.260984065914297i
0.10021475830112-0.174672054690475i
0.0303826182476137-0.0941023819699447i
-0.0718220195811753-0.106919745699915i
-0.120448510493653-0.208902777443224i
-0.0896722872436956-0.302431622410818i
-0.0218466178595797-0.336958641209662i
0.0479614477332713-0.344413670491163i
0.113232721478234-0.272587935665788i
0.067427208244625-0.237934386227622i
0.0182892368199829-0.187918881017747i
-0.000496388069962425-0.195544526313131i
-0.015005411283656-0.257599533841703i
0.0524700285765703-0.27782654009935i
0.122570222800461-0.295864875163894i
0.174421870851666-0.197390632796387i
0.172310780214181-0.110170671155577i
0.0749941731162827-0.0738762891806155i
-0.00928388693637219-0.0515284420862336i
-0.0251023982332487-0.128277263202602i
-0.0131216089100697-0.188831425839785i
0.01599431632737-0.181085685685997i
0.0510378734372093-0.146735228484227i
0.0832978506069828-0.0867841343918725i
-0.00971427353723618-0.0546258958525625i
-0.111719704109845-0.103105983368159i
-0.125930220753076-0.147835698212651i
-0.108754136019378-0.182535973774954i
-0.0122886578938914-0.298992010825733i
0.0402605632172657-0.288888565737961i
0.0719839934887209-0.1991680450299i
0.0796404499491179-0.17057613734102i
0.0189162828727164-0.150397691067294i
0.00226538822218403-0.203747510960567i
0.0168905467865262-0.266999233783986i
0.0736413468705406-0.329095974349745i
0.168581650673347-0.305400863794695i
0.151532288143858-0.227112178784876i
0.123575379186463-0.169194422684163i
0.12592889596026-0.110442187002843i
0.0433933632563079-0.118908422639329i
-0.0065887730205207-0.163681284286681i
0.0165748249622439-0.258920548814179i
0.0658602929266964-0.283777827001978i
0.0976521155679411-0.241194147344718i
0.123751506488405-0.185988384090681i
0.0830790259328023-0.124317697288454i
-0.0414828211301494-0.131313510727451i
-0.075414739736452-0.181616430509686i
-0.0710267485304193-0.252858453535713i
-0.0371028462480229-0.268184979718686i
0.0725960878595593-0.270103904569348i
0.115888986219589-0.227324236436501i
0.105773902807675-0.162041564592301i
0.0677260345431443-0.156691278846946i
-0.0309794286683464-0.154584550673348i
-0.0240408665164307-0.225762126996784i
0.0347852102482129-0.290498464198479i
0.0738539717864236-0.265800975410146i
0.0996270785185045-0.187469151117538i
0.0939994492442286-0.104781491310131i
0.0367251721991259-0.111774063823467i
-0.0754503510608665-0.128980640706126i
-0.0885757019372689-0.1447741948933i
-0.0889301353670284-0.240256851017973i
-0.042616066672141-0.281727330137091i
0.039058594201914-0.217768000582795i
0.0614526051535194-0.191976658831994i
0.047286252714377-0.162932238998044i
-0.0197577012506327-0.154742538201048i
-0.0582562331575818-0.250051297040977i
0.000825914753732132-0.29080989825173i
0.0722754412105082-0.304677007613997i
0.089568356394174-0.304148489709137i
0.167458111396967-0.212440152477785i
0.210401210473514-0.122658053962157i
0.109141042200406-0.0882230945084577i
0.048405821797443-0.097978599174972i
0.0519811638809444-0.144117415700683i
0.056294168361162-0.180436950255807i
0.0894674378544896-0.150425919270775i
0.0992138462208125-0.150922204652158i
0.105863184261167-0.0776884565516715i
0.0291563999281528-0.0388343829527419i
-0.0710109635392867-0.0905526820818155i
-0.0863012951995336-0.111856010196478i
-0.0579223466228149-0.247665460622826i
-0.00469732156350882-0.290761942016615i
0.0163555547556269-0.280360495270754i
0.077166047810408-0.263450144582347i
0.0828228704388957-0.22353115401831i
0.0391489431382965-0.210978818032049i
0.00748951283274587-0.215975792030121i
-0.0196376306052297-0.283951910988077i
0.0327097685543329-0.286208559144703i
0.104361301365128-0.270463111175892i
0.158063631680072-0.214091886638127i
0.106587679694253-0.137875561152434i
0.0471763928768379-0.1464942648902i
0.0287800025155937-0.148224761619094i
-0.0163781737078969-0.157825851523598i
0.0113844184199339-0.22447213913932i
0.0341115872270014-0.23311100307917i
-0.00722694529499501-0.208141338901214i
-0.00754988703803618-0.191523252400781i
0.00230660844880591-0.159286982470263i
-0.0576278554489532-0.170136121633992i
-0.0770612588148461-0.212175022345884i
-0.0412583614837816-0.242895972529553i
0.0352258768793503-0.29920077839064i
0.0819190427354972-0.292273294723646i
0.0709969894664885-0.21997126737766i
0.103866030833396-0.190844272731554i
0.0625199984254924-0.145268330872948i
0.0100586412225266-0.149006505526182i
0.0338362243148319-0.198344108720248i
0.0346962380026665-0.203210514450885i
0.0486331163217834-0.185417279984137i
0.0994865521624296-0.151878928660732i
0.0856877394085575-0.0988624720300156i
0.0175514903743539-0.0541949778433307i
-0.0153491546924599-0.060364373492545i
-0.0740310954887477-0.119302653949954i
-0.0902714675843406-0.181179810436993i
-0.0228070430677685-0.220627824619084i
0.0138406384474398-0.211290324117331i
0.0274588803892417-0.200035777377236i
0.0129182611075864-0.190321842992957i
-0.0309380315016154-0.168314223265438i
-0.0615865894505276-0.233444331062762i
-0.0188416434832415-0.329866152195523i
0.0312573600541552-0.350294668089092i
0.100217946141913-0.311284554949231i
0.168803675161877-0.271313608344671i
0.165807518302656-0.217765506179249i
0.164434689443752-0.18210605279203i
0.114920676257742-0.188283087189547i
0.104520947296985-0.174449741349916i
0.129478655977279-0.212660642418512i
0.119543528617977-0.22979299606031i
0.137434270744944-0.134457961221438i
0.127469712716428-0.0732903805405335i
0.0792304673934959-0.0840564260667194i
0.0403891381933742-0.120831500819937i
-0.012097649664374-0.137881867237025i
-0.0518855299799496-0.180573425848698i
-0.031780550219004-0.183661364919412i
-0.02038430378519-0.182211269760675i
-0.0116742993850755-0.204060369059421i
-0.0112170837223752-0.165548968357524i
-0.0587449445767958-0.204556889816689i
-0.0793428479460306-0.229190372042666i
-0.0552490432534879-0.227865081692064i
-0.0359917157015592-0.264751654745065i
0.00217358393509574-0.284783687479273i
0.0594799432561-0.277716045418523i
0.0504331321713444-0.222482876169067i
0.0219093395882375-0.223156949769456i
0.015036090141227-0.228082727944716i
-0.00926752135538541-0.204427933597049i
0.0262529731357842-0.260904983716395i
0.083207964000299-0.255825824470036i
0.0869690377083152-0.195420327042546i
0.0791645314193633-0.184408962834093i
0.0809495781114429-0.16641082520056i
0.0833584487462364-0.142243084455525i
0.0327660574284779-0.134376183476317i
0.0185192679797958-0.18347600506627i
0.0527858258660325-0.19444090082306i
0.0660395442115614-0.156822981538427i
0.0781838700270687-0.143670607147796i
0.0508297683513039-0.130847700496402i
-0.00343327241556993-0.114184728542923i
-0.0219913105325948-0.124562863128007i
0.00169877447505708-0.170586747939648i
0.011547528415911-0.177216390749652i
0.0321081036002381-0.19741682329562i
0.0504026935603549-0.19627017080112i
0.0357543335538981-0.166920188220854i
0.02226059089416-0.160728602569579i
0.0232182073723385-0.125780638205388i
0.0251120259316421-0.172067577389379i
0.0181337710493661-0.206792526539691i
0.0377641167421963-0.193252081178671i
0.0532378268925044-0.241133699751169i
0.0680438669426986-0.206884827153768i
0.076793122247011-0.189909532563935i
0.03746340509963-0.170862558463956i
0.0236557366329974-0.142033048647947i
0.0256568483892822-0.219527029564462i
0.0482402156299655-0.231187554667978i
0.0524603443877646-0.23317965666804i
0.0389353242129706-0.235108316588807i
0.0612761425326277-0.213720205215972i
0.0517800833965026-0.188963985606849i
0.0581942818007456-0.197176166763755i
0.0667278331776483-0.266559222080755i
0.0647424388756193-0.263381122920916i
0.0646541557141614-0.264147007839954i
0.10714139685418-0.258947279511404i
0.102537792888113-0.159436281648636i
0.0508492060543753-0.129487634043217i
0.0936658763508335-0.15805137989233i
0.0662789190131941-0.161326561617401i
0.0534946290171778-0.161810347296698i
0.0632569883173945-0.156246476683452i
0.0111933653241422-0.150607795376086i
0.0363038610233527-0.119572638998296i
0.00602433338127906-0.135046785363744i
-0.0324596618984689-0.133970618330965i
-0.0389962758049608-0.145302102667024i
-0.0876505416452961-0.184628930168858i
-0.0451566060835766-0.196431906597841i
0.00148588045260181-0.206631190740069i
-0.0200716593986433-0.200540156898476i
0.0281336654644478-0.243721090363517i
0.0533121975532817-0.221575583983027i
0.0237760308232897-0.204402463871561i
0.0537922479599481-0.236699783762281i
0.0386881527051953-0.250770301088987i
0.0897624953419932-0.234888466758767i
0.135920497399793-0.18028775500843i
0.103344051803605-0.177121197239174i
0.117743681320464-0.161089314636204i
0.0766853014784417-0.156612873012623i
0.0550725071197469-0.167957317161062i
0.0574882825553455-0.143365527798974i
0.0556957059007872-0.147014092149222i
0.0509976862539017-0.141803064337689i
0.0613753942010786-0.137022138843637i
0.0972064690787762-0.172009356855732i
0.0510965924951363-0.162880137003405i
0.0317975726806349-0.155363110697655i
0.064134522275431-0.172366391691766i
0.0481071659546067-0.178984279930248i
0.0673907632056842-0.179807206460697i
0.105117170868634-0.16456551381977i
0.0830507911746936-0.171842689403298i
0.0661119041560093-0.181637985095012i
0.0536172111605539-0.134803055619686i
0.0395505749712546-0.102928722121884i
0.0449098240785735-0.147224046955256i
0.0370193021466441-0.149808054463698i
0.044919579570908-0.150179216303195i
0.0237221598307584-0.182406739244752i
-0.00623461275634464-0.183507029313342i
0.00406411395447785-0.149525728744674i
-0.000516191676098903-0.198770649303171i
-0.0302395351837892-0.211313282137662i
-0.0330366906581369-0.197994967905435i
0.0157652768470598-0.249057520435482i
0.0140981866396503-0.187116192683631i
0.0077215466726472-0.229429699259497i
0.0180171446422097-0.264027465860696i
-0.0107814705492412-0.21570831774678i
0.0379731960133403-0.199826082733475i
0.0771260931163399-0.208238036082202i
0.0419599998955788-0.228964268257828i
0.0541368659591877-0.190041232101978i
0.0616892576739341-0.192781449350756i
0.0491978781613656-0.166949145730831i
0.0955706600197752-0.134121167554055i
0.113162426105283-0.126052722979736i
0.0724141013121373-0.122093976729583i
0.0597905631591649-0.142516766906195i
0.0411523728549918-0.10467230224499i
0.0625147348889962-0.105583952064894i
0.0513096107531465-0.125820888717684i
0.0353664540390486-0.0668041640502734i
0.0501782206038879-0.0639034411868895i
0.0122724250434312-0.108260906088995i
0.0147244998475447-0.0995752689469236i
-0.0198118549034447-0.109411102033121i
-0.045725532281797-0.165942511348468i
-0.0286481839084498-0.138607899830519i
-0.0187554189873522-0.131218435890314i
-0.0301724355444944-0.198176267085199i
-0.0464365539201675-0.188024287349132i
-0.00205211614400336-0.234122605489543i
0.00992825110152169-0.274512126573389i
0.000655253499977041-0.267252611398111i
0.0395929558433031-0.260894257497778i
0.0796210061226823-0.229647046656793i
0.0948956502585911-0.257990764443592i
0.124411233420018-0.244531400693368i
0.137677031489732-0.219667304406069i
0.140260492408168-0.196629267087063i
0.147929053461036-0.163209259991363i
0.148418611464166-0.157573939767979i
0.129779769076238-0.135096227267151i
0.0986620667063814-0.108791224903095i
0.0995090985923279-0.0715365307813897i
0.0808860598586224-0.0723430681755919i
0.0470437896444977-0.109528071222246i
0.0156377540737651-0.0915817099467269i
-8.61982195304396e-05-0.110581345876984i
-0.0357041610910038-0.136220522155774i
-0.0412300630827836-0.1305248783323i
0.00227133967612567-0.198693775248619i
-0.0374243614804735-0.208591494560441i
-0.0344110149296544-0.210684501963162i
-0.0218783646152765-0.218321901961794i
-0.0121860151685992-0.182960316035289i
0.0223287997627285-0.22550134644359i
0.0137321273071111-0.247354204984397i
0.0203176937121779-0.225434535327948i
0.00494558011626724-0.223468200387149i
0.0229444023629804-0.191516927708981i
0.0261165903099442-0.180896452787396i
0.0161427806223871-0.181043707429163i
0.00603198725858075-0.201049020256702i
0.0186710809283916-0.215633368728287i
0.0991027424782933-0.169844531158523i
0.0892726233797666-0.167372676818758i
0.0512725625548162-0.174377355616575i
0.0339710964443509-0.151842642250106i
0.043984311594553-0.133047709824195i
0.039814458051516-0.165321600998169i
0.0502069110020008-0.170244983751355i
0.0775061811850423-0.139116406660359i
0.0856952366223953-0.158781530230221i
0.128400656564121-0.115543559476845i
0.0798535138352674-0.111405827831145i
0.0807918371171448-0.10190551757737i
0.0511007846248341-0.0478106799345654i
-0.0195655151048595-0.115636836977456i
-0.00223503409896125-0.132041581883329i
-0.022334122750244-0.113740799975609i
-0.0143186508000016-0.138127695595688i
-0.00138963352876142-0.10541010942713i
0.00659623987867033-0.109061312118675i
-0.0293489165266665-0.15608673641086i
-0.0469272350126476-0.166417610429794i
-0.0437905270651426-0.212514513222338i
-0.0330471903229687-0.218283852905289i
0.0191517925889655-0.223272470371716i
0.0234335330623045-0.218255024862834i
0.0269316492016295-0.178831635138215i
0.0109700176240957-0.18514866741014i
0.0357476718433506-0.192607474908159i
0.0359704306351092-0.209818907108233i
0.0359558376764431-0.198733451440823i
0.0958571107222071-0.20913097458193i
0.104285258752293-0.177814687298399i
0.0724025769241856-0.136785886344115i
0.0574840854221183-0.125767925304604i
0.0427562895819094-0.117083530734246i
0.00802074704082502-0.155509875516247i
0.0451174033821059-0.169896997750421i
0.0321125648331459-0.140082591206917i
0.0166213397649084-0.131853366049839i
0.0589432858820563-0.123250978961569i
0.0304909801102002-0.0722786613990036i
-0.0279358583456794-0.0767575999068441i
-0.0245639982930488-0.125522725154482i
-0.0281667993458072-0.145543459460863i
-0.0451570919851073-0.135399119209456i
-0.00656241370993384-0.147411507201058i
-0.0445973059266825-0.140391381661461i
-0.0710444218874721-0.126457327736882i
-0.0639374255841163-0.129548387156541i
-0.113575754859799-0.168341020469214i
-0.085520089613407-0.215807902625184i
-0.024434340697512-0.243804691283939i
-0.0223936948516162-0.294891788474034i
0.0567208256433582-0.249433294930451i
0.0528248793387067-0.2093737937704i
0.000120009646471952-0.189192715768756i
0.0682353358420803-0.168909523769874i
0.0496455018226358-0.191068887463517i
0.0525077714438373-0.16917998341227i
0.112107484350566-0.157574957730927i
0.116261295357773-0.163969869614998i
0.119140348550841-0.0866980931333803i
0.0787968067502696-0.0271280767076209i
0.00484529348647208-0.0747798185831363i
-0.00498470726541319-0.0862368210673323i
-0.0287061384309866-0.112992815706386i
-0.030368462290468-0.133535885694326i
-0.00838920392905261-0.138593377096858i
-0.0180323128613173-0.132695483002629i
-0.0317565755784481-0.102499415807629i
-0.0758455668434418-0.168924859014466i
-0.0605436905023046-0.206955183614404i
-0.0409940466221241-0.241439157352145i
-0.000740916737399837-0.283346718708419i
0.0378098119914334-0.281198585375838i
0.0476678032261092-0.239092083076248i
0.0973051882461703-0.172403173430226i
0.0728838722730682-0.161628610683436i
0.0499136510627235-0.137152122348579i
0.0679208807756144-0.143341856108967i
0.0784091233801083-0.180415208375929i
0.0768261795360609-0.189673603347825i
0.0787286041551737-0.171185964472096i
0.0642756062435701-0.103726571361193i
-0.00492953535909445-0.0309540296962385i
-0.0526190009282748-0.0744086407598445i
-0.103964775691913-0.170525399137539i
-0.119862687737115-0.194676415865221i
-0.0585138142060324-0.220148575473482i
-0.0264942282898588-0.200357205707131i
-0.00446236271875085-0.193613426728716i
0.0337686741514861-0.213380823937049i
0.0130883547430267-0.15205280366397i
-0.0238142873687642-0.183682446216049i
0.00309988730500035-0.213618025283166i
0.0104067077395225-0.180700616982748i
-0.00328349268511456-0.207740430842468i
0.0766295976698126-0.161008807286287i
0.0888031171815576-0.114350617646469i
0.0121042316135496-0.0944755396799129i
-0.0206864578435964-0.0895581389131688i
-0.0445459721888398-0.112343780091353i
-0.0547656516806376-0.12158807096947i
-0.00941424006117666-0.19526955559969i
0.0296124449031973-0.165970932189026i
0.0343834921500949-0.112874840519275i
0.0329126861404175-0.155074427172815i
-0.0239526164425515-0.100198373696071i
-0.0469564948645492-0.109823663979064i
-0.0369410805791135-0.186697232823114i
0.0337397827826654-0.18186619966892i
0.0346968880980804-0.20127264450121i
0.0332957318406291-0.150642292995308i
0.103314765875114-0.0992519320070332i
-0.0240937582306725-0.101001408785359i
-0.0632943772251398-0.112201572357128i
-0.0150206734011518-0.164226776128142i
-0.000569897617551201-0.167478253982846i
0.0160325353303462-0.189808966931777i
0.0274575925636327-0.178149317337659i
0.0318314617248223-0.134912020244011i
0.0250110361919133-0.147876258229743i
0.000198775008273189-0.162022202800857i
-0.0606112062837435-0.1842698876088i
-0.0139053758764242-0.209815864550322i
0.00350387850474871-0.235886910833756i
0.0818874309909864-0.236921261749122i
0.116606837941671-0.162378358747263i
0.0423182759654558-0.0968010935580768i
0.0255173158060969-0.109381454449483i
-0.0224491823263855-0.122028461711426i
-0.0247152574474799-0.147583346847325i
-0.00841929940253452-0.215297819977864i
0.0545574665262957-0.204094192246312i
0.0683942636420749-0.163210827821648i
0.018193017677551-0.13586800735665i
0.00213198535795232-0.105065452485949i
-0.0699375289194301-0.117000373404803i
-0.0976213248950336-0.174999700894716i
-0.0359857845144424-0.237125060686469i
0.0195268385232105-0.25062300490906i
0.0305416584336367-0.230842439537644i
0.0619365440408176-0.173040427266229i
0.0643299291699467-0.112397741266618i
0.000471966270843305-0.0873022004165576i
-0.00318214652399961-0.114364885492045i
-0.0208532008945197-0.147230715663875i
-0.0376263161403423-0.196436253088295i
0.0205648728580208-0.208478681199595i
0.0288793985744078-0.151545079278082i
-0.020220058548726-0.112563655689985i
-0.041959748454926-0.0952891165839633i
-0.0391598474043407-0.136226916218586i
-0.0453312507740927-0.16630673807843i
-0.0227550456050325-0.198733256986654i
0.02059234922556-0.250370050124047i
0.0422394207019981-0.213166568893405i
0.0455832674541086-0.142943131257983i
0.0606311293213795-0.121853820936962i
0.0374463129057697-0.123296489403685i
-0.0131160643287184-0.175829668555403i
0.0203479513422284-0.202319544608701i
0.102065341255783-0.187880382090304i
0.138572619611303-0.145210118448242i
0.114097308927777-0.075633801894624i
0.0683269927250085-0.0651794250939582i
-0.00563348902503673-0.0156406093119731i
-0.068498338810059-0.0663420894464363i
-0.0741817524226182-0.152235299043681i
-0.038940237995781-0.171518552635027i
0.00298777272743119-0.196208097733461i
0.0193223165437779-0.143294896582673i
-0.0012533336366006-0.126188843087778i
-0.0490387934217894-0.15358035447625i
-0.0731524474984029-0.197159931840343i
-0.0431755408657687-0.268482447481743i
-0.0114368269795877-0.291580761083289i
0.049791885619247-0.277578627553753i
0.145476693748424-0.253182879971321i
0.150143639761165-0.163685805168842i
0.130917775837374-0.114726461776042i
0.0507033140901663-0.104552656020776i
-0.0229729112839341-0.11824734004293i
-0.00246067542481356-0.168299611565439i
0.028030462803111-0.185124654513241i
0.0792209830515244-0.18662063609526i
0.0719037645154505-0.109773018727054i
0.0410225004236326-0.0612611574861334i
-0.036579506276472-0.0502845213945866i
-0.108412903181584-0.100697593705402i
-0.0998529665067352-0.187740353283744i
-0.0564974889380556-0.196210030085692i
-0.0204480169966597-0.218203887642944i
0.0157281774035058-0.203989026382616i
0.0104432752529997-0.119323271553258i
-0.0727098001266634-0.0900618170146997i
-0.0890929484651621-0.126617329715719i
-0.0561176193238233-0.145280525348112i
-0.0198480113494022-0.228182143056614i
0.0223122923820967-0.238038490405957i
0.0457104204387298-0.209635702976695i
-0.00100482489009611-0.199514532160392i
-0.0312469363882211-0.101926835948183i
-0.045134575225216-0.136103130814186i
-0.0742235522554991-0.184731736512866i
-0.0253646583065761-0.190051564524507i
0.0533726176203883-0.213990528644942i
0.10171832288143-0.199325650718528i
0.113262343968546-0.166868934157367i
0.0964493053397363-0.0971268598850424i
0.0222278286325857-0.0687107296886492i
-0.0153011441511568-0.0815815922335147i
-0.0297509436966738-0.081544502566399i
-0.0282195459442371-0.117432743568591i
0.0303984314446521-0.160444875067903i
0.0525821611095447-0.111004605141722i
0.0375296637886537-0.0684255150017978i
-0.0206577365646252-0.0654898361307492i
-0.082090888447666-0.0613444897925712i
-0.102972750906931-0.166596421241639i
-0.105877980130013-0.243723307932104i
-0.0402471519402376-0.254846558193481i
0.0374084807616896-0.263125407703185i
0.0484887962039065-0.175906654315985i
0.0572730357863041-0.148869493568316i
0.0558729568128559-0.146459071607211i
0.00347468523682613-0.151386390828829i
-0.026993123605716-0.209262375338167i
0.044650057337246-0.246191084942288i
0.135351945939536-0.26861743414328i
0.166220827122089-0.165387408397186i
0.1124877234664-0.0830781148423842i
0.0399798689333566-0.0712914918063427i
-0.0330669651235132-0.0629296228021067i
-0.11466262103579-0.120458875724614i
-0.0723814336818815-0.208649530061886i
-0.00719039093980559-0.239189072645342i
0.0256201330523575-0.185878834572816i
0.0454832261636743-0.131088461615218i
0.00669533847340849-0.0819219097906699i
-0.0376797955788911-0.113302758445087i
-0.0800115416127084-0.203984740373448i
-0.0684581577133957-0.252872724020659i
0.0061082581092328-0.260575661191827i
0.0525733282230496-0.236050532158516i
0.0878829202145184-0.164092158994316i
0.081847582670691-0.0663353084718949i
-0.0134253271837204-0.044283123939613i
-0.0787028134026069-0.0763786405541616i
-0.0735298419431533-0.154775910899588i
-0.0297059866187181-0.214711354168498i
0.0197028114549929-0.175724413383249i
0.0452658851336762-0.122176475059801i
0.0232559007180145-0.0637893068990674i
-0.0375713486732665-0.0436596872835341i
-0.118560946694174-0.111085376740176i
-0.137149453915107-0.195198369112746i
-0.0637412940177867-0.274063386347099i
-0.00563831279385448-0.274387823209575i
0.0779621889088746-0.19155938310959i
0.139389546797931-0.153881851717512i
0.101515288739611-0.0856396866441715i
0.00891946528590659-0.0635025825452545i
-0.0568517069374239-0.157013122204939i
-0.0229181522089291-0.196373503632221i
0.0802894401734127-0.216978956397574i
0.1357033852981-0.16591828354117i
0.118931985000909-0.074144369977627i
0.0444013855003167-0.0419617838610171i
-0.0456217359562861-0.0302376888483795i
-0.0661256736092155-0.0560332050642344i
-0.130197285696774-0.109336341267622i
-0.0980846179095024-0.213866117943308i
-0.00817186907957333-0.264077668042599i
0.0173357577136364-0.170212397219694i
0.0463434533216671-0.129852197446167i
-0.0388890267736588-0.162638798433975i
-0.0769355298301988-0.150839888192014i
-0.0905335768126486-0.205235711426972i
-0.0756064992545674-0.259428482531804i
0.031933617064174-0.242370618714474i
0.0752209298153997-0.225398284686913i
0.0952141364145863-0.153482891079116i
0.0633987806796657-0.0705328286490466i
0.00118394890962711-0.104330503726307i
-0.044018446343588-0.123583193409382i
-0.0723402946116392-0.169674777500577i
-0.0101741111953558-0.245154593685427i
0.0522851019350572-0.208080925714114i
0.0476758054201806-0.18040168888639i
0.0318566662370654-0.116314899806737i
-0.031953903898185-0.0780398612375688i
-0.0852265119148281-0.114678051537992i
-0.0907290406044085-0.186182082225739i
-0.0465922376513475-0.231846379526586i
0.048515006338847-0.238086428427334i
0.10653436042581-0.181765498264082i
0.113165900545342-0.0755899881234318i
0.027215445630054-0.0413233797055423i
-0.0567880740206426-0.0296729516222175i
-0.0603571666110846-0.0844462869552385i
-0.0692244305936401-0.157501063102717i
-0.0231102051514459-0.182919898928161i
0.0401147007853571-0.179137696079328i
0.0325460680584179-0.112605464128062i
-0.0221256833680949-0.0370648620253244i
-0.0592634026692114-0.0471375030165189i
-0.104428589264428-0.107420749781765i
-0.149034311966207-0.185899863578282i
-0.0647410057205571-0.253711137392775i
0.055565986062767-0.259582543066148i
0.136873530831386-0.203629167198975i
0.107076991044429-0.117431614099026i
0.027832453419039-0.0561912966394865i
-0.0356030485462637-0.0824966728141394i
-0.0717599264175693-0.155939644750577i
-0.0229602620858272-0.217975751312585i
0.0386809408975607-0.256498150688519i
0.126390887609878-0.180955287746439i
0.100191056452075-0.0698071658541692i
-0.00222314620814662-0.0465019529655073i
-0.0352671309299496-0.0978278562373004i
-0.127893029261487-0.163259321761605i
-0.140517468696581-0.232313888163762i
-0.0445939869698011-0.301072200558189i
0.00630191396816801-0.272981084271104i
0.0682629722303669-0.175072637946085i
0.059366883255925-0.151574428177412i
-0.0104862625748438-0.163562686963378i
-0.0399977604798815-0.180297793198608i
-0.065659104669373-0.240129828708996i
-0.00297804337503506-0.281451325859403i
0.123096356844441-0.266632748003321i
0.133558167996525-0.150838166808021i
0.114989600448994-0.0467948165276609i
0.0430869419317201-0.0399549635304848i
-0.0630896965923929-0.071794414292172i
-0.0727803500122324-0.12608157169256i
-0.0596874243399825-0.157789285489692i
-0.00925690499799763-0.195321912292903i
0.0230481618617448-0.148036141533182i
0.0182804921036708-0.0352881401831749i
-0.0304459471039926+0.00239415769803811i
-0.129056151761432-0.0355505847919089i
-0.176976649414722-0.152557702383396i
-0.164077129194172-0.23991022172651i
-0.0784552728115521-0.257906014430837i
0.0370436512749597-0.239847308321835i
0.0797369000373552-0.172849661880809i
0.0461738765231464-0.108640752979476i
-0.031223182751603-0.105085380994871i
-0.0748065457615285-0.146339114179549i
-0.0515136731635116-0.228806964607093i
-0.0274520084973707-0.245648305264196i
0.0403171238116257-0.211226159957333i
0.102645937068048-0.197627403367357i
0.103662427480111-0.0734191214474205i
0.0493738159088455-0.0350152282057273i
-0.0533258025556248-0.0755809138364582i
-0.0683187079088105-0.10318281178441i
-0.0564840293628592-0.23431761625545i
0.00285757898390515-0.233224445814079i
0.0841473387651373-0.172197722393766i
0.0820247390636624-0.114430296372748i
0.0499130267295754-0.0336068159677864i
-0.0436593790904523-0.0444783145053183i
-0.0957405331293335-0.0718425669055078i
-0.0972282961966953-0.209307638475163i
-0.0590231759162377-0.307611282810696i
0.0227578449826208-0.272457836129424i
0.0965485158909355-0.197353230401271i
0.0970925380150755-0.131912928254512i
0.0207901082484654-0.141982280905174i
-0.0463281599729535-0.161391795113498i
-0.100325282303291-0.235045342071397i
-0.0315489463935043-0.27803975338364i
0.0924575767636361-0.264971729447749i
0.118392401278704-0.196060605571599i
0.108082897112372-0.100452873927769i
0.0770175510925286-0.0511941157477696i
-0.032521950856238-0.0389267176106447i
-0.0965338383880081-0.115991264209093i
-0.0740477024858963-0.180108958105443i
-0.0463715178090432-0.239332957682982i
0.0381969986467732-0.25311254256038i
0.0798798321851814-0.145507487901775i
0.031825608324495-0.0628099182823924i
-0.053274809837971-0.0665312372917971i
-0.123243347774494-0.131768030513851i
-0.115567291838347-0.206658998728401i
-0.0728699736268123-0.259628871773777i
0.00826652105927221-0.261812788365265i
0.0858866446365676-0.210658436393365i
0.102386917654642-0.10906010430449i
0.0415588703835772-0.0309422206634305i
-0.0841022862666035-0.0537357714566336i
-0.103419876875648-0.130607054052309i
-0.0473676559754601-0.206755624244932i
0.00326667549405369-0.239978800570146i
0.0743088791564957-0.172445948155455i
0.054558808953102-0.0492378388511851i
-0.0122648482896164-0.0202808987031965i
-0.138031761124021-0.0221351578472757i
-0.203820423059336-0.0993699406523323i
-0.146060926580163-0.237298418977099i
-0.104044561079459-0.301974997699767i
-0.0120216528449165-0.288562270159322i
0.0728948262791917-0.224431177346014i
0.105416874879773-0.167343704135638i
0.0105450251840965-0.118677554641862i
-0.0754518988296823-0.195297177438683i
-0.00116626436059726-0.259678826106286i
0.0522887514124556-0.275779882875315i
0.169315357714093-0.279552745498807i
0.246579546975689-0.194922331104819i
0.218868651768889-0.095684302672168i
0.114732780826133+0.0218039550412739i
-0.0326999942030091+0.0352347145656096i
-0.0207775448646773-0.0226949190198926i
-0.0573265279629474-0.0921549863625791i
-0.021547157162315-0.14095249852866i
0.0506383264803786-0.103149385361847i
0.022367127024484-0.0257365584068033i
-0.0207444809892422+0.033120341936398i
-0.170964468570384-0.00372928021007888i
-0.229349391598001-0.120929483006271i
-0.19547496149805-0.225327773173502i
-0.0997575704032505-0.282230230546508i
-0.000586115696840501-0.331753233430618i
0.0658825019884639-0.290245031122267i
0.0692308983346683-0.185432873691487i
-0.0144698136665031-0.142184363887708i
-0.0466975212858773-0.16492550574639i
-0.0789254802719242-0.216842145250001i
-0.0324368802917753-0.261240970238415i
0.0626834758797-0.302950008112326i
0.126486771448614-0.203828489140531i
0.114540601767319-0.0827975216307576i
0.0222060306779223-0.0423703933307284i
-0.0603888077100389+0.0028111055313183i
-0.124293737331264-0.0887473617807203i
-0.103163190251043-0.200032390738047i
-0.0555581779661507-0.246891157528724i
-0.00790128660648518-0.227485558639786i
0.0357834995747055-0.167192593161257i
-0.00385768189663191-0.130324735828688i
-0.0787756795185327-0.105007126858611i
-0.114828085081977-0.152196804995262i
-0.093453818525087-0.238299254473022i
0.0197895183264337-0.291258287286312i
0.126155005051016-0.300391077826171i
0.144212207592129-0.203812868398524i
0.119358066881855-0.10363397441889i
0.0438800378372661-0.0853612719974827i
-0.0149052376343963-0.0435354680006685i
-0.0597326173737127-0.11148312936288i
-0.061707150761885-0.192642884356453i
0.0516887541687975-0.162952353468797i
0.09889667997354-0.128603442044705i
0.0443033385393194-0.0796836772227793i
-0.000677961543235834-0.00205471926410528i
-0.114371846418727-0.0213763115225486i
-0.175414753802773-0.14343183990124i
-0.126552639308833-0.204466691089042i
-0.0539039005739723-0.259630820226721i
0.0385333390485728-0.257457208959076i
0.0823562686773809-0.153274041058473i
0.0537630292808426-0.0890728582845111i
-0.0515247375210404-0.062304133219037i
-0.0728961016447911-0.10587471079757i
-0.0560037022716399-0.243889313526325i
0.00426712388841596-0.306762605756285i
0.123008436666256-0.271029025973348i
0.142012228396812-0.220960347742162i
0.12909162995538-0.101856981121436i
0.0493886296064812-0.022542554790568i
-0.0623267079764017-0.02707768543267i
-0.098963521379508-0.107180576589128i
-0.0710320648793364-0.239980094630934i
0.00669671362484479-0.214321953480827i
0.0700118769173898-0.130868149460011i
0.0607158683108922-0.0947331017252763i
0.0176053425986868-0.0263718298526567i
-0.088052089373565-0.038210113315717i
-0.176425429785385-0.119281280564488i
-0.13927072612641-0.223183265492142i
-0.0907516337989414-0.313575981405669i
-0.00813211662002042-0.276574726337082i
0.0865599021480114-0.205928711990051i
0.0598424182366458-0.138330162390155i
-0.0289291879521287-0.0948938594698829i
-0.0981273166194748-0.105460323111526i
-0.0876626940038017-0.235139843800276i
-0.011264274989999-0.314597384432399i
0.0499125831680217-0.228590979382735i
0.146783442099689-0.140604025213157i
0.17522121977774-0.0655717390390839i
0.0518174305637504-0.0107672312615426i
-0.0441552966166967-0.00246859883381991i
-0.0775143777825794-0.0903946630843663i
-0.0689179934131812-0.165433227126121i
-0.0265144167947102-0.209445978322898i
0.0599260089173942-0.164230643275514i
0.12484930258487-0.0744190431463825i
0.032572102450107-0.0492517584726058i
-0.0928919918575805-0.0223973388216577i
-0.0962073482893783-0.102722039259315i
-0.10327391758456-0.212501245785685i
-0.0513117701243206-0.264861121855736i
0.0693346769682683-0.252773674458959i
0.106886134438124-0.1672687758043i
0.111153390037438-0.0619009132420845i
0.026676533625198-0.00342874532907295i
-0.0724943743800343-0.0529336763457504i
-0.125939810371063-0.121912550170036i
-0.0456188560459864-0.174147801019641i
0.0574328561873075-0.180951649904673i
0.0592246636762963-0.15834380649281i
0.0510735729579476-0.0758672834177551i
-0.0447708083767808+0.0377179999424581i
-0.146689084169129-0.0214151941775803i
-0.194060838762226-0.157460754170525i
-0.15346009598309-0.230082597466501i
-0.0810368688118116-0.308822083752339i
0.0020281822230499-0.314741822643159i
0.0655012830335-0.208375510091988i
0.0266937337488331-0.141025852979731i
-0.0269722951296148-0.123240500005935i
-0.0877689432142806-0.179117059789325i
-0.0585330937901509-0.283005259302986i
0.0320027357076699-0.322697307965456i
0.115508810836556-0.311333802793646i
0.184861113799253-0.223280277269634i
0.158899973629138-0.0955211950597155i
0.0882722234807901-0.0286541843554885i
0.0119490024314155-0.0302559129230834i
-0.0369462857236376-0.104486678336511i
0.00214696463234828-0.1753812685938i
0.0477671911710099-0.17290657043399i
0.0228695881919556-0.123791753853965i
0.0783648100230976-0.0346171106265822i
0.0476657182677471+0.0465779517120119i
-0.121182492653402+0.033572310038369i
-0.182908106984279-0.0573107437522413i
-0.189395867429588-0.149605858582352i
-0.118261136546542-0.221572425638472i
0.0107938458731887-0.210207273368883i
0.0556309883702871-0.138309068355918i
0.00934077596060022-0.0696493446660721i
-0.0899810515200431-0.0399759513749039i
-0.139355057068907-0.105465228618016i
-0.109390702012023-0.217909060581708i
-0.0545215694920004-0.251540785751445i
0.0325197711004157-0.245909271141912i
0.100606214120848-0.216255360135176i
0.127613807401181-0.105251310781187i
0.0394367006706454-0.0431922589089576i
-0.0817361337146123-0.0618953959961052i
-0.111062590283998-0.142857545005657i
-0.0749301041920763-0.198120780599724i
0.0345586248771149-0.204352712166637i
0.110633485926455-0.180924675744636i
0.103370226067418-0.137348477566534i
0.0353074516817553-0.0912536459954261i
-0.054093406987666-0.0452284110120503i
-0.118749586281814-0.100454202508273i
-0.109702757080631-0.195142471243644i
-0.0207810799683702-0.258378001654223i
0.0577926547667616-0.243410768229779i
0.102159776579804-0.157368658636491i
0.0927673684380605-0.062853702457526i
-0.00058448854637211+0.00394204613977941i
-0.0893879644501744-0.0287771297238156i
-0.0734067304456216-0.146608899260348i
-0.0370594607943815-0.245030307326505i
0.0267770638190521-0.250707085059264i
0.136690164593057-0.158646435174068i
0.0984481318618837-0.0897948765246684i
0.034973019933177-0.0518368919223724i
-0.0481997343389184+0.00276798053870545i
-0.151599890759886-0.0933665337420781i
-0.0947018786950372-0.206698166656731i
-0.0169467487485933-0.252155580246388i
0.0718862994670996-0.236804868745117i
0.11197501240114-0.116881302583454i
0.0652380873335548-0.0528115411760855i
-0.0346082116043625-0.0519789477926636i
-0.137486176952101-0.096707927359154i
-0.126227688304417-0.157983807327381i
-0.0273165755056828-0.22724477645159i
0.0714928174279116-0.262386532711541i
0.114968755244013-0.161703411480771i
0.122874048850437-0.0292931573175763i
0.0360886599487251+0.0284150675450797i
-0.100707235745529-0.0137909550222085i
-0.138355344285186-0.109463333028083i
-0.0640532753183487-0.162423893752044i
0.0133208588274699-0.201816312233631i
0.0793163300892312-0.158306599455922i
0.0606871606693253-0.0407188621804881i
-0.0562617760465631-0.0102219445141768i
-0.140813944663163-0.0552543276875002i
-0.202652758432888-0.121527229616492i
-0.158756037045264-0.201084857555215i
-0.0513292484358434-0.300052821608873i
0.0231215301584654-0.278859710532535i
0.0572245646042057-0.182295477653322i
0.052302975546758-0.125718405662763i
0.0226264910671506-0.0837143950784982i
-0.048561195240787-0.134126377733084i
-0.0730143362284134-0.203993075493857i
-0.00819070646280381-0.291978375419118i
0.134633253545366-0.266567005615449i
0.205429984588333-0.158780393987427i
0.156710747915851-0.0738364680553423i
0.0928349679312126+0.021583055717783i
-0.0357686115122157-0.0208911442317294i
-0.107392819341037-0.0646459362320893i
-0.0523491445595935-0.1846419799916i
0.0219973286909676-0.216084031710498i
0.0803271948106839-0.0899423321606312i
0.0958183398966308-0.102705675900131i
0.0194956387130897-0.00939422795582837i
-0.0920038032932705+0.0321333753514915i
-0.135235727623556-0.101204696185057i
-0.124831581311473-0.181387919384055i
-0.0263809609884751-0.248664460973355i
0.0500540529752305-0.223916738112951i
0.0680331229863481-0.164187042629322i
0.0723907115338785-0.0995570663140227i
-0.0355203608622523-0.0147701142701354i
-0.117263615516639-0.0820940140849492i
-0.0840115008908287-0.210100112322851i
-0.0242356402605391-0.23791334995971i
0.0656134653660531-0.240162854506361i
0.136556215790969-0.165627421267389i
0.108582798557599-0.032379805593233i
0.0167926117966969-0.0268028235109291i
-0.0934849458383775-0.0523647253947169i
-0.117433614603174-0.105709495986749i
-0.0858350904259737-0.182127736222011i
-0.0278808702426265-0.217383782700375i
0.0811738284314127-0.188869426118746i
0.067481954811192-0.0657690403712716i
-0.017799411811624-0.0214892135134418i
-0.0887684376283272-0.0309046287675084i
-0.155438796674821-0.0930370641099554i
-0.153131271985576-0.239310452357865i
-0.0498383602128303-0.299986184870751i
0.0613175477075669-0.269586847043708i
0.0883644577484515-0.20040602069902i
0.0905608711831926-0.127101397870197i
0.0212457022697917-0.0668483011181922i
-0.0586459683834247-0.0972854015116967i
-0.092653617935813-0.181399100626356i
-0.0685389451600744-0.231278508676387i
0.0701404535441089-0.258852033258195i
0.140103113941254-0.155319022516092i
0.158652983767623-0.0522189612745528i
0.114608266828512-0.00622820020286078i
-0.0221471999671128+0.0158976708675164i
-0.0659656245530611-0.0779844351588924i
-0.0448623973883799-0.147770636099047i
0.0339099196564935-0.176613097642706i
0.117942128466685-0.162957880652842i
0.110381923560062-0.0667736681789609i
0.0689644028387414+0.00425619875308425i
0.00235704753047059+0.00267310904852589i
-0.114969753971949-0.0370464626271704i
-0.130278553294856-0.131459304511365i
-0.0637005496797027-0.237619102287606i
-0.00431988451196494-0.214511296477507i
0.0775968375482584-0.139310052543658i
0.00769024865498321-0.035858769106699i
-0.0751252396486134-0.00969425184855978i
-0.106655008322231-0.101599033426627i
-0.174872965657894-0.135928875359095i
-0.109924144738839-0.253433618783005i
-0.00312398948386782-0.312974799309119i
0.058798796532897-0.231563063878711i
0.072841799344001-0.134280783397717i
0.00642108491210825-0.0391863314893935i
-0.0921042052513023-0.0974182181678712i
-0.122172068045349-0.151144792426763i
-0.104960103678201-0.237614645121781i
-0.056195190967404-0.331865911287975i
0.0948397344004675-0.259525210102968i
0.14128602151995-0.145502366955308i
0.107059954506745-0.0392107917511899i
0.0294500564280782-0.0136242118937321i
-0.0583301466840308-0.0655379239445095i
-0.0805851040622925-0.161105123107145i
-0.0263351286763409-0.234408778118565i
0.109838483850713-0.249099339912721i
0.131705042043045-0.16569318837658i
0.126237163302522-0.0170275669504034i
0.0328038128386934+0.0323033476891773i
-0.0818373088951395-0.0370263189986453i
-0.0892667406065672-0.111847268446647i
-0.088622607286531-0.181174839808308i
-0.000560705976688789-0.214011394400487i
0.0724720842273727-0.113844373749945i
0.0737698130580839-0.0464639967878718i
0.0258847698542574-0.00951814887733821i
-0.0821526936426936+0.0166421963982023i
-0.136852658169769-0.0792537708714169i
-0.10278168686739-0.192641413157658i
-0.0100496937867743-0.24926635712142i
0.0722010724157263-0.25267181380968i
0.0889267866323407-0.160987828047268i
0.072174159892529-0.0633739626898979i
-0.00798516657529168-0.0451717246201205i
-0.0890823176615716-0.0793488472314212i
-0.0818531403641446-0.169520180442237i
-0.024309195099101-0.24159440600473i
0.0644389851553839-0.223017270522294i
0.128586696542159-0.122983352404915i
0.133105258274016-0.0322689166406528i
0.0447896043676771+0.00420905015042749i
-0.0794274338840935-0.017106310744639i
-0.112175052294602-0.0695910452681866i
-0.0855107274232907-0.151992498369096i
-0.0184204914238411-0.213802445904877i
0.0197958622972471-0.140039357955069i
0.0539396350696824-0.0768510596822136i
0.0472868246273498-0.0302046677161517i
-0.0835061265637247-0.03158410702237i
-0.14864394868893-0.111486833040857i
-0.122508462803488-0.178337010288947i
-0.0656673239905287-0.262780856841388i
0.0464517595223826-0.278964694811644i
0.0750623162128232-0.203209062224059i
0.0453223730982549-0.108818875366826i
0.00399126782585841-0.103695704939288i
-0.101900169582721-0.103325900224993i
-0.0946299268119323-0.160435175531808i
-0.0188838015581625-0.251688766738088i
0.0668554495020726-0.227453883796076i
0.139271151500468-0.18491040565415i
0.138553658148462-0.0887848372918182i
0.0719124379711039-0.0174501720722294i
-0.0311019803257741-0.00810653500524123i
-0.0838905929094415-0.0739779737951723i
-0.0794251325946959-0.152310289841241i
-0.0164137002577074-0.152388366519744i
0.0606237329879269-0.150176360253417i
0.0960673247740499-0.0651371804224258i
0.0287305275560867+0.00930508760314933i
-0.0734423550026303-0.0018805409967474i
-0.138878015312212-0.0172887314265542i
-0.140474524405598-0.123828150077276i
-0.0870464491467531-0.210283430016665i
0.000922065108825936-0.206117009941366i
0.0500552215976976-0.160858134201584i
0.0123050067181114-0.0848126795643776i
-0.036946817737433-0.0472101068952426i
-0.0851031723805479-0.0700571983326014i
-0.108635844539837-0.135767178096814i
-0.0824587995750808-0.19107709297632i
0.0355270785466057-0.234798050912229i
0.103724311080461-0.200596370957068i
0.121329287179311-0.103264499013259i
0.084484098065247-0.0173220253510836i
-0.0721068384283435-0.0032759912272237i
-0.131908353016357-0.0849781757675121i
-0.0966719932116763-0.165352484874752i
-0.0248014098687889-0.242563691805988i
0.0561892983530185-0.191807775561215i
0.0679946749784741-0.0746987115329073i
0.0443467759061506-0.0439371884328948i
-0.0491206192513493-0.0157613905217807i
-0.142721451457195-0.0768578831834521i
-0.135107783685142-0.172430884167344i
-0.0642381334210081-0.289670183398473i
0.0644585450980757-0.300226072846217i
0.125857195400517-0.164085835549272i
0.100094926622701-0.111492323035033i
0.0763093418908967-0.0303799744194528i
0.0266204600977435-0.0331185803904116i
-0.0431231875398342-0.151635204279313i
-0.0382582379957687-0.193671390832317i
0.0468145868625001-0.192737907622321i
0.110255095112826-0.142572232905905i
0.151202585779634-0.0453458087265847i
0.0920279029069598+0.0307443160382543i
-0.0608789438753256+0.038710569037084i
-0.124543649383397-0.0303182849778766i
-0.107881549370207-0.122108629098132i
-0.038639774830381-0.150456490171467i
0.0402062939932678-0.140909216890759i
0.0302228938141902-0.109981071412001i
-0.00797236753007481+0.00386407432542682i
-0.0716617866136973+0.0171006009724472i
-0.137537618578061-0.0604535394919556i
-0.15987743368398-0.113233204388792i
-0.113130922603403-0.227259718885263i
-0.0130231031177604-0.25911848958631i
0.0321746519119483-0.174142794235972i
0.0696579899943701-0.0822702338487698i
0.0282811262986418-0.0211622263101723i
-0.0674505485814277-0.0591241664785307i
-0.101035327155754-0.117880298737336i
-0.0663183027406449-0.169160874658229i
-0.00267537414974247-0.238692236771723i
0.0275151624110319-0.194739178243855i
0.119157766965629-0.110236248407015i
0.0741407907192622-0.0255611400456846i
-0.0677354315551806-0.0424872130823191i
-0.0729438848619889-0.110988423096422i
-0.0822041633562763-0.142020920731229i
-0.0128932588823439-0.23589201795168i
0.086415081996417-0.189742404304365i
0.107518084519327-0.117834820044878i
0.0895025780766114-0.0512563001957342i
0.0266902957149381-0.00536279431565294i
-0.0392111440707123-0.0557584912867377i
-0.117539169331363-0.0948662416457856i
-0.0642980756319607-0.172513266906949i
0.0343199789449798-0.195998209931311i
0.0840883881710988-0.120984909151096i
0.122415149971282-0.0135500017136089i
0.0323528809393659+0.0354764645467298i
-0.0502343461534656+0.0110672022087861i
-0.101867944204736-0.0512344469066915i
-0.137587695340567-0.147128342173528i
-0.0523228395533533-0.174627579388377i
0.0490744557678129-0.144865848355602i
0.068387801030444-0.0827201112712138i
0.000593385235556867-0.00576796070571805i
-0.0611738263642312-0.03585095396952i
-0.0727210101428987-0.111453254783922i
-0.126685752171092-0.160899873404115i
-0.0926631142399271-0.206320859408655i
0.0327419702915976-0.229346497708776i
0.0733186778583887-0.170557724010401i
0.0655643156109049-0.0820945541605414i
-0.00502966188231934-0.0402523813438756i
-0.0940289901106677-0.0557790953631724i
-0.102542907810622-0.130438429897067i
-0.0547145791722685-0.199063953239732i
0.0176079955118252-0.2253914299956i
0.088643341868676-0.159035958988997i
0.0772678050490161-0.0710354217673669i
0.0197185548680029-0.00950765027065661i
-0.0412837400438301+0.033720513852672i
-0.0940338054661583-0.0295841502739259i
-0.129566255609703-0.133649729132528i
-0.0832678935809514-0.196995437407725i
0.0181799188733743-0.178086141173923i
0.0232821243344114-0.0831391491456378i
0.0274090980421438-0.0130818864411188i
-0.0258146642020304-0.00665315010648325i
-0.142955974430771-0.0986589942839156i
-0.165168708682492-0.159458268859692i
-0.0879741459676884-0.192410578712849i
-0.004391931324671-0.262107265255689i
0.0651516887351338-0.195008404312971i
0.0887184261217604-0.0794892541400727i
0.0350881894194702-0.060420723324637i
-0.0243304039851103-0.0752548531675419i
-0.060358512126187-0.112421506140958i
-0.0243213552395296-0.182144824765044i
0.0336293805308584-0.213022601764872i
0.109671881834937-0.163238743006715i
0.170417096951849-0.0678573781362309i
0.0961350341284815+0.0183228094405756i
-0.0102973957247247+0.0209477435526403i
-0.0790595449032359-0.013805529556331i
-0.0897823817965938-0.0896597737991675i
-0.0203789404759656-0.1807247489754i
0.0207557248600019-0.115976564051087i
0.0544976907674271-0.0423261022888666i
0.0361827161811927+0.0118139988925411i
-0.0578937230997655+0.0398144214411737i
-0.12531035029831-0.0303783081996752i
-0.161386820430266-0.0821737959339477i
-0.10347869306735-0.142535842377599i
-0.0420980361887471-0.193599778590089i
-0.00265176674858239-0.174014069331988i
0.0222337781279974-0.0841600503458408i
-0.0581567004645859-0.0356732423642605i
-0.0889932517049186-0.0754414406659233i
-0.104784539703619-0.138403939170942i
-0.106032387311471-0.225466356377469i
-0.00106593010651539-0.243809990006343i
0.0638687969270888-0.187732483016325i
0.08491574090948-0.134965660565194i
0.0366592961922896-0.0785741980516072i
-0.0348443961362208-0.0564159249353402i
-0.0823422824484414-0.0675140122577811i
-0.104497740745701-0.120468637508178i
0.00429881633115048-0.177434839164693i
0.0913534235809432-0.183728553093057i
0.0917727587454775-0.121766923380768i
0.0808974950486107-0.0215045587107681i
-0.0051091019597883+0.0114302016741762i
-0.0620336354210568-0.0182114165079767i
-0.0869102180356513-0.0959256122723547i
-0.0718448258909134-0.165037681393166i
0.024070283726008-0.178826446330859i
0.0500763180753685-0.151559988410331i
0.0873539145754026-0.0696289177891332i
0.0177499305484925+0.0026281205257492i
-0.068264750148688+0.0265166919914081i
-0.0660294376510059-0.0287351726607581i
-0.125105593164508-0.16036507124591i
-0.0415687205025259-0.197384334847609i
0.0588809815422829-0.140654122429268i
0.0931460138038838-0.0887602223670926i
0.0578784827397542-0.00511411028392703i
-0.0412468503236981+0.0511040245099278i
-0.0851228381396161-0.0451864992048594i
-0.103267420703405-0.14194362780289i
-0.0711330689540445-0.158113348862333i
-0.00547154844718178-0.162380853283227i
0.0587016705468218-0.123521145985027i
0.0300370990998133-0.0752441039149201i
-0.0108081119629415+0.00323200352047761i
-0.0795209252674761-0.0307274260620016i
-0.124274476357202-0.125600016713521i
-0.0740522189336327-0.170202631969273i
-0.03179475538564-0.21550253832699i
0.0606972647518136-0.1652814516167i
0.070645162675772-0.09959210678859i
0.0173427913371958-0.0272862935488473i
-0.0361478696562169-0.000644226620210372i
-0.104428557093161-0.0855443361484368i
-0.0803705839560326-0.145259040747609i
-0.0203747089243213-0.191205641437176i
0.0577136789887373-0.214279129677779i
0.0816283393562911-0.118559841034245i
0.0178414098322247-0.0268745827117985i
-0.047414161072453-0.0303557857302379i
-0.121328025090784-0.0636674077048528i
-0.141781409647629-0.121615675619458i
-0.0774681848829737-0.165444084453997i
0.0197882568300375-0.16129633420949i
0.0451019019435803-0.126724638979067i
0.0425408863056483-0.0715941871533355i
-0.0137677360271868-0.020827494078262i
-0.117068824719261-0.0320408580830351i
-0.121384168619231-0.0915471396376868i
-0.0937267890087373-0.177158255917864i
-0.00281694649896557-0.221433628357549i
0.0793135620237447-0.159168154275367i
0.0777847245893095-0.0914102931247288i
0.053288274773292-0.0399152101614697i
-0.0208574977302071-0.0234226125308515i
-0.0686497967229115-0.0701251452761498i
-0.0394687340210894-0.127023831804855i
0.0170146851521839-0.140595659787316i
0.0581341814827394-0.114542395077389i
0.0698823734433541-0.054871230139547i
0.0511358653466445+0.0283525446669522i
-0.0332358854282918+0.0424214346248683i
-0.0984486666967881+0.0224734885031725i
-0.150579764947332-0.0712776260021955i
-0.125248471996221-0.155487731912096i
-0.014774676248678-0.129296085840189i
0.0233172299041325-0.127210216926758i
0.0254732528583762-0.0772373705653048i
-0.0589422387426185-0.0293910641060169i
-0.105312437911408-0.0799711651621303i
-0.105645449277351-0.147255047364882i
-0.070753885416672-0.205762936138697i
0.00261507610487622-0.21507815814274i
0.0439781999763559-0.188432637808939i
0.098201080591012-0.13185803895398i
0.0664817820104513-0.0475014071892974i
0.010998582437237-0.00467422915884107i
-0.0283876111942263-0.0380260037462329i
-0.0555898693790351-0.120513791229499i
-0.0253581238863539-0.148886316234637i
0.0724501048472418-0.149156921554088i
0.110776305130557-0.0990299464399846i
0.0731256270432036+0.00313033074256502i
-0.0135805021946722+0.0266220941354015i
-0.145302870100915+0.0214458624685032i
-0.153321711988862-0.076869865871868i
-0.0692089036961996-0.19310790093751i
-0.0315520357399054-0.196847917801188i
0.00470693288926676-0.159726457348499i
0.0263486270682441-0.0615388039860844i
-0.0305434445983697-0.0123621052647399i
-0.0551378565289297-0.0229919224947115i
-0.0784704974800108-0.0718406575919636i
-0.0623418252945789-0.163908446044549i
0.0245768128798381-0.162320547933972i
0.0754037264950796-0.137937809076835i
0.0814541190048993-0.0940460928903052i
0.0298296631004274-0.000430349481006591i
-0.029582056513054+0.0277890408046334i
-0.0914069252797684-0.00764144522047687i
-0.112562129960995-0.0596609128894125i
-0.0734574015005946-0.082296795494188i
-0.0498014114942523-0.0968006044883963i
0.0161955800984224-0.0744675208464671i
0.021505696333316-0.00861236549437938i
-0.0344758062194858+0.0271928910319956i
-0.0816138801738659-0.00879453962240046i
-0.148328263484719-0.0901631020054846i
-0.12890619197262-0.169119035823246i
-0.0418210593193312-0.20517161380356i
0.0358406102634492-0.165243602273541i
0.0616459190259437-0.0931739807599512i
0.0733788600615724-0.0510403682772323i
-0.0216935420975993-0.0459828383697286i
-0.111343959123465-0.0704505471751209i
-0.0477812699370733-0.131847262455352i
-0.00642364838917218-0.126683002016994i
0.02605746933498-0.115162918349762i
0.0551675135850198-0.082992584496508i
0.035251587401272-0.00476541061751252i
-0.052723836173458+0.0126091973064485i
-0.10626454008415-0.00998846535018733i
-0.107291465385774-0.0852358358462362i
-0.0931022888319351-0.12987625231996i
-0.0363499129100157-0.151901015546871i
0.0157390635930167-0.128358291559107i
0.0479413932297653-0.052425609258334i
0.000555355638243113-0.0225743795667715i
-0.0734765506214047-0.0316666539418725i
-0.100612676181506-0.10687654321123i
-0.0854764950817183-0.149938030387022i
-0.00496044815924046-0.159408418922504i
0.0711358335968006-0.137257663561734i
0.0751825866899629-0.0764456766695268i
0.0305440775940138-0.0412625021976729i
-0.0519741884660749+0.00932274811231146i
-0.0849117011392985-0.0326314123650728i
-0.0915479012273465-0.0988494729494579i
-0.0624699564642574-0.131465288367266i
0.0250838138795345-0.13057254954506i
0.028561581409673-0.0725361073506441i
0.00599788498374196+0.00379972332508068i
-0.0358804997290454+0.0222114289389593i
-0.113529109294796-0.0335936383743345i
-0.127348891573522-0.0539933259815424i
-0.0799818916877369-0.12718476644327i
-0.0290590243026976-0.156240694155514i
0.0215603805243156-0.116787194226152i
0.018181888650351-0.0299567564433432i
-0.043492792257091+0.00107077431205654i
-0.0592561142644485-0.033255988578039i
-0.104610088954294-0.0576539536261836i
-0.0960214248416131-0.157645529248333i
-0.0272008446742971-0.177244832632396i
0.0233017404380432-0.165186015306337i
0.0572972476152559-0.100583799694283i
-0.0106549443632418-0.027954922771252i
-0.0465182306174471-0.0237480076231264i
-0.0601664060871078-0.0424559291067342i
-0.0978726684070714-0.0994932262168908i
-0.0352493086032942-0.125661307261936i
0.04176363800922-0.121745157591208i
0.0547269106145897-0.0782850495686853i
0.0616343829186334-0.0108521593111429i
0.0102167580801472+0.0458641584607922i
-0.0699061439384613-0.00487430303051329i
-0.0582446878106237-0.088711241107597i
-0.0723768675167719-0.117835951911103i
-0.0645640590643102-0.139847788503002i
0.025699636592013-0.0815767422380454i
0.0585086646944053-0.0285482780948045i
0.00623151653225101-0.0289771795332773i
-0.0883964939324166-0.0406340514539386i
-0.0856909838822941-0.0555271260588466i
-0.071128880761716-0.105571091007513i
-0.0231145209504922-0.149715874419597i
0.0645393435037655-0.123501962644194i
0.0560632363016774-0.0702979284156272i
0.0180260354416147+0.00684796816474501i
0.00640239711888849+0.0441015402908798i
-0.0192800470118224+0.0110369537120362i
-0.0959097794043326-0.0760622147745085i
-0.0663002499543569-0.0978809457693847i
-0.0139449781877607-0.0663273411114804i
-0.0174772379974634-0.0675473812996012i
0.00744901307828512-0.0159254635565897i
-0.0383759006667303+0.00399871997090074i
-0.0830559311966896-0.0470294225187293i
-0.10817650363541-0.0887111205351363i
-0.141082433229174-0.152657063594895i
-0.0601217918192948-0.167289822355835i
0.0179874846412287-0.133029104776178i
0.0127168851801026-0.0947625449980995i
0.0090150914576574-0.0402861595763994i
-0.0330035252301845-0.0588626303203849i
-0.074149398809555-0.094137443782106i
-0.0422281749505187-0.101556591057248i
-0.0118813144772424-0.153064265271133i
0.0293240642848163-0.110111542271618i
0.058299531673841-0.0172199319570032i
0.00165004060614424-0.00514032777412655i
-0.0464495790578848+0.00444938453409016i
-0.121336461556578-0.022434399413113i
-0.132227287729182-0.0590896285713402i
-0.0661253340440042-0.136675977262667i
-0.0354097041112377-0.163961716648446i
0.0249798534557033-0.0902518832882946i
0.00872500152861258-0.0605940640151578i
-0.0175649398947191-0.0277496740681788i
-0.0539607223855064-0.041853772526698i
-0.0846742045301677-0.0742600492111646i
-0.0591646583919912-0.123831049558636i
-0.0176524392135938-0.16511008726783i
0.0565245619491453-0.110470989955553i
0.0492176087636095-0.0646279152200358i
-0.0127760335643374+0.0079692447237883i
-0.0440908699523653+0.031302735482972i
-0.0983811667001448-0.0120496374344343i
-0.13065918928168-0.0795881903076148i
-0.0535529786721312-0.138527097168816i
-0.0237732741127168-0.118088869313334i
0.0101138644065722-0.101460298377919i
0.0143631094526485-0.074012892977378i
-0.0790763851730015-0.0618603440413418i
-0.0997460199378155-0.0791408687444098i
-0.10391673003754-0.0981682534783057i
-0.0700575633444218-0.137268448188024i
0.0130051174017206-0.172551481611869i
0.0609477024376923-0.161084403065501i
0.0675914462404508-0.107490545875546i
0.0145953582537319-0.047690464759099i
-0.0288394226761245-0.015923090904925i
-0.0382382401884528-0.0601427580894663i
-0.0600085738040336-0.108665340579503i
-0.0233401366413614-0.104446634753345i
0.0227323564725596-0.0913119671303903i
0.02177611255576-0.038069360831674i
-0.0138580934696089-0.0201992668057387i
-0.0955935027556399-0.0190446584478645i
-0.16222719590702-0.0253116295541915i
-0.150306563790335-0.0961590991694505i
-0.0980500164763395-0.128711955477818i
-0.0431444745233212-0.16664741186145i
0.0151684334341628-0.154280157115584i
-0.01492136614109-0.0938158674012445i
-0.0639762980700933-0.0595755102582138i
-0.0669447875988762-0.0452492771002532i
-0.068204808336762-0.101287865710289i
-0.0524238277293059-0.163107348855044i
0.0103610192733512-0.139769301702925i
0.024263495065836-0.085095963269369i
0.0366251587387512-0.0456009920092022i
0.032382081369617+0.00936579029613942i
-0.0654119844525002+0.0173902154493292i
-0.0737275499336346-0.0382605769411346i
-0.100139757292686-0.0638369258534174i
-0.0728601980524638-0.0875003627017912i
0.00396792717850601-0.108834287328928i
-0.0234171344554866-0.0584641679630058i
-0.0462861967454669-0.00139282353056474i
-0.0759709450298072-0.0340742043632146i
-0.122588466589395-0.078105185944991i
-0.112942139307559-0.0791537058575417i
-0.0582652280688277-0.130354684336061i
-0.0202717654798851-0.112351297735984i
0.0107652421486091-0.0783942562477745i
-0.0107598324142809-0.036737967287878i
-0.00166290962008213+0.00514868859175897i
-0.0171344407318373-0.029418477114083i
-0.0866239965165675-0.030641865696644i
-0.0451819287101431-0.0716417713046854i
-0.0164792445653384-0.115307407818947i
0.00720642330338527-0.0920271858966645i
0.0151261838604137-0.048459471859168i
-0.0445052230317465-0.0499151483774448i
-0.0758352984987711-0.081934284953539i
-0.111063049925205-0.0835329715807218i
-0.0698882463533202-0.0960055850147634i
-0.0342052221773582-0.152319820171418i
-0.0337874615044316-0.135333366891432i
0.0240294872572943-0.0895661893802136i
0.0192770323707082-0.0660265062087671i
-0.044637667047402-0.052799313684231i
-0.0790289005097859-0.0783904470123256i
-0.0743801822152525-0.082625546992106i
-0.0692408265528155-0.126985059582294i
-0.0133288073164493-0.145364057975591i
0.0291446391022554-0.104883516241729i
-0.00267765380755873-0.064062712950614i
-0.0181635443935706-0.0548772602946692i
-0.0478904300458628-0.0811834580317253i
-0.0883071194786759-0.0957854936159566i
-0.0803730692216676-0.105778143638623i
-0.0426632406316432-0.129443353802461i
-0.0115867828629115-0.131623070243183i
0.00708501489369202-0.0417455445185024i
0.00443660676175126-0.0358326360641123i
-0.0370221015144092-0.0493678495904904i
-0.104376953995234-0.0278785981183148i
-0.0874206477483069-0.0971626481109768i
-0.0281247180217686-0.110311864859163i
-0.0374525669654994-0.0944527663220825i
-0.0172013712396245-0.0908175399364617i
-0.0288507297012359-0.0826597334193862i
-0.0661064767442135-0.0705424637601945i
-0.0594015066946306-0.0681780056821516i
-0.0602330946207168-0.0975807065330499i
-0.0365982416725836-0.138267117201349i
-0.020425696505612-0.150276225019485i
0.0203313852203344-0.12809031539159i
0.0543001785443703-0.0902213308393811i
0.0148297499792395-0.048474395499391i
-0.00365260792945451-0.0355731563404746i
-0.0191533271260615-0.0433964390141905i
-0.036494335789142-0.0821243289155821i
-0.0246472578273164-0.104592382286302i
0.00588385833704767-0.0698713845441903i
-0.010256363771532-0.0186684186147335i
-0.0367309407164125-0.0208018453191156i
-0.0485019666638702-0.0249591424259486i
-0.108220864704872-0.0512264767091572i
-0.125574602212223-0.0943682393962883i
-0.0810471947143776-0.122535109520816i
-0.0341276760748645-0.170438123523721i
-0.0258450352099239-0.148871654548464i
-0.0189789148429879-0.0901843575899244i
-0.0161800040066161-0.0677537021024659i
-0.0456370381425901-0.121753000550777i
-0.029555725653578-0.144928927932526i
0.0178225982715495-0.130069089594692i
0.0425943078922345-0.100231315803023i
0.0852970214529392-0.0817544321714866i
0.0782675863625514-0.0553325110801544i
0.0408414239546496+0.0283472824097234i
0.000714474922749721+0.0328796375830081i
-0.0707237995315996+0.0335518963113342i
-0.0748546173112923-0.0183056968238085i
-0.0614538875446117-0.0737338205639764i
-0.0891990483317174-0.0658253811167282i
-0.114483113858344-0.0485081516619931i
-0.103154931666619-0.0355966172855294i
-0.118569784047934-0.0815825847711033i
-0.155131400947831-0.104084248102148i
-0.12272033839115-0.155034841767037i
-0.0651259303572988-0.214382025939886i
-0.0100860114273368-0.185487215080211i
0.016794212888315-0.147341010258751i
0.0531797189189395-0.121970962192803i
0.0317763958937228-0.0798554140185884i
-0.017314821195729-0.0642556964564085i
0.00156658772107812-0.0930343575667043i
-0.0349664397432063-0.0862408921466294i
-0.0203419370086303-0.0484427574064686i
0.018239947277583-0.0652205333147324i
0.014020241824493-0.00407139265734514i
-0.0197157579540813+0.0453794722397186i
-0.0742196473883183-0.000990269424208147i
-0.0975622127854724-0.0174555860063018i
-0.121394843274619-0.0658073579429393i
-0.112718407916006-0.088438656770399i
-0.0951557377024596-0.0980122752230958i
-0.065407131476003-0.1335472370386i
-0.025654413270746-0.132410283345141i
-0.0274420934841559-0.0918984646272243i
-0.0694854190260798-0.0963871170171379i
-0.0349344487089568-0.147961779417205i
0.00357318363176394-0.146837193105669i
0.00622456280816966-0.126321331058835i
0.0325497996745288-0.0994816215872191i
0.0102632690959549-0.0249275771468582i
0.00558365338327151+0.00403839735237443i
-0.0137089772566305+0.00366405402515566i
-0.0699169159007401+0.0285996949208486i
-0.0710192729509712-0.0386917192031711i
-0.0457395181508524-0.0540039373496353i
-0.0575235232706718-0.0428125656993131i
-0.0224946588493775-0.0734391507093021i
-0.0474257219503823-0.0622525815805908i
-0.10324014468012-0.100955829419664i
-0.0768388616139071-0.10133504533243i
-0.0847508667317992-0.12605813126499i
-0.0419887393186562-0.143878143112371i
-0.0107618203396201-0.132318330025462i
-0.0116740098185467-0.107665884199666i
0.015871027434259-0.0320676323175195i
0.00724413039339568-0.0508584511949361i
-0.0231038660057055-0.0270828775072092i
-0.026337001471524-0.0319001570225506i
-0.0299640334914195-0.0813638352720489i
-0.0195328910296287-0.0735802605034574i
0.0251306803733972-0.0477552794705859i
-0.00397266073494601-0.0188986973241509i
-0.00682813659807206-0.028198804453084i
-0.0235820617795261-0.0175737729264616i
-0.0761143436924087-0.032609739960218i
-0.0598581576559372-0.0526213841918424i
-0.0611701067184562-0.0970375395909269i
-0.0152458550426693-0.117995274527082i
-0.033530969863865-0.0651025957164804i
-0.0363731130199298-0.0463805008668825i
-0.0133692520430597-0.0399957340507542i
-0.0758105017704404-0.0439878943539413i
-0.0644624802201996-0.0655391607506714i
-0.0891418098645637-0.121420452155834i
-0.0410829452127819-0.113469901315781i
-0.0272406930824542-0.0564986393777776i
-0.0781221351238108-0.0626706543910509i
0.0126255173227716-0.0525192950033535i
-0.017035273447904-0.0973694760337383i
-0.0540441406826127-0.100260224138741i
-0.0152010845016511-0.0755276686910396i
-0.0326191476497755-0.110330019329861i
-0.0002608113608737-0.075796262617789i
-0.0242584834270238-0.0610881219281856i
-0.0349518924532668-0.0450165749031988i
-0.0068080869148299-0.0354183948917173i
-0.0277844908658701-0.0533508345773301i
-0.00438908512399101-0.06564366416272i
-0.0221509394777516-0.0804914073702635i
-0.0266642161244539-0.0473358114451511i
-0.0128125922243768-0.0412966927883946i
-0.0212782656373801-0.00762721710950295i
-0.0702583708717036+0.0027704075448244i
-0.0794336049233608-0.0508705397301456i
-0.0727061228159957-0.0614185888276565i
-0.0984079118155836-0.0878164909871078i
-0.0530559293788985-0.0990945130345405i
-0.0525356261434883-0.09172071449667i
-0.0153597216810235-0.0657928469766024i
-0.00830732937433895-0.0782921097155821i
-0.0241874247853983-0.0761189966264177i
-0.0139370940344313-0.0592106689211658i
-0.0261647527582826-0.0852189526252423i
-0.0220324558458924-0.0582352107310269i
-0.0156041967712582-0.0756939155289471i
-0.0115697229737771-0.057316706883696i
-0.0427709344809813-0.0253660169336954i
-0.0374833436176148-0.0433700807320546i
-0.0754198190284297-0.0404950175469988i
-0.0856460515334938-0.0489779359958538i
-0.0505583134916227-0.0541003838297386i
-0.0521879566992481-0.0799865045691179i
-0.051236272662539-0.104787558872204i
-0.0196061454774863-0.0953394771175492i
0.0265223760697966-0.0676451811732455i
-0.0333150031311307-0.0632291784204348i
-0.0442578163920286-0.0939029527469279i
0.00104210278254504-0.0861705868901085i
0.00354150209205396-0.0770347368188415i
0.0156710553253937-0.107224337115121i
0.00485641071080954-0.0552566529012085i
-0.0133328326368215-0.0216702693566119i
-0.0347922377363353-0.0353727997040257i
-0.0446208498414656-0.0121367613026797i
-0.0394901749293989-0.0362417688570396i
-0.0521864517719902-0.0302824537865103i
-0.0784254957808039-0.0268192395234226i
-0.0799712450860406-0.0761412188066481i
-0.0891280905176983-0.0537355820824215i
-0.128289143459382-0.0625472340489066i
-0.104429189226604-0.116894915599132i
-0.0726740199468646-0.119036395950005i
-0.0563968119650498-0.125083479911238i
-0.0188845733258139-0.139256409123029i
0.0034487529691885-0.128828193211849i
0.000972023109577395-0.0778620743380768i
-0.0133266515409724-0.0517523745509424i
-0.00960593463250736-0.0788090848249812i
0.0142096512701897-0.0502899213260775i
-0.000810621823226333-0.0294040130168885i
-0.0308666200440723-0.0566947458740888i
-0.0120869891174114-0.0392630872282891i
-0.0361906920836584-0.026786376157751i
-0.0646267788811716-0.0191401758492181i
-0.0765762644286199-0.0227201893897854i
-0.0728773168084919-0.0506505891160193i
-0.0655428598549212-0.0798911485987861i
-0.0641746660176345-0.0817561381057166i
-0.0593161535023144-0.0463796369961377i
-0.0813984368463496-0.0877629419048543i
-0.0473189226052188-0.10533266378767i
-0.050026300336645-0.0474168623986654i
-0.039063198457894-0.0659639876691103i
-0.0149251665060859-0.0893388911689851i
-0.0381839700900678-0.0856428188968638i
-0.0148509055945279-0.082349500363154i
-0.0174203207908421-0.082633563112126i
-0.0284766604785821-0.0259806408602095i
-0.0359784392929273-0.0112809881561688i
-0.0192539307678553-0.0603417899046325i
-0.0123277486495797-0.0333434286484357i
-0.0467031143951615-0.0311671775381615i
-0.0553099575852254-0.0277337174618961i
-0.0595503923961621-0.0620583217216973i
-0.0652960903065286-0.0724976237546096i
-0.0509614446591928-0.0498967987531609i
-0.0197112838140521-0.0992520762278152i
-0.0127631790597547-0.119270425974827i
-0.0113698690027347-0.0982873840438891i
-0.0224273391299578-0.0957916206064859i
0.00857664267832924-0.0570374450840006i
0.0353233273270985-0.0300485922021108i
-0.0274184628819193-0.0568780724198153i
-0.0406697070283836-0.0346124287565206i
-0.0160212936520892-0.0362516888414503i
-0.0276017186380728-0.040067441125153i
-0.0645865180417759-0.043492617865268i
-0.0696717880795597-0.0602210440153057i
-0.0762186735223569-0.0592072729294581i
-0.0955781604674146-0.0528354385993327i
-0.0811428422437415-0.0695790308584881i
-0.0740616890084479-0.0793002842621174i
-0.0502771012179844-0.0552891758778016i
-0.0427606473502836-0.0886195933001259i
-0.0243121350105145-0.0940796593082663i
-0.0391256414893524-0.0776516882009327i
-0.0373841580032686-0.0926193347693354i
0.00645952129389506-0.0612177648831643i
-0.00571740776387089-0.0458426523603813i
-0.0168258217783292-0.069155379605081i
-0.0350174527654853-0.0583543558393455i
-0.0152948987549504-0.0159975275265338i
-0.0398880334787764-0.0406690056370763i
-0.0690219028398006-0.0735921698167256i
-0.0365195978057016-0.0500364944023127i
-0.0464706256204502-0.0842202934384926i
-0.0839151645940075-0.0875527718816467i
-0.0626972162951171-0.0562686956507672i
-0.0707415578512105-0.0622452871565994i
-0.0831387222526272-0.0820946786272041i
-0.0263345847775569-0.117598016709549i
-0.0552052981451988-0.124444058679993i
-0.0267639593197692-0.116279989506532i
0.0035085620312895-0.106281091893434i
-0.00363626336151242-0.079041356142023i
0.0368598343392419-0.0296184429844933i
0.0203395802209147-0.00101855191154578i
0.00322885479837751-0.0396378106512984i
-0.0340331340842748-0.0306545004055719i
-0.0742204436252486-0.0184736791787845i
-0.0478178747724192-0.0778211227196211i
-0.0629594340333923-0.0653340955046036i
-0.0894071019086152-0.0361232098642762i
-0.0615728644439042-0.0424553483986887i
-0.078312203549384-0.0278672028545562i
-0.0764514264798466-0.0630046701145343i
-0.0947903252785665-0.0954145743870356i
-0.0852722897427303-0.0732601951456884i
-0.0176665716361013-0.106838532516583i
-0.0239768691530277-0.105629477025355i
-0.017432808564708-0.0807157613344043i
-0.00315877395263105-0.0948757942173974i
-0.0290755252348875-0.0755532713427171i
-0.0396472596432165-0.0721951022669929i
-0.0227929514374245-0.0638539478315193i
-0.0237058764214092-0.0299709056455033i
-0.00578074633000614-0.0193061159185882i
-0.0139998108191243-0.0172748814850873i
-0.0623954347124837-0.036159529084196i
-0.0706348904136411-0.0542952750098088i
-0.0585462173148919-0.0519513810515306i
-0.0498196225126983-0.0543805660425344i
-0.0377914343378949-0.0555294965774637i
-0.0171352461931449-0.0852410133889285i
-0.00353136762888367-0.0861255089184552i
-0.0472946961643159-0.0882475731093448i
-0.0487057784241064-0.077238307329496i
-0.0151108731221682-0.0685940596124637i
-0.0552088803176324-0.0828327627846504i
-0.0082596180314819-0.0761822781735954i
0.0323508297967409-0.0853721057555404i
0.00997753171728369-0.0284691992902875i
0.00552437600887341+0.0110293751245731i
-0.0106688711129128+0.00183453842798053i
-0.0426966245861488-0.0219180899684809i
-0.0870385413650985-0.0520036295906154i
-0.0465329681528625-0.051240925945905i
-0.0463746795179168-0.0729162795285581i
-0.0902815486621588-0.0661328913478027i
-0.0598442395682261-0.0374711729927302i
-0.0866582880887572-0.0692749516326424i
-0.0970324090246318-0.0832741189811679i
-0.0511661386493276-0.088324469799967i
-0.0481914022244681-0.142563498978228i
-0.0622207765150191-0.098916548801087i
-0.0429688942911923-0.07147826220514i
0.00864773922133561-0.0984479520681874i
0.0275632636815884-0.0495054400903515i
-0.022142248930261-0.0455336619826677i
-0.0295894450324601-0.0500332834509245i
0.00766899097770341-0.0526968384802631i
0.0109011801502988-0.0668215644674154i
0.0179023240924761-0.0720432825756499i
-0.0258989106590388-0.0688996070420722i
-0.0197398546540081-0.0285538667372325i
-0.0121587008031491+0.00127320123305989i
-0.043935084431087-0.0107933629860815i
-0.0484445551939983-0.0372620239854917i
-0.0659589470464364-0.0541183044500002i
-0.0297309100828981-0.0583694790101056i
-0.0352247176910134-0.0354310347288147i
-0.0682749645537453-0.0310782972662443i
-0.0471492318300576-0.0382895086147227i
-0.0490465420503948-0.0108095743659553i
-0.0708686777608493-0.0294461851558225i
-0.0431758337545633-0.0783560667049901i
-0.0447544535327651-0.0750017376083261i
-0.060708497897885-0.0651304630231696i
-0.015981422973816-0.0874728935573018i
-0.0115387221336811-0.108372444678281i
-0.033333896957808-0.0931278060382786i
-0.02530918854653-0.122959431979627i
-0.00250359697901421-0.140631066165564i
-0.00591962091797693-0.0959998151876037i
0.0111668369272274-0.0924442399174069i
0.0621537424696856-0.0612460973011935i
0.0433145842762289-0.0311499354589167i
0.0296345401474033-0.0362067054655201i
0.0277557158547736-0.0165298650713253i
-0.00583175389823256-0.0378882107516574i
-0.0199171748159602-0.0525360378339298i
-0.044579595910727-0.0477635363514914i
-0.0608854029424514-0.0327079151450029i
-0.0337162712735944-0.00636279542073464i
-0.0270384801805897-0.00949011127438165i
-0.0822055550148721-0.0208904333545583i
-0.10820550124873-0.0761855756872306i
-0.14803161572811-0.083630440274672i
-0.117698955262631-0.0882916238183504i
-0.016459672842279-0.118269659865622i
-0.0108310715425524-0.096245011821867i
-0.0298028528333788-0.0961678293319062i
-0.0281940783878721-0.105121073141892i
0.00421608644878632-0.0992932939372158i
-0.00926415791241805-0.0711403069656059i
-0.00801271300083171-0.109489231297146i
0.0293665044805187-0.101237198690427i
0.0303833269311637-0.0321801491502295i
0.0237072288422041-0.0324496520247674i
-0.0095095504527233+0.0166641112140315i
-0.0567395594645902+0.0376188364844449i
-0.0899463782229068-0.0177805362569045i
-0.0847550279391014-0.0521952034522346i
-0.0532774985643339-0.0633769518435103i
-0.0284013610398302-0.0412653675225375i
-0.0540594869198004-0.0445865938893449i
-0.0745431955763692-0.0766168388883563i
-0.0673601312560728-0.0424127666485227i
-0.0821643141786552-0.0770923739939842i
-0.0607019171524229-0.0803679654087674i
-0.00507516393558536-0.0840634334435878i
0.0310258711286349-0.149062782116987i
0.0504518065756425-0.0721285133287937i
0.0500935488941445-0.0262698156850028i
0.0163832274025322-0.0189680186062352i
-0.0338904813305559-0.0221883363371116i
-0.0547909977863421-0.0411144104947206i
-0.0414642059489732-0.0531461050609672i
-0.0379603770168757-0.0576634691511028i
-0.0238718876143491-0.0332735583076533i
-0.042985619845832-0.00695695583720391i
-0.0588824470290753-0.0213102565155896i
-0.0766238015596958-0.054346435383949i
-0.126972598644179-0.0536870511600981i
-0.0805826396592099-0.12591369883394i
-0.0304539297599707-0.147179673024403i
-0.0198231462441852-0.0972472234199913i
0.0179924331848564-0.0639074238636786i
0.0159856841928594-0.0354291110238978i
-0.00340898020140396-0.0263166241334001i
-0.0213349299787709-0.0306455993459549i
-0.026154458776403-0.0456632703034298i
0.0152408786574223-0.0711185894003297i
0.0209678183042864-0.0725656327055476i
0.0114964507572238-0.00878052793070442i
0.00775327475214855+0.019769248380109i
0.00480590348828907+0.0360553681456777i
-0.0481937836966213+0.0150855942933334i
-0.103019154808211-0.00483539438589496i
-0.0939869478793685-0.0334734403405024i
-0.0971509404228891-0.0961861778492474i
-0.0649606437718269-0.0710471929898581i
-0.038094612595941-0.0603147273477911i
-0.0384767984126723-0.0408842991164835i
-0.0575075306160769-0.0448492169502318i
-0.0678195017526776-0.122156414481509i
-0.0648030957489451-0.146096881641532i
-0.0387381618824352-0.127923667794476i
0.0286700074947989-0.117739168997713i
0.0601020507281088-0.0779900058080593i
0.0453476622399003-0.0437489184086525i
0.00533320253389751-0.0356268994523216i
-0.00468106362110715-0.0352482785020528i
-0.0214701845713553-0.0377180214793004i
-0.0359442890618761-0.0711986987332549i
-0.00357843421197878-0.100983472074811i
0.00951881870564113-0.0484994248896807i
-0.0145537010797113-0.0244784245253977i
-0.0288988893321646-0.00472193087874278i
-0.0820160288090146+0.00401089408879842i
-0.126451215432604-0.0158199816956653i
-0.086669181015344-0.0545253394322488i
-0.0779046271189533-0.0777651849580052i
-0.0346900003453622-0.0507784839836242i
-0.0176978248635158-0.0523178073799458i
-0.0642119095522349-0.00323090206337059i
-0.0700031370375971-0.0225909206563841i
-0.113529386517094-0.0936420615200956i
-0.101954275466126-0.0620554640256037i
-0.0230126771953852-0.106584622945948i
0.0019221877250441-0.145150725332981i
0.0381674097239047-0.074305186270818i
0.0463947122294309-0.0758607112026465i
-0.0140041119506434-0.0520158599569721i
-0.0444469686270392-0.0150453151946891i
-0.0260925452508242-0.0506114863975337i
-0.00408788713039856-0.0578756162471599i
0.00519955961683843-0.0585625847287262i
0.0225265641704282-0.0587031100205199i
0.00675392901966533-0.0170712925048066i
-0.0249925905260568+0.0128232360459262i
-0.0976236625679781+0.0259979769289153i
-0.122066570414475-0.00567073549345098i
-0.0709455336829966-0.052289649968114i
-0.0666395988284426-0.046262351193008i
-0.0367049502905025-0.0608456995647396i
-0.0081786419373206-0.0413451487977452i
-0.032451142979269-0.0157162466817997i
-0.0672239809516091-0.0024501795469526i
-0.0952451140045723-0.0349694472478841i
-0.0634097717250102-0.0875198696277379i
-0.00198425970583443-0.113857724571211i
0.000379241422145326-0.125890031791033i
0.0393541311071156-0.0603644919285684i
0.0326157580514189-0.014282212004265i
-0.0153060776439934-0.0141661452822869i
-0.0305673191960228-0.0121311250851739i
-0.0351988442274498-0.0474565906630207i
-0.019585747546883-0.0491114995878114i
-0.022314532997441-0.0323310637993448i
-0.0167101665661229-0.026689123517522i
-0.0437459362143746+0.0204295043222039i
-0.0286716994037144-0.00401391119560073i
-0.0668094981796997-0.0042153388831178i
-0.125558909803402-0.0166725380680318i
-0.0840882675810818-0.101552270846993i
-0.0485601411213037-0.140554059466823i
-0.0136810518558965-0.106363820663036i
0.00577120246784161-0.063356166088554i
0.00717851522884871-0.0220143221566241i
-0.0148845554604596+0.0075888239306524i
-0.091887259661579-0.0627831567653625i
-0.0692394830529958-0.057317617904516i
0.0219554726386858-0.0682125535072606i
0.0396600157962754-0.0762059894255435i
0.0767614441947229-0.00772238506740355i
0.043270232984124+0.0200948334892283i
-0.0126559511447379+0.0484428464168895i
-0.0481401974323688+0.0310793867821995i
-0.0681479268469755-0.00418106986315455i
-0.0816742504868138-0.0527017754383669i
-0.0632791095918665-0.0749809018246227i
0.00665720103499854-0.0615791809458477i
-0.0291570073655608-0.0207157438496176i
-0.0295227378396035+0.0228735291155502i
-0.0445951192779644+0.0135552033271389i
-0.100785622233634-0.0191482602249002i
-0.0905247915751062-0.129944404292171i
-0.0552690674895248-0.139907614844452i
0.0206955317176102-0.103018064165396i
0.0613276447942737-0.10282418432964i
0.0385328834581982-0.00359823687003924i
-0.0251110869580645-0.0133345021628397i
-0.0688639233282442-0.0313272893393618i
-0.0578606128915675-0.0142915019965746i
-0.0251150886248051-0.0306255036699613i
0.0060987738972579-0.0472812030091742i
0.00118238624579065-0.0239026275170097i
-0.0153402997943555+0.0214815718678211i
-0.0600237584511705+0.0313969221865685i
-0.0892720954558556+0.0468360197696646i
-0.111942720377319-0.0409723656203917i
-0.118420742233583-0.0918122307994753i
-0.0700972169553287-0.11590294684734i
-0.00381668604561605-0.0994342167603817i
0.0612796179799661-0.0435933347917344i
0.002410722489008-0.0325894671352305i
-0.0534196799148162-0.00912544358579436i
-0.0562684204407447-0.077001099556716i
-0.0525065758976189-0.104924034348543i
-0.00284786849565746-0.0703251826061368i
0.0455326811184015-0.0708736888803776i
0.0572152817047213-0.0144500499084441i
0.0257484314453874+0.0327442777114837i
0.0178400221846532+0.0455397579155981i
-0.0504227366751072+0.0220444917202303i
-0.104444437061157-0.0167000044674345i
-0.0421794760826258-0.00720304473326496i
0.0109622547296918-0.0356288843298274i
-0.0190731246282253+0.00140384046173944i
-0.0510065166982531+0.00808231420829218i
-0.0411354343198475-0.0057262557754793i
-0.0672223909567373+0.0185566838837254i
-0.100131803681378-0.0441559215295949i
-0.105527088239051-0.100018475064978i
-0.0326790886027232-0.148653552436943i
0.0343675101676579-0.115278822037908i
0.0341023914353308-0.0476044804485803i
-0.0182790235641955-0.0326894148945649i
-0.0501678436192766-0.0245930531296304i
-0.0570673496849701-0.0348458262179601i
-0.080395073583257-0.0556503179058059i
-0.00818885701780595-0.0761415927163322i
0.0363463263969601-0.0666302338456551i
0.0346964694536051-0.0372433791584776i
-0.000531045654610014-0.00535117202818737i
-0.0476146213412945+0.0381725971206468i
-0.0638224067709396+0.0762773686021241i
-0.102049421939946+0.0103588751385867i
-0.0641573266227278-0.0551508397935597i
-0.0137653276094904-0.0567489586239122i
-0.03581047660337-0.0711802451534894i
-0.0329207561564595+0.00696287922873913i
-0.0718329724625928+0.0438567869139223i
-0.113890409237822+0.00892785369186663i
-0.123739606046083-0.0283178395371225i
-0.154923063089727-0.0981156376251708i
-0.0703398326148156-0.12062293127926i
0.0185467214955759-0.0936703817546853i
0.0391517748513925-0.0561947229580452i
0.0493149580675816-0.020984614174529i
-0.029732150138169-0.0117859206366907i
-0.111437863987381-0.0507193285153688i
-0.074809429557361-0.0897079913083842i
-0.038273994399127-0.0949006431947151i
-0.0149877153133446-0.0880153613063492i
0.0467581556266448-0.0170266485067532i
0.0689606428828911+0.0626050230292097i
0.00807762379633699+0.0466182115408344i
-0.0711100839743641+0.0373866678610407i
-0.129810405170782+0.00357631557823952i
-0.119653399631078-0.0757435414579985i
-0.0389497374586871-0.0638222745453981i
-0.00843594936255852-0.0176987223176477i
0.0207962901032501-0.016063115918339i
-0.011571138674807+0.0154963198172903i
-0.0794567622840963+0.026149552850538i
-0.100027998560924-0.0226892655359216i
-0.11497457613173-0.0711883047065507i
-0.0520819177603453-0.0938101173749843i
-0.0102727198939101-0.0884432912837924i
0.0234877799848227-0.0691268272642618i
0.030214866349475-0.0313269086842747i
-0.0361020924548431-0.0119338607623961i
-0.0793811394800324+0.00823398412655578i
-0.109011120268531-0.0342011342975136i
-0.0703909816537934-0.111496844597066i
-0.00911889882472458-0.0887456212263114i
0.0213544183918551-0.06471621883416i
0.0194971912841596-0.000326667997238204i
-0.0428596039789989+0.0547502331136356i
-0.0940259033381497+0.000494984821233834i
-0.0889687726747077-0.0347841551978942i
-0.0975400757644626-0.0797688997503265i
-0.0281391967556138-0.122073086569277i
0.0563903881461927-0.0847944725261296i
0.0483525483110785-0.0363299380477458i
0.0389016498876439+0.0273428765625051i
-0.0458916141234401+0.0436381764943873i
-0.0920801451442494-0.0364604304591511i
-0.059649444854522-0.0572354597123878i
-0.0512337066312485-0.0602216557265778i
0.0231595292523612-0.0570475619387633i
0.0234797922396548-0.0199865384626491i
-0.0121115513910866+0.0194844295457806i
-0.0308049135710598+0.0590570053847603i
-0.08802446115366+0.035717619861191i
-0.0631102936210701-0.00604699496159014i
-0.0593956417221665-0.060266582430904i
-0.0285221003985777-0.105755313574537i
0.0029157323408439-0.0687379359921582i
0.00286424235077035-0.00657711821652188i
-0.0154675861195043+0.0514904928214066i
-0.0716528810938728+0.0265959550093784i
-0.114300052697283-0.0558215967287747i
-0.0964200371538741-0.0936947903415171i
-0.0162124858128615-0.0933525066324073i
0.0273017578194392-0.0768757764697711i
0.0516924920748952-0.0393082190115351i
-1.85658589408429e-05+0.0344891549966452i
-0.0402988219070246+0.0554681325797991i
-0.0748257855198752+0.0592578721805804i
-0.0975676400964026-0.0208569399781589i
-0.0556830316683374-0.111752684335897i
-0.00661618622785062-0.0627309922906009i
0.0449434916000518-0.0163077865517589i
0.022748766142234+0.00947838846278026i
-0.0607505606227292+0.0421179523742461i
-0.114539688531075+0.0473928623107968i
-0.115798274319371-0.0122110630874189i
-0.110205151385024-0.0733153612934222i
-0.0424915079677104-0.0848215820771663i
0.0077758702688861-0.100537176826468i
0.00893266486335463-0.0476226421141224i
-0.0213064753629005+0.0171913161339208i
-0.0846402752874215-0.00104923515495189i
-0.112184053034469-0.0507638179681946i
-0.0801451818637509-0.103799712822266i
-0.00673740758637869-0.115251498511638i
0.0207379328825332-0.088691955994544i
0.0306694299009612-0.0367633822925069i
0.0211316143339566+0.0137258403321291i
-0.0221697193918818+0.0291323904862897i
-0.0643704733650063-0.0137704697938983i
-0.091123378101762-0.0590627996052725i
-0.0541241500572562-0.108298819976463i
-0.00148844364191323-0.0989114378488707i
0.0375554945204932-0.0152597316999161i
0.0789017331676882+0.000603029821876892i
-0.00525571628242675+0.0382182543698138i
-0.0785961143379292+0.0407122385766246i
-0.0739823951155559-0.0472184212824881i
-0.0741536735121953-0.089617388588871i
-0.00588496615598752-0.0851657075704489i
0.0127158950410591-0.0346191064074882i
0.036401954353051+0.0319662323267691i
0.0295673780395284+0.0716684584606772i
-0.0383686322976645+0.0452905018691144i
-0.0877176520397317+0.00406869266682091i
-0.119025577050704-0.0171912759825098i
-0.0683899003194368-0.0720818423630988i
-0.0272972690546216-0.0562392054907116i
-0.00853375888783281-0.00404285133094554i
-0.0246102425825135+0.0290422031739139i
-0.0707554516264365+0.0232686399753848i
-0.116231753043324-0.0261738205581569i
-0.146204805299579-0.0596621258485633i
-0.0805918490613059-0.0981158536299348i
0.0108770885968612-0.139238000399382i
0.0372834339243868-0.0828488184204363i
0.0122852775228024-0.0033692309681405i
-0.0463323245675551+0.000581953401646376i
-0.0849179966984771-0.00683375322713282i
-0.106714563005296-0.0416639872879608i
-0.0922372801949115-0.0560675431798956i
-0.0204796372497012-0.110395066471635i
0.0614716629006331-0.0790755194955211i
0.0571611231905247+0.0298068542313505i
0.0056343562057639+0.0444039751976848i
-0.0428215875523477+0.0352991385441944i
-0.125265906326703-0.0157395862106033i
-0.098723988917909-0.0578863021166051i
-0.0519709944008931-0.0844520465000762i
-0.0119103877782883-0.0755010270979435i
0.0305962437991229-0.0313462764847285i
0.00325036027144671+0.00243031288352957i
-0.02829650928074+0.0540211299008427i
-0.0717709304918637+0.0217010935772709i
-0.0719102010503413-0.0823250992376909i
-0.060062923903417-0.101301761100678i
-0.0165465952622087-0.079282962912096i
0.0394697627161156-0.0352918423237187i
-0.00547158948342945+0.039360898030775i
-0.0372521690648563+0.0474007578607028i
-0.0674578098227023+0.0573312999991382i
-0.0996500930370763+0.0402034403146975i
-0.0620599517148647-0.025932035155982i
-0.0556448258115901-0.0599872591538692i
-0.0374504131967109-0.0666125627944287i
0.0189489518547965-0.00286341982417542i
-0.0162796147083308+0.0376611272368904i
-0.096237364249976+0.0448711117133602i
-0.130047908192226+0.0195906327944507i
-0.145369208476997-0.065854977104487i
-0.0927181734803288-0.111367071023089i
0.00435476121607729-0.100677355347114i
0.0312251295553692-0.0778113489588076i
0.0204474463014293-0.0168289293779511i
0.000888886319204314+0.0455386428227982i
-0.0570831196545806+0.0333569650590438i
-0.0927509605874763+0.000806643438829682i
-0.0773404954690389-0.0836555259513545i
-0.0349323916883107-0.117873809090613i
0.044555597269731-0.0673600890111585i
0.050560197777464-0.00569765690167679i
-0.0192042664436285+0.0803174567737568i
-0.100743713008044+0.0706086452018617i
-0.123624048245944-0.00462753520203267i
-0.112606582261849-0.0778214686555673i
-0.0718600924182561-0.0995490012309366i
0.0219658476008109-0.0803832738351824i
0.0178995113836709-0.0448145598307712i
0.0026601170682377+0.0455474204295213i
-0.0568154311266301+0.0337293074615926i
-0.117909548346468-0.0105520306103989i
-0.0961432719589347-0.0593695747116142i
-0.0798375503120751-0.115706604417843i
0.00453856425971034-0.0828344078752441i
0.0644025028166898-0.0646590537335567i
0.055157475991017+0.0270697156832813i
0.0127193208279348+0.052271307615198i
-0.0734531309626873+0.0316320085891894i
-0.0974436616806691+0.00774337479612153i
-0.0733926376007963-0.0831344177611484i
-0.0358614679794407-0.0594887220919197i
0.0203775134750516-0.032187673041662i
0.0454110487066233+0.0366497877954886i
0.00525136476005013+0.0728865172035828i
-0.0945378597156529+0.0447654285964287i
-0.152023649566052+0.01592122048798i
-0.153454597340359-0.0738813184973434i
-0.131939320560013-0.0904775254269547i
-0.0530516194621367-0.0588183141931183i
0.00887724291703994-0.0367275296270831i
-0.0017069024867275+0.00659414437183694i
-0.0410565644703918+0.0136203480070494i
-0.109055319413465-0.0178106958998305i
-0.130790469638758-0.0740759846036775i
-0.069089693606237-0.11862481867329i
-0.00961118259927796-0.106853841043551i
0.0556519567246046-0.0547505909624753i
0.0705503540624923+0.0222888754084836i
0.0208019605468043+0.0643220604930789i
-0.0495300415833881+0.0941655864035636i
-0.119794519468069+0.0385573959781613i
-0.100040814743212-0.0523961808241642i
-0.0427757577104265-0.0797663988046497i
0.0120491582167408-0.0646826363559409i
0.0274223175646898-0.00551302985291302i
-0.000636535259343852+0.0423753224800056i
-0.103729459741551+0.0724612741224671i
-0.174615078696501+0.00120275538323879i
-0.0996742548391298-0.0581216389365435i
-0.063081782359168-0.0939846263454483i
-0.00437637480729136-0.118236320780468i
0.0570792167192031-0.0274795179717838i
0.053473314302714-0.00699131431233672i
-0.00765208246328142+0.0463581159040394i
-0.0728345867515894+0.0676125188345051i
-0.0885943368826687-0.0496877686772328i
-0.0172603289865023-0.0910639044081013i
0.0503320515554481-0.0840111132529304i
0.0612633627826083-0.0287664789562671i
0.073751652070181+0.0541121808228856i
-0.0391533054204813+0.103593529998649i
-0.0792513490910097+0.0789333693063235i
-0.128882049607601+0.0252395236844965i
-0.145652330817085-0.02681842545778i
-0.0698500217119814-0.0731620574663424i
-0.0466471910159113-0.0541489527834556i
-0.00358899033602201-0.0154390354089263i
-0.0421904312225365+0.0443326187989707i
-0.085151989518805+0.0740545719133779i
-0.149649022993745+0.0204998199578784i
-0.1655611803463-0.0729405491771725i
-0.108228759635759-0.134806709465819i
-0.0304028551145352-0.128655309665132i
0.0698291458920835-0.0689277750205011i
0.0421457909350849+0.0374022834936221i
-0.0214101095317206+0.0708430245248715i
-0.073851961500795+0.0203962516827717i
-0.117031792157707-0.0220018756311137i
-0.0900269230356743-0.0941118309694233i
-0.0231481903296065-0.0849512578551956i
0.0169471158231964-0.0476395926945792i
0.0160011710674577-0.00879654995757642i
-0.0143490960568565+0.0809314438197036i
-0.0954025158122126+0.0598879851214805i
-0.158481013295651-0.00756615510184469i
-0.146107491219833-0.0707505698455208i
-0.0896349688995545-0.102141467757871i
-0.0265536459116026-0.106296293558423i
0.00978564568521468-0.0602957136504695i
0.00703137910665374+0.0529167582908879i
-0.0456245483538291+0.0582434990356759i
-0.0998380404183149-0.0312461782639659i
-0.0861200578219781-0.0602924454571867i
-0.0826220185955048-0.0634428594693339i
-0.0283161277667372-0.0714418501237654i
0.0706849953749995-0.0318852826695431i
0.0708442945050794+0.0579981488733902i
0.00250078838064251+0.105895781502334i
-0.08191472857686+0.0792461091884773i
-0.130382077581395+0.0343769553725544i
-0.114630568456888-0.0395944066862249i
-0.0381771719377454-0.0521370760374318i
0.016581948673539-0.044375843965139i
0.0316168070904052+0.0199655768208746i
-0.0456651881169339+0.0774617547732389i
-0.144946270861979+0.0391830001959886i
-0.169444772394588+0.0482913043290146i
-0.138915622295671-0.0302489755856143i
-0.0676022527789449-0.107071540775435i
-0.0502543204952886-0.087054239754771i
0.0213804160305946-0.0731563876208453i
0.00468646361470783+0.00205804588595036i
-0.0872888840569622+0.0488403018221081i
-0.0829585064905654+0.0310322908422056i
-0.120954347908592-0.0440582352623716i
-0.09763465150702-0.111839118114068i
-0.00738919594933817-0.0975108034591631i
0.0548126343746479-0.0797847380664321i
0.0472497628097625+0.0213138330600567i
-0.0257185508113121+0.0815325935800335i
-0.0720312082898129+0.0588691295544013i
-0.119013074913355+0.0417207034143161i
-0.112460399117351-0.0764852441377988i
-0.0256317618960471-0.125971503486307i
0.0284876600447106-0.0722237078166958i
0.0216847505822379-0.0293311466765114i
-0.00809418705199462+0.0377867576724938i
-0.0765060350153573+0.0628072945479207i
-0.140603997654498+0.00576727820090576i
-0.114437670188251-0.0613728764312424i
-0.0737239340621648-0.0938374405928415i
-0.0271372448698307-0.111186858675687i
0.0232792627625881-0.0500919967876194i
0.0208345265958595+0.0304198870974806i
0.00359183870794352+0.0275951104031031i
-0.0705180000714097+0.0385643132350351i
-0.103548259912653+0.0086326693183592i
-0.0587138180493336-0.0721302766854656i
-0.010129747483752-0.0759469885789182i
0.0560410737772769-0.0475483432355871i
0.0849987345874949+0.0449160103147274i
0.0342392292935921+0.123711519220244i
-0.0694908021515818+0.117446578598576i
-0.124712714942267+0.0647432109808529i
-0.11864662847182-0.0367729871185654i
-0.0631941542291206-0.0748628644058873i
-0.0243105216717288-0.0276589602339487i
0.0031603459420882+0.0490661605423375i
-0.0244160388067065+0.106373108214679i
-0.135753713011615+0.102998725974208i
-0.167495064952433+0.0307602466433897i
-0.143376448653455-0.0498367868522309i
-0.135529518885953-0.0896706657493213i
-0.0629444923669964-0.0827481118184956i
0.0164995749858065-0.0698685422781246i
0.0273142002188465-0.00088107960430304i
-0.00319607938335477+0.0317090171587618i
-0.133141250266937+0.00812518890401037i
-0.137075477550301-0.0346886783043371i
-0.0926388015876849-0.145419025545017i
-0.0666426071595604-0.156026070554567i
0.0436077127245655-0.0839455258701029i
0.0449046397249046+0.0104988271604155i
0.00917449606756847+0.0307041470798027i
-0.0416082212082623+0.0362300326309416i
-0.0782124103575131+0.0162507944431552i
-0.0632913507575545-0.0784349608730303i
-0.0121838653254517-0.062396383447888i
0.0363752057444531-0.0562063433888027i
0.0259082123152241-0.0409845984633385i
0.0197409530328683+0.0445311979543792i
-0.0298904822601753+0.0867944830516552i
-0.117637402614377+0.0433778841453074i
-0.148627258905339-0.0145135522316086i
-0.0993370765896099-0.0658835890193901i
-0.028367568458265-0.0990279779614938i
0.0103301944404333-0.0572262856091435i
0.00208292000218881+0.0114451263730056i
-0.053534946906617+0.0677875875926688i
-0.102175479096293+0.0311243216078071i
-0.117358189999714-0.0164613478208217i
-0.104139050142158-0.103968488687219i
-0.049706649945001-0.145598545151592i
0.0152022896706129-0.0838781051965138i
0.0357542419854262-0.0355550003389311i
0.0252022715821067+0.046746185374294i
-0.0227236992409156+0.0711791593939111i
-0.104496027640053+0.0182037514488932i
-0.104474452860763-0.070196509094257i
-0.0223291906160685-0.124107969743876i
0.00105532433034451-0.0788888862267408i
0.031042283773262+0.00689297165084784i
0.0554243885817604+0.0726272977971626i
-0.0269037060747495+0.0880582143117415i
-0.122014985586112+0.0502909629175881i
-0.18002281455859-0.00643767188122749i
-0.144834846358938-0.0669347846260322i
-0.0389722384628808-0.0701029660605384i
0.0168179097138187-0.0383930279615451i
0.000485365794557423+0.0135909983640691i
-0.0365575054265513+0.0471418797746445i
-0.10192602254304+0.00752230870097418i
-0.149179123321219-0.0543769548828336i
-0.13902863849689-0.122261923443499i
-0.040112126316698-0.135909755116465i
0.0693000835219501-0.136224385570016i
0.0240141776011257-0.0793414241067149i
0.0093308818458616+0.00576334460521606i
0.0118768570069217+0.0445574358187097i
-0.069208152721145+0.0207109960850394i
-0.0874574591049587-0.0400018159615441i
-0.056634893498808-0.0678126115964121i
0.00901104168128419-0.107145112613153i
0.0622988601968783-0.0305934437978048i
0.0571564226528992+0.0509655040055254i
-0.00690593445799733+0.0689559489731081i
-0.0790011627820016+0.0557509760356023i
-0.0831395727195351-0.0299092777474442i
-0.0734266813853834-0.0590335202330195i
-0.0100371230262927-0.0719743562674763i
0.0368572383973981-0.0415390995290548i
0.0262292413445011+0.0239280747353518i
-0.0097609962226533+0.093686967698892i
-0.0894659738461189+0.114151122465429i
-0.126804410631623+0.0536276999796476i
-0.112361948553496+0.0092167857503398i
-0.0541375547245056-0.0450931750861866i
-0.0191750203196455-0.025821919779031i
-0.0166295014374783+0.0454360215724489i
-0.00508827652423822+0.101709797712395i
-0.0899476875141217+0.116397097602802i
-0.177223971399856+0.0596243675009345i
-0.149087642227087-0.037446903258294i
-0.13087870410551-0.121727894338114i
-0.0387168691605247-0.0824911404834642i
-0.000561058169764983-0.0621206107679493i
-0.0237552154234187-0.0409536118637024i
-0.00685639599021012+0.0265014749910584i
-0.0872589043699873+0.000768461133510173i
-0.10196257761225-0.0597044907602722i
-0.0693864644140936-0.149687686836409i
0.00162196420650758-0.162966465886925i
0.0516574687294243-0.0829168217564111i
0.0477941114524373-0.012151043743728i
0.0495376533982323+0.0706687417804868i
-0.0528298621902378+0.0957090632716596i
-0.0859257586780769+0.0329005177182216i
-0.0831095794381289-0.0281045351140832i
-0.0588616090431567-0.0439326622234107i
0.0165047738962027-0.0260541476619446i
0.00549182538581917+0.0241719463725552i
0.0243130532298799+0.0670294849149749i
-0.076167588294436+0.0875455527730504i
-0.174723208560949+0.058473492315011i
-0.145157814318244+0.0166083557752i
-0.129790939617333-0.0481115730001431i
-0.0404031434796676-0.112543337391892i
0.0394406848002369-0.0681888712844361i
0.0217953914163652-9.94342580699979e-05i
-0.0656752662475405+0.0241513368815823i
-0.096788330060931+0.0125565630032749i
-0.106732406731032-0.00515686046134737i
-0.104441788670403-0.0746966287424054i
-0.0344568054514736-0.145281093962443i
0.0353508061150851-0.0741586058986604i
0.0425055378230155+0.052226476569912i
-0.0118505645454475+0.0741747109178784i
-0.0426644396429115+0.0672237246052225i
-0.0984534317485783+0.0668446311074454i
-0.115349055626326-0.0126544782152454i
-0.0590652230702076-0.0614837254385656i
-0.0417684942690538-0.0478467927953493i
0.0044211219248335+0.0188657133057477i
0.00775809876320274+0.0734603561550214i
-0.10321862975416+0.086595295605998i
-0.142275356809963+0.0861193179662229i
-0.188230491445647+0.00551787302635071i
-0.16829838907947-0.067904409694366i
-0.0445234380101591-0.101027702989254i
-0.0263316914012811-0.0642155425134988i
0.0125752393222205+0.00766727170816073i
-0.0338950987538768+0.0175815902553692i
-0.140270173037055+0.037690529708239i
-0.152380102902773+0.00762319345646282i
-0.144038751559508-0.0697683431263693i
-0.0625132313589299-0.113228320399687i
0.0210181246946898-0.13610384387968i
0.0624016108901895-0.0404577576012431i
0.00192664991736537+0.0503763138421474i
-0.0452335557688395+0.039901932031185i
-0.0492619226883743+0.0299814435308453i
-0.109093503494072-0.0328068293224914i
-0.0441833373637781-0.0812515892193077i
0.0244833056694675-0.048154160400016i
0.050085959988964+0.0204897366533071i
0.0489929473237443+0.086422368035607i
-0.013255163643235+0.128879627784397i
-0.0836179827510391+0.116079025834692i
-0.142819021810863+0.0295804774119553i
-0.111849254146781-0.0618320343583004i
-0.0592402992876311-0.124024208006426i
0.00203287316974827-0.0630613433863443i
0.0295796286906613+0.0317131023100884i
-0.0416208427161781+0.0842340002701225i
-0.096874429691914+0.0711885390491096i
-0.122372446645151-0.013333594005627i
-0.131641894864889-0.0407329787496583i
-0.0701540935774627-0.0905711241590263i
0.0291363930106985-0.0646929703288942i
0.0391449558948539-0.00144991977107081i
-0.00664171346986861+0.0600245730771194i
-0.0541278459718457+0.0923077203666304i
-0.1186145587915+0.0373995826868279i
-0.15008732220499+0.0113729010081414i
-0.119060350686323-0.061772386669572i
-0.0234065640344656-0.0673840649134573i
0.014845874710053-0.0237724188560284i
-0.0360026248895569+0.0202839541380921i
-0.0607798756684809+0.0744567619667092i
-0.127309345109115+0.0582143439418079i
-0.169400008813233-0.0225505683459598i
-0.0902373494415992-0.124024660258425i
-0.0490116566177847-0.153722899106498i
0.0046856442936465-0.0920055693123742i
0.0398256851690178+0.00335262046599124i
-0.0124443773706091+0.0436911443198191i
-0.0789134819699496+0.045911814069092i
-0.130010666200325-0.00650572982434968i
-0.117421867057771-0.0717802088852995i
-0.0399176836043419-0.0730905896759315i
0.0220202481845106-0.065996874399421i
0.0206855693839082-0.0168136133341695i
-0.0211558950426807+0.0497808563692596i
-0.0504472546873899+0.0763283465015776i
-0.0790247787207102+0.0582249840292296i
-0.141293181127879-0.00601478015378371i
-0.130914492872315-0.0457420720542487i
-0.0559240595608342-0.0868124303428729i
0.0155820400265472-0.0478844660411569i
0.0271176860798515+0.0317820124387975i
-0.00191550168863205+0.0484401466978854i
-0.0745700023986935+0.0607194269537339i
-0.110160796035304+0.0118118591082136i
-0.0674328093055279-0.0333488618882902i
-0.0515666460300678-0.0476881815755937i
0.00534113719786732-0.0464409698946008i
0.0248743739758354+0.0160090274084271i
-0.0183740543123641+0.0869385670498902i
-0.0709032076698141+0.0928417192579058i
-0.110718870870409+0.0563824361749786i
-0.141130534103648+0.00860465747598076i
-0.128406293614914-0.0667135691914685i
-0.0473571163641457-0.0818551868957394i
0.000492585204374735-0.0533106253645322i
-0.025912246262792+0.0126498088023355i
-0.0973938481596566+0.0445233124232518i
-0.153278107085768-0.0107265111497448i
-0.155252980605568-0.037450602102423i
-0.111111318122427-0.111142307846002i
-0.0388352798737777-0.131090112848576i
0.0318956920045645-0.0529252415790442i
0.0243529282067695+0.01638588274412i
0.0271992758366469+0.0574514637424576i
-0.0488740980845299+0.0242558951478419i
-0.105964746373766+0.00171388263829228i
-0.0647051926435552-0.0518682874824927i
-0.0470772046745441-0.0953327358750404i
0.0339603511533208-0.0572293857578788i
0.0718775250200318-0.0222258559431289i
0.0291231243578469+0.0566728313247129i
-0.0367171035042416+0.0699206620566492i
-0.0843492693755941-0.000354601705742057i
-0.14236375345773-0.0398186411418878i
-0.0752350043755758-0.0710674924116493i
0.0305893406449987-0.0933739897306914i
0.0491208418744117-0.0138731167063556i
0.0742206238519994+0.0792691839912879i
-0.0290421010000074+0.0521476878382558i
-0.113787627241755+0.0549979183338547i
-0.11035332002004+0.000899622441889303i
-0.10231354219521-0.0667804396146406i
-0.0342089360478608-0.0487185793526367i
0.0254813564139941-0.0355861459327847i
0.0322005115116683+0.0403968837467092i
-0.0111879329079671+0.0775662140543865i
-0.0762563288342665+0.0878707794001456i
-0.114402794015301+0.0390635603951826i
-0.110167206355721-0.0761196357306031i
-0.0737501651963411-0.0932104379538747i
-0.0110225864168841-0.0738909422515916i
0.047975328434603-0.0325286082824801i
0.0358040273361651+0.0577835472807958i
-0.0270343345374282+0.10767539368635i
-0.082886301866804+0.0259419941038286i
-0.116398458560028-0.0451086048081169i
-0.0985941267122394-0.0667767788674901i
-0.0334611320162549-0.0870405474578117i
0.0051828120596074-0.018260355359375i
0.00945535325160047+0.0629756763894426i
-0.0319720553023842+0.0994678744523912i
-0.107466333913328+0.0655213646265566i
-0.155781479386895-0.0298871059112436i
-0.125969105828605-0.0683485193419987i
-0.0502145182861341-0.0631504510574974i
-0.0265028769867122-0.0692973668603975i
0.0191966682266157-0.0364208036267624i
-0.0114001903932096+0.0168965592015272i
-0.0873180382813232+0.0299129324501263i
-0.0825289414841097-0.0447284693920136i
-0.0819719977839883-0.110338265555948i
-0.0414974410423901-0.126813150237616i
0.0136777136579433-0.0937170340238028i
0.0795516088876712-0.0395869128296822i
0.0606067173173076+0.00378837687559733i
0.00343358798520799+0.0890726981779086i
-0.0328270470776936+0.0448149343766584i
-0.104878015745089-0.0240734127193788i
-0.065610767744939-0.0658193714291672i
0.0186652419702484-0.0699687638695408i
0.0439578122447614+0.0107662062447962i
0.0212083325871005+0.023510733260149i
-0.0270500955623199+0.0680825341131623i
-0.0841263296198385+0.0501591315041964i
-0.167229362872316-0.00763292207287189i
-0.123299281738233-0.0289711714392962i
-0.0305373295114146-0.0589693420872049i
-0.0254555255146901-0.0296539791904926i
0.012968846615507-0.00811451201409603i
2.69513133376868e-05+0.0807392293319903i
-0.0852381555945114+0.0924632901081475i
-0.1477854435784+0.0531616548222471i
-0.121581666593185+0.030975546332163i
-0.0856155541281737-0.0640442991765989i
-0.0684917671022658-0.0502981750737445i
0.0010859036904171-0.0190064912073527i
-0.00575952647204199+0.0278011667020745i
-0.074546606941792+0.076123967242766i
-0.0987310633481834+0.040288943031427i
-0.103611229060412-0.0471244251381317i
-0.104834120096625-0.110515735784473i
-0.0266535911192969-0.0993875246186923i
0.0602263294937763-0.0812340593184458i
0.0366762804904315+0.0101399794413316i
-0.00412289548832245+0.0577517461569931i
-0.0344158822891928+0.0411462105054974i
-0.0712184814154146+0.0535420529113979i
-0.108568696643725-0.0480227958645676i
-0.0753906555515847-0.0876895559682615i
0.0248274406763491-0.0313278998761244i
0.0520889349661312-0.0227768853498698i
0.0155435308939072+0.0346371554549648i
-0.0653470064943701+0.0592190929233711i
-0.104445790686883+0.0182798006199137i
-0.106197942467789-0.0380757092312979i
-0.0990126391088838-0.102466164458698i
-0.0206717037026695-0.125417187919872i
0.0365666737887655-0.0797066719496121i
0.0690849469818953+0.00243858574184809i
0.0265519071914943+0.0529280951843301i
-0.0386354670682051+0.0135767774172796i
-0.0457129122221439+0.0039897655568488i
-0.0356379268365284-0.0128105436309874i
0.0111408985707793-0.0548942932802352i
0.0227546949591187-0.024238226323912i
0.0566303209982513+0.0192436927238647i
0.0355541406694394+0.0985453171065385i
-0.0828700931510903+0.11804959773969i
-0.110518802715023+0.103652898184421i
-0.106039113288111+0.0446917705143089i
-0.0855862164732362-0.0194873384572669i
-0.035417550713802-0.0335536557293562i
-0.0203171969132127-0.00737974703532737i
-0.0301250105573305+0.0415590399863546i
-0.0746700504989302+0.0552104653132096i
-0.134927651320163+0.0216171971296166i
-0.143795717558453-0.0735548739935158i
-0.0918323986014826-0.11774303025646i
-0.0248715266539591-0.142922491639482i
0.078111119691935-0.0662217903692837i
0.0716867465093173+0.00269182376320582i
-0.00459513757870113+0.00852262693745591i
-0.0398899090096728+0.0263137651218125i
-0.0816483305726215-0.0116321183356049i
-0.0638523669662555-0.0229791684291047i
-0.028144659650342-0.053301694735047i
0.0167031512354532-0.0477205756221302i
0.0214397269341145+0.0347364925629245i
-0.0422045455745317+0.070942745331094i
-0.08819958364707+0.0537509269816741i
-0.110618534879928+0.0125307401147662i
-0.144807728326776-0.0618073354466269i
-0.086723358736221-0.107588758478407i
0.0108088194812949-0.0871806287214032i
0.0452485948890897-0.0420492992584051i
0.031823523314943+0.0117573329131676i
-0.00560427681389431+0.0322933288308212i
-0.0161322159094419+0.0357863345845828i
-0.0558324681357739+0.019829217559577i
-0.0293257097594913-0.0219106194261067i
0.0141906003843605-0.0164995080159914i
0.016145657532123-0.00961012198729942i
0.0478430730375142+0.0618206250640997i
0.0288275014339948+0.122393840087127i
-0.0560486602678394+0.0737683054347988i
-0.102113639136455+0.071792405009487i
-0.0805540829009006-0.00607246934417968i
-0.100721001321051-0.0779642898845149i
-0.0567985215006304-0.0453662312342279i
0.0243576255695028-0.0515573442898467i
-0.0323226135902669+0.0305126221425144i
-0.0849493641550081+0.0696791756817584i
-0.0965853817244648-0.00887512854137884i
-0.0943525762969022-0.0334136399057795i
-0.0582846917901821-0.0697370051805356i
-0.00902022536491679-0.0667973836443527i
0.048388282939535-0.0242626408107954i
0.0141981505576268+0.019317435422375i
-0.0278277843687032+0.0877351995889255i
-0.0290153894338943+0.0694357023237892i
-0.0949610587744909+0.00939741450103177i
-0.0943893297322343-0.0152000309187799i
-0.0253314717550986-0.0358684904451679i
-0.0029035705139332-0.0431282885354234i
-0.0021919256967964+0.0124305966632642i
-0.0123955491885113+0.0494470636249965i
-0.0765383569720709+0.0552836428834605i
-0.127480961505088+0.0561684379609405i
-0.111500389407819-0.00820988780967948i
-0.103287635659437-0.0679262146940991i
-0.00999034953808572-0.0922313903478622i
0.0362765674711537-0.0408785246422648i
-0.00666791133249816+0.0320370374293798i
-0.00945189333264403+0.0623232331147154i
-0.100239381096674+0.0541260193602944i
-0.120770677939199+0.00090977514749587i
-0.0707449058744688-0.0582559095227338i
-0.0420058520632467-0.0819765161937663i
0.0389326985961148-0.0192826529820234i
0.0472812730589638+0.0450328476029492i
-0.0305681611395488+0.0771730043555754i
-0.0817874754836156+0.0671202157973097i
-0.0861965641459068-0.0127830578500993i
-0.078578522559788-0.0547930975360762i
-0.0146810663506199-0.0706640775189725i
0.0293308496149164-0.0687335758615689i
0.0319853871823756+0.0297063582197091i
0.0310108072215076+0.104740350440464i
-0.029320604788234+0.106179910018375i
-0.0877598072280052+0.0572706625674045i
-0.111117152710529+0.0138721173672992i
-0.0683015581876159+0.0101628396619414i
-0.0245365535974221-0.01013000926648i
-0.0339628924486401-0.00970800549030081i
-0.0166519870773071+0.0198635635843461i
-0.0514205568906827+0.0681718072188113i
-0.0975252244963426+0.0503964484150175i
-0.103337312437914-0.0222754950143663i
-0.0870294307462017-0.0652600097202803i
-0.0268682023664375-0.0640469613017245i
0.00983321261965329-0.0331558380788587i
0.0196262087739557+0.0144847649060211i
-0.00496006743070519+0.0686539365532831i
-0.0331360904624575+0.0547663207028164i
-0.0697042867178334+0.0340636714915454i
-0.106922948727112-0.00228123573012366i
-0.0616945495132476-0.0335402546715078i
-0.0104848868480667+0.0158069717362579i
-0.00856914773287333+0.0497258509378728i
-0.0166298147008462+0.0771457475437627i
-0.0932332951419376+0.0534024841883808i
-0.140703621911609+0.00751781230380045i
-0.114406854500839+0.00323718575347077i
-0.107687989057467-0.0616584177345075i
-0.0600113523688744-0.104036514405485i
0.00830183277264848-0.0449638948187064i
0.00441306741256998+0.00300082032073166i
-0.0314006128309554+0.0100854949030637i
-0.0605684072325784+0.0182775485935587i
-0.0840568628179167+0.00273915459575855i
-0.0367266138942961-0.0323254242136378i
-0.000770867256341753-0.0517013929156013i
0.0278038663578718-0.0129975468424652i
0.0452665960156581+0.050017528927641i
-0.00131249969661452+0.0727941959413204i
-0.0599759172172301+0.0852575194860658i
-0.111819384303799+0.0532265431833403i
-0.0976736259445164+0.00853441409889232i
-0.0892777259403615-0.0191284947788082i
-0.0632601360512931-0.0491355601574718i
0.0239960015550909+0.0249986357761704i
-0.0189347413319782+0.0605477772407864i
-0.0999914024622251+0.0453863434635466i
-0.109188275420229+0.0557179401544127i
-0.116233442805629-0.0270552048551239i
-0.0718943448387993-0.0679781820152714i
-0.0488964041232351-0.0579216251686996i
0.00665284802030161-0.0282098752307005i
0.0377951019379239-0.0151196823767431i
-0.0254968441962479+0.0164703292191364i
-0.0430308953031788+0.0808294102723835i
-0.0653673775567175+0.00740324902557538i
-0.091113917804535-0.00577845229017518i
-0.0339704091325091-0.00901137320487293i
0.0399840789145914-0.0347610352879802i
0.00522283146543908+0.023301075531531i
-0.00373273556582896+0.0500678327872821i
-0.059216494648394+0.0793979438155362i
-0.116289574984972+0.009664099053872i
-0.0647602161840316-0.0554216353125135i
-0.0723081275008203-0.0655697372838884i
-0.0139706313432764-0.0696485927201858i
0.00728881245688468-0.0286644651288644i
0.00694376231683037+0.0147950825543843i
0.00186638624657702+0.076381233490213i
-0.0838920855623169+0.0385079096676361i
-0.0474633148484203+0.0244431380080485i
-0.0428735524412846-0.0014527468122007i
-0.00395065441748478-0.0819513437695979i
0.0726818513468113-0.0030454203329451i
0.000409891402675639+0.0744558405493078i
-0.0292100645842536+0.084322348754511i
-0.0755758993411349+0.0802866009096615i
-0.128976993862409+0.00866512661907332i
-0.0956409195280164-0.019371703473337i
-0.0818823459738772-0.0441841461413695i
-0.03415905112286-0.0722049619518288i
0.0287256711116468-0.00365620944653956i
-0.021322928551528+0.0156850020803848i
-0.0617387657222957+0.0256897976854971i
-0.0898554624004051+0.034125086262687i
-0.0973603769136118-0.0142704781364275i
-0.0482062614330776-0.0345523410725589i
-0.0293467071847226-0.0232213837662675i
0.0233306845875581+0.00326259578242547i
0.0323428252496359+0.0585308178255193i
-0.0208607010691401+0.0835153635467346i
-0.0622630225303333+0.0716189081998817i
-0.0944377130625055+0.0174344706277562i
-0.0883225649286577-0.0271943515873239i
-0.0563015058132436-0.0100010012503921i
-0.0462120551191298-0.0383558700485061i
-0.00645301190117855+0.00969669675302033i
-0.0186451340616947+0.0471915895757215i
-0.0607635008708631+0.0170517225309528i
-0.0472059984740858+0.0270010984378239i
-0.0640665532971989-0.0283641159962589i
0.00040377806982807-0.0509006050820931i
0.009910123537846-0.0069302987919978i
0.0104548246297882-0.0146496255915889i
0.0458975503751326+0.0215129806889518i
-0.00872207804338716+0.076861227777982i
-0.0490532762212257+0.0314509752194706i
-0.106920455415142+0.0223434995203273i
-0.0815717350989285-0.023893441709087i
-0.0414922399513982-0.045024442188224i
-0.0522097130655756+0.0180634918901426i
-0.0301602567547474-0.00640306978029704i
-0.0160673647772457+0.0434991127379712i
-0.0773302019998731+0.0468412232716401i
-0.11959869416712-0.0196218963855244i
-0.0527729246569793-0.0763527528636791i
-0.0179545617597475-0.130217420793505i
0.00577301676082344-0.0578451431630491i
0.0576891123281798-0.00939104464231271i
0.0323275469860574+0.0335864732680455i
-0.0272486982853944+0.0643264609676473i
-0.0366725562506332+0.0671235550843045i
-0.0301717361120241+0.0588297922279226i
-0.0236040700654413+0.00218068887514661i
0.0131926421507674-0.00193061705910362i
0.00292247069993645+0.0467805686735377i
-0.0192123443052162+0.0954208091147564i
-0.0484955624311466+0.106458879128702i
-0.10572787462545+0.0562779271800488i
-0.0859086090227028+9.45917473160023e-05i
-0.123695130268536-0.0138449869492645i
-0.100795180209977-0.0463696453684653i
-0.0165333044457556-0.0309537466355809i
-0.0425109622580434+0.00494497402752492i
-0.0252199662476187+0.0234180267383145i
-0.047523824056432+0.0057286749691488i
-0.0650570707958621-0.0231396560633906i
-0.033820900018916-0.031646390538598i
-0.0256360909723-0.0909621177997614i
0.0188012971696348-0.0600210929315789i
0.00477467280435215+0.0336079284457346i
-0.0128695396300934+0.0710176514428795i
-0.0531642096615803+0.0685936652699387i
-0.0772509788618409+0.0309349071601032i
-0.0715393501902791+0.010865949151425i
-0.0782253027902582-0.00136849276949115i
-0.0286111693972226-0.013467139350633i
-0.00040929681779207+0.0186433963665768i
-0.0184704206506335+0.0250157570156496i
-0.0675748308397019+0.0222563046037492i
-0.0439163595000188+0.0152484845657054i
-0.0595121367984474+0.0096570382879926i
-0.0617668076276966-0.0449157949663739i
0.0158428268972032-0.0597231682777841i
0.018308004841259+0.0125737321936098i
0.0381148062756082+0.0237284013173822i
0.0336859845185298+0.0551255814405974i
-0.0447501906705027+0.0666163340529757i
-0.043073047909941+0.0440747927857392i
-0.0546228360258199-0.0158656094533699i
-0.0698011534097437-0.0142635972039718i
0.00259789469807385+0.0458544692262728i
-0.0205549948092194+0.0637204444608918i
-0.0376262758895637+0.0569956009440291i
-0.0635469124574234+0.0206150921070395i
-0.0800373403054816-0.00405770630445417i
-0.0662141661805342-0.0627890180284623i
-0.103170390862031-0.0586403843615135i
-0.0533699539514666-0.0350937641726752i
-0.0202816010667153-0.011852541773751i
-0.0130952396023564+0.0228495773651187i
-0.0117746176465569+0.0391488100637847i
-0.0330241524091563+0.0409862459794049i
-0.0479699616454647+0.00493076896662884i
-0.057143284425475+0.0117696179992948i
-0.0255290105849998-0.00800101684062652i
0.000929621027806757-3.70747109748504e-05i
0.00246881350880525+0.0368089590802054i
-0.0240720118888634+0.0379943359754068i
-0.0604493507931212+0.0449369327604381i
-0.0851690532633072+0.0338840149471327i
-0.0929394179715976+0.00820780625930559i
-0.0754895330501964-0.0249678279263306i
-0.0302315724415529-0.0154067083004745i
0.00129232807310281+0.0126371441074778i
-0.0433970195107932+0.0391978188865979i
-0.0806593126658101+0.0508797434238543i
-0.0544704988722227+0.0282968902782507i
-0.0727292954438657+0.020474432655134i
-0.0720714120817721+0.013307174310219i
-0.0152895664777734-0.014808240759088i
-0.00946327126480744-0.0175664085063705i
-0.0447682906771778+0.0148605939838899i
-0.0531189274804311+0.0305724825340793i
-0.0275552934561518+0.0396314579961467i
-0.0841696603756349+0.00383562074567567i
-0.0886378318585775-0.0365615561484223i
-0.00468547148123143-0.0431335825675902i
0.0323321513379199-0.0191160034854323i
0.0215338685141831+0.00210576265053845i
0.00110455390812053+0.0419700516874496i
-0.00953161689028303+0.0842086181509602i
-0.0365909245906222+0.0407387673372606i
-0.0174114970154878+0.0276424909593675i
-0.031635982613145+0.0323525984098346i
-0.0146560595362651+0.0290945073604439i
0.0206256297279737+0.0316598826217572i
-0.0113891129970913+0.080449527874903i
-0.0448875832481986+0.111925295697276i
-0.0788171202806477+0.0630720857565486i
-0.110988507566374+0.0229853011401429i
-0.118414746642021-0.0221528685205633i
-0.0584816705945581-0.0198094917294569i
-0.0295185585736832-0.0129254225345011i
-0.0224709868010696-0.00290834987280591i
-0.0203732133181169+0.0543883723522039i
-0.0321311065858138+0.0256393528437688i
-0.0614006388990747-0.0350400637802978i
-0.0705845604915765-0.0550186820539418i
-0.0137324232591037-0.061405879852312i
0.011112147963829-0.0152494879013484i
0.0247657175144652+0.016553155092897i
0.0292970915969969+0.0271665879969032i
0.0102089145078314+0.0706037021252629i
-0.0599801079878356+0.046245001019987i
-0.0695148403889516+0.0255650481947545i
-0.0522090100642449+0.0454025051119983i
-0.0734364643593447+0.013716328665627i
-0.0387907403722786+0.0209329778736528i
-0.0311277407341416+0.0397649875052798i
-0.0380464226567017+0.0375539609956962i
-0.0694394951071853+0.038744914225902i
-0.0939550632341738+0.0243044374566744i
-0.0626573559957845-0.007481163032224i
-0.0286720046937896-0.0268546271013287i
-0.014704885646536-0.00897039115452304i
0.00442119978131277+0.0257156968630278i
0.0130612182803984+0.0732762495395459i
-0.0505673312669294+0.0670539513258456i
-0.0773108986724354+0.0442578528157166i
-0.063706885863218+0.0278790844378768i
-0.0422702124681277+0.0352731064684641i
0.0138069929291248+0.0507454775773127i
-0.00608633425113754+0.00359907941165986i
-0.0383604918048378+0.0570560564153673i
-0.0677973446732398+0.0829158179984371i
-0.104689251992677+0.0176525063538722i
-0.11101357159569+0.0279529474841289i
-0.0928852276460431-0.00804954023031194i
-0.0425128573514229-0.0168854400255184i
-0.0178914224837406+0.00179177070358583i
-0.00304165554110184-0.0128921085755186i
-0.000200759796844703+0.0089094160368155i
-0.0269868705916357+0.0201909147906046i
-0.0325790223286287-0.0173045412804319i
0.00362831831057828-0.024315767052245i
0.0180093806440288+0.0209648178809435i
0.0355341702657876+0.0293670997423358i
0.055121323307938+0.0498974128103094i
0.0101517731073532+0.0667674605825111i
-0.039006835094947+0.0848719045502021i
-0.0494815870608691+0.108392035723064i
-0.0713189185254599+0.0688839761978045i
-0.0769622077342762+0.0520435050669926i
-0.0548101972244566+0.0539501022734437i
-0.0530506626597054+0.0330163672407443i
-0.0441238990988377+0.042211642486813i
-0.0605272862740211+0.0358220896107648i
-0.0877224333428379+0.0211217798656659i
-0.103584527900837-0.0127431114861048i
-0.0602418526208226-0.00855707723197902i
-0.0400610585121542-0.00177737365660667i
-0.0116678310500121-0.0548440841213737i
0.00341443483268749-0.0129325688262253i
-0.0273024769380828+0.0530033743021266i
0.0164434065378264+0.0345995651538424i
-0.043857003824073+0.0344150572088375i
-0.0335011444279608+0.0286760382486003i
-0.0173533081884823+0.000196373261355734i
-0.0208029074882565+0.0659178324348726i
0.0316742894808245+0.0936711077259304i
-0.0216702564043157+0.0651540451750802i
-0.0402652363212628+0.0772826371529851i
-0.0533256315635236+0.0712527422596943i
-0.0560468441180303+0.0260160846228043i
-0.072983986157881-0.00172392022444895i
-0.0777656109205457+0.00763549203879668i
-0.0276093783709766+0.00671963330261232i
-0.0224060011170076+0.0179016079746445i
-0.0314262552855058+0.0338638158352098i
-0.0776224922905806+0.0272161582827891i
-0.0894459482715689+0.0270444304705709i
-0.0207493223123766+0.0167750192891742i
-0.0381792794617904-0.00116004964621277i
-0.0300189410794711+0.002584573388486i
-0.0102899178558771+0.0387640548612593i
-0.0301057574917536+0.0475522901788374i
-0.0359866880581397+0.0184443806574865i
-0.0588964586120534+0.0542642478982361i
-0.0234435675448397+0.0700214700717973i
-0.0442081970931471+0.026030379386189i
-0.0425220303238535+0.0116408653279797i
-0.02823732645157+0.0337152609246316i
-0.0269202383220156+0.06447716340946i
-0.0100096529468269+0.0856643529136984i
-0.0727786548105403+0.0779061105334651i
-0.0461493228365964+0.0383781340780344i
-0.0306014412084347+0.0209083468089546i
-0.0528801499629942+0.00797212404664239i
-0.0479103487431062-0.0142883511573929i
-0.0685719164213262+0.031574169422658i
-0.0449415722296077+0.0370646974158955i
-0.065840736926479-0.00937547552423073i
-0.090807347320968-0.00168044509196906i
-0.05889315757083-0.0419474519435621i
-0.0309195590102152-0.0311246466795857i
-0.0213164010043603+0.0012511370322391i
0.00623479579566175+0.00930338384252582i
0.018910098311536+0.0455335010430262i
-0.031972817669356+0.0243096558417512i
-0.0321419940697888+0.0439523032422679i
-0.0190713182556681+0.0234837017580488i
-0.0466040688983283+0.0252281365750579i
-0.0219429984047467+0.0550398308402661i
-0.015262505161219+0.0366951816954824i
-0.0339198967761623+0.0908563728058769i
-0.0352467144839677+0.0706624279252873i
-0.0981161471450782+0.0642522447180894i
-0.0928366827627323+0.0546908436359056i
-0.0693448001109018-0.00193899760609265i
-0.0768383071739563+0.0412959341907154i
-0.0400416135763922+0.0291843117357342i
-0.0661170482097587-0.0151606777454617i
-0.0535739223762669-0.00518489378218816i
-0.0639061408666032-0.00826275681731327i
-0.0803387866970511-0.0264608871273895i
-0.0360475390701359-0.00681498650941665i
-0.0258688875945984-0.0247813552894813i
-0.00369095325595299-0.0567761559086794i
-0.0183443174748274+0.0170808885646511i
0.031382351648036+0.0319659572454819i
0.0172921258220261+0.0266190384066461i
-0.0242988789070993+0.0516877891740893i
-0.00898968512697504+0.0337205542405687i
-0.0411840074979816+0.0552665984762889i
-0.0224635152688065+0.0428833394116522i
-0.0368690726616124+0.0480534454841942i
-0.0263577316608979+0.0796273095059251i
-0.063246956891159+0.0302957960373284i
-0.0779065844350121+0.0182550958604346i
-0.0478881170424542+0.0326490423463291i
-0.0848544271739053+0.0366481273138998i
-0.0690553595401919+0.0206810847171226i
-0.0318059396813044+0.018243948485568i
-0.0115942046341852+0.0388792352114755i
-0.0301656373818727+0.011288051779942i
-0.0283856842166278+0.0295183381999122i
-0.0374251695252669+0.0505398870081417i
-0.0102543973949434+0.019642432455339i
0.0149794764244099+0.0225180632218145i
-0.020176215198048+0.0112089417217438i
-0.0132866594933022+0.00645814368593745i
-0.0390892331349222+0.0469703733352956i
-0.0565942373334004+0.0636564554003566i
-0.0342639000623058+0.0630745586803678i
-0.0357740142744991+0.036740988247698i
-0.0538858633770364+0.0167323706964861i
-0.0370334471527962-0.002134752464746i
-0.0400647872347952+0.0338876345340755i
-0.0436448133113415+0.0461643489841089i
-0.031699875851389+0.0132180845463218i
-0.0574130152696955+0.0348583212990397i
-0.0533091639118795+0.025405272672084i
-0.0414600568381474+0.0136214622062328i
-0.0243868783078614+0.00634457609575151i
-0.0124328920868138+0.0232803802112465i
-0.0203154352209799+0.00356351289927243i
-0.00584216313811683+0.0343243331550431i
-0.00369709511020152+0.0673231194040217i
-0.0456376683775242+0.0353201530173192i
-0.0376980781170405+0.045301270769191i
-0.0270732224959934+0.0431258906017886i
-0.0376431517484246+0.0749329240023258i
-0.0308167817247366+0.0668466143317712i
-0.0545465961075098+0.0389402015726081i
-0.0479455473010686+0.0388594810486861i
-0.0443462527987166+0.0727595002854354i
-0.0374369496973741+0.0837102298805252i
-0.0436609436010716+0.0498261733888021i
-0.0763655700061605+0.0272574051308735i
-0.092105857288024+0.00968506666670261i
-0.034222746047959+0.0341609847708066i
-0.0395691070457891+0.0122659295300592i
-0.0835626411637526+0.00889616053764863i
-0.0184242534019866+0.00901060947735347i
-0.0326430232893349+0.00794217787152752i
-0.0191855888304746+0.0285160899445128i
-0.00914064716740163+0.00783802371797777i
-0.0408715390616144+0.0167651188820137i
-0.0439223802611354+0.0312156736539019i
-0.0140312417637865+0.00450084281625739i
-0.0169991869626362+0.00174439606872795i
-0.0393145667354686+0.040776987869234i
-0.00732337472352852+0.033682642518051i
-0.0329705277523855+0.0429936504236067i
-0.0244905407225376+0.0407208422858135i
-0.0461612094570724+0.0391768203994742i
-0.0512371784885368+0.0535440652926921i
-0.0295741975513224+0.0283904275069155i
-0.0461511660234937+0.0191397412655397i
-0.0643358452940845+0.0448883687490381i
-0.0752285533430775+0.0425591568503474i
-0.0518978226183013+0.0146059672392797i
-0.0993100005174275+0.0222691758101099i
-0.0746646428941312-0.0104192845307426i
-0.0600679712177056+0.0291321724364946i
-0.0997220899302315+0.0351806741442349i
-0.0435205988755277-0.0153547349278632i
-0.0455699061415216+0.0233115572673014i
-0.061310205336454-0.0194066431485833i
-0.056497328298183-0.0332846012529678i
-0.0561038184967313-0.0134406207654425i
-0.0372868765418153+0.00900548809373411i
-0.00941418541403181+0.0475631250064278i
-0.0021741766413425+0.0312785206616089i
-0.0133120472714048+0.0435449748109648i
-0.0171586466195868+0.0457706234849385i
-0.0159734874410171+0.0611705696844151i
-0.0388277792128658+0.0414708499198742i
-0.0547385269031543+0.0297014017087056i
-0.0352362257610691+0.0700419447140439i
-0.0530824792775536+0.0622341631078903i
-0.0429167899347906+0.0281175780348136i
-0.0706461144876977+0.0103315297083158i
-0.0730433732130779+0.0373196348507835i
-0.032133668496072+0.0367574201427604i
-0.0462089356550353+0.0124661180684423i
-0.0259644271085681-0.00287236058312125i
-0.0553189838810949+0.022529293834982i
-0.0557873273882316+0.00291357894028373i
-0.0324266491281363-0.0190265581098371i
-0.0459586344994005+0.0437793786247564i
-0.0245458935912993+0.0510681256430575i
-0.0392810544426523+0.0204616396485271i
-0.0290171131798079+0.0216426445758293i
-0.0036451696734544+0.030055671355817i
0.00592613155535914+0.0380338815086656i
-0.0188274244177255+0.0565607123988349i
-0.0559034033519506+0.0396309783972979i
-0.0172407638443235+0.057380716175276i
-0.0204633703732747+0.062108708882982i
-0.0435432358665031+0.0224207887329014i
-0.0503157844665291+0.0431149240185412i
-0.0621829952899914+0.0255890318248446i
-0.0552302642793034-0.00196534285934389i
-0.0370079881222458+0.0136186875331955i
-0.0148050858550571+0.0284002582869994i
-0.0721193982393366+0.0236781951232362i
-0.0485344402516444+0.00332300162822595i
-0.0253185438871373+0.0233587696239113i
-0.0588211190522367+0.0260245602019415i
-0.00596174004120584+0.0278888381963164i
-0.0315385144767572+0.0308619991748288i
-0.0583476824244183+0.0294658344042418i
-0.0392537210927103+0.0288043799445944i
-0.0361996953546826-0.00287655005180782i
0.00248098178015322+0.00938960472627086i
0.0142834509466309-0.00681321234309441i
-0.0347944273440733-0.0217920201490674i
-0.0282540245642617+0.0221910721590996i
0.00109960544570979+0.0518739795459107i
0.000829069711335841+0.0573129657708474i
-0.0232648369335451+0.039456065569175i
-0.0654745833506569+0.031350327061048i
-0.0448252576372326+0.0215854692932289i
-0.015169001938521+0.0231867171632224i
-0.0356197464244433+0.0362439442878689i
-0.0483886067424407+0.0453106299921634i
-0.0242256574147334+0.0618522410112778i
-0.0290546136604791+0.0427787381253213i
-0.0474436889980427+0.0181680466453421i
-0.0300850470018741+0.0200350398553817i
-0.0195955205443741+0.0172010087257636i
-0.0328248864131196+0.00224881160413736i
-0.0409823034403009+0.00471439746712804i
-0.0645336831221164+0.000266275868337067i
-0.0435254951753891+0.0173353114624021i
-0.00999714379260829+0.0346732012964345i
-0.042673679188287-0.000380615309611361i
-0.00968252292319715+0.0445686942941135i
-0.0287612994725605+0.0426239713266612i
-0.028052911879761+0.030111237255189i
0.0219209191848477+0.0639743764549167i
-0.0505935179801517+0.0196377657193784i
-0.0400086082704324+0.0385966787350136i
-0.0361148061791685+0.0461083450842607i
-0.0477805834170833+0.0307679126878132i
-0.0127488402407838+0.0291338322936027i
-0.0596494803839836+0.0473149133250234i
-0.0545493210343592+0.0710405730101922i
-0.0541581744259145+0.0155689622153672i
-0.0966396461586455+0.00832674625071132i
-0.0619965784789423+0.0314563801156085i
-0.0211030371890516+0.00286555032977366i
-0.0152111068736264-0.011352854228974i
-0.00114277088693399+0.00641733003077432i
0.00139704116586249+0.0419867318000047i
-0.035310510724158+0.0298906410574721i
-0.0341249814768432-0.00130799866728625i
0.0152250333859453+0.00622304057978932i
0.00432960753488317-0.00157760488467407i
-0.0346156800538606+0.0156041493922105i
-0.0324473062214077+0.0388542053232507i
-0.0505782482995014+0.067632770010705i
-0.0594114409422244+0.067405319730641i
-0.0286492825150132+0.0335253510452349i
-0.0669573602304517+0.0453023255006438i
-0.0712924703135904+0.0414726314864086i
-0.037895899379315+0.0215342622368129i
-0.0542843174303133+0.0238750798827861i
-0.0558612904073272+0.0272452354067139i
-0.0600323186980122+0.0465675175925702i
-0.0640529856152618+0.0398841709800059i
-0.0785276400382094+0.0162127618032028i
-0.0458440458473398+0.000391326097484229i
-0.0411515093687707-0.0396887957688029i
-0.0224185404977398-0.02336764984238i
0.0219949448664391+0.0133093474071415i
0.0245853667080178+0.0268575171972497i
0.0160457816858763+0.047976726117667i
-0.00552227793919844+0.0471005174913652i
-0.0291116028596789+0.0120442531758397i
-0.0502606196334469+0.0140648126597674i
0.000616758967106999+0.0117783645456519i
-0.00383290244332248+0.012131171105934i
-0.0274747950171807+0.0842510619017812i
-0.0327480493532448+0.098166943183293i
-0.0342155710423853+0.0865834595465213i
-0.0771448431817805+0.0601847854717743i
-0.0730898186125345+0.00724787297386859i
-0.00980645838135131+0.00467192552009729i
-0.0265958350880745+0.0127055270862497i
-0.00875301533633934+0.0125580278902369i
-0.0362109065417775+0.0356267864684024i
-0.0279394083526051+0.0503756279187991i
-0.0344391865819515+0.0336491239831914i
-0.0569394707003938+0.0594356025510105i
-0.000816731876301099+0.0441610557983314i
-0.0328371027808474+0.0159822807085012i
0.00159780948888385+0.023123218974432i
-0.0148467779550422+0.0521819418073431i
-0.0568269678611512+0.0712729945627062i
-0.0236792920638924+0.0435325809890346i
-0.064589543159162+0.0387454334991943i
-0.0444349608496446+0.00922222647222792i
-0.0284287939045377+0.0425511956126507i
-0.0424540866665114+0.0153351595189926i
-0.0312031715993814+0.0152914811000852i
-0.0329031525457869+0.0782123993113972i
-0.0718830994225417+0.0352918681303339i
-0.0846954021502621+0.0307826508163803i
-0.0617951544963283-0.0106980198131838i
-0.0290032384522983-0.0145940622325754i
-0.0147519648940652+0.00314889921178024i
-0.0175523313384762+0.00337084155702759i
0.0133816987521397+0.0366835201329548i
0.00403698560374594+0.0481193122454295i
-0.0196408744269335+0.045243568053718i
-0.031527060794117+0.00763352168771642i
-0.00528180153735009-0.0043372185000758i
0.0131528472806902+0.0191990230830835i
-0.00407156854932093+0.0344436696138284i
-0.0367795842253663+0.055697486582539i
-0.0523234328285273+0.101072510045538i
-0.0451453801862871+0.0803005363468074i
-0.0790390164566828+0.0315099102505963i
-0.0754341251260144+0.0344407273110574i
-0.0307961053381048+0.00124346118805168i
-0.0146363211239643+0.0367588239262724i
-0.042317016643903+0.0401578503202014i
-0.0455358043959835-0.00490459572672954i
-0.0575150833228183+0.0649255304965624i
-0.0882392961908642+0.0290599830157502i
-0.0757630078312275-0.0152197260980951i
-0.0350158998769351-0.000257682035668492i
-0.0260507949653369-0.0169378129232734i
-0.0376998649945904+0.00426354255171009i
-0.00692405801334957+0.0217089821081677i
-0.024044875776847+0.051297258411714i
-0.0484460380013239+0.0331297640453712i
-0.0470462843182982-0.0141263582630129i
-0.00379708358958266-0.0055297904341364i
0.0443880276794719+0.00427635655493255i
0.00268821242390125+0.0576732730742308i
-0.0146688142447047+0.0649141159452756i
-0.0148583627311034+0.074614842447612i
-0.0339370038010181+0.0954709499002121i
-0.0452630731862642+0.02490617748769i
-0.0589846077524601+0.0439277249798736i
-0.0331313869674714+0.0549450524473321i
-0.0269111234372905+0.0641255483678073i
-0.0225654096397428+0.0920969911494815i
0.00455939965883945+0.0643583444099956i
-0.0829950461859713+0.0518703202161362i
-0.0971552578367318+0.021089920453087i
-0.0547714258628419+0.0289517295294319i
-0.0607223562402702+0.0283296987676984i
-0.0204081140281552-0.0197158252088076i
-0.01391772578467+0.0062989052216144i
-0.0133996337568382+0.0514519437739362i
-0.0593376964367337+0.0338261036203346i
-0.0375973166034305+0.0174406820387405i
-0.0337964356946109+0.00946099847655808i
-0.0707962920316585-0.0302782772836394i
-0.00390280613665331-0.0357187043666121i
-0.0235461978836318-0.00444959483864262i
-0.0220462180612127+0.00600022526512424i
0.00655065416013998+0.0499690243949604i
-0.0448776734278431+0.0625434214128387i
-0.0331194659363919+0.0115567566057051i
-0.0148520213719647+0.00692934462903839i
-0.00695547108382895+0.0136610475369443i
0.0141664347549679+0.0180346326951686i
-0.00460997721687996+0.018322496579401i
-0.0166125173379427+0.0513628646227141i
-0.0453493346452582+0.0809451056140822i
-0.0642639875976993+0.049494072007839i
-0.0573017901956217+0.0339998002472851i
-0.0467168194752113+0.00595112286929116i
-0.048275889391358+0.0317013846243062i
-0.0312151898279622+0.034451264615416i
-0.00993425728827118+0.0419318464548221i
-0.0374365232493778+0.0415980149708897i
-0.0761519571000101-0.0116238215914332i
-0.0989021540057886+0.0147961811213031i
-0.0458365044201533-0.0158435347224207i
-0.0360085542559813-0.0256099419601848i
-0.0460159178865527-0.0130779814906275i
0.00738151914597948+0.0167007440149454i
-0.00884901093095969+0.0532295581325054i
-0.0275010964736872+0.0458732874445756i
-0.0563642733908965+0.0365218120014551i
-0.0486157236398974+0.00354749502455066i
-0.0108012468019487+0.0011374911899987i
-0.0279160840321156-0.00899368153538789i
0.00960477819830583+0.0267991524070035i
0.00246207766432594+0.059981690047952i
-0.0854831831097855+0.0583123917764333i
-0.0606153582705969+0.0333170006133514i
-0.0181274591335975+0.021944307629765i
-0.05784622714367+0.0080123732729091i
-0.0175106068859713-0.0241344654118294i
0.00174781644115295+0.0502227787784428i
-0.00729189918645688+0.0761947062560564i
-0.0196808426015384+0.0418878667657644i
-0.0835707527698773+0.0446856110710718i
-0.0977166002958664+0.0263041254792382i
-0.0830659840159245+0.0201285941773644i
-0.00512022862921815+0.0303684695293592i
0.018798431954223+0.0370218657594838i
0.00750425597311246+0.0596422940356316i
0.0139196692291507+0.0616185517181392i
-0.0550916758977425+0.0722590031075384i
-0.0840383883647752+0.0715235027879189i
-0.0887105231526415+0.0233224293197024i
-0.0299148075371423-0.00400047373333165i
-0.0231056814396571+0.0263303086863942i
-0.0737880248444756+0.0563262994191046i
-0.0416585660266025+0.0585126129277456i
-0.052615301104623+0.0726496921034534i
-0.0824954002617073+0.0459884910972016i
-0.112380273584318+0.0130208536924479i
-0.0997474496918798-0.00468068783766328i
-0.0337304037391985-0.0180714318695714i
-0.0130954752875295-0.0110723722765408i
-0.0250828413057279+0.0466523203191881i
-0.0234380678730315+0.0736950873186527i
-0.0485696422171683+0.0215904963484405i
-0.0475879064289225+0.0330097192513067i
-0.0138481300585834+0.00324120895878403i
-0.0257448490241722-0.0245155133507971i
0.00355411507471859+0.0369266777640971i
0.00922804727726938+0.0525825477971694i
-0.0265183191027322+0.0759958299811454i
-0.0184285322262423+0.109211165411618i
-0.0456078447045617+0.0891186518320018i
-0.0633812016958481+0.0392290245933557i
-0.0573730034693923+0.0197327814393958i
-0.045792748680641+0.0173275694305469i
0.000529346429821805+0.0185948953779466i
-0.00974178661686148+0.0693387407933384i
-0.0554354949819839+0.0753271866337606i
-0.0849741997186923+0.0372627414521262i
-0.077785234534685+0.000797423609136628i
-0.0457232782183149-0.0383276184133666i
0.001691543646299-0.0313076162127092i
0.018849616024324+0.00999906229038669i
-0.0023892248135851+0.0278467154151725i
0.0141203824206878+0.041972619831904i
-0.0156021886864399+0.0464041629694658i
-0.0494607247040878+0.0417272469961986i
-0.0344446057621323+0.0437164347635703i
-0.0110944734820397+0.015046108905547i
-0.0031704440707123+0.0403620704059586i
0.00899502213675677+0.0353090189752696i
-0.00515426828234027+0.044800722974238i
-0.0385660540107917+0.106284282041364i
-0.0514632739290648+0.0685639148607351i
-0.0887397871864377+0.0297574556830786i
-0.0713058513898387+0.00995857403435526i
-0.0302611225359099+0.0264924687514831i
0.00743992548583205+0.0535513410896654i
-0.0168181934524422+0.0886663225454174i
-0.0455145964504892+0.0923605154446401i
-0.0437423120398937+0.0280479845469177i
-0.0753984037768969+0.0120516411831857i
-0.0341254415358319-0.0239962841176616i
0.0035821458208747-0.0167094153331729i
0.00622646253749348+0.0161102019710982i
0.0089486943221234+0.0148476853061628i
-0.0160799136565098+0.0804710907493778i
-0.0547880952914896+0.0686550096088961i
-0.0707359984730557+0.0329138690854023i
-0.0478859738461089+0.0447905998898575i
-0.018612027502296+0.0185124966944598i
-0.0386700982091895+0.0238231317844462i
-0.0257111430330998+0.0314277171632699i
-0.0138529625277383+0.0609683824503589i
-0.0884541675742594+0.0839321171093911i
-0.122040512833475+0.0671636240392379i
-0.109182327584788+0.0210657178378757i
-0.067888082797318-0.0588261844984163i
-0.0165177817407192-0.0347022618026929i
0.0175920068557245+0.0103808545838071i
0.0114178194311925+0.00841934512599037i
-0.0433244261110273+0.0194345829272876i
-0.0468697590467034+0.0281426263565085i
-0.0479764040099541+0.0278019536209141i
-0.0467535959122179-0.0114410563235832i
0.0223763501488801-0.0306220815250873i
0.0353405206039774-0.00609877801878864i
0.0333130625777173+0.0352073318253323i
0.0209625526794818+0.0924974680307047i
-0.0496636471515789+0.112036244684777i
-0.094925772403781+0.0984973796778834i
-0.0715841473385873+0.0657730476026041i
-0.030892776057469+0.0498776158464725i
-0.0128680948891183+0.0505360764144258i
0.0104461123375083+0.0751038127826699i
-0.0120389562525693+0.0793103340610247i
-0.0605547375953692+0.0576440355098059i
-0.0871247692224065+0.0804816414746362i
-0.0819354505159174-0.0149441059618544i
-0.0708793869413877-0.0323133047724292i
-0.0430791592652094+0.0116447159182581i
0.0079294263692464-0.030996124386082i
0.0152995004141809+0.0440840497163889i
-0.0112891345227061+0.039369976435242i
-0.0485352036818901+0.0139668353959014i
-0.0703880462885802+0.0508304600042992i
-0.0584640781699333-0.00435922364629549i
-0.05188220065848-0.0177269366541082i
-0.00413404540456295-0.00742525488164622i
0.0396653981267223+0.0166318186695455i
-0.00114757787278521+0.053086600598229i
-0.0659373095799179+0.0745417933260785i
-0.0901635582349834+0.0725683469987822i
-0.0515922862773769+0.0156355617994798i
-0.0784000221141896-0.0188926597430133i
-0.0413867618204965-0.0453287344185314i
0.0153382308914926+0.00183801535160253i
-0.0149636833194729+0.0678132209566421i
-0.0289966546645807+0.0423656371695055i
-0.0965844431551292+0.0684322460511926i
-0.0682980428141402+0.0415526589857602i
-0.0604171686481504-0.0421824713814813i
-0.0373480944527156-0.011915507834508i
0.0345374290652112-0.0154740533347593i
0.00533524358027643+0.0323471485591264i
-0.00633229633079986+0.109200499397485i
-0.0345743710540616+0.0966534066854353i
-0.0330521300256329+0.064761983206429i
-0.0345290235466615+0.0241546201149513i
-0.0249030753026552+0.0381283709848634i
0.0142264441517611+0.0223110735873802i
0.0166356173776124+0.0575161455482647i
0.0216861316989202+0.12931827702655i
-0.0261087902417847+0.0773681083604524i
-0.0896465165992504+0.0328350644993566i
-0.0788139208527902+0.0192285892916793i
-0.0747718399655081-0.00867827069049096i
-0.0331444273704436-0.0157329514663866i
0.0125777826557579+0.0142363655497346i
-0.0117065785912628+0.0336909715354217i
-0.0201408019230499+0.0470325171551882i
-0.0674648793474735+0.056318177130316i
-0.0771803445265819+0.00556730117455199i
-0.0444333427087577-0.0126051895966779i
-0.0318052658531537-0.0138221474681515i
0.0256709088038324-0.0198904860584333i
0.0308934306165431+0.0437380035124205i
-0.0544698418290248+0.0767324430000758i
-0.0796974614015808+0.0639943370806227i
-0.0659017710208054+0.0605692818535975i
-0.0611376818619745-0.00322201568070522i
-0.0372448792028735-0.0234043476045853i
0.0174100787649724+0.0341572444428043i
0.0594841791460529+0.0548856831923683i
0.00370872205463145+0.0731852315007147i
-0.0647457763934036+0.0652413322225243i
-0.0662098641640127+0.0379357053981035i
-0.0710719859900526+0.00921125833185265i
-0.0739399964892849-0.0446596924569602i
0.0130295012699707-0.0164307955064226i
0.0613188010683971+0.0425830712755382i
0.0282699979898828+0.0629228492822253i
7.34024165869008e-05+0.0916059478434728i
-0.0521053697440732+0.0742070400413894i
-0.0782092027649819+0.0569883552561771i
-0.0633991642808905+0.0232723293140228i
-0.0462698361764334-0.0145629839963252i
-0.00350015822609491+0.0166770564382248i
0.000547378117146751+0.0750178365290351i
-0.027963709808858+0.0911579365536331i
-0.0594827682382548+0.0758016557716824i
-0.0870371837990181+0.034013150964554i
-0.0682571963143352-0.0163678815913105i
-0.00638732755574225-0.00399929223957038i
0.0153732436223561+0.0285389608468731i
-0.00592965684143855+0.0395558644137098i
0.0245473510518879+0.0438992882841845i
-0.0396815464669455+0.0882872289315756i
-0.0956869934424827+0.0564087220958589i
-0.0889330195826595+0.0263800133156338i
-0.0540621614039412+0.00723618133334662i
0.0160428199125484-0.0251113171889015i
0.0143663358190044+0.0586365148336189i
0.0268230606075485+0.080471501407665i
0.00206594932493287+0.0675519454206144i
-0.0513212472363446+0.0791572197329554i
-0.071921499633703+0.0101081808949378i
-0.0550178201391332-0.0258463629183571i
-0.0344310052077495+0.0105570268068234i
0.0086570042225731+0.0156837712385313i
0.0597366111214607+0.0386839055342138i
0.0277259286484601+0.0649622641351731i
-0.0534383101891252+0.0530013430593052i
-0.0581055997007904+0.0382000440390148i
-0.0409820673232338-0.00848532545862923i
-0.079435346368012-0.018298095244621i
-0.020613524122894+0.00435090669921406i
0.0270250167419196+0.0171095335400988i
-0.0131960663086162+0.0513716838322453i
-0.0297551028489664+0.0652052191590004i
-0.0737117974170792+0.0691434945963805i
-0.0848685212826428+0.0037734645506709i
-0.0478495973989782-0.043036973985786i
-0.0426351234600668-0.0165218071276927i
0.00429236163144984+0.0079957156574014i
0.00624350024525821+0.0679880747742546i
0.00273626838749661+0.100920962362116i
-0.0315148335401572+0.0800870332790579i
-0.0836741355173312+0.015011895780235i
-0.0276603110174941-0.0205744065986536i
-0.00873493606013486-0.00845215659715573i
0.0206898378349972+0.00686800724096183i
0.0454746528443177+0.0713358330525383i
0.00597696425237701+0.094170269124819i
0.00717591009900958+0.0885624927376811i
-0.0334922600972695+0.0958345815910287i
-0.101948545870313+0.017836526346853i
-0.0190341085257884-0.0109051290807943i
0.0409962911571254+0.00437770722155932i
0.0212442013110351+0.0107096798688314i
-0.0122184174376305+0.0787479135207065i
-0.0473470902820194+0.0827313438379936i
-0.0769598373502325+0.0554876955053387i
-0.119846706001802+0.0565915825369572i
-0.0895780531501465-0.00317978703251948i
-0.0513805463263707-0.00577795811620503i
-0.00735028979362336+0.0396368195210188i
0.00331881518938077+0.0633704510532779i
-0.0404972773160346+0.0814034688996689i
-0.0909093136153404+0.064154127340253i
-0.109726327311485+0.0354255783070147i
-0.0664875065393269-0.0148030856093315i
-0.0433591328191951-0.00988728273268148i
-0.0339001709075398+0.0209675069297789i
0.000956334102726432+0.0300226500485501i
-0.00721059087744442+0.0401641157397575i
-0.0516121398998852+0.0587422515607403i
-0.0364092303642707+0.052689250750559i
-0.032427366945016+0.000871029116139659i
-0.0388318380800229-0.0390680998390951i
0.0340117146705431-0.0451350064269431i
0.0792187764386289+0.00569104057706631i
0.0376101711271545+0.0753457396451201i
0.0150337481977655+0.0919639362533094i
-0.0259970646062575+0.0803532201990886i
-0.0756406341303187+0.0795288365081797i
-0.0448254958088994+0.035802577650269i
-0.0246243786094423+0.00946897008964739i
0.02118939793083+0.0408863119701284i
0.0457308609110788+0.0766427316217773i
-0.0178643596027346+0.107399876239152i
-0.0789342321003937+0.0982056724954881i
-0.108219094192264+0.0547246486529476i
-0.0867929532738935+0.0237000495903016i
-0.0490631547378434-0.0305270990889433i
-0.00712475424918595-0.0368750466943505i
0.0174674902885758+0.0527225803831816i
0.00864493139213414+0.072714405426007i
-0.0127129843311939+0.0814451221165994i
-0.0462509681061074+0.105736843288058i
-0.0948253660749614-0.00335230319280386i
-0.066847996248872-0.0476396223261593i
0.00708213228938609+0.040806133422644i
0.0111992024288775+0.0322820916634653i
-0.0133633031298265+0.0501202196711554i
-0.0567755279795001+0.110447197977397i
-0.0836329118425009+0.0915202258705783i
-0.10799425369286+0.0683634831793397i
-0.0747135815836959+0.00467494003620474i
-0.0257305265072866-0.0290682519832378i
-0.0231376461466067+0.00352098568259512i
0.0329356404893891+0.0305137431438205i
0.0116253586517494+0.0477157662408705i
-0.0683047558077166+0.0577008913133171i
-0.0727192268462892+0.0646406602040887i
-0.0543391398780701+0.00494406094169376i
-0.038294061248312-0.0306294515942198i
0.0362397066837588-0.0339750178633883i
0.0331562066563636+0.00602432988082434i
0.016215746517307+0.0920084861513869i
0.0183351627803922+0.106924277895674i
-0.0501175010764146+0.112174797190991i
-0.0409255227215891+0.064650218036972i
-0.0575519644025402+0.0365661778919205i
-0.0146802972166732+0.0212306404989691i
0.0238977545983861+0.00831029160058072i
-0.0186895169575451+0.0766304670550422i
-0.0254156726295116+0.0835996493343354i
-0.0688391123720316+0.0469327331504376i
-0.0822414992137255+0.0269264782561457i
-0.0743538672742543-0.0208984540753148i
-0.0299625077295175-0.0575932538960185i
0.0199449087760252-0.0283752552277125i
0.0686906580885883+0.0222727809054778i
0.0704988755262629+0.0688930016730944i
-0.0178868973432924+0.061189454700144i
-0.0362414257676435+0.0699910662124918i
-0.0564777654134861+0.070140064067968i
-0.0429715933164568-0.0146344123186767i
0.0382207611946175+0.00361199190952122i
0.0396222386275236+0.0352185983411942i
0.0665373487017648+0.0563974829701633i
0.0360506145160411+0.108727053840698i
-0.0914377262536632+0.0981134300028487i
-0.122145951942592+0.0710154693233791i
-0.0803753629869128+0.0532415956878801i
-0.0129305167437981+0.009904383092837i
0.00971508237722915-0.00992960259738257i
0.0143832445809738+0.0676914642994572i
-0.0280863788609095+0.094030048932104i
-0.0839615836046752+0.0802659422004679i
-0.0864894975775019+0.04390790697277i
-0.0830429192642622+0.00522982561286085i
-0.0343197621585401-0.0031085538485765i
0.00306286220772327-0.037055073434625i
0.0517145219709081+0.00194777575686563i
0.0218345211395445+0.0653225804978007i
-0.0398757399933332+0.0930148412588348i
-0.0372573063727828+0.0797589069503882i
-0.0460047612182249+0.031428232377462i
-0.0241583132835563-0.0186438876673019i
0.0250922367146296-0.0397686017349997i
0.059975561073793+0.0107020184315621i
0.0273508478107785+0.0644412165438549i
0.00494972605113224+0.084384547356295i
-0.0342082848550844+0.0761982788902115i
-0.0787280426610627+0.0428787105486516i
-0.0311206322048621-0.00342416738282702i
0.0107685490817249-0.0252055785405686i
0.0347287401899954+0.00364101500160174i
0.0157401228112371+0.0523042223153466i
0.0107966273039302+0.0989851444809065i
-0.0184441489753226+0.10332845399681i
-0.106476082368579+0.0971011683122758i
-0.060951976694099+0.0272795526123556i
-0.0364404578375398-0.00255383359510975i
-0.0249577486327157+0.019235204560296i
0.070143713156585+0.0300468108420475i
0.0195340971116026+0.0885023102948003i
-0.0550116979388325+0.0800137919917911i
-0.0549521570887262+0.102626950110714i
-0.0612095615316036+0.0359735436599512i
-0.0564672519403786-0.026754437790269i
-0.0175589063781479+0.00541105664224646i
0.0439819026875761+0.0172798585364272i
0.00823224826045321+0.109334945904662i
-0.0347987514330943+0.138200094710943i
-0.0676226426109129+0.114461903290914i
-0.0809668960200629+0.0855227317489231i
-0.0859791132712519+0.0184975308125659i
-0.0857354820206926-0.0526247741872828i
-0.00468596698323299-0.0364344643990716i
0.0127004388989222+0.0380567168353589i
0.003889381654874+0.0548109341356572i
-0.0529279281439228+0.0768864595731557i
-0.077205485649713+0.0528962007245253i
-0.042451001614978-0.0013117772591807i
-0.0352092300138476-0.00942688904198388i
0.0342594279021384-0.0627296616366509i
0.0658579908013175-0.0138914009870346i
0.0559031784567942+0.0670166003255074i
0.00831234732563217+0.0765742327654769i
-0.0395613507787577+0.0940761263051322i
-0.042271407650844+0.0408893445075839i
-0.0443724845834609+0.0245567616511428i
0.00259538394934053+0.0363593040617916i
0.00811847326685566+0.0219770483664193i
0.00973894603474809+0.0464739416337079i
-0.00328810810046739+0.125721465906411i
-0.0744472733625866+0.115948270105627i
-0.0692241342198532+0.0418386638778405i
-0.0608640963978238+0.00306881432228687i
-0.0492760970542799-0.0137995018343025i
0.0104799152917068+0.017738095039486i
0.0523491431747108+0.0381372308655307i
0.00512098448355114+0.0874005082733216i
-0.0416683266219107+0.0865602738501166i
-0.0399469877092453+0.0592097579956123i
-0.0586159514233947+0.0256183706389784i
-0.0542118650824081-0.0175986280509176i
0.0114504499812857+0.0319202096699639i
0.0827175625930419+0.0652353645386212i
0.0334084680273362+0.106016729540482i
-0.0177019419500944+0.140081888622398i
-0.0556455071107141+0.123536591530823i
-0.0741580273604463+0.061261539375359i
-0.047105612781983+0.00970546886876852i
-0.0511982715208779+0.0163260242530284i
0.010978807935329+0.00446080375392452i
0.032568059634305+0.0558570021033911i
-0.0504928365850829+0.0941790979633646i
-0.0809795796295207+0.0880300593454071i
-0.0562988453790597+0.0404991983996735i
-0.0894132776260409-0.00405786273487891i
-0.0539746230846043+0.00265761659108882i
0.0437683554945093-0.0167509907163537i
0.0352153783232803+0.0448210094128787i
0.0280337842601868+0.0771075060028745i
-0.0182162379933472+0.107986798125413i
-0.0652812463823295+0.125348549359801i
-0.0667233019651505+0.0446743083190069i
-0.0609662227312703+0.00323022463541143i
0.0129493109157218-0.00339693932434569i
0.0111589862547381+0.02933889724968i
0.0118567420846658+0.0523741002473841i
-0.00476424687431603+0.0831804383916044i
-0.0863552002619338+0.101693841713004i
-0.0771418302634959+0.0356820635971725i
-0.0368670643441737-0.0020014720319938i
-0.00605407017881417+0.00918694726235832i
0.0629320161032222-0.00387575148483849i
0.0955442737018748+0.0092694122634281i
0.0264817815944784+0.0763715987838476i
-0.0387461956723845+0.113158454405878i
-0.0580557801476889+0.0840184724711014i
-0.0816202757638836+0.0471081679117065i
-0.0487263342894177+0.0181206580289547i
0.0265825764797185+0.0196002630403749i
0.0171489193090678+0.0836327185808979i
0.0101721503643589+0.123944167664013i
-0.0457769684638515+0.129949905741839i
-0.0855017543994389+0.107055286709688i
-0.0870848084554933+0.0283007159825279i
-0.111435721059515-0.00814094276846238i
-0.0216082314550589+0.00682852042290615i
0.00310131593308328+0.00250160807345389i
-0.0189884140630606+0.0505452747621535i
0.0116022562908184+0.0853654042494447i
-0.0466279058678569+0.0762746832012877i
-0.101391057036175+0.0870382637908943i
-0.0486211658687264+0.0394404610454673i
-0.0418883057029692-0.0458892923675743i
0.00295324116458872-0.0273906977412661i
0.0532656395694337+0.104229603944161i
-0.0030498502068776+0.143415278449516i
-0.0298702918126268+0.0918718242841005i
-0.0849644162545236+0.0818701231486014i
-0.0950424813447065+0.0186972546994693i
-0.0431378367508344-0.0449283148652165i
0.00991956121112089+0.00755321938703539i
0.0373796824276687+0.019245793703269i
-0.0114583049521127+0.0563705321588703i
-0.0137506189744503+0.0884338128779403i
-0.0412220098297807+0.0267664729475836i
-0.0555085732883688+0.0250075140517236i
-0.0188114354358341+0.0125434550718868i
-0.00712010569690443-0.00256940808358521i
0.0584498425171168+0.0105382296232622i
0.0293304340966518+0.0557290342854612i
-0.00524182742242147+0.11131485869086i
-0.0286331371861134+0.102882538930795i
-0.0746597631438679+0.0567026169841715i
-0.0407114909750134+0.0224400416009192i
-0.0235794862521633-0.00337444224148591i
0.037600703217662-0.0415801518979241i
0.0283466347072796+0.0350607801156777i
-0.0327004742565963+0.116389977179186i
-0.0486933951531432+0.093247078607614i
-0.108401143118311+0.0981537400236114i
-0.0750289566837271+0.0545224349505937i
-0.0356229675858645-0.0254809260331173i
-0.0222410256191866+0.0117985606106035i
0.0522690647716785+0.0445747053055933i
0.0042418631960436+0.0740395998014091i
-0.0243705535484118+0.150559545987365i
-0.021204764857156+0.120590362901358i
-0.0829524152850775+0.0541921800329195i
-0.0780357392037266+0.022477590269871i
-0.0410625626227809+0.017047816549712i
0.0262326752022251+0.0211021982489805i
0.0435436476082508+0.0408365962306434i
-0.00534868078385228+0.0821097361106981i
-0.0550872538062936+0.0965801251486444i
-0.0833194623252698+0.0723042867123849i
-0.0603307247575652-0.00084692747134667i
0.00563590946221958-0.00587815746165297i
0.0457578255721331+0.0113250199746852i
0.0315399458281009-0.00459138418024553i
0.0153441205046622+0.0793028470170417i
-0.00444905736715683+0.123976629565351i
-0.0314977684024554+0.0840958883617011i
-0.0873252511647741+0.0527004695349848i
-0.0576408666562262-0.00289933689152159i
0.00859355402845531-0.0173452575736133i
0.0287394307619381-0.00338045266055948i
0.0214050632395801+0.0540145250083583i
-0.0267083239598916+0.0840924525709674i
-0.0594536019661213+0.0615554588322443i
-0.0725171673970256+0.0826299820242827i
-0.0564200187076839+0.00867805598573916i
-0.0272325424990966-0.0293099295012598i
0.0248000380581851-0.00327848132568987i
0.0442365484598094+0.0318200814995541i
0.0532856896179328+0.0789076037862953i
0.0112346714374153+0.0592461849027457i
-0.0613115566214687+0.0567292746573797i
-0.0255714357972288+0.0256379448946948i
-0.00189007664840186-0.0103082527272989i
0.0293458189280532+0.00934146454752521i
0.05437910975144+0.0807104357114564i
0.0482361449886164+0.119147291316411i
-0.00325206940910001+0.132904290518949i
-0.0841425421144123+0.124523535398893i
-0.0791125937809533+0.0925192684089769i
-0.0955234451109245+0.0650660808925533i
-0.0584717672661911-0.0248551886673622i
0.00853903406437376+0.0143800720311527i
-0.0192624238643654+0.0989962777722566i
-0.0306054879910441+0.071604360554376i
-0.074762659191374+0.0810611456104854i
-0.122213899813611+0.0678551282032671i
-0.120426636467291-0.0293364138069111i
-0.0555082014152348-0.0538896395644409i
0.0425852557708306+0.00213149575343387i
0.0224608128266902+0.0181453860348499i
-0.00932825913369893+0.0702699350244514i
-0.0294385949800133+0.062915242880459i
-0.0761560029755815+0.0431502194259443i
-0.0675091416401385+0.0591052350991205i
-0.0426833053177417-0.0221668840558778i
-0.0230444967190349-0.0323010945662738i
0.04236925212498+0.0167181387802844i
0.0298850567122274+0.0703764519662424i
-0.0458383882626035+0.0825424437443171i
-0.0720852120393485+0.0519200659845778i
-0.101819589397137+0.0314160828294219i
-0.0430373013009718-0.0389092300136673i
0.0226128884870399-0.042077742027968i
0.0398541768448767+0.0262416770225652i
0.0545407408928402+0.0463881877706076i
0.0276801566652498+0.0932849031455069i
-0.00358902057839123+0.10495734035675i
-0.0668921950029875+0.0521490550846211i
-0.060553786259999+0.0400016908740277i
-0.00635797119673601+0.00588037144126713i
0.0152163572958181+0.0100973513383701i
0.0484683702200454+0.0569943292367677i
0.0100790661191883+0.088904325728683i
-0.0488150072291175+0.11459544991603i
-0.11051795905694+0.108446871392722i
-0.117106873792148+0.0767947573464845i
-0.0636895211193309+0.0126626709467431i
-0.0224902118366361-0.00705343434891718i
0.0310803725663421+0.00579065630706396i
0.0169876938246565+0.0614033737993354i
-0.0149175517727988+0.124680909301118i
-0.0727245581498636+0.0867702835709505i
-0.075930891535252+0.0409141682685364i
-0.041795041766186-7.62461457456492e-05i
-0.0123819341261483-0.0304154057744131i
0.0380524582296606-0.000595187682670451i
0.0230039322555144+0.0465909309121732i
0.0105577233511567+0.0702576636970339i
-0.0466962816783517+0.0996897387150011i
-0.0672778316645015+0.0772646940722994i
-0.0699808532281054+0.0151499013925319i
-0.0311956986307102+0.000667049601780465i
0.0205223545689507+0.00697645419694125i
0.0259468835084335+0.0568224960196026i
0.0324019649330465+0.0778235501715681i
-0.0545264043774147+0.0826699085471514i
-0.0554334098242285+0.117624277126246i
-0.0542217057323661+0.022713578190006i
-0.0788307059849132-0.0400772932926255i
-0.0142521449189111+0.025600874266402i
0.0393136762711426+0.0324806931373648i
0.0479670483577277+0.0749482369973877i
-0.0017401781761621+0.11232855242944i
-0.0241310852094697+0.104672178094622i
-0.0632794823255442+0.0950121259531124i
-0.0844489425700129+0.0246505123829439i
-0.0282047472461761-0.0128759492862038i
0.0176058846390489-0.00522502415671895i
0.0392664541361639+0.0148825939949007i
-0.0127113632606137+0.0462794791288957i
-0.0308268692114536+0.0879552273867897i
-0.00882193812622874+0.0785069470402686i
-0.0430113361583029+0.0122703128804385i
-0.0120071121720708-0.0019456330792498i
0.0402827371356718-0.0195869692116591i
0.0591947627679932+0.0098766706644636i
0.0976292737111679+0.102634638735561i
0.0323380067431633+0.118240641512923i
-0.0392571132721051+0.098739032549078i
-0.0631584300085993+0.0771132244295931i
-0.078894564412441+0.0424104243842922i
-0.0164489282679731+0.0362285718778257i
0.0113629393970357+0.0555058621299595i
-0.00420957856517261+0.0722048443259355i
-0.0309797497928668+0.0790945110756789i
-0.093197934888421+0.0591813429943145i
-0.117185161492775+0.0242488314773581i
-0.0712707362376692+0.00386731016591901i
-0.0328953947064552-0.0217433326595479i
-0.00516452127351597-0.0501677479256492i
0.0275737374346511+0.00308154398769649i
0.0469182657058682+0.0505851486945095i
-0.0161466682587179+0.0493885705152492i
-0.0513841548079914+0.0283091254785698i
-0.0618980380079115-0.0265447658889173i
-0.0631038703092648-0.00212553526716878i
0.0236943262105189+0.00238311945220649i
0.0223784449657395+0.0230383467513977i
0.00227164524752603+0.116901241858934i
-0.0200310490460322+0.104170363795839i
-0.0776277382278503+0.0520175115568864i
-0.0950039666013537+0.0375149212750672i
-0.0680090483006473+0.00740889703749092i
-0.0252225510814238-0.00878763171946331i
0.0252811994942489-0.00808104479591011i
0.0239409599713094+0.0220149899268502i
-0.00936000324172428+0.0877271779155556i
-0.00787696214530271+0.082240235957306i
-0.0482664081419157+0.0168096021144187i
-0.0300451937314523-0.00624406767457257i
0.00847817718340521+0.0104505524711545i
0.0332561603069618+0.046783332585504i
0.0670842389395983+0.0665743259207618i
0.0535865013884146+0.100422615774898i
0.0213644533663602+0.154274606920176i
-0.0308199572752974+0.123203512765176i
-0.0488164675622161+0.0865516048688675i
-0.0763695719231326+0.0568013962634368i
-0.0419731682119536+0.0248025986449761i
0.0162954698005056+0.0681255884486702i
-0.0317523367803523+0.0909594116397957i
-0.0407441752493148+0.104812046264942i
-0.0650301793169002+0.0899730703567155i
-0.0945537221626628+0.0213942798145002i
-0.0501110552533018+0.00225270025347319i
-0.0306857472229264-0.0168414353711672i
0.00931564973709552+0.00939815348589883i
0.050915915237123+0.0407230093953463i
0.00179308049372787+0.0686971905558897i
-0.0366403851253128+0.108123882700325i
-0.064757502784529+0.0548085241997547i
-0.0895301195994531+0.00619850439343494i
-0.0271879038801069-0.00700252148767184i
0.00246345904905659+0.0219507368869426i
0.0263630237812942+0.0498735271536608i
0.0342773584902995+0.0707922827823012i
-0.0414988187477074+0.0903500543696155i
-0.0611541919473298+0.0677989490551012i
-0.0352293978806306+0.0602809316677409i
-0.0211221404568705+0.0149636498627979i
-0.00741773525290568-0.0402770499273114i
0.0272824047313488-0.0133116430834578i
0.0323703090581696+0.0498672555340178i
0.0295486612309065+0.094480928526697i
0.00102625032496734+0.108216210118185i
-0.0770165803633766+0.067273519304833i
-0.0672274237123732+0.018653025329907i
-0.018650584132417+0.0225224178230835i
0.0161900548840456+0.018719775220278i
0.0147632246458936+0.0626878635547511i
-0.00448464530248197+0.124884339899818i
-0.0102708649563648+0.114374344208644i
-0.0444759409742834+0.0910476149571991i
-0.0678734922946752+0.00574669404854616i
-0.0731041032721521-0.00921489358240565i
-0.0180420946699024+0.00222433325731724i
0.0217964893508685+0.00633915245901025i
0.0278959960713147+0.115550326378858i
0.0209091169069605+0.115544457320391i
-0.0620888683726161+0.0667563522688978i
-0.0870137905982599+0.0201132306143081i
-0.0217094867186985+0.00591445703151766i
0.0197859081111227+0.0263560807123966i
0.00034729384150525+0.0144438053343382i
0.0055180200510924+0.0764992238719674i
-0.0220773250582502+0.123335210772335i
-0.0852403521145833+0.110110295018142i
-0.0873275912777276+0.0428283675984888i
-0.0879997811920529+0.00590698331032594i
-0.0334162865860082+0.0316430450661778i
0.0401494737258188+0.0153888464856647i
0.0514671717480142+0.0632363443872295i
0.0157901427259192+0.100714305769827i
-0.0218277229284337+0.0731645084827034i
-0.029398795171873+0.0606820960794392i
-0.0335785973226713+0.0118028648421436i
-0.00523882367442358+0.0105257246644338i
0.0319576945481873+0.00671458460632215i
0.0578017883130857+0.00983478162835752i
0.0784046035378955+0.115743162728846i
0.00435271344165006+0.123049195811493i
-0.0655513761823122+0.0951144759033999i
-0.0732066641759304+0.106550221211878i
-0.0968057971279581+0.0379191375632026i
-0.0449999009280262+0.0203889238685437i
0.00705145696412809+0.0208083254426014i
-0.019490082773906+0.0434493957435551i
-0.0069836256526922+0.113779679966706i
-0.0221579491845407+0.0703353441240467i
-0.0715233269731863+0.0175503788547606i
-0.0494603578157143+0.0151460398078174i
-0.0310192645816555-0.0111720567881236i
0.0183278066214765+0.00501894825671208i
0.0531919988061003+0.0285077894678195i
0.0408956818700622+0.0750324083180645i
0.00835147027818219+0.123159668770093i
-0.0219260930321954+0.0661711422321393i
-0.0405150504570188+0.0540927769425883i
-0.0558363923983534+0.0282478849482501i
-0.00956765782064851+0.0148886269047862i
-0.00030844300359956+0.0601157517765948i
-0.00140248577645331+0.0779788500040342i
-0.0444388961644513+0.104031952272582i
-0.105639354302638+0.0872251184647567i
-0.0850067390088513+0.077671483577069i
-0.0725705644307778+0.00764625110144931i
-0.077453151256619-0.0598955930665844i
-0.0303550581968136-0.0171624901805661i
-0.00253672936342728+0.0241160178363969i
-0.0109147785664023+0.0796211206207154i
-0.0289283262053148+0.0864213673996148i
-0.0451570927401489+0.0206613332070139i
-0.0572551272991014+0.0129888427202466i
-0.0549735463797032+0.0250914755090089i
0.0166309865396218+0.0106107633019644i
0.0284221617437367+0.0491624060232936i
0.00286244357900371+0.0998966420852249i
-0.0412702193904952+0.110524431547852i
-0.0820176518687214+0.116178796149401i
-0.0835931425720149+0.0546505925187247i
-0.0662264437874777+0.000866736284882155i
-0.017558331078389+0.000188523762183275i
-0.0100653642119814+0.0135335824484554i
0.0165867330216606+0.069998281474759i
-0.00551176540699316+0.107797862456663i
-0.0396259365583825+0.111272430841404i
-0.045541373519425+0.0562435602192174i
-0.0699598613785635+0.00584115719059277i
-0.00815448364260915-0.021382822612824i
0.0164651488794508-0.0153181625617642i
0.054037467866356+0.0693448543721224i
0.051920144927629+0.0890271109122285i
-0.0406723654155865+0.0982008243660094i
-0.0525375510967639+0.101913905444798i
-0.0659690268117855+0.0238522545949274i
-0.0445982138623235+0.0219730704778684i
-0.0103870641918363+0.0516939989567367i
0.00574862426812242+0.0670124518178294i
0.00622733062371668+0.0982808114522938i
-0.0546046035432033+0.107602549515349i
-0.0758963963781785+0.0847553174010071i
-0.0529930639918176+0.0359743591872694i
-0.0650732423914951+0.0336162676815015i
-0.0538535252883736+0.0309954940249509i
0.0117178941735677+0.0163998197523481i
0.0200507437602025+0.0591725651313072i
0.00146291048630485+0.118581950857507i
-0.0438849438649193+0.11268544413158i
-0.064253151562679+0.0834577773599542i
-0.0866583668633665+0.040352751965222i
-0.0848290534129102+0.000235155370177783i
0.0238002448313218+0.0271839638373358i
0.0162113352164798+0.0526536750615266i
0.00303884547218159+0.0540680012464624i
-0.0242422638418867+0.0744324720586376i
-0.117400936184221+0.0968612537303537i
-0.0917766010037844+0.027212221442671i
-0.0398804259237904-0.0412998321830357i
0.00610969599835771-0.0370683722254407i
0.0168091698339924+0.00597582761983616i
-0.00855319291897587+0.0566972063609569i
0.0037465194807529+0.0442280956261167i
-0.0520221955324574+0.0660189752097496i
-0.0826370222952183+0.0679108869734767i
-0.0156344491309664+0.000451926145615233i
-0.0122012064725483+0.0218022661321362i
0.00369830055323198+0.00305243757403323i
0.0207648178083007+0.0328618373583181i
-0.00305186292783124+0.113674549655171i
-0.013176954035042+0.0713320497214784i
-0.0529613238945574+0.10133522829526i
-0.0657868764974751+0.0723226852961559i
-0.0311437350253821+0.00104399904550459i
0.00705508724546886+0.024359999726217i
0.0337275142265956+0.0422739081814761i
0.0177589450345935+0.0757448945275839i
0.000900870874281537+0.112599812569934i
-0.0468699884681697+0.0982731253921343i
-0.080263071204208+0.0697907824063511i
-0.0361152863393009+0.0549171818342302i
-0.0401243789560756+6.53546183387938e-05i
0.00724277146639549+0.00561450903950886i
0.044176098633207+0.0939609350572394i
-0.040663755955105+0.102451732608729i
-0.0857985421024879+0.0861105039758978i
-0.0973650195176973+0.0507515612958732i
-0.107605489762624-0.0132862193003242i
-0.0369742970617749-0.0161687318508253i
0.0200990025073182-0.0048125507710048i
-0.0129716164365551+0.0242784615968765i
-0.018825567574105+0.0129665781789121i
-0.0211637413586823+0.0393806154073069i
-0.0330762359582238+0.0810330071176747i
-0.0269153890950276+0.0446304052315184i
-0.00583475580480166+0.0131730155709791i
0.0520516232051415+0.0223329580763706i
0.051049741814905+0.0699669111500814i
0.0315837390087636+0.106449899695012i
-0.0191198299059558+0.113270514542634i
-0.0648796599749704+0.0904789178861633i
-0.052406977169565+0.0763372630758548i
-0.0595117340067394+0.00977948998090272i
-0.0183199291715157+0.0197275773074843i
-0.0196104742721264+0.0503636790760943i
-0.0147795654386768+0.00842057923034351i
-0.00803197668721394+0.0587504868140778i
-0.05156858497462+0.0941160282730957i
-0.0826698410284284+0.0460775787447468i
-0.0727051207243079-0.0100948054303825i
-0.0382697969728444-0.00682760470030998i
-0.00128108782545458-0.000535950676428595i
0.033674772247055+0.0283503256365218i
0.00198194958797468+0.0943568549534328i
-0.00206490998916592+0.0887029553783657i
-0.0257286128542859+0.0632056578437468i
-0.0324637634025145+0.035748441208104i
-0.0150147567736843+0.0326525760677495i
0.00199761918059004+0.0679435423069504i
0.0467439839601938+0.0486689048310159i
0.0327306886137884+0.0609400921001023i
-0.0158028579585795+0.0804448021277023i
-0.0874229419539873+0.0413851048765043i
-0.0986554023557421+0.025251029829054i
-0.0736476121011839+0.0383220536293557i
-0.0374010618086679+0.00789540469204708i
0.0200071676739323+0.00362018875358376i
0.0106255906918918+0.0613219718085653i
-0.000669980471616015+0.085764772176884i
-0.0107448993093152+0.0706213297462153i
-0.053986693503983+0.0388229838263578i
-0.0317400932751689+0.0422159157100552i
-0.00543817398600342+0.0373873167073142i
0.00848451472039148+0.0444479848084873i
0.0599525502041515+0.0589454865473903i
0.0235880041081939+0.0738014027340936i
-0.0443500645044078+0.104546112511395i
-0.0832635804409528+0.0870727654438084i
-0.0765179126714658+0.0578754683859437i
-0.05737299664572+0.0216281047634907i
-0.0421399560600745-0.0065859794437094i
-0.00334028145299842+0.0261883333287748i
-0.00996680685515331+0.0793900712301922i
-0.0130145078648204+0.0780069606494981i
-0.0425637942665273+0.0310900468754264i
-0.0522102359184778+0.0174397617078966i
-0.0337114272232944+0.023675081167179i
-0.0101111432415532-0.00950323177909753i
0.0204717644805916-0.0165259300335513i
0.0295510265045441+0.0522533276119941i
0.0276325273695817+0.091072998027002i
-0.0146755635587613+0.0674799216353303i
-0.0407906326035721+0.0699025815361805i
-0.0370460094430958+0.0630194982359236i
0.00210470191565578+0.0353888750219377i
-0.014412580501352+0.0350453984297524i
-0.012906679934727+0.0551758510218491i
0.00166496863320771+0.0841091540640924i
-0.0362645400569468+0.0968431777909404i
-0.0302039967501568+0.0966531923986051i
-0.093118638944949+0.0551918270824915i
-0.0578377685067737+0.0138614755202899i
0.00199723790305005+0.000572155967516475i
-0.0507695217465686+0.00865751326802399i
-0.0229517887017089+0.0584098274663632i
-0.00726022307534096+0.0705707755200477i
-0.0223222217327663+0.0619692613097515i
-0.0296054414607871+0.0361516338548413i
-0.0207379467635186+0.00636827767796512i
0.0121599611842634+0.00954738511354493i
0.0331972193785576+0.0117026565059013i
0.0103398990078969+0.0290524420507087i
-0.0068476641216488+0.0490968068867252i
-0.00360571425651595+0.0809116335434374i
-0.036760843211203+0.0828084481914748i
-0.0334237533367614+0.0467936786153952i
-0.0244206535687573+0.0208541546632051i
-0.00709935529655992-0.00518689196528098i
-0.000236214821057753+0.0122786236255872i
-0.016594762011181+0.063766146338453i
-0.0256611569603562+0.0817236732479906i
-0.0405044753822424+0.0709039258833848i
-0.0155186337491083+0.0259084752706851i
-0.0251409914829325-0.0384298887252723i
-0.0442330702835388-0.0183086272184073i
0.00580516811688657+0.0137641965984344i
0.0537745366260941+0.0236963404592803i
0.0181632669472591+0.0613882031952637i
-0.0353670290996579+0.061345607620075i
-0.0244888875687664+0.0650348162379922i
-0.00498767196261751+0.0435831934724857i
0.0208691732871097+0.0181952127032819i
0.0147630418788442+0.0455918233916997i
0.0163478752710029+0.0557404129524643i
0.0119811699067502+0.0774664045864191i
-0.0278697014316667+0.10853029353661i
-0.0327140904866993+0.0961592756938391i
-0.0650050762168946+0.035964427696565i
-0.050714506026824+0.0458916189984044i
-0.0174447690886417+0.0727383047234687i
-0.031177738231843+0.0339165960735969i
-0.0108028473828557+0.0463609885618874i
-0.0156804870376204+0.0789877896463465i
-0.0558237607697245+0.0917053396684753i
-0.0518616856309054+0.0337621309142353i
-0.061084097766971+0.00513100204512135i
-0.039930865977927+0.015209166498554i
0.053931281956311-0.0142224279734674i
0.0255975289192461+0.0191039830185562i
-0.0419904808803286+0.0428184224715981i
-0.0228763472418487+0.0254182316304722i
0.00248080740085863+0.010444114208546i
-0.0306221106099423+0.0195053941097543i
-0.0272983585815476+0.0229064362890636i
0.0398570279213333+0.0321743505378512i
0.036071112626028+0.0750886550599874i
0.0469686544072443+0.0450107718841534i
-0.0159931395896659+0.0545453851393987i
-0.0456383770963737+0.086138057419572i
-0.0218192071355782+0.0384021173408416i
-0.0443696021299857+0.0339434622938792i
-0.00419903281718319+0.032347594937766i
0.00183272272430493+0.0602360500356753i
0.0167524400160231+0.0829338159605916i
-0.0157551766228859+0.0599789704283953i
-0.0411226102979076+0.0803989518854268i
-0.031031392513994+0.0543378284666174i
-0.02748510499478+0.0294887401350759i
-0.0187904111342183+0.020537571416754i
-0.0174905505916877-0.00399970956391913i
0.0239129598411402+0.0404192569181528i
-0.0047310462324548+0.0681427059734044i
-0.0282128454496099+0.0873156319981039i
-0.0339274717001568+0.0569423809738653i
-0.0588527309310907+0.0355499615740833i
-0.0519149417766158+0.0256996366218587i
-0.00837468355914685-0.00286783991619877i
0.0195520723389199+0.0731448826776481i
-0.000258079562291032+0.0611819163976079i
-0.0147188935970624+0.0566806006168999i
-0.0585968934992232+0.0668978731837155i
-0.046083052484818+0.0174381773410923i
-0.0469607548674876-0.00696919043182547i
-0.00990047573476119-0.0138011889351713i
0.0469786381903217+0.0213709119254637i
-0.00103594481244791+0.0248323120865813i
0.0209139802225257+0.0745909818838661i
0.0161540812656362+0.082754533936709i
-0.0189020256275194+0.0566851558912523i
-0.0054848409617963+0.0549900330754851i
0.0228250279140378+0.0432869898462081i
0.0189528428815849+0.072142419458101i
-0.00385620786893385+0.0718670859043593i
-0.00325553866250084+0.0958738037744012i
-0.0331679379455806+0.0908285330634513i
-0.0622797070982821+0.0819167639596538i
-0.0394395985166079+0.0759614261943149i
-0.0496770368893011+0.035712175811678i
-0.0383905132265996+0.0357263050438845i
3.3743466964905e-05+0.0444731809487016i
-0.030359818814761+0.0452267551817976i
-0.0121115297003405+0.0220349524009738i
-0.0386313258963942+0.0195270205305024i
-0.0556794694089523+0.0218465827932816i
-0.0278539236522156-0.0171351529726399i
-0.00247984396529589-0.0113336701665445i
0.0366450439222983+0.0405258750437809i
0.0267841642738483+0.0411794766486737i
0.0455449364758363+0.0706728253262323i
0.0302621039202329+0.0925099220023077i
-0.00417427654693798+0.0596383072390473i
-0.0340707367278223+0.0534239287363471i
-0.0141784485309647+0.0319777337762989i
0.0128041803681437+0.0686680095006457i
-0.0109819623127703+0.060375986302854i
0.0139709615866848+0.043256380916607i
-0.00063542504137865+0.0956288589621981i
-0.0392881141790828+0.0647706630998951i
-0.0349159144194193+0.0585333788988518i
-0.0287622426588414+0.0280475164577784i
-0.0263091353399393-0.00220459028631552i
-0.00783289233592208+0.0331137691968046i
0.00114206063932655+0.0767391025374918i
-0.0142843515994501+0.0964507780234166i
-0.0404423644745975+0.0585940896825244i
-0.0563451537140683+0.0606446031327484i
-0.038888964743588+0.0227559630269624i
-0.0289694687365669-0.0226754739725012i
-0.0192234155913107+0.0368987412427159i
0.00636602864668091+0.0926646476156513i
0.0214178100894338+0.0797205374069098i
-0.00994154278570426+0.0711968587280211i
-0.0512155449611969+0.0591674099159468i
-0.0267355835328041+0.0382359066013262i
0.0075905315943128+0.0409817627529691i
-0.00726253148743815+0.0140169143985922i
-0.0504098814197248+0.0399388294129157i
-0.0198273764123103+0.0635257181420328i
0.00272423102634733+0.0148250548173514i
-0.038451117388978+0.0133420898451253i
-0.00727122185390277+0.0430162857571946i
0.018330039912281+0.029651212206573i
0.0202120802837372+0.00429274932461703i
0.0255084101424485+0.0412893795182074i
0.0207104261363005+0.0795306940434611i
0.000699412346077573+0.0725709927571459i
-0.0232421497051884+0.0644395759508716i
-0.0103720400282065+0.0553808249139624i
-0.0121201393584923+0.0267320073492879i
-0.0140666125761979+0.0204209273710626i
-0.0158044222471983+0.0575452490874266i
0.00121225440471652+0.0355409534180993i
-0.00541828812749046+0.0417764057670807i
-0.038083950142231+0.0659347338940113i
-0.0305912864235354+0.0498362555564414i
-0.0605744313312401+0.0193062901454106i
-0.046216437734078-0.0018182166514826i
-0.00241497387435094+0.0487652780857066i
0.00823118290180471+0.024989508533109i
0.034762137481105+0.0219221021139517i
-0.0108030527280051+0.058229771941956i
-0.0362790464544801+0.0501237268385659i
-0.0371180228130843+0.0542652384814845i
-0.0262657535533684+0.034565760149584i
0.0121010386516841+0.0295967003110968i
-0.0266979719613645+0.0717661494106168i
0.00973398493694938+0.102717325770252i
-0.00511387964650991+0.0782790870715847i
-0.0443784086893442+0.094274592890103i
-0.0115472843052217+0.0659191470419509i
-0.0540074013257536+0.00135168448297733i
-0.0341938966261565+0.0480332358236358i
-0.0275668549548553+0.0490919689160683i
-0.0317429219104894+0.0487908382922568i
-0.013999903780121+0.0683429493885404i
-0.0351384220470262+0.0328551625473849i
-0.0305199592222148+0.0682828317923103i
-0.0303789255679729+0.0489071179645981i
-0.0121618855075194+0.00158081548628381i
0.00810286499491284+0.020752701777949i
-0.0028331416051151+0.00738759803291246i
4.20605771482442e-05+0.0563695542459411i
0.00406763714082784+0.0611098770821903i
0.00427692576217263+0.0378210648996593i
-0.00108592914734159+0.0548220899350905i
-0.00409862099549388+0.0181232036944572i
0.0239097436961201+0.0555404892388731i
0.0330820114103283+0.0643389300838816i
0.0165666230964527+0.040074107791567i
-0.0149609218011319+0.0883103376807888i
-0.0259500036900847+0.0496264553455604i
-0.0326958044167655+0.0183076710602289i
-0.0499807989994427+0.0616624483480372i
-0.0481412457990482+0.0416634621573669i
-0.0104741134404344+0.0571243300424539i
0.0120144757874637+0.0672547191321779i
-0.0287706076069572+0.0328610556375923i
-0.0249396541263367+0.0552925057656539i
-0.0347984261682286+0.0417889163130175i
-0.0209886482864059+0.0213150067833312i
-8.79427487613257e-06+0.0110486905853687i
-0.0178947298183132+0.0157413762327081i
0.0128118974945309+0.0550570721459437i
0.00043146476435296+0.0343734889826068i
-0.0182105368467186+0.0348213505680291i
-0.00425430222578444+0.0743184151474852i
-0.0160470396191505+0.0386659874173024i
-0.0425955398374009+0.0207683355499228i
-0.0215534941338295+0.057266542841212i
0.0262461891972107+0.0347854790615641i
-0.0127141668517622+0.0349481709454186i
-0.0469897389914654+0.0714071379133991i
-0.022841229722735+0.02435168137759i
-0.00337139263370371+0.00552850456999919i
-0.00859182773215604+0.0299466060914408i
-0.0223327703012455+0.0230078305175161i
-0.00169069501665909+0.0235837481976838i
-0.00803748381273962+0.00770780936722666i
0.0125244841107524+0.0345126597778245i
-0.0141457739770022+0.051314202284099i
-0.0470700632068509+0.0607927740221984i
-0.0116787315930362+0.0434353759180203i
-0.02324970793173-0.000581913790940316i
-0.00676055056800074+0.0544407784258949i
-0.00983684802496164+0.0396453881811388i
-0.0173765409373579+0.0434389254351885i
-0.0053518006011738+0.0933987441451641i
-0.00453469854940055+0.0691508436417498i
-0.0110310657819197+0.0774718816784121i
-0.0312883086801894+0.0621329043510299i
-0.023048527282213+0.0414339594542383i
-0.00508737395716872+0.0255459080950541i
0.0116248322936443+0.0329363496482473i
-0.0121044815945432+0.0719079705599083i
-0.0409334193425514+0.0467059685298808i
-0.0557027329321632+0.0551445557703467i
-0.0135653768478029+0.0521021437786892i
0.0101287317974265+0.0237788703925802i
-0.0103844005498883+0.0205022555589003i
0.0314666979681622+0.0638615819260895i
0.00613251603799783+0.0980311106502981i
0.0225422377885077+0.0396254925790612i
0.0225654025209637+0.0347011207699858i
-0.00121799277677588+0.0596631247874469i
0.0342288750661889+0.0623630090993001i
-0.00335385467762059+0.0456779225315437i
-0.00979214187103969+0.0427356352186824i
-0.0248561717814873+0.0727211442956954i
-0.0180000040606046+0.0871884338532575i
-0.00344196505321803+0.0570623521469894i
-0.0339216398982832+0.0243152192657182i
-0.0250512297298937+0.07451319238868i
-0.0314202788822337+0.0641010728646921i
-0.0336461413726423+0.017850782342878i
-0.0360426056548257+0.0313626576791099i
-0.0255682691067147+0.0317656722154805i
-0.00317839315718571+0.0432945265950232i
-0.0185855860265734+0.0645065429599934i
-0.0333765433012647+0.0612677430954174i
-0.0257119742308179+0.0413105149657224i
-0.0273929051504836+0.0170765858562458i
-0.00323688693850335+0.0457168961820062i
0.0145607690480262+0.0762550664275899i
0.0305099257060873+0.0343401733161922i
0.0423435219034774+0.00889411709057075i
-0.0148942341113001+0.0128963306697036i
-0.00111652125120739+0.0583211634997375i
0.00329661335494584+0.0677291742705983i
-0.0176972144888911+0.0743913951918235i
0.00801243723011367+0.0862928696031503i
-0.00657871435640357+0.0512981544235744i
-0.0150931381898846+0.0847976046410732i
0.00670160959766748+0.0629062021167288i
0.00998386027807916+0.033142526751301i
-0.00335592259909046+0.052019176655998i
-0.0133562611344455+0.0453524857441734i
-0.0120339686144078+0.0451605130656291i
-0.00079643553826189+0.0358102822038284i
-0.0221175899499304+0.0528066993677211i
-0.0127110420924404+0.0534611805407508i
-0.00536126977980317+0.0649745742252898i
-0.0101484350064429+0.0792684894160078i
0.0103792841424196+0.0468453357329165i
0.00607269478000685+0.0512753855381322i
0.010487498699591+0.0491667387304763i
-0.0414527890845845+0.021102694040123i
-0.060331428345599+0.0459306670700548i
-0.0265717020772192+0.0723222959270923i
-0.0229547463603605+0.0426866508503436i
0.0181707267897951+0.0638779079576704i
0.0233851317988739+0.060465823726196i
0.0138569054028949+0.0281055140811167i
-0.000516995062575932+0.0229405053839543i
-0.027022758377915+0.0125225281776499i
-0.00329578865184852+0.0356304238341117i
-0.0110815724137731+0.0212155822247084i
-0.0171037060491281+0.0486781720855393i
-0.00665053573549441+0.0511296567951618i
-0.0199671419569587+0.0421668010067756i
0.00399434356438689+0.0671273085679886i
0.0190729473194966+0.047660690764976i
-0.00283783981079324+0.0625577506973378i
-0.00978529668835557+0.0642229243376148i
-0.0246649311640826+0.0623884970873866i
-0.0033156676642654+0.051744631638093i
0.0288215982426869+0.034853851879182i
-0.0121192345792086+0.0663606277454801i
-0.00230947901514022+0.0741555636296711i
-0.00651558452359488+0.0298670337357171i
5.64483243274017e-05+0.0525646050169702i
0.0203964750941435+0.072433513617513i
-0.0285682255557385+0.0550896713886141i
0.00201537135573257+0.0515651881782296i
0.00531661456940207+0.0341805978919824i
-0.032471536978483+0.0538969739978733i
0.00910689868934074+0.0487285815856133i
0.0363411786539258+0.0652398840150638i
-0.016334862847929+0.0639376856471175i
-0.0332281245158094+0.0135611696514164i
0.00829887056354737+0.0289710017480217i
0.0126490517080464+0.0651696451992819i
-0.0140371080916771+0.0673465381860402i
-0.0330415243443428+0.0542128457123142i
-0.0274733951482371+0.0447422727527272i
-0.00675999277422849+0.0429285392358072i
-0.00503588998430284+0.0297221029057818i
0.00620737047205457-0.0101726932997052i
0.0256257898561055+0.0296893890555614i
-0.019276631361367+0.0643533237280721i
-0.0169715873572309+0.0452143583530405i
0.0403571972155797+0.0824119657785176i
0.00411522059038085+0.0963890433529875i
-0.0211322320071747+0.0377690763604648i
-0.0080834246422837+0.0533254367244729i
-0.0292371230175343+0.066159158175736i
0.0149958238548998+0.0501195680429058i
0.0138710754742311+0.0735233319586235i
0.000186550021776714+0.0392981103470404i
0.0181556804005528+0.0433391359307523i
-0.00999237629726465+0.0351829617298263i
-0.0188315902298438+0.0459928153038306i
-0.0268805070826418+0.0622252480199126i
0.0134034319263263+0.0324815391079463i
-0.0232913488050052+0.044163070776374i
-0.0481097108013045+0.0228989202850215i
0.00119587237825729+0.0193768752540458i
-0.00637543499677662+0.0334685235707423i
0.00910545227137846+0.0287196406835019i
-0.0113565814369345+0.0446501984534046i
-0.00810516522103419+0.0438092194698032i
-0.00794304735704617+0.051281821188591i
-0.0304341044541679+0.048048578423705i
-0.00621503570623312+0.024790031360695i
0.00898731819581864+0.0736407630107138i
0.0264601993046494+0.0469965738509604i
-0.00210953433283454+0.0407912737412751i
-0.00547763532001278+0.086023277282135i
-0.00641275980067112+0.0525813060665778i
-0.0594331941361766+0.0603942497527264i
-0.0262335777315692+0.0207693562374426i
-0.000942566757223893+0.0215118093918299i
-0.0286738518347553+0.057530262202804i
0.0162632073301181+0.0762460726934002i
0.0220494944153027+0.0700522536455881i
-0.0186788054198461+0.0352622890311427i
-0.0128847332919923+0.058546482052755i
-0.0222189154438583+0.0271090793395853i
-0.013849869065528+0.0425758316367844i
-0.00874105617365062+0.0589502225866636i
-0.014634360977549+0.0373110681606384i
0.00421017031409411+0.0596965195490755i
-0.01896603981633+0.045188257024075i
0.000945494652999084+0.0516900887141824i
0.0185469362666427+0.0382442967883319i
-0.0304158885558413+0.0504757063810586i
-0.00936545525754498+0.0722990306121148i
-0.0043440196327547+0.0284227861491959i
-0.0113838069453953+0.0353688229089643i
-0.0184369455861027+0.0282906893961576i
-0.049232633277343+0.0352874933079168i
-0.0239622777748822+0.0412462324788546i
-0.000196949325529371+0.0294535820994198i
0.0105960577564843+0.0415425242261394i
-0.00866442146635841+0.0341645917405473i
-0.00806862265029419+0.0417605151510226i
0.00710023966237892+0.0227354884527992i
0.0123390894824953+0.0410383201453986i
0.00102599250362384+0.0667192908234261i
-0.0174255646427186+0.0666956920900231i
0.0120395918537909+0.0644807165980265i
0.016441468378072+0.048579041890462i
0.0146011079264889+0.0479359491134633i
0.0013913680932446+0.0441689484678801i
-0.0147206634375702+0.0483780871400112i
-0.0300365998519925+0.0460776154149222i
-0.0114515556640814+0.0677473306653235i
0.0132488844675667+0.0593604141014708i
-0.01211553436809+0.0370579411978338i
-0.00682499085664343+0.0595009089900842i
0.0045622924751791+0.0570249262951213i
0.00172943069336149+0.0494019026124674i
-0.00940728734067906+0.0698114741327817i
-0.00971900435149754+0.0702311442691009i
-0.000173888889540792+0.0358392069120647i
0.00616511563939002+0.0252080131875435i
0.0145310268888822+0.0537814225629013i
0.0195171030971326+0.0644849527078097i
-0.0254638789659243+0.0379861515469303i
-0.0362866160658791+0.0482852877209003i
-0.0121947633035803+0.05583028397608i
-0.0193544667227635+0.0228894166502516i
-0.00361154242230975+0.036031077118577i
-0.00566710906850323+0.0356279663583014i
0.0300442810575726+0.0457921092783803i
0.0245211205083142+0.10260143136995i
0.00589071129700776+0.0859162564556752i
0.000212218960127426+0.0579455692250705i
-0.0164793411139207+0.036190823573136i
0.0128941415841741+0.0397286376141857i
0.00208180820373421+0.0399191536716473i
0.00382566852780317-0.00732260927146935i
-0.0148087564614899+0.0290414951002173i
-0.0242471907108027+0.0528771546315435i
-0.017305970822996+0.0304540602676229i
-0.0294669930872535+0.0432762072090176i
-0.01198921757713+0.0473300710374733i
0.00570173292966203+0.0459130133125687i
0.00378706132629711+0.0453320491648939i
-0.038761093620045+0.0653958180222143i
-0.0247122871413633+0.0701917032218257i
0.0194946442268048+0.0353815356155901i
-0.0149257287543109+0.037634532153701i
-0.0271138158249838+0.0340651106529559i
-0.00857851554571312+0.0499035432680484i
0.0159797456952075+0.0644684234850915i
0.0185971875265325+0.0542821183199848i
-0.0401329995873363+0.0626235506461971i
-0.0467942581167008+0.0533891874401513i
-0.0194707942437616+0.0510710533522517i
-0.0169001262193015+0.0343166189403744i
-0.0145346756018043+0.00643809946417604i
-0.00389938353113639+0.0240803351386424i
-0.0193409964147064+0.0655747213454442i
-0.00503050307774268+0.059718067798666i
0.0182555287401832+0.0532841049388923i
-0.00117384471404007+0.0294122129755906i
-0.0133408078997384+0.0355402112703362i
-0.0184996075290505+0.0688357901941942i
0.0363058980346563+0.0425525494823379i
0.0195062941642906+0.057314645407735i
-0.0433980075317342+0.0498424360539428i
-0.0369646695305072+0.0257527589829577i
-0.0350036234094745+0.0549011496321939i
-0.0154669971299511+0.0709050001461417i
-0.0216143027238031+0.0247448583040331i
-0.0321460232834102-0.000250260343734285i
0.0117196240068008+0.0464836223737935i
0.0100080048062645+0.065582051935678i
0.0110138578257667+0.0505280381980533i
0.00142601349404838+0.0510649617454009i
-0.0294156993797753+0.0433846020970087i
0.00973785261366745+0.0303334837541771i
-0.036114444844676+0.0389903592628511i
-0.0401130410405417+0.033788915925572i
0.0167203346113357+0.0474020807592685i
0.00898406049184603+0.0675930416883361i
0.022779724579856+0.0227691515233053i
0.0249264851542268+0.0148509428777131i
-0.0125022250652705+0.0609270994983662i
-0.0290994506458714+0.0337497484325839i
0.0123559860055255+0.0289665270370836i
0.00238999348569319+0.0633218205032526i
-0.00976251050758323+0.06386004293588i
-0.0308547314761286+0.0601264281499068i
-0.0513478000658081+0.0781917015660782i
-0.0216782980067013+0.0875357374530079i
-0.00706411059662907+0.056665414037618i
0.0264885176750775+0.0479353406748034i
0.0162336101789353+0.0475581612467471i
-0.0107919859424774+0.037983416701793i
-0.0127740747743379+0.0485618457718148i
-0.00921656915142016+0.0671405533366362i
0.00689387020599031+0.0479216040676795i
-0.00431541998473601+0.0162906155113548i
-0.0114975297580224+0.0402498419172994i
-0.0293240935957355+0.0604360825448725i
-0.00898067824058867+0.0555784263505411i
0.027135326805522+0.0617086023522257i
-0.0165213733403061+0.0473241965292207i
-0.0415929798103205+0.0416255178664945i
-0.00742543532436629+0.041719637388134i
-0.00162818248016437+0.061853441708194i
0.0090363929099742+0.0369468291586334i
0.0361517310925718+0.0343585965850784i
0.0119808833012202+0.0715264081822914i
-0.0183643551272369+0.0436908503496952i
-0.0405962781406346+0.0459544406578045i
-0.026773421403802+0.0305588572081739i
-0.010565537623929+0.043402206196922i
-0.0134653025160683+0.0568847488019481i
-0.0051823449123347+0.0389762174986108i
0.0138815921085034+0.0489053092405148i
0.0365892251563674+0.0526853982630086i
0.00614107324681713+0.0696721894630207i
-0.0353654836366631+0.0601793767285971i
-0.0285913425217766+0.0188673084152269i
-0.00345898595926747+0.0163320620519913i
-0.0130932994098832+0.042426636581081i
-0.0388129201440823+0.0298676527493196i
-0.0099913649264676+0.0386347157035678i
-0.0112919058154743+0.0715926173352134i
-0.0146793011005385+0.0612795623568081i
-0.017191654748904+0.0268732907842282i
-0.0501308585496246+0.0195654216552733i
0.00807441180038345+0.0227603512876557i
0.0125584663507711+0.0560591487276225i
-0.00620724259876639+0.104169134637381i
-0.0118694998919924+0.0635883481473547i
-0.0386405453016038+0.0478385954094455i
-0.0199207371399027+0.0401755107589679i
-0.0129508144956439+0.00067948466336933i
0.0176116529102364+0.0222505802052375i
0.00910182731115309+0.0507144841018968i
0.00272165035200086+0.0426924471439903i
0.0239072671957725+0.0541567431869575i
-0.0131004161462378+0.0643858394272626i
0.00452704058705331+0.0423087663025822i
-0.00626995411541171+0.079631592376355i
-0.0308257733888248+0.0849326254981765i
0.0356512036557472+0.0422622766039352i
0.0387854849494816+0.0877448828671368i
-0.0139166828802192+0.0829528043202201i
-0.0269070508169953+0.0448212820967944i
-0.0231003937476051+0.0721813258582926i
-0.0437970220723668+0.0488124741599815i
-0.0517183177966071+0.0268081485308939i
-0.041888506329967+0.0383661781208424i
-0.015053406237451+0.0431605129769454i
0.000257874035947301+0.0425421686387341i
0.00171585447587463+0.0560602882827116i
-0.0193957722783124+0.0439141916868216i
-0.00157725435781588+0.00346392721039462i
0.0139033195716171+0.0052216153278908i
-0.02119165062072+0.0441764568100333i
0.0186826680992671+0.0496569157939901i
0.00480040148816941+0.0368742649290443i
0.00727411581398572+0.0686094475861885i
-0.0108706948355198+0.0909875749864824i
-0.0179736187931058+0.0675274130235713i
0.00865992720805582+0.0270792172258871i
-0.0299872054101015+0.0399895473399627i
0.00217152007152328+0.0714206605119108i
-0.00188982660017046+0.0529654917369014i
0.0157071805832819+0.034191087220505i
5.50123591621199e-05+0.064671161954457i
-0.0403422546301498+0.0412943032800945i
-0.0496109485837444+0.0231901140653455i
-0.0773529465287302+0.0322867306468086i
-0.00842409552402212+0.0261506792981779i
0.0201020225465326+0.0536643540844563i
0.00585825642927982+0.0534043320223725i
0.012515957359221+0.0555820207624452i
-0.0134890864237498+0.0462631418731295i
-0.00725463286843344+0.0508382438416823i
0.0111702877453917+0.0679406884910153i
0.0119941647036141+0.0272850345797376i
0.0221668993308765+0.0285209095014674i
0.00225262431856335+0.0769457153518746i
-0.0192701109878084+0.0646994379823093i
-0.00529642620597368+0.0588941134715186i
-0.0222713100885827+0.0753831750946181i
-0.0246588622268981+0.062151755843819i
-0.0279350642406703+0.0469726814005144i
-0.0236014760414441+0.012519818959337i
0.0200375737989728+0.0285378851977847i
-0.0248405230338144+0.0871329037470322i
-0.021998059489554+0.0822228738788639i
0.0118284205035872+0.0728286960952864i
0.00512842676891626+0.0577744426969161i
-0.000930484218963853+0.0164618352746352i
-0.0126929212952629+0.0403720376306267i
0.0220429601687838+0.0654715719610077i
0.0204503260547244+0.0587509520967752i
0.0290764027799887+0.0646730162502392i
0.0126310161268753+0.0635094564420269i
-0.0184082120866113+0.0501979288465217i
-0.0104865535160462+0.0440188540034301i
-0.0257459930246822+0.0602059970633458i
-0.00576783273545622+0.0337377744768189i
0.0169872948025758+0.0501185305005386i
-0.000244597932242264+0.0830549856952846i
-0.0204114615670478+0.0607289798112796i
-0.0386004365306149+0.0632083709166613i
-0.0484734823016622+0.0228630621956259i
-0.0164969749316407+0.0218256904846905i
-0.00573912155870476+0.0346272339961754i
-0.010822066956181+0.0399723897194616i
-0.0177459871754423+0.0858351310241658i
-0.00899908562462695+0.0592915228946797i
0.0125841548088641+0.079064839526237i
-0.0260472304382052+0.0760095912218673i
-0.0501054255812822+0.00949476222386204i
-0.0371786008741821-0.000307250631764975i
-0.00177217265907817+0.022558400059992i
0.0300804791769541+0.0435907794691025i
0.0295140203214689+0.0340680663428624i
-0.00512957302188843+0.0278128349401049i
-0.0510344831928675+0.0454378176359515i
-0.0109762030915131+0.0420387186085691i
0.0269295014831717+0.0141310942955403i
-0.00685047910652395+0.0288759513146195i
-0.00195485684898946+0.0374420679224773i
-0.0181368016821781+0.0693060548103052i
-0.0140114574027124+0.0754001067025848i
-0.00103589383300915+0.0747913757079137i
-0.0494872073267349+0.0554092863455237i
-0.0272120845790183+0.0319991251751035i
0.00486287290060963+0.0538818761642183i
0.00324414919358865+0.0277078401117694i
-0.00883870459080163+0.0631517906543474i
-0.0252159246167961+0.0470639127771573i
-0.0067526134916756+0.0668605531265517i
-0.0329458741018246+0.101107050937105i
-0.0534774401052939+0.0424027626554801i
-0.000553423420286353+0.0454934614606358i
0.00956088668726883+0.0347177346181107i
0.0251295561723365+0.0432940132570427i
0.0275776948555465+0.0810083439336399i
-0.0286297343537226+0.111224500255757i
-0.0336405519321684+0.0801686277830165i
-0.0196484644467221+0.059847602272417i
0.00295670549178223+0.0558388182472692i
0.0143707295418294+0.0223041123411997i
-0.0105757382060431+0.0302057213758687i
0.0043380232494124+0.029598062984109i
-0.0315379422479682+0.0558282881461393i
-0.0664260487267824+0.0528090233101837i
-0.0216931903744582+0.0384241721486036i
-0.0286634039539637+0.0181404459590137i
0.015480748489884+0.00852358876880128i
0.0174380904899161+0.0442733702748926i
-4.69707088585382e-05+0.0444100491553884i
0.0339063495649682+0.0474585724438942i
-0.0161057308255096+0.0572659059682248i
-0.0143829958441268+0.056856290956452i
-0.0214667078885608+0.0242591583020181i
-0.0272931851299179+0.0107980970292281i
0.0166399200743758+0.0342692872931987i
0.0267952976485043+0.0719673238795287i
0.0232982931860565+0.0684756329482454i
-0.00824446959974889+0.074144887048532i
-0.0677683891825181+0.0867169136040515i
-0.0671411004266799+0.0567919250804366i
-0.0401036295539438+0.0525647203109014i
-0.028331897743386+0.0306790223533681i
-0.0114556127530719+0.0509283831762044i
-0.0351198423751571+0.0456542229205637i
-0.0179011473671409+0.0618198232701924i
-0.0321516940917541+0.0545270309742632i
-0.0382872150014896+0.0107355593225286i
0.014431574087875+0.015798022760236i
-0.00944704859762293-0.00798377264006989i
-0.0128815584614167+0.0295798860561132i
0.0283279301374313+0.0277904099680191i
0.0303118785617207+0.0570901029792358i
0.024071336101784+0.0807037770634051i
-0.0134010223940469+0.0580688003427041i
-0.00599145544557731+0.0598379673424948i
0.0274148514644756+0.00802359572165484i
-0.0380254288421931+0.0396220034310272i
-0.00358267859701343+0.042627181790652i
-0.00855237131511405+0.0370884033558531i
-0.0266543721865875+0.0691366515261059i
0.000879609101450281+0.0513708004726325i
-0.0514956626008652+0.0573479615906123i
-0.0213451829596401+0.0289758930962509i
-0.0183596347427007+0.0263036063082424i
-0.00236839776710871+0.0321808464979769i
0.02238757752186+0.0421006624926823i
0.0114600503867164+0.0902879059290241i
0.0047359427170764+0.0608862624243235i
-0.0130105562836432+0.0444997733538522i
0.00166177415310439+0.0511146110299853i
-0.0220216080130013+0.0429029903485336i
-0.00224920191887478+0.0582243566582623i
0.0397387630530704+0.0443334998652536i
0.0386987005927624+0.0821273578591985i
0.00442371397109681+0.0734841956228745i
-0.0511171352333402+0.063501981901007i
-0.0521613209695537+0.0805340919262407i
-0.0259710971918427+0.00159071854103124i
0.00272121047910821+0.0152625992602257i
0.00369093799411191+0.040114298087171i
0.00826037746194996+0.0530215702791576i
0.00400526404485341+0.05687234800371i
-0.0140919695811552+0.0552497374602081i
-0.0340831421833547+0.0629057550993413i
-0.0102898105286358+0.0045493728729971i
0.0243218293781055+0.0262491068882013i
0.0198768226318297+0.0740698824248349i
0.0268547735278138+0.050696317420481i
0.0272749678408334+0.0568310710024807i
0.0259341257302062+0.0832438200313085i
-0.0164263031625769+0.0757360993949227i
-0.0224560093239459+0.0506094575105901i
-0.0163863031132245+0.0161176186004692i
0.0299828608530794+0.0404642856206965i
0.043803589758398+0.0673607144165595i
-0.00148873289969989+0.0712584732032436i
0.0191838694511286+0.0626982030658429i
-0.0225367809767984+0.0498048254603018i
-0.0124778792381445+0.0582790058762663i
-0.0375611343977539+0.0327629161991376i
-0.0287411457285883+0.0159717925969762i
0.0425589006829397+0.0274723359555645i
0.0161397129070689+0.059811031289857i
-0.0105470643313241+0.058029361754852i
-0.0423940735887401+0.0735626691646058i
-0.0289874416713516+0.088320305612211i
-0.0258597706091271+0.0353077900745142i
-0.010539326067332+0.0348907839869454i
0.000314338739529053+0.0536967050361228i
-0.00174622610896066+0.0492593872143368i
-0.0123832617258899+0.0636841707318404i
-0.00572803842461526+0.0716564894316519i
-0.0129906363287877+0.0344859992210918i
-0.0241078466512394+0.00911655179559145i
0.023278155624297+0.00970053913302543i
0.0279572074938373-0.00758250375161569i
0.0398925494741635+0.0534037866590143i
0.0282643248828692+0.0935135091805754i
0.0127416771590009+0.0537872161393878i
-0.00947065638204106+0.080229171555311i
0.00819136275909614+0.0549851508002942i
0.00122345502905019+0.0404572481081102i
-0.0211598634780236+0.0321127126247297i
0.056151979374374+0.00121934903181144i
0.0438422751503271+0.0695642313635386i
-0.00240328374068597+0.0766916204780329i
-0.0139434672520324+0.041960329285471i
-0.0250605166721627+0.016764121706159i
-0.0605202540555293+0.0301591514325376i
-0.037628040994776+0.00919550674929042i
0.0191754534876205+0.00776320502142324i
0.011379720369857+0.0699583134687134i
0.0308729034071924+0.0789474678507261i
0.0247180203805645+0.0891933921362552i
-0.0289100436862707+0.0737259151561912i
-0.0526379398098527+0.0630528916560466i
-0.0275375899419344+0.0205676896755228i
-0.0293065954315939+0.0328300100749677i
-0.020399684054946+0.0802666719383045i
-0.0142916282155329+0.084053262904107i
-0.020842914457326+0.0644779450364373i
0.00749919438927031+0.0222313352669537i
-0.0346452859849699+0.042169530170279i
-0.0510953226706645+0.025436967961748i
-0.00101163168060604+0.00526249189426692i
-0.0160556097824776+0.0037220143163758i
0.0112137632092317+0.0161996805978076i
0.0305343412481264+0.0620505027518983i
-0.0405765616801428+0.0563409339416667i
-0.00118410647864061+0.0250342533855637i
0.017590116296466+0.00662833767044238i
-0.0296251972044305+0.027617380416644i
0.0247040792816329+0.0334825559928901i
0.03967802943543+0.0314349394228821i
0.0310607164888512+0.0597592277085932i
0.00733541581983709+0.0828569847821099i
-0.0393639294131508+0.0579684508918364i
-0.0325883757351854+0.0540323077617783i
-0.0451439529890669+0.0628675058328151i
-0.00692935262000184+0.0137631031558849i
0.0302051853441661+0.00560259978064959i
0.0384801871193949+0.0482152044300368i
-0.00287945043125416+0.0811483973336452i
-0.0483230088957175+0.0671649195844355i
-0.0290401270049603+0.0568913135826083i
-0.0354824644617819+0.0177498474572785i
-0.00860916863678182-0.0109956954517585i
0.0341514341474149+0.00900153721873643i
0.0375197432853282+0.0364521291126745i
0.00181258215559974+0.0799023325447413i
-0.0367893139370023+0.0819600049709219i
-0.0295502376173944+0.0509460735191868i
-0.00788496200504907+0.046678917061948i
-0.0373694805054171+0.0492527151480713i
-0.00211456027905062+0.0397496917493074i
0.0246582061043284+0.0835055110660505i
-0.00468014859812248+0.0977182604169011i
-0.00291177023752917+0.0800854904943221i
-0.044679103409302+0.0631707289133694i
-0.0377049293447185+0.0113505509646454i
-0.0104602359612028+0.00525338912368089i
-0.0142868119532041+0.022115386202575i
-0.00380980448051844+0.00256961666995851i
0.0278115431306501+0.0391433618000743i
0.0107971541879754+0.0820257782651148i
-0.0369590682649824+0.0531756174312082i
-0.00981440732443436+0.0359014697234255i
-0.00554749998960198+0.00555790130124804i
0.0170847268736012-0.0154635303696307i
0.0424726357530886+0.0091769426248235i
0.0194899315403619+0.0478165442402143i
-0.00162313386832162+0.0490352875162539i
0.00242981752500719+0.0458191119464978i
0.000955579271808881+0.0595611809602511i
-0.0466325170858217+0.0239308080619387i
-0.0342776088142952+0.0242938525612973i
0.00242203399159215+0.0347237671263494i
0.0113501154620852+0.0266438765065875i
0.0107288930892129+0.051307301082628i
-0.0143092381744404+0.0636110146730713i
-0.0396422138492254+0.0592127856250317i
-0.0266894076863951+0.0474147028603944i
-0.0204848799498337+0.0453291307749763i
-0.00536079011740793+0.0154044972737532i
0.0342613059418607-0.00971500248688082i
0.0192750953254393+0.0487130469676944i
0.00899311844471596+0.0667745417891079i
0.00221158499584947+0.0656127016099955i
-0.0518262424754245+0.0678230652127759i
-0.0375606771827552+0.00646349867770656i
0.0231398622575083+0.00053089306905164i
0.0288881428807551+0.0124184618054228i
0.00419361349521853+0.0455743996953429i
-0.0136115909802897+0.0839420348983874i
-0.0113180615547862+0.0793072317146176i
-0.0329181615823684+0.0730395435104476i
0.00552448001634137+0.0267355246986625i
0.0203723369960394+0.0271603981510532i
-0.000989062891862112+0.0220802416086992i
0.0093303479243644+0.0253764195998468i
-0.00639797099794213+0.0936484915406323i
0.0174552487619142+0.102834979496643i
-0.0256378663358263+0.0756844880176956i
-0.0554268910981955+0.0445640178897075i
-0.0162339335736077+0.0320453944913778i
-0.00759034129363454+0.0277683351201654i
-0.00117907563826003+0.0378524338805452i
-0.0169163119045501+0.0565878117854468i
-0.0485432017026197+0.0490205287360128i
-0.0402586962173499+0.0632238722945698i
-0.0353430640779915+0.0317220127009888i
-0.0464992927826732-0.0123006840735878i
0.0183560668282299+0.00139022495982218i
0.043767323306579+0.00144040577177352i
0.0187323804905297+0.014068254825039i
0.0420220340244002+0.0366586785324568i
0.0236775130094416+0.046210989770701i
0.00840608189682427+0.0487383426127731i
0.0022994905160812+0.0120022194832172i
-0.0127904556594238-0.000194220742907559i
0.0125108158260473+0.0301626104730123i
0.0196634734171715+0.047303297797336i
0.0348569665415614+0.0628706617748152i
0.0152925443573135+0.0667837323324334i
-0.0234138170311042+0.0542407036844363i
-0.0346716247329328+0.0250176914035923i
-0.0318906571751441-0.0130295439328865i
-0.00622082495404926+0.000155608902539574i
0.0122043047869055+0.0368604619927212i
0.0742267765844007+0.0599548368382816i
0.0812849313854548+0.0861640149796472i
0.00437777865614801+0.106104533437646i
-0.0291558515162635+0.0939074000263444i
-0.0294821980510833+0.0524442104436964i
-0.00218317394258812+0.0260144714281664i
0.0247461731951514+0.0400631220758372i
0.0078954278106747+0.0618120743468396i
0.012419390954321+0.0783089186168352i
-0.00585612086777927+0.0957594311329756i
-0.0454499999575172+0.0432235609386669i
-0.0218150731137877+0.0213715192291488i
-0.0337060999203568+0.0296394201365842i
-0.0298657248781461-0.00146522928262226i
0.0125946002662026+0.0200938773854787i
0.0173998739925347+0.0497929584395178i
-0.00488821920082853+0.0618542469647176i
-0.0028257156428343+0.0566433877676331i
0.00949075020712094+0.0458619752774475i
-0.0280055136882365+0.0189059719032119i
-0.00288429915379161-0.0143666397379782i
0.0549544929239101+0.00689960507433837i
0.055440828849827+0.0326281650263901i
0.0154707779497576+0.0551937117681668i
-0.000773023879441471+0.054673657565661i
4.36565540851926e-06+0.0408236555259933i
-0.018750319200156+0.0281262091729398i
0.000737600677431328+0.00125573282540565i
0.014948161861153+0.0295663586425099i
0.0206227560266802+0.0393887729393888i
0.0284834816833557+0.0275359444862715i
-0.0253992904657161+0.0611814293759447i
-0.0359712348245175+0.0577118078331514i
-9.65918677505543e-05+0.0368538509887891i
-0.0125517611166801+0.028276436766487i
-0.00886008889901642+0.0141088160872857i
0.00639829333743915+0.0376787787169066i
0.0201806872154861+0.0680921916448716i
0.0271616769955563+0.0875457994213173i
-0.0161883854584508+0.0744038009599512i
-0.0251831242052112+0.0320353942951906i
0.0166290459024857+0.0236086809253966i
0.00307927527824881+0.0131903268778491i
0.0338303553071187+0.0261893075676955i
0.027496941364327+0.0712233482640292i
-0.0100728619852836+0.07262618282748i
-0.00199955924045273+0.0572237423824109i
-0.0491002269233503+0.06468773016611i
-0.0169521481494482+0.0450075489762502i
-0.0356616615984889+0.00204447504756132i
-0.0345898181343596+0.0124643161017525i
0.0664613462959303+0.0456005606225296i
0.031980141141422+0.0738918156916567i
-0.00750400657259924+0.085743303971621i
-0.0153336024681106+0.0683672319099082i
-0.0452991881361997+0.073796410890957i
-0.0394824069738034+0.0622013449523981i
-0.0234796824118748+0.0278617092899617i
0.000742554374966693+0.0413735320043627i
0.00127818583320335+0.0574186330462472i
-0.00617281705493385+0.0421157771614783i
-0.00467718548127683+0.0448453973234141i
-0.0468589779912717+0.0584889910875557i
-0.0449726894632406+0.0166104341904386i
-0.0398191546669626-0.0313072134291359i
-0.014735420562071-0.00674346579114832i
0.0723510835724282+0.0204962575219941i
0.0280433727607834+0.049069125833417i
-0.00126604339132801+0.077514254566803i
0.0106978732419322+0.0711089251035536i
-0.0330762638306926+0.0367425840278957i
0.0118151695654609+0.0264932170777698i
0.0335348444841412+0.0486351256448744i
0.027988430602563+0.0228012984436687i
0.0384923622323722+0.0391004229728877i
-0.00498936275837103+0.0678911266833761i
-0.0138151872423805+0.0506204483358707i
-0.0178345855541964+0.0547360735498732i
-0.0280107100514989+0.0296968215443215i
0.00563474163484241-0.00702383918505853i
0.00337036347956885+0.023643192606676i
0.0263491906503012+0.0643571687792297i
0.0422172498451241+0.0793248516250576i
-0.0140428130353243+0.0778109757385011i
-0.0278860531766781+0.0503319776838825i
-0.0462856891779161+0.0409690742919162i
-0.00922863830306184+0.0290867617229567i
0.0301764933790491+0.0416572264187619i
0.00105302163388945+0.0638664170330717i
0.0245223030768979+0.0647037452345055i
-0.0172558508661021+0.0950407871297476i
-0.0326950032586019+0.10530262789669i
-0.0162454625674829+0.0443673214247038i
-0.0584135535956289+0.0127357598672067i
0.00192460223569489+0.0233133499436343i
0.0250987715405734+0.0314300386782046i
-0.0134101582964189+0.0663313578122251i
-0.00756148810838651+0.0730405290337042i
-0.0397564684339659+0.055754786067879i
-0.0698534565914995+0.0323679421042466i
-0.0522307838304846+0.0406542765259814i
-0.0195336761098062+0.0135105870902283i
0.00736912464283874-0.0215273426372152i
0.0439387342266577+0.0384249625806743i
0.0205759646899125+0.065992232878051i
-0.0280370993546534+0.0464316594552838i
-0.023212385208721+0.044987153921212i
-0.0097678317261556+0.0466687541495994i
-0.0156757118536498+0.0530984653525655i
0.0303130200141996+0.0276794113978148i
0.0721787029215439+0.0377100910598364i
0.0197257082053191+0.0701902309119344i
-0.00588665751088609+0.0497696726766201i
-0.0128990215747743+0.0736890166933109i
0.00219155479693315+0.0263224560094104i
0.00284841031989577+0.00491681180161072i
0.0289739491527279+0.0289982801352446i
0.0620922617721128+0.00445858244228706i
0.0199162286280578+0.0403865980731956i
0.0349247066615402+0.0491930502103804i
-0.000622707278235376+0.072631380777092i
-0.0277269452368905+0.0841343208443231i
0.00710279108619895+0.0356910838661906i
-0.0247506866556131+0.0267054445324759i
0.024924262748677+0.0345666020367182i
0.0438073032055913+0.0707782098119395i
-0.00351916439828192+0.0976601057816715i
-0.0144963486211911+0.0830814114412028i
-0.0498823437708691+0.0848770650551103i
-0.0422487483188244+0.0519838713780423i
-0.0254900668540993+0.00183830312366314i
-0.00291492312156163+0.0200750142188401i
0.0280971694803322+0.0552740282327535i
0.022443161266956+0.0569343710764488i
-0.0170363318057243+0.0722393396315776i
-0.0250095948637817+0.0625570639877885i
-0.0178642723288875+0.0476139583632768i
-0.0582828152606594+0.0154589404572114i
-0.016658186227263-0.0203561316537479i
0.0465284407180281+0.0287376988096404i
0.0570454520723644+0.0588614929288086i
0.0276428010028779+0.0652105366908915i
-0.0390255074349136+0.071045262214329i
-0.0237562672613235+0.0311161380143989i
-0.0264416939419379+0.0341299389524578i
-0.025824586321657+0.049993201154786i
0.0352205580181814+0.00294890273733121i
0.029404841089448+0.0196270582836826i
0.0429222476400599+0.0503472955562476i
0.0478849459486148+0.0473797964848234i
-0.0161251270931833+0.0372851955921159i
-0.0225216834206386+0.0257525245040319i
0.0127921785031212+0.0268674745464002i
0.0285316790417405+0.00872483058730403i
0.0466200426065834+0.019297907370338i
0.0247694400733309+0.0462418640474912i
-0.0100107410842525+0.0556107113331552i
-0.0151160620651196+0.0399433448715824i
-0.0186263416222461+0.030011888315508i
-0.0100148313720654+0.0472100716985474i
-0.00912099356423626+0.0573567053639599i
0.0317808903817724+0.0372277197735355i
0.0661283649028278+0.0427634792490871i
0.0220760326105434+0.0733421425811073i
-0.0243858886699866+0.0577771696189049i
-0.0326392040624413+0.0433712725094853i
-0.0117228198867022+0.0604176731997207i
-0.0219102148971034+0.0187211324989638i
0.0108178456157187-0.00626445424497619i
0.0522325669388818+0.040511488902826i
0.0395482762500673+0.0349265615034765i
0.0289432873270202+0.0346592735515522i
-0.00251221376599341+0.0357919505572004i
-0.0168221394183877+0.0118964078678989i
-0.0032680469906824+0.0353817525540239i
0.00961400361079798+0.0436272997372856i
0.0157066721358865+0.0362954742298027i
0.032822738293112+0.0477062337997113i
-0.00456994734274239+0.0589688751229399i
-0.0190138855861114+0.0833955838627819i
-0.00798184564068676+0.0476315530361744i
-0.0397584995568912+0.0157192811810761i
-0.00534730760990177+0.00778355199680376i
0.018337376370411-0.00542050887107526i
0.027969582448325+0.0315403614430265i
0.0249474185607471+0.037312141258801i
-0.00849167564055849+0.0810216442717907i
-0.0296119997815423+0.067708955888477i
-0.0278607386712214-0.0010421815686288i
0.0132974687013539+0.0130690616803683i
0.0421854267634798+0.0159294904337863i
0.0452527592745489+0.0381157975590447i
0.0290788286516742+0.0635533575982088i
0.00604722826307795+0.0599276588064762i
-0.0101276188684028+0.0575279039843667i
-0.0134052662860789+0.0560292515426939i
-0.0111856079843382+0.0143489772338208i
-0.00491552626190715-0.00503379165156288i
0.0222531213698408+0.0237687832691087i
0.00782352326888112+0.0720863309829102i
0.0117141731784111+0.0940821164826008i
0.0191951913749295+0.0485834161220196i
-0.0443693609959658+0.0748153239505787i
-0.033713488464633+0.0379955797059625i
0.0146592963380941-0.00664203092360588i
0.024997502541471+0.05160565052009i
0.00217760896375534+0.085333893801277i
0.00491403310181021+0.0902090651217936i
-0.0251554117354883+0.0461629434633824i
-0.0663138255553591+0.0507786124779715i
-0.0133155622914505+0.0507482801391486i
-0.0123370614906893+0.0172029289995618i
0.00969769040367706+0.00109705717801448i
0.0434763486394621-0.00086462183749224i
0.0141038349630126+0.0469028792495764i
-0.0156202963535161+0.068830975231493i
-0.0443428539981263+0.0527635879028466i
-0.0318775652885017+0.0236279344565976i
-0.0077447855319394+0.0107948522007677i
0.018631857316773+0.015393270306818i
0.0544963819724627+0.0194076801199194i
0.0304479428809478+0.0333557642122785i
-0.0113624426362386+0.0561597093695556i
-0.00387232670697029+0.103185334309589i
-0.0017482394287388+0.0332839897650339i
-0.00367274020659966+0.00169310808104091i
-0.0381637119727504+0.0499203256885045i
-0.0150788565920916-0.0116423246611354i
0.0352355495347666+0.0091230591366851i
0.0114552551635755+0.0529895022473079i
0.00107248634281107+0.0487913228898277i
-0.0207415456072225+0.0625541991633711i
0.000493915890789288+0.00348348569026337i
-0.0019210371235045-0.035036010204731i
0.0309446256086458+0.0148480735012101i
0.0556457421338879+0.0123640015554722i
0.0264523162719785+0.0221128387604557i
0.0231188492509906+0.060984887520932i
-0.0226977764719738+0.0687244468082355i
-0.0194896707002715+0.061330295536411i
0.0108209518852052+0.0146863829125925i
0.0116906508855428+0.0184913825962283i
0.0143574586008941+0.0340561175099571i
0.0726379406368065+0.065319046451085i
0.0456822415715198+0.08073620617787i
0.0144450392069137+0.0665133763117756i
-0.00398183707029849+0.0833995232683619i
-0.0516165774722094+0.0406943811449143i
-0.0300241494045413+0.00490290635418976i
-0.0253816638536045+0.0312359084473254i
0.020156188889041+0.0224406399721004i
0.00862157680186157+0.0209435248636469i
-0.0162828748095031+0.0763220124902223i
0.00932192359917248+0.0627246499697544i
-0.0149242958209222+0.0245634934010876i
-0.0253017179001976+0.0183632333884927i
-0.00194764978219677+0.0110027872869125i
0.0283487113059963+0.0222243374345024i
0.0355683682278427+0.0350631654701421i
0.0113774521637756+0.0648721829965978i
0.00849769190488255+0.0896406441503078i
-0.0261558754735479+0.0789085477663782i
-0.0186545125135229+0.0428511458126935i
0.0273241555922595-0.00240592913377615i
0.0131646595197661+0.0156970837297568i
0.0541201604046493+0.0515682286580948i
0.0365589314273289+0.0656622756389224i
-0.018911547271781+0.086265060005526i
-0.00673850472339259+0.0735958584397897i
-0.0189112568479914+0.0388407704501598i
-0.0358799412403921+0.00525370858844849i
0.021559451031365+0.0113484468649177i
0.0401375638977129+0.0182535647943885i
0.0177347416478047+0.0430182522067035i
0.0259849885051238+0.0589946854528862i
-0.00404785466239273+0.0433489389723341i
0.0213505221863361+0.0298208681434488i
0.0316760559317185+0.000482947132731014i
0.011083746616357+0.0250810053664911i
0.0443931570013787+0.0160896549744656i
0.0506729658302106+0.0427504782504145i
0.0567526928990104+0.100407807418828i
0.016327110452975+0.0630017325585341i
-0.0235303850917181+0.0618302904789004i
0.00239771492342096+0.0336229692427749i
0.0124676265874582-0.0247063474795842i
0.0209436670535821+0.00222229622479495i
0.0137610032146542+0.0426849367400116i
0.00244373196269311+0.0693436420690899i
-0.0144031256719855+0.0435078073551119i
-0.0495975443839776+0.0391451073766218i
-0.0652171365357178+0.0392651724737759i
-2.23611407810378e-05-0.00442156820822374i
0.036096980093351+0.0188282397857573i
0.00624304380563094+0.0487945562882518i
0.0120065262042712+0.0634088611102253i
0.0275624263704028+0.046267232206643i
-0.00669891768783088+0.0563011467143321i
-0.0371604363935315+0.0261940456410323i
-0.0152939351503553-0.00394648494937437i
0.0186666258800922+0.0383162929420539i
0.0601188170312256+0.00423785587771697i
0.0121796607943944+0.0408280852016121i
-0.0265927599483289+0.0806507207592923i
0.00451546195493615+0.0931069123712455i
-0.00907272894636645+0.0838617558319271i
-0.0383415966712851-0.00139340864910341i
0.00905410133563499+0.0216504439420166i
0.0341066906250804+0.0555162360194068i
0.0377569642772052+0.0312245348121153i
0.0388074993594065+0.0343970094074977i
-0.0135807594273227+0.0605975033161012i
-0.00792329749995115+0.0726138053807485i
-0.00804333056280669+0.0477331661334196i
0.00169560152987538+0.00196259816871681i
-0.0153121574243935-0.00632389933330467i
-0.00552861869023074+0.0310085146750459i
0.0605975672969808+0.0238664822232631i
0.0162943660982964+0.037917951446514i
0.00975991803763793+0.0816056382952964i
0.0100414131415648+0.0546056173914541i
-0.0277250688942499+0.0127833887314734i
0.0261657262847+0.0151329815275738i
0.0493544069211708+0.0565993204644743i
0.03409355170848+0.032658330134942i
-0.00475520468455936+0.0237259550484387i
-0.0125238553549269+0.0837200307957034i
-0.00823486306488105+0.0758494722956375i
-0.0566136556394958+0.0240435227495665i
-0.00371801746189395+0.0193155443801162i
0.00954813033096029+0.0731631430349794i
0.000250801961008322+0.0565464739488637i
0.0227987738476955+0.0403591699158039i
0.0130644587669423+0.0702540845297874i
-0.0151629250629841+0.0651495683879943i
-0.0518925885628981+0.0256851237101235i
-0.0430751580789276+0.0337351755436894i
-0.00568950472377565+0.0649163174002918i
0.0306099239355717+0.0159734362434978i
0.0445952874207875+0.0126122197507601i
0.0489914188004394+0.0533056996795765i
-0.0239928265244736+0.055046959643321i
-0.0273046017149788+0.0433308276795403i
0.0250526452206793+0.0159925267952766i
0.010590857154985+0.0166968156746212i
0.0189230994354257+0.0378916704003395i
0.0253947096087312+0.0222643750163524i
0.03906249950559+0.0406442686555514i
0.00828944114721184+0.0494429918758953i
-0.0424819054703161+0.0513533047240111i
-0.0177046432332685+0.0544683135336088i
0.0109540427650596+0.0276954163971817i
0.0277241649412853-0.0120759260491441i
0.033887068258111+0.0128682625820925i
0.0107986085532981+0.0730353632659781i
0.0102762671939922+0.0657793160866155i
0.00152782856616426+0.0656447924262004i
-0.0262600266232142+0.0275798277192213i
-0.00881409273129688+0.031560848633661i
0.0235444733584761+0.0209841765656486i
0.0488863091141695+0.0258957224491816i
0.0438452544298784+0.0711842242461045i
0.0164859097676124+0.0473791028514628i
0.0191495258646568+0.0715974695397288i
-0.00460901645220818+0.0486554209807838i
-0.0164029831399148+0.0228937946765813i
-0.0058071819736792+0.0316447579400168i
-0.0188952622459383+0.0338492967407653i
0.018660721005927+0.0499683889072891i
0.0263472182399231+0.0680430453796039i
-0.045711991291303+0.0709982542489588i
-0.0543153091787237+0.0275246451526503i
-0.0398833695250842+0.0218556374228074i
-0.0599835797584195+0.0310948601834528i
-0.0192503162227817+0.0405255812341998i
0.0247453312771999+0.0541632871976329i
0.0428142387001465+0.0268669964212035i
0.0135719939057521+0.0351405263623246i
-0.0263532384006668+0.072259369822655i
-0.00680639361982625+0.0225552454126015i
-0.0289879908888757+0.00341932801733831i
0.00435634740454448+0.0289428300988796i
0.0280530118665698+0.000408999123424686i
0.00744650640481672+0.0345088174280419i
0.0188287923555125+0.0838898688836725i
0.00122248974615238+0.0564768320914795i
-0.0361231878409642+0.0674189686951041i
-0.0410159367570694+0.0287433911830714i
-0.00427563695086043-0.0195432828134917i
-0.0338965447560751+0.0310943262112767i
-0.0120330303839215+0.0145615494822277i
0.0248898878844268+0.0290405550396917i
0.0253129436250742+0.0610876961386209i
0.0349413055311461+0.0656197314530288i
-0.00523154790638975+0.0556913774358975i
0.00862587314731139+0.0178812032861331i
0.039706608731069+0.0108940396123957i
0.00776183913488055+0.0242201480789183i
0.00962652502288018+0.0709261185283967i
0.0328814059668605+0.0848799536447118i
0.00732982288488195+0.0678744246955972i
-0.0108526974986417+0.0362942815303581i
-0.00141093496739072+0.00178287272094106i
0.0374979298646857+0.015099154922849i
0.0454483679873719+0.0370422987902574i
0.0190307664283346+0.0342634460060823i
0.0292571401385089+0.0383530687104191i
-0.00698526083154451+0.05264800728865i
-0.023778466551318+0.0547273959187644i
0.00725007465540184+0.0245407287466425i
-0.0010117971212126+0.00999544554437206i
0.00209708556205138+0.0176940299757114i
0.0219301838912943+0.0314509250238201i
0.0387457607337898+0.0627119816133713i
-0.00876850357316625+0.0464396646539781i
-0.022920230740784+0.0391834713028739i
0.00374031373068765+0.0275681408373188i
-0.00606969311146098-0.00476037381553295i
0.0188909581389461+0.0124954164144882i
0.0265261639649588+0.000367558009714484i
0.0236316261820751+0.0446310577854469i
0.020808837552402+0.0589521829758803i
-0.00159841966127552+0.0194439508297743i
-0.0220260674229945+0.0403146418036341i
-0.0193450816817349+0.0134873421802731i
0.019191183742817+0.0223878256314854i
0.0306681311037075+0.00118146396567404i
0.0308169737198739-0.000269562049688991i
0.0356809267351196+0.041757976456329i
0.00295738433296985+0.0400872277334596i
-0.0114571789770064+0.0584473421296585i
0.00574067323230665+0.036862293207371i
0.00874844579320293+0.0131405687437092i
0.0265967853539088+0.0357314619657068i
0.0382605176998574+0.0648577701312918i
0.0149855287164779+0.0627648123252825i
-0.0182745934636386+0.068560234473868i
-0.0506554343034431+0.0687424499440111i
-0.00214348845700644+0.071138964433097i
0.0197703638754175+0.0553626633831521i
0.00385101600097248+0.0122321019381517i
0.0211371530198334+0.0321968063789825i
-0.00550169982980586+0.038568157377529i
0.00192510989449978+0.0522210150214468i
0.0190676274581063+0.0578040774456654i
-0.014066348600278+0.0144082260404978i
-0.0170253028672328+0.0322995555469942i
-0.00457491748144291+0.0332927771981493i
-0.00358508771746052+0.0265583438961526i
0.0348929536480155+0.0745021155643125i
0.0253919023933914+0.0688189686726929i
-0.00753831402473799+0.0527425725816565i
0.023157427819655+0.0556843585179274i
0.017986316680699+0.0274694203178077i
-0.0186648242803221+0.0479512734182531i
0.00274746736072309+0.0599856535698001i
0.0162169582587635+0.0173799460772319i
0.00812747672230836+0.0550143350024529i
-0.00720228123356496+0.0718442294684685i
-0.0293050936098119+0.0140434706801511i
-0.0122608422161452+0.0356644355283453i
-0.0383073796103579+0.0417911033155706i
-0.027385922214805-0.0105360633796656i
0.0121584321027828-0.0103353557113093i
0.0111017182169947+0.0178310429320022i
0.0181837880027689+0.048739744432117i
-0.0178237174061212+0.0693187173388068i
-0.0386137134091356+0.0412164309112829i
-0.0326303528239949-0.00432167335880263i
-0.0197225343782553-0.00157741103232509i
0.0208879333580037+0.0102973621827131i
0.0262617252862968+0.0362714632331069i
0.0198051633213086+0.0678870570673138i
0.0387649507252977+0.0460833269349424i
0.0220113618015617+0.061861262470803i
-0.0120838383413306+0.05401809773795i
0.00448444543956303+0.0519539565021538i
0.0219220040404032+0.0693429955488538i
0.0527380760787528+0.0415519706145926i
0.0470514540189788+0.075521554397461i
-0.000761845979658582+0.0723645174441688i
0.00838685697597277+0.0587838216458072i
-0.0270522982975681+0.0563817285368149i
-0.0121811834286833+0.0280736401143947i
0.00202249260801449+0.0405347436537226i
0.00534201896657387+0.0523577317743533i
0.0398232722838268+0.0156013319834447i
0.0222144072982306+0.0511813311244803i
-0.00111701664528585+0.0861295321992743i
-0.0391508212463955+0.0270517628632744i
0.0020730160149739+0.034652274681428i
0.0107050247937949+0.00140443297381145i
-0.0102685539365459-0.0154777129687592i
0.0187119221003962+0.0415359144849947i
0.0158796520855616+0.0804880469987478i
-0.00299368089813075+0.0598605406030608i
-0.0141879224849807+0.0258295530036908i
-0.00227434438817892+0.0738837340270334i
-0.00230472446899468+0.0202538102803373i
0.0021374522676072-0.00223419178296934i
0.0104339445075193+0.0510968789630635i
0.018282992940673+0.0292410780946256i
0.0260329988897684+0.0346669551235128i
0.000408259766945971+0.0413049198604843i
-0.0351553672158774+0.03782367738758i
-0.049059147560032+0.0114838688096341i
-0.00050033490575473-0.0155162165748933i
0.024274515443274+0.0270392443476272i
0.0406065781103363+0.0443143630304718i
0.0608475885250226+0.03615867100247i
0.00189415188357928+0.0610497240938724i
0.000180365683134079+0.0316741989963271i
0.0214576631500051+0.047503550246947i
0.0305603721304346+0.0493329715021351i
0.0380548386963754+0.0246312790866106i
0.0309552608821653+0.0779557420434744i
0.033008476519026+0.0644882539319555i
[truncated: 235,972 more chars]
