# Supplementary material for: Time-frequency analysis reveals an association between the specific nuclear magnetic resonance (NMR) signal properties of serum samples and arteriosclerotic lesion progression in a diabetes mouse model
Source: PLoS One. 2024 Mar 8;19(3):e0299641. doi: 10.1371/journal.pone.0299641 (PMC10923453; doi:10.1371/journal.pone.0299641)
Supplement: S1 Data — (ZIP) [file pone.0299641.s003.zip › SupplementData/fid_B14-3.txt]

0+0i
0+0i
0+0i
0+0i
0+0i
0+0i
0+0i
0+0i
0+0i
0+0i
0+0i
0+0i
0+0i
0+0i
0+0i
0+0i
0+0i
0+0i
0+0i
0+0i
0+0i
0+0i
0+0i
0+0i
0+0i
0+0i
0+0i
0+0i
0+0i
0+0i
0+0i
0+0i
5.27445150011955e-06-1.49141249898439e-05i
-0.000694911011480683+0.00214454008721944i
0.0402340531685935-0.0846236553949949i
0.125697706652212-0.0987642640394808i
0.013179182361606+0.128943644277807i
0.123004536941484-0.180122500709888i
-0.111249592311828+0.351529512098705i
0.0788201821496224-0.404321730140779i
-0.0379959405247133+0.3710040553033i
-0.0263206028448801-0.305909048423945i
0.261508428653793-0.00146405514798926i
-0.388943369228339+0.502410867633178i
0.655489479305487-1.09369144458441i
-0.903862088889073+1.96797743771338i
1.02846978916022-2.83094572494237i
-1.15788063761696+3.70144008311535i
1.03548549605275-4.47783665581674i
-0.691607544084589+4.99209506581792i
-0.14691180038767-5.22413819046436i
1.31697234947095+7.44052801698045i
-74.0882409275786+120.581708253891i
-131.183887377652+81.6481530936512i
-101.010673111199-23.8745208043041i
-44.1985860615031-49.5536027369364i
10.9842363579799-40.6648836745818i
20.6387733278394+12.1605492196759i
-8.49277263454112+40.2867111046294i
-47.2194923893208+34.5942575735289i
-63.1525543553076-2.99180772117425i
-42.148962615224-41.5958263517419i
-1.74293634632398-52.3610396296069i
33.6635074464329-35.6412430430554i
43.3959769717856-3.56705807779765i
30.066131403674+16.8765698547768i
9.50385279354646+17.6187717639725i
-0.281730201444626+2.64829754740202i
6.35767462161321-10.7528493082492i
21.0816801341047-10.050387132929i
30.1262770482049+5.08124868346792i
24.9343527772879+24.0606088273621i
8.15811603085284+33.8323131443794i
-9.55768753856277+28.8702947720845i
-18.0012602228406+13.739020494255i
-14.339949957583-1.20755472617628i
-3.54467535461567-7.61382504093582i
6.1483071784168-3.7952394804228i
8.94444282450274+5.63970210400432i
4.17916891538816+14.1161135092362i
-4.7328145076919+17.1230544328018i
-12.9278337453105+13.7273598258632i
-16.7157103047637+6.09490335318278i
-14.452052400029-2.00717970757727i
-6.91581731598565-6.48067170955388i
2.3462834523731-4.53948707645774i
8.24862088050007+3.83867399321204i
6.62336277171488+14.8519896410205i
-2.72971398257149+22.1535537237451i
-14.9157178373909+20.8988342968538i
-22.3951944073016+11.157086971943i
-19.9823820857817-1.28508491327178i
-8.90606628861544-8.33402398660542i
3.58779267902305-5.47395162880782i
9.08000718858542+4.85052887227259i
4.28945162857745+14.5292358102983i
-6.19349166556636+15.7615875193267i
-13.0518967048144+7.14068761986536i
-9.23993905921916-4.93013614949728i
4.36972570930288-10.6093113645162i
19.1688625165991-4.20527516544777i
24.8715481811627+11.2662198859942i
17.3055141558729+25.6368206738714i
1.76119304382633+29.1250266394109i
-10.6073773486903+19.7258465631254i
-11.1265183637463+4.7484401217007i
-0.195554639541073-4.19831501631328i
12.8212360045288-0.313885742554227i
16.7953527314297+13.1889839014834i
7.50956365727013+25.4371375329203i
-9.14870595668135+25.9543206377297i
-21.243352847931+13.0236646684181i
-19.9373977985127-5.04681696674669i
-6.44303213341814-16.1136528615223i
9.11228952053447-13.2249602484385i
15.1626797964023+0.120811651517631i
7.179992175408+12.756395893117i
-8.72921927485318+14.1035616115855i
-20.6049595479195+1.95917221191268i
-19.3211688917441-15.9510152943453i
-4.94345654663843-27.6176776780244i
13.3144313299273-25.4943134946329i
24.107236978239-11.4030179407297i
21.7097704176479+5.21319029704692i
9.52561969256656+14.0067728580647i
-2.93719093004273+11.133388291747i
-7.16328103141112+1.08948780236544i
-1.3356292756531-7.1088061315298i
8.85065745719173-6.5334144737897i
15.1300616006356+2.94345528478428i
12.2778632304588+15.2467760985196i
1.51447263923199+22.6758239454619i
-10.7751705483663+21.2054990505916i
-18.0598239386165+12.6998917090104i
-17.6062910976333+3.0424309564153i
-11.8146878576112-2.28781766174679i
-5.90550199588619-1.54386847119131i
-4.12629258941189+2.73873278917211i
-7.12844792863538+5.83948631666754i
-11.9712274467559+4.36686586620664i
-14.3231134315866-1.71531454188384i
-11.3763120970186-9.21343885842944i
-3.47334447470285-13.6944851734412i
6.04393836590195-12.2813699037978i
12.6989167176918-5.38565021721714i
13.7359356246077+3.55700221643852i
9.28601077777393+10.0839977407033i
2.58897093963409+11.2995389778374i
-1.91874234680088+7.6202926480391i
-1.69893648709364+2.53466439747252i
2.53334685685901+0.520358317974462i
6.83460590174322+3.93408484467809i
6.43018806346551+10.8376341707621i
-0.601599603168452+16.0334580080745i
-11.482128207243+14.428924040699i
-19.9900311407816+4.52874414305075i
-20.3542151318242-9.7251318472024i
-11.3484301558292-21.1105209300216i
2.62910438869856-23.7437150162619i
13.9305033965181-17.023506587742i
16.9738992241582-6.2517396678743i
12.0780502809175+1.27264289835739i
4.72999435415501+1.26855944920366i
1.79017606720111-4.48369796517078i
6.12482843379779-9.64284244794553i
14.5124238446948-8.2805523876369i
20.1939418121757+0.719354330093593i
17.7820640787125+12.5655644502142i
7.4134891958218+20.0873437104369i
-5.26921674580438+18.9122471405783i
-13.3180604845744+10.4114481295382i
-13.3395647475835+0.601393504856635i
-7.5523039856805-4.41304626063223i
-1.88049086389617-2.84085580606948i
-1.26095995363199+2.16158284478316i
-6.09140664543212+5.12474045018932i
-12.3268925893962+2.45750921796784i
-14.6694149133782-4.83538722915625i
-10.6216835864562-12.1007626880503i
-2.25453503609372-14.5707544638143i
5.52528678856039-10.7737148002859i
8.2859641546812-3.17059880333752i
5.02967849314337+3.53620217738272i
-1.49118468988691+5.69675156113412i
-6.95137662515791+2.78906082158242i
-8.1822616873177-2.65549901174896i
-5.06549532487799-6.96255074311941i
-0.0820693201007464-7.64976419766688i
3.46616501609524-4.72482900018978i
3.41658998219093-0.508169368996952i
0.0631686440700247+2.17062130990898i
-4.24796913079628+1.24236902013478i
-6.56901186341475-3.08039325728874i
-4.83475482472071-8.49374187465886i
0.753684776580801-11.9798406117835i
7.67559605820952-11.129530086968i
12.5252595162757-5.92497452777117i
12.9067707049276+1.2371141178974i
8.88968442127846+6.75237483816445i
3.02212370531516+8.06706633583967i
-1.05276984985304+5.44780383189255i
-1.331080772645+1.63353212639553i
1.28956494653991+0.0511744135008194i
3.73480922187992+2.27065604082169i
2.68538859952663+6.63559665631789i
-2.47936324369154+9.37674190675972i
-9.26191692859187+7.28252884351433i
-13.4899626082267+0.253286949577652i
-11.990668079413-8.30116533446318i
-5.39713641990229-13.673010004764i
2.36730879775802-13.0913613140446i
6.84404675874813-7.67384397984719i
5.99972498654217-1.77738359765107i
1.71169946180913+0.314095124742517i
-1.64673663788977-2.43231390927104i
-0.61017432321594-7.31371767552957i
4.72008034561187-9.65999766788224i
10.7143320053724-6.59544444624637i
12.7867699077899+0.682070549535662i
8.98584671139984+7.78668848263653i
1.30390938240205+10.2292552787171i
-5.75248731849965+6.71508347876977i
-7.97430061570238-0.132966297090403i
-4.84831264923635-5.59559144130805i
0.537397572590142-6.31096702835096i
4.0433457263979-2.53731513893923i
2.97963340306299+2.3180781809431i
-1.67604269369571+4.18594120734234i
-6.48872320898027+1.40472145508801i
-8.13022104340575-4.3412931755972i
-5.34396832347061-9.40017088040355i
0.014418947416791-10.7208920211966i
4.58126997433811-7.76939661609196i
5.72313362008987-2.58051905155946i
3.06336372113651+1.50950743525132i
-1.49051799044539+2.23559841073851i
-5.18738567526553-0.498684839468785i
-5.85393034604983-4.82680309403071i
-3.31939738343422-8.13379807101271i
0.691863990940506-8.77041155081785i
3.95199429280765-6.59203533600009i
4.7438658769222-3.11158970964603i
2.90895077579642-0.491262719687997i
-0.0740594970406581-0.16742912324746i
-2.04495766156966-2.15439605073555i
-1.35466708590804-4.9563891399699i
1.9580599604905-6.35669071960746i
6.06740692220944-4.84700717206237i
8.43340650104008-0.646299284543734i
7.34664019474354+4.32374623426987i
3.15629369253963+7.36260202119202i
-1.75619459806016+6.92378698772528i
-4.51224874785828+3.6377313090436i
-3.7632429987125-0.0173350714263347i
-0.629139229928535-1.27470070088774i
1.94344061410071+0.697780138994878i
1.27833255492174+4.20972398639836i
-2.76674786983799+6.0192484559257i
-7.62392305669182+3.80470917082704i
-9.60838068729869-1.95224329318605i
-6.67006098248074-8.08115761012248i
-0.14865449574348-10.7217873970674i
6.14482172445064-8.28154378480054i
8.45033367743618-2.44149195631444i
5.72319819249068+2.67166912723613i
0.396859011534921+3.60483097241616i
-3.23890886799937-0.0276875051900846i
-2.39782463979805-5.38132195173591i
2.43239940281165-8.21697284406796i
7.75217299540523-6.29174088520957i
9.49155910231887-0.740553764373722i
6.2781984392197+4.61421906955007i
0.0567782839943361+6.02306627156053i
-5.11273539212647+2.51806755125335i
-6.02042986019986-3.51993593769696i
-2.55016542477884-8.18163967265452i
2.58381641792603-8.84121917841133i
5.81872848943554-5.70065530662704i
5.32422182571776-1.50391275361454i
1.97930382351493+0.66714869153686i
-1.41767480388942-0.415894816464424i
-2.34036554631447-3.5064635941284i
-0.450150626480565-5.9394932558793i
2.58251542490117-5.75551692237324i
4.34973239618734-3.00579492079802i
3.44099383368643+0.457140811058233i
0.379989139914152+2.29450382406247i
-2.94150225859833+1.38701137258002i
-4.48996207529625-1.57256170799772i
-3.47211032888017-4.66671253732491i
-0.688877353478983-5.96268794434058i
2.14494731909762-4.65186291257864i
3.45782882280406-1.57970529333252i
2.61841716525082+1.47329960722887i
0.334518256925833+2.85213495392079i
-1.81486459495736+1.91785173416954i
-2.35697535558858-0.324385784791967i
-0.765033505779207-2.15580898873077i
2.07737055504188-1.89986523494857i
4.35021154241979+0.913903368278515i
4.19125286158515+5.02910122368638i
1.07906264878813+8.25416396019184i
-3.63749286003657+8.46513093760223i
-7.46206390080026+5.27742857001559i
-8.22784017124911+0.375668239231642i
-5.565267324862-3.48635140381314i
-1.29247235122012-4.27582650285676i
1.68900140301693-2.04343162044043i
1.51063419941148+0.936300815535492i
-1.35255150179212+1.77619318086532i
-4.17531844339198-0.717135289926337i
-4.16601670678856-5.33817081228578i
-0.43992677601788-8.9673744270556i
5.29512026853032-8.84681737143108i
9.50604730989693-4.87387548463715i
9.59266640354328+0.487688566141528i
5.78658037823555+3.79757387353684i
0.95106162667066+3.07897149838557i
-1.43208649402263-0.830782037885161i
0.242355043631812-4.7949583619084i
4.43882286917489-5.74780990686646i
7.8152665769155-3.00249127382421i
7.65280207807263+1.48452899469231i
3.74490724573064+4.29979066191368i
-1.22412851304919+3.38135775758702i
-3.87566338530887-0.639750932756076i
-2.56591836546649-4.9878028834554i
1.6133649198293-6.5299352666961i
5.53299756621792-4.27648234251558i
6.3257736662026+0.225978823884876i
3.43723369523047+4.01552182291577i
-1.27290028614716+4.77980295299807i
-4.82519439202761+2.42414220865599i
-5.30730402988516-1.09412175123395i
-3.19834057898619-3.21665819507395i
-0.633860572106779-2.65723506201419i
0.0948382599066421-0.199198648037453i
-1.84940709682518+2.05620855558389i
-5.30071011803212+2.20957200708825i
-7.9409655121437-0.288674392278769i
-7.92776900427204-4.14971532621857i
-5.01514250867871-7.28456414529488i
-0.59566575885505-7.99581992936087i
3.10495014607054-5.93418827871548i
4.49213413956172-2.37122544080063i
3.43022422866689+0.785040725683745i
1.12701868604655+2.01502899249619i
-0.434353998072267+1.1423404618468i
0.0722601262898054-0.607820061614254i
2.35413075742979-1.32613889054465i
4.94887438517879+0.185216599265727i
5.86103849345771+3.635670104329i
4.01824402943376+7.32972123082772i
0.0344645334897737+9.05478281347455i
-4.18159861907814+7.6340658195514i
-6.37087494007283+3.66205602645752i
-5.49689251426792-0.743715991755813i
-2.35038192350884-3.21538169479062i
0.882757479239578-2.80929352457577i
2.17663545621349-0.559962568711141i
1.06343698944479+1.25460539432285i
-1.13499225171077+0.808463153481972i
-2.24269423991729-1.97438425708793i
-0.795693550448733-5.39324600296846i
2.93646712901224-6.88379255833428i
6.82886526163458-5.20806499744498i
8.47524427703186-1.18018416485881i
7.01021423435812+2.84213755658092i
3.45950043699866+4.44482481895741i
0.0697266484213767+2.97742723615446i
-1.13868466735135-0.183165970138194i
0.109954911531017-2.52562073046069i
2.28559217649157-2.43683660081658i
3.22345719222018-0.139367936043065i
1.68579550156196+2.36541065646554i
-1.56759610755686+2.86463550975981i
-4.52520675436439+0.636518304982031i
-5.20597898941413-3.2748111525788i
-3.06488392826259-6.505323539066i
0.629358264494777-7.17515825472582i
3.73489750570215-4.97293485221176i
4.46397543515327-1.37432318847967i
2.68158205705205+1.40657982915505i
-0.238010316532986+2.03661558316048i
-2.33824883325587+0.612660477673998i
-2.39567517013201-1.35726946467667i
-0.62393286415921-2.1359502446345i
1.43903759991557-0.835795496368349i
2.06009491226775+1.97054348675766i
0.486216103917117+4.5664760153478i
-2.7733255060722+5.3921045210897i
-5.89444329293489+3.84802879175198i
-7.21091215231809+0.804519436042136i
-6.15738025108655-2.06069288755022i
-3.51677471897712-3.28448918247989i
-1.03920205208758-2.46823788365177i
-0.142555333029821-0.575252510510347i
-1.14917122885714+0.814481588893986i
-2.92041439220781+0.413505196645718i
-3.64983033304089-1.68297193762635i
-2.17230740292489-4.16993940165934i
1.20808658318291-5.30448430920334i
4.85242243743136-4.06487755359176i
6.80111665384173-0.947549572702575i
6.05135031594132+2.42233970112462i
3.42321851731553+4.12049633884711i
0.845549902910043+3.46884295943008i
0.149217571842198+1.34314916135956i
1.82094782627038-0.387073253924603i
4.42254058378319-0.141801340534307i
5.79793916635449+2.13559598753609i
4.62342476041985+5.06592636451747i
1.25726549679347+6.41499028102377i
-2.37379083649268+5.06724735971083i
-4.01990746797973+1.73754242847511i
-2.8699639055134-1.73193226825241i
0.0223042585113166-3.18853253543914i
2.50276844081348-2.05029269235617i
2.74227366979948+0.405264445284098i
0.616577876169262+2.09276612241624i
-2.296772774065+1.46228107653959i
-3.80473861062585-1.337456942441i
-2.74802268180295-4.56791387501825i
0.16238700457888-6.12681422542092i
3.08322225868147-5.06071004844155i
4.12089500543416-2.20041594856292i
2.69658428174575+0.544503659704237i
0.0193476529695206+1.46874940800097i
-2.10545076847587+0.0882758527034953i
-2.35132203386339-2.32699944370272i
-0.772781053215595-3.92870495549609i
1.39274688142591-3.56869674978856i
2.45707073649775-1.41066371998713i
1.55419762324198+1.14723001858255i
-0.735725515488772+2.49666818600712i
-3.15207092086494+1.79361745859288i
-4.25518958882005-0.474428029865669i
-3.49144026285738-2.84465086190915i
-1.38467460806543-3.93170619065125i
0.827672819795942-3.13698878038494i
1.88921157935132-0.931054676156151i
1.3965721417822+1.1991121117807i
-0.117062009210674+2.05502308385837i
-1.44601334954544+1.37295290895546i
-1.58881046983781-0.139374698771698i
-0.303837140079929-1.15697328751696i
1.71975808952771-0.618597599213859i
3.03768101258046+1.5846105195336i
2.59380113812253+4.29516069268386i
0.369479156255448+5.93510888807767i
-2.58164082896872+5.39700321567696i
-4.52040451557645+2.88745793769047i
-4.33447429936324-0.164142358939214i
-2.19585578365941-2.00775113732102i
0.422403319406771-1.6861288795508i
1.75029688862409+0.16898675557334i
1.05604775057852+1.86883421981485i
-0.934931831910723+1.84167684515875i
-2.38752642863749-0.296888888760926i
-1.7130376555693-3.29651726840292i
1.27030002528329-5.09662612450349i
4.96050157965952-4.37359906826885i
7.19143255885909-1.34368283120189i
6.69359135494174+2.14259814652081i
3.93623589352618+4.02845462312818i
0.874904721661123+3.42479474680638i
-0.538556179338376+1.1274307748833i
0.489559348593455-0.848059309999223i
2.68121974476213-0.948179802555796i
3.93160469064128+0.951181157378389i
2.90121642964215+3.39688245896116i
-0.252506544596748+4.35025450187074i
-3.62436933205405+2.83407306810293i
-5.2157055394659-0.430996841706001i
-4.19469529302476-3.63429004529213i
-1.38377213567353-5.02256945778833i
1.16452236792665-4.10562908340539i
1.82838018380596-1.90265556936753i
0.43304214919697-0.289628275825886i
-1.81545899184826-0.520427805760171i
-3.04421837012469-2.36348554136464i
-2.15797213615943-4.56625397281614i
0.404375321475046-5.50504585025483i
3.10126095813262-4.3044499149073i
4.24763566986718-1.55619338847063i
3.19011724684282+1.20945647681605i
0.668040568011887+2.57165026900499i
-1.71619226289894+2.03273994316173i
-2.54219373698516+0.215270677055033i
-1.45279488523843-1.47489158034704i
0.608822797631032-1.66680344092479i
2.23573853789272-0.168540643990708i
2.20111755122328+2.18766882890243i
0.410513768315181+4.04293650275866i
-1.99859169601954+4.18818312336939i
-3.63293710504848+2.57011350799579i
-3.34673517250006+0.205962335981112i
-1.41452882761061-1.304702398688i
0.935364834825048-0.920514364426109i
2.17736978653421+1.09692074036891i
1.40925351394796+3.44464895802451i
-0.726617568392092+4.43829867238666i
-2.80219600411389+3.24171940537336i
-3.29228800901799+0.584814962498988i
-1.69007059146791-1.73471409441598i
0.99140323039666-2.22439496476299i
2.99483063530975-0.611572772592844i
3.00349209698602+1.96580408803477i
1.04360822988743+3.43886644525578i
-1.38826005282635+2.57095210225111i
-2.37064789117924-0.212325380068411i
-0.962259942994574-3.14516049443366i
2.07137573608379-4.13512219991692i
4.75207720743162-2.4953754987716i
5.31315484030226+0.66916310180365i
3.38481593078146+3.07628691928829i
0.36254044980789+2.9567945824236i
-1.56077075730358+0.37361011559658i
-0.973810656221041-2.9084485427605i
1.74600323205104-4.54930173741334i
4.7318279975718-3.36196447421967i
5.90209554759604-0.0792796047803583i
4.33870245387808+3.07141991880547i
1.0015481646279+4.02361736201477i
-1.92669186069701+2.33137214036894i
-2.70030793565272-0.66875841891181i
-1.14262415154301-2.84507213587996i
1.32508785799062-2.65988148698751i
2.6307794916283-0.326724762795644i
1.66616675169574+2.33738734660692i
-1.17021296104967+3.39306093855476i
-4.09009037388396+2.0137724975645i
-5.24286548003404-0.906809581864528i
-4.12677630052203-3.46959920748287i
-1.55235304125061-4.21830599869975i
0.63582662824781-2.86409701591932i
1.07102629591475-0.567103614278143i
-0.333093311101947+0.949186352030185i
-2.34062939828618+0.656886529410106i
-3.30457841428711-1.22503201379822i
-2.39865876015487-3.26822884301635i
0.202955944540844-3.96965972426725i
2.98245488691932-2.6250828576184i
4.33288672433854+0.158501102903702i
3.56210401954505+2.92134708074156i
1.25440589655545+4.26810448014868i
-0.970611253566827+3.68317923473003i
-1.81312022505928+1.97578153101345i
-0.769112926261175+0.515144063114127i
1.28823895167563+0.462964532883136i
2.72685766667024+2.03657489643792i
2.43428322379664+4.25570981150584i
0.300016036108655+5.58426937915003i
-2.38133374727957+5.02453697646864i
-3.93744785282482+2.66505725687419i
-3.38154033482611-0.146009127007103i
-0.967869920549131-1.76044779309949i
1.69597776244781-1.3770086904652i
2.88787854385557+0.65036224055352i
1.87553092844454+2.71658730558793i
-0.582133721279409+3.16669716587163i
-2.59075934988684+1.44807837588794i
-2.60448482332874-1.44471359455951i
-0.43211779340682-3.61348567321969i
2.57819152737538-3.64279816512977i
4.34476425746222-1.55274632810761i
3.66808952056192+1.09711096689615i
1.02236261442634+2.33246542523108i
-1.7211770093347+1.10529485215624i
-2.53911178125321-1.90847123960343i
-0.773929779492882-4.7303551626936i
2.47650260531212-5.48497503699048i
5.11892514841573-3.65023073629327i
5.46739707950939-0.531408110450813i
3.47983501203091+1.81088821819499i
0.76945946761146+1.96002471157727i
-0.672423097705285+0.0518811877897769i
0.12540804288522-2.11995517154563i
2.49768756245128-2.54601916720498i
4.46018670818829-0.525355039412984i
4.31563834896071+2.92920857041544i
1.75263162599051+5.72667723707927i
-2.02002873633466+6.22610233998233i
-4.92658356216417+4.24748556523742i
-5.62087935998123+1.14189521724066i
-4.30936537509662-1.01963044012135i
-2.43575332733243-1.19128783099305i
-1.66111326545742+0.227228291028714i
-2.72182854807004+1.74043209341722i
-4.78078055885888+1.69973302932223i
-6.16098352694622-0.35919912023285i
-5.68776833363306-3.41256990776569i
-3.20784290535793-5.58159237367782i
0.145094163830926-5.63264610174552i
2.63894004756678-3.65478831344053i
3.29224101440617-0.864919988068266i
2.27980887624564+1.07588930856323i
0.782568898307712+1.23183028437617i
0.281173147038978+0.0333633634196291i
1.36726104418011-1.17227767009667i
3.35765211162617-1.04730078458009i
5.01631349756851+0.88755745701126i
5.16138043887694+3.70045184157928i
3.42695036635867+5.87832064581578i
0.743762342653567+6.22050776898295i
-1.42545603689152+4.63334543410042i
-1.90987874456941+2.27171876451772i
-0.668130434118318+0.568302341904785i
1.18203632598658+0.622596997654721i
2.18012805116379+2.17859384233445i
1.45550272160681+3.87773221698336i
-0.603622093053165+4.34374268578584i
-2.78233179728352+2.93443726859384i
-3.63563634193209+0.339775255108697i
-2.61139734042569-2.01926470122457i
-0.430509960344904-2.86070122804512i
1.46256964561967-1.94869738213963i
1.75471455446744-0.241726990259639i
0.388919278933132+0.796617978659091i
-1.59411916669707+0.166199283599315i
-2.61823343822048-1.86668174986988i
-1.80826642117981-4.10945314861704i
0.437942295292351-5.08644272122111i
2.79247395863215-4.15823299476411i
3.73368809321502-2.09401569260816i
2.86605620276095-0.249904373231045i
0.983105269659731+0.237658629490594i
-0.443967937545936-0.777125543510063i
-0.279324510192021-2.21982757406907i
1.32820833071212-2.78126445782988i
3.17443240438407-1.73412419503191i
3.83325573608284+0.607094425404806i
2.62277662274625+2.87960840224775i
0.103495015430486+3.82803567593381i
-2.24168374315745+3.07006034947812i
-3.11785347947208+1.28809992670445i
-2.32159735732241-0.145680908331522i
-0.747709639247474-0.252133206355155i
0.180676094695316+0.925069590741594i
-0.347732480049014+2.53682566516236i
-2.09147107008774+3.30890068159115i
-3.9621611000148+2.6023390239292i
-4.67377570060189+0.806421157503924i
-3.78043297591976-1.06540684328506i
-1.76808172204416-1.81598034569597i
0.00400627806283657-1.1148933369272i
0.493057342169189+0.479421915830867i
-0.345723144215211+1.7840422222981i
-1.88988258827655+1.83867750657312i
-2.80961686745706+0.615571931949177i
-2.28932780651973-1.19821486457407i
-0.541088413720893-2.4140002277764i
1.49125174536185-2.22210068373512i
2.7259902334432-0.858376725593237i
2.64141103086064+0.765480616121409i
1.55684337113777+1.62012287768468i
0.5629533210208+1.18665494718033i
0.522201553777919-0.0113418309226786i
1.63787252320627-1.02221650514702i
3.26262883421136-0.968473919303212i
4.27862034633077+0.437415551413642i
3.98942130175283+2.37389253716381i
2.38941201968844+3.72804051608422i
0.413169704132103+3.70367696292509i
-0.863680256178513+2.33006906898628i
-0.93996332164962+0.606615240087683i
-0.0898276920772067-0.357867567446609i
0.731866727150965-0.0992703885300682i
0.695410046155812+0.918821822284364i
-0.407864678001871+1.6088902527921i
-1.93722300890265+1.17764390757737i
-2.8989625367628-0.460370302942271i
-2.59760034139218-2.55972973780506i
-1.17841330346646-3.85218929960417i
0.546386885694733-3.74020448519617i
1.58215103459968-2.42362982476305i
1.38149783869663-0.948621863112477i
0.392852389027854-0.363861580600483i
-0.518957785714276-0.863430897455568i
-0.483655875359312-1.94874860879445i
0.541072444059334-2.52848450790872i
1.76385741422813-1.86046112798281i
2.3770437460842-0.0352071397436919i
1.73039040594257+1.92061488574803i
-0.040035528812952+2.902507787423i
-1.89802111784693+2.49999706023096i
-2.94470396662598+1.05973149638194i
-2.78877852351427-0.384726504116799i
-1.76115498778479-0.960164071433579i
-0.793642056450512-0.493413506902941i
-0.469038754845833+0.469326251756097i
-0.97391295962699+1.0254713378372i
-1.76661914205382+0.63900487720279i
-1.99306904896811-0.352835029091933i
-1.27215894361952-1.34255021416197i
0.133835297130409-1.53755473091332i
1.46183276467951-0.595319481877258i
2.04391169595484+0.894148540382753i
1.57093535652739+2.1499379277332i
0.504386403506132+2.50411206739176i
-0.439507220058186+2.05645825454312i
-0.668817616959206+1.24262679569178i
-0.174941338163696+0.663257086440092i
0.576425878641068+0.745716659355141i
1.03000415626376+1.30283944185657i
0.736150288015436+1.88468004546994i
-0.0322644726390794+1.9065512157493i
-0.801766491749796+1.28777643920284i
-0.998157719325314+0.306919475272736i
-0.431072375474679-0.516111206487561i
0.490318751944361-0.775345767951211i
1.26867981860062-0.482829980004765i
1.48227769716775+0.105002662759063i
1.08067260813957+0.436832032765531i
0.381201570334984+0.319950819732287i
-0.0564530780913874-0.121491400756765i
0.062921330397072-0.721649286231783i
0.599591158068988-1.02507543355247i
1.13514670386875-0.837910136619625i
1.16449060993302-0.430546182918177i
0.604853260892207-0.0871698803728285i
-0.264796681510339-0.191539638468247i
-0.880869455126647-0.816558201578991i
-0.774731661641275-1.71649411880827i
-0.0399703646546425-2.41250264316605i
0.985776191127023-2.45583619013739i
1.76385165238446-1.8875898334556i
1.79595084967491-0.945289302157201i
1.30103892350646-0.167971876338267i
0.721900676908711+0.159851676731699i
0.372039147865321+0.0893332852068536i
0.558981145695545-0.0243454537759817i
0.917894581964368+0.233683817489879i
0.99819961473938+0.910115343842034i
0.493102861507488+1.8532645827647i
-0.630059067994718+2.48933784510512i
-1.84852087363589+2.51761429548416i
-2.71499621583536+1.92330679430615i
-2.92315985418371+0.9382785619881i
-2.58818517421081+0.185003652982195i
-2.18379718092523-0.0665494604013043i
-2.06758029562822+0.0229641265936821i
-2.21151432395189+0.0509018178931275i
-2.39050167625625-0.242661864796068i
-2.20394798769722-0.887402110813038i
-1.45318534516868-1.6447867136012i
-0.442238377051922-1.95938177651174i
0.544520691214544-1.69409994601777i
1.11444488827437-1.04134345903929i
1.22451381831914-0.264618584145689i
1.19582849831512+0.174814998386442i
1.17677449009842+0.145650639469392i
1.47703325559263-0.0308148158942672i
2.01851633242779+0.0135151446720869i
2.42011105836243+0.440053584140806i
2.53904818220302+1.210837008338i
2.24758686558727+1.92476111951044i
1.67057682436295+2.23607198209983i
1.2459232389515+2.10337266756027i
1.08594143681433+1.73057663038335i
1.06322538304442+1.55235709025693i
1.06712206544612+1.63504712602573i
0.773646674050699+1.96575084553353i
0.195310325868553+2.24469995870109i
-0.505455989570089+2.05356216854979i
-1.08623456674382+1.39506627518364i
-1.29314539437735+0.44803698718151i
-1.21328260027014-0.30751139129649i
-0.918292848102302-0.706348426081052i
-0.698425718525679-0.770406030134111i
-0.727257403003087-0.658636707405306i
-0.902665301216977-0.796899127363543i
-1.0430526718244-1.26518552382217i
-0.904389931169432-1.9302670101109i
-0.50264351740146-2.39275071539749i
0.0443505419140219-2.40159544769188i
0.513314680070009-2.07245402766952i
0.738204559720743-1.61569162655011i
0.732160777505878-1.17266912982197i
0.586315321427246-1.03737805508823i
0.529129423004459-1.17859971344963i
0.620463691148404-1.09493735938955i
0.78633836409376-0.808075741072921i
0.91578798127046-0.234266090451686i
0.805255835744587+0.400693132056934i
0.471256571612824+0.730747205531285i
0.0721943696714925+0.82244462503362i
-0.197435845410725+0.64311566634827i
-0.218003136745+0.501276623619919i
-0.0700894583349097+0.612293596484054i
0.154910056036987+0.959833961462521i
0.166216270296102+1.4537809574046i
-0.133139657501048+1.78662533613278i
-0.523264306785263+1.8012160246418i
-0.843112173115943+1.62286308263088i
-0.923421964677666+1.47439408271497i
-0.841350038695562+1.51399340296676i
-0.760755123046354+1.80789719319248i
-0.844722141754924+2.07100358726376i
-1.27779188008703+2.02918585373031i
-1.87577059358503+1.6283749222726i
-2.31924156479765+0.846021413064238i
-2.30467176481043-0.0203375456452904i
-1.75982787450064-0.728550688311406i
-0.985257130334099-1.04730529148643i
-0.312803056988797-1.01340689902828i
0.0433085194017654-0.966035694040417i
0.150031251598567-1.0934027341001i
0.285289077820986-1.48510609643988i
0.716369739516797-1.94230163174219i
1.58521442880529-2.15092680736754i
2.6949596525068-1.86658634697927i
3.52817108220336-1.1260409998141i
3.81644208622482-0.0996075446977642i
3.47549835187126+0.840802713015742i
2.68901862095256+1.39198571036252i
2.01525189758654+1.58160377333947i
1.66634519601396+1.59769478353597i
1.58135465478848+1.68313907139792i
1.41613997392833+2.00420736494502i
0.792293345276799+2.50777608826594i
-0.304363576878568+2.69426638308014i
-1.63137197930817+2.29733380746151i
-2.58240156385796+1.36889272775358i
-2.79830519188852+0.198206662350562i
-2.4188195653336-0.73073320426587i
-1.78173909045919-1.1864728871966i
-1.43532618171863-1.1884484932934i
-1.57257928660486-1.07217063198757i
-1.89836638000136-1.26648882421526i
-1.96607840603258-1.87053839863234i
-1.35661016995902-2.5745170217783i
-0.226350623912077-2.8740086660812i
0.936654648666589-2.44947175216573i
1.57850124586744-1.36707966575636i
1.29791895969479-0.0807201610061103i
0.395576339555255+0.722540312703861i
-0.447772595458658+0.761147985485945i
-0.750571945496505+0.279320669704139i
-0.348962297752413-0.248626931555855i
0.351673572253892-0.249680623738892i
0.757801918384735+0.467623591972883i
0.528947864252858+1.4069125205817i
-0.349168820985595+1.95141578825332i
-1.27626228417218+1.7463885785424i
-1.67701003300526+0.842754970854416i
-1.27426387239384-0.176884683597462i
-0.283750767174096-0.677074763880305i
0.670448023493018-0.362061225754024i
1.0976210701265+0.467712109538833i
0.841052743653443+1.28363171347267i
0.315022157527186+1.52245502812923i
0.0562897937908385+1.1138265311168i
0.30527466016518+0.550381087155394i
1.02519524141241+0.330150457916559i
1.72171868566443+0.915076572263152i
1.79623873268384+2.02877286686555i
1.03626582180245+3.05088704061741i
-0.234484176722813+3.42881074234485i
-1.4186621864547+2.79325580955812i
-2.06597058412052+1.56287670902124i
-1.96953752886519+0.384412014028354i
-1.50460917002382-0.228609955940625i
-1.18321728215359-0.155496515610521i
-1.30444761336529+0.0214713414154888i
-1.8672938033896-0.254454860928405i
-2.3617724852034-1.25143800700705i
-2.21898142534356-2.81827541865042i
-1.22909385309429-4.15664984806833i
0.38660932578728-4.66499928905678i
2.00890793372808-4.15133368976471i
2.95273579073654-2.81165166929837i
3.04513505916634-1.57648678274875i
2.61633325905949-0.946574950341351i
2.20720574142144-0.864976927355115i
2.29371414812013-1.0835858082541i
2.90824965872966-0.735042045306775i
3.52786745844747+0.469504090416626i
3.3915317367156+2.19351542285776i
2.16316063636962+3.81266488454776i
0.155223738699849+4.42994892422167i
-1.91566184172441+3.87471870664744i
-3.15525693855969+2.49623326380606i
-3.30622715438518+1.11847261935884i
-2.81088047569068+0.445758738683525i
-2.25231374892779+0.434826478853625i
-2.26151698052708+0.800666262326148i
-2.95318319682037+0.789713738141156i
-3.75090845348129-0.038685070559477i
-3.92561938578716-1.4190227487834i
-2.96885962643344-2.75541516319814i
-1.20217546613464-3.21695346547521i
0.530285434027524-2.57957190972179i
1.44874608341571-1.20040878017819i
1.16849467776912+0.159202028595819i
0.197586770494447+0.711006096109932i
-0.65605778212919+0.399650567039858i
-0.68569829370303-0.326144380551611i
0.156037688949753-0.812304585563804i
1.20169279044309-0.480526214572153i
1.71945202490221+0.549816802754136i
1.19724158986542+1.5938330943637i
-0.0765914649920151+1.9148991684873i
-1.24618924453915+1.17967213099015i
-1.48527977003264-0.210052053564554i
-0.512847431913844-1.46542828793148i
1.10461407945383-1.82984473091753i
2.42810180475621-1.14448061903492i
2.77338317806152+0.0847472167475765i
2.13453394235166+1.11629324507186i
1.10414571028808+1.33121231639636i
0.553642248138602+0.786033528610704i
0.917549628144179+0.0657270488639304i
1.96391962888375-0.120889268508553i
2.81864277681889+0.70113657885957i
2.62029361245963+2.16428396735423i
1.3182109294046+3.37246713548645i
-0.704693145757504+3.60687704093072i
-2.36430905505627+2.66237967436692i
-2.91168787806982+1.03948641330108i
-2.45090504449163-0.357966819713359i
-1.53051989962936-0.806639415638312i
-1.10952920220928-0.337301567352445i
-1.71815305949679+0.302077862975692i
-3.0014280889007+0.212331030749818i
-4.04837969546352-1.11058171754866i
-4.03499088277273-3.2379484257878i
-2.65416333580721-5.10332765739i
-0.497581956007229-5.78265767739281i
1.49185150570123-4.91206456615347i
2.37258756367455-3.17191290133998i
2.07148599128444-1.7183520477837i
1.31507388221069-1.27764829312392i
1.00058246127036-1.86452556501668i
1.82779982209011-2.58948432871827i
3.36908618448648-2.37082233265831i
4.78334074443349-0.762279186610159i
5.04789092611085+1.79775126414906i
3.77510801975295+4.19623030071857i
1.64137643245589+5.31792412767365i
-0.462773619097742+4.91812111495684i
-1.55290102203123+3.66578184094273i
-1.52345948418936+2.63915525905667i
-1.1164987862976+2.59908589450151i
-1.16182196715967+3.44062587051748i
-2.31942892621506+4.27859589922341i
-4.22676159869656+3.94884762157657i
-5.85496148774572+2.14912639203788i
-6.20467134802439-0.515663275099986i
-4.98178000771899-2.92819392723553i
-2.84486744684147-4.02612930865356i
-0.749780291428443-3.68721329695246i
0.276612010100041-2.6156665359629i
0.239774781552606-1.87629313099714i
-0.104908683606638-2.1476145091523i
0.0660381839520205-3.17326871109203i
1.38764208548284-4.0473824024034i
3.42339730679242-3.81310184533478i
5.18053380753385-2.13265966779027i
5.70587231400705+0.348685482937871i
4.65059943691499+2.4430244403512i
2.64552019627161+3.23396456715635i
0.842791961406711+2.62585696275067i
0.121427149117692+1.32405054278176i
0.579654115475877+0.364648087648453i
1.48490690365055+0.47466578528319i
1.85352260300847+1.5055240003894i
1.05191227868405+2.57160628724449i
-0.701253047344927+2.75085298685549i
-2.31618410547567+1.65529582361804i
-2.86136594743827-0.26761218984385i
-1.9391964505387-1.96200012608166i
-0.0962204822129498-2.50153923280532i
1.49624462403646-1.67860423007452i
1.9449578106374-0.0693651301242924i
0.935453756722814+1.31777179511814i
-0.785126800781635+1.56820127909908i
-2.05869686062305+0.638182130321471i
-2.21249827226361-0.664676104183433i
-1.2425850710818-1.43253634113304i
-0.0376698944902425-1.15567679025161i
0.28224885969531-0.0979652210237287i
-0.577390579207434+0.927845860687153i
-2.20233273934027+0.930098805099731i
-3.50578683285446-0.420635410395161i
-3.40107429932166-2.44937278110709i
-1.82929209302514-4.03720245995632i
0.48541416686237-4.28240768294927i
2.27820059145581-3.10946120795986i
2.74416003079558-1.25132159288391i
1.99168174114115+0.15895116353998i
0.847037944770012+0.392957227589422i
0.49839547827214-0.38696424328242i
1.42792382637132-1.18428427355156i
3.13095857976357-0.9689536536614i
4.39540207303037+0.672316507245523i
4.16308414032536+3.10888862018953i
2.30590684111926+5.03206523206607i
-0.30783343479043+5.47062363323696i
-2.30834564888032+4.12184084986162i
-2.80918935646746+1.94372034040176i
-1.82876908152955+0.344106573530747i
-0.375868610526637+0.15335945321728i
0.286640115521893+1.18802090404329i
-0.400357513716599+2.32542247927554i
-2.0017316355339+2.46200027723657i
-3.33327196344826+1.01669470320763i
-3.3242464048674-1.32461965525562i
-1.67183794012389-3.151160902538i
0.65176689982568-3.42118666951645i
2.27001555017664-1.99974510423709i
2.34602035338966+0.0378870415479632i
0.940564861567631+1.32128080096434i
-0.811123621204638+0.962497224030354i
-1.62572190593749-0.85610141945462i
-0.798153052279534-2.81293786679872i
1.18949478777844-3.51573292623445i
2.98866151895827-2.43697751019466i
3.52880724616326-0.323356509493736i
2.46343268676849+1.46269416216602i
0.562833495167686+1.76595078566865i
-0.737559131234777+0.453900146397332i
-0.608520767900259-1.3723141600773i
0.92322755455156-2.354433809905i
2.82646515199314-1.61682885225841i
3.61034251723672+0.527291008740579i
2.71917106632254+2.77392173257207i
0.52191771061385+3.79864313160643i
-1.75487414396808+2.98457152800069i
-2.73831093839052+1.00987966551361i
-2.13955505710255-0.729730609196518i
-0.625295988755301-1.18024003529361i
0.493827833847446-0.221598131112346i
0.300186676272455+1.216026801589i
-1.0887359969787+1.86542827099395i
-2.72010844194872+0.994724612518319i
-3.25713914040977-0.982436008380113i
-2.13016591254937-2.8640848505845i
0.165609460596091-3.34443762880324i
2.35419598963325-2.01759202009022i
3.14907176033068+0.291247149450057i
2.13759004802321+2.36502782848953i
0.143357922521554+2.95529960191705i
-1.49735460371965+1.99116411010034i
-1.85917603669025+0.466680689964337i
-0.806160357348215-0.485994119860811i
0.598860453405206-0.0922871492501599i
1.09393883184267+1.27542723419224i
0.139486399798097+2.59963527010423i
-1.83371358815442+2.6988176138812i
-3.55967738655669+1.09243054785819i
-3.80061601682283-1.44723385360327i
-2.18228327748989-3.58116507756154i
0.50335138443785-4.26226547822735i
2.90683545281745-3.24251137655574i
3.89516299276051-1.2671449889044i
3.35779309385314+0.402401754859173i
2.15092404281578+0.951696536140176i
1.44062190118248+0.430785014826318i
1.98523793140396-0.24395773531117i
3.3476139528425-0.0216319746306189i
4.46951841529189+1.49705050201022i
4.24744591010783+3.81208019472611i
2.26324898143798+5.80251622022948i
-0.781870477934037+6.28905567822575i
-3.57709939768244+4.92741891159744i
-4.86267022628996+2.44081279330134i
-4.41792436086302+0.00309633691297076i
-3.05022077819039-1.34853562486857i
-1.94727972834255-1.41232469405974i
-1.83779910075731-0.928919856787133i
-2.61584553497003-0.960438117768761i
-3.32643108807532-2.08863483210307i
-2.85513581824921-4.03765121598719i
-0.895130151379711-5.71356513743752i
1.97328991796116-5.93933948140821i
4.44071130127467-4.3700075841363i
5.36699472001389-1.63441667485774i
4.53827444832271+0.959218756525723i
2.69008327752378+2.22973582988607i
1.12043994839742+1.95618121643808i
0.730100079564995+0.959452388831327i
1.45806903473934+0.455668536044394i
2.36226797656348+1.20068623505586i
2.30476705413271+3.00467231630416i
0.747285714676129+4.74956659378455i
-1.80849639047437+5.10208128299454i
-3.99743715048223+3.61696547458182i
-4.70445102074283+1.01036774710735i
-3.60554308713884-1.35823385942655i
-1.4727050108266-2.18467091923915i
0.298790073419716-1.23745368264635i
0.644786391459822+0.584796874365026i
-0.522425668653194+1.83053775493102i
-2.05953317478068+1.48916628541527i
-2.77907459653829-0.137296173754859i
-1.98954757836987-1.90579516576065i
-0.0120756888804491-2.54217112473599i
1.78528209906556-1.49140120113969i
2.29807916456742+0.633313808360972i
1.12190432796804+2.32426301403179i
-0.953898307811961+2.47307216218534i
-2.46492457493021+0.951202178764534i
-2.40349258509177-1.3384310920495i
-0.687143984948196-2.78188431554353i
1.51615357091786-2.55001850332813i
2.88015265024339-0.841736073990688i
2.62829728087293+1.13185188148506i
1.07957042342206+2.03546758731583i
-0.47574414667239+1.34840876397285i
-0.978178118765895-0.379376543428089i
0.0655495540821871-1.73253150996439i
1.98517012014428-1.68437828350907i
3.31540543737613-0.0758652127070571i
3.11290702941909+2.09240318750079i
1.40614053698351+3.40452441794249i
-0.81660548058543+3.10211770177659i
-2.14658460264277+1.40570564607401i
-1.86836760618826-0.48275524350867i
-0.332926415251434-1.3200189172709i
1.25842405444247-0.576844829683939i
1.64241623419226+1.14453679321509i
0.480346106409611+2.52343150089229i
-1.52867410795188+2.59138830665871i
-3.07788279265283+1.23692053626584i
-3.17464662827858-0.713447827467348i
-1.79053577628407-2.0175765801252i
-0.00629135471672514-1.83502752041437i
0.869360311668773-0.409040949765298i
0.233495102918542+1.13100735445102i
-1.57711803756751+1.59774814415341i
-3.34917809689257+0.458512944258969i
-3.76653400839388-1.68171530021324i
-2.375351043108-3.6290611603806i
0.0444165508184318-4.24539494381396i
2.21950287532334-3.16197814284602i
3.011117627815-1.19755809576608i
2.24762091628107+0.46310810735317i
0.805888128049911+0.949313889140073i
-0.0716870862209414+0.214944374218096i
0.438644563862864-0.834565614687765i
1.9803990198018-0.998410479264779i
3.49228689351999+0.319853022048623i
3.72111296774043+2.74576604830776i
2.12652881739517+4.99907151961879i
-0.687490761807929+5.78601664067361i
-3.34962647123915+4.72338527188642i
-4.62158229982689+2.35944222040376i
-4.19550612872615+0.0322665476263142i
-2.74138923352674-1.18805628676573i
-1.56101331573881-1.11166672375466i
-1.47102362785527-0.319030901303351i
-2.36768556642744-0.141178592230137i
-3.250973016687-1.32997336417172i
-2.91050969309975-3.41986278226716i
-0.86293808256399-5.42220606795436i
2.34168205815982-5.89916787922363i
5.23775880182688-4.18382432323317i
6.51098103420997-1.06340728463067i
5.70136641200511+2.05541482465209i
3.51447819786317+3.82297065518806i
1.37370424020146+3.78715189081078i
0.326615453041408+2.70110034099851i
0.601652606363047+1.92146748057736i
1.24591098186138+2.32418843985774i
0.92433972518556+3.84545588989956i
-0.864296204627961+5.26992365558478i
-3.77332982932135+5.05755186283743i
-6.40196291621285+2.84257534498301i
-7.18545266020994-0.717779798458829i
-5.75421902565028-4.11405897705805i
-2.8717961072856-5.69569595998853i
-0.0393983077066778-5.10803731492073i
1.36505246111469-3.27474670551773i
1.13781143313973-1.73852296188039i
0.20866866332776-1.54553679124045i
-0.087322167743006-2.6197539121282i
1.19953131201966-3.76095519322012i
3.52652280957081-3.47454160639441i
5.41090290056619-1.22818934283756i
5.5400442104545+2.21055017757161i
3.43369000865143+5.06874024961358i
0.0135474011073434+5.89391255353606i
-3.05209442751636+4.41145248838754i
-4.26578744935517+1.62575310304341i
-3.45580834241847-0.730001423787047i
-1.68473555261834-1.40471130074526i
-0.393411210220608-0.513027623154908i
-0.666429703802111+0.72779344796414i
-2.1415311925184+0.94271393270281i
-3.47672973283421-0.529080661616424i
-3.3544555406601-2.9936225454933i
-1.26145782558129-4.87414509821532i
1.85141791704703-4.84669125939368i
4.3844013466246-2.79367211256444i
5.03422938343081+0.226460295346961i
3.54035858009611+2.66352416676947i
1.1099208751355+3.32863643377007i
-0.691671990122174+2.34804776107937i
-0.959082883219552+0.860320812663752i
0.139418393385319+0.13712959755668i
1.34662472594176+0.858018401792606i
1.30766165535592+2.53756170147978i
-0.304342028626646+3.79553473045585i
-2.75268226207533+3.45480078691864i
-4.60902687491302+1.39826954094553i
-4.64525233903737-1.49049494284155i
-2.78997200964778-3.63524026750018i
-0.0739324517510757-3.97478565117449i
1.95744566930152-2.6042457728505i
2.25378142149485-0.574534011211461i
1.02484835807014+0.691354319318855i
-0.526803059422277+0.520713655176515i
-1.17212332145831-0.797514659026762i
-0.265328153966035-2.17537945718693i
1.68376789908955-2.41600304001483i
3.26328020483806-1.03923459626962i
3.30195753900821+1.24945860667963i
1.55171384851275+3.03805358722714i
-0.989813150158443+3.24211303506836i
-2.85103671188338+1.64990019605461i
-3.01580673425988-0.714591844504845i
-1.49985620497418-2.39174740887303i
0.567280047710308-2.44195785587123i
1.76821551304044-0.98189808031571i
1.2735646952908+0.808424639486123i
-0.497811798195197+1.57582654851424i
-2.21357358511533+0.640206495709946i
-2.57073594720897-1.45875832292919i
-1.12873238592233-3.31664382435007i
1.31775288643388-3.57339603292071i
3.17784665759547-1.97443433992982i
3.26020760874086+0.524451457306528i
1.58749079834567+2.3843931793151i
-0.735018499528514+2.37577334562216i
-2.10900826664253+0.597277478196383i
-1.58438020354632-1.6195290842035i
0.468665395259863-2.65691572311917i
2.62721223138126-1.73802083869392i
3.37935637892526+0.615209838883822i
2.20640841230101+2.89057496105824i
-0.0815145759066307+3.60021143495457i
-2.04623048894977+2.35745164636713i
-2.44569531496129+0.163307263781273i
-1.10291843584142-1.33680223397411i
0.831877056977714-1.11537016842154i
1.80550552866938+0.647963181797976i
0.930215369759974+2.71952122324233i
-1.32376718926938+3.44616282505087i
-3.5479821702289+2.1177590503434i
-4.31717295739109-0.577960864578354i
-3.05744472708518-3.06491419217126i
-0.625306998166712-3.84822744048116i
1.43879456171362-2.77792255589915i
2.05314390336093-0.818585564595814i
1.00867662592529+0.558095542403548i
-0.55031979749498+0.308488416804654i
-1.14577046656114-1.28199430795217i
-0.0963420703167-2.95973612207788i
2.1882812601319-3.23526166750311i
4.22622655104086-1.54418856049573i
4.69065962569913+1.2658591905055i
3.10863223966313+3.70823341023895i
0.27864803895638+4.43391578605823i
-2.2584002185545+3.05399365437948i
-3.15840774378347+0.605344057683035i
-2.18079079632492-1.31747994537339i
-0.453297686196618-1.70596283149589i
0.726916900546632-0.668363509231432i
0.43729669466227+0.688245572235969i
-1.12730472454845+1.05983101427375i
-2.62328178433684-0.197704375682185i
-2.80047569109164-2.51314083851589i
-1.08807094507331-4.51272966471014i
1.77127590487657-4.91148594416824i
4.29898358254773-3.3178411497538i
5.27876475952861-0.609328218706285i
4.2908774085207+1.86460332971068i
2.23348250420153+2.89978003622203i
0.445726513612951+2.35271084928882i
0.00953073223368903+1.2166188661451i
0.867948506445352+0.636771943656622i
1.85049759254176+1.39875050334853i
1.81783293842276+3.09987490771918i
0.100515391822276+4.58119710398304i
-2.71633137717175+4.61938826552892i
-5.08708906042701+2.72506951418818i
-5.72373327627429-0.29640460486276i
-4.30341922070579-2.98905615618148i
-1.64710099327729-4.03918713568286i
0.671959745847547-3.24281219450106i
1.39224299892805-1.47973401922798i
0.531175043227278-0.161821818266108i
-0.791410158748755-0.310293816829079i
-1.1854160958904-1.70603792313192i
0.0486093599692096-3.17625003940711i
2.40767364633358-3.31512860720677i
4.42311306452983-1.54529733862375i
4.65766207387625+1.28285920608664i
2.81679614733586+3.63945704166007i
-0.08854009760012+4.19520764629428i
-2.45531086883546+2.69273894391652i
-2.93617536641979+0.161260161461625i
-1.4930019046056-1.79035662397848i
0.638573938871165-1.95741798935762i
1.89064113906057-0.482842252359739i
1.33923540145951+1.36189021833802i
-0.506850195020214+2.04716479426422i
-2.23117076198705+0.844275508429859i
-2.42402852171181-1.55791937705813i
-0.670414529494925-3.4846281542696i
2.04773939750316-3.60257026429099i
4.07067945696069-1.72124954257557i
4.17921164077434+1.13486807948865i
2.3541978073756+3.21500042324712i
-0.136622877851007+3.30104285996423i
-1.69482580326138+1.60491165682278i
-1.44169453735008-0.480296732081917i
0.267388914352942-1.49515017238617i
1.94800345981456-0.678529213858424i
2.27416221093384+1.35449320600051i
0.859723525153879+3.05662441106725i
-1.49287350102961+3.02079848750737i
-3.17766891783942+1.10292503900227i
-2.99375310495836-1.45960002006675i
-0.974926683489513-3.17504080704542i
1.60355324134816-2.85081111678572i
3.14896323254768-0.705745121567721i
2.73703078050162+1.83627346403774i
0.755423691176546+3.17258969340299i
-1.42418932657336+2.50912504132116i
-2.3986006407917+0.510861297558494i
-1.60462057325217-1.35430998808253i
0.240122586338909-1.74674766268202i
1.67577449142003-0.43503894075071i
1.5122731596786+1.64062288190668i
-0.252803681061196+2.89487491318727i
-2.51872014304075+2.29754516443824i
-3.79095156498927+0.0853049181503137i
-3.16292357080935-2.47567217010629i
-0.964711716355503-3.78507128493823i
1.51949627176316-3.18151862323895i
2.78914356106573-1.20281207887877i
2.18063560228401+0.819694773058404i
0.387292498253187+1.49886610623123i
-1.15416403175632+0.49218279734173i
-1.24113602597439-1.36876497134134i
0.297201389808368-2.60566544382185i
2.51006112232134-2.1313145399016i
3.89087556092234-0.130870289360224i
3.33785613567372+2.32437788702525i
1.18886797293171+3.69144656692958i
-1.3047419226141+3.07266766140988i
-2.68001475325413+0.958482384665853i
-1.99383075131726-1.32334571091249i
0.144511860529896-2.27325471298855i
2.27114554588361-1.32659471898738i
2.96874006963457+0.82043315088628i
1.77661896074915+2.69369836746334i
-0.379385524230547+3.02064631107271i
-2.04850409819933+1.66053120179221i
-2.04706671474392-0.403042579137128i
-0.341087237768791-1.67231036157594i
1.76048554007219-1.13754110645107i
2.71523425345886+0.917996756886161i
1.71445014612558+3.16098214721432i
-0.842284801669695+4.09491664369572i
-3.39229897720399+2.96702012397254i
-4.37455403099732+0.396113575077881i
-3.22805803531743-2.10417119172444i
-0.872695157809427-3.05765303949617i
1.09766102415034-2.0940855757127i
1.46474749774278-0.14531487123363i
0.016047743532129+1.20642777283794i
-1.87484187770001+0.754607687961786i
-2.63148060911627-1.25013238238841i
-1.43117854359226-3.434795019565i
1.30868329439731-4.21432155891584i
3.95164875388812-2.81678712007788i
4.92104194302843+0.114999994908086i
3.55311817595096+2.87012010494594i
0.843758115336592+3.92592333970823i
-1.50074875849993+2.9036946593832i
-2.09937568496487+0.710250423967393i
-0.789841273582139-0.906115435602407i
0.979761589451165-0.700556568738062i
1.78432232754005+1.09232743494148i
0.693498268232214+3.05490787450648i
-1.87486620581342+3.5985665533682i
-4.16654908820612+1.87052829465827i
-4.64194134420516-1.30042088288618i
-2.8698861821522-3.96765176680187i
0.159556272439306-4.6845879862847i
2.68982809118709-3.14818324325832i
3.28660635658762-0.486144790578822i
1.96497555959051+1.47833239051551i
-0.0528177487531478+1.60760649205594i
-1.13076998125643+0.00959380396240693i
-0.348127561224161-1.92095842503566i
1.79725482794386-2.47450574050475i
3.82186344583666-0.993381399634711i
4.188956155043+1.78412936457465i
2.5123650430939+4.16010449937868i
-0.275436508471344+4.66018410141376i
-2.51510470915994+3.1561478967939i
-2.96638498619556+0.686501735923012i
-1.65433127699833-1.10698514140158i
0.30379569315151-1.04166381734167i
1.42805486140047+0.549748208989475i
0.800665713319525+2.43539310871364i
-1.17444452686141+3.12562631525455i
-3.11152570545971+1.96934651136078i
-3.69749348195489-0.287646574452779i
-2.54228106583209-2.26192222543977i
-0.411429698211981-2.66619215297756i
1.2879113305309-1.34740115024831i
1.39658717349673+0.680668939069996i
-0.0612767941252187+2.00086512812994i
-2.09719199685271+1.62834332345196i
-3.3014545267347-0.282619046318295i
-2.76332558688212-2.48218167963281i
-0.776954635187222-3.60333647443387i
1.4150619296003-3.03075617110221i
2.52241446707885-1.204373904294i
1.99247609778284+0.614257207281432i
0.293026791128041+1.24211600312206i
-1.15293794218989+0.271887451045931i
-1.2297218739866-1.51709510354286i
0.278096653972061-2.72839942403937i
2.50983448617449-2.39038189989416i
3.97054713062051-0.463506856061087i
3.65682834045761+2.00447119422208i
1.69511064106271+3.54789814090086i
-0.755107282874501+3.32969121392156i
-2.23389908545308+1.59498457229597i
-1.89224869731717-0.433996457559553i
-0.180053299491557-1.38315499354601i
1.58896488181595-0.667275063479138i
2.03872604286849+1.21328230837108i
0.70637735787602+2.78961478342502i
-1.57416525826024+2.86958413162729i
-3.26704388796615+1.25160825839255i
-3.15663291843311-1.15296435304666i
-1.2576621482552-2.70469941108825i
1.19155686012984-2.44440027566327i
2.56896849551685-0.543881898315667i
1.97128057235101+1.70676622104212i
-0.161246390404108+2.77609029005048i
-2.32885342754105+1.9755337034336i
-3.07527114390849-0.182622075708042i
-1.90002363381658-2.1077965291725i
0.331806252263944-2.44703178336188i
1.9331062364003-1.01028653942661i
1.76465551479564+1.21573096052494i
-0.152244789677755+2.60852015642599i
-2.53052727759319+2.04533340796699i
-3.66211314909504-0.241526887491044i
-2.73378311940581-2.69628244838936i
-0.294641689592674-3.75052792901826i
2.01507880310675-2.79144341068032i
2.75622779703258-0.38734712043232i
1.57128932531151+1.68482641873763i
-0.667499631164501+2.01314006205058i
-2.21495572265128+0.570084130762219i
-1.96471012292353-1.6421317635938i
-0.0940704289055872-2.96040055855798i
2.15922404797505-2.30935411252595i
3.13843809635506-0.105918174923691i
2.14391167246017+2.17631000155989i
-0.164959844575133+2.9961044004409i
-2.21807954362846+1.81222990590012i
-2.69148744643928-0.539219293610399i
-1.32702597173753-2.51013485859031i
1.00956113024272-2.7807001602302i
2.66300795839757-1.16790970700064i
2.6064436695699+1.12143556447123i
0.985413673403774+2.46167814503368i
-1.02878187894508+2.08728060849798i
-1.88732164404399+0.302832951626169i
-1.03300149759346-1.6211189672466i
0.968229241721136-2.08611516298667i
2.76012834846745-0.760009007441219i
3.00288925768343+1.62090469532696i
1.43517992571768+3.5850515791669i
-1.05735586192224+3.78264003278689i
-3.01315024046778+2.23985418112742i
-3.38986180831686-0.143045580947073i
-2.09290906506628-1.85548644201632i
-0.163416067294883-1.93790763538122i
0.905949633389424-0.617883676358388i
0.498545558074766+0.958946797441762i
-1.0993732030779+1.44776384995401i
-2.66988617299358+0.34081345776i
-2.93489653694045-1.81321426200372i
-1.61711066778868-3.64033187253998i
0.733710334930009-3.98491144144037i
2.73519472686857-2.60783300367108i
3.25461707501833-0.339295777155738i
2.14024759122684+1.44170363657386i
0.245101590458673+1.76119782036312i
-1.02053559893442+0.672732495663615i
-0.899679800532821-0.827381206294278i
0.459784869727509-1.49604914530742i
1.98103226524424-0.724320891548205i
2.36691485351306+1.13213750736142i
1.10232712401009+2.83155150826233i
-1.24284526923404+3.12937020898892i
-3.23476867393129+1.74307867878059i
-3.70727607101347-0.621346170665474i
-2.40916249940361-2.56619849655114i
-0.180284637808252-2.97661593063841i
1.53013491889938-1.74720586978984i
1.67910669712716+0.107904716569711i
0.283848031591826+1.22312315991631i
-1.46979402397434+0.765735163114558i
-2.21461092988157-0.965789773025301i
-1.25560965653905-2.7763008117251i
0.961841755069934-3.37261559406275i
3.08717623165114-2.17427253909992i
3.72433437858797+0.126333029794642i
2.5208630230765+2.12417796140413i
0.397832078114791+2.63180640186843i
-1.2893581012793+1.46203620600227i
-1.36887669011631-0.489783431121868i
0.18821587059342-1.68672590251365i
2.17676529158289-1.21622510205425i
3.10371910945883+0.620429112588505i
2.28306070620173+2.73465014294394i
0.105541812022972+3.67312718926219i
-2.05759312686406+2.79254496079918i
-2.77720899714038+0.743287989808728i
-1.79583155949534-1.12668245665776i
0.137190941579366-1.53068332941908i
1.51024712515259-0.264176095455155i
1.22625048365477+1.70736099317755i
-0.639114132981893+2.90424125921166i
-2.92051249252438+2.27565949373741i
-4.09414752036741+0.115914413923162i
-3.47847052377894-2.37360665304511i
-1.40995104270299-3.71407637289811i
0.767304103129212-3.16599560054245i
1.62478388241967-1.42710952971963i
0.811530538264381+0.161177692634825i
-0.879352259182836+0.345519320993658i
-2.07177867958529-1.08648268590377i
-1.60792223572649-3.18236686605103i
0.41839941202573-4.48227822855643i
2.85433680080353-3.91810503120835i
4.33369380428517-1.75551853949319i
3.91934711536902+0.732698191989878i
2.12194898734445+2.14981992469763i
0.246204743017419+1.73697961873271i
-0.516853999057259+0.0832380844878873i
0.343138106256852-1.30411531163102i
2.10319838342591-1.30077407021586i
3.36104501308966+0.335437357007818i
2.99094472394005+2.65260060735291i
1.05985874968205+4.16653154863318i
-1.36887004610648+3.8967309069888i
-2.89570855780754+2.01180269540738i
-2.66901101331417-0.201063750816177i
-1.08961800389206-1.30059746026318i
0.594567202025201-0.715209866252737i
1.10422058986151+0.947610343187322i
0.0328966295097075+2.4222920576404i
-1.9412256603158+2.43518049281495i
-3.4542129728466+0.862448092986182i
-3.43969067466783-1.40996047552909i
-1.83354801957628-3.00644995355939i
0.413785169918804-2.95831247439416i
1.8449233285486-1.46241846628179i
1.70692716780763+0.465661769099403i
0.265804347075083+1.29138520474133i
-1.33618236915593+0.583921875796656i
-1.76842091870054-1.06127732770305i
-0.677164390347866-2.62305672327614i
1.34557506021252-2.84579398129111i
3.05260082198255-1.50447087151714i
3.3329793134528+0.626371377407338i
2.09466615643045+2.26555948009669i
0.126085506028069+2.39197986552756i
-1.2492235804225+1.14797672111504i
-1.19990608569744-0.499770807563235i
0.117938631150534-1.38550391918546i
1.68820861920243-0.835960122001238i
2.20573174900868+0.706137750096004i
1.2576839040821+2.18554671492486i
-0.629983271587384+2.52428652626394i
-2.33351952758676+1.39091222238138i
-2.70022161892886-0.574050339570001i
-1.54628774083454-2.15876683897707i
0.325010494120048-2.41797243725762i
1.69534346039415-1.36407423392136i
1.66564547252387+0.215216048605122i
0.408963599881618+1.09493935235643i
-1.09827835444563+0.6336577826354i
-1.68516081921541-0.897952464043361i
-0.765420206480246-2.44563784305516i
1.16904494555319-2.84543558441155i
2.90681532766629-1.76366023101119i
3.35045176903122+0.302844261908808i
2.19417015041801+2.10729844522191i
0.182148508822117+2.57608853191764i
-1.33515944835967+1.61161704602876i
-1.47712159112682-0.049142644106112i
-0.293081718742136-1.16390148603088i
1.29370210875787-0.861429117772111i
2.03465098950414+0.675935858416217i
1.21502182187535+2.37512494222573i
-0.691092581647442+3.05063539933258i
-2.47755035460517+2.12288655509765i
-3.11012753491245+0.135452752848483i
-2.11534638299667-1.63942588672294i
-0.168387273596323-2.16672006656295i
1.32804104712557-1.117767589983i
1.43330933162595+0.686622429192573i
0.0934096128038602+1.89309636065539i
-1.64557916360999+1.67021349954016i
-2.48968877479866+0.0307684802436035i
-1.88802814888158-1.8542541253109i
-0.0540793902316022-2.64085631623942i
1.7583951005454-1.89002678634876i
2.31472514436711-0.021986583633811i
1.4028570363276+1.6331666128586i
-0.366060449685588+1.93123259493893i
-1.73344591964511+0.748539068995426i
-1.6779680486823-1.15268068679481i
-0.186355269974552-2.41743624134216i
1.76031801184143-2.12733693986731i
2.80614814852248-0.494274527129403i
2.27662637629768+1.38858738386688i
0.689291606727054+2.22545430052874i
-0.91583531201491+1.50056308025914i
-1.45857496311472-0.201965535564969i
-0.46660857790188-1.68270576391667i
1.27541348615494-1.76096217835505i
2.49694225726722-0.407214966364247i
2.3349994809869+1.44323036281272i
0.846615776375717+2.60191670214394i
-1.04410318577232+2.22327890776868i
-2.0855685183033+0.532326548359806i
-1.64176992591741-1.33010363187305i
-0.0381496481860733-2.08048503159901i
1.65406420204078-1.32147398858347i
2.14352972169797+0.396697747448201i
1.18072822944035+1.84983940516202i
-0.561271153461553+2.04419448072228i
-1.90141309780374+0.894344892994275i
-1.91051199522176-0.882107390208574i
-0.607439054385557-1.98936028019331i
1.13475679062496-1.6490696508715i
2.09774940788396-0.107851413127194i
1.63867537316789+1.63345339719845i
0.000652642912437351+2.45832201763963i
-1.677357177476+1.86705875180416i
-2.40842543351071+0.28372833748683i
-1.81502432923318-1.17634451142011i
-0.313391435257403-1.58633364442464i
0.916514189914494-0.72281903563528i
1.00921562620758+0.732088281313799i
-0.141331019347597+1.68066415158723i
-1.72826644480643+1.42244639556345i
-2.61389711837484-0.0259878158370438i
-2.21480405808538-1.66261922106154i
-0.659813640324776-2.47372878441733i
1.06807836880754-2.08079779834135i
1.88138229952275-0.698550421869499i
1.37319569404376+0.702189494776315i
0.0312262847119573+1.1601862161859i
-1.05751286916582+0.37494091343018i
-1.12049534173841-0.979970235793276i
0.0795052535967379-1.90271600912282i
1.78224803168378-1.75707473229325i
2.85405639554252-0.391573253718361i
2.64137694566421+1.39459688062391i
1.23420196632901+2.49203195852774i
-0.393187033067008+2.2885981090897i
-1.26575098296076+1.01209615579748i
-0.880227949410386-0.360853603075839i
0.406662501991976-0.901153168868543i
1.58277418952106-0.254235659804412i
1.75540342863571+1.14852984863444i
0.67579680551739+2.31060941694256i
-0.966472527294215+2.32290764901317i
-2.10542264244692+1.10348612518967i
-2.01950260076056-0.560724166199005i
-0.754022866879487-1.65225511651927i
0.793527044061871-1.50510464942503i
1.54216210667453-0.286701292724216i
1.06936025177479+1.12691520000783i
-0.360636060207741+1.73467487955251i
-1.74332280272861+1.04510928537223i
-2.07377015857865-0.512045239144588i
-1.2294378423962-1.89657734113125i
0.370656366399007-2.14258496478927i
1.61955331190316-1.12508611184258i
1.56730847903274+0.458462658067225i
0.378272300694574+1.57601413636816i
-1.20029981984858+1.39186900558542i
-2.12870791296053+0.0426145253918348i
-1.7196980700388-1.57026888497468i
-0.308876320552323-2.39034594324112i
1.14328820544846-1.82688994497578i
1.72753515801921-0.331025567485895i
1.09689457464849+1.05405133244274i
-0.319955642739579+1.45772675190171i
-1.45025532453543+0.57064968334215i
-1.49094566717461-0.919265687981889i
-0.446117345122595-1.88147196090787i
1.07016634291232-1.65000774184344i
1.94376576362964-0.302798066764858i
1.58360361843125+1.27316481948844i
0.310487660227131+2.08262843166607i
-1.13390133831971+1.59609529206836i
-1.72507881777332+0.179625330533319i
-1.04845767944683-1.12805263696918i
0.359488328779812-1.43570688653921i
1.49861200240547-0.515211512181309i
1.57344661429695+0.995475993599884i
0.593931358376026+2.05935241066969i
-0.861231588384459+1.90508131738006i
-1.77825197844629+0.649331040799216i
-1.49713911145466-0.812163989627085i
-0.205201517293591-1.54108059368758i
1.26526575186841-1.01564913669686i
1.86673295069931+0.365120584610683i
1.23707938612285+1.65959744653342i
-0.172779158497483+2.01919098333895i
-1.40960001327555+1.15185397735174i
-1.6470700668878-0.257523021433309i
-0.715000715216597-1.32087960930009i
0.707064984638234-1.26733483867436i
1.5899789580445-0.128124623540057i
1.33001556268732+1.20877137921583i
0.0318610521068042+1.87767616520009i
-1.44161145965636+1.32893777372719i
-2.10855133666824-0.0741216135968142i
-1.5058487752185-1.448951317819i
-0.0938017294931771-1.98289156136565i
1.13969928271105-1.36442795618067i
1.45870449767667-0.106496107912162i
0.642569555678076+0.865454158645199i
-0.685507885549909+0.838239956497525i
-1.56778887016724-0.183374794006731i
-1.30609048922073-1.51751738054742i
-0.0198809393755126-2.27256125502624i
1.41017509788852-1.88237626634732i
2.13032004526159-0.586582951724438i
1.66273143067101+0.775376371739103i
0.365610784786067+1.39608342441914i
-0.864029639443622+0.94980669446554i
-1.20273920044486-0.143575668328416i
-0.482750395073349-1.04897049036474i
0.681597620813161-1.06693947466431i
1.41438575049724-0.142060399709372i
1.14364058017372+1.12664842382721i
-0.0506697050009328+1.90548919680202i
-1.49281427920746+1.62998952557769i
-2.21700963456803+0.398029463201714i
-1.84140070905232-0.968882574516765i
-0.658644086828485-1.56370656110477i
0.51163603129784-1.16883497796832i
0.87740452971942-0.124976549176708i
0.316616748329171+0.830579549904327i
-0.789296585222136+0.948232385737602i
-1.5102165261794+0.0768836271684037i
-1.2395128774476-1.17434716650109i
-0.061036417228484-1.93411609778232i
1.38186563884865-1.66047691060653i
2.19823675146303-0.446236233815972i
1.9529245978974+0.99863799931962i
0.842120411605122+1.83400985355498i
-0.33905253471827+1.57060993923824i
-0.80189148547521+0.545372339150459i
-0.284423618690873-0.39084401272074i
0.786589856007137-0.522507550972998i
1.55811898973599+0.345081246422915i
1.36690487478797+1.64919040228073i
0.236050858896661+2.51449789774973i
-1.2648953105882+2.32253925962444i
-2.24570320023426+1.09694325595003i
-2.15948383566171-0.412327198680645i
-1.22847072674924-1.37345441956995i
-0.0708971494214615-1.31408712693611i
0.450171238014965-0.429226694079855i
-0.0196809981054537+0.371319250006114i
-1.04392562114904+0.396026514231535i
-1.82891858831608-0.532963674389837i
-1.66731695716813-2.02436843975938i
-0.501052307952099-3.06490254533319i
1.06835065112146-2.98130992541182i
2.20253143876476-1.89722757332889i
2.32922773035401-0.449288742628284i
1.51338913082637+0.469739590881028i
0.460963454045556+0.377412512037407i
-0.00476201139554079-0.455735511731614i
0.454029086922948-1.24702802196319i
1.55254647950053-1.23014682334039i
2.40202724404745-0.253142444849599i
2.31221782564672+1.23235196204175i
1.28658992208308+2.30805978277713i
-0.229742259002567+2.30993349966706i
-1.36123824338149+1.44845700829872i
-1.4711369292898+0.27004404197737i
-0.71286497389122-0.423223307305175i
0.1970088782823-0.130144654760495i
0.520800311492507+0.830565857878346i
-0.100993114727702+1.7490227464202i
-1.39014791306645+1.80913603246697i
-2.45504280926841+0.871681006091748i
-2.54922330692153-0.475820957833079i
-1.65310473033421-1.49390337192634i
-0.364191527556642-1.57815787927012i
0.515267849753068-0.77405889808426i
0.466481520521659+0.257006908439231i
-0.418033426713506+0.779072455465367i
-1.40895457835053+0.337056351651981i
-1.72901556557459-0.807932975469481i
-1.03118261695088-1.88796354253215i
0.397391248489062-2.20446689581983i
1.64005132128873-1.5042376619022i
2.00910710506004-0.258937029506737i
1.41455261042859+0.769114130616058i
0.360681122078168+0.946457886744575i
-0.306759985244678+0.301509623682713i
-0.104521804711001-0.58900253949027i
0.851377414955824-1.05483617318212i
1.94792657323468-0.586606895219563i
2.37431330219596+0.57736683928224i
1.79143847102715+1.76670834529456i
0.517502113116952+2.26317501518755i
-0.711651288957229+1.865946049743i
-1.19308559493636+0.854321657148256i
-0.817098064193098-0.146923138435229i
0.0413364090469945-0.423945458926999i
0.624799353693131+0.0488960024180257i
0.379906232608166+0.848672743534271i
-0.519669628057417+1.26257380857065i
-1.56075033362546+0.837858217183453i
-2.04523993994366-0.334947683833239i
-1.56835886834649-1.60608537641831i
-0.426262764740784-2.24744276105014i
0.737867340151719-1.97991802040028i
1.22602047191937-1.0199641771846i
0.887587046772339-0.121660579075065i
0.11025187011578+0.142089390932927i
-0.469294532479023-0.395390371927625i
-0.279198374280981-1.22280055627244i
0.60471287758034-1.6706223194483i
1.62380598115166-1.37597937495036i
2.09454334518613-0.221707382201056i
1.72371776703777+1.06751538934079i
0.65332412773562+1.72507168222634i
-0.457302577196418+1.47729767982501i
-0.947794545133563+0.579555311480444i
-0.65735167890542-0.235428853306504i
0.148925529945441-0.39693423626341i
0.665203341124919+0.240629799411822i
0.494812709061247+1.23300504006343i
-0.350694453395288+1.82231666869609i
-1.49462722839061+1.57151995297098i
-2.13620013829196+0.56686178079333i
-1.93674876853569-0.692438320580891i
-1.02988458016986-1.4207697161303i
0.0200757323074764-1.21146158416318i
0.514403067035095-0.374613689953873i
0.242329003656158+0.451253283840057i
-0.487631655107593+0.648740764086704i
-1.06460873356259+0.0167362626145808i
-1.00736665562311-0.974383499193335i
-0.220093069187349-1.59897469771577i
0.901481600979341-1.47420122280427i
1.67733542162103-0.610403651741492i
1.66260966957717+0.468003514139217i
0.938661305505987+1.07867080409649i
0.0826040866621053+0.934846980429161i
-0.310526195645586+0.194878691707852i
0.0429422950210796-0.533991265381809i
0.873241505825151-0.645912266295229i
1.56567169588712-0.0600214809353721i
1.66976034504646+0.869594797487474i
0.998472194375414+1.58960629645119i
-0.0946059766292406+1.57295732553666i
-0.857508472919426+0.868177401224389i
-0.872415131017349-0.0413110307323518i
-0.286037002010892-0.630393067074228i
0.481987562001237-0.502730221864841i
0.888275851930883+0.174389205191286i
0.523866838618169+0.83238246927332i
-0.3517391402052+0.975807794341418i
-1.13050483896074+0.406980617358268i
-1.29466626206537-0.564140273482329i
-0.705627993055619-1.33913619857022i
0.220998781275451-1.42586371688126i
0.937366155950012-0.822950753408709i
0.924037094344711+0.0318034415101559i
0.225442165089013+0.577622141837571i
-0.603341237800094+0.423632663073887i
-1.02782722079388-0.287484470029755i
-0.738535245460963-1.08227024780495i
0.12383321901023-1.34794840347558i
0.97847300142284-0.92595264852444i
1.18672225433723-0.0446963857060975i
0.665957259394589+0.800365007145815i
-0.249703221637153+0.998462265189161i
-0.987500913886269+0.521442469862164i
-1.01192171287739-0.245518728344418i
-0.397428263481602-0.790104953954996i
0.419553475221638-0.712140878627733i
0.879019951349981+0.0182205875734089i
0.552871051096069+0.863200551222052i
-0.290437742065699+1.25029750095916i
-1.0871231155546+0.918065820475777i
-1.36587789734081+0.0824454715420284i
-0.955777760590758-0.69574749738487i
-0.0815984289670041-0.942793666421557i
0.640533801623066-0.495003323800602i
0.68013105634537+0.262451068436461i
0.190659192882794+0.819275458914167i
-0.502434588935179+0.719993863496663i
-0.86147836081273-0.0229879319041878i
-0.492634352686334-0.83191882193265i
0.386831926164529-1.19181616086095i
1.27718663229967-0.819242303235893i
1.66035200235186+0.0629220383206914i
1.36124486170386+0.942150717251841i
0.636594095256277+1.34838813128602i
0.00427446879366899+1.07585094385828i
-0.127325643689269+0.450347908742374i
0.255777304140296+0.00412119893294554i
0.759701260877091+0.167523223897866i
0.893871394509932+0.807128779851696i
0.456233899536879+1.46969559905077i
-0.432503915679654+1.69523905930803i
-1.33722376311829+1.17335363800701i
-1.74154601350305+0.146539250400082i
-1.44973577361127-0.878181518557436i
-0.75072480552837-1.39656273149255i
-0.0726374697485642-1.27750344756803i
0.212725918842897-0.810059841436913i
-0.0325388589357312-0.487999473325506i
-0.429643023739906-0.645597309128274i
-0.523985247686869-1.23548221033884i
-0.0286772559997955-1.90893448309455i
0.878756535583408-2.05191238889895i
1.74293826300414-1.49053550878637i
2.19378292237134-0.46243293126932i
1.92115133805155+0.614357684352322i
1.15839282951579+1.20297632708265i
0.32343442990661+1.16883288270449i
-0.146841234412664+0.751820549246979i
-0.072409166607393+0.418665743429337i
0.198981856490024+0.491056572700911i
0.291853750721103+0.956600625404114i
-0.123192615625661+1.50100253906025i
-0.955443985937317+1.64532098554196i
-1.85862123002148+1.18327827497651i
-2.31006404422128+0.216085997423852i
-2.05948436304528-0.757655950212428i
-1.33638790666762-1.29812532722249i
-0.463693683038404-1.28306848639782i
0.0869464890730727-0.840014644080441i
0.103281713721319-0.444072242655799i
-0.205470169655193-0.319944745945913i
-0.353732782550245-0.586255922899604i
-0.0602988733268531-1.03750829854906i
0.647323278613176-1.16079098550517i
1.43666251017825-0.76168791298091i
1.82416493174657+0.131463208296387i
1.59876650565743+1.052801189554i
0.861046530440215+1.52520406201011i
0.0636033413570474+1.46749969575855i
-0.406182840031257+0.991333529706933i
-0.321165062021468+0.44285149871215i
0.120051812865406+0.245878746938167i
0.401258228112424+0.51342319567621i
0.317589864627132+0.898471304274784i
-0.244994065429174+1.07690045282838i
-0.917088085444125+0.796759075008406i
-1.18924213165723+0.0452840087334208i
-0.914149399863975-0.73518735052025i
-0.153713265057996-1.15838407924765i
0.635294550676985-1.00356486791477i
1.01848561326981-0.428525341891526i
0.804036805409124+0.201585343886041i
0.223037556223637+0.476684602362587i
-0.265918540075733+0.202664897245302i
-0.336936524872664-0.37118144055508i
0.0748950960336438-0.748527752666059i
0.64320882033377-0.621287426692533i
0.903948376377045-0.142963423370539i
0.582119615426292+0.481322036290957i
-0.141743743208638+0.782391200292362i
-0.865860678155653+0.414444101603238i
-1.12490082824718-0.344310643248771i
-0.812512719974521-1.06663422632414i
-0.171138878905604-1.39645803579106i
0.47002762564246-1.13533466984734i
0.695189660829336-0.560495241052401i
0.440581704662088-0.0891586729959634i
0.00967256777521597-0.018679040346209i
-0.197016385643681-0.391397312971912i
0.065454740009106-0.795638869528417i
0.68240828964998-0.837847496524826i
1.2221495123957-0.354087047438037i
1.34392174919345+0.485683036719138i
0.895602531981337+1.30703384565857i
0.062039656203153+1.69742972379005i
-0.640843053245364+1.46004537488483i
-0.973143031605104+0.878069835099005i
-0.915344252141482+0.382108355017242i
-0.633163365145011+0.279664064882323i
-0.509816370711295+0.517906092288099i
-0.738422215570905+0.781698541333923i
-1.24442605918035+0.752313044094953i
-1.66573731784408+0.185683160872023i
-1.61985405657081-0.633632934929289i
-1.13452650083598-1.35575605615532i
-0.334318939032941-1.66898165579698i
0.486802940505964-1.37048678854548i
0.88384959471661-0.844826638253277i
0.866529436929059-0.383123451238973i
0.682581473417653-0.240922353805357i
0.615102099749396-0.412982162863238i
0.900768267101852-0.629289101357084i
1.3909705711914-0.543246719170731i
1.83802478355953+0.037266674318147i
1.94442902823084+0.843052426848488i
1.48986039702049+1.55381286513994i
0.774468845843075+1.86289434325446i
0.00189919282799233+1.67440713732898i
-0.50726601816102+1.15229660013496i
-0.546133451117736+0.694298096750526i
-0.378548090890784+0.469946074451821i
-0.267154384521421+0.550440813648584i
-0.487312162913073+0.676021205831669i
-0.93031647004911+0.51020227901521i
-1.38688277495898+0.0418528406636683i
-1.52098678516114-0.765166218738424i
-1.14198726222837-1.45241678540501i
-0.451365394490075-1.79043195880726i
0.287985197943707-1.73215917039868i
0.728749023257758-1.29915775766322i
0.791416081830185-0.85974809345663i
0.592044156961272-0.672450617762824i
0.429062734942842-0.701896750145383i
0.536354365033247-0.785520147821965i
0.89642335466086-0.791784735240101i
1.34380715963909-0.430668066676563i
1.49081902044402+0.212722072275458i
1.17608614693907+0.84733020240218i
0.544899718213626+1.23970353275002i
-0.18643264463995+1.20791562000083i
-0.657809138084189+0.900893269852092i
-0.685928965035534+0.518548740899547i
-0.502826793624603+0.269871015934141i
-0.370732479569231+0.35029085167469i
-0.437944817897922+0.548509923346237i
-0.774633722826462+0.578265558072361i
-1.20913641992492+0.382787838058558i
-1.30605231199621-0.117116188428102i
-1.02927434363191-0.654498189124917i
-0.491006420308212-0.914931251996878i
0.163549517616964-0.81614576647127i
0.455591840260458-0.385231956003548i
0.387418529783713+0.0547786166656217i
0.0969085398971526+0.228143776423254i
-0.126370617225193+0.0727008596343754i
-0.0667591942746324-0.218167059473527i
0.245628048058643-0.377051055200086i
0.727607607670339-0.257319008986705i
0.904845156909323+0.191206976404176i
0.724821976843734+0.655688323673241i
0.320033593523983+0.845811692452103i
-0.137736806569794+0.725100227071778i
-0.272884929663528+0.282534906505134i
-0.0974313381519693-0.186462291814435i
0.282313468289779-0.339105998840633i
0.628522092373338-0.155359440355901i
0.644282670985695+0.231358985386137i
0.445149579601054+0.490964430556564i
0.0975001913586931+0.444582411060783i
-0.109541503462449+0.159056022968716i
0.0320878879662983-0.202237449261586i
0.308220193698607-0.366274343656105i
0.621910036663449-0.238861586139862i
0.682600763993487+0.146564381348008i
0.413915092706396+0.498878249474075i
0.00672244165028483+0.529739392370206i
-0.325095645516612+0.268941580911762i
-0.437483647881505-0.13111133448966i
-0.325219180716073-0.464954719290795i
-0.0813689679703924-0.507626966609675i
0.0538596167354016-0.338061918961668i
0.0352615724237499-0.170546431633281i
-0.171248994775237-0.0985170070339352i
-0.375813036364663-0.291255187754617i
-0.343507329810086-0.590558962471316i
-0.14579190399712-0.83267449546693i
0.186748758500366-0.850936566893324i
0.498524838032041-0.567991301916507i
0.573962513489739-0.199983174740947i
0.447439418494624+0.142352350884485i
0.211878020277748+0.260821400002716i
0.0155992675662679+0.178203317173584i
-0.0216720870829241+0.0535502560644368i
0.0366362131045636+0.0394746845237331i
0.169418280717519+0.206899075354837i
0.210249240720707+0.452772531749225i
0.0192689468803888+0.682690235200296i
-0.30068181992405+0.6997475567233i
-0.595685066693214+0.492879486294061i
-0.683541972754479+0.186917821165174i
-0.498369408464861-0.0928222722563639i
-0.214304970635778-0.1404871422467i
0.0350729564880976+0.0115429771501479i
0.18987338777961+0.205366930461736i
0.0899052811103215+0.326841930332764i
-0.122071416047673+0.300462623663783i
-0.187636663124653+0.164436036973254i
-0.125333606688827+0.00802205746335148i
0.106111414559985-0.0820267683775586i
0.379205261294662+0.0234893382968146i
0.459303399918716+0.252829196014059i
0.338931268195792+0.424033116056052i
0.0685179831113276+0.468752971204203i
-0.153316106020976+0.297277314940757i
-0.230066410685079-0.00864671147625007i
-0.0659613503970093-0.285317513029035i
0.279557066321882-0.378857349526999i
0.512158824917422-0.299932085147611i
0.602536884034622-0.137209284265509i
0.542379354548006+0.00843081806631008i
0.381891680367974+0.00780400212818457i
0.35020684156406-0.0737364457047017i
0.512926067225157-0.171214455567034i
0.692486480689993-0.117294359410826i
0.795485458982498+0.107730154302499i
0.703192356423126+0.398603944090616i
0.348669473038222+0.6883178993306i
-0.110738780690136+0.715685100027652i
-0.440311460914484+0.525752334951194i
-0.572126979986792+0.234424051839269i
-0.608090886922513-0.0722494116128296i
-0.506869167255969-0.201558987888416i
-0.4817588345187-0.24415318004383i
-0.594580518230078-0.305828792360948i
-0.666170433193457-0.445514822923175i
-0.651852818552989-0.722585322315544i
-0.410519939917356-0.995878733999219i
-0.0301132239267995-1.12598353265066i
0.388289689443179-1.0483027810528i
0.715097311243243-0.690318083648086i
0.791117416136618-0.250217349462519i
0.704802539721098+0.151481962033678i
0.525859322284001+0.432682628287473i
0.404795195170338+0.499673424835864i
0.340084231510675+0.59304540498279i
0.216736834764774+0.75942380507125i
0.0652015415552585+0.932954966948243i
-0.247122074826955+1.09191409295746i
-0.681026764913368+1.12780823859412i
-1.00589025115082+0.911133620456313i
-1.20037668079116+0.49691304025209i
-1.19657531256532+0.039828488407035i
-0.972730083774327-0.348784269347774i
-0.691635838476926-0.578377086779806i
-0.385122756255627-0.665130482823089i
-0.0691327690030837-0.648451702796861i
0.161844288107918-0.619395028771932i
0.36889735762498-0.618546847137809i
0.686066424013149-0.580079694869292i
0.993144016800183-0.392273842452217i
1.14422732576083-0.0966825929681441i
1.25034616096556+0.289506992381281i
1.22114816618047+0.741966886887065i
0.961837498000704+1.06159705862171i
0.577919386011629+1.16646836800726i
0.189117182554828+1.16875572456134i
-0.119930442864077+1.08237295765593i
-0.36418541820531+0.859869480295342i
-0.536780861308325+0.684396607167081i
-0.714017455669904+0.455943136153411i
-0.804014630486572+0.112202811002436i
-0.859195988378341-0.229595437399758i
-0.851483750981704-0.608847769363437i
-0.609995335476707-0.977327396806299i
-0.284000120822367-1.19674285032349i
0.121740621336129-1.22404390599109i
0.506320789348384-1.1918002179584i
0.778980713609771-0.984461559799537i
0.93585432199205-0.730561355448961i
0.989899086645686-0.523268946704948i
0.985337997389403-0.212216286988228i
0.935665711596182+0.0652065659059164i
0.847493771629082+0.345009583565744i
0.688049331911694+0.655872404864593i
0.405914925323902+0.873242777300807i
-0.0324025081010862+0.957319101749522i
-0.47599222586715+0.940674807124452i
-0.808146381363854+0.742792966265656i
-0.982630981349445+0.443060563834915i
-1.06249665150321+0.186451184264029i
-1.0661761106287-0.0562270995408702i
-0.960606729148968-0.230448411466119i
-0.874459571404314-0.392951729202604i
-0.799043496734213-0.591853391086014i
-0.643566612217259-0.717309780414816i
-0.371903677825945-0.783087624046369i
-0.0255041547410316-0.809567428012249i
0.310367417096653-0.702055210665604i
0.586177831727237-0.475247517880959i
0.708533198267226-0.195643947825234i
0.687149395952832+0.103424160651065i
0.637935514934864+0.3534906655429i
0.582672653705687+0.566189312930741i
0.508364329479426+0.728397242840472i
0.353264999393956+0.809527859579381i
0.159787786976121+0.913290121226083i
-0.0471351058953652+0.914488474593862i
-0.284133902677953+0.817533341002144i
-0.398287750645934+0.716659434200912i
-0.476693877176768+0.513919823230069i
-0.484722269156712+0.323190119778096i
-0.428403739091371+0.13175733882355i
-0.417754255689153-0.0733050666391987i
-0.356982685304057-0.248853411430823i
-0.26844278176294-0.434816648807039i
-0.0774662160266648-0.583182113919417i
0.177980560725306-0.645982447323295i
0.42820946981059-0.628732423423671i
0.632151370555443-0.562790609715741i
0.720695827864319-0.404158215189496i
0.768120869613769-0.216222072261604i
0.77073083693036-0.0951993782018739i
0.729008677158898+0.0566501417359554i
0.688782689069996+0.214523653832469i
0.604548750322287+0.332881239039291i
0.371094727596925+0.484169574825168i
0.0683589570672367+0.537949365124899i
-0.199615080941854+0.489561654259335i
-0.487108031753085+0.389651804968685i
-0.653168903656427+0.166233828027606i
-0.683333680431821-0.08648732888472i
-0.671684590852217-0.332091633855358i
-0.624251555478451-0.508223735400458i
-0.556317933029756-0.648233831786887i
-0.435100732213835-0.779920858541624i
-0.284257746172266-0.869597287624657i
-0.0324809039936006-0.956644245183223i
0.276856726501524-0.874776643921547i
0.540294719756137-0.711716983407695i
0.69114465167619-0.417868846724291i
0.701790837177457-0.0627831906025446i
0.673336125458128+0.202218988511681i
0.533126097281438+0.510797510035851i
0.357686103771908+0.690176332497659i
0.228346537262191+0.848731363836673i
-0.00618746185169256+0.969601028984489i
-0.322571611476577+1.00218023129114i
-0.657446935107358+0.974520682469735i
-0.982996232282549+0.76923889590349i
-1.20698179681308+0.456684066816584i
-1.22299448755459+0.0202699756921146i
-1.06514179525638-0.377943055930809i
-0.774915952101254-0.686314273828694i
-0.420157856637933-0.876240143328868i
-0.0769336330467643-0.889295520056371i
0.218030593037668-0.847047287009947i
0.506251087582958-0.72425678889355i
0.856325421561444-0.618464625238516i
1.11745226532399-0.427383018005118i
1.2928425807071-0.113292664225134i
1.39958835259713+0.208959684014826i
1.3117577317883+0.654669630669372i
1.04419124175042+1.09007673725916i
0.646852573363654+1.29306260788565i
0.188412296478873+1.30293878765643i
-0.179711556848991+1.12733208477092i
-0.478166644793883+0.83171627437998i
-0.689911311964545+0.57372137772686i
-0.761032614751022+0.287753575560427i
-0.826706973105774+0.0234482652330718i
-0.845261169128498-0.324022614111673i
-0.743900090351898-0.728259203442991i
-0.51196313192396-1.06847897266132i
-0.13062919126032-1.33470645091816i
0.312619804201585-1.36693262459059i
0.735259132956671-1.22172957422358i
1.02965803426662-0.881699374287291i
1.15327114267835-0.498717772649327i
1.07407259549317-0.186027031170367i
0.897929796029431+0.103961981702472i
0.783083105547033+0.254172772269033i
0.58223355219042+0.421122090229514i
0.398358821864918+0.655827620308918i
0.112244647392692+0.787039499730218i
-0.297828020399185+0.827147424177359i
-0.637005378230306+0.695233904474774i
-0.993625854879356+0.333487730454997i
-1.14473912844853-0.10144609983792i
-1.03825856269607-0.457429134483573i
-0.773803279148246-0.660113022675779i
-0.451518090161078-0.752650408967287i
-0.199408365484452-0.716451113967705i
-0.0383550986979126-0.64936159360385i
0.0569700455520614-0.616084339622333i
0.22319401774843-0.571167397545432i
0.48232807748773-0.520345476179912i
0.727330881295239-0.23731954710206i
0.916487270467465+0.20921205460544i
0.8820738527234+0.611662364071587i
0.549510353991862+0.968967692315644i
0.117128017790491+1.13934783701686i
-0.287812207379107+1.03621080945455i
-0.519900796976741+0.786861505387777i
-0.551563738094046+0.537810124966059i
-0.462554201728263+0.344739522836625i
-0.36405254411246+0.23327920617677i
-0.429032242481986+0.166473772204648i
-0.542601728247372+0.0204298051806359i
-0.527738305721289-0.27137065611246i
-0.336691605334052-0.555860409363221i
0.0281049781503989-0.739894604040128i
0.431711783168456-0.788657755526562i
0.784013383775957-0.596627430368825i
0.972694723802364-0.281007073725219i
0.89567232325976+0.017483863559756i
0.729670781529214+0.187974466117283i
0.637078452833836+0.222184601214091i
0.607388641626828+0.178673287084476i
0.637603679604186+0.193727510854805i
0.654387895854834+0.356922534025562i
0.497951692897486+0.523189852547146i
0.169293120374873+0.621478236919338i
-0.191430091441236+0.538023293753218i
-0.431372742059822+0.262457060166209i
-0.474262542441103-0.138438253767721i
-0.293984458342721-0.455010053490585i
-0.0107080596356579-0.556372489737726i
0.154363412897566-0.496109292604182i
0.167545217853666-0.294664991221711i
0.0275878666356274-0.172246748271406i
-0.0951320476178838-0.248226095586942i
-0.0878461511891095-0.40394078442269i
0.0461487498053248-0.507138668269814i
0.284435490418788-0.514983527385136i
0.426464729638756-0.294031517551166i
0.392538376912899+0.0506692214234137i
0.138292992571179+0.289773159363918i
-0.1653987137387+0.29281504652579i
-0.324118040744678+0.0569875144807515i
-0.290892404188483-0.190610560400851i
-0.0894297106202232-0.320700304122472i
0.11439018911263-0.194754559978945i
0.218452245024021+0.0774400707744191i
0.121658306050251+0.345111242377645i
-0.112727348613851+0.424530488081597i
-0.338762728630816+0.280177482524576i
-0.361755987419831+0.0400939659656107i
-0.160655384296034-0.1896497473407i
0.0664453240603636-0.15433152074469i
0.260596613308468+0.10030846373932i
0.268896105440281+0.40834492915001i
0.0729214281431934+0.51779783149198i
-0.129622994512715+0.430665665020515i
-0.231851212286235+0.227860965311i
-0.135277357894912-0.0972126828477789i
0.129810927599236-0.163351974901683i
0.418147818352592+0.0381697019524014i
0.552803581683343+0.284406091676926i
0.415315980495055+0.506559085367422i
0.186933137305675+0.511479150413065i
0.00643602849396669+0.332924152188586i
0.022787252225243+0.103582306056292i
0.215051251621445-0.0274694507340905i
0.38701290776834+0.0525783061579978i
0.458677268790456+0.306171479678674i
0.266703759245547+0.471329043796436i
-0.0485473987866354+0.408268488846569i
-0.310907966895508+0.177198199446867i
-0.400700397814707-0.244856462444955i
-0.188179108755347-0.568070411654222i
0.197120775102297-0.659832601352822i
0.495531156701205-0.530189539034826i
0.574089468130995-0.280456411660077i
0.493904145525743-0.158322144304793i
0.306996323562533-0.178089490901448i
0.214102518627701-0.31826429291478i
0.379553897260633-0.429678546098094i
0.65362509306344-0.338833244674951i
0.850938458345829-0.00512164638026464i
0.780045424539369+0.420887759872649i
0.42339524329153+0.720899672802363i
-0.0652730560524182+0.830403574331932i
-0.515534732717626+0.639588342449507i
-0.688887709437374+0.266415444285978i
-0.605221432633347-0.035055022341985i
-0.39740857425113-0.183523189835586i
-0.312586848313792-0.0896319036963209i
-0.385843851376988+0.0274184312504886i
-0.56122431819126+0.0039583754193359i
-0.778556191589564-0.206701212228125i
-0.665349571146366-0.6089689206762i
-0.283712357599813-0.853427563557415i
0.195226070624063-0.874664618937046i
0.62202421081114-0.637469625648419i
0.782917277316983-0.109102398092841i
0.656623731909156+0.382030526121899i
0.33470861885757+0.603982429979423i
0.0800457348892145+0.564265142012158i
0.00649776276631165+0.40874957544226i
0.127305650323719+0.317893736890245i
0.290415509967126+0.431782105313192i
0.226491357618089+0.70175568118293i
-0.0544042636125955+0.926883128551716i
-0.431838164172211+0.91678872796424i
-0.73799723102598+0.595876095813992i
-0.75475379893634+0.0767717929883827i
-0.430614828531367-0.360008384425027i
0.0166182700751333-0.517890451163114i
0.381038797113552-0.352188141984907i
0.519070829022293-0.00383238782878628i
0.396465010069791+0.208707812471482i
0.22217989004931+0.171430927103556i
0.176630588816398-0.0391060245110792i
0.352376661370621-0.244987651998536i
0.714881972341525-0.231927896481506i
0.959185012650647+0.123733502420654i
0.889140172535001+0.614026426165311i
0.493644195653434+0.908804505637845i
-0.0364123421810719+0.892965079479707i
-0.423143730427978+0.515861634440946i
-0.515393297155521-0.044049810711514i
-0.25098050467236-0.421946397192802i
0.0690385160288914-0.436439399886845i
0.265398843618208-0.211573776972557i
0.166917416049963+0.0549474323501892i
-0.162095775432094+0.075324619053401i
-0.329750751022468-0.225204728233129i
-0.287598953063637-0.612949978406932i
0.0817753561550547-0.845177979247313i
0.547352155836003-0.727920598209243i
0.771159228460207-0.282535695571289i
0.729735393424224+0.263752891051279i
0.341427427637338+0.570640447788482i
-0.152736103465778+0.564286108722746i
-0.462173646548788+0.284146714211467i
-0.439810421226131-0.0704510047064266i
-0.188935491570062-0.196740040470973i
-0.000769387589357747-0.0274311467672188i
0.0176587078263541+0.270396856853029i
-0.210379529148448+0.429896458139617i
-0.584620513845136+0.331961040220344i
-0.777698183144589-0.0223986603784053i
-0.613660714339344-0.418085597240296i
-0.22145255922779-0.61303511390152i
0.246218513785916-0.441148016484959i
0.541456322660349-0.0247485200645715i
0.452486560150842+0.370366974442792i
0.149133804333071+0.581103925697752i
-0.16039912928861+0.490394247976826i
-0.261297588928709+0.267656743400439i
-0.0739306554279348+0.0876074418011595i
0.183501318078249+0.0901077273168715i
0.377519858971955+0.354481283855824i
0.283434053654295+0.660914668481634i
-0.112416735654397+0.793169594364994i
-0.490827090169604+0.639529814458194i
-0.629230239484745+0.215532598295926i
-0.436454203831396-0.237064469829873i
-0.00101198241507789-0.406881547088905i
0.435079006724857-0.314410188533181i
0.634372051686448-0.0492595467167558i
0.547039522461303+0.279826450807876i
0.225420762710898+0.376559356577599i
-0.012504276230419+0.235823277724086i
0.0263828415603468-0.0266565984384019i
0.285536722419489-0.207835313709639i
0.638548350001884-0.109293738266186i
0.767502430777856+0.223790306376041i
0.560002044476739+0.594430373226209i
0.0642716133470826+0.759033584582027i
-0.464803609064697+0.599106643734174i
-0.727560065093407+0.119880883198934i
-0.615171918451556-0.424857441960855i
-0.192443304365554-0.715871324976269i
0.174791314689793-0.63806532296716i
0.305074930767379-0.300326191463041i
0.199195282520943-0.0310090410022297i
-0.146053665302882-0.0502877313390322i
-0.327995405133079-0.283964462614245i
-0.15818310621351-0.627400761497376i
0.208570781621454-0.8095974172016i
0.626333329910897-0.575351207543251i
0.769659357828748-0.0691324121624072i
0.539551333938826+0.478159223792141i
0.0284349239119462+0.740637116681209i
-0.453968945768285+0.574609053268619i
-0.658278057460042+0.143749753703906i
-0.52797889604899-0.283346172708205i
-0.124491142748423-0.35613073284734i
0.10058053479815-0.0557861426372292i
0.0220108045618387+0.303117897769666i
-0.306986752368712+0.504523673727997i
-0.731240094487971+0.329435495157669i
-0.849415034716858-0.188538725404168i
-0.559169711754816-0.651125201288934i
0.0378635613422456-0.754432261978393i
0.562087517992602-0.415764747001882i
0.700411685240394+0.136408477896187i
0.464339780257592+0.650878481312032i
-0.00451425523661513+0.762364460632583i
-0.336937710822376+0.451645651423697i
-0.297750338428953+0.0606479875258313i
0.0502860363327401-0.157650582633458i
0.435564580430168+0.0335877301564097i
0.564582072413595+0.490537176749201i
0.286344002760223+0.946469682076891i
-0.247748874521142+1.02597619742316i
-0.689951705052601+0.593262403546232i
-0.788170143224381-0.0279574838941541i
-0.408726172060308-0.517788805889798i
0.165066312127008-0.591489504869562i
0.576826923024582-0.260424098792417i
0.603319655416805+0.200140010149825i
0.23642293095002+0.433323766816707i
-0.178927154488237+0.260635265484297i
-0.354548790666907-0.161991063954304i
-0.139506828060607-0.590684560091646i
0.360140908160388-0.691100412980012i
0.772159096207088-0.405489965763798i
0.859823022270215+0.0795130403586654i
0.535537317031999+0.442009214361371i
0.0204224275575023+0.427663884059299i
-0.328381490635566+0.119405323692773i
-0.336514656745978-0.319146068141345i
0.0325938460999572-0.594314557930952i
0.45449517303737-0.516008264437997i
0.617483359016231-0.155295958219706i
0.409286635574025+0.27054827866325i
-0.0234284466776992+0.433209680284124i
-0.457848469797185+0.222888468396493i
-0.604237215412711-0.152804791646595i
-0.372936421679783-0.483035444555765i
-0.00440022886845717-0.524875222578191i
0.319802936859143-0.28883583668084i
0.275869914083738+0.0900699761210234i
-0.0760924251186493+0.360512284485496i
-0.525179478343869+0.265839788963035i
-0.794743252643469-0.106828376436992i
-0.631594477682384-0.555794679159747i
-0.18152910225174-0.753181450996547i
0.336580418676025-0.619232621032066i
0.556689207428527-0.166372830492358i
0.426168128562396+0.299141032818843i
0.0769716466376419+0.466196562963129i
-0.285966858814011+0.356165394089946i
-0.299442926573209+0.0201825727125177i
0.0457745427756431-0.196601275606954i
0.489199714047559-0.13497856248572i
0.714203579488728+0.281110814033936i
0.530186957127407+0.845348294838404i
0.00779632438726994+1.14160342925901i
-0.586902846640601+1.05236351198664i
-0.907176102289976+0.554929209114889i
-0.778586479672861-0.0309835281699323i
-0.389101814000343-0.357873722750543i
0.0344591894862395-0.280489591330747i
0.187470018735655+0.0844320835867284i
-0.0701667041264418+0.368268598502097i
-0.422653214162626+0.291425019097203i
-0.626488751009938-0.19381350145589i
-0.443200653634763-0.800714944631663i
0.152369173033052-1.13179529849139i
0.801597343048675-0.991730140765294i
1.14942235109024-0.434360006040767i
1.08653797704683+0.157274652717163i
0.697269389741206+0.479480451683815i
0.225319270386888+0.399586520350347i
0.0645457654426137-0.0382115653770743i
0.286735425147599-0.357576702439943i
0.629677636336053-0.327879698001067i
0.897824461706628+0.027781793445946i
0.789716165719959+0.568490776399095i
0.185137916058496+0.850448992229291i
-0.399789369030551+0.659225829084396i
-0.710938495544024+0.109859126725055i
-0.612012473383951-0.492642092111234i
-0.114462984805322-0.735376725224952i
0.348954046653142-0.545495452852966i
0.510180640060422-0.0406632438893094i
0.218592235634211+0.339267452285672i
-0.248425127845448+0.297062225354549i
-0.580131221863722-0.0117355187579889i
-0.533681548325671-0.502707267929745i
-0.0789868554375658-0.76989956177634i
0.392974561022105-0.554652606942568i
0.612912423274012-0.0273860772913301i
0.394229738071982+0.498665337295802i
-0.180947596128315+0.673613341234754i
-0.687452265672078+0.433984946861819i
-0.864886956837128-0.083992329767027i
-0.603037701286639-0.54071973002035i
-0.0431516365842408-0.627503901239272i
0.355990639058052-0.327522894247263i
0.398941379119155+0.201975150345468i
0.0725358454382277+0.496811891131075i
-0.396402792774067+0.352133239542738i
-0.571365539622678-0.0452512324840522i
-0.329883696572975-0.505217596075393i
0.189711813655937-0.637174477106805i
0.780256662500326-0.322525289099438i
0.973734280614779+0.238545289749308i
0.668561801653608+0.769944247540943i
0.118965785370352+0.931901895276766i
-0.343099630646273+0.651997718438572i
-0.395966183554761+0.178906898925135i
-0.118243985086277-0.156477081030148i
0.33021136011094-0.177282619366929i
0.583543351030933+0.179214952374851i
0.453147819897867+0.592103719904577i
-0.0175158043623672+0.644592236005945i
-0.488331236235884+0.388461209995648i
-0.589214585826355-0.105020767240857i
-0.330085093312396-0.617818595849291i
0.264862237812359-0.774176878719549i
0.795488332318635-0.547623113995522i
0.888983708698187-0.0785478872384799i
0.618084174955147+0.317783988105308i
0.156698598056484+0.324142163006492i
-0.136726287445786-0.0119222613469136i
-0.0296525400973249-0.415967276860533i
0.373335499007428-0.615083947869145i
0.854711685311938-0.419561178145117i
0.985012297904419+0.111463963744628i
0.655522421077258+0.594684908076942i
0.101637729047939+0.739354706163425i
-0.408492634808547+0.469375609424408i
-0.543648679608934-0.0726671210668043i
-0.257261306425765-0.477828075230139i
0.212646290786598-0.509370482217945i
0.505572842856399-0.147878736534604i
0.372303790473272+0.35939247979398i
-0.111035946720407+0.615371859178841i
-0.616377066658364+0.452842537678652i
-0.865258445207799-0.030894989200525i
-0.653883771030221-0.534339364104104i
-0.135319961942928-0.773728291877875i
0.30242661409178-0.534599815070271i
0.449940337678475+0.0149605621255096i
0.166350036655355+0.45503977969098i
-0.361889446249041+0.500685999580775i
-0.722128560242959+0.113978151741233i
-0.611341672717168-0.447155044385505i
-0.148215980170635-0.781461990888828i
0.397641577853376-0.640535639337864i
0.731340093094158-0.0980621276361279i
0.567565664737277+0.495680986972643i
0.100346307570491+0.739698098392674i
-0.322306171073628+0.525150289843049i
-0.412949931671202+0.011059305388507i
-0.102730162437478-0.371164619856254i
0.439216877599871-0.404196269359685i
0.873124963270632-0.0200377929278413i
0.818585206697601+0.626395823104735i
0.365526900270339+0.983790393432726i
-0.185432673066796+0.907997685975162i
-0.516162717563448+0.398361701930596i
-0.365743185597749-0.203426770251371i
0.122604304725522-0.422157867037493i
0.605317867260161-0.2042068799373i
0.789919225190532+0.312535075417805i
0.539750920253565+0.711152210869576i
0.00280828833540399+0.760374069399985i
-0.408910863233442+0.361879021281795i
-0.382018729574235-0.257879069043474i
0.0651635173636967-0.594209081859976i
0.590910370472134-0.480571524925698i
0.886827438424641-0.00521746438194966i
0.749383308910644+0.518977886031831i
0.170707133686151+0.750164505084762i
-0.386923106494628+0.506047251278533i
-0.583301242975905-0.108063657770652i
-0.305292571960949-0.609256851371017i
0.239818243000235-0.667905774316241i
0.646327035251846-0.338495273010419i
0.611583208305191+0.217688834409169i
0.15849817865453+0.585125879673561i
-0.421182656931929+0.461582057081787i
-0.780344542289823-0.052921289370754i
-0.60002853838993-0.616058087737678i
-0.0581571525762189-0.894731688684889i
0.486800380602731-0.724389349290183i
0.687281998302189-0.148449983475303i
0.427911934683363+0.370837447253068i
-0.119220109964177+0.520196110797871i
-0.605816302460754+0.222928373176934i
-0.606921746592437-0.307082485731435i
-0.185305621678022-0.650027144768257i
0.358641548200618-0.606429147416736i
0.694274033164925-0.11464412315168i
0.559679150120685+0.47635673454517i
0.0630164275049709+0.75919235533465i
-0.490816124403164+0.596046780217248i
-0.69643884914078+0.0979897136872761i
-0.426922544238451-0.412935152723887i
0.125344129899168-0.575944969637046i
0.635574295203293-0.243791099831338i
0.733209686484947+0.350626510281734i
0.391861281175834+0.799270215029258i
-0.12318752273802+0.874921045232081i
-0.461612019034468+0.507660769083746i
-0.382659740419055-0.0153290767104078i
0.0737122939785434-0.243870219008972i
0.545772648478622-0.1312099840848i
0.720733895101253+0.364423973250785i
0.485305682757986+0.9148293128397i
-0.0911613024514612+1.06843821743276i
-0.567426344058648+0.762956239972481i
-0.701200921748714+0.199106201853615i
-0.400690660480129-0.294140893179628i
0.140897054118967-0.421585965305468i
0.459944867609257-0.108145065846276i
0.470120049684553+0.318590741259085i
0.102923172747265+0.575603921344539i
-0.38937756052067+0.440912279556674i
-0.583024262704071-0.107885347156349i
-0.311370034387429-0.681579526563405i
0.288175092819136-0.894033689739597i
0.773171690685019-0.629689040035979i
0.95332259306876-0.0131066254863546i
0.67564588918368+0.522874913896753i
0.0781936234109824+0.603671129391335i
-0.340630169403172+0.257597151693068i
-0.388069753869181-0.261974746481905i
-0.0428396470607285-0.637829856183011i
0.437507348121536-0.584008760843855i
0.666524039448204-0.119309211245874i
0.485116520269839+0.442272544700625i
-0.0545418449364606+0.685248093434605i
-0.609125016676284+0.375733785786749i
-0.777072888005959-0.223990329328756i
-0.492921757441069-0.757254170891551i
0.0652915312352627-0.893271488838994i
0.572001367086629-0.533853863175334i
0.660137046443315+0.0534519790147872i
0.316036902263422+0.518954253218763i
-0.173450077474645+0.507603111119366i
-0.468307805844931+0.0873215417878489i
-0.372538322594746-0.360938021735985i
0.105484785402216-0.512865265086696i
0.614071379154236-0.217871075993823i
0.767455896630948+0.392028751298414i
0.469787451949898+0.976232068039154i
-0.18249889607423+1.11931219822509i
-0.751104811384284+0.752106395170559i
-0.868661247952074+0.185236664984453i
-0.521780097740024-0.236560837695831i
0.0180661982534358-0.258950570421415i
0.356972692103114+0.118079737096419i
0.257460482302517+0.572025335743326i
-0.198505069293026+0.783083573031005i
-0.681662515546987+0.551133425843419i
-0.809590917659136-0.00554034236272426i
-0.474236614339969-0.506000587792573i
0.101229242794717-0.660208127455092i
0.650209980198807-0.358379364993784i
0.778273647803041+0.196102288894928i
0.41305210469884+0.643753776676903i
-0.107449171430974+0.673462108499005i
-0.426767213867296+0.29449276721726i
-0.333188117700278-0.244098284592126i
0.123696071107069-0.548490360445151i
0.630854151020172-0.344910418908168i
0.809828723332584+0.142609804001261i
0.541675308266776+0.604542332166381i
-0.0339393812378697+0.729066656236335i
-0.55530623956542+0.390779293473565i
-0.657898204108129-0.200551688737578i
-0.272151763112643-0.734211082016386i
0.315521287667617-0.844038677470973i
0.711049408770034-0.463554643128949i
0.715320348875229+0.0797987105743464i
0.319622992880562+0.418839954983507i
-0.221754731052734+0.314346549547473i
-0.44388162792926-0.15585422505353i
-0.208782112133453-0.632409095713754i
0.325611382991239-0.816090427177558i
0.826390970120783-0.508975756902851i
0.879029357729139+0.116126234110941i
0.525117677659718+0.648293108381623i
-0.0790889191500315+0.768517761640801i
-0.60253623246815+0.417943257638993i
-0.610132127732771-0.107918153900715i
-0.269511992773118-0.462882165544449i
0.197904570519049-0.373336711465138i
0.473724176174808+0.0974271658780247i
0.218028923094337+0.628143735888812i
-0.331082157751326+0.846144075299877i
-0.831259457723394+0.586330523751494i
-0.973831038354913-0.040035730716896i
-0.624300785814979-0.581429028933483i
-0.058155268030444-0.652053336879552i
0.379064288406682-0.278977930219185i
0.414544912213758+0.324840192234289i
-0.027584795457119+0.701494996032417i
-0.586431969310442+0.627377074325038i
-0.823503421755578+0.136499759442926i
-0.61487935376069-0.447653887433271i
-0.0560813970744565-0.676501291998618i
0.485569102788604-0.382528038302942i
0.669106864436421+0.211259862581618i
0.399996175588795+0.694859428588904i
-0.181125477296006+0.760697626435982i
-0.599681002716953+0.341432197423405i
-0.559144426171367-0.244935277226339i
-0.112822644528272-0.620281485794647i
0.478209957506118-0.552232261986422i
0.823145763215309-0.0631951679210314i
0.699178209063297+0.5099233107747i
0.177791361732489+0.734669947305708i
-0.363246411100812+0.456870734184396i
-0.529971529861473-0.103403852841535i
-0.216149214675005-0.618295518241381i
0.405356470599727-0.734769725207097i
0.880436295120072-0.312990991847174i
0.902833708457626+0.251999265515114i
0.518188738982838+0.632118629694034i
-0.0696785408813752+0.573426521032696i
-0.403044516677177+0.0675216292392072i
-0.272434202116945-0.455570263504002i
0.213931274453692-0.719553608662492i
0.740550026726409-0.464221678702067i
0.880506957697944+0.137604286581639i
0.593871226415615+0.626406257961046i
0.000564900468042346+0.77064801781457i
-0.522419833036614+0.419217840775912i
-0.633501381894371-0.155144051512971i
-0.32898592922068-0.513347363000132i
0.184377594176538-0.496168683478212i
0.479570343521778-0.0573031224943128i
0.322477832266832+0.432810949003052i
-0.174799155078537+0.649604325099459i
-0.720753011985691+0.458641182788542i
-0.960965559906196-0.0956339315943976i
-0.687113667391445-0.593292978390173i
-0.143853511112605-0.78117581510547i
0.332380833989838-0.473457000927394i
0.4398153050349+0.0519735579652024i
0.0909265576689439+0.471382040606965i
-0.41991986648218+0.526986400651219i
-0.802421491506782+0.122119612173916i
-0.697502401812085-0.378287624190044i
-0.198636362233992-0.693921389617127i
0.355257206159353-0.554142462383534i
0.645583874729707-0.0370350104727878i
0.394177032906242+0.492725418322218i
-0.132668048344053+0.655735830595791i
-0.591143291289436+0.405971891060071i
-0.671263392059316-0.126843946658568i
-0.28674794531093-0.640635251146131i
0.33011239855496-0.6669523308084i
0.811700393569927-0.249985785789507i
0.832194436467217+0.322120214010806i
0.404773865668878+0.729816836955757i
-0.115718655728853+0.704026931180477i
-0.389282055862358+0.231039896760611i
-0.198001083336402-0.300353771312251i
0.398962645607743-0.480909032047999i
0.896662636435022-0.220248935436696i
0.994065879982063+0.363933641585742i
0.62653741597504+0.913060468224502i
-0.0288705006556219+0.998372225266847i
-0.515932725806379+0.572270712375427i
-0.557225516958858-0.0145159819850059i
-0.180307849757078-0.482151253907873i
0.353411465748557-0.487784724708074i
0.645562870353311-0.0303007641016145i
0.4773622032477+0.464850808153738i
-0.0365657118135965+0.690267147037683i
-0.562142449575931+0.408829574522904i
-0.719510898383533-0.205244259540336i
-0.379054795471638-0.756222116181749i
0.181561948631113-0.884830795666805i
0.627103279208088-0.481397962200149i
0.692577398573431+0.112971893891773i
0.266561707294622+0.501960972931475i
-0.337768714280509+0.435519613865405i
-0.640860462483974-0.040016641699634i
-0.481706757411062-0.566485046564335i
-0.00324723368491226-0.775672538403622i
0.485261759021419-0.520893376424923i
0.61524367929207+0.0438382367370166i
0.299539129332588+0.509461368861178i
-0.296244663466315+0.574915251350453i
-0.741185943414542+0.205679640628192i
-0.758094311249148-0.373283505377486i
-0.312332988720958-0.780564850727176i
0.311106222684569-0.689241113378444i
0.59336885269551-0.190237101709372i
0.491855583427427+0.378349406436249i
0.0307036506863577+0.628459348085569i
-0.481551962063529+0.418098950725345i
-0.589105367019004-0.0633880325172101i
-0.346567366346747-0.523026851642208i
0.159816181009282-0.560928725556941i
0.656231159278146-0.197810735331447i
0.73331467355167+0.353285035539754i
0.335175916238488+0.7676021655994i
-0.196751705150893+0.737332086151477i
-0.527241157250715+0.308695052896301i
-0.448585767418497-0.205351044054928i
0.0186286585885044-0.483789598512537i
0.523138406554275-0.320480894356174i
0.763760369593612+0.139822179194205i
0.605108999742113+0.582067492420601i
0.1639230847795+0.784561248300551i
-0.287611001786822+0.508781251249664i
-0.357115116501734+0.0369534702556444i
-0.00846939331384276-0.314688486168852i
0.478206392603152-0.321804551675157i
0.820047564960286+0.0926255561705159i
0.72391039837753+0.609855840164748i
0.243014527681388+0.892664987370838i
-0.308535117209205+0.791156051026692i
-0.638607048347729+0.369152743033169i
-0.565455708289637-0.214691234172808i
-0.132714471049247-0.500673373990933i
0.28935755070133-0.318235026508511i
0.39911939550712+0.0724736841305924i
0.102507815565565+0.380881686215363i
-0.405166811427661+0.348206188094473i
-0.734469878494602-0.0861088756137577i
-0.697191477319782-0.673686553234267i
-0.218576163896036-1.03682163570487i
0.415094807040253-1.02265993498698i
0.764663157045109-0.610138133283353i
0.717143295290006-0.0484580165153346i
0.279830182681416+0.228889015887257i
-0.147909211434533+0.105299776362774i
-0.262862418332178-0.281659325090078i
-0.0198882205137895-0.632024057682926i
0.54267543632352-0.633865758384068i
0.911862483625775-0.204570033820749i
0.866737482176768+0.408318017516758i
0.388476916061052+0.825070707613548i
-0.276308398386367+0.886845159289066i
-0.665571421223454+0.466572151410384i
-0.630012482969797-0.128016091991298i
-0.169431351715291-0.404990709496685i
0.312388087650612-0.293902224139532i
0.461468052811048+0.223099811574137i
0.217451824893964+0.742804668380695i
-0.315391639024031+0.833416088020287i
-0.808162633559351+0.460117127151042i
-0.82209480446455-0.187127664890297i
-0.326730182067184-0.617904075656785i
0.27285874948813-0.59759454904595i
0.690318975445119-0.118365069768972i
0.619294668539109+0.479274077842573i
0.135542889134461+0.779067177228792i
-0.33634102607011+0.638361201521061i
-0.518354319331627+0.0802050890493502i
-0.253844290355943-0.366633731578668i
0.285153688776777-0.41579104978812i
0.734303220956525-0.0575839701867164i
0.711977657747106+0.574012654202297i
0.274291757166271+0.937869506792508i
-0.261033443542194+0.842720231021161i
-0.686586029620859+0.36672943385275i
-0.601132479976266-0.240462880337582i
-0.111546008793494-0.549300569673121i
0.372611118611978-0.366625244410724i
0.5629352949954+0.0840265243561604i
0.290655702985755+0.442007958855867i
-0.215864968336942+0.488925134573333i
-0.613290018154754+0.060326924272386i
-0.577339698347235-0.564532369363587i
-0.126128674649394-0.938750805200255i
0.488493599575158-0.894605627185438i
0.895166561089084-0.453956245353979i
0.79714597807188+0.108057800453927i
0.392588062992109+0.400878664722245i
-0.069047677692649+0.259358815463034i
-0.274306311053014-0.140278573480794i
-0.0319324118456245-0.536159766543712i
0.436110542349249-0.584859557628018i
0.790617395407709-0.18400741788126i
0.770384454372651+0.357787852682447i
0.363690420693799+0.762189077456601i
-0.240192339906034+0.744162666923771i
-0.653625510186871+0.330782962936237i
-0.631419147606657-0.204703705816023i
-0.226275288889116-0.492894499586072i
0.226501411563862-0.373128205799411i
0.433046344610622+0.0196007198488656i
0.304354759101151+0.461593233111035i
-0.205889536859041+0.57582019363705i
-0.650333283957864+0.335409086136753i
-0.664643985221722-0.138203906532994i
-0.295377211698967-0.515401054113879i
0.270809970342011-0.517794603070447i
0.64553207076248-0.099060038560211i
0.605718681090915+0.465696054661026i
0.17375519252059+0.805671694840631i
-0.368392311587414+0.809829694592165i
-0.637641778396005+0.409774760173802i
-0.553747868155626-0.0433496303280177i
-0.17874119227347-0.236239969702077i
0.270292763232708-0.0582731940159355i
0.334679103362599+0.383622550423394i
-0.0120297165163742+0.707466970240323i
-0.51784048968107+0.683652926712929i
-0.915809503310841+0.245628764141581i
-0.849680338443457-0.404016284948175i
-0.37841163652553-0.819309540251329i
0.253255536952651-0.825960667859599i
0.687543045016335-0.440445213405248i
0.643362993228879+0.0587570745801848i
0.2891483100008+0.296417369041559i
-0.080239399262192+0.154794773378637i
-0.14496195679042-0.303585492025029i
0.226422445097183-0.628908576717521i
0.798610255400363-0.582164022707217i
1.19069255095386-0.139017964858866i
1.12583950848074+0.539293891123504i
0.637334770518195+0.989651155781663i
-0.00427560867867647+0.985972259949338i
-0.470601604097483+0.572943173430043i
-0.467042806523369-0.0243292403843248i
-0.0907169297590024-0.318834867143621i
0.31719551912702-0.140626657208375i
0.399387650244322+0.251798804048157i
0.0346765523034641+0.630616164563818i
-0.468700817869448+0.591267655740016i
-0.858168469077121+0.10911048207341i
-0.835798674575106-0.504672654268173i
-0.351021492985548-0.983033213081037i
0.266309314138968-0.939371970393232i
0.677400197793938-0.457551242920568i
0.625450346367227+0.110590865134342i
0.231407467514249+0.485537542783882i
-0.219301292769394+0.369682060382322i
-0.389678156492377-0.0717531451747365i
-0.170576048390814-0.368578456742209i
0.269943552332939-0.338920467745774i
0.589337838355609+0.0445092210539884i
0.5024243869665+0.615312999702543i
0.0847920191697136+0.967129230677673i
-0.544553869519445+0.899247888263144i
-0.9461516478934+0.410544684838219i
-0.893067934791646-0.187366419181828i
-0.527983879710147-0.476439262924006i
-0.050535690253527-0.401932867497408i
0.178864624601438-0.0481251302740562i
0.0389494846007894+0.273861463292943i
-0.36269977783559+0.292335634101504i
-0.616926338914398+0.0157019484239588i
-0.528999176642545-0.501304995440149i
-0.110421292242334-0.813635906095728i
0.520771072084488-0.694284927235939i
0.918014029975326-0.274591582300424i
0.900732330656315+0.297650009291606i
0.541412455242201+0.630199524672108i
0.0765282361148416+0.592638873146494i
-0.157364908975446+0.289897808222651i
0.0117139887228018-0.0539191722213123i
0.348315463796434-0.127228849606558i
0.60179616848221+0.167374334325966i
0.584678342560841+0.599031482263848i
0.183753664863714+0.801062800602165i
-0.320978978711327+0.728998306493993i
-0.674810099759378+0.365562654851209i
-0.660904803115263-0.191124409128395i
-0.280760208811958-0.575473487069531i
0.205410882979621-0.588913926507128i
0.509869259765776-0.26959407205031i
0.442554948605529+0.0967274490395156i
0.0764517117431875+0.232000824922445i
-0.235005240383267+0.064956228208312i
-0.238663674046522-0.299830715081779i
0.0124045074509423-0.624154256403051i
0.506299517940831-0.579583307436493i
0.871805318855544-0.180025672035631i
0.858389219695365+0.307948594309189i
0.485872043453314+0.716141846177024i
-0.104961296185724+0.774974304742592i
-0.47598200694543+0.470591474611134i
-0.535213358664147+0.0651282018067392i
-0.26435639457292-0.172106057478666i
0.0372175670755749-0.0735906840179471i
0.0709326244183039+0.226700910253163i
-0.200397344166414+0.51468382957099i
-0.699878075312521+0.518304472586968i
-1.03028823694043+0.119119730679007i
-1.0273259524832-0.445622429276747i
-0.641724308644047-0.876767144388272i
-0.0874350436874863-0.918423951979608i
0.310560017086655-0.617762220169717i
0.363195037884477-0.207153424418182i
0.0860444365508136+0.0835552387723319i
-0.172707909446815+0.012698965152357i
-0.227613871392316-0.304585831451269i
0.0238899695505277-0.599909518905884i
0.529440588619641-0.610823882209192i
0.887291690209736-0.158520740354865i
0.910619863667275+0.430526239733589i
0.565496759387525+0.855746025856088i
0.0334010825992721+0.942606460414088i
-0.325021658521858+0.576176321031861i
-0.363539935124657+0.126774304566129i
-0.0477922806995312-0.107361718535921i
0.315200722474195-0.0201844956367485i
0.445714597064571+0.373693515456721i
0.214647682282045+0.738100690933223i
-0.279116162384866+0.767195989835021i
-0.618278557870041+0.420516828930443i
-0.615764790596112-0.115292534799082i
-0.298612567904056-0.514931744926716i
0.207679543815885-0.518356857452437i
0.569411194517918-0.209001017903023i
0.549549503521345+0.239189063381293i
0.221535446380459+0.522440075097202i
-0.204155066010221+0.394859086163771i
-0.401071087569699+0.0223781859620775i
-0.247939861814763-0.37898702131711i
0.147037980016375-0.499537438368131i
0.547060180340103-0.212427161245474i
0.553131116643479+0.263831969180671i
0.181660202696591+0.583120595982958i
-0.302915207585165+0.50460361855468i
-0.673899661133231+0.115539888099934i
-0.619750110411324-0.35618967276033i
-0.257174422209875-0.671892973836976i
0.172459991002095-0.614132474480014i
0.455895495470555-0.256738843433527i
0.333805978186527+0.0732705358118347i
-0.0719038271334107+0.218364197818818i
-0.398622432234797+0.0128064524306503i
-0.380667666385834-0.396670575973141i
-0.0793501361393306-0.655511701418716i
0.384909344852812-0.613504194495251i
0.704685795877964-0.194177070141974i
0.618335082206197+0.299886260516161i
0.24607508340667+0.578580693926639i
-0.226418227524358+0.53670736959589i
-0.490612814859626+0.196501729185355i
-0.389795537907325-0.178678346415643i
-0.025568888610687-0.309527379743229i
0.334470800073413-0.106716871258317i
0.358234733891555+0.298150392512642i
0.0416872051975029+0.619962304830488i
-0.405071235454292+0.59420081038111i
-0.726097502284706+0.245499693831799i
-0.650413387095992-0.225272413433243i
-0.225455246090126-0.5340515555343i
0.282877520203206-0.463335971541939i
0.557254605124524-0.0824789029524923i
0.460046949350127+0.332490062744827i
0.0996091942538699+0.523818706345526i
-0.230722834006335+0.41822599887526i
-0.277557570411546+0.0553344177774589i
-0.0480654667935951-0.276839385156864i
0.361873138978678-0.253645023781056i
0.618675336894618+0.0439953209118333i
0.528332975789719+0.506978702436269i
0.194588698883438+0.832814461958401i
-0.286472405665548+0.721250221789658i
-0.598617847165988+0.31748753484733i
-0.474366317717181-0.140695072520672i
-0.112540785643582-0.377291139226641i
0.235728973358688-0.304738227221597i
0.363230697725096+0.0186168251462272i
0.18441680436519+0.344903826951082i
-0.17674640445839+0.380141736103645i
-0.477477121442549+0.0551133599971406i
-0.410207646753647-0.417719337318151i
-0.072029632746155-0.728784443143666i
0.368609060192725-0.695804085726096i
0.687117771209828-0.31686566328939i
0.613409912339316+0.111623784810368i
0.305271084839259+0.396762275395554i
-0.106834650384036+0.321039314598676i
-0.309376828704029-0.0359369529013233i
-0.0906040748263223-0.363286728016679i
0.260308614760593-0.431286578207579i
0.503408689969334-0.119350636753229i
0.460662540935226+0.333114924759679i
0.128576774645264+0.603716927475776i
-0.325307455835569+0.521957363243132i
-0.632984831188289+0.16134086409978i
-0.551324480348025-0.301190947611804i
-0.216184241019539-0.514608993319714i
0.159153312852312-0.40058820930428i
0.335431187747146-0.0699681251421554i
0.159087940206869+0.293677067556147i
-0.171900999332523+0.348665772991181i
-0.448487959690402+0.0811849652636826i
-0.467511610431588-0.305057886048064i
-0.138378141865225-0.556388504634256i
0.309335748451744-0.462851860792875i
0.599563822911235-0.0753491914475575i
0.573499082322211+0.382131950249353i
0.20211622582788+0.665966984407577i
-0.201285616139085+0.577395820034268i
-0.38753361203328+0.2712582733602i
-0.268039602558622-0.0757707473171429i
0.0779021155480037-0.182652215187764i
0.348756289929771+0.112921039201539i
0.370720811364423+0.456131598433716i
0.0762916794903015+0.704570001271854i
-0.335854594784601+0.704162946385825i
-0.645065998881769+0.367993978785073i
-0.628122028260113-0.0796189602117244i
-0.251103072090427-0.388078255282352i
0.146707687293543-0.312362557890485i
0.346926293312839-0.00462863757047456i
0.235546424897939+0.2580469796798i
-0.124081165110161+0.372591316845662i
-0.410039323236532+0.149359176324859i
-0.457350229184809-0.269228084131i
-0.189417236297553-0.591897160401801i
0.271698884973993-0.631240275366726i
0.529040036604504-0.344658369074308i
0.530257167646215+0.0244075595253398i
0.284152019653704+0.260159392036971i
-0.0602106040693913+0.175725296717917i
-0.165049889236623-0.11886332512334i
-0.0321364263605764-0.415200733030075i
0.303956806914941-0.522536406782988i
0.673816686358452-0.287126324430277i
0.717278206774566+0.106818062982828i
0.468735933962241+0.387513000064623i
0.105941903601722+0.46439596045021i
-0.191063953557281+0.317857078506935i
-0.196878624113188-0.00762698383886572i
0.0267381946976145-0.178071454549044i
0.270435281565422-0.0628790941442176i
0.384382887354982+0.223270633696615i
0.203988494232397+0.58063353853409i
-0.227141202983046+0.703241718981353i
-0.638891573734615+0.499489400926486i
-0.784571416898917+0.113799323747618i
-0.558093217006727-0.265867973650453i
-0.21928566114495-0.363999760373313i
0.00620206820094246-0.217843455552988i
0.012652227017516+0.0748004734137389i
-0.228477054249115+0.266951309581421i
-0.497230876264705+0.190533767949499i
-0.61297366742665-0.1096421033105i
-0.474484684803116-0.499140632428026i
-0.0992259955442631-0.611778457528231i
0.29110714126588-0.477901068278136i
0.479666275065022-0.150519230261081i
0.335560691217257+0.217400842774686i
0.0649325446950124+0.333503072648154i
-0.114202842958493+0.193166650836868i
-0.13086569656421-0.0762409649916578i
0.112802525447955-0.259390189797416i
0.402273041775734-0.202958468833087i
0.573721934649789+0.109934791386085i
0.484570758865122+0.494562497999489i
0.14723037046131+0.701239511195686i
-0.131086287027218+0.59069285628874i
-0.309569434956004+0.286264503445556i
-0.245092234825796-0.0103792403099682i
0.0546076216055525-0.140988041633861i
0.268783331175292+0.0189752265163493i
0.251277049894716+0.317672658821318i
-0.000127255028146567+0.491257274544891i
-0.27752683511881+0.431563622348188i
-0.487536992908849+0.119720057427545i
-0.483284119554104-0.251525343035973i
-0.201324419994298-0.442835419499707i
0.12521896740526-0.405053438603481i
0.318434005928282-0.148359559531925i
0.255259899430131+0.0781988833327684i
0.0185424377023885+0.127679499508099i
-0.184241658860288-0.029409139573798i
-0.167409937223213-0.369570726596156i
0.0480976018778638-0.556824470622557i
0.389696731495217-0.497259409329955i
0.664248100642297-0.213086562828816i
0.605295674340199+0.178929730028932i
0.344318488197977+0.417872865937254i
0.00808523131578369+0.428410702512673i
-0.241922297312577+0.215892868900659i
-0.206897469536584-0.0167660739946819i
0.00920285013002554-0.0973112835342394i
0.202844010746143+0.0653967296830997i
0.171955901229955+0.385634849061487i
-0.105585210625925+0.579513568749194i
-0.48995094767719+0.515979203592346i
-0.79309125993904+0.19764868274805i
-0.793772029759348-0.206115562060122i
-0.529614301958682-0.490896099342879i
-0.169650528373899-0.53145023056252i
0.104137753773995-0.334856546769937i
0.0997599555201021-0.0751782029068383i
-0.117968735481685+0.04318552490776i
-0.285852667898111-0.0411574471482394i
-0.261183344414717-0.28865513101449i
-0.0268005991183783-0.466953316615719i
0.326800361893324-0.399579956450884i
0.614662364040066-0.142874775075207i
0.623144325605693+0.273284830307967i
0.367937020610425+0.579486085505695i
0.0187291378790243+0.608838307541999i
-0.247817762739126+0.43757062055647i
-0.217827303674878+0.153375819648265i
-0.0705016852905224+0.0216837954736615i
0.119982787221182+0.0978454170949141i
0.216082995989829+0.30657619745182i
-0.0434695092591904+0.535215099450237i
-0.388070557049308+0.489455075379295i
-0.560941179145995+0.174903135787128i
-0.513172839748353-0.204671850944581i
-0.2287323160253-0.478588231678413i
0.149526666746477-0.517754376251357i
0.377134534411394-0.277850179301126i
0.370759559174871+0.0520358819770287i
0.194179789075534+0.191583234111985i
-0.0529057550730575+0.133661958415336i
-0.0807750066041911-0.0761585194660314i
0.108673780793871-0.285047256612807i
0.335956598456586-0.288951612450884i
0.568541767179958-0.0324575054816579i
0.519682450954574+0.328269988812785i
0.215166713418578+0.545141485061708i
-0.143007128423832+0.518478056126623i
-0.415750220405591+0.224041240067407i
-0.360854783321087-0.0909906046775199i
-0.112819509515419-0.282828690798075i
0.088351490172347-0.242012340620079i
0.163055920266069+0.0564357022219637i
0.0336791685517762+0.263906500128043i
-0.254353560368073+0.304041931568089i
-0.491158143809704+0.101837627658575i
-0.478832383527342-0.257022594066683i
-0.217265571857316-0.468314915187037i
0.0807811974994147-0.461761499528474i
0.263645144260268-0.207734887126814i
0.225014578340642+0.10394635584261i
-0.00755766476861691+0.243401150483234i
-0.227259691632941+0.178469022559292i
-0.333339970792037-0.0339928782348019i
-0.250058216539083-0.250768029948387i
-0.0226190584173634-0.326176726322728i
0.210864762710824-0.154198148659693i
0.279875951184433+0.125595451742766i
0.0964646242407009+0.325547521732015i
-0.143434715766565+0.292868957928526i
-0.267585200085825+0.0630014208169156i
-0.248143320976068-0.14035455582797i
-0.0292190364129602-0.295529217604622i
0.25708867567741-0.215620418538676i
0.395416932380844+0.0554050251254417i
0.34357673394994+0.291816009602541i
0.0894304492254476+0.431044454188672i
-0.112342755421344+0.29897081505077i
-0.123753151185134+0.0698292707997266i
-0.00315970012603889-0.0782855143464787i
0.249088603790368-0.0631695141670949i
0.383194733958899+0.179877074862787i
0.31689479222596+0.47978284212177i
0.087181775759671+0.629078576781562i
-0.239695875573958+0.552784904794581i
-0.453042865496446+0.353978173739788i
-0.433862387112115+0.0344171284260116i
-0.249779535763067-0.12780792646758i
-0.102634554558145-0.0449086850932065i
-0.0498602936157866+0.0696864859871749i
-0.179357528601581+0.1777884273945i
-0.430933443635428+0.0745233737386296i
-0.548213961164161-0.195397478957895i
-0.466906495229798-0.515991952349879i
-0.16011897407085-0.795026739172344i
0.241456164397846-0.758880665211765i
0.502002181355305-0.54617914299928i
0.564371514025972-0.293750731426278i
0.446325798281356-0.0855359812566032i
0.302148599503135-0.0737792779517177i
0.281669168224515-0.156967894358013i
0.446827681648338-0.244482311656677i
0.688744842387366-0.112622191986835i
0.776037433808825+0.251404741123072i
0.694918747092493+0.633234641224003i
0.327706758283334+0.87703243077357i
-0.168379189276408+0.921038281930337i
-0.47112691655872+0.735580149077127i
-0.578513809233429+0.414646828788115i
-0.532064098632889+0.22139676323828i
-0.459738845843914+0.144295655549162i
-0.449742838367373+0.185750792468876i
-0.593061609512581+0.204743435818336i
-0.811131087049807+0.0498421779507333i
-0.868981718019516-0.262059312345815i
-0.729066751149215-0.658947227287791i
-0.378074047533261-0.87557984269154i
0.106894395118238-0.912209849509484i
0.424801677228425-0.698561087122322i
0.500945926043823-0.328441372019273i
0.473485870059112-0.126238763586459i
0.360221997631703-0.0268617022157504i
0.326160510989675-0.0102398905497703i
0.486201357975754-0.0143505903049593i
0.622506202261387+0.122789314400233i
0.661563213156+0.399029422083664i
0.505605420794057+0.728392534450012i
0.142097556547418+0.914820649591912i
-0.236479367562194+0.869323107445548i
-0.524735830219816+0.642989732389317i
-0.567244876894191+0.312081918221125i
-0.422861744056282+0.0563427602350047i
-0.270570579740852-0.0100548847600167i
-0.165158049673437+0.0713865538389149i
-0.197179516280379+0.108029462352309i
-0.329860311078803+0.0369820268809417i
-0.35747884620715-0.128488628924865i
-0.235603151986503-0.394516465975713i
0.00813410094454283-0.569326430535095i
0.31711912524443-0.494233005846774i
0.504728625857316-0.23468132227633i
0.496212076222528+0.0601502071867774i
0.325736287525237+0.288708878679009i
0.0630044776820435+0.284847951384966i
-0.0424208580350107+0.109519158722978i
-0.0363730142000362+0.0141558030882562i
0.0262977519978142-0.00414118321753136i
0.13012026293167+0.0622383176968187i
0.0936440540698686+0.215297846558761i
-0.0528229768843053+0.306643161322192i
-0.280207591353637+0.205322667551851i
-0.358844658513371-0.0748351016617422i
-0.29772964258954-0.314216784912092i
-0.133658930552675-0.422344176268893i
0.122863500104338-0.38754109079149i
0.268492670732291-0.21106640728265i
0.275106072819676-0.0143973975758826i
0.173084807930165+0.0926652678799314i
0.0576803446101417+0.0756710445740383i
0.00240179544717156+0.0265968160144056i
0.0884188163781575+0.00253704289198272i
0.195992667282747+0.0422681870226958i
0.260580798360302+0.248788407280788i
0.171316818148001+0.447648568849903i
-0.0946076951676717+0.511480423647943i
-0.354185247424069+0.445805265281306i
-0.523556073850812+0.210503341231441i
-0.463501362617193-0.0133459845932621i
-0.297551963151426-0.145784370061353i
-0.136199372540658-0.136545023336843i
-0.0422088038668604-0.00142600307480342i
-0.092281164073382+0.0739315488435169i
-0.205809145854184+0.0286378607485168i
-0.293225058063519-0.113704321950697i
-0.176188863842954-0.261327886320267i
0.0379471440007888-0.301770085090617i
0.226481695915983-0.228152852365654i
0.398806660980259-0.0201183333547009i
0.381847101270096+0.195774547293642i
0.204880112409829+0.314977453004132i
0.023807909344283+0.328911893655825i
-0.0577795949548534+0.17562018677263i
-0.0215965807278495+0.0610347583816092i
0.0902777215998672+0.0448351308341404i
0.209658765420324+0.108704288811516i
0.18683234848895+0.268981415192918i
0.00299268630093202+0.368526166448578i
-0.210934963504041+0.324353670695529i
-0.300120499561236+0.148953857481934i
-0.251762924835092-0.0480391230321372i
-0.128857564412748-0.178794130905596i
0.0350346853479995-0.193391446616409i
0.123097105551459-0.0642599225886566i
0.0819946991802958+0.0584144220496711i
-0.059494633029463+0.0375375237683698i
-0.124718438352679-0.0390257827749589i
-0.0838653259334337-0.172813640255308i
0.0624484053766746-0.301107972320383i
0.31424589961142-0.254306189754634i
0.376411405345131-0.0908840743019401i
0.322771379145254+0.138298788890232i
0.222187710499951+0.279141617997238i
0.0370097363949672+0.259245598937025i
-0.0518145592519758+0.179738103135864i
-0.0491070320511491+0.0933238124904664i
0.0236045795952577+0.117567782354537i
0.0464574578503949+0.21191294714897i
-0.0277428411536446+0.341237181479286i
-0.188029466101751+0.436017315706439i
-0.427888695805933+0.353855241226608i
-0.541048199139053+0.130741893245347i
-0.533758668537122-0.108884405336307i
-0.414124376033241-0.25430758533445i
-0.2222979239095-0.307671372662867i
-0.134781949282224-0.225576857095028i
-0.118154939625684-0.163145095416286i
-0.108745403168461-0.175772044797661i
-0.0878757606920367-0.226476684065251i
0.0113194275967296-0.372584910053066i
0.20190788615476-0.353069971186425i
0.421126817201835-0.226725360305016i
0.53149111163396+0.00225943210005425i
0.522124855509516+0.313028232966213i
0.402288324622254+0.495801733534756i
0.176724573494333+0.557905422667616i
0.0142485291328281+0.478754980457813i
-0.0935049625548021+0.401399566671106i
-0.0830522819903174+0.366392350200708i
-0.0582698765973972+0.403414104568435i
-0.16827669123206+0.446675309585167i
-0.301887929911795+0.4297199476406i
-0.448944105550931+0.326406870523391i
-0.530223950108064+0.100459307975882i
-0.493486524342604-0.129310282795455i
-0.345465291153941-0.32899709992304i
-0.141818646545287-0.34349705621677i
0.041931744778529-0.273863132396471i
0.14230173549472-0.195206541501236i
0.112219510964108-0.109640439718345i
0.0447432628830572-0.153754211405307i
0.07480982842794-0.196229829336914i
0.200788158931442-0.202462932611134i
0.281778686229829-0.123798655994974i
0.301932712276764+0.0509432595122095i
0.300307448307255+0.201711133086183i
0.152932174807179+0.283691795575452i
-0.0380012968387476+0.259803802663539i
-0.142947325541827+0.163941210643722i
-0.156935102097713+0.0304428456718767i
-0.0682463460246037-0.0472655915327992i
-0.000962657224317519-0.0471933736237738i
0.0616429954453648-0.00455119703235616i
0.00645929851499164+0.0729556047867599i
-0.111132334609087+0.079458912810544i
-0.126613031314631+0.0288000578211362i
-0.139261911871479-0.043911839605828i
-0.0106008977340527-0.102068113068253i
0.137729544746614-0.0368887606235845i
0.116986052597796+0.10895420098516i
0.0404768420328896+0.233975558146454i
-0.0781610151370665+0.318495392944374i
-0.228194447795738+0.292931708478435i
-0.365051997754126+0.141845529329019i
-0.370720085094867+0.00570495473975359i
-0.260816145772914-0.0714447311921466i
-0.190991616853612-0.0919377088200301i
-0.172888538216708-0.0323590385398182i
-0.196679697379315-0.00495120504028178i
-0.250927145318952-0.0423871023836999i
-0.262438215863281-0.194207974128807i
-0.140371905789036-0.305258426084029i
0.0594443747070459-0.274447068478062i
0.202286341803851-0.233462283645714i
0.308903552164278-0.0981512177717311i
0.310972991514162+0.0662567589275476i
0.201355234342283+0.20982304432033i
0.122039921398787+0.259186330814941i
0.0729942672765192+0.224189809156057i
0.0829780474026529+0.186478474572206i
0.116052638564593+0.200498000070512i
0.064018926621455+0.297608032909376i
-0.0319356743126034+0.360823399150488i
-0.15450840613538+0.352568313688803i
-0.275183487923291+0.253241705074429i
-0.297319817931489+0.135622897424923i
-0.271342674684885-0.0133747893797486i
-0.156711992126932-0.133010598856354i
-0.0304458687522826-0.0873527175323758i
-0.0580987000144527-0.0395469793026568i
-0.0728351573299592-0.0342027388550732i
-0.0600426395235095-0.0309222703736931i
-0.060121743992313-0.0745278455959735i
-0.022763774451214-0.148757213194867i
0.0461704567684402-0.190234820795303i
0.130857034169468-0.120310529597792i
0.140907803401477+0.0170961378223712i
0.0747845298268314+0.12445377308391i
-0.0334969097863043+0.116267765598769i
-0.127154897924054+0.0420919411896372i
-0.143307352377437-0.0249247746895843i
-0.0847731294451254-0.109862607790588i
-0.0303820987097092-0.136235517476746i
0.00487788295726848-0.073805139131414i
0.0290986149725328+0.00280295188674049i
-0.0279493642458439+0.0596968250291304i
-0.0642268121008538+0.0489493761809769i
-0.0838047429945197-0.00172371266696475i
-0.0598533907104422-0.0478372409652399i
0.0239639743772798-0.0493998851725882i
0.0631260670398871+0.0625930056839287i
0.0259646509340612+0.138064441427776i
-0.051197340807677+0.182227078079171i
-0.124662991498973+0.200850003636231i
-0.237881857014777+0.114683183706528i
-0.275525041361703+0.0227660327288946i
-0.219953592204037-0.0298967224016888i
-0.12985045597034-0.0010482390062965i
-0.0727367013816178-0.0142461955802951i
-0.106513753545044-0.0101566098518101i
-0.122304690082804+0.0134020970014267i
-0.122804217021707-0.0512309376020717i
-0.112764814536804-0.0666790194103536i
-0.0388766257212422-0.0825621791113502i
0.01339579163607-0.0733234824503707i
0.0855444992543499-0.0137336844299566i
0.115515413054745+0.0597051464028012i
0.0321626652348479+0.137764850497453i
-0.0132630459655289+0.156843390811906i
-0.0541933556672091+0.129420864949006i
-0.0699160250570055+0.0840601631287289i
-0.0428722766441677+0.0664057308677056i
-0.0235449080024887+0.0911632726526502i
-0.0255059787859551+0.0813264369979355i
-0.0780692774135995+0.0566627607810869i
-0.110150200178341+0.019267911535003i
-0.110079994228654-0.0193068864094991i
-0.0839920514411348-0.066986491004893i
-0.00717034160236116-0.134572509695372i
0.0652204233257611-0.102312262416456i
0.104664968986911-0.041762158137627i
0.0759130872712937+0.0229311785572386i
0.038129589505356+0.0414439083505705i
0.000278979882168691+0.0304311721065123i
-0.0243676931582552+0.0266319230064757i
0.0236814870936067+0.0292849613728887i
0.0196911343568771+0.0489522720241127i
0.0168269228122345+0.0385478878459531i
-0.00347994372479085+0.0723344074577777i
-0.0879621412032164+0.045884270726176i
-0.126923647057282+0.00700098371651909i
-0.12096204147632-0.0429281298937492i
-0.0782950612778653-0.0919367699696528i
-0.0361960926468488-0.0878809192637346i
-0.000171926977080464-0.106502768179999i
0.0147996075304449-0.0471297653999457i
0.00315170868242458+0.00592850915279467i
-0.000154254824057566+0.0136537047986068i
-0.00732067760895432+0.00299370542809934i
-0.0356706185936489-0.00806302402316821i
-0.0611240442891699+0.00665377667778291i
-0.0308338428066106-0.00816140285913322i
-0.0326034261092663+0.0358754898645104i
-0.0750531898272307+0.0533520567313108i
-0.096307527465151+0.0348123716200054i
-0.103529961049271+0.0472404121588361i
-0.126548981231303-0.0292983661689978i
-0.1346066966487-0.0453903639438512i
-0.0917549471250238-0.0435829131734459i
-0.0634453757991615-0.0536476153654423i
-0.0317191050860024-0.045659132911688i
0.0188136053715982-0.0818874955622659i
0.0569574806526193-0.00489051536030575i
0.0773413488458781+0.0472853279321764i
0.0825068925023847+0.0410291567238603i
0.0720599467316366+0.105757224236063i
0.0696912226715733+0.140466917619032i
0.0274803333856227+0.175152566848307i
-0.0367682129668307+0.215049616430644i
-0.0963768395895862+0.1883327763573i
-0.121692659695446+0.166104350243664i
-0.131758580796549+0.122876869395977i
-0.171694728862873+0.0913441640852618i
-0.158060777753052+0.0366700740166198i
-0.134679647145365-0.035541858058024i
-0.119997589849334-0.0454881129681471i
-0.102797735604116-0.0891573647411213i
-0.0576561787230092-0.122112673070657i
0.0329435668394239-0.135638069988311i
0.068289955616278-0.125084076174076i
0.104437665987364-0.121910497116396i
0.152573186653202-0.0803295523771949i
0.199938455127193-0.0203633258610154i
0.214432558221972+0.00688022315168199i
0.181754691147456+0.0689819160374347i
0.158000481155039+0.128028525590469i
0.0588320526760729+0.188390151177998i
-0.00172565071255156+0.180832964050904i
-0.0873318736024055+0.206841992580156i
-0.139899119917607+0.183302176668028i
-0.135006148965871+0.0934007382334385i
-0.190227206917945+0.0433524357915796i
-0.159079660555487-0.0405083989394875i
-0.17383733844769-0.068977244338279i
-0.17181101159942-0.105604101376853i
-0.121961145783395-0.111163763002234i
-0.0732053724038603-0.139817630858471i
0.00692226043933462-0.165552906757608i
0.0416718140659889-0.115818248613564i
0.0997958321875671-0.10500145344024i
0.115827121574473-0.0250281934392981i
0.112319562193736+0.0598908513698602i
0.0927451592072852+0.0889958027934705i
0.0280218694901761+0.133523773738451i
-0.0168914626589676+0.11864792214579i
-0.0604044000372334+0.0786284227479802i
-0.0701433532564466+0.0726966955375254i
-0.0760331528102097+0.0916356345663961i
-0.0710688423328462+0.112838668690965i
-0.129351751060246+0.0819669567994006i
-0.157275439034358+0.0466873711241463i
-0.112830240481008+0.00251593183040328i
-0.126088385630848-0.069047633410743i
-0.0663695045992655-0.106961424893514i
0.00166806655097895-0.109665361442668i
0.069064974075318-0.0509305331305408i
0.127025136336845+0.0418398280661038i
0.101617521614489+0.0850518109981038i
0.0903224761939157+0.113045904037499i
0.0577839648439215+0.101937056452169i
0.048709086930503+0.111810451519884i
0.0618911494795756+0.185300920580425i
0.022501825962719+0.198472420633349i
-0.00887464852492815+0.21894544204969i
-0.0658411616010258+0.222271126198211i
-0.157423368366502+0.150101447703357i
-0.190040898939426+0.0810042286057834i
-0.162820221278348-0.0181554897108688i
-0.10825890048822-0.0412573888783264i
-0.0788149379692154-0.0440727922120669i
-0.0377929883313392-0.064961643246471i
-0.0353835891380342-0.0394764914688559i
-0.0472634666433908-0.0939065067652336i
0.0326405575606622-0.109291298877175i
0.0483554426775573-0.0978180677988213i
0.0836699405889191-0.0886120580130538i
0.142135587673161-0.0372333423987785i
0.172558840386128+0.00604587695610994i
0.171491203428205+0.0540280920385331i
0.0731482077276884+0.0924537034605101i
0.00395816740137466+0.124191447782771i
-0.00670984457957154+0.129873380752576i
0.0321957482680013+0.111495076292056i
0.0229991105487732+0.0794277374471005i
0.00371673181551788+0.104419450398156i
-0.00934648455991858+0.160203841917639i
-0.0821889916892131+0.152604008245314i
-0.153839522499173+0.153486962725403i
-0.222638761449985+0.107588814206378i
-0.174746347642328+0.0195313242224252i
-0.0992093862826305-0.00639065823110824i
-0.069730440481544-0.0579319481430569i
-0.0592227213706664-0.0468534167244135i
-0.0818906757761625+0.0162824201193558i
-0.124858756418774+0.0374727530497607i
-0.145847943175672+0.0113426942949656i
-0.131181720150417-0.0557712878126833i
-0.0915448124136403-0.0775845612002277i
0.0329377348866524-0.102853215691557i
0.0644931585036816-0.0354598129974266i
0.0561945835976888+0.0450530514068385i
0.0606448088929601+0.0759331466459513i
0.00626229551689291+0.123357241583983i
-0.00948202002299784+0.0708663256481689i
0.00169094033300756+0.0164909431260279i
0.0476527315871137+0.0293213649822521i
0.0812048300197823+0.0709098097268807i
0.0463793380113224+0.15460702114858i
-0.0159926650273612+0.223244153332939i
-0.0567749431731634+0.185909525849781i
-0.104883591825105+0.134331962689821i
-0.103310595626659+0.0903048318436452i
-0.0293183282513785+0.00274193635252028i
0.00765716933010868+0.0371157465653581i
0.00592155888412362+0.135022390550729i
-0.0121679961455473+0.147737822818579i
-0.0555257931884994+0.143989022699945i
-0.111681622564533+0.0980970860337581i
-0.140290418226687-0.00974398592599924i
-0.101916542674584-0.0515119768208111i
0.00573117734500504-0.0205539062587891i
0.0332171500985904+0.041039741167439i
0.00108122672517511+0.123445328021892i
-0.0582055606485931+0.14872576217658i
-0.159598425239497+0.103901790757097i
-0.139524886383133+0.00802492370034691i
-0.103296563315242-0.0798990133866507i
-0.0573113978073573-0.115379123050663i
0.0103037074970904-0.0686748940539109i
-0.000863243552921374-0.0143393183138351i
-0.0240753475199039+0.0305493134111353i
-0.0542603030668783+0.042288987972472i
-0.104239476161747-0.0831734918521405i
-0.0632599231228706-0.157185024706149i
0.0325528212713736-0.161811119902571i
0.1307003733042-0.0915482221924987i
0.234839908982249+0.0259186199392832i
0.148853001708899+0.135875805704177i
0.054304683791764+0.22799570063898i
-0.000927185201089451+0.195185452740492i
-0.0657047440562413+0.165482447325811i
-0.0499945578922226+0.129989843407107i
-0.00573596106458089+0.146905663522757i
0.0248611735025847+0.24292047044062i
-0.063673492290275+0.301650153486256i
-0.188045553876922+0.291219724606847i
-0.319847875367144+0.215184009026309i
-0.38932182385059+0.133614794452497i
-0.35290080690868+0.00901381503649736i
-0.264646910914878-0.0709721288685396i
-0.138196552748145-0.0699657360212289i
-0.0898512816403509-0.039414955411401i
-0.14621274263001-0.0440493809496527i
-0.214135135809835-0.0781284289165082i
-0.205987881030636-0.132406548325169i
-0.0902554772253077-0.261157370453743i
0.0650818268299094-0.270202107116456i
0.187665064770616-0.159364929551468i
0.258945499735218-0.042462204707401i
0.231533770163035+0.0929746194027428i
0.122746388167141+0.210799159638519i
0.0413157385008849+0.20400241616775i
0.00594147897688175+0.118354876287521i
-0.0033997786935901+0.122722278241899i
0.0842897670929179+0.128061169295637i
0.120263708650372+0.153539191276037i
0.047989793792249+0.274016059033598i
-0.0689276074199135+0.320939133094571i
-0.242457092696504+0.292315917555465i
-0.269314341275514+0.176278763254807i
-0.232636582201337-0.0238331447880384i
-0.164476175552208-0.0917698039910114i
-0.0684857193119622-0.0526283211409915i
-0.0372952673713896+0.025114119287605i
-0.057206948649901+0.11484518704026i
-0.202064409616338+0.121692896112136i
-0.263332371748196+0.0176181571262382i
-0.184133167249639-0.110255908617612i
-0.0877931602590488-0.169668573148559i
0.0543495377303277-0.178412260944153i
0.114834182121328-0.0613097629675857i
0.0623391922714765+0.0900370369658749i
-0.049322445223432+0.131973423023177i
-0.207835118840464+0.080713655017633i
-0.20590270556572-0.0370732408732177i
-0.108050411501833-0.150460056299731i
-0.0286263983438404-0.171036451705033i
0.114682890755897-0.0893319357117449i
0.123110599392831+0.0478545997582286i
0.00824874996581512+0.152309548408915i
-0.104171309254114+0.128716837845597i
-0.192989607852801+0.0486598606368719i
-0.122212626472209-0.065608501233065i
-0.0214460563663762-0.107494327356064i
0.0964043336413685-0.0340168157476436i
0.148017889805801+0.106635302147012i
0.0360370860801468+0.258753871095817i
-0.105839257237041+0.272710934324356i
-0.235658590338097+0.172542506835795i
-0.248711619186981+0.00288011618811853i
-0.161514069103916-0.076623480593134i
-0.0260333015448526-0.0204272900516816i
0.00412047175401512+0.0697682652109355i
-0.0620286573674365+0.205433929571515i
-0.157701014119886+0.205417653543778i
-0.29560566834284+0.0855147985577572i
-0.299182136488956-0.0477529329445555i
-0.223910125701138-0.182588087883668i
-0.0459237719355531-0.195594862301435i
0.117143989229961-0.126671475693793i
0.0983485822051539+0.0178375385860767i
0.0371866466749322+0.116918801939727i
-0.0722894503103979+0.106203720963835i
-0.144550423834681+0.013907592343833i
-0.102757731765062-0.125629982948237i
0.0492312828409561-0.127668559632526i
0.169587952574279-0.0632079674302084i
0.195775789403422+0.0733912015383183i
0.13511049763321+0.236536498176673i
-0.0670650692056435+0.271774919099145i
-0.181588572535801+0.191277380022659i
-0.226783369152525+0.0387302246957525i
-0.202466706273692-0.0604718407518035i
-0.0514352741371565-0.0479692139075878i
0.0278182368632113+0.0352929596101625i
-0.0288611194359278+0.0993333349004198i
-0.135012919928197+0.13781857132696i
-0.255846600170282+0.09388366324579i
-0.312977504037016-0.0712024484026599i
-0.185342742325565-0.202058582124428i
-0.0424278239504166-0.227852195975269i
0.0874780792219771-0.161669608397197i
0.146073234484151-0.0405959611519895i
0.0620242807589244+0.104499812593277i
-0.0574591927426044+0.166204580266069i
-0.164629311657575+0.0856302347498429i
-0.149623454532244-0.0664015302047245i
-0.0158376496995857-0.151285863986116i
0.113472739023786-0.0567343234502285i
0.149944275633606+0.0981192615798241i
0.0619888103226281+0.206271505609719i
-0.11915394484282+0.224337538549568i
-0.205791969494164+0.153103395012016i
-0.249590274645963+0.0152736615938394i
-0.199933860243845-0.122759454250264i
6.53222872713579e-05-0.153069737811497i
0.0766984818836007-0.0338997294543425i
0.0621662882557143+0.0927183552716795i
-0.048129212665866+0.165798230908437i
-0.209433430166253+0.169761577716195i
-0.248717019820446+0.00459657241419549i
-0.197766806306364-0.130978212752587i
-0.0612887735939543-0.190551279272337i
0.0854606543720376-0.154035952681636i
0.127629619034763+0.0173016404195379i
0.0549830324731761+0.155936401881776i
-0.0759212667140814+0.196543929649383i
-0.183487526014727+0.0786505953201187i
-0.210460156686981-0.10731557585925i
-0.0515662106475447-0.206367099106347i
0.142543730023139-0.182242777499482i
0.201932474053055-0.0329010825936885i
0.153506901976826+0.187846594126048i
0.00121639649395616+0.288586322309242i
-0.130047598371077+0.195127667446459i
-0.188032630031685+0.0381290302261252i
-0.147692074082358-0.0986529400182418i
-0.0049810605700201-0.113399222177527i
0.104731723236022+0.00872756831537107i
0.0828633909272837+0.195044605078251i
-0.0574834954120573+0.29898636380035i
-0.25714296918137+0.238519390508736i
-0.354546815656648+0.0838925340428191i
-0.327373469934816-0.139100173238712i
-0.21664995565574-0.26022651339132i
0.00320160814507405-0.205336890777016i
0.086856976243942-0.0522638914340875i
0.00168728400740249+0.0732344862654332i
-0.12353315739602+0.0589918625705922i
-0.233077584015987-0.0334232048657944i
-0.186189542805058-0.236364164843087i
-0.0172335000260321-0.319098276480107i
0.182699911572837-0.238980201074854i
0.303484410887759-0.054351235004726i
0.268002305404405+0.188806128993796i
0.0988335119815028+0.233761598119227i
-0.0712322831393603+0.174315186199315i
-0.12459230614553+0.0643923199269532i
-0.0732014014574331-0.0451197960425238i
0.0956467653540926-0.0822809630545991i
0.172771809732881+0.051862744360178i
0.143478512571359+0.248773593147703i
-0.0154480869606047+0.333325176409971i
-0.26253921346678+0.277434656260042i
-0.324348275234166+0.0966826866436641i
-0.297464680232174-0.0797428520034142i
-0.136494475879299-0.166161347617922i
0.067952881828139-0.0930039998991656i
0.0861107236299328+0.0353041169844236i
-0.0104867342035858+0.174652969699899i
-0.158721060726567+0.209115935448344i
-0.303369783239222+0.0647292354980651i
-0.264222434647001-0.122424291827384i
-0.104234900289969-0.241033995700695i
0.0539715716321976-0.216122570723884i
0.183430628726739-0.067854700361694i
0.136318287827121+0.081564382005821i
-0.0185218351595279+0.174079555897433i
-0.177213548834484+0.15713773957675i
-0.23771238691415-0.0183520003281345i
-0.127861159394-0.176709733248654i
0.0463771112776188-0.221381908372933i
0.215792646076473-0.100269301584437i
0.265959491398746+0.0990945712545897i
0.115531121067251+0.228782406895568i
-0.0836153773112351+0.270085618507248i
-0.201696398085839+0.144810046739584i
-0.184493862459278-0.0436913654103918i
-0.0532646472773058-0.122659740691249i
0.10802054621221-0.0732039891113128i
0.199619177497046+0.0766080005116359i
0.0889138619854614+0.211680567892187i
-0.127470741585092+0.241552077109051i
-0.282738975487879+0.148662918149444i
-0.314630618292145-0.0436367874324503i
-0.185215753446072-0.20106592029791i
0.0124569424127587-0.217995974577997i
0.17094412683284-0.0780709108347599i
0.173673554659417+0.0860393118976335i
0.00586114594171431+0.184380825219183i
-0.14933566808408+0.150291079567886i
-0.230373358920963+0.00315988304263362i
-0.164932427311082-0.160620390302747i
0.0604904762333169-0.233171037498212i
0.246027489487745-0.0925358280934389i
0.281496098124824+0.114864082014342i
0.153741492854746+0.309021936788016i
-0.0890061722989204+0.35310603271109i
-0.291667381158604+0.20611096626065i
-0.279013102042051-0.00135374361541766i
-0.147256020655612-0.178477815722802i
0.0227813239753296-0.127837794153264i
0.14632613349956+0.0347044012194258i
0.0429633429491766+0.191882719622385i
-0.133736233497231+0.285014746590448i
-0.323459018303485+0.161081117196755i
-0.385276731799225-0.0710246222009505i
-0.236873640744986-0.294154389851722i
-0.00605124765008443-0.349868681782812i
0.227602100403887-0.168634548680856i
0.247010751129113+0.0888205357597144i
0.0503640331282373+0.237536048302887i
-0.170738726028308+0.204407560730534i
-0.246656005482162+0.0462488768689655i
-0.182409615110979-0.187899918317418i
-0.0140084830257304-0.266463083006975i
0.219107738253782-0.146140786101822i
0.266993849287693+0.0776545704772576i
0.136295564778667+0.295006857941585i
-0.0867676903546634+0.298809898096717i
-0.257389356987794+0.139279727351519i
-0.245809802120855-0.0928315290212153i
-0.0732018079189863-0.253586633974884i
0.165849907486793-0.193074977152184i
0.274123397434355+0.0748946788004925i
0.251562720796482+0.298984731526077i
-0.00864689948324565+0.346301860014231i
-0.239149630968047+0.289476245647134i
-0.279819893140986+0.112076731992265i
-0.20089716142414-0.0721185497498786i
0.0426945915793194-0.0873968022563186i
0.151456265050987+0.0620276913381744i
0.103138573605151+0.239534259773071i
-0.0778363228415934+0.35428686197883i
-0.349114839352587+0.25355366167758i
-0.4480531298542+0.00979362321230313i
-0.363635039958577-0.214237300809614i
-0.166504562702649-0.345563124489397i
0.0909001605897952-0.29357759579128i
0.232771932303371-0.125316901436121i
0.162230676126856+0.0971933155249943i
-0.0332535170968391+0.179614895352721i
-0.14364535741274+0.0412454579251039i
-0.117458825320917-0.114005130151381i
0.0690427915766099-0.188937083966431i
0.298004486106277-0.143682729543306i
0.382076917057962+0.0769997328392281i
0.333140292135739+0.325379615624927i
0.0653777978213662+0.464385071012208i
-0.20184913825858+0.459505633103358i
-0.298637996582306+0.278788564216211i
-0.285901211407202+0.0793691616996639i
-0.122314496058086-0.0331455306868715i
0.0402409323955382-0.00267754338291659i
0.00926521880475836+0.186778399483796i
-0.176433234765287+0.299548313755486i
-0.379648596390455+0.252134491240621i
-0.459100850163894+0.0651058316365661i
-0.408283358084728-0.187786002633633i
-0.244656315946181-0.332798001027511i
0.0431617209626969-0.353952208769664i
0.198728041402417-0.184177178710128i
0.150992151067636+0.0281122319963967i
-0.0261127077881359+0.108004096906765i
-0.170755220006976+0.0773907627821017i
-0.170434308356877-0.129914789296867i
-0.0367045963010588-0.277377297350154i
0.186013153853399-0.247639608787486i
0.298303264521461-0.126084751892214i
0.312193060360458+0.143544328296242i
0.16392005951171+0.345590197349263i
-0.0655308832973186+0.327949350781663i
-0.182735875912008+0.154898003766633i
-0.159711433487454-0.0432317204404853i
0.0421811903604019-0.127139448564152i
0.247408589483749-0.0356095230057578i
0.279862152662973+0.220350659918546i
0.119543157995088+0.446414755477057i
-0.124726641414962+0.521067220005103i
-0.331553923891458+0.377437468938938i
-0.407984752711752+0.123957028849237i
-0.256918674493731-0.0392274487266582i
-0.0412656410842472-0.0445904590745418i
0.0286276098299321+0.144944541410921i
-0.0620433987129502+0.348332383156323i
-0.303111128070461+0.404094561986355i
-0.532846619420112+0.260402745362139i
-0.575076742656373-0.03999587181076i
-0.43171158513669-0.318951035333051i
-0.162558526272562-0.431144868242971i
0.0524467369339101-0.322202699808414i
0.130827302845313-0.0858536763132215i
-0.0199862824973651+0.0855557650683748i
-0.215515219562228+0.0376535041010997i
-0.254074401077945-0.14443377763334i
-0.17110706482471-0.366926566926657i
0.118391981695852-0.438812949559303i
0.346713372566834-0.254473887114728i
0.448700937595317+0.00439198450453644i
0.370143894640014+0.294919558616611i
0.0808401196285237+0.376494728713267i
-0.135054659608607+0.233715851681912i
-0.164432958154518+0.055919688625412i
-0.0298740053590297-0.106452452158971i
0.193311215832279-0.0561796262959715i
0.319110039302458+0.172154690164062i
0.192895373531435+0.412133831919079i
-0.0499908722867843+0.538075932278624i
-0.320867591324755+0.411319123257255i
-0.44523946240549+0.168166621278159i
-0.314250691935481-0.0268827622887564i
-0.10601979691053-0.136411519004523i
0.0400524036320169+0.00136842545056467i
0.0484048755144438+0.238445524390452i
-0.153780795894293+0.352100745743214i
-0.385790430036209+0.289361958183533i
-0.491815525939955+0.00532781501982815i
-0.455294884646644-0.240226558179025i
-0.196224563926256-0.321380446766894i
0.0684158974005206-0.274753862545585i
0.165544445488279-0.0941738267867357i
0.0884690235737951+0.0815022760571321i
-0.120718092506259+0.1439222460808i
-0.246789962798115+0.0134806339986527i
-0.238452477323483-0.189235082583681i
-0.0499926478250101-0.349584301706402i
0.250086763906873-0.315661956995908i
0.391075553692717-0.0253682401543423i
0.335787499758693+0.246426988851517i
0.106938580428544+0.408456555815666i
-0.187854713697694+0.37218531350875i
-0.335090658237636+0.188153798616594i
-0.262118727337272-0.0428700326011733i
-0.0417429146027029-0.137276733923199i
0.150819551723843+0.010710661823126i
0.130101502366128+0.222689060514977i
-0.0542999385355007+0.38101511701976i
-0.314308755029454+0.328360923615075i
-0.49700280038757+0.131501258359745i
-0.439613534015804-0.120375226254124i
-0.189010599943438-0.293025302372794i
0.0761060754908858-0.265035224153877i
0.172986203340462-0.0719006634867324i
0.127247220604613+0.183283256176962i
-0.0801226582167829+0.296548130903746i
-0.249611195450688+0.187845949908412i
-0.271013144992618-0.041467047708901i
-0.164470092707859-0.208973654676128i
0.0880336405890216-0.24224752364536i
0.221199608013127-0.0581977274313347i
0.200520675032078+0.219453251078426i
-0.0270440090980796+0.356590864282397i
-0.294711250641948+0.295909163302544i
-0.422973813983072+0.0406822472200095i
-0.355398865692829-0.253002448021098i
-0.0310456655857754-0.387617550834734i
0.160931481713476-0.297231941761062i
0.262436779880285-0.0510619792670338i
0.198534908476355+0.218862263356629i
-0.0369341155002648+0.271814511257536i
-0.17056537104723+0.100268786658643i
-0.149488697374447-0.0800244248399348i
0.069216867393118-0.206990514012383i
0.290083261505604-0.112449098769564i
0.38507759621348+0.213509755395966i
0.233486595474259+0.51675617516964i
-0.057734998440486+0.669737480107002i
-0.401352707781635+0.546414235776851i
-0.580324198487592+0.205692770163169i
-0.474300967885837-0.049035105640777i
-0.285345877168922-0.127341710887317i
-0.0871106913806393-0.0462871089071985i
-0.0913624640863982+0.144126640149046i
-0.321423776697399+0.248113918264556i
-0.57859509593267+0.116546828110438i
-0.645281725294408-0.210277475113148i
-0.472540657189497-0.513209582060563i
-0.145756993479258-0.635288091413294i
0.215879251879508-0.5228329928828i
0.385652982777547-0.207737101408484i
0.290152027824812+0.0695111530068821i
0.104324801175968+0.160027688506008i
-0.0773670219328941+0.0673750465053562i
-0.10557679191092-0.149850038495149i
0.0983049232219816-0.23970726831277i
0.316123147631289-0.154717313062819i
0.429717354722655+0.0867039147189149i
0.312583579494559+0.400230745099333i
0.0402758553467801+0.52313855940085i
-0.237549966934129+0.404944782706401i
-0.37850271637231+0.128904894958642i
-0.256636984003445-0.101437309232891i
-0.0134123783444781-0.176413172759476i
0.217963172748363-0.0375657978883465i
0.240094449110855+0.228804288280902i
0.00964905620399692+0.371519067692652i
-0.244048973805685+0.332906633279453i
-0.370151648917942+0.162705954285358i
-0.299505382027713-0.0797726586055731i
-0.0840842748593729-0.230761231231141i
0.123597261230169-0.125759954436167i
0.232317797447719+0.134623981230486i
0.066887848336759+0.358607523511888i
-0.242977490134826+0.417526080148699i
-0.449211980862278+0.267477159608613i
-0.514774319392896-0.0195070060476414i
-0.342824284952255-0.246211070269255i
-0.0728540860028892-0.295637276795387i
0.0923494692230482-0.170042268011461i
0.084845317319818+0.0653780591887346i
-0.135591834293205+0.169411315706263i
-0.357089921963906+0.0665615050479762i
-0.419167327306863-0.173029679465464i
-0.271795441146716-0.40415950865246i
0.049336430590181-0.489007198983843i
0.301827940818403-0.340441603559086i
0.403730174670412-0.0271411527326678i
0.260063005143098+0.209853885044968i
-0.0240674064286148+0.280895519860629i
-0.170424220512922+0.137320661661559i
-0.140721082974048-0.0864626417591774i
0.0181547252358343-0.248169514115805i
0.252660614635196-0.174341661257208i
0.36917060849957+0.119437783784796i
0.202451489751418+0.385975055635526i
-0.0591052352973707+0.501658320997281i
-0.312283285169014+0.354763443998641i
-0.425390243207648+0.0868392462623385i
-0.272414831802763-0.165502081491905i
-0.0414434603133329-0.219933369275639i
0.132739862125209-0.028668791010636i
0.129897210283294+0.20820491715386i
-0.0525938165645227+0.373921877474275i
-0.300020040880331+0.32369601704523i
-0.426008980398191+0.0694309831685441i
-0.331914959707683-0.221124553457602i
-0.125062713213992-0.342112126165331i
0.165823634058613-0.221520057772383i
0.274134053904191+0.0561140461543837i
0.103019156593403+0.258678941149626i
-0.136138604580381+0.278975549310174i
-0.331331509509342+0.131106349947624i
-0.317072558825575-0.123384680219943i
-0.0903815263131821-0.31622162459937i
0.172683647417729-0.263313462161058i
0.300494727637596+0.0259303795136653i
0.208009655667352+0.276349793730671i
-0.0635645011722545+0.411645081162948i
-0.264601049022746+0.293612607093022i
-0.341475056929465-0.0245725985983012i
-0.262926719273287-0.236536764600898i
-0.0121778551073106-0.255495625161224i
0.17637596259877-0.109231039359954i
0.228261910361999+0.159920922755104i
0.0298943627760885+0.34211535068173i
-0.237646765397791+0.271960519069719i
-0.354202955886517+0.0392169499734857i
-0.338787402244659-0.229759888065666i
-0.0917239662971983-0.334843739853211i
0.200395586224476-0.241602462793808i
0.310358188901904-0.016286863015464i
0.208947290705157+0.250285239101726i
-0.0582049266307392+0.335554084931203i
-0.278131014458583+0.205938682401206i
-0.327447319694032-0.0354741468902625i
-0.1835143214451-0.254424399115486i
0.0728875570112507-0.237235311756368i
0.247564147104207-0.0265337816380978i
0.186581151990876+0.186916918706887i
-0.0749183392070525+0.314539994074989i
-0.330557660718466+0.2300113586145i
-0.415246098900821-0.0419379189515233i
-0.271322368982894-0.300260413644057i
-0.00715934427056292-0.395036550468252i
0.245570853857922-0.255250184934753i
0.323326370803955+0.0358868204168575i
0.163572614352471+0.258930861263195i
-0.0867227975728948+0.290768769932915i
-0.240308216398386+0.127823854328882i
-0.18192834510703-0.132378618181161i
0.0278144218665534-0.20495785195049i
0.314533118264499-0.0416441950635869i
0.402254211522733+0.173244975712779i
0.217252282226513+0.466453418314629i
-0.0983518344513803+0.623496772649814i
-0.424387026040883+0.438381954464856i
-0.484173830224404+0.191018881655746i
-0.384836756435697-0.0262439076391863i
-0.172900547543301-0.16418597265726i
0.0425487607534699-0.045612915851979i
0.0217031783988462+0.193561968542706i
-0.215580866702303+0.29145199754288i
-0.467844445355259+0.17802669044653i
-0.506881170771865-0.0873556426908837i
-0.371554486982878-0.365825018311013i
-0.07063685686995-0.491852909253i
0.233366391443948-0.395745138049498i
0.314637607013816-0.0613888775594218i
0.166207405412224+0.234092206758315i
-0.0780417563172699+0.266506447150491i
-0.24336535892025+0.112056413722959i
-0.243362518181988-0.173677828090375i
-0.0456896886577097-0.352665968771792i
0.239435973281611-0.25900078041492i
0.374271031051128-0.0240401193684842i
0.251096084853524+0.226803970165619i
0.0295132608397018+0.360897435905239i
-0.236122812529037+0.210605437857982i
-0.314067745273542-0.0859297913257634i
-0.0787070466779305-0.302054563677838i
0.178818765178549-0.320983527197758i
0.390028329299705-0.0688029317838725i
0.386819859980906+0.244735119658661i
0.16732057695358+0.438517534364986i
-0.111359101789239+0.430384824762808i
-0.279061145143694+0.230624872319545i
-0.222436880701801-0.0155565608741771i
-0.0552389789335167-0.106157781067168i
0.155104757841381+0.0622835141335414i
0.165130310122967+0.30817172994087i
-0.0423633492218039+0.496834666630253i
-0.348634026258868+0.497268658894271i
-0.606318800766716+0.238186215315157i
-0.601910890446851-0.0954798125577878i
-0.38895117428979-0.331853281665471i
-0.13099083607849-0.310755033283496i
0.0279280060115413-0.114080248681858i
0.0291181463730216+0.079143481475914i
-0.162781354816679+0.187079201505723i
-0.351466274735049+0.0332215930954925i
-0.349739709510396-0.199752411491872i
-0.176392000188558-0.387233124497941i
0.12253177950253-0.415222383170743i
0.361279666365749-0.15596768456772i
0.387318640141277+0.128114864086706i
0.207562499759119+0.346112805555769i
-0.117438088992531+0.371640600952114i
-0.33664589151342+0.174793407927552i
-0.277055959593245-0.052192162728053i
-0.10170795486104-0.188378681643365i
0.13464618331461-0.0975709121366384i
0.267950266719196+0.115670405350189i
0.0993010776422265+0.299681353060435i
-0.159638736198795+0.335238139337794i
-0.363669086822647+0.143583704361065i
-0.410175492378093-0.118889091548206i
-0.181649238715519-0.330625247801696i
0.143410667454065-0.338712671799437i
0.361921816550238-0.108684069488472i
0.35402834795364+0.160346970392267i
0.150408560810539+0.363282477168721i
-0.101962992241732+0.338011486206092i
-0.264451109618689+0.107208843260024i
-0.208716122222471-0.100408126732734i
0.0575215443927859-0.190068468440202i
0.330411384486944-0.0225711073054725i
0.324420239495373+0.246110599357526i
0.0655636621226752+0.439548216360909i
-0.239790695402821+0.484671657209157i
-0.485240735785473+0.224188872942953i
-0.479573751947239-0.078506253070222i
-0.239074793182039-0.250190927543676i
0.0402624583952227-0.261858556140602i
0.214160160709701-0.0227315286705795i
0.108656764672503+0.20469390116943i
-0.148920000798174+0.293369232553356i
-0.351221136359118+0.172836129866555i
-0.400561646936708-0.144706318458851i
-0.202813748401484-0.307219914431127i
0.0923745468109906-0.296880098971515i
0.292315858226435-0.112227621087263i
0.253424493600455+0.212645114796557i
-0.00241634475074033+0.409262717570371i
-0.302119582332686+0.352191411739717i
-0.426249916614857+0.102720728147747i
-0.317075392742562-0.177428453858087i
-0.107354676075194-0.332933374549789i
0.149040856232592-0.178938253223395i
0.191876379524374+0.115559827801417i
0.000577103441624282+0.332220705718294i
-0.258917190039505+0.314979200291304i
-0.414013168536746+0.0556913180649637i
-0.353813196717747-0.222755643749375i
-0.15231292165491-0.405760190713917i
0.198775899881727-0.331667244717897i
0.353757029097375-0.0500826989030032i
0.253657717783508+0.254291786958176i
0.0427193793473963+0.40271624371556i
-0.228945509799659+0.289681452194615i
-0.285971921992976+0.0123534544423898i
-0.146702892314865-0.192280493310351i
0.115779184422428-0.185125818655061i
0.295281363606227+0.0103951771540923i
0.260406346142538+0.286508825371051i
0.0709031173096229+0.460707131634584i
-0.237253288221881+0.418817521248115i
-0.40468780899461+0.148030947850765i
-0.343868984627557-0.142395301398248i
-0.114400751910101-0.240978720211551i
0.152238879523729-0.126767712075087i
0.211665692229973+0.0819176477409316i
0.0483193449002071+0.275947077508707i
-0.180708666369588+0.310749171863024i
-0.337483620894124+0.106314496504929i
-0.345523428249337-0.1369108464397i
-0.161037724266826-0.281923816336655i
0.135021606779843-0.272443608475289i
0.273919684991093-0.0269188789345415i
0.205269239651202+0.260305903531347i
0.0149006199756543+0.344802990072148i
-0.229649036229752+0.306059150988226i
-0.330767454999253+0.116287114918308i
-0.299424273398906-0.137840337414324i
-0.0957341584874126-0.168897435572771i
0.172798888541212-0.046206173747611i
0.11508584560676+0.166213773030504i
-0.123300178621019+0.326036610708508i
-0.369394869075688+0.242443748420368i
-0.526807982689228-0.000527538361481399i
-0.447998609302795-0.272732925814656i
-0.241757522801744-0.431692963389798i
0.0605285410791377-0.401169510624636i
0.218674517043776-0.161397354249214i
0.137663400793666+0.0324375967393558i
-0.0367778152490203+0.0718248787671489i
-0.195012510005833+0.0141273454638294i
-0.162903775516895-0.203923883748903i
-0.00731662692747806-0.328319584251409i
0.294697420116861-0.258054926942379i
0.501894371412722-0.0428309677521873i
0.414710964131936+0.274309165731749i
0.222227488334871+0.470660432268501i
-0.116376058432359+0.468674371187216i
-0.308971975524722+0.325997242862102i
-0.228336400042985+0.0967087224735548i
-0.0797498050518621-0.0388892615537768i
0.104274151700961+0.0548909746435837i
0.0863814746229166+0.288139234914244i
-0.100657362291116+0.466702526938797i
-0.324668357628574+0.403039886358328i
-0.510665246516486+0.158770508632445i
-0.485779990903473-0.111774839761456i
-0.274722591919939-0.320710543279636i
0.0358687797812489-0.29896265114827i
0.220321569316074-0.0855375720612465i
0.150537577732421+0.151788575209504i
-0.0522707015651766+0.310063014460901i
-0.226801639112489+0.185628523223098i
-0.292211475386133-0.0560701546980423i
-0.158919110193137-0.185857597055663i
0.120760161548275-0.208700226957865i
0.278129927597965-0.00736757813531463i
0.210589798947802+0.242943312052561i
-0.0342560871544702+0.40603494002181i
-0.328994553479295+0.358154533317144i
-0.50038536164504+0.0718910802045728i
-0.394687836080726-0.201469002344868i
-0.146804038034216-0.382033012097763i
0.0858412628550472-0.311232001037861i
0.220143260526784-0.0602123655314627i
0.0647938557184538+0.123213719502008i
-0.157895459563857+0.144023580787645i
-0.280434206749358-0.0330742742801991i
-0.237423373539291-0.289101126533511i
0.0715548231314201-0.406575561906085i
0.327375943009852-0.300380981590709i
0.449324883006262-0.024928086656214i
0.384470158423395+0.284360659521115i
0.0806272154917799+0.492015520077941i
-0.191120486917828+0.435730789368871i
-0.301812775972016+0.125174897306341i
-0.22011721120641-0.0650656059134255i
-0.0243771342568663-0.0854984534196753i
0.138457078380856+0.05729283660829i
0.048681314317204+0.313694075392618i
-0.191458789911487+0.425641429183857i
-0.427039057754491+0.352532681071272i
-0.587192401238003+0.0612422987019074i
-0.462201783785001-0.252289315379755i
-0.214637223567343-0.389987075207332i
0.0785222497089485-0.306759067132515i
0.258518951929537-0.0426536537358838i
0.131038186529527+0.150981072214672i
-0.0499672038104006+0.214883698868059i
-0.170055418262101+0.0968575941890591i
-0.192530556305291-0.122011731420149i
-0.0297429413690331-0.194051175991716i
0.20685746017636-0.1102525515182i
0.345084377963843+0.143134086576758i
0.255105376377336+0.393884022554889i
-0.0328320491590682+0.5284495379927i
-0.314618338580507+0.453092695412943i
-0.464287895195762+0.161077697923284i
-0.413028169688318-0.0627519728308945i
-0.19181816906083-0.168897673989606i
-0.0113658480079428-0.0934129862900363i
0.0274917162478146+0.0774327932089563i
-0.120918079148771+0.193866489066216i
-0.328620823008169+0.156354990846776i
-0.415293596618464-0.0938717895700032i
-0.338105379460056-0.376336092122463i
-0.0444942022108447-0.486802756516934i
0.26654156335137-0.382788524364244i
0.398946263508979-0.164327582552892i
0.336624559439657+0.111747088066281i
0.157002475339185+0.243198504731346i
-0.0690644553941598+0.175622002623993i
-0.129409390653026+0.00533771006426209i
0.0309088103158756-0.18894579042092i
0.190926448654289-0.156906551192599i
0.323128207166836+0.0828302120576875i
0.252370234990697+0.331702048371151i
-0.0139972757761721+0.499601929265502i
-0.29871821504576+0.422060203701073i
-0.489487892977673+0.182226613743088i
-0.402377953083437-0.0946308175179552i
-0.14623480806353-0.277120069412344i
0.0854880078295407-0.188886260006505i
0.157336187523187+0.0560859727317018i
0.0307149509372369+0.2399648787889i
-0.197224652253176+0.213569398611356i
-0.367690314388979+0.0735445971839446i
-0.309800034953326-0.17825160423791i
-0.0839297496305421-0.354671096647745i
0.200975195126855-0.22292737360119i
0.349798470842343+0.0312984727040565i
0.253669951732374+0.313247314764703i
-0.00790725306471701+0.462371192917719i
-0.282687473826408+0.385746508257919i
-0.384116989361684+0.203656524920494i
-0.28800604823214-0.0215431169483573i
-0.0754314515761536-0.101790681402423i
0.0344147114720564+0.0175154819170672i
0.00234031863389718+0.222399884881067i
-0.188063727064743+0.326998968203066i
-0.437084275462645+0.224292979029223i
-0.547594884153118+0.0111412944344878i
-0.420298707708438-0.340951508224235i
-0.122523618105618-0.512737041882984i
0.139426077951551-0.351550123500815i
0.286394051638318-0.103694911415919i
0.210310123996441+0.13067408802668i
0.0338992420228823+0.155903648165222i
-0.130303180077564+0.0417187258935349i
-0.103629550306764-0.150414856864839i
0.12714768120522-0.267537338245672i
0.33860336049832-0.137374059104702i
0.428284039331071+0.120364432518162i
0.310521131051591+0.424422643670467i
0.0548471316882722+0.544909436424551i
-0.241234292704297+0.4433727257285i
-0.394693428938637+0.195093478587951i
-0.304189709084105-0.0441318968936576i
-0.0893032351895973-0.101126233760113i
0.0435268836051481-0.0190490687351169i
0.0474255859759908+0.179660735636966i
-0.0897598673832524+0.308557042398091i
-0.300719108947939+0.20069891908887i
-0.382637353905175-0.0518075577615036i
-0.312635931825318-0.307185752093569i
-0.0833933879020308-0.406104577465135i
0.210871692606417-0.290087738489903i
0.349408308297864-0.0463155757960076i
0.253002887854188+0.19560073359057i
0.00697585675869501+0.312348082695782i
-0.213284827881804+0.228926773344096i
-0.246788410344399+0.0218803884699423i
-0.113433954925623-0.123344852075914i
0.0695239681266463-0.0903848861555295i
0.153005420782298+0.101381885521447i
0.0903272907064234+0.308928060082657i
-0.126120207961239+0.400744780058507i
-0.375430254118674+0.311226582223372i
-0.478885252485279+0.0460939639241401i
-0.425883531418008-0.203841454645043i
-0.188403795607983-0.251637165726015i
0.03263774743521-0.179927773310076i
0.0739361596219271-0.0029115622576383i
-0.0353466291940693+0.148632474044382i
-0.179225336755364+0.121427624886125i
-0.300549242661101-0.019998746117788i
-0.265467408385167-0.232347013739245i
-0.0270685034424677-0.305819839171414i
0.166904012839033-0.188699555086898i
0.290138719837737-0.0188237301658184i
0.207514158567072+0.222037061542005i
-0.0361336016207963+0.357215690239963i
-0.230421215702195+0.229978225462912i
-0.286797391127543+0.0148613740824213i
-0.128424380425488-0.127598104777656i
0.0876537377178046-0.151088973463008i
0.222958078744271+0.0222975485154061i
0.183632077958303+0.25348473947063i
-0.0414278992810086+0.344363421217212i
-0.258182431195662+0.274137337392375i
-0.301192837512792+0.0507445060346238i
-0.240372553607401-0.150710752933909i
-0.0258512603638608-0.230826807410115i
0.226945033396421-0.111611109990976i
0.235319290847286+0.109136303975137i
0.105754831518398+0.257602603203194i
-0.0691419284257853+0.320483236182117i
-0.224619190355263+0.180990746739037i
-0.225765220121979-0.0601974447697593i
-0.0776965990646276-0.164488297049018i
0.12202226970086-0.122039420978539i
0.259493104328252+0.0715727242218103i
0.140596967689061+0.314137489809105i
-0.121898010761766+0.381454565876035i
-0.333641624664942+0.293141995442347i
-0.410008094866085+0.0740897242825957i
-0.261224304839083-0.149822805730873i
-0.0959693600047505-0.231619300764431i
0.0254448794825928-0.131702167961235i
0.0414479338225804+0.103924484078261i
-0.14801544274864+0.218785032465212i
-0.348070409803968+0.167710241793806i
-0.428923185752758-0.0469222014884114i
-0.345161721381695-0.280279408256068i
-0.143585982687644-0.390294990744047i
0.105875988204365-0.3206101967462i
0.243476164523306-0.0630787950021338i
0.140412080057977+0.084456115840667i
-0.00596975081700459+0.141698839521047i
-0.147771736293863+0.0656904801589859i
-0.158253322510698-0.125866708275937i
0.0286280661051366-0.174447651431475i
0.190186616439915-0.0945975903022865i
0.278189318098937+0.134413681469836i
0.237079763983721+0.354448861333956i
0.0373129545240281+0.429321014323118i
-0.238287055694522+0.364582380096346i
-0.362960395188982+0.162643572758083i
-0.270233442283341-0.0331981628704461i
-0.123827077457432-0.111626769082529i
0.044688721068779+0.0286750132514685i
0.0936688116721952+0.208149095756203i
-0.0823890935529441+0.300313191132282i
-0.283424278308267+0.283945515998526i
-0.396028430737106+0.0731659350791991i
-0.336032033629809-0.140480894196588i
-0.102618310286853-0.272583055990771i
0.0904895716639543-0.20071343926554i
0.221050582302183+0.0272425572288773i
0.151722723374677+0.212381603629977i
-0.0599980108104219+0.292316367354172i
-0.214026059154861+0.16316926957628i
-0.266039765974483-0.0169317235578207i
-0.128135546863208-0.148106236332779i
0.0454952412303542-0.142114707483983i
0.187795261933568+0.00358033757550523i
0.146066443545659+0.155715115208868i
-0.0629703546627984+0.26499146581302i
-0.251748824158391+0.225454145237715i
-0.343565572879156+0.0262802745179618i
-0.251162415282114-0.20710476627691i
-0.0879252895292073-0.285881941715529i
0.0931562407657867-0.188432154317191i
0.158150421935298-0.0089829340581612i
0.0758332581240728+0.137038513669339i
-0.0875977753741903+0.160296619754284i
-0.246402549240518+0.0340526807694949i
-0.204257290755755-0.132825706428845i
-0.0326561397664554-0.209042624869515i
0.140566089276296-0.154466648592387i
0.249406462699089+0.0263615804751556i
0.133230098961885+0.229145893545211i
-0.103640016440101+0.33159790080554i
-0.256653567349362+0.238614834707411i
-0.339600404026321+0.0127931818358823i
-0.252761116364078-0.167362693354831i
-0.0549225739254657-0.174870228331425i
0.0910922010070235-0.0799495596545453i
0.0860129952905954+0.0831310227139953i
-0.0711141500620615+0.233433340142345i
-0.216682345052243+0.197988064433228i
-0.306046355548938+0.0158493677444457i
-0.234743854245466-0.175090324113649i
-0.0436828382306926-0.230774280972649i
0.135620177525758-0.132568876498966i
0.209124562183617+0.0854900667817831i
0.0590119018881137+0.277788528704683i
-0.119649667288498+0.304346190753518i
-0.245288203330678+0.169366980383539i
-0.279428994571107+0.0131910688356512i
-0.109484092937216-0.108385006194297i
0.0682365969510833-0.147862527289331i
0.133170276698674+0.0413282861872429i
0.102086180018515+0.225144924244177i
-0.0578366550398791+0.30090627675524i
-0.242136730807118+0.242112917412119i
-0.29222511010087+0.034978427407015i
-0.186239052131831-0.143395604882485i
0.0143679749005065-0.211582147274875i
0.161202761632413-0.0767748456609262i
0.175091171620965+0.138514872096086i
0.0444277254955631+0.282006795218744i
-0.170197151511401+0.276192467679866i
-0.297432078315349+0.164623855497162i
-0.260424423770083-0.0491987568311592i
-0.115828610014359-0.173858211616592i
0.0521766862096141-0.0497601880501338i
0.11923849153868+0.052103485506103i
0.00964226396960259+0.175886701298508i
-0.139625491417929+0.212171725531742i
-0.308296942972945+0.0493431119462156i
-0.3558257152214-0.161440790219496i
-0.16983664164833-0.299827404251225i
0.0329087634642036-0.277062471833261i
0.176816697912881-0.166107535867172i
0.164259552810681+0.0030256590933067i
0.0522724287834183+0.13700580231828i
-0.0682997973340341+0.0987473409428267i
-0.193990452382071-0.0842707750687963i
-0.0907380976394575-0.19472974774572i
0.122990277965883-0.190333947376477i
0.250719901783082-0.099823056103669i
0.256815386550565+0.137419755085943i
0.0943704101517826+0.320948827416834i
-0.0811411784047316+0.308793688457835i
-0.247566186839444+0.165191477093416i
-0.267863833657031+0.00947850675179959i
-0.122667452405338-0.0639316772522716i
0.0204685387115982-0.0366659112044654i
0.123219931763261+0.127113286689426i
0.0458888579966407+0.289048177252898i
-0.155318868829705+0.317391033020649i
-0.359297982356925+0.22588081040352i
-0.411621495916467+0.0359885247806285i
-0.277484802459116-0.11928855475926i
-0.0766209064183667-0.15144037184939i
0.0599599084442534-0.0276277565554051i
0.0122725806409302+0.145065037547516i
-0.144916549892169+0.236522532744377i
-0.316981278308755+0.142049453087629i
-0.373757066463594-0.0316507866436117i
-0.297709517094153-0.147228768157809i
-0.0921831216636848-0.295504013994348i
0.102474018202218-0.214844772628769i
0.144131110516379-0.0223997422821496i
0.102780094783043+0.10613489555314i
-0.0531651798756606+0.153505069567502i
-0.154176632960012+0.0321041538465917i
-0.104552319008782-0.0852019926502964i
0.0231765892861336-0.210365499455465i
0.191368595312786-0.148641399904135i
0.275819540781412+0.0736230765049147i
0.215054133719257+0.201493708210233i
0.0366838795054008+0.291726695795052i
-0.106017195534938+0.260416009596069i
-0.169173250093975+0.0942861034571767i
-0.113363174325024-0.0434049606526946i
0.0392004973054166-0.0974792833151842i
0.136911533993134+0.0179715484253944i
0.103141905097446+0.220071181817253i
-0.0963462391893422+0.298879263944009i
-0.251008430325787+0.200966434090911i
-0.277934272510262+0.0403097954873899i
-0.26086492136018-0.0892649015814442i
-0.115421367740952-0.180115009742378i
0.0467501001100538-0.119738538494429i
0.0638731716072351+0.0245341951208927i
0.00132208476931685+0.155627703653978i
-0.13200137115037+0.187748744183189i
-0.271749556158409+0.0575316092967081i
-0.280034646924573-0.127435942225823i
-0.13914831554082-0.229871019549429i
0.0219258956920394-0.174410384704436i
0.0984921469160309-0.0222298107337828i
0.0663567501457079+0.13536692532126i
-0.0331220434341575+0.168435837568281i
-0.177423489631711+0.103569225748702i
-0.249118433437227-0.0380764296878233i
-0.115400967045879-0.193180434574312i
0.0239500534679467-0.184198100309646i
0.120305598300607-0.0666331228266767i
0.179071263206225+0.121011739543334i
0.0731530223925026+0.263496996780224i
-0.0854520216660158+0.252820808698434i
-0.189548708171809+0.158329347172936i
-0.20855063344525+0.0314392091475585i
-0.102787410442109-0.0302080270609424i
0.0254372968857362+0.0233237726086852i
0.0543809184682956+0.158319246364116i
-0.0179574442556975+0.27131000270123i
-0.173636330847745+0.26851641873832i
-0.359435131679255+0.197489479955177i
-0.342612326664501+0.0260505765912978i
-0.224157228799442-0.139460129189207i
-0.094245375975486-0.150538151948889i
0.0876401103937731-0.0700055417438489i
0.0894877267610241+0.087370190980315i
-0.0123277840612312+0.117244422422665i
-0.117375399079624+0.0498143522061495i
-0.143465544257514-0.0205026795336291i
-0.0199049825773298-0.131925687297147i
0.0934778571269025-0.132642592355282i
0.198474607321791-0.034604191409416i
0.231520511508168+0.13496130133163i
0.085394495614138+0.275647397019209i
-0.0867645042637073+0.266915936587268i
-0.210311361023335+0.141835096434091i
-0.229585861028014+0.012575386781565i
-0.107149080667879-0.0499913463616304i
0.0140769610368412-0.0596086930815113i
0.0505158112643239+0.0433912553000868i
0.00709489553745931+0.175763660329662i
-0.146137980797096+0.185998383968539i
-0.255426245171978+0.0638293650171414i
-0.232824565198921-0.103980215652427i
-0.14879514498757-0.197458188680197i
0.043916578044977-0.202585270191604i
0.18867079604907-0.0922891026512684i
0.151187616196053+0.0815819721191978i
0.0333954605864041+0.190067038148535i
-0.0961483582626752+0.196900449435087i
-0.210405717584064+0.0840093636623969i
-0.17690908003582-0.0246556670918088i
-0.0464942851103051-0.0563478263189885i
0.0354349564835-0.00630350706323624i
0.0356326201976788+0.133571697389693i
-0.0758025851332666+0.22586483091463i
-0.254091011459145+0.220623999351577i
-0.373867693336493+0.0863350326189305i
-0.326206243753097-0.0733758162595674i
-0.204974513815486-0.179811737752197i
-0.0394872656270613-0.170903728355668i
0.0896348380608471-0.0260849996201429i
0.0154607177749464+0.0624707324064694i
-0.086391158936639+0.122907538162291i
-0.137965338696152+0.0975999497017861i
-0.153062334941734-0.0064115607571053i
-0.0455621338664075-0.0940868382990548i
0.0844983409088462-0.116165513607258i
0.147427580247291+0.0161624517906897i
0.129629067258898+0.145143045980134i
0.0374024743263712+0.250129954697761i
-0.136865191010821+0.280804717762681i
-0.197861992468768+0.134102966625359i
-0.1366836299941+0.00951765989277964i
-0.0751193632063046-0.02299216337187i
0.0594673443773864+0.0202691489870298i
0.0969708141498195+0.113273083414335i
0.0289663320941362+0.160025481054752i
-0.0981011490674325+0.205846237535348i
-0.167532630222618+0.139100567178924i
-0.128907917670951-0.0169237594351202i
-0.0898067031200536-0.0923014287748667i
0.0371978401650625-0.102465719054694i
0.108019849113081+0.0444243888709586i
0.072046038014609+0.172910926343276i
-0.0271163877624367+0.231143666996972i
-0.179348595232233+0.224963448484971i
-0.258449319177257+0.0692655320344479i
-0.216144862078694-0.0552911438765059i
-0.096095680978558-0.0876661764438369i
-0.0123889486484337-0.0326251270504355i
-0.0103781468072488+0.0509532511795605i
-0.0834063717606239+0.140958310748327i
-0.187480844572014+0.138351969013285i
-0.278914625764612-0.03980379539655i
-0.251431784170774-0.176997668859438i
-0.137031560923291-0.194481329249263i
-0.0102111722678256-0.206365109014585i
0.0935429167629395-0.0821017991810507i
0.0742472863312733+0.0581581745744761i
-0.0255094053518189+0.0483643851540188i
-0.113001664048868+0.0368239158480954i
-0.0809065315668461-0.0364837893465511i
0.0169406737694181-0.0890103119360811i
0.0861106072227049-0.0490313867628979i
0.147907736293299+0.0880468811662281i
0.144125248041414+0.223950703151692i
0.0198860816802396+0.275571851105738i
-0.130346105713895+0.293181616580754i
-0.226866563159667+0.182173564055923i
-0.214696649284947+0.122375423081783i
-0.146026125217864+0.0888301824815798i
-0.0825426758077406+0.0841599750735834i
-0.051478922978002+0.195578367975651i
-0.13744475127576+0.231897118954865i
-0.268572414056777+0.172875869341012i
-0.348848935393554+0.0592179225445219i
-0.31657920843793-0.0436337414623365i
-0.183787317206907-0.121516167231881i
-0.034980366129844-0.115478502647657i
0.00897711235770751-0.0316944789304689i
-0.00781281776846595+0.0484907901911007i
-0.0234315781531382+0.0758178166472885i
-0.114404843107194+0.0514763986074456i
-0.128197220438179-0.0251564744728198i
-0.0467241408793974-0.108995289892565i
0.0523049854572196-0.0769353459845987i
0.171131326858514-0.00516912331050467i
0.138478086241243+0.0986051981126388i
0.0350455462039204+0.228438682914028i
-0.0602335515893242+0.232331584098243i
-0.153100140685298+0.13934972313327i
-0.13226388644209+0.026643171430835i
-0.0378103054890983-0.0511707993468741i
0.0403648959281258+0.0170272080826579i
0.0342193480909753+0.0904168944319861i
-0.0300731097100061+0.158623445858754i
-0.157475237011344+0.169700194484931i
-0.224223306209662+0.0575154423589027i
-0.202856683742353-0.00340042134038111i
-0.148761275669782-0.0877335812856755i
-0.0188785424862999-0.124680471035069i
0.0674329082689485-0.0499400974612335i
0.065466059150849+0.0600586194545499i
-0.0383075444116185+0.154405973965573i
-0.14935293353906+0.114258390541107i
-0.153509635065192+0.0206181881617257i
-0.121124535285144-0.034580731357477i
-0.0434317086026719-0.0617216979395557i
-0.00120804260459628-0.00162028042517065i
-0.0278993246614551+0.109218960819793i
-0.108263180682344+0.170798608912678i
-0.240404792253921+0.171395886662972i
-0.255408513334736+0.0701205371955558i
-0.233787243604908-0.0513193883095021i
-0.175495362945645-0.101908071756236i
-0.068719353872732-0.107053002363484i
-0.0440522836670235-0.0306852925562479i
-0.0606236867687681+0.0509796656666325i
-0.116700667805089+0.0618644686906654i
-0.141442136318918-0.00747808794867983i
-0.132779170445168-0.091292048421488i
-0.0813999170977479-0.112474553572033i
0.0533488828674721-0.0646172652959991i
0.121550699536043+0.0458795617979289i
0.126387016044562+0.185745674963923i
0.0340712032726088+0.25774539232833i
-0.0922495704970899+0.227234699748296i
-0.113221975044137+0.163831011967491i
-0.117288755510938+0.0761379610994341i
-0.0757207220457213+0.0639651294854556i
-0.0266463227667347+0.118239218969641i
-0.0600176097776971+0.160253331578648i
-0.148926780173621+0.220393996445887i
-0.202702781084553+0.192421844808996i
-0.244218379920613+0.050350401296006i
-0.244693766609936-0.0804400438039504i
-0.129440584692783-0.102316129197176i
-0.0204728340000772-0.114596932339005i
0.0584407118309207-0.0739674205264817i
0.0217755838460691+0.0360453773007729i
-0.00800913883861517+0.0144652925734172i
-0.014114459162428-0.0162612099406071i
-0.079438384668462-0.0202445953149342i
-0.0134930410567419-0.0666985565749678i
0.0738366928233956-0.0702143718720626i
0.114182328930883+0.030276762778276i
0.0679091851165835+0.137582406937292i
-0.0216896537549263+0.175575685946246i
-0.0757997828022184+0.123008612255535i
-0.177394124517364+0.0757034110969802i
-0.218107725086818+0.00856917846712713i
-0.125776313322464-0.0831096466243486i
-0.0641963183761024-0.0364485312677231i
-0.063074980281415+0.0168184329680442i
-0.0703817126076526+0.0270286590501678i
-0.146131883589331+0.00354948753227259i
-0.177657040207563-0.0470287608342629i
-0.152470682954252-0.103980212317936i
-0.0702834703179859-0.149498309365544i
0.0473805351117648-0.115117176243136i
0.062267127962301-0.029396687985726i
0.0514648445200455+0.0588904058430173i
-0.0112068364441566+0.1385202405292i
-0.061747072252166+0.134526060642018i
-0.0807890728068556+0.0904077997775556i
-0.0906833894538+0.0700051625357142i
-0.021466513287311+0.0790843593895858i
-0.0219427244814264+0.168404665785672i
-0.081238644441507+0.208577375972357i
-0.184583612874937+0.200665751013051i
-0.282524744537647+0.186490235053073i
-0.317309538551974+0.0997016024895289i
-0.30479277506291-0.0265455102737166i
-0.222769020215525-0.072719547618316i
-0.170128239487601-0.0942350785132336i
-0.107444797658441-0.0902481631250215i
-0.0705144960755592-0.0149783174721188i
-0.134137613921782-0.0134148360118355i
-0.1312221274542-0.0636726398913901i
-0.0510282733515819-0.164860782751919i
0.0288392385827867-0.195971731374194i
0.123343025690275-0.127261242387345i
0.19118058819588-0.0406043755330819i
0.165480059033538+0.0611201564927809i
0.113671028375754+0.144324166858083i
0.0608679641381674+0.175871303886484i
0.0168165334177582+0.118859454363381i
0.0434087436380466+0.103254717739599i
0.0418303443623797+0.106704592275468i
0.0272161343053589+0.131408757293451i
0.0241052876607561+0.212173043527304i
-0.0504253532079933+0.215751431094241i
-0.15440279213558+0.185433754804792i
-0.214721579913099+0.114343779621148i
-0.210768064051517+0.00309333480332168i
-0.190797924438177-0.00473654532405024i
-0.15441949458778-0.0225617847391425i
-0.119640409823038-0.0299258316186705i
-0.126755075241374+0.0322891312328388i
-0.140665659760113-0.00151624554513119i
-0.169343048681794-0.0657114537451849i
-0.150044512954494-0.117577562164528i
-0.0794281748156294-0.15765525171882i
-0.0217731114854014-0.128389304972015i
0.0166613237126058-0.0696169046512946i
0.0328891846225347+0.0152795094817006i
0.0132032758943168+0.0463276935163525i
-0.024981391038529+0.0121802978786542i
-0.0425771303037571+0.012784451298011i
-0.0251481191288563-0.0342257642926497i
0.0144671399630041-0.0389134346054142i
0.0240778337757673+0.0269727761753138i
0.0254206781862029+0.0735460067727634i
-0.0147229655144035+0.1014477305861i
-0.0645090720322119+0.108440421892596i
-0.0722674231518567+0.100343422033356i
-0.100796484441633+0.0574493895611239i
-0.0903205832630802+0.0632307789179573i
-0.0595454471615056+0.0640383644748912i
-0.0523527703679369+0.0933325271598933i
-0.0611707898769022+0.149723662377499i
-0.122548986131046+0.117553837906727i
-0.17533276801885+0.117411401824616i
-0.177100365415956+0.0903714671818979i
-0.133625318695828+0.00916114816746428i
-0.0861738907299419+0.0173372094056404i
-0.052509661817741+0.0316623799818386i
-0.0382142062584059+0.0570413298414608i
-0.0960575464053454+0.0815912104431651i
-0.103596210358221+0.0796188820156277i
-0.0948063417488246+0.0769563139426345i
-0.11239524239879+0.0241743861496137i
-0.066397762214656-0.0066142153322646i
-0.0382920521832317+0.0150870101546437i
-0.0241951678767214+0.0327496046102219i
-0.0536992979548683+0.0434847714644699i
-0.0894964755051423+0.052577452712355i
-0.0682643793215421+0.0438252317809422i
-0.0697126580161411+0.00679893122852686i
-0.0597120762684267-0.0160420895931358i
-0.018566072085979-0.0291937505620516i
-0.0210634399999687-0.0376211505146125i
0.00114632463207104+0.00693581769013873i
0.0295057940007527+0.0172616196486294i
-0.0173508602917665+0.0236138091836203i
-0.00805757681575069+0.0043404634617313i
0.0428310232170149-0.0187642769062233i
0.0602857795877933+0.0229594217234749i
0.0659328825250388+0.0425101275666836i
0.0512308088550225+0.0740239720113262i
-0.0132244329679162+0.114357899295787i
-0.0474806182102079+0.158076911131256i
-0.068933811195122+0.152906363593424i
-0.125434052465734+0.103770136859811i
-0.0924618616245772+0.0833708816004318i
-0.0942979870908786+0.0649465990763917i
-0.132318689439856+0.0597509575883464i
-0.144005481513663+0.0711827542285144i
-0.197762583941956+0.0791980673953377i
-0.20850346295939+0.0377654307633675i
-0.220304062522276-0.0324745633215427i
-0.185255607006966-0.0679129516606179i
-0.097143861725574-0.0980618004110781i
-0.0808068419802764-0.0881010159661659i
-0.0646187730048968-0.0371784581285427i
-0.0432663089073165-0.0173306216783793i
-0.045921197750561-0.0113260683546026i
-0.0406620148811357-0.0128653962766933i
-0.0110314975122765+0.00906499827032582i
-0.00263933620372065+0.0208138057560033i
0.0120278312245885+0.0188027592225432i
0.0335683221754048+0.0720915477271421i
0.0174516194526697+0.128834097960212i
-0.00719551222235532+0.173869253896753i
-0.0869120278428012+0.150387774228489i
-0.0768880641420517+0.108974770449414i
-0.0121853316472498+0.141486698933572i
-0.0523877776102023+0.129238753427277i
-0.0692130677736879+0.0999869196033755i
-0.0859177163338112+0.10174741522469i
-0.10361720118421+0.0989923003002869i
-0.083238390118934+0.0695218920010991i
-0.0604143069755512+0.0584177821129114i
-0.0645184766136882+0.0558373199582575i
-0.057258954176775+0.00784416111994416i
-0.0129332570440843+0.055062916413284i
-0.0409738947553894+0.0776279404857586i
-0.0205816550793719+0.0741845696523976i
-0.00494219588498918+0.10349569753762i
-0.0606005150040861+0.0762456298277806i
-0.0801891705596805+0.0865547382375209i
-0.0799263761034461+0.0733722234109455i
-0.0488780282695836+0.0784419956461055i
-0.104363424455025+0.0783324193777916i
-0.108488135331426+0.0139779274922849i
-0.0512849698367231+0.0193594768921864i
-0.108108782381753+0.000147553744344373i
-0.117964498647739-0.0316465854865451i
-0.0836345835720163-0.0133228490197238i
-0.0495471008277187-0.0394966146529295i
-0.0426006942919464-0.0145760168996524i
-0.0461054054684023-0.00713742620212034i
-0.0225164241359396-0.0174297686571765i
-0.0764980657567614-0.000958204981273208i
-0.0478511815122969-0.0210407267738257i
0.00481735311284616+0.00689903408244825i
-0.0160047896480588+0.0136595411471197i
0.0350050370509568+0.024891713646602i
0.0236501700463241+0.0637618382083369i
-0.0210817711626972+0.0861777859210107i
-0.0213752457292271+0.116926989415276i
-0.0450646064723169+0.121931899854232i
-0.0419129925262277+0.124573563195986i
-0.0631827761224399+0.124418518496753i
-0.0645684679085754+0.133599015046397i
-0.0583704282887926+0.128957015024238i
-0.118651658328404+0.142696249056204i
-0.120001673825621+0.169730773601459i
-0.15336799598755+0.151425799930893i
-0.201929359251817+0.16396896546132i
-0.208460697238566+0.12077940331002i
-0.233545439559235+0.106172451531281i
-0.225639178254213+0.0646584831181544i
-0.256694848630973+0.011965215456906i
-0.25343772718767+0.0270896842707032i
-0.154751557336715-0.0523354251542559i
-0.130970806220967-0.0335425741928199i
-0.122195629034984-0.0304184330063501i
-0.053666452060251-0.0735834173537101i
-0.00850446407691827-0.0384329560515459i
0.0415585641344045-0.0678279401501154i
0.0805746155257487-0.0464700166197646i
0.109493934933293-0.00363268656590764i
0.154387352589567+0.0206628392372817i
0.168623053738827+0.0823965853174234i
0.15599510792316+0.140567620313801i
0.100698513777699+0.213089146582331i
0.0609492267928473+0.210013815113115i
0.0134085875548588+0.210001850875784i
-0.032822184742796+0.232880458748697i
-0.0706574940197879+0.209357767431668i
-0.135275778961391+0.198868009072906i
-0.144678767993465+0.159940020336993i
-0.183145055768679+0.142067205203851i
-0.241955129413119+0.141869133206866i
-0.280370814439068+0.0937536002638814i
-0.240246004104495+0.0258030452530748i
-0.171230782522692-0.045001883654717i
-0.158557272593447-0.0586204654122636i
-0.123219211914809-0.0583202497547951i
-0.131725975538323-0.0714390460040363i
-0.113294759531295-0.0761492267060275i
-0.0627001125000505-0.0900436235338967i
-0.0296478818163645-0.109062524454953i
0.0163603305702492-0.0963892669716748i
0.0137704768407196-0.0250775387584636i
0.0297696313952763+0.00398168909091034i
-0.00134796069770405+0.0574437930446404i
-0.0509414866673013+0.0591173507481868i
-0.0355357386216013+0.0159986081535286i
-0.0458640891343301+0.0203840951640016i
-0.0377157084837384+0.0210158257646852i
-0.0160449598615271+0.0632574487138815i
-0.048472544691904+0.0500983748849933i
-0.0950981095254423+0.0983143647270269i
-0.0743065671644413+0.0971323281209269i
-0.0928054690850395+0.0622515612712623i
-0.0940280562542958+0.110122038015207i
-0.0623674964990137+0.0320729982715394i
-0.0648304612321388+0.060088417327885i
-0.0587157699555822+0.108906693530581i
-0.104217798391963+0.12369315565979i
-0.141491280738303+0.175648352912111i
-0.157819606392131+0.144340643663129i
-0.166614740732034+0.141870495331749i
-0.19798645743846+0.11695869266163i
-0.15954785002735+0.0940741056913712i
-0.120994389157486+0.0754029778325505i
-0.152684857449885+0.0630848587336625i
-0.138793550701507+0.0803165890551694i
-0.17608289803633+0.0363682022884517i
-0.187811129717394+0.00266777364372579i
-0.116088991346402-0.0159838762234832i
-0.0809178379006113-0.0395686380791154i
-0.0779697427364961-0.057295713899221i
-0.0409448374881449-0.0317994835214727i
0.00375155279311093+0.0420815120261196i
-0.00235896382375194+0.0288238834147815i
-0.0150485671840805+0.0201103669512228i
-0.0212400442319226+0.0244936321943186i
-0.00432974118734907-0.0102257830870062i
0.0490317902536575+0.0180421263748311i
0.0424388329079638+0.0420047898176266i
0.0329502105879879+0.0735168056514033i
0.0116921322344586+0.125407483322355i
-0.0472273539312013+0.108478040437571i
-0.0765393555256371+0.0837765869144502i
-0.0637672633845815+0.0732046780497252i
-0.0494660466941304+0.0731679730897951i
-0.0243652740398129+0.0837533181648282i
-0.0499601927618841+0.0874361411983296i
-0.111776676820486+0.121385339068686i
-0.130665436134823+0.142124339946164i
-0.192660009856517+0.099886039153939i
-0.220818198982279+0.0199534835635257i
-0.216661113048452-0.0174874527163327i
-0.152942163354351-0.0171120574803734i
-0.148315791215823-0.0254833018136121i
-0.184609883753539-0.0108640334168453i
-0.186214618707023-0.00732014892407923i
-0.213141786600293-0.0785279738732811i
-0.174639217929779-0.124273096663931i
-0.126076273939525-0.147813257817875i
-0.0532116088947452-0.183153730272626i
0.0389876041010767-0.103240902892721i
0.081788557155721-0.0111956367209357i
0.0480645832016628+0.0407473218570769i
0.00937687008254419+0.0835754389605513i
-0.0227067872635621+0.0682676359138828i
-0.0267001364542708+0.0765689251699102i
0.018816753189378+0.109265431207062i
0.0381563040981834+0.173759440936043i
0.00232527515996832+0.259561817481227i
-0.0772195575169039+0.276165370308849i
-0.182443504229397+0.267902647837771i
-0.264857311982986+0.210941146139011i
-0.291902847687626+0.120734324635337i
-0.278750197652585+0.0675929781587289i
-0.179651610006506+0.00908298161254279i
-0.154923988812861-0.0243068164561007i
-0.157757942703017-0.0173952789256613i
-0.14510592597297-0.0521276582506707i
-0.154453527819696-0.0816023469948076i
-0.0724109920872521-0.130381325519351i
-0.0283151195226787-0.162716938393369i
0.081892223646132-0.0911260858989299i
0.138322683251248-0.0545679750768471i
0.094495072945292+0.0400958413195277i
0.0801458392213079+0.119071928690311i
-0.00522823325064423+0.131270940659426i
-0.0230005331926154+0.152700725265405i
-0.0337546520178927+0.107410061278593i
-0.0415458851497038+0.101853603986959i
-0.0140415852899808+0.0801826949353217i
-0.0680159270464496+0.0953403695842733i
-0.140226796071297+0.170243357893468i
-0.206569632854115+0.121216469830055i
-0.248295136978217+0.0472209137429777i
-0.213979023635358-0.061128390428014i
-0.153268356776964-0.136965879814219i
-0.0586429196716761-0.0989405512168578i
-0.0172861582205558-0.0963335135796742i
-0.0346557946350056-0.0154638824737872i
-0.0409349245786937+0.0643171706831386i
-0.113719728975398+0.0223203808550186i
-0.103572363101594-0.0253119670334918i
-0.0448095346114573-0.0497447793231648i
-0.0312015808081162-0.0361743633338241i
0.00207362854104774+0.0699809420098592i
-0.00421256381203893+0.162797784047204i
-0.0742871502890723+0.145484891112478i
-0.160980639527118+0.130473918036064i
-0.209580309166864+0.0976577293151984i
-0.180103901274217+0.00168315429704236i
-0.138181167103184-0.041807407157616i
-0.0822803382155827+0.00420969236679891i
-0.0262516057447098+0.0333511861385497i
-0.0656824904089081+0.0954334021636584i
-0.111554321921241+0.0999519781431964i
-0.175623067637639+0.0162783023874331i
-0.153058257480672-0.00112091373883533i
-0.0713614807409241-0.0412642801245273i
-0.0283915481661193-0.0117464869838792i
-0.0065532020078717+0.0879935917918849i
-0.052690741244522+0.133759736915947i
-0.0968566250565127+0.167385656439826i
-0.157016398919733+0.108042965352257i
-0.16606870544866+0.0356570684056123i
-0.148205999641532-0.00796507022364873i
-0.0862425876468405-0.0429380860193566i
-0.0268350984896546-0.00886528889898954i
-0.0103007881100726+0.0403043472886897i
-0.0231014171218172+0.092523580498111i
-0.112348559448805+0.0706844948157136i
-0.126239060840115-0.0130638085490581i
-0.0812998772812128-0.0669312023816749i
0.00979695189840551-0.0951821683887747i
0.0848582435475753-0.021935876161652i
0.0787758776999134+0.0992008636973328i
0.0373765264523495+0.146003867112133i
-0.0350533963571376+0.164809077269749i
-0.0932074997864588+0.128050443795342i
-0.120260711360858+0.0421094473838715i
-0.097769976595012-0.0173575752767196i
-0.033105345069951+0.0078840270923895i
0.00654048585570687+0.0326541018917983i
-0.0326019801789162+0.0676551376628168i
-0.118976476072553+0.115847008502893i
-0.174413295962518+0.0741864033767324i
-0.199275402168369+0.0297694795906518i
-0.128273297468542-0.0476278640962213i
-0.00914809888836343-0.0679123471999667i
0.0376654822964553-0.0514847872838829i
0.0589067126697992+0.017380231484075i
-0.001022843617265+0.125988387317903i
-0.106412833198653+0.107543166871745i
-0.162761580013055+0.0782292335826077i
-0.148275823195863+0.0216193495385313i
-0.110261481578215-0.0308525892397124i
-0.0568778940887419-0.0380333763727349i
-0.0070057969851976+0.012609236356934i
-0.0963509958176272+0.116127214362578i
-0.168180733253614+0.0993725759077242i
-0.216202610060683+0.0281256467530142i
-0.225984970078133-0.0238525275429309i
-0.117629115431407-0.102389937898678i
-0.0351388511256182-0.121772919146567i
0.0580334915789636-0.0354813914173645i
0.0638982998201461+0.0547525536480154i
0.00780158548120892+0.0966516802648337i
-0.0503482229053608+0.106705674638683i
-0.124092106636725+0.0781847493751365i
-0.106647793559354+0.0398143342046147i
-0.0358975743866862+0.046998468983327i
0.0296028703289714+0.12574461467729i
0.0217197864365794+0.205079527223094i
-0.0324870241909952+0.266986208129357i
-0.143354332525053+0.238125231338762i
-0.232160140277297+0.136672859579193i
-0.253766208334952+0.0273662449939713i
-0.198707911921096-0.0990080907242632i
-0.080923088054976-0.0925761203330843i
-0.0321067201370042-0.0226669132746883i
-0.00643049931793866+0.0165494036380105i
-0.0506308448403705+0.0690972417300347i
-0.129259274609447+0.038799903763468i
-0.122344661486908-0.0575241331343121i
-0.0257153288432542-0.122020906867598i
0.0870801367630547-0.125299736533078i
0.176361231887602-0.0281646666736782i
0.162548431523712+0.138644893745036i
0.0810270613413815+0.2259089186253i
0.00367517354164933+0.215835662442591i
-0.0859928000967993+0.159499529578059i
-0.111704418688512+0.0370833266408767i
-0.06756702005024-0.000843829274669908i
-0.0103134232029082+0.0426832235614063i
-0.0305391838304112+0.133587387682756i
-0.0643014862316216+0.184681289384681i
-0.158770093881375+0.159091157481919i
-0.2546578743297+0.118555546016529i
-0.218889366063551-0.0590810980436521i
-0.174983528201341-0.126589112918638i
-0.0878268060277581-0.084311195556424i
-0.00103955772619447-0.0417074136408607i
-0.00753143343822295+0.0854707900359967i
-0.0789335992985844+0.122777537334153i
-0.160969034913539+0.0627336914139367i
-0.173862102081037-0.0510402842878637i
-0.127795044099327-0.128657484948455i
-0.0505256100151339-0.11705403602285i
0.0175481794821732-0.0187308571506424i
0.0614991142713095+0.0793290768218027i
-0.0121715659546147+0.0997398513754078i
-0.13011720328053+0.118806456665965i
-0.142235426050246+0.0567860921750069i
-0.116960537909216-0.0347396513550528i
-0.035320803266012-0.0617361256209676i
0.0579188229402335+0.015162984272755i
0.0993130131672873+0.139660049870197i
0.0346324200383892+0.223894516595061i
-0.0752558053984046+0.259885706406301i
-0.170069471234135+0.220617800014436i
-0.223973665808595+0.126391720065702i
-0.150723676507212+0.0364667828004456i
-0.0541473136740675+0.0508672103370377i
-0.0462325761262524+0.096345306378105i
-0.102647785527633+0.138138246665784i
-0.159249248362332+0.190890699545302i
-0.232911990839471+0.11128919174401i
-0.258794054766665-0.0432197972179135i
-0.202300395936633-0.102918128659983i
-0.0646835987825113-0.146472666891836i
0.058451906291337-0.124676631375359i
0.090353262655834-0.00387780638460388i
0.0905650576161735+0.0971087030343888i
-0.0115115382615095+0.138760512653978i
-0.104622300166211+0.0884788342779119i
-0.0652721545661716+0.0180925946226952i
0.0417357258464618-0.0206292456298856i
0.0860101031726093+0.0414039334415648i
0.0873495500261258+0.147134428091702i
0.0362921202223469+0.240639550373998i
-0.10154414811312+0.299289653696112i
-0.193854819972562+0.239164124867698i
-0.26478751156209+0.110117075746453i
-0.194701061962574-0.0309423930260351i
-0.0813948186127301-0.112655825261497i
-0.0388701077782096-0.0802485142193717i
0.00595687564800953+0.0334749136581934i
-0.0754806692328417+0.0955363768819865i
-0.170818500165555+0.0790003315756678i
-0.219970263386398-0.00657832175952855i
-0.146083752425393-0.141102514733128i
-0.0112775526549625-0.141649247666997i
0.0664259936063593-0.0453235037508233i
0.109802028890681+0.0558816693092214i
0.0317274980789622+0.213336751281817i
-0.0981182286187554+0.261272350757627i
-0.223826759429409+0.137088401632754i
-0.240746271016963+0.0254592187775271i
-0.148844930666968-0.0225695054152116i
-0.0343740514572754-0.00876275682331024i
-0.0190296420672424+0.0572086827089173i
-0.0875515954425514+0.144592259310038i
-0.166432302773546+0.181642419898018i
-0.261341616378684+0.0905849070165332i
-0.254201736824454-0.0599517246575297i
-0.151292347141948-0.152920983949336i
0.00968513996164266-0.127860843947317i
0.100839464361887-0.0291004829483723i
0.102177060529102+0.123398446660268i
0.027165951184678+0.25614008685783i
-0.111303559809998+0.212405024759213i
-0.169900267232077+0.115764113704592i
-0.155694430340205+0.0542351485886759i
-0.0735899482525788-0.00969610468899729i
0.0276021173512295+0.0622343019085605i
0.0355551263288428+0.183915973532813i
-0.06254153484293+0.273068469740131i
-0.205882660902619+0.281733607120325i
-0.298204097853533+0.105170957572655i
-0.281195660922466-0.0213741388751653i
-0.181882345889396-0.0992076679895303i
-0.0779244752678405-0.141269574969654i
0.00830672871549799-0.0236527238576001i
0.044046739309055+0.0703718758107802i
-0.05821343055829+0.118467793058298i
-0.185181107217895+0.085177638509454i
-0.148869618270106-0.0559224531722198i
-0.0761006220582974-0.0999747130922954i
0.00087644021531201-0.0818389874147678i
0.139236232074263+0.00286098148180008i
0.107301108158323+0.149370221725741i
-0.0234524517153111+0.200642173752863i
-0.141065148615896+0.15354963133939i
-0.222622915560186+0.0558631501507837i
-0.15454675810619-0.026503123281716i
-0.0727477345705977-0.113163095055152i
0.015966420237681-0.0979960528823201i
0.0424326176965681+0.0437063087328308i
-0.0443167631128322+0.152255706583789i
-0.132894932670372+0.170717894852516i
-0.230930563983819+0.0845762586317081i
-0.223312255744362-0.017140944233644i
-0.103445464205667-0.0968551975420595i
0.0176285453276719-0.083401783650486i
0.0929102680283292+0.0499768827261926i
0.068074210301207+0.200872251303111i
-0.0828522891100192+0.272633535662291i
-0.256639947135788+0.230390336195336i
-0.308850163880227+0.108102574599115i
-0.256085459878534-0.0278089949082293i
-0.145455837562806-0.0613621912394313i
-0.00903387712468398+0.00943528567849069i
0.00165212156663163+0.091854493138529i
-0.139217654144886+0.155517090076758i
-0.249914326206442+0.15068881146896i
-0.295897172688003+0.0279240702592368i
-0.249008741516465-0.0932493136861587i
-0.0952828160678212-0.155586193794117i
0.0370215023386774-0.0998863630686919i
0.113632913396951+0.0441354180027172i
0.0984787249485482+0.178450888741673i
-0.0682515102548011+0.242184620772958i
-0.195862591639789+0.173000096219702i
-0.202290160867124+0.0864477854395694i
-0.139037406845236-0.0192065203324033i
-0.0317933262580077-0.0179014899346902i
0.0232351468459576+0.0986981212005008i
0.0161508539014498+0.180478508618518i
-0.0894610240806699+0.274585793058904i
-0.254458272655352+0.179962964039821i
-0.314798007352729+0.0140105078091522i
-0.227916354490253-0.111558647614994i
-0.102962350479189-0.228196070513182i
0.0396011550469338-0.113961531500959i
0.143977443413513+0.033491845995777i
0.0726425347256674+0.0952965797661423i
-0.0614896305326658+0.118442558341442i
-0.0887302025526114+0.0674741128211482i
-0.104443284360013-0.0422797883309689i
0.00522668663138819-0.0965838078034526i
0.182231417423358-0.0237428838185715i
0.156984875871094+0.0908219803750668i
0.105785356214908+0.260817672074199i
-0.0484480261365359+0.354956618055117i
-0.211741881155604+0.239681098402404i
-0.273356508439058+0.0770283386477284i
-0.260731317842474-0.0485537131635698i
-0.121682045351181-0.0730714989990089i
-0.0689517175867194+0.0462095879040147i
-0.0483355186388027+0.128170756790246i
-0.159639769834001+0.167218504466363i
-0.2987489353963+0.149491386485825i
-0.320429332653758-0.0408497358270475i
-0.277598520574738-0.205832557073824i
-0.10191856354409-0.207228733891453i
0.0429913051694777-0.143595219510185i
0.119492343581485+0.00728199174895826i
0.0814377689664835+0.140049626166817i
-0.0971243010856941+0.139242469981947i
-0.227730481666706+0.0775635356070053i
-0.188678743481727-0.0509444722051019i
-0.0787165987422271-0.122115496953158i
0.0381083555441187-0.0219616343098873i
0.118635675476102+0.0958562830157221i
0.0596518029747973+0.214216686912096i
-0.120117485001187+0.305713355803332i
-0.240012113551923+0.236658070285635i
-0.285956260029406+0.0936632318910108i
-0.259340371488923-0.0222404425467955i
-0.113505068041907-0.0514463182330518i
-0.0191527150784923+0.0118902862440205i
-0.0251558870003148+0.136596254769984i
-0.115751043806795+0.2059879835345i
-0.24263312672317+0.141532832771826i
-0.326428440965772+0.0449387713988199i
-0.259322483158461-0.0917298619366704i
-0.104225029608871-0.177261892244893i
0.0365096625635338-0.12272210340196i
0.131714613778578-0.0424041497927174i
0.0875976600692426+0.0836911626827174i
0.00955114518718369+0.174070486629173i
-0.0947566819782477+0.099487404480937i
-0.132233464274879-0.0188084734838013i
0.0103349047095142-0.106714364740514i
0.143309747954369-0.0603886355361294i
0.177635215606812+0.0355854758855189i
0.103274698027712+0.181750102612822i
-0.0207044862452339+0.335988506786925i
-0.15759672862996+0.254641964132579i
-0.248276170059922+0.103958097818781i
-0.230924272628628-0.0300805789050259i
-0.118620796339551-0.0794878459220323i
-0.000529906861530013-0.0177066592010386i
-0.0213204478272501+0.109986388949303i
-0.0756682659003794+0.189037796817113i
-0.18490451234862+0.156444531952678i
-0.285463759705309+0.0506090366376796i
-0.245762394753155-0.102942813411542i
-0.105315251580038-0.19739638033183i
0.0427703548227438-0.170257998826815i
0.104854129843073+0.000650532182512967i
0.0683309728276797+0.162233951867734i
-0.0922047561806601+0.26276187331545i
-0.220364208924711+0.213741778923852i
-0.266473255847187+0.0613173764427632i
-0.207936613220229-0.0463047625344656i
-0.111615048311407-0.0752303183592816i
-0.0204667550529601+0.0177408942942525i
-0.0541140448896963+0.146351598171648i
-0.209620735045058+0.209130939909448i
-0.287277598508081+0.167931249174006i
-0.377730140639281+0.00798113113139788i
-0.343703490996351-0.193035074353659i
-0.165901631424351-0.286805978827314i
0.0275954184826418-0.22203117311123i
0.127502594716457-0.0635003519927863i
0.0995776106973702+0.0444197022333917i
0.0125420289723471+0.0964625457676919i
-0.0501671839830005+0.00660798679966571i
-0.0281020327076516-0.0781569961584968i
0.0867597988864551-0.0639894448994592i
0.250994858258231-0.0243805525576132i
0.279474621916469+0.183393965872993i
0.201742217240178+0.378184686619749i
0.00684346471913795+0.461713976172346i
-0.211271410117941+0.403591984543601i
-0.277491956594656+0.2622366311935i
-0.281655693032592+0.118503333682173i
-0.194335774042165+0.00400594344740103i
-0.0806459884067665+0.103150104480278i
-0.0881734878065382+0.232128184579843i
-0.20923659444891+0.222508007035676i
-0.342188288775396+0.124896721959261i
-0.401687757374621-0.0466734804550841i
-0.31765785118199-0.205418835156765i
-0.110841821679028-0.328144424618755i
0.0631465090815301-0.26633366145484i
0.201127970682429-0.0564156668172515i
0.130394280034821+0.039442662113822i
-0.0130064923344499+0.126921198743048i
-0.0976420356837547+0.106855215050603i
-0.134895076024602-0.0508048257823456i
0.00510603394842999-0.12900320874007i
0.110230019653921-0.0943842173089901i
0.183768914629073+0.103494473149517i
0.11773063796827+0.264349732465945i
-0.10757547029911+0.317924781405477i
-0.275840506200492+0.238336845369831i
-0.358114294196371+0.0389439285964612i
-0.300210919739908-0.102057518195343i
-0.105363485987009-0.18754287266457i
0.0360981534685603-0.107910593244093i
0.0421468877612518+0.0269787303491969i
-0.00874992464842279+0.117691383315925i
-0.152376386409784+0.10663763662607i
-0.225078912550478-0.0332889868632312i
-0.155796571533885-0.123907475398196i
-0.00776183486192851-0.191516424954995i
0.161892820486119-0.114602508922274i
0.197334168846628+0.110587813447568i
0.104212538925528+0.252277337763671i
-0.0880965687196915+0.281780929755923i
-0.244582274460303+0.228372803961515i
-0.277714348647549+0.0905339453994997i
-0.165253137062037-0.0298348729925593i
-0.0101542674656021-0.0171879883807263i
0.032384176860132+0.0686567517540692i
-0.0342382317352839+0.199412398139897i
-0.19063896359603+0.291043304958886i
-0.292750581168716+0.207175807591725i
-0.338693806993045+0.0240070998658474i
-0.28353796537916-0.135941688658039i
-0.059527333258583-0.193660428311592i
0.0750877686871493-0.0983862621065397i
0.10030765140168+0.0660129951628949i
0.0790889676284458+0.190798842559579i
-0.121856569150519+0.22012274753002i
-0.20090514328633+0.103971330182094i
-0.120451263496589-0.0722577150302764i
-0.0103202178201855-0.133392883472043i
0.151652245137078-0.0352091567939907i
0.140490779416508+0.118075141962412i
0.0624083008426625+0.307546490599672i
-0.0816270767138415+0.368699107514929i
-0.268134542239404+0.226027096063669i
-0.313992054941329+0.0635914824235495i
-0.244791115431298-0.0621702513880843i
-0.086685880366495-0.0986469703010895i
0.036723723138149-0.0333821697639646i
0.0164704942395918+0.133239050542925i
-0.12140452681927+0.216590728377858i
-0.268015664089331+0.131207232018724i
-0.314241770649769-0.0531551130115597i
-0.268535312519274-0.244898619745434i
-0.0814894075489119-0.305483258299108i
0.134875831890236-0.212261797056351i
0.165806707578898-0.0196257347637476i
0.0935754687441353+0.135055381360088i
-0.0476454520517102+0.157741586331542i
-0.170268982523835+0.0548234599866063i
-0.167951445049541-0.0400500867982096i
-0.0319713398466282-0.139254732772486i
0.124677668030243-0.0996915278394036i
0.180807982271807+0.0979918153937738i
0.113916178189918+0.262263289970925i
-0.0594894910585091+0.347913361813708i
-0.225939337123032+0.223640993089347i
-0.310810088176064+0.0678523468884855i
-0.240633219008644-0.00727015304324646i
-0.0822846393281306-0.0755024044382086i
0.0383685070484708+0.0123452807956799i
0.0221214351311821+0.164591533062767i
-0.0944171246045807+0.231878083016662i
-0.237327784804823+0.238720637120867i
-0.35663963230234+0.0929232625569526i
-0.251884547972605-0.090478585066806i
-0.0763410686325511-0.125284888620447i
0.0644045896933134-0.0367219083316439i
0.1568792936305+0.141839701444497i
0.029924191071971+0.291211991687903i
-0.150628018866399+0.317695637305302i
-0.319768911028993+0.22743665593595i
-0.327672453809793+0.0438697790735927i
-0.198350885371287-0.0801859254062567i
-0.0841696264277457-0.0417227482224443i
0.0311017003027161+0.0665454108164433i
-0.0384857623130154+0.178142030580292i
-0.194332862762902+0.249431298157267i
-0.314212188082698+0.13913251502153i
-0.356776600155989-0.0717233104075182i
-0.264297873853578-0.214057695714123i
-0.060244572803878-0.268238528306997i
0.149000487747326-0.170283156605876i
0.170174115774528-0.00142533510581156i
0.0611499345610878+0.133660329094154i
-0.0594231016485306+0.102997243567857i
-0.120656821114276-0.0216545225455008i
-0.0417779557228169-0.104281085288307i
0.0850741722618389-0.162516686077537i
0.231085740859486-0.0503296683599709i
0.286705120646222+0.152725713396396i
0.167418608641659+0.318572094414115i
0.0052543750107237+0.395085069571459i
-0.158792511710747+0.335431685729289i
-0.240804519612088+0.169200861398381i
-0.182700811745676+0.0305296832722721i
-0.0606965220825058+0.0274291216407258i
5.93672238336186e-05+0.0885338012447838i
-0.065991904946062+0.233951226511589i
-0.214264919644154+0.321656154841648i
-0.35815031005601+0.183391446313199i
-0.414760168343164-0.00705924029871864i
-0.335145117996275-0.171479545526099i
-0.123595028312625-0.255104704869008i
0.0279395582364689-0.152789934299513i
0.0470322509307839+0.00199277409535733i
-0.03046919648453+0.141884260456891i
-0.181003987253624+0.165657904811786i
-0.243512722803801+0.00992555629468108i
-0.197277860668556-0.092144823234212i
-0.0671005125645655-0.156811807378621i
0.0774665465109149-0.116025735644747i
0.135792180566479+0.0972070237928816i
0.0544712853077507+0.252562643258085i
-0.103985847993563+0.307058180392755i
-0.274609323069356+0.220603871714044i
-0.314402033925376+0.0508878687004342i
-0.193259161725035-0.102981403781586i
-0.0726659224132223-0.140455755390329i
0.0745731773068688-0.00572975654440932i
0.0661805294373343+0.127508163019331i
-0.0736763223600311+0.219807621147223i
-0.206056087196102+0.204924114598729i
-0.271063435047252+0.0573892598032359i
-0.207770295165237-0.112476025767382i
-0.0802465297752987-0.182155241882045i
0.112596073749039-0.0710117725263317i
0.167835312410383+0.107021218738484i
0.0627526184501324+0.273183609867464i
-0.0855251175849324+0.252054313770793i
-0.231258089722544+0.135173653376336i
-0.22660383209185+0.00579039715134323i
-0.102282949487949-0.138551004178203i
0.0360768619996801-0.06375981434863i
0.13666598735483+0.0721833431825729i
0.0736332966230064+0.205264049515672i
-0.0948810811574722+0.264482910158651i
-0.19896421710643+0.167383492281434i
-0.24094459395788+0.0247195862168941i
-0.177646910566007-0.125841224933395i
-0.0198227354479531-0.149132698447626i
0.0944037177907099-0.0458681797371953i
0.125397579911051+0.113103303087771i
0.030058512173092+0.228791654516534i
-0.149758743412893+0.22569750628425i
-0.237470939550579+0.112249542167341i
-0.207073550842045-0.0623507657761682i
-0.091680707053176-0.099557445311955i
0.0825148430597104-0.0186892147318492i
0.141534804703335+0.156060769644699i
0.00371947042778883+0.33365754949756i
-0.163910795228066+0.278293238473993i
-0.342827139408537+0.170332141876808i
-0.386567871097178+0.0279401467301977i
-0.236315000910993-0.115247465907487i
-0.104426159522281-0.13435999636411i
0.0278067854837376-0.0382603432753219i
-0.00688487908389186+0.140024196672313i
-0.204020573557631+0.166300003684252i
-0.321875737584543+0.0887141772581118i
-0.343021283257441-0.0593408472368556i
-0.244588253900868-0.245113094312477i
-0.0183682526213957-0.296635038870663i
0.118299837981497-0.192430442784679i
0.164090007929349+0.0517268214625267i
0.11659142023116+0.197485968777901i
-0.0868652483222626+0.163773666116603i
-0.183674017893575+0.0735818363405523i
-0.144738691255742-0.075992839659017i
0.0280121993458392-0.104703989538427i
0.174029405796599-0.019045979384945i
0.186685799065436+0.142815822977419i
0.0943542655423293+0.322914227771679i
-0.104621919787398+0.382799743259978i
-0.261441254633644+0.297622390445685i
-0.308853674614716+0.0690330579488678i
-0.184133504546902-0.0369722020101164i
-0.0565754448248399-0.0481692547947472i
0.0347756172652579+0.0474857452880131i
0.0364755578275985+0.197892524899321i
-0.133471441138204+0.262584600748007i
-0.289747351302683+0.221152825464793i
-0.362246567738358-0.00225061528817761i
-0.244237608243568-0.165535807129821i
-0.0331484669574766-0.194447500722848i
0.113201338636977-0.0916366629916231i
0.156713218967476+0.0834489014990586i
0.0298560080209827+0.225642230541482i
-0.145330643566137+0.250295496118352i
-0.226779018532699+0.102744262211432i
-0.20917205248319-0.050449462434382i
-0.0843944249480682-0.146914792846496i
0.0819409523965437-0.0979319558182916i
0.14407421928672+0.0909629880852073i
0.026857867788931+0.245340535954758i
-0.16231223679688+0.301521101163045i
-0.30784800936248+0.217509620515625i
-0.36199253382945+0.024385996354622i
-0.238402856181976-0.118821851925713i
-0.0834682056266047-0.169472487687233i
0.012127137798139-0.0720532360174723i
0.0339112232981296+0.124684891066202i
-0.108148473646902+0.209917242139281i
-0.292454029558496+0.129676987525372i
-0.361786161999282-0.0500377658209216i
-0.268792263678135-0.215599033909713i
-0.0720996280305689-0.284590890949837i
0.10514791916988-0.17745112067959i
0.156575505172059+0.0204186647115298i
0.0926165855424803+0.130351549407591i
-0.0368142635423644+0.156863974189439i
-0.178863451868518+0.0931657822978367i
-0.139246154421131-0.0768918259575529i
-0.0213812497188241-0.114575815323285i
0.102804618959784-0.0196741243418949i
0.226245540294524+0.130751193268621i
0.106940803080302+0.312460608508154i
-0.0311284679398413+0.356739608427278i
-0.154766020079996+0.285633011512546i
-0.308680169626532+0.145605611026772i
-0.23679045474197+0.0184277859115189i
-0.0805460610563752-0.0113651452614578i
0.0291681729081901+0.10589065267842i
0.019814708263026+0.261820041826244i
-0.123238890070169+0.320934244332369i
-0.296092720594043+0.255949960155281i
-0.394404555205717+0.0966831295117477i
-0.333835535916911-0.062218006399827i
-0.17090656559485-0.141338678114889i
0.0107630974524912-0.0959747029291917i
0.069957950735758+0.0328349504764193i
-0.0104841438153752+0.150766399129776i
-0.164941154437024+0.177348650305746i
-0.291186866441198+0.0920081912411379i
-0.278507031997664-0.0706541643380684i
-0.158210648823167-0.190149437392777i
0.0445513915197365-0.182862823678389i
0.153241009387975-0.0249223878898912i
0.102140300889872+0.107862705986187i
-0.040967438745082+0.161347309756046i
-0.225075766818575+0.156350611175951i
-0.261681065275481-0.000197648910352639i
-0.138440233715991-0.138127829469765i
0.0127251061691806-0.186403650214529i
0.136372601439203-0.0877573632837011i
0.173830432759195+0.0953504567882397i
0.0505475457231933+0.210683078806263i
-0.121363738806704+0.247554675227939i
-0.249401482595678+0.108825936492627i
-0.23935235121927-0.056629490313313i
-0.0686392309301921-0.110653260647018i
0.100647425637659-0.039444423458153i
0.135635849307259+0.0950275770387715i
0.0364045474311001+0.225288686618022i
-0.129364028357812+0.331134607161908i
-0.313987423184094+0.220807089692766i
-0.322242616587031+0.0263195516603473i
-0.197024647624802-0.0873375504891631i
-0.0498211228953388-0.109228828273161i
0.0467032219819136+0.0168293431686413i
-0.00308980195356846+0.170795555830838i
-0.135091396064982+0.246799082653984i
-0.267000548257434+0.164202095228195i
-0.295823697078237+0.0033715293413723i
-0.220633623623259-0.133806048635621i
-0.0608939693147844-0.181751126465905i
0.0970195563950029-0.0462716618962519i
0.14993830644324+0.120176672141352i
0.0585361966293918+0.226810089459755i
-0.13444475231521+0.271167964781795i
-0.2092088956187+0.171001578899845i
-0.17590955148009+0.000775419807242978i
-0.0782270833662052-0.0669414450685809i
0.0744536125413583-0.00254798311037999i
0.0932997725106307+0.146042697058774i
0.0324244920283396+0.282709753253408i
-0.108638975951619+0.343191514012756i
-0.30587402819139+0.214356487848601i
-0.333400193786771+0.0153151185664027i
-0.229694282755848-0.0709189307314474i
-0.0642276531254926-0.146037361391449i
0.0549909275296395-0.0288488417728847i
0.012270997426975+0.134298204055602i
-0.0955799201791081+0.176727416102603i
-0.240426519558815+0.134278535810187i
-0.299448234441301-0.0259394528788558i
-0.191610996406054-0.153181943646538i
-0.0655982556245492-0.255751765386556i
0.0849773939138529-0.178436139868894i
0.168152325809632-0.0065326003397191i
0.0875881498084811+0.131673162443481i
-0.0431650081831874+0.203725868307494i
-0.171009428510411+0.0828846864438688i
-0.157160667845011-0.053539824031662i
-0.0128275228525202-0.127902567679729i
0.124408814700678-0.0615406442535055i
0.205329959476893+0.098763758901572i
0.159312973319444+0.243844328644516i
-0.00469392730357465+0.365356228673102i
-0.214643039784955+0.278608051543887i
-0.286914676171657+0.114562948064462i
-0.242260163704058+0.0124972047243382i
-0.108050333084626-0.0475641296713588i
0.0399056205093871+0.0780835797175269i
-0.00466972624172521+0.230042663043903i
-0.103865342667385+0.26225095492619i
-0.288041451684143+0.237200778385422i
-0.422643350687289+0.111139120930597i
-0.355233169304094-0.0892958962027594i
-0.207411307290809-0.187715541230818i
-0.0122196143059364-0.12903132055831i
0.0671225809906939+0.00386331681117172i
-0.000249894856594691+0.151805680178682i
-0.158563655004748+0.161415504318093i
-0.26334732460169+0.0538765796468157i
-0.244336539348777-0.0581883250108584i
-0.119427710228514-0.135008271091543i
0.0487089149188127-0.102174037403424i
0.133673285699412+0.032979636762007i
0.0946981854413781+0.228376195928021i
-0.0986254072930151+0.306879184342526i
-0.299510727889424+0.244423185104407i
-0.341839093721638+0.0929902909404911i
-0.248972183319083-0.100882403459031i
-0.10412633077286-0.152922277426681i
0.0472882741189023-0.0562191514857421i
0.0929910336274374+0.0866745317867138i
-0.0402522586798744+0.189254397339932i
-0.205702067314121+0.167472106657655i
-0.27729689101028+0.0184099503726731i
-0.210869212069354-0.150591563354299i
-0.0263559216322118-0.218596165332493i
0.122433116977195-0.13109014545799i
0.211066349351872+0.0496102684872359i
0.161815615565353+0.236377496434919i
-0.0243281462182055+0.275893677151242i
-0.180602328296+0.197569288808857i
-0.207861773361215+0.0996692114251355i
-0.0880268763340863-0.0346109894771306i
0.0642990353652257-0.0492227462739729i
0.14394916188065+0.0747387991783287i
0.0652821805080987+0.24762823253295i
-0.109259165240657+0.384271252401206i
-0.278561361695586+0.341130177546535i
-0.359966174960458+0.13820518758084i
-0.30001018412044-0.0666903247054691i
-0.163613954979787-0.123918600815651i
-0.0353693261258055-0.0502844156133986i
-0.0125794977737065+0.0990227145492471i
-0.125568182460979+0.19345220226217i
-0.261655334043926+0.182002705102868i
-0.33704018808787+0.0577097286319272i
-0.318906700418851-0.158217786169143i
-0.165458713453162-0.202318523132172i
-0.00412231617937925-0.148940610308455i
0.07828013481915-0.000891692366296246i
0.029726080943362+0.168999696600068i
-0.127762799184364+0.188152907156874i
-0.257063343342296+0.126120819183003i
-0.260812006609937-0.0616704667416549i
-0.141080821955549-0.171494396978611i
-0.00653233880589789-0.128649275859271i
0.118645425449569+0.0100773455513934i
0.0930437455323437+0.193379727231297i
-0.0561293990938668+0.242903967391116i
-0.185956496974318+0.194846563077799i
-0.233716166064219+0.0690509992380147i
-0.181611710882427-0.076614626093832i
-0.0747013238422498-0.0971633514628285i
0.0778411615078663-0.00969641929645799i
0.136703748093663+0.124334296802928i
0.0247673980169641+0.281050491835505i
-0.165392155311891+0.299715678737778i
-0.243393506744689+0.166663431302785i
-0.230520236669403+0.00834157292254106i
-0.154765958514992-0.0978512895317485i
0.014146028602232-0.0515178327155902i
0.0888827256671559+0.0702860012748096i
0.0316912836198537+0.207475089455114i
-0.100228976493053+0.282525466660589i
-0.280426721798389+0.17110178829406i
-0.335700740571927+0.00914313861740271i
-0.211562303009617-0.0820597071815138i
-0.0510676719295649-0.126701383771195i
0.0616481273763036-0.0304984983096662i
0.0705972398968644+0.0819166745326383i
-0.0300620727450186+0.162140717903248i
-0.182996456269336+0.169707191859003i
-0.284846368646354+0.0345164206237844i
-0.219211287293299-0.0838026329265927i
-0.0592675106203937-0.153525974409563i
0.089986447047906-0.106200860029339i
0.132915708771735+0.0336076915506106i
0.0178779821899958+0.20093558039516i
-0.113048395485982+0.227524989648384i
-0.224456150046596+0.139804753183185i
-0.26320154703324+0.00620700345046055i
-0.148165220778546-0.138570356668334i
-0.0157011204633834-0.0848986708497937i
0.0562222520558938+0.0502838451077345i
0.020499299927574+0.200600055503924i
-0.139939932958605+0.280066334031202i
-0.291295668781213+0.214521663449371i
-0.356161066025432+0.0381925306253468i
-0.295092041205812-0.14231030427146i
-0.140000544152437-0.134160342325253i
-0.0138358703876449-0.0768449137357756i
0.0128210613407879+0.0185906908528703i
-0.0955599141131201+0.173135574779296i
-0.243570930176823+0.148941022390712i
-0.289703243784774+0.0160220998202627i
-0.227433858336425-0.112691067810797i
-0.0716614773602169-0.243047822169256i
0.104573217142813-0.20988056926546i
0.187681653022826-0.0121642454400124i
0.11783814628936+0.180090145896105i
-0.0377331043007797+0.218488473583545i
-0.163388830544743+0.136497757206291i
-0.15804524789192+0.0322443999085836i
-0.0516857933005197-0.0826046929820488i
0.0698015161112122-0.0264737917499175i
0.137438666804972+0.119410627106916i
0.0789657170424525+0.2521221550011i
-0.046504414730219+0.345303549650908i
-0.235586522285873+0.304231892447955i
-0.32187869628061+0.190874646750171i
-0.256750430074506+0.0341513519199819i
-0.163565729761539-0.0335398671217774i
-0.0348072735935499-0.00156947229379152i
-0.00165656873029443+0.0985470274859886i
-0.112635379913964+0.222416982458081i
-0.279356700318752+0.20496764326196i
-0.376361695053405+0.0400141509492327i
-0.316894359600864-0.113828897826301i
-0.161764811650321-0.194501098406097i
0.00439769801220872-0.168704331351243i
0.0813718869103037-0.0301495409076499i
0.0340768719888788+0.123353884043159i
-0.0814654886529935+0.178519544408791i
-0.209632213422075+0.052243277807724i
-0.22651196086006-0.0755715672638097i
-0.107520637566908-0.146491624977678i
0.0320079700522673-0.181094587373052i
0.140388342093718-0.0814789602764502i
0.125172847633018+0.12987067543673i
0.000147960841501522+0.214456837189572i
-0.111846806942442+0.134031095698519i
-0.212218980986574+0.0501880530914795i
-0.19555535507873-0.0586835201377519i
-0.0630403948869797-0.105211962577258i
0.0645239003396965-0.0195513074015267i
0.0937450414067864+0.113998220762082i
-0.00804758980946963+0.238779766764694i
-0.136543201736136+0.245878104017262i
-0.25328286422695+0.0916260971808436i
-0.2375592702356-0.0356741325869041i
-0.153734308183222-0.112589086213862i
-0.00801687014519894-0.0961989560331959i
0.104637233794631+0.0414830767191293i
-0.00510060505415243+0.144677803079894i
-0.118807600672416+0.233861525818785i
-0.246367266836266+0.198794043990298i
-0.286403207530499+0.0375446330065697i
-0.182757894017509-0.0400601754370406i
-0.0584763359986631-0.0854310399517262i
0.0481815619945924-0.0179738686452782i
0.0284229817822449+0.15383572974153i
-0.0366059319794133+0.226846761688111i
-0.177639772133676+0.223890916791008i
-0.29866636979678+0.127715119036481i
-0.246846839469203-0.0182106875188538i
-0.122333320476055-0.10341714026542i
0.00479007912558381-0.0533235996636832i
0.0449149679296711+0.0765541494198322i
-0.0249201806176893+0.161632237386074i
-0.173602281194447+0.190744844341123i
-0.277017912437687+0.104220699867589i
-0.248800437491929-0.0494400455855919i
-0.137910041083059-0.139183534428797i
0.0250114939823248-0.118400146806159i
0.0954889830160634+0.00550157982239073i
0.0502125362763824+0.145138989966669i
-0.0403787942986529+0.175767292551232i
-0.167421143847021+0.158901550837411i
-0.222924922729764+0.0789175636196429i
-0.144046214282367-0.053288228699978i
0.0133152356428029-0.0701802104618758i
0.104284921018438-0.0318082211645744i
0.0655419116585735+0.126595555493996i
-0.0443603622773372+0.243790517682217i
-0.165506673099867+0.197656312987109i
-0.237462329743323+0.0906710180836591i
-0.198931236258512-0.0520384838121968i
-0.0965175774774014-0.0998981179699365i
-0.00330073175018459-0.0815267944262763i
0.0854838590914647+0.0335566333831954i
0.0354307332032038+0.1760160473151i
-0.113693422276227+0.208342633515236i
-0.225614209503727+0.121512457013513i
-0.242137916737898-0.0385571215066001i
-0.110978629345255-0.132839263020323i
0.0301138805044236-0.116248049214908i
0.129661140543162-0.0141071215876114i
0.13153565344073+0.128067608237512i
0.00997261642965815+0.226797154217745i
-0.145593345598415+0.216245747329143i
-0.242150196862089+0.117140993075829i
-0.186739645462062+0.00959986019363861i
-0.0764957193051426-0.042202781232191i
0.0408417374798885+0.0459832151468092i
0.0478996283808188+0.18898723468271i
-0.0732547291498024+0.267051444440549i
-0.214692217620651+0.270568561959901i
-0.358069576456069+0.140979650771103i
-0.322687453111419-0.0383685861757677i
-0.203926277391818-0.100105558580396i
-0.097798811264959-0.096877111648939i
0.00509914378837056-0.0311350677944524i
-0.00945921647479858+0.0965527898584223i
-0.117092018917793+0.15332103278849i
-0.198031650952938+0.0989242114887229i
-0.203014920792807-0.0565131613580683i
-0.144147363307524-0.137405856252664i
0.0161945558395321-0.112681615221098i
0.144856873090883-0.00473946424675571i
0.130786103081591+0.143261742261216i
0.0231998012914293+0.214964786199102i
-0.123188729925358+0.255655529213222i
-0.194502188337336+0.129534143293181i
-0.139690491762433-0.00324210770498472i
-0.0551777575944185+0.00301937471314355i
0.0471331382696499+0.0419231117336211i
0.080492240744197+0.156690586265035i
-0.0418918778883323+0.218019641430879i
-0.159375896316173+0.219958992716512i
-0.258597209570877+0.11105497521214i
-0.257244069721172-0.0469497513127417i
-0.130889782010924-0.136011370859271i
-0.00822328496455915-0.139784940674002i
0.0961989633566102+0.00290361376226531i
0.0626396068509465+0.128135408231011i
-0.0677242119098614+0.180823428019408i
-0.160206875365232+0.128056910598308i
-0.189904438321768+0.0238176375098813i
-0.0891050821904815-0.0268501723759299i
0.0332071220194176-0.0454319621684307i
0.0791539266867271+0.0453639152594302i
0.0516193642997108+0.212809374316662i
-0.0749619904092543+0.26723526501978i
-0.207123390028278+0.205243448950278i
-0.317985658798907+0.131687164088486i
-0.298751533292329+0.0142027713726195i
-0.150977144568745-0.0722752145522021i
-0.0356425267620917-0.04013461631519i
0.0245578476391233+0.0491694999465541i
-0.0504360826824235+0.163593532025816i
-0.191440736731718+0.168599201227188i
-0.278266909315981+0.065693788591702i
-0.234632386666049-0.0529613728100877i
-0.10922811297682-0.143557816425423i
0.00109793520882048-0.0857225035646647i
0.106045941169285-0.00101570890694363i
0.0667193548635235+0.136495694785256i
-0.0511564357575921+0.227582153839932i
-0.168908088601904+0.151924692800258i
-0.18548709602697+0.0814928104441249i
-0.0684346479478887+0.00656433854069522i
-0.0239960394903469+0.00195000035573469i
0.0384472196093438+0.042503831661426i
0.032552245701988+0.156708003757495i
-0.107807515570362+0.260253341637106i
-0.195301105087165+0.214403055706565i
-0.246926160053198+0.115048409643114i
-0.234562683873494-0.016109921948923i
-0.119843775527575-0.0746226613849018i
0.00464228441722202-0.0529420849883955i
0.0403854874773662+0.0391920355078214i
0.0160592259264023+0.136253212264288i
-0.0713193230199849+0.122915361468966i
-0.179344292305431+0.0834434884611264i
-0.164108289063052-0.0141162708405804i
-0.0787022598767118-0.102405030902282i
0.00904158960451565-0.0623259844767278i
0.0895531943446222+0.0276999287586299i
0.0714415561829434+0.170013077339777i
-0.0733034711722321+0.23655111661364i
-0.141875994813915+0.208789687767004i
-0.173437722917532+0.117629051979724i
-0.190122306914974-0.0131382513867678i
-0.0746693916414246-0.0244644915247405i
-0.0379709866165793+0.0121128375891643i
-0.0848600700728414+0.130501598592926i
-0.0941772256225739+0.226639025018125i
-0.190541066749214+0.171601499962528i
-0.290425373199285+0.117248383844217i
-0.247039703837348-0.0308206739133746i
-0.161833157947841-0.104858770737051i
-0.0646618089655055-0.0509081559529374i
-0.0205382104534897-0.00209478811289817i
-0.0472018002689974+0.132890170418291i
-0.123296320410654+0.153953985394237i
-0.204383331301405+0.0899867504681771i
-0.20756227301887+0.00304644085676642i
-0.147049091542066-0.066958153296724i
-0.00399614312168851-0.0652477570302247i
0.0760739100231029-0.00494118494831162i
0.0264891841150664+0.1306490908415i
-0.0252219664589891+0.183339520460637i
-0.119679887358509+0.168668252757999i
-0.200245684756466+0.0738182190493161i
-0.166768416433728+0.00290251955999914i
-0.0924927226161102-0.00555529272967434i
-0.00480579218364885+0.0239916490029922i
0.0237706449890238+0.13876956856529i
-0.0459990501625851+0.180864441002827i
-0.155716322785833+0.205903446544981i
-0.230949577536415+0.117269398211295i
-0.238243351273523-0.0234183423771435i
-0.168489702445689-0.0460462764375898i
-0.027653896242262-0.0350467058669987i
0.0511672469708352+0.0411023261883061i
0.0101409738406219+0.10205262443329i
-0.0983311586447208+0.169804359660704i
-0.167996779323485+0.150807771822472i
-0.17068139080862+0.0402263098522801i
-0.110300106946232-0.00345922049160222i
0.0102234375968541-0.0185192793379366i
0.0798649637620473+0.0623346021323591i
0.0582720183639173+0.181124029246227i
-0.057166626593596+0.233270097994018i
-0.169310424224966+0.214596325892748i
-0.258994463132744+0.123242805173284i
-0.261791758618287+0.0352400296836121i
-0.148452817874561-0.0248535385601057i
-0.114242042894643-0.0589719845709646i
-0.0367230307215076+0.0200814953526923i
-0.0529216134027837+0.118158204481613i
-0.188269023296319+0.0841264147844954i
-0.233572451171014+0.0771770831281683i
-0.253523032714967+0.0143044903861824i
-0.116689978342622-0.115483858550546i
-0.0115584120206852-0.096665724900454i
0.0152289887548555-0.0404910395015698i
0.0634716206838327+0.100437299606093i
-0.0287155576003239+0.174630320551824i
-0.136172919010485+0.114151387758314i
-0.143513936452671+0.0962541633494745i
-0.124385415912433+0.0238652172861749i
-0.0769974941461031-0.00720016889628321i
0.0170851547721317+0.0596326993020446i
-0.0051704892871803+0.140958119721631i
-0.150497493594979+0.197151150223602i
-0.19084160920749+0.181525226417829i
-0.220153137977607+0.0745489328938958i
-0.280701063644663-0.0397154788087713i
-0.128722522902198-0.0950850327396089i
0.00511442404057695-0.0826815131118896i
0.00793063772286401+0.0241436636718068i
-0.021684927824355+0.100209161650876i
-0.0999546567247513+0.118062730454378i
-0.158629566335533+0.101102593201472i
-0.190582341240657-0.0100604960093012i
-0.1012384006169-0.0689994014686594i
-0.00714796394253013+0.000900599684581746i
0.0205288536484149+0.0895438956997002i
0.00791912694949349+0.164483703129627i
-0.0764867891891783+0.207675769477713i
-0.17160242438733+0.194602327948714i
-0.254208010375393+0.113063471363519i
-0.224907143513668-0.0185191257343574i
-0.140986563762168-0.0598100095853176i
-0.0604897455122266-0.0231445145332993i
-0.0249436698643926+0.0114831457379084i
-0.0800891323506382+0.0854412490114954i
-0.111098294389+0.109096476735466i
-0.176299902822202+0.0555334485813161i
-0.166064962350794-0.0090057640692052i
-0.0593402005016256-0.0690482213032198i
0.0150553931236486-0.0578665667650732i
0.106135683450269+0.0525361790694605i
0.0792603214107798+0.16206094344348i
-0.0297109964913642+0.206499592799753i
-0.117887029710867+0.163945795165548i
-0.174094285277762+0.0764864923597036i
-0.15156658414683+0.0323331416988068i
-0.119842224059671+0.0204221613971652i
-0.093934859638174+0.0446432474230494i
-0.0748792052803905+0.123100111418307i
-0.125999372007296+0.178754961139251i
-0.238710099632334+0.0961929492950456i
-0.257250706472262-0.0108788431339849i
-0.207252680528189-0.0825326537760182i
-0.124557301630589-0.147516540870856i
-0.0429676995033845-0.0943084715860055i
0.0043201192233359-0.022715816588087i
0.0332718905373506+0.0340619415667505i
-0.0604171498124931+0.0923101177216179i
-0.101407245514569+0.0472456590503128i
-0.0850386207807527-0.00542726810342888i
-0.0421142484940155-0.0321142596475111i
0.0505082512502546-0.0134328098538816i
0.0470527194954087+0.0886172932917436i
0.0110085955776318+0.189839055509397i
-0.08634179807875+0.223137484296395i
-0.227959417168134+0.170164158084514i
-0.23481348588677+0.0785611927031149i
-0.189253754596745-0.00769976892798683i
-0.124799623098231-0.0349221711482014i
-0.050006763692413-0.00387752694735988i
-0.0646761948435876+0.0694379497966489i
-0.0942975857710643+0.111961876084425i
-0.17092624760946+0.0892696575284479i
-0.218360897762035+0.0268596089667784i
-0.158128080875111-0.0564148569983399i
-0.0953912312260403-0.0868493154418753i
-0.00720802931649657-0.0398149928874833i
0.0532726462040141+0.0466010553933674i
-0.00828898573919527+0.108368434581613i
-0.0927050166297307+0.13385109474865i
-0.137577863525483+0.0943168198759252i
-0.155280527948538+0.0357402751972289i
-0.118774111692659-0.0536584007608471i
-0.0315031652837678-0.0704981552204372i
-0.00945311749621542+0.0333749987406956i
-0.057886960508614+0.0926616206023708i
-0.0802950735528997+0.135452837554993i
-0.146590142297583+0.101325741098188i
-0.164440619181479+0.0214330502206189i
-0.130580781232272+0.00567527316863953i
-0.0499077273195966-0.025417644433689i
0.00959967196994318-0.00198512684477767i
-0.0071624131293061+0.0790116050984406i
-0.027983210993232+0.113014990188279i
-0.135055999849241+0.114894582877239i
-0.137454741245982+0.0329631554237609i
-0.0875273746986188-0.0326762991754534i
-0.0893391024032677-0.0379420091153455i
-0.0217837746255735-0.0193177005712249i
0.0319407696727498+0.0823796323024361i
-0.0131402399797067+0.158893395703947i
-0.118950727970565+0.124827531779689i
-0.17136129175093+0.0740338717957619i
-0.144748411809888+0.0222879466537933i
-0.112343254120553-0.0348393904047958i
-0.0681041180393734-0.00209950789708076i
-0.0264016871087354+0.0571831228542477i
-0.0288419800971779+0.0837690697015945i
-0.103757837967943+0.134476830211944i
-0.171240049534143+0.141298765960447i
-0.156658889459724+0.0692337628433845i
-0.161959370526581-0.00578848763238422i
-0.130757145090105-0.0233207489731017i
-0.0685285480199457+0.0161589163267414i
-0.0546165382707369+0.0202109032048889i
-0.0819788261095783+0.0421424436521505i
-0.115316836553861+0.100461231070924i
-0.123385882717942+0.0379866199174801i
-0.123608044389105-0.0664507317887674i
-0.0552219160740275-0.0506204431299502i
0.00609416434251944-0.00749167077459133i
0.0316567098775326+0.0384276243685238i
0.0381693359300195+0.109694848856535i
-0.0314170683308882+0.161407126930626i
-0.0844538194003451+0.190348428121496i
-0.140377071171157+0.136526577974274i
-0.179218114057349+0.0510303489670973i
-0.119186353954697+0.045892319347062i
-0.0924790789092564+0.0885448446285238i
-0.118094314841618+0.100543254767142i
-0.169450449983576+0.0961136800271483i
-0.208446995081845+0.076499826829614i
-0.230891013852044+0.0052446428029807i
-0.201449135334642-0.0769310666731225i
-0.0849542644691132-0.0806014166321528i
-0.0426076247833281-0.0857309419649783i
0.0329266067723423-0.0698839575078647i
0.041520280965843+0.0159018293236481i
-0.0119236507303788+0.0550578169234239i
0.00333482244290411+0.0589680856445114i
-0.0192164798655675+0.0340969496769794i
0.0313837822173445+0.0535144114463994i
0.0449640238538247+0.114587324590655i
0.0255141446825261+0.154000436156088i
-0.017673061546925+0.233638374948595i
-0.124615520390894+0.251816511560661i
-0.206826341772509+0.198382914368943i
-0.268025212054255+0.121763824372835i
-0.218670884312355+0.0264424794203977i
-0.171149059744303-0.00186174167046689i
-0.144004202023887-0.0216222702921487i
-0.123270154907785-0.0135563184554975i
-0.147236736046385-0.0152817632261848i
-0.122410524229332-0.0349017022589706i
-0.10895755881054-0.0458248034712264i
-0.044025121220768-0.108579395182939i
0.0260165226712778-0.127453158296343i
0.0641274339114604-0.0581072967649766i
0.117801317100809+0.0145719395089094i
0.079053370017175+0.0914923669068777i
0.0189820401853997+0.170347139453814i
-0.0438895368212129+0.183880613335294i
-0.0769502115823134+0.149283140186442i
-0.0842422718569091+0.118157920059355i
-0.0990725466524746+0.112036560194519i
-0.0695916074871471+0.107079590433684i
-0.0801638211222206+0.142603809561115i
-0.155535652130394+0.163648905096382i
-0.215789052053229+0.103430003841903i
-0.221660991267295+0.0283767603054933i
-0.214554663414886-0.0388684729199433i
-0.153344641325196-0.0799754573972568i
-0.0890951874859469-0.0706598661200685i
-0.0270931180712897-0.0313814568679712i
-0.00285571129201318+0.0198613701987611i
-0.0486083650510442+0.0128540406823324i
-0.018233204977593+0.00515068362741485i
-0.035556530675875+0.0291046081914737i
-0.013318347051608+0.0259329046058261i
0.0161758094455531+0.0666394321425423i
-0.0132727455038106+0.118864911983364i
-0.0214396596016358+0.179482680297357i
-0.104046388658987+0.190281765381654i
-0.144096024976183+0.143134045177655i
-0.178531677941855+0.098329565810321i
-0.182234099675376+0.0430834443204402i
-0.138328898493945+0.010584136626534i
-0.111513378931552+0.0414251652800112i
-0.0887284539109306+0.0572332326794477i
-0.122123349551498+0.0102810083031695i
-0.120763776610524+0.0117883188178731i
-0.107051826135194+0.00736222932154369i
-0.103901788281307-0.019409473041031i
-0.0152467348420714-0.0402923997580205i
0.0448602335154555-0.0028194249911996i
0.0333482696216754+0.0761008436546149i
0.0196708519070652+0.12650370630284i
-0.0353362420563684+0.148814801528195i
-0.112586272716861+0.10728054046996i
-0.132884907077507+0.10315797516566i
-0.0728994832066553+0.0894809167359313i
-0.0314499240426409+0.0454658643939738i
-0.0662047267676727+0.0975529835844867i
-0.0956790818910909+0.105742279004001i
-0.126730650351346+0.0927360309438937i
-0.182191318392567+0.0974285544946633i
-0.155692239190355+0.0536191048789816i
-0.140141510809144+0.0187954015887743i
-0.124027758775834-0.0345807339674896i
-0.0625045084941886+0.0201814566286408i
-0.0452867353093012+0.0659298447637707i
-0.0384204378043692+0.0683826910790584i
-0.0812760902539063+0.0991650024431681i
-0.124299215624164+0.0568708042221195i
-0.118736262519955+0.0449246090029322i
-0.061615867109548-0.00321188792662875i
-0.0353576314360971+0.021161242327454i
-0.0595825177001152+0.0696193654345105i
-0.0564925265184903+0.0837891807305678i
-0.0793712774126608+0.106481241515662i
-0.118587580159893+0.0651170794503243i
-0.110434925276485+0.0795560763092542i
-0.0496751762067555+0.0455554974953294i
-0.0235546896618633+0.0564728809870966i
-0.0410166881885008+0.089786002101989i
-0.0443067057748888+0.10599688739295i
-0.070236213323343+0.13835710154227i
-0.119498547529803+0.14506275550965i
-0.145997488121912+0.157914414492644i
-0.118457145683911+0.0687382162837982i
-0.103263522348497+0.0454467077728086i
-0.139844856878138+0.0695982798197158i
-0.13161670861883+0.0788356950014801i
-0.137855907666019+0.0756456975872011i
-0.18164568362542+0.0556763511921442i
-0.165810602648962+0.045664582152225i
-0.142708153554118-0.0336479142320273i
-0.11246905953187-0.0167931700805078i
-0.0460980442297858+0.000280401937171848i
-0.0345275818897778-0.00282806834776292i
-0.0527703331932908+0.0724312568446989i
-0.0611299856153387+0.0810906459627405i
-0.0544759825037365+0.0629143684827801i
-0.058200596965692+0.0550307154922508i
-0.0783650101183655+0.0687567206703225i
-0.0438726922471246+0.0810809690873208i
-0.050991329433803+0.0878494349317715i
-0.102678731132529+0.104086882546595i
-0.142283401503648+0.115879168251952i
-0.170643811826861+0.0973729476641756i
-0.172530682931772+0.0419624783132577i
-0.155068714850492+0.0211228689456785i
-0.106544359236068-0.00153614419516819i
-0.0709432827403511-0.0211490251827824i
-0.0600953543309947+0.00922000195521904i
-0.0600819396231067+0.018895213059082i
-0.0473487630042079+0.0562525662546913i
-0.0613137264157496+0.0804640467403763i
-0.0495837041458943+0.00841877699551459i
-0.00120815192125666+0.0667991287562831i
-0.0462483291969951+0.125219489563572i
-0.0801155547989594+0.120184805132257i
-0.100344966850556+0.167466771782811i
-0.12000129641023+0.177601826146608i
-0.161852665102475+0.152260534113677i
-0.202405449695968+0.104386905667354i
-0.189413030545468+0.0870553054776718i
-0.19042757072898+0.0324878782021667i
-0.168379767790495+0.00887194205621598i
-0.163445965529728+0.0419640947519378i
-0.151174659089282+0.00286485162530959i
-0.132652148450247-0.0510114760524137i
-0.108159158983916-0.0583491215073024i
-0.067978049482121-0.0452268969842753i
-0.0340291280496036-0.041125521785964i
-0.0105789382430583-0.0131605334955054i
0.0109343393948155+0.0374836039998203i
0.0243415749465285+0.100794219322991i
-0.00943644882445528+0.13639537980134i
-0.0470827350948154+0.120838836196525i
-0.0695724822722521+0.154121890540061i
-0.0510951860340552+0.162644882309915i
-0.0636214634057924+0.150156900240668i
-0.110036693375761+0.135562678146284i
-0.131046513202698+0.117714487838235i
-0.172669568774599+0.103681994193004i
-0.178183912467703+0.059517862615365i
-0.172579978490171+0.0354304659288687i
-0.143128319332177-0.0340704614949867i
-0.123314115603142-0.025078657892544i
-0.116223400228646+0.0131967764861726i
-0.100065078284515-0.0109953051063166i
-0.105199915922186+0.0440432296157375i
-0.0565298342124985+0.0553832600557167i
-0.0512651252506513+0.0288758880854383i
-0.0500805129015045+0.0500832136484555i
-0.0649318916760027+0.0603310997567282i
-0.0714266122036486+0.0766141064187505i
-0.0745140635546818+0.0623381297974327i
-0.112640635364793+0.076939162077647i
-0.120745954033263+0.102126144851597i
-0.139817577973942+0.0606584967213143i
-0.121036911645961+0.0498634087203677i
-0.132907855738967+0.0509874106712843i
-0.106218109596898+0.0228425295450138i
-0.0874254576506561+0.00713490285602453i
-0.118760032469792+0.00615608688206202i
-0.076558034494081+0.0142092274856031i
-0.0506884830404016+0.0292534604432262i
-0.0724103823251283+0.0327554243101952i
-0.0611808174726257+0.0555702038289699i
-0.018812660579322+0.0909926721123539i
-0.043766600253596+0.0924799655632902i
-0.0768782440197939+0.0723957278462676i
-0.114819521803889+0.072613402521318i
-0.113834705320176+0.0909432542945142i
-0.0958711093528218+0.0932466983533776i
-0.121452074324608+0.0625678055550474i
-0.128076330216794+0.0554108886449086i
-0.170292016105698+0.0278015747176661i
-0.147795590765942-0.0149478566036748i
-0.10443478609604+0.00594973087418708i
-0.0864323945045696+0.0019907947115183i
-0.0648106262168032+0.00127773810840959i
-0.0639461826712402+0.00150221482450368i
-0.0558039382747684-0.00542215125771894i
-0.0514865778266063+0.038108673348677i
-0.0412668769771111+0.0514692606110747i
-0.0591220696659783+0.0597273106490727i
-0.0553612882594672+0.0999993567313505i
-0.0742226464627351+0.0833825709898381i
-0.111283569301472+0.100797373137423i
-0.0950599492704894+0.0930701936697015i
-0.122726687387002+0.0665923520529307i
-0.161937624467821+0.0717833605190115i
-0.178979056031886+0.0219010312080599i
-0.154228584193629+0.0595096839732208i
-0.105607344467835+0.0453439934879455i
-0.110330296331946-0.00639309009021879i
-0.0906027027133711-0.0238394063000614i
-0.0837354692121953-0.0520622198990712i
-0.0695881728082056-0.0117363707003907i
-0.0227669095283225+0.019221861967512i
-0.0448206916828513+0.0569183314709388i
-0.0202793851475005+0.0986364825284584i
0.00223099213989268+0.106458996295675i
-0.022767380137232+0.0874458501935141i
-0.0529621939673957+0.119345278232487i
-0.11318551276604+0.147534326861232i
-0.122000986908962+0.109197555947619i
-0.159201425962441+0.084003788532612i
-0.17200240464483+0.0823111310307295i
-0.169955975982322+0.0492785134231689i
-0.172778732300471+0.0329451672050658i
-0.138696347380251+0.0176982895077363i
-0.170527181616441-0.0135888222982487i
-0.1672295968405-0.0144927736918502i
-0.139199604183414-0.0644342494906942i
-0.100715340211967-0.0570661894874929i
-0.0708731519923809-0.0422423472101197i
-0.0538665355645076-0.0393863167912937i
-0.0109347227113393+0.0241121291560261i
-0.0172563922278014+0.058492133783151i
-0.0468224439242531+0.0723855964657689i
-0.0643347055352585+0.10339573834232i
-0.0480858987260184+0.111498823231717i
-0.0523631188820594+0.0749990681822103i
-0.0766666805113649+0.111093392943493i
-0.0679036217517474+0.122943203341628i
-0.0839193774993179+0.083787386438555i
-0.141077692304706+0.102226340848848i
-0.162304062771306+0.0581649050609678i
-0.143944307694275+0.0100320855395874i
-0.139738905845136-0.00927057171094451i
-0.105539573758484-0.026693528663206i
-0.0746707643918791-0.00293926341755064i
-0.0566585090852306+0.020836138672976i
-0.0498872433159457+0.0531007757582036i
-0.0381654654160782+0.0638534551537101i
-0.04560449058547+0.0459840425925875i
-0.0627657269646487+0.0536349164312253i
-0.0359016148893206+0.0914638054824751i
-0.0709280684051059+0.0952819189521607i
-0.0876123199439034+0.100603086739208i
-0.0971893067325399+0.140335284818004i
-0.143647577133533+0.103404437532931i
-0.138745257343908+0.0381494386006765i
-0.147789533037689+0.0554109535811075i
-0.153063899828546+0.0160069151228208i
-0.114866538216516+0.0201321259211221i
-0.118821953220384+0.0891941625858047i
-0.0756060537973474-2.7832798851231e-05i
-0.0929016137757799+0.00596614533303244i
-0.145537605180974+0.0361179037236147i
-0.0758937398471464-0.0267987056153429i
-0.0577040505957497-0.0307332756521798i
-0.0319280125249905-0.0239996988659024i
-0.00902078284173926+0.0291457336863308i
-0.00383722520430227+0.0649168492971837i
0.0168288443138258+0.076571952172544i
-0.0526733951957376+0.0577595679595008i
-0.109344203357279+0.0580431135582048i
-0.0583012695245291+0.0668062821999148i
-0.0710777108743583+0.0548582629477826i
-0.0621612182859607+0.0778268854337633i
-0.0375302917478041+0.0684018915877631i
-0.0972747309308568+0.116698975760636i
-0.136268600824313+0.139870364258625i
-0.168763529703773+0.10170190374406i
-0.14511197969055+0.0640592518779627i
-0.125918608137235+0.0386947343434927i
-0.101066094717509+0.0488693508559662i
-0.0956023685128036+0.0323675499113536i
-0.0928058843749927+0.074775548740837i
-0.138890596134337+0.0730168853232915i
-0.184657754728578+0.040943479869713i
-0.124497017832304+0.0369455350162112i
-0.104638079701483-0.0426305379712968i
-0.083280960951966-0.0717037168892345i
-0.0264152071024325-0.0627243981033712i
0.0103046238709557-0.00554481744069093i
-0.0446424318533765+0.0390985505373358i
-0.048496141812153+0.0288188132213378i
-0.0252624773309403+0.0235781275406181i
-0.0421383198773267+0.00590939906836868i
0.00858699871263158+0.0495236138892993i
0.0354739797242502+0.0681493692497927i
0.0102392867294074+0.0899291721384787i
-0.0159351484649547+0.173222582899201i
-0.0724281597947945+0.183103691245307i
-0.133726320205775+0.145553221946062i
-0.141790207213904+0.133061270427025i
-0.126903815700733+0.107070708518145i
-0.128494648672962+0.0724681777154266i
-0.140890099804957+0.0647621447809598i
-0.132856001191645+0.0890791177583678i
-0.192931334665224+0.0569378272897098i
-0.213388950653226-0.00108503431686381i
-0.156284878385935-0.0269273880182718i
-0.137015165385781-0.0693305434286087i
-0.0782482462319168-0.0826682722724781i
-0.0280168607256883-0.0831123096202317i
0.00964105944270098-0.01664547837532i
0.0139525161932296+0.0846944654506634i
-0.0160789775658771+0.0822528654351365i
-0.0326386706344006+0.0265168228973629i
-0.0614845702933185+0.0431320318053374i
-0.0154863505909647+0.0745766654020235i
0.0401774283814596+0.0948879211603469i
-0.00218873307773069+0.154519224856648i
-0.0429328829586099+0.171446024746992i
-0.110643022848671+0.185329375032589i
-0.17053774395998+0.127230763661293i
-0.163030936276638+0.0681542166134769i
-0.174889028580691+0.0606932990201357i
-0.120548080633662-0.00346467951438603i
-0.0826522395108985+0.00326232062671831i
-0.0963750188788226+0.0373280072841267i
-0.0823513618991967+0.0318310395642402i
-0.113223145773775+0.0319713920768746i
-0.102877018696404+0.0164616870376608i
-0.0688947704417725-0.0150347745961336i
-0.0382705465404191+0.00810834972809498i
0.0152502322779187+0.042056587482554i
0.0114272822197461+0.0977058824228604i
-0.0187851262865243+0.139016064224988i
-0.0634892312204185+0.115417454459035i
-0.168995735611038+0.136139230306529i
-0.182959261638186+0.0928472016765206i
-0.131521004199727+0.0305580468556873i
-0.147411537623032+0.023099396381237i
-0.104176942841268+0.0592515611971335i
-0.103956192406685+0.0976329232500889i
-0.162967087000822+0.075395756535973i
-0.154114340493268+0.0285977293338483i
-0.162796338926773-0.0522213399762207i
-0.132713815850348-0.0678062511177432i
-0.0222302475428041-0.0353731537864536i
0.036232991586563-0.00903510694068567i
0.0241030775098393+0.0571847780742163i
0.0172010322604763+0.11775427666064i
-0.0312645442243464+0.132274901031076i
-0.104314936828491+0.110882647620109i
-0.120227072387817+0.0717797923677531i
-0.0745682243340089+0.0861976880132057i
-0.0317253997257393+0.133907121168521i
-0.0751892882122769+0.153557964261353i
-0.115778115554234+0.147813252365326i
-0.188552612715564+0.159016831312789i
-0.231122510522451+0.132899362733285i
-0.178877372793195+0.0194397451460157i
-0.168987491682882-0.0269950828527332i
-0.113057106574293-0.0492064602709583i
-0.0725199366283305-0.0182852323718269i
-0.0567382404203561+0.0389358300892142i
-0.0538967377144963+0.0154594937761472i
-0.11613930980736+0.0215847966806005i
-0.0911788496296657-0.032479000144984i
-0.0788508835357686-0.0509692393032728i
0.00102300407928624-0.0153317090096551i
0.0465856858218038+0.0253629699450726i
-0.0265480896664111+0.130940844509919i
-0.0216900460918703+0.152405216294797i
-0.0822712942548848+0.161986570416292i
-0.124556114535494+0.135058652718647i
-0.129509604878115+0.0938763980117306i
-0.0963842789946075+0.0801665024760879i
-0.051487755326684+0.0669916789642298i
-0.0642117190321588+0.117793782774473i
-0.0887167207144737+0.157655976246362i
-0.179364584219233+0.164002109854584i
-0.2108218466841+0.0903787752666517i
-0.180285467759421-0.00959813412679789i
-0.181763481805656-0.0449152017498556i
-0.0968464278555379-0.0508119340025284i
-0.0465175663667391-0.00739234221423927i
-0.0758521679289359+0.0638167728755717i
-0.107096165539415+0.0729271628504639i
-0.148010642156112+0.0297411260898037i
-0.100697581934466-0.0243041144762885i
-0.0710676513225441-0.0549318449554204i
-0.0349464782257628-0.0334307009561756i
0.0212440028422599+0.0254619006187176i
0.0364982818596587+0.11486840522295i
-0.0131699294135234+0.181102022438617i
-0.0901095223829425+0.145780450796052i
-0.0946269702445439+0.0966321270223426i
-0.0647970826635589+0.0566759747179712i
-0.058773062122376+0.0538638115198114i
-0.0749322928127047+0.101561647797399i
-0.0531275516736099+0.123621341499489i
-0.0849430025338339+0.192192679632199i
-0.164651014418362+0.205417354836569i
-0.225121211911901+0.128770425092858i
-0.232332891724373+0.0133279268162947i
-0.203098493173378-0.0540227128086766i
-0.110180461539204-0.0430358660477933i
-0.0236667204444756-0.0255993159406457i
-0.0464648579973626+0.0547119064955969i
-0.0735198540515016+0.0734883419542329i
-0.13623762274872+0.0278583575511366i
-0.160594117920985+0.00712161483862627i
-0.134473243257052-0.0195483278355027i
-0.0708883913998457-0.0235717481429759i
0.0465928062348418+0.00352389912368175i
0.0426020778544351+0.0825148142903375i
-0.0217944055506417+0.174348875707024i
-0.0798370634130546+0.135573160275013i
-0.154109767454268+0.0833711459312908i
-0.158314780045995+0.0858750998337647i
-0.117557798338719+0.0289295406413148i
-0.0695814199433306+0.0463468702520156i
-0.04833708751519+0.122838278813781i
-0.086476527659187+0.119671287330519i
-0.154588507889104+0.114152747257732i
-0.19701829457148+0.0936051871131266i
-0.189855296988597-0.0222855577458502i
-0.169450075049021-0.0750042200595869i
-0.0654994646560875-0.0511518226021914i
0.0472652604037155+0.00502053412508806i
0.0330048391782888+0.0900120604212678i
-0.00839590640360661+0.0937993301977601i
-0.0755261520811345+0.108187446564173i
-0.13048555284812+0.0876489940553513i
-0.0889761124226043+0.0349374958907948i
-0.0304695187898131+0.0145414959008947i
0.00200139812345635+0.0383022534101767i
0.0177494074528093+0.101726256660297i
-0.0597395706698153+0.139876829367355i
-0.172296304743012+0.17695804011338i
-0.228377820603017+0.135720897842844i
-0.242861037903419+0.00415827297571059i
-0.15915726297335-0.0486525739673234i
-0.0807670840189485-0.0237841651299525i
-0.0586260472674833-0.0169688945739266i
-0.061102416598897+0.0413935901763133i
-0.0914835656874657+0.093889493765557i
-0.135933770337892+0.0526047902653991i
-0.142861987997843-0.023022501072895i
-0.0825731069492984-0.0522996213589942i
-0.0365949627858591-0.063458495312199i
0.0516368639332629-0.00106538567570232i
0.0593950319034671+0.12670630106978i
-0.0364507741721877+0.161553389178551i
-0.0933801106280424+0.168643123848238i
-0.165094549868933+0.137372196785638i
-0.188454538111206+0.0351487848836673i
-0.137586494742353+0.00513642807005652i
-0.0734040682443178+0.0284189173960806i
-0.0593179945150094+0.079963395022227i
-0.11577281275412+0.124990009701894i
-0.187399684538534+0.0942054952648891i
-0.223968325616331+0.0273998342565539i
-0.206763258271382-0.05016403627617i
-0.107927348240206-0.0999477003613688i
-0.0222690279210468-0.0960760971009133i
0.0150069022538649-0.0172057281469212i
0.000782653769646243+0.0700034218328676i
-0.0380568205806618+0.121436651513956i
-0.0399442536546022+0.0785831932377443i
-0.113426020309675+0.0475879461014684i
-0.0867384357481759+0.00413590041800706i
0.0124665432567929-0.00900502554879403i
0.020646793188562+0.116653678791394i
-0.00258563920974222+0.146613643004281i
-0.0613411473814936+0.231863421689476i
-0.196646071288182+0.233195337995617i
-0.260176003189472+0.0823167643034887i
-0.212929990053197+0.00631180789371846i
-0.191627276500647-0.0305011035825592i
-0.0920244235086743+0.00561564289558135i
-0.0609834765223616+0.0513550270079049i
-0.0609667950474426+0.0813904089570466i
-0.116877510695276+0.100263268455333i
-0.202575560341194+0.0225553899063249i
-0.137004144772407-0.0749062223521252i
-0.0986230544203694-0.0938221685490867i
-0.0165011658507777-0.0468140286752609i
0.046672478801013-0.0100789267263922i
0.0544577642343242+0.0495724694760663i
-0.0220492352292743+0.149018593182236i
-0.105448587741674+0.106204910415695i
-0.114931630244115+0.0447530766896236i
-0.127716006141093+0.00109813263472055i
-0.0457746211932414+0.0363438037380051i
-0.0223041853837024+0.116533475772339i
-0.0133774369805237+0.11430553394508i
-0.0685828235482701+0.167222271542903i
-0.217657661357343+0.174833331420705i
-0.251176990032451+0.102679110504617i
-0.216708604956646-0.00325418007239176i
-0.162166173918952-0.0632232540703422i
-0.118492226518442-0.0446830205712898i
-0.0572271458885223-0.0171884957438977i
-0.0456288362380651+0.0579913877719087i
-0.108047558458562+0.0738529467418182i
-0.133322979823286+0.00514225924807607i
-0.144929929442724-0.0411888969272506i
-0.0941175343602837-0.110459125512531i
0.023284751081883-0.0699984482527398i
0.0571933613572669+0.0376261528572742i
0.0606640955982264+0.104237241419054i
0.00779777523944919+0.167273654293744i
-0.135556058763153+0.170782392313178i
-0.141332179301233+0.137065826552615i
-0.0812398350192658+0.0507902556746989i
-0.0746442887316676+0.0182394910230988i
-0.0196383813103108+0.0877111763383353i
0.003242373512072+0.134290886220146i
-0.0511817901053188+0.174684121476142i
-0.150925858274075+0.216175093548774i
-0.235736642017386+0.126439312991069i
-0.238820927097507+0.00322407335748169i
-0.167882698380916-0.0226843289105618i
-0.0688129996885042-0.0311551192504597i
-0.0355016968262573+0.00458116058654364i
-0.0231909655746951+0.100398932438339i
-0.0984060149318367+0.127109479642736i
-0.18357614809994+0.0805915557504375i
-0.159986870958971+0.0414665715585174i
-0.141036163115166-0.0346898011969548i
-0.07790611729912-0.0943779317978238i
0.00572950386558415-0.045620548049145i
0.0293996714592072+0.0659229746745488i
-0.0366519774871455+0.133577703219173i
-0.12690261535563+0.113498940635529i
-0.165380789552823+0.0663991788097071i
-0.152616489502157+0.00490244276792148i
-0.0768243059697663-0.0524224069080789i
0.012488976940746-0.0349264548499453i
0.0187212567912802+0.0396727222609398i
-0.0241841970866507+0.113936315558081i
-0.104442990117703+0.113283347999067i
-0.178425354933806+0.0721541511319432i
-0.119054445545683-0.0113152944888726i
-0.0683057157855811-0.0924195905101114i
-0.0100168407332318-0.0615829038233121i
0.0307491180279096+0.00452455974628971i
0.0131827227615433+0.0984173501571437i
-0.0300385397253609+0.178146730636729i
-0.158946316433281+0.161334107736823i
-0.186246649771054+0.0591288118067721i
-0.112625462205183-0.0201364990103563i
-0.0484147823692722-0.0433870498897159i
2.71441804790561e-05+0.0217800727709998i
-0.0295090339894046+0.135567559118481i
-0.111122911105906+0.19742314071215i
-0.177388037496925+0.174743982182141i
-0.215947516296173+0.0600707920447896i
-0.179243899838495-0.0266110779820704i
-0.0831730679645847-0.0666717215976529i
-0.0196124537894284-0.0484959706075636i
0.00766906368086745+0.0215878527167634i
-0.0261408950267768+0.133435632690545i
-0.126315802778958+0.1487494209723i
-0.149713255440057+0.0468039420980585i
-0.150805882171006+0.0191563248240581i
-0.117932234852562-0.018188901290999i
0.0185113712305547-0.0109362364047104i
0.0700251823035211+0.0537239803754191i
0.0521440940060874+0.126853828860366i
-0.0213252593767916+0.198343836629512i
-0.142129481949314+0.143842910902045i
-0.197620673242112+0.0712657096171988i
-0.178746094191138+0.00998176849298468i
-0.103215650131515-0.027644619159678i
-0.0189828066780404+0.0196351795544776i
-0.0202353500737645+0.107588864581268i
-0.086943840453122+0.156473829409877i
-0.146625999830162+0.118947177726439i
-0.217678006751023+0.0334123754712794i
-0.197639647722132-0.0851001050044666i
-0.0854418544755492-0.109358204776372i
-0.00221757174552525-0.0414453009923763i
0.0498868068941214+0.0233990817210317i
0.0333746066588852+0.112302947723054i
-0.0701928582742193+0.134145506434284i
-0.138199074173779+0.0640633453594406i
-0.157452158545418-0.0131412327244791i
-0.0897054286615244-0.0593123213664798i
0.0298644050334765-0.0446687965228026i
0.0381917922919002+0.0158839536375357i
0.0484138916891682+0.112093474556802i
-0.0217013111590797+0.16993785322653i
-0.143659585822786+0.141384540535042i
-0.154724667766849+0.085567794848428i
-0.141831408703887-0.0233126478455909i
-0.058332637754214-0.0535179233023746i
0.0220575359768515-0.00336476619881016i
0.0340339343767684+0.067155263742523i
-0.0141522981874699+0.191960097754469i
-0.132411076458982+0.181517623090903i
-0.198876520604343+0.113109779180505i
-0.181092459835033+0.0235966513087879i
-0.112759089849737-0.0554451708432589i
-0.0365402074888555-0.0335840044406692i
0.000872360732061854+0.0481502765635185i
-0.0611396674902354+0.156922599070143i
-0.153340709204896+0.17885175004195i
-0.190048902697581+0.151163425827168i
-0.231231478756459+0.0500244047864191i
-0.184010092632559-0.0717860167284163i
-0.076943954954255-0.0875356462285815i
-0.0165080575491306-0.0383624199234882i
-0.00985971301633307+0.0651982832173948i
-0.0837277969786751+0.137873716378293i
-0.164674838168542+0.102338613786271i
-0.205713984838795+0.0292946676892301i
-0.167395151213387-0.0438575456506701i
-0.0420662287464009-0.113395807022041i
0.0350670660096742-0.0711304209441353i
0.0616213775601942+0.0674945852630824i
0.0303424308685353+0.125741668014092i
-0.0960246271480794+0.164295299417461i
-0.161626506213782+0.123651824777369i
-0.158713391740785-0.0414720920878843i
-0.0987212181330829-0.0782643584424739i
-0.000822712367752451-0.0340082329139392i
0.0326775769617924+0.0557631795353632i
0.0181344703063603+0.153188602922996i
-0.0871274508782937+0.196359950282525i
-0.16539564780722+0.161491213870754i
-0.173006451093812+0.0304202836694722i
-0.138065861738559-0.0453172983140527i
-0.0548992620481748-0.0808161126014068i
0.00577954769772826-0.018811904240534i
0.0558646855071622+0.110813753955717i
-0.0566177227540546+0.175228178677883i
-0.174606665959462+0.159269504706288i
-0.20879139418031+0.0574738874657727i
-0.194253686256975-0.0479663412752739i
-0.0687177763862429-0.0590816970803436i
0.0148576500836971-0.0223237516938163i
0.0379456882241521+0.0991235158764104i
-0.00412296907857129+0.216985293318156i
-0.106005472350983+0.179587565014833i
-0.218310168678874+0.12697039131041i
-0.230538381782024+0.0123875727862865i
-0.168134913568404-0.0527179063139186i
-0.0943962039193295-0.0188769137655494i
-0.0211685660193449+0.0344695826061969i
-0.0340786940141949+0.118558208865896i
-0.114760593371905+0.129508242712809i
-0.199945373204655+0.0862063308888623i
-0.218347007347758-0.00723533883299925i
-0.151376356925882-0.0913825420685577i
-0.0669922861671961-0.0803951979085323i
0.012161726273567-0.0379147184430871i
0.0810921749135017+0.0479009115150059i
0.0116051485333614+0.156816687936904i
-0.116272451993714+0.150043092058968i
-0.1831594774792+0.101180825045022i
-0.176998506953063+0.0186791953067307i
-0.0642414482526196-0.0621640329967295i
-0.00171774965087867-0.0380525951950099i
-0.000953043956890592+0.0466003802043275i
-0.0403912112709267+0.160664870641519i
-0.143700167859999+0.18603628218528i
-0.208954324347123+0.122273258781984i
-0.230226683116179+0.0567432135402064i
-0.175127359221082-0.0503642259841613i
-0.0521993900681895-0.0924020761089388i
0.0264486014909553-0.0510463175686957i
0.0387797862550991+0.0286115540379493i
-0.014904679518137+0.17173213346949i
-0.101683951245561+0.124518936369168i
-0.155179405197908+0.0320800056639313i
-0.107176768803772-0.0398645410622811i
-0.00436277686548358-0.0921098166490257i
0.0667391216975666+0.0110827565523357i
0.10738663083619+0.0742468091872583i
0.0188479465979346+0.192922682412478i
-0.0901276694786543+0.213610577382173i
-0.168327206763181+0.14195368295628i
-0.200316960677834+0.0814825043324874i
-0.115443964401835-0.0311561360292271i
-0.0721278278731947+0.00189186204273666i
-0.012612490078541+0.085709097623122i
-0.0429528299386826+0.151612157330113i
-0.178780434492483+0.17926210635089i
-0.262386432666538+0.101945072344523i
-0.282542543770222+0.00422758231851446i
-0.192626086352504-0.0780280736975379i
-0.0902600245407403-0.131766136857079i
0.0231464111676606-0.0650284682509478i
0.0574751694554234+0.0645576629207237i
-0.0402991956435843+0.134086551605613i
-0.107977849796686+0.10825493841795i
-0.143521030193558+0.0114251927911031i
-0.120279735333261-0.062883614098737i
-0.034055572022034-0.0838816826695566i
0.0322230128810776-0.0250668884995347i
0.0679452925309968+0.094156949575046i
0.0374821603071104+0.204285046490284i
-0.0802544846555441+0.201511523194566i
-0.198365837064294+0.121538577432638i
-0.20881139941787+0.0292073215900922i
-0.145607621107139-0.0693938704368286i
-0.0645744279629768-0.0665912605771098i
0.0199679183642572+0.0131489782795337i
0.00999091813474158+0.10305717309689i
-0.0913485643839194+0.139822609300392i
-0.142342657589241+0.0838910377017141i
-0.166787869052897+0.0111867231219566i
-0.110156030289246-0.0751202861284939i
0.00588468532627618-0.116612835160739i
0.0592247444320871+0.00587697456486102i
0.0950208193022958+0.133257442087512i
0.0134926971691551+0.194039477606428i
-0.117541669980553+0.208268673435797i
-0.151659290890814+0.0951622802889826i
-0.117406277211821-0.00737457434469937i
-0.0369554219426716-0.00436689005869837i
0.0174502740271141+0.0260804213705841i
0.0407977691781432+0.114282221386877i
-0.00974016673576868+0.214774550292538i
-0.15799293282676+0.210014099522148i
-0.230053185245066+0.133705921226092i
-0.250965398109656-0.0119052735353235i
-0.196681053020979-0.103167251600122i
-0.0472361734924101-0.0815005913820301i
0.0104376956682988+0.000452117100187535i
-0.0396778458357193+0.0929418218332454i
-0.126830299540297+0.133185740021755i
-0.158690667551438+0.105865642119033i
-0.205892092500833-0.0115519178384102i
-0.181228027366921-0.101736405033647i
-0.033522052367839-0.124815180444353i
0.0589195283647678-0.0480347990660528i
0.106635498518019+0.0681737496668558i
-0.00213703983206846+0.162564812765989i
-0.150713731316145+0.180024197018333i
-0.185068994382944+0.0811657804530695i
-0.16530525831374+0.00194752415171156i
-0.0951821301801625-0.0619190063853472i
0.0122806219044894-0.0466137216922675i
0.0874640365390093+0.0384909211743952i
-0.0174030942159682+0.104039301516496i
-0.136149341416591+0.129896154645826i
-0.185371255712031+0.103216807809473i
-0.215249756700212-0.0157071766573029i
-0.132730740178643-0.112928011762785i
-0.00897032138303919-0.0727634659880765i
0.0827462186731996-0.0150894355693374i
0.0602913227905117+0.103355678022663i
-0.0403560492019564+0.200176500744554i
-0.113384629178064+0.168516831015466i
-0.164005403400743+0.0848400843139526i
-0.14308732583551-0.0171889736327783i
-0.0453752012363201-0.0691308710152257i
0.0566031333811945+0.0134912692896859i
0.0474345667687909+0.134997734692527i
-0.0316895320646336+0.215886161040502i
-0.147529231747366+0.225660516741325i
-0.245576139059654+0.131829313360101i
-0.228261749966774+0.026147666491999i
-0.152131214869182-0.0675880334901425i
-0.0323237813891556-0.0426827493187941i
0.0160867315777241+0.0679268727741949i
-0.0350410471469046+0.148492548412132i
-0.149662314521369+0.180261253208594i
-0.235186406135983+0.10593282802835i
-0.223696362839419-0.00757196253717808i
-0.138563830961488-0.103372383808813i
-0.0231266434800075-0.139610191379886i
0.0300158539358601-0.0351869865117467i
0.0370998802466958+0.111765518929791i
-0.0240174907669972+0.188827555818031i
-0.130265622719338+0.169708223560511i
-0.187590081867993+0.0895639008264135i
-0.140112732641933-0.0119729341132049i
-0.0771284963645391-0.100155704203036i
-0.00522115663363804-0.0132679767405925i
0.0382230194367287+0.0964342876396765i
-0.00496523515905122+0.146935924809695i
-0.0821540220681543+0.179645417872444i
-0.208347097896549+0.114769284882676i
-0.220613125995083-0.00281950115761136i
-0.113833077084247-0.103470045983731i
-0.0178390162922113-0.0675743239560821i
0.0463827885878678+0.0291156407656809i
0.0426628360958663+0.0949906887434783i
-0.0274970034462246+0.110179944136612i
-0.123878833242694+0.116068253042823i
-0.193803613615327+0.0304682563465392i
-0.13506311183845-0.0889626341376901i
0.00733206616263501-0.068980570942926i
0.0775722052403547-0.0116094079607941i
0.121448509466448+0.119381583369233i
0.0298329706355253+0.182549498680959i
-0.105849441884638+0.165668767997932i
-0.162617249350991+0.125915627975702i
-0.17316884218535-0.00517912993016222i
-0.0691462474055949-0.0526214094150228i
0.021683661330523+0.00238251420781803i
0.0790062534069781+0.101869582238572i
-0.00943034775771336+0.192726623022112i
-0.154352577314407+0.241302308645547i
-0.219587107652593+0.193536419399997i
-0.279813511597924+0.0492699312623292i
-0.184426157040891-0.0270289455931379i
-0.0451252692808775-0.0246327529941196i
-0.019506393252907+0.00414880449026067i
-0.0338127611801533+0.115319619297i
-0.102433757299081+0.200783053482032i
-0.219408446633242+0.128052312345304i
-0.257947440434397-0.00609332886648242i
-0.209764230763897-0.117126822156451i
-0.0942658934756386-0.129702859670974i
0.0588090319254713-0.0993405798210971i
0.0562398480170981+0.0104919302337329i
-0.033271700842839+0.120095729385344i
-0.12637441651237+0.118278653856283i
-0.192215257731853+0.0665880263137249i
-0.14527753627654-0.0544741938507958i
-0.0470470326933972-0.110972781984479i
0.0604727157739979-0.103795624119602i
0.11241994835121+0.0127075577682464i
0.0962358938622238+0.168844564888535i
-0.0143605347501531+0.212452787510445i
-0.155328650724215+0.169078296066738i
-0.182735685771073+0.0871726595797315i
-0.112549903842689+0.00217475827503793i
-0.00963798168481941-0.0375680328249223i
0.0404001830481509+0.0540048670622837i
-0.00181468059214672+0.14264424229724i
-0.0881728396758875+0.203932308086214i
-0.205093413061792+0.18195548137289i
-0.235306344911985+0.0539658273447179i
-0.189542604996048-0.0370558233203771i
-0.134722789849678-0.0997836732441736i
0.000205287928299271-0.0696517711875216i
0.0409296700575203+0.0506151944623645i
-0.051753496431871+0.117631896498149i
-0.114961238101313+0.132009305621056i
-0.164334118568542+0.0738416039130487i
-0.175335294537283-0.0480531058872639i
-0.0657594171631877-0.127680310278241i
0.0493263985418916-0.10261041874814i
0.103558422379292+0.0435779467330022i
0.0887829712552798+0.166921820650969i
-0.0289883676147934+0.246463163761703i
-0.151752612420519+0.218575595073129i
-0.202246803225925+0.0830997725257384i
-0.144729799228269-0.0190022813576597i
-0.0567705421336767-0.0547271667219345i
-0.000134328209363579+0.0487904129102589i
0.00278871998583672+0.156620662878916i
-0.0931469593409721+0.200308443311495i
-0.22276850735295+0.177756752147597i
-0.280531364161443+0.0426830405506336i
-0.25545471448176-0.0739650432635287i
-0.17453469889569-0.13024670593752i
-0.0312348075957924-0.099556709635536i
0.0472208504131231-0.00175312980043306i
-0.0179817850913103+0.0832700534685417i
-0.111331951179327+0.133669096890102i
-0.179686177325386+0.0603798353696145i
-0.179467082772501-0.0525373011350524i
-0.0587240179232217-0.117574909644864i
0.0441146270870048-0.119526698860453i
0.112827293890427-0.000187033316123328i
0.110026743659556+0.105442113599302i
-0.00997985889120268+0.168263089628505i
-0.0956844609655494+0.19622967130826i
-0.141954730780564+0.0906265154662129i
-0.144878722388963-0.0272456079928596i
-0.0301775824809718-0.0143756911619133i
0.0434124616763304+0.0432397111049712i
0.0559289399846512+0.119473138142861i
0.0259240052784688+0.20181784462971i
-0.139484574364682+0.19782435639378i
-0.210980788801687+0.125909205955506i
-0.186779601794806-7.89861653453579e-05i
-0.111216751507043-0.0435124294387191i
0.00328869628186299-0.000700738659341478i
0.0399839873577617+0.0599016943036815i
0.0103804989519694+0.171150225979762i
-0.117144379880063+0.196075179458621i
-0.236900406245264+0.141354467526453i
-0.260693050422603+0.0361309435159707i
-0.188194031199015-0.0558427684338309i
-0.0649211469088127-0.0379693334356786i
-0.0323281631710264+0.0097041385413105i
-0.0364926255957876+0.0930363411548194i
-0.103438578604928+0.138054748406551i
-0.231124275050023+0.0992836046102815i
-0.297908170288377+0.00551031788344569i
-0.227927813758764-0.127886314474963i
-0.0571019381668122-0.188000512775174i
0.0325977338244549-0.10269723597794i
0.0890903459330264+0.0356388904660154i
0.0272672986495641+0.0911519458993061i
-0.0793644715821845+0.123996171158935i
-0.150727093992562+0.0606545453076961i
-0.139586745304581-0.0584684756745696i
-0.0123158090029231-0.0888740821278344i
0.0605528921083763-0.0515725773808237i
0.137990058518603+0.09238880586366i
0.0652129679781783+0.204628149097135i
-0.0794928936300181+0.25281827125029i
-0.177790388042729+0.217086355077769i
-0.25426216757036+0.0972346934163647i
-0.196252218635465+0.0208375014663303i
-0.111446731159382-0.013166582336729i
-0.0422910717180763+0.011783486143621i
-0.0507334006924528+0.121028341690212i
-0.122496353825348+0.201053337210855i
-0.225294083753182+0.136319371047416i
-0.280688998026764+0.0286165131758984i
-0.209369592055323-0.0905717225575201i
-0.105229717813943-0.145368089507713i
0.0357118035601359-0.095928327798918i
0.0682552723939704+0.0304701843456663i
0.0346781098734765+0.130573065969624i
-0.0304511878086836+0.156376507021804i
-0.151288345117542+0.104005546711188i
-0.135040818492483-0.021046929840314i
-0.0581334182232417-0.0506922177724982i
0.0290164353072383-0.0231872448510266i
0.0801705503877164+0.0928805990762881i
0.031260575224627+0.219907312424357i
-0.0723429307697691+0.225471088308305i
-0.196574987231651+0.184511306501337i
-0.240561408212174+0.0883702821159924i
-0.184846674954947-0.0170121192137832i
-0.0913221290141683-0.0294232693428359i
-0.0193520874172558+0.0258911775167465i
-0.0123745932282909+0.122220271973534i
-0.104071293655724+0.164671506221227i
-0.23649337040101+0.135675303271044i
-0.275414250714083+0.0690546882858837i
-0.253431857871397-0.0895144493858249i
-0.152332174404343-0.157585583166106i
-0.0265596402991858-0.135420856292301i
0.0287283126143379-0.0534691109001284i
0.0452637873450232+0.0883348383720668i
-0.0655550999949789+0.0912039920665723i
-0.161636330008927+0.0278638888432824i
-0.14098215064075-0.0364299361906423i
-0.0743251217777131-0.0941998213463939i
0.0449042741882977-0.107870881487561i
0.138083721397097-0.024640925869629i
0.127616253500406+0.139371707258124i
0.0206423340437724+0.200922235903702i
-0.125344403877953+0.173466187818176i
-0.193986131146244+0.0964404912762462i
-0.138459845602094+0.00628690053513248i
-0.0658457874175832-0.0209004108697082i
0.00833097141881312+0.0405099990201469i
0.024790097081278+0.138545912398862i
-0.0734332953760922+0.205644710779873i
-0.161970444621638+0.193064377423765i
-0.25532382680941+0.080475261084454i
-0.252775406911087+0.000812962455657809i
-0.139297598037184-0.0522209334511127i
-0.0681140905103875-0.079335364840464i
-0.00126032643528069+0.00321931936871572i
-0.0380437661491632+0.104893720957944i
-0.126674375590032+0.150310113218745i
-0.189913621909044+0.108744725636259i
-0.224093560745926+0.0084556051406128i
-0.11838840501803-0.0574225613321796i
-0.0259428927864408-0.0603502326608439i
0.0272927700128331+0.00635254518385962i
0.0350990697697105+0.127159888705199i
-0.0940023201128937+0.197047197277538i
-0.186597957665973+0.139288155930712i
-0.227333173356894+0.0808683665322539i
-0.207666074753538-0.0131289553467698i
-0.0949367693538724-0.117822857650221i
-0.0210406815957928-0.0438261878747021i
0.00258032711313977+0.0380732529162111i
-0.0426239984189824+0.119017378799101i
-0.157073842703196+0.154633627162454i
-0.176316790864298+0.0131818373143014i
-0.164927408700825-0.0941296860995434i
-0.0973141633181827-0.146071475268195i
0.0428056503133701-0.126350953788874i
0.0917013470760166+0.0133600944004667i
0.0921647805186778+0.149365561555491i
-0.0486252425552489+0.18488521764195i
-0.16391851979364+0.137702307305085i
-0.150995316414138+0.0441220682043056i
-0.106302927205462-0.0554119862863205i
0.00268858276695226-0.0569713139491502i
0.0603160516062716+0.0189229459672829i
0.0358195031586774+0.132117890820684i
-0.0288554067129797+0.202328648517712i
-0.133113087022575+0.177126337241794i
-0.218491148901014+0.0953310379371856i
-0.191909664216372-0.0539078932256077i
-0.0856811024531199-0.0938825523724125i
0.00452693317872637-0.0357201404662067i
0.0193593229725812+0.0351498647305653i
0.00870221495348905+0.172406485533639i
-0.0579066696468932+0.192997298298619i
-0.166556224928137+0.144097740564448i
-0.166700869162498+0.0546973048358225i
-0.114749689710006-0.0539522524726313i
-0.04453338093838-0.0102625059964069i
0.0053919835024392+0.0832764370998698i
-0.0298983680409857+0.161920455084658i
-0.12760156165807+0.175299945976164i
-0.236461218110391+0.132542052538234i
-0.28073293652354+0.0617378347948552i
-0.229833757334774-0.0900621695539247i
-0.102740047925729-0.0891468855019223i
-0.0210468746985518-0.0457411774897932i
-0.000106836940873702-0.0300152355023123i
-0.0374825065134523+0.0855474832695768i
-0.141650181113627+0.0922612221735194i
-0.210147863643675+0.0157807458992355i
-0.173792420931327-0.0878208611455967i
-0.0553166424228252-0.131561627381616i
0.0425361288657524-0.0644046151217532i
0.0749791272157108+0.0272395241978519i
0.0550967339094393+0.110241641804126i
-0.0433228102025661+0.155198857750463i
-0.173252380209701+0.0992174502550903i
-0.177220919434416+0.0157991822035762i
-0.103104532713908-0.0264264614644408i
-0.0259675749557763-0.0636273333757491i
0.0657570145856909+0.0257152061884886i
0.0401505725320377+0.104597002930264i
-0.0755150042112755+0.150840830799799i
-0.180994693711053+0.174203948995867i
-0.231217022484099+0.0265717856281165i
-0.147771915011602-0.062248891019851i
-0.0607245139087715-0.080113968380772i
0.0221410263843192-0.0303513786173795i
0.093911474364084+0.0969766474043029i
0.00642130937913854+0.163639655489898i
-0.108659602796538+0.171377068465633i
-0.188043143751548+0.0989119754931728i
-0.18288984559609+0.0168099912069915i
-0.0732891582667052-0.054255158776358i
-0.00456653294247449-0.0623944921728001i
0.0125335370330891+0.0480678073111311i
-0.0105448131519265+0.142932518633184i
-0.0907179180524123+0.1512734497366i
-0.196354299881392+0.133568699647504i
-0.213986877128899+0.0086146097342999i
-0.114292651552543-0.0999349121193432i
-0.0158668706258086-0.0776172022670688i
0.0449013098006709-0.0314313813091086i
0.0489204114851112+0.107382041332647i
-0.0446394531242376+0.197197992680244i
-0.148275806291594+0.188894832842967i
-0.192227489822636+0.0920101287972803i
-0.162730746936881-0.0266262196701547i
-0.0836220955765368-0.06350556377108i
-0.0148095066072578-0.0198641692929548i
0.0121679583986572+0.111105384062071i
-0.0753722653928933+0.174286189089103i
-0.172127151292355+0.18306083073855i
-0.262756114959863+0.0799599639512047i
-0.280737354180014-0.060041785772845i
-0.102617389937871-0.112382385372264i
0.0297037590142653-0.0910791414256886i
0.0606824195154879+0.00819127036075196i
0.0294324962924308+0.0832859488490186i
-0.0387701246088943+0.119002936849764i
-0.103112676110618+0.0954051697526225i
-0.137930583894107+0.0108559027660211i
-0.0567961828587219-0.0739721447678101i
0.0588232535079093-0.0692032845520516i
0.11340768104655+0.0283942853731495i
0.0916871098913533+0.18161472923008i
0.0187411200629432+0.235131925057915i
-0.0883591545670018+0.192408410724945i
-0.18080853152711+0.147743414405354i
-0.173351240743276+0.0096908854095841i
-0.0946273865768866-0.0594364000013047i
-0.00805872487541495+0.00772808742746429i
-0.00796772137626382+0.105428452422767i
-0.0376258270425833+0.163430795625631i
-0.0853648222664541+0.183687916836792i
-0.184390689144739+0.152035354250784i
-0.190042994674069+0.0235012306675402i
-0.142224678726705-0.0867840930536545i
-0.0755390766110514-0.0629434701688373i
0.026331559500974+0.0496752729405561i
-0.00213074775394423+0.115730381133755i
-0.0981323592831635+0.179558895481465i
-0.138041869313041+0.164052621855291i
-0.213382534567249+0.0413896680329492i
-0.195666650569717-0.0662075593982054i
-0.0627185219762048-0.098257571192182i
0.0208065976818228-0.045706671347035i
0.0128138164372683+0.0444171871498991i
-0.0460974037074373+0.139047370430807i
-0.124807525817928+0.108011291973042i
-0.145215692432984+0.0557931428399025i
-0.101021270244589-0.0230105960763187i
-0.0246935397748031-0.101970331557004i
0.0526474528585278-0.0209024516845042i
0.0412967832433267+0.0656622946851611i
0.0399974022295051+0.161062863962896i
-0.0718200255168639+0.211028965167869i
-0.19283630392819+0.132256539157091i
-0.181227584674267+0.0493705636728866i
-0.150138275624642-0.0249719934879825i
-0.0407004147108292-0.0251719714417787i
0.0276073930414193+0.0401431149014605i
-0.00641580866888176+0.106172295546002i
-0.103136791761236+0.148437095729284i
-0.179686460267871+0.107628585989198i
-0.195546834502254+0.0218866737690397i
-0.131983956840138-0.0549798206048033i
-0.00580813803281663-0.0868984490709784i
0.0624892885314818-0.0384044317512486i
0.0884711064733149+0.0575663768856563i
0.0403296876322706+0.157254739086275i
-0.0603738485089973+0.208895957745149i
-0.11891664504683+0.155118115266778i
-0.131418941090472+0.0738411841536937i
-0.0628571890023969+0.00258925888741044i
0.00882631806318964+0.038332562922473i
0.00622125703613668+0.118340208914427i
-0.0188640913369823+0.179067864363567i
-0.127514427750497+0.22637209328503i
-0.246767815968977+0.15480649968885i
-0.24383709755709+0.0619285600108284i
-0.184590263698537-0.06714494458784i
-0.0937430042046601-0.124620654824129i
-0.019794013692764-0.05078804827643i
-0.0261431210280147+0.0303965835534281i
-0.0833108989951741+0.105335675708024i
-0.11077857499221+0.0828307046549771i
-0.137910147791538-0.00315591043038968i
-0.112593064849568-0.088144120493224i
0.00439374639531931-0.112163735285826i
0.0666540407287835-0.0363345946353709i
0.0933684262674076+0.0979895303667653i
-0.00211635836509479+0.178502870121047i
-0.126549081559269+0.170976353410628i
-0.178053240506258+0.150459408478649i
-0.204352607309498+0.0184215766845109i
-0.130689224871771-0.0677056984484705i
-0.0436683590988231-0.0333179814500631i
-0.00832413091481199+0.0352348516620573i
-0.0263742382895441+0.131163673500703i
-0.114564235263134+0.122838355246457i
-0.177732307617577+0.0648210826887402i
-0.149839778766224-0.00833224048970731i
-0.133099910671212-0.113332660086683i
-0.00531813863420038-0.119030428785262i
0.0932247623469101-0.00246036614388212i
0.0756151573939013+0.119042425952062i
0.047147388694864+0.160732568877825i
-0.0423108467799327+0.16277729460121i
-0.110057333706413+0.121289840048215i
-0.136447361997736+0.0229847163280147i
-0.0965114416000474+0.0196910483002137i
-0.0637464166919865+0.0435934455731329i
-0.0239884246222274+0.123143657495645i
-0.0878893630979999+0.186031798961335i
-0.185181164963134+0.159516626011135i
-0.217067581354703+0.140240470042125i
-0.237669512630479-0.0147412613037249i
-0.144598002118944-0.0986284667545336i
-0.0519069700520565-0.0774722407397081i
0.00783088526623429-0.0451098860108921i
0.0329152514572444+0.0435462597062533i
-0.0215082220100567+0.0975723448254111i
-0.122397916387388+0.0770788154908436i
-0.146510161299254+0.0214790334575612i
-0.0902214967506167-0.00328347370739459i
-0.00935294825685414-0.00840317999452933i
0.0392473575914793+0.0354536547088338i
0.0164640485945042+0.113677931119963i
-0.0256315366485595+0.161326629285768i
-0.13234356510009+0.177245424125954i
-0.207191765574732+0.129118909282116i
-0.169804110583397+0.00877036315041021i
-0.104279936770656-0.0396910927673514i
-0.0376774435362345-0.0428665190967864i
0.00759167114564807+0.0104286900027944i
-0.0213691859697259+0.0637793334533142i
-0.115626569523921+0.0681009868695785i
-0.155156193081439+0.0963372748200592i
-0.145480213547865-0.03071236462687i
-0.123193125611131-0.0971016803242894i
0.00305903543838027-0.0445629949048615i
0.0690330977936908-0.0209999153307347i
-0.00116063846782194+0.09966572842049i
-0.07735306967637+0.137598772054854i
-0.135939804800814+0.108700431416407i
-0.158350449823048+0.0748989010823123i
-0.121723608332112-0.0368899633652922i
-0.0380529360226239-0.0459144732329957i
0.0340336921135571-0.0247641779361773i
0.0520018650664472+0.0471746879660998i
-0.0135937363070977+0.141567107811664i
-0.0946464716186826+0.100834534533314i
-0.14840285213692+0.0771331613172206i
-0.166805922729805+0.0176541742536032i
-0.0950667338879456-0.0712341364095592i
0.00785513259766156-0.0134469766944417i
0.0181472307981181+0.115022595838584i
0.00219108856202049+0.176608600268274i
-0.0698567782393942+0.201829074772705i
-0.191913712972628+0.145396983757805i
-0.202453932620823+0.0415071199884432i
-0.180855406470508-0.025836654338083i
-0.0967391274687913-0.0689534223096165i
-0.0223206817811349-0.021683123513793i
-0.0419539299004072+0.033901809717223i
-0.0818283666165159+0.0808683691424049i
-0.153361357399407+0.0812491683994359i
-0.199045394601647+0.0132444464179488i
-0.165829174547236-0.051902934108079i
-0.0544165450460222-0.108913163825298i
0.0303425045237907-0.0456356427456203i
0.0559730520025783+0.0221444825511373i
0.0373371400752549+0.114976019614239i
-0.0534049516764389+0.217876517281808i
-0.144697690597305+0.121603464538753i
-0.149104316902349+0.0208790103908425i
-0.0960822798773812-0.0179666852682162i
-0.0535290047766341-0.00460238767792671i
-0.0206117624283886+0.059234726050849i
-0.0491511887312502+0.0889838242559656i
-0.108149933972002+0.10994193913835i
-0.15167036483921+0.0610495311415242i
-0.164075125649974-0.023216848365217i
-0.149228281100173-0.109646534253146i
-0.0631307295539304-0.103863863229293i
0.0711238009520796-0.0217996337930433i
0.0602660855273337+0.0191771033535003i
0.0197952538749641+0.11090129841489i
-0.0383474406557691+0.125909830252693i
-0.102347380775415+0.0722281422320512i
-0.0957504997027692+0.024934006132773i
-0.096357189467226-0.0225992935513496i
-0.0166395287247873+0.0379595756543224i
0.0193250997049059+0.155704306399741i
-0.06330349721306+0.169712097847014i
-0.169763842117157+0.170603595511737i
-0.213633856544579+0.16936537566189i
-0.233211692347113+0.0204620801840766i
-0.229722580115734-0.0576429516039511i
-0.105923260351227-0.0644012976861548i
-0.0546891029091445-0.0342894849468839i
-0.0740556838045908+0.0491150649476352i
-0.109012581937033+0.0697871082698744i
-0.168178357630298+0.0432423212777257i
-0.159744742156757-0.0104276912290857i
-0.103127133583873-0.0593700354837216i
-0.0408501958418962-0.0677443502250612i
0.0290706314312203-0.0210000341070973i
0.0459419003479414+0.0673545492879844i
-0.0127355519431317+0.130884048821405i
-0.0728915374139419+0.113903416641947i
-0.156994538091535+0.0821124875131744i
-0.161898771117027+0.0151943160715743i
-0.0892473310892908-0.0234751096423871i
-0.034317054186654-0.0125507801184728i
-0.00478036356245214+0.0426622667548742i
-0.0556157201348257+0.11641484230417i
-0.133190497173862+0.108224483813841i
-0.171129666418761+0.0587809571949683i
-0.166256827599352-0.0252472662547255i
-0.0962565280407139-0.0822376169126917i
-0.00736638023332753-0.0765366990940037i
0.0353247976327967+0.0164048252963919i
0.0568456037143978+0.095884248649803i
0.00601270569763199+0.123100100634959i
-0.100390752903467+0.130124987007805i
-0.155699278564109+0.0678533896064521i
-0.14986689844364+0.0124129563667378i
-0.0628041599658713-0.0224053909037235i
0.00570586393441827+0.0209694895620684i
-0.0187289927202876+0.094999562475015i
-0.054585707899916+0.125700868915922i
-0.150513099095523+0.125581579078044i
-0.203846142387406+0.0773033943322177i
-0.165015169843749-0.0167557217721012i
-0.100295756344846-0.0816079847730694i
-0.00997429920311982-0.0855744624605605i
0.0308883639608609-0.0472867405582681i
0.00482593170224682+0.085053151550087i
-0.0470089132443241+0.130778086056771i
-0.0790633666065363+0.101475431084937i
-0.11353570029496+0.0646664245850046i
-0.0964945597850765-0.0329924635712847i
-0.0215039848666552-0.0131993015541458i
0.0314122774811333+0.0458554739545834i
-0.00101886181076586+0.0980224426135607i
-0.0634949169862737+0.161200025775373i
-0.163838092670967+0.126413498372159i
-0.226342860244791+0.0670532790489669i
-0.16313851624299-0.0327158428770206i
-0.116022974190931-0.0885572569822107i
-0.0322751644446863-0.0312556614228357i
0.0105587359138375+0.0134704718932921i
-0.0332773636526517+0.0548566528358325i
-0.0670663525026095+0.0836915749892115i
-0.104678622367248+0.0571522627731472i
-0.123966911102772+0.00875854763132171i
-0.0640086906270965-0.030705293804408i
0.00697412702763855-0.0337411772712157i
0.0196437762327285+0.0380981047310113i
0.00172743500242554+0.154474061393087i
-0.0940684276156639+0.158570650343871i
-0.169835527026149+0.0801308267748128i
-0.15777595332612+0.0606500071489791i
-0.122641158258527-0.00512363745970291i
-0.0788491585761931-0.071729922247456i
-0.00666766989430912-0.0202649543591683i
0.0302317899915402+0.0522072708123094i
-0.00830761903650429+0.0706386238760017i
-0.0435620151864598+0.0597259802970206i
-0.0832288563102416+0.0360848120777493i
-0.0622958784956519-0.0176867012456739i
0.010071848885121-0.0271077408651689i
0.0582812809715414+0.0260296457580387i
0.075369151769821+0.0878191147386908i
0.0269907662506368+0.164559774173422i
-0.0451220013698046+0.182273716918027i
-0.137673723643129+0.170551993762697i
-0.182192135687092+0.105964543611443i
-0.123509962503375+0.0394367804450157i
-0.0980621233064137+0.0581299825667864i
-0.0900233207647537+0.0344526430438705i
-0.0805452635980679+0.0713017400108662i
-0.105387743439184+0.0925035250601051i
-0.161599488567757+0.0539791036399182i
-0.210727944085685-0.02042717428862i
-0.142453663875305-0.112111416942512i
-0.0588343092946716-0.100603295086916i
0.0293222707214416-0.0648911071179521i
0.0592088507819477+0.0021477871624188i
0.00617896370269948+0.0630257363995865i
-0.0268809699278944+0.0724563302104841i
-0.0703795866843745+0.0569843588511112i
-0.0546999934730937+0.0234644045926357i
-0.038938522103279-0.0124094922881056i
0.00676844956398058+0.0298287973021862i
0.0171301136506037+0.110190627755662i
-0.0616145003575023+0.127221392183703i
-0.111325125952245+0.122299485660341i
-0.179191076230514+0.0808114861048133i
-0.195355978092869+0.0232365896327799i
-0.140044387868014-0.0226084210361707i
-0.0711117866599602-0.05424370807804i
-0.0153507190120563-0.0015673156369405i
-0.0152229378496954+0.0506051228763847i
-0.0488453081296666+0.0823797931272537i
-0.0888826462841601+0.0718499183369577i
-0.117026676106513+0.00731716118118863i
-0.0813513039347989+0.0157372314473984i
-0.0351758686046161-0.011470090271004i
0.000778619375408834+0.0171598827172444i
0.0116172180183202+0.109825722393895i
-0.0454902239126905+0.127096064967571i
-0.113473550397799+0.155525977830778i
-0.159765391409544+0.120966837468005i
-0.153574845008705+0.0246838384541446i
-0.108691685775787-0.0145258237410076i
-0.0751708786054395-0.0301533852619302i
-0.0507195862166554+0.0118167640251402i
-0.0624670183859961+0.0698308074357148i
-0.104504174400734+0.0818916914008169i
-0.101092267639198+0.0600147182340872i
-0.122475716102375-0.0167130588035419i
-0.0880736651421817-0.0460110033306017i
-0.00821027059128245-0.0270104478721978i
0.0116548460635713+0.0120621676411859i
0.0564563430663777+0.0561442256394078i
-0.00910191512258657+0.0915182801682905i
-0.0881042346219533+0.107484441004261i
-0.0766346936761736+0.0807317454579238i
-0.0831175600145664+0.0663294871441575i
-0.0637116180789489+0.0142453627293631i
-0.0424826056527866+0.0313407784574569i
-0.0250078157251461+0.110198305189256i
-0.0552192882633011+0.104823420183548i
-0.105909189574312+0.124352846407817i
-0.138544069509864+0.0723837352580217i
-0.170943548252433+0.0234397978934469i
-0.120403799272046-0.0214827734255579i
-0.0900263715733193-0.0579109483545707i
-0.0549088457603729+0.0209962110110532i
-0.00806859930816266+0.0521658450451107i
-0.0530772095554386+0.0854019789268342i
-0.0948103218663469+0.0646197845442117i
-0.098340409820278+0.0189470461412824i
-0.0797014184014687-0.0147490918562192i
-0.0502414317431112-0.0364933857764368i
-0.0212856393696849+0.02562632358379i
-0.0211276396198223+0.0421350031936491i
-0.0604633963572329+0.0491010532742789i
-0.083085779803164+0.0930442828824951i
-0.0789292719441135+0.0772899929430483i
-0.0863130079433874+0.0285055013142836i
-0.0613824364586326-0.00847931536068875i
-0.0278698174232889+0.0232175180865318i
0.00664177793460804+0.102569784346061i
0.00260555257762828+0.138386247252887i
-0.0835572178797033+0.166589369799073i
-0.0996737357946875+0.121392497750964i
-0.109053031959007+0.0696277984575228i
-0.115186848267241+0.0363164234545669i
-0.0886844558345635+0.0249461795415382i
-0.0694087117832175+0.0454317237227638i
-0.0429193883862533+0.0943003552358933i
-0.122348536353786+0.116479247881983i
-0.189959999849576+0.0394300825681813i
-0.192092908517568+0.0287555353835633i
-0.134605021685008-0.0581075860319364i
-0.0676467194151228-0.0863500705348059i
-0.0549575351529924-0.0359584839011042i
0.000924632763884618-0.0110542503129873i
0.0281018621508053+0.042369540554935i
-0.0300542460168119+0.0488041491242729i
-0.057462280105442+0.0510977244395611i
-0.0377701798832409+0.00832508437035701i
-0.035068510517228+0.0080427686641015i
0.00801249098903883+0.0446814795438304i
0.03009185916344+0.0741249418290162i
0.00343139771237696+0.118820668527765i
-0.0649164998021688+0.160455536774981i
-0.163072760445492+0.127183145225154i
-0.152381170216676+0.0757933940546397i
-0.133323773697349+0.0539808711552261i
-0.102966194732618+0.00908221942733956i
-0.0337627033429454-0.0101238509704681i
-0.0701542352717003+0.0155681030091449i
-0.0744438506654418+0.0431985852986524i
-0.088496550456545+0.00538746427529396i
-0.120932452127958-0.0229010323116105i
-0.0444257632824014-0.0158287083035682i
-0.0194357344170142-0.0098553542396014i
-0.0157698877111157+0.00401301865826779i
0.029137431164782+0.0526209395672118i
-0.0366708690435559+0.126442428461606i
-0.127870736526125+0.139141803611063i
-0.124991941840577+0.113433858155793i
-0.127835508333844+0.0605542116523835i
-0.117088281598302+0.038674975799306i
-0.091518447381906+0.0460204538309209i
-0.0867760672585435+0.0137539972270087i
-0.0888501036725637+0.0438329543415265i
-0.127431872011768+0.0710677668279747i
-0.158544171000423+0.0532761794073963i
-0.157233257821664-0.00320072483270773i
-0.0862522460725834-0.0848341859706518i
-0.0153053583948199-0.0517215602555009i
-0.0181961612733198-0.0362467039560267i
0.0105977897267549+0.00272765488638947i
0.0040766569601147+0.0758675774417176i
-0.030145288378666+0.0564135126205071i
-0.0465384157636038+0.100477139093351i
-0.0582708650631043+0.0817651462042569i
-0.0468281731831275+0.0670712132513166i
-0.0478448216740236+0.108476522362826i
-0.0544790658126906+0.101877734824857i
-0.106674701592243+0.151739901362017i
-0.119440600266182+0.14626441130442i
-0.169509098026624+0.12053822060082i
-0.205367425610456+0.0544774652618054i
-0.161144758689884-0.0208598667189041i
-0.135220532877252-0.019949910562987i
-0.0698073794070619+0.00165627706957102i
-0.112005847377147+0.0300351922593509i
-0.0880506839394778+0.00660795343495418i
-0.0760675985072164-0.000441826284338053i
-0.115600455052632-0.0343099900771026i
-0.0474494323403722-0.0257104607177454i
-0.0261338834323682+0.0187726036631338i
0.00714187481041939+0.0300130444469129i
0.0283127598296265+0.0698717871701649i
0.0345317665083468+0.0666594077292232i
-0.0158927442455029+0.0996079763821499i
-0.0653565109287768+0.10648260857093i
-0.0684556617211206+0.0448035042812299i
-0.0695879963789341+0.0524620371856026i
-0.0407978783495969+0.043832870871067i
-0.0286673013793878+0.0488657653339573i
-0.0592082520416296+0.110602743569583i
-0.0989198730627141+0.101103644857997i
-0.140439911972351+0.053153138988039i
-0.155461547015197+0.0265865221994534i
-0.107091220397454+0.0153866426573399i
-0.0881392833623101-0.0153878237640994i
-0.0583718939571412-0.0205762820394355i
-0.0415784316339256+0.0232271187692876i
-0.0703405054369272+0.0381748262761708i
-0.0668219848120926+0.044288247562918i
-0.0830974374603172+0.0380990148809285i
-0.0994832601957399+0.00835622546638935i
-0.0696158259339524-0.0177972645540807i
-0.0472008009764655-0.0148321966345737i
-0.0369068211656324+0.0573955804035472i
-0.0537128739523706+0.100679778863245i
-0.0913657868809776+0.0468381110731659i
-0.128766714224992+0.0340968666853597i
-0.0967138619827623+0.0564902767992028i
-0.0601827455928685+0.0473947303867052i
-0.0725833827257885+0.0426286023862774i
-0.037183411325181+0.0261274359799798i
-0.0658465786769661+0.0495733809252219i
-0.0951817488558163+0.0902419878353372i
-0.112812122687652+0.0712103904870133i
-0.136549105486248+0.0173310809045289i
-0.11277046331796-0.0161356070699599i
-0.0823812189807423-0.0105572781599262i
-0.0584932943723846-0.000798002939371467i
-0.0534258772727247+0.0132089654453612i
-0.0438694895310134+0.0346187723994985i
-0.0731251452843021+0.0384788649456313i
-0.0875494652185858+0.0148907426599586i
-0.07227866598685+0.00828096771517163i
-0.048127467402599-0.0186433250490604i
0.000940965899653412+0.00999753203856491i
0.021527643170204+0.0750112929960653i
-0.0332580954987861+0.115354812842763i
-0.0819849116312336+0.152847069955212i
-0.051303758849135+0.100021930142562i
-0.0517629689710521+0.0838711001282565i
-0.0965447771193486+0.0778648054417169i
-0.0883917617796564+0.0628348721859446i
-0.0854434236781256+0.0866922121775079i
-0.127502653879952+0.0905792469794823i
-0.140471756029714+0.0752998470227999i
-0.156235380258957+0.0369794635766345i
-0.178647891818633+0.0140326081905441i
-0.156877585667933-0.0307398385066561i
-0.0988606520787402-0.0550797824797656i
-0.051109441489738-0.0294584565419697i
-0.0421328556563724-0.0216745776455944i
-0.0289286396124794-0.00181287744815261i
-0.0332335611275014+0.00289033659926232i
-0.0356016064162892-0.0331910069416367i
-0.0161673718137035-0.0088363589667123i
0.00970971309017268+0.0213926750352328i
0.0323497655343447+0.0329632691140123i
0.00813271313683373+0.0708117078202549i
-0.025412166997722+0.113500298603285i
-0.0660694771229676+0.144368791341537i
-0.087008439227629+0.0934956958551059i
-0.0971364052864716+0.0932054023313256i
-0.124277999645523+0.108221561342112i
-0.138618750412098+0.0701457729181984i
-0.1026844417142+0.0447003787208322i
-0.121920970733811+0.0298336149347785i
-0.144431283529842+0.0342654375395185i
-0.0770519473086706+0.00449601429771402i
-0.11872240872865-0.00965719676343343i
-0.109684814732638-0.0313842039886114i
-0.04565529094727-0.0290455988057272i
-0.0362019985076747+0.016551578847929i
-0.0266671485866728+0.00402703021353857i
-0.00838693018894551+0.00392103008399945i
0.00349753243516708+0.0543705866987396i
-0.0449829022874207+0.0470833305358072i
-0.0474900746213622+0.0588124700942508i
-0.0393972450451826+0.080667279902938i
-0.0483825187334818+0.0602926322043976i
-0.0573423842021955+0.085577117881331i
-0.042362021342179+0.0732151330171177i
-0.0711434339698883+0.0570052732749006i
-0.117003447556901+0.00819169070501148i
-0.0781791537533184-0.00456715913184826i
-0.0892323175858144+0.0336492127102382i
-0.0825486086948627+0.0116498174143753i
-0.0489039067710033+0.0115157737111528i
-0.0565205502196851+0.00108674896638123i
-0.0478347942841822+0.0437158139560471i
-0.0316584831731484+0.0461941481613634i
-0.0339114580419207+0.0270031028524883i
-0.0537246767091991+0.0648812382136587i
-0.0238511249320709+0.0101881304251077i
-0.0115241136388707+0.0340194704574728i
-0.0479771044575489+0.0921380490539379i
-0.0457615875015627+0.0673741593297214i
-0.0584754425315801+0.0843647242415331i
-0.0931354494404952+0.0778822885869107i
-0.101499263705523+0.0694768017002619i
-0.0963985524011369+0.0703044007620149i
-0.0777940878898727+0.0361508098843965i
-0.0641449655000285+0.0340204665025381i
-0.0901794327342871+0.0113587622810104i
-0.100593582477655+0.017025750457245i
-0.094252603025877+0.0328688470701754i
-0.0942226904195444+0.00757261914409549i
-0.0839870045380494+0.00685366506082156i
-0.0814740646901109-0.0295428490248858i
-0.0634104066165182+0.0042567765676257i
-0.0659829083733385+0.0228675501032226i
-0.0730077530192475-0.00742411739513452i
-0.0435944336522169+0.0359644568044074i
-0.026195233090988+0.00817422055876657i
-0.0237505617798048+0.0162174305293477i
-0.0390104786377925+0.0412109670835626i
-0.0546066824247829+0.0295556483345722i
-0.0487555177057097+0.0634421497567526i
-0.0698452156722909+0.0762081233193982i
-0.0512651131017285+0.0810472878170359i
-0.0697627309802771+0.0635834239473591i
-0.104476232565288+0.0523435764544859i
-0.0669242497850619+0.0560627478033299i
-0.13138917734736+0.0444576880281614i
-0.100573915760402+0.0498379482025767i
-0.0552975863899029+0.0682709225954299i
-0.102898797117364+0.066543787962408i
-0.082949131740831+0.0478778246171345i
-0.080782330980219+0.0260539074576476i
-0.0568293112642553+0.00270786432917256i
-0.0710023570601324+0.00913930180136023i
-0.0751142949129016+0.051164131669205i
-0.0885877518407432+0.0156782338833769i
-0.118082464580473-0.00262470157373201i
-0.0455194996427138+0.0217444275684874i
-0.0336630771367775+0.00616493186827114i
-0.0446846573486906+0.0126369237103202i
-0.043000007322364+0.0102853018031084i
-0.0356376336945766+0.0316123639321965i
-0.0146939373055902+0.0204597609112895i
-0.0265861087866751+0.0281419353963036i
-0.0309334498539789+0.0803101076536111i
-0.0527387409958549+0.0764471335727827i
-0.0563743805694015+0.076318159945195i
-0.0715120748266972+0.0554501104418959i
-0.0986795386268122+0.0475301285091408i
-0.0704322734224063+0.0838848640298421i
-0.0643317258618277+0.0677527864512185i
-0.0851137477610008+0.0468596999392485i
-0.0824093496741315+0.0264089972681075i
-0.0621832449650928+0.0436491870192597i
-0.0758181455093745+0.0503532772223382i
-0.0799381955280397-0.0271041885327405i
-0.0505629428157916+0.00776937689177806i
-0.0638093662522705+0.0318466823734134i
-0.0660856921152593+0.00098129170660128i
-0.0548593386880505+0.00479945848825623i
-0.0273983116710078-0.00288672400399723i
-0.00337991271356371+0.0422265141532368i
-0.0243537770953917+0.0614562665474828i
-0.0531818188607351+0.0508096607026481i
-0.0552599622802879+0.0568630614449926i
-0.0585844451365991+0.0654957329232258i
-0.0736677190626076+0.0623652301155116i
-0.0510403404672359+0.0309377579085707i
-0.0507987615079151+0.0426947906206452i
-0.0581544223722433+0.0608186404060115i
-0.0630633038511453+0.0885816380754572i
-0.088242052297243+0.0732638957669834i
-0.104639981580913+0.0296541363993116i
-0.127857507232876+0.0335437537743471i
-0.113397060092608-0.0024436411136942i
-0.0791611905947281+0.0188701388965018i
-0.0742017787959934+0.0677878108381641i
-0.063409113772017+0.0409629039407519i
-0.0476117287567726+0.0396350564095863i
-0.0624114177464132+0.0653022001495227i
-0.0822558455823405+0.0238677229971849i
-0.0668634532153721+0.0191698525933012i
-0.0666188060859123+0.0258857737574917i
-0.0519200980929807-0.00176629561407213i
-0.0391224807943747+0.0402005896942332i
-0.0606903189294351+0.0420681863964757i
-0.0594876119858211+0.00648824351266153i
-0.0718624624503834+0.0448856579674802i
-0.044552778654394+0.0692054764348608i
0.0157156670932783+0.0546596566403232i
-0.0170564078033367+0.0510778215549508i
-0.0382835583294445+0.0474519357588062i
-0.0459845528380541+0.0635427213384178i
-0.1086110182789+0.0602605657794599i
-0.0768179094883054+0.0420396354930948i
-0.0650363424639954+0.0353337398505258i
-0.0930911849535705+0.0512845358653813i
-0.0676564738577867+0.0570034695650993i
-0.0951203795353262+0.0488837999409464i
-0.102656663724733+0.0658938292965525i
-0.0780973590931305+0.0315603973416301i
-0.0819572370379574+0.016058051980063i
-0.0785187190315557+0.0354259048415497i
-0.0617952259410703-0.00142535259485628i
-0.0269612435262146+0.00382134505925256i
-0.0474337024295613+0.0169313786760978i
-0.066431289932843+0.0123820508935849i
-0.0147233928978625+0.0592138040743651i
-0.0587016521553331+0.0446140165187596i
-0.0639782120299789+0.0269050176666584i
-0.0374193473380906+0.0288348629659124i
-0.0510760178523077+0.0298520923332634i
-0.0584194798392998+0.0485821532784898i
-0.0921519104315401+0.0592953722591385i
-0.0450934560808377+0.0882148696332855i
-0.0648684487410306+0.0779839307334585i
-0.101423152018431+0.0486847777260364i
-0.0772187849808516+0.00838366514443814i
-0.0646341754877516+0.0234529278940828i
-0.0633665456355249+0.0383733065305117i
-0.0907096015159535+0.0210054099782717i
-0.0850928058680946+0.0225267677587989i
-0.0794768131698601+0.0241404992557673i
-0.0919232925991853+0.0203653716351672i
-0.0879575421432903-0.0248873127371309i
-0.0547026153156797-0.00428467863107863i
0.00140176454626761+0.0268203732523911i
-0.0146219210709746+0.0456994083687836i
-0.0448177611018969+0.0915112227032812i
-0.0262712760572155+0.0819287673341454i
-0.0524582544820693+0.0654789794417892i
-0.0921035899281443+0.0544475020343292i
-0.0847303939782491+0.034248177541617i
-0.0665320285077332+0.0547462740426215i
-0.0783131090800552+0.0563120895299131i
-0.0476110158578681+0.0869227622400137i
-0.104680256913212+0.115144680943934i
-0.117281801412721+0.0409837308178983i
-0.0625239103168883+0.0167269463832697i
-0.0888271822324124+0.00170896570403896i
-0.0837186172825898-0.0144081330570413i
-0.117041250281094-0.00790629652712493i
-0.076754523851791-0.0338628177020156i
-0.0475603043933797+0.0115862768009747i
-0.0856919541733096+0.0372318130162706i
-0.0756412360209196+0.0168271661365834i
-0.0531140557471294+0.0267670796802228i
-0.0158803874880959-0.0017986534636465i
0.0165712236446579+0.0264119390998609i
0.0278848184860487+0.0750660674766455i
-0.0150081418086323+0.0768232813354334i
-0.0552815523093257+0.108659711070803i
-0.0843515898977322+0.0967434308096519i
-0.109572016995856+0.0719601615835633i
-0.0989061812264597+0.0539558992444211i
-0.11783914891383+0.0172743520477292i
-0.0876829452066636+0.0373385497896699i
-0.062774715768142+0.070708457163708i
-0.105189745258114+0.0713558961846038i
-0.11720307691592+0.0576345053976435i
-0.131874672070883+0.0365608278191594i
-0.119535818577737-0.0281315039527146i
-0.0878109721103424-0.0330182025852557i
-0.0587087440297535+0.0294146070722988i
-0.0428816748084852+0.0066980248589352i
-0.0444935517304328+0.0474737121445101i
-0.0628700271310972+0.0681869895242977i
-0.0491098280458965+0.0159288957937286i
-0.0258971482684733+0.0655176752189776i
-0.0573271663400819+0.062473188606772i
-0.0525335101442609+0.0282460130916333i
-0.0360184577183028+0.0746353984267516i
-0.0409490124616343+0.0926800215238279i
-0.0823522517000213+0.0764426589900675i
-0.0811533541143851+0.0675493715594189i
-0.0801625796695887+0.0326642914534837i
-0.111597891978042+0.0175133961676648i
-0.0556189052005171+0.0114554006838674i
-0.0323146937345297+0.0112247122143914i
-0.0247065730499296+0.0396955083954388i
-0.0516478379501399+0.0599536000432252i
-0.102875588868587+0.0403118523682967i
-0.0651068174613192-0.0139365385496108i
-0.0439635295378999+0.00895592581313726i
-0.0420765656635086+0.00306248770314269i
-0.00268995595837451+0.00933915598233761i
0.0140350951892819+0.0920749701047794i
-0.0296671977878467+0.0935647580146345i
-0.0668384283853+0.0857988811089858i
-0.0677316790603087+0.0615824420419516i
-0.07069401956483+0.0494649216016721i
-0.0739084499959222+0.0620484224248956i
-0.0371347688895023+0.0330267924977927i
-0.0251570300446961+0.0469183479761334i
-0.0687302709756303+0.0881828830732753i
-0.0934806300137366+0.121255772009474i
-0.125123866820424+0.0932612740393777i
-0.143116605645383+0.0161896511383994i
-0.115073414795452-0.0173966207564526i
-0.0800533396295253-0.0483619738778701i
-0.0444048918402071-0.0135136484547671i
-0.0573516224960612+0.033841767930394i
-0.0830491882087919+0.00166309850444263i
-0.0834128937420256+0.00892511446713035i
-0.108711106431307-0.0204118966634443i
-0.0721635099718753-0.0450385802786884i
-0.0154132111200006-0.0387682102888978i
0.00198186792871171-0.0308767664763304i
0.00551434963307046+0.0315833097193606i
-0.0237920681578692+0.0583537682216841i
-0.0406246989283224+0.0612864393836186i
-0.0498556428916541+0.0691489420499354i
-0.0415948824592947+0.0666542813239656i
-0.0420243967834479+0.0406220964421804i
-0.024969529876098+0.0510210936551502i
-0.0124027934593673+0.0922772181068237i
-0.0217682126538511+0.119109688490935i
-0.0722085940217531+0.116037900758915i
-0.145766588658178+0.0857677444471518i
-0.135369417603327+0.0399260949671588i
-0.136230071485922+0.00809492454802355i
-0.114083248223847+0.0250700743074868i
-0.0645860964520898+0.0242639419991659i
-0.0410466330279155+0.0356324365696981i
-0.0658189722077878+0.0557789634808524i
-0.111636892819443+0.0438255594122271i
-0.0936748773880291-0.0141481094565094i
-0.081768176072203-0.0591681299724996i
-0.0617217220632797-0.0392660802302704i
0.0104218427575715+0.00792160260272807i
0.0194622297248229+0.0180406615291576i
0.004348724530136+0.0490175422412328i
-0.00259411459000834+0.0893678353215114i
-0.0522626608172421+0.0335262738538881i
-0.0674407459556322+0.00628235133155004i
-0.0590823057006506+0.020006371799365i
-0.012738863315943+0.043644780733541i
0.0243402893747988+0.0601727956988143i
-0.0237963554818581+0.0677845625246827i
-0.0565136542326678+0.114949462903014i
-0.0906415236320709+0.122458692814891i
-0.108021071667796+0.0654142075034863i
-0.090248925179145+0.0500319983929487i
-0.0910079748246297+0.0159105795613536i
-0.0611857858260732+0.042293268273598i
-0.0361120028920379+0.10713187423946i
-0.0634092741404649+0.06549620710271i
-0.135386744906256+0.0924096273513823i
-0.136306706781463+0.0703240782322293i
-0.111218074373452+0.000328810344305012i
-0.0709608010924502-0.00958074043009604i
-0.0161423696055678-0.00980174577485627i
-0.0439812821359188-0.0155610110894495i
-0.0401114936542621-0.00258574769009487i
-0.0751565329551069+0.0586262838132787i
-0.102776865212365+0.0103422752338396i
-0.0819954083629005-0.0396212183021723i
-0.0656962722818809-0.0248897709643363i
-0.049279943196898-0.0483937285505248i
-0.0244386111226075-0.0279254235520134i
0.00580416598213601+0.00486344036347238i
-0.047686591499812+0.0688791744233065i
-0.0494748529206039+0.0825204586461608i
-0.0643365180117666+0.0140632756230394i
-0.0782435928955937+0.00648440921032257i
-0.0551687984071548-0.00733912041900664i
-0.00598917292226945+0.0107514284831739i
0.0296773699470458+0.0675343586257279i
-0.0812736106637627+0.101902330933147i
-0.0997053423986385+0.0917460406154587i
-0.111429460718264+0.0840351884981951i
-0.132172859946099+0.0481730796919429i
-0.0547797876212393-0.0290155577885474i
-0.0249798470977853+0.00604450479165099i
0.00446732937787446+0.036289759295972i
-0.0218462399177309+0.0612057204984882i
-0.0683908649733189+0.11341134805619i
-0.0982885813934815+0.105693062027207i
-0.135598223241379+0.0409722828128191i
-0.060402139183998+0.00542404001985285i
-0.0206298125420143-0.0111826870386011i
-0.0121791227279934-0.0137131189673341i
-0.00626751526787821+0.0938671573295446i
-0.0877150877051322+0.120219377478181i
-0.135011258943695+0.0893840509019569i
-0.141442433386473+0.0376908435959154i
-0.126959953314463-0.0306716398242467i
-0.0932823643971985-0.0428584079480246i
-0.0538472228683563-0.0352356659092549i
-0.0292544738712143+0.0311823403826645i
-0.0270837880297604+0.063952861747166i
-0.0807980645268328+0.0435342921219416i
-0.112254191344595+0.0345872661986642i
-0.069731504100054+0.015237936751485i
-0.0261248207882187-0.0516869745148138i
0.0271315942552581-0.0471378663767884i
0.0238672773991891+0.027895240706493i
0.0301258335686176+0.093585563914811i
-0.026466522186978+0.118597887998589i
-0.095183871021667+0.0881534045446685i
-0.0674102800226169+0.0861820503444442i
-0.0547631124738012+0.0242292985279034i
-0.00850704600807938-0.00212890797232706i
-0.0414882571941898+0.0591535812815536i
-0.0560910361904773+0.0798942238044843i
-0.0380667388786975+0.113368797667298i
-0.121402725242825+0.110094803861627i
-0.165190462308552+0.0225622934046334i
-0.130804079888848-0.027475748704282i
-0.0728364714919235-0.0344312518193085i
-0.0311812255170544-0.0294400959561986i
-0.0216533812442699+0.0238257187402023i
-0.0265632258277892+0.0393162767127177i
-0.0326353650051178+0.0651913404968963i
-0.0968194945159331+0.0337165924418658i
-0.114236771666189-0.038634151206456i
-0.0198458714349106-0.0325859082465427i
0.0259678106838531-0.0409756631162874i
0.0208706447121594+0.0533191018124412i
0.0197556179990773+0.104940152703503i
-0.0225144691317943+0.0881356757682493i
-0.0800542504660734+0.109677517740865i
-0.122569527117244+0.0524533671704706i
-0.105873636314144+0.0289615386428973i
-0.0402742274016272-0.00684642805590193i
-0.0199522777502934+0.00945438602773514i
-0.0335217645064173+0.09740358395378i
-0.0710412900635498+0.0865486695831965i
-0.0932418646500846+0.0796856267387868i
-0.142258911595376+0.0599307452019051i
-0.141812063501004-0.00569645490168818i
-0.0639358571614393-0.027909021250562i
-0.0455923008630495-0.0276114947131829i
-0.00461504445396522-0.00908280307224572i
0.00108781358595682+0.0443327281604885i
-0.0251116142812925+0.0847649440900386i
-0.0754979933011814+0.0738711277403502i
-0.122844826143264+0.0401395598734117i
-0.070433781053163-0.0121335842816432i
-0.0256859144225048-0.024939142361116i
0.0329946310996705+0.0223443272808659i
0.0100822268558257+0.084408757645729i
-0.0705187300544513+0.128822149603412i
-0.117062787036079+0.0900728317608686i
-0.181230538834546+0.0348165586678759i
-0.111427760897461-0.0144097087610889i
-0.0473642759024332-0.0468704058891893i
-0.0334627614334047-0.033398743958955i
0.00232206057976894+0.0234649427957777i
-0.0494316455064914+0.0584252688741962i
-0.100752359862229+0.055480047636112i
-0.136566709528596+0.00691542362395116i
-0.101874551048339-0.0937584391133721i
-0.0155754088349056-0.111066721331159i
0.0128689382361441-0.0720597353044516i
0.051171675293688-0.00992606916909664i
0.0568918165711644+0.0409682970540781i
0.000590308333568726+0.0706233666301151i
-0.0561679190688081+0.10220839619225i
-0.0929356215645152+0.0794306879241755i
-0.0516474917528288+0.0180941567760582i
0.0044627048611404+0.0263969214518336i
0.00138111012097329+0.0763919160258847i
-0.000516801138064428+0.114242882628155i
-0.0538104571845043+0.178139932911794i
-0.154263117284641+0.178705478810167i
-0.185599214655078+0.104296743445012i
-0.157633574968626+0.00883488333442334i
-0.107534196041255-0.00937240190818529i
-0.0488287781037657-0.0143868595683318i
-0.0217413536197445-0.00416445558483805i
-0.0439374202512194+0.0476700362689419i
-0.118990683981013+0.0349274363342269i
-0.163726327289622+0.029324038902685i
-0.1198156918685-0.0400480287379559i
-0.0913991130255352-0.0631286603268778i
0.0116855993766241-0.0400636807984934i
0.0396388064947917-0.0359738117294075i
-0.0284384897945847+0.0461487281848343i
-0.00405086311230011+0.0875001512066907i
-0.0733160196190014+0.100133805324486i
-0.10067882494239+0.068560658129458i
-0.0712885918104393-0.000623668243237175i
-0.0294358336584768-0.0101727710149308i
0.0173800715163611+0.00674716434534591i
-0.0129091006748195+0.0599869061825626i
-0.0257896593371979+0.126218336969076i
-0.074968622073744+0.0883050312688703i
-0.159135443348211+0.0366096158095168i
-0.13248783829209+0.0124631365572072i
-0.0613273835263376-0.0626187979245813i
-0.0332685046485458-0.0523307974367635i
0.0223353218680511+0.0302597022388165i
-0.000169097408182471+0.0576115994684769i
-0.0330569209697988+0.0764434339814279i
-0.0822809779908872+0.0788493476679825i
-0.139478115477968+6.8209955729142e-05i
-0.0935735003417162-0.0679143540312309i
-0.0242230984496273-0.0359231780395824i
0.056766219194578+0.0269466042241321i
-0.0147780375534068+0.0891530765659294i
-0.0766092382334644+0.12386791152957i
-0.0850781717813048+0.104165166056267i
-0.158245987523542+0.063513586413681i
-0.13843316992866-0.0101023308964922i
-0.0745438987099009-0.0322503331006655i
-0.00306611693055485+0.0180018535993186i
-0.00513712439760124+0.0363118696366191i
-0.0554353368266929+0.0873087619701058i
-0.101552640883101+0.0970722290509765i
-0.165406524547456+0.0132282268396238i
-0.159411166987428-0.0206361754998089i
-0.0693674403541399-0.0409768632043002i
0.00549732748403505-0.0226809669952176i
0.0226173373017965+0.0291526851823001i
0.00681188252035541+0.0466731040112257i
-0.0523648302340622+0.11300765610823i
-0.127989327303662+0.0994650846879666i
-0.112179702643403+0.0041364004165311i
-0.0652384619182256-0.0319523294612061i
-0.0568861411782906-0.0329914280165024i
0.00950671867677006+0.0416959512997454i
0.0161451833292036+0.0936768796073115i
-0.0519833852760082+0.109395711217595i
-0.126260224020457+0.103852969483838i
-0.163924702076039+0.0323591576923696i
-0.113912558694352-0.037602540760167i
-0.051908730133016-0.0441473425766369i
-0.00993728300780857-0.0180013505057473i
0.0149727043997372+0.0259213121843756i
0.00186314474577133+0.111038761664876i
-0.102218741948233+0.106566796535578i
-0.142386099237718+0.0277047190318519i
-0.10347041145781-0.0249270588552091i
-0.0529992017355241-0.0609674667908998i
0.0466148398942638-0.0400703300135989i
0.056887735615105+0.0383955764273166i
0.0106201101712211+0.113537737908329i
-0.0373511207279437+0.144779593480881i
-0.125076615074289+0.0960819685300722i
-0.159240305235491+0.0160492448354547i
-0.082572518322698-0.0476249984858929i
0.00875519800968501-0.0364343382354968i
0.0176856371227355-0.0117461686857368i
-0.00149929439101569+0.0535929882184867i
-0.0531757286251466+0.119137348508726i
-0.11681167902153+0.0634624040712689i
-0.10122900119348+0.0310400446910909i
-0.0851073095107864-0.0573705995003069i
-0.0609125629897323-0.0796878175564925i
0.000468262924540366-0.0200774866158258i
0.0378962788298545+0.0136094762492026i
-0.000539590048488722+0.117216152704989i
-0.0892693239162125+0.0952083784859853i
-0.133705883267966+0.0645157338818766i
-0.13946197809148+0.0320781427988433i
-0.095253748157099-0.0544448410078171i
-0.00384357661376057-0.0251666672765617i
0.0302247255573999+0.019893484989717i
-0.0183012675707124+0.0887657848103149i
-0.0889910061014352+0.137212377998098i
-0.115587506673652+0.0864861045141438i
-0.13596204472551-0.0110734542672406i
-0.117965185166897-0.0380154347732948i
-0.054686583277724-0.0603660643729817i
-0.0104366635150296-0.033035860731144i
0.0199309731845522+0.0722817783372016i
-0.0510950972882785+0.0870494164149512i
-0.110596386214578+0.0786949168642545i
-0.116404609352234+0.0326850734998312i
-0.106681000837121-0.0182341642797114i
-0.0612254364993376-0.0507716448490939i
-0.0284073775741752+0.00706111440056419i
0.0274135610406778+0.0665708919346876i
0.00617512057403545+0.0685121126357458i
-0.091163587145161+0.104537825127862i
-0.117067970650317+0.0313707888222534i
-0.104763647264827-0.028853956374575i
-0.0729781366827333-0.0100903350639102i
0.0171841985665179-0.00379870378661135i
0.0513298596694319+0.0200163760685419i
0.0422527565527158+0.0723770592354853i
0.0114060876380329+0.127819370410275i
-0.0993128132415849+0.114395150404416i
-0.101977234358602+0.0337589317243782i
-0.0682342533788436-0.0196931508778322i
-0.0729070302724907-0.0226642539269153i
0.0561615957684246+0.0162934290349993i
0.0687660602771166+0.0844789495740002i
-0.0360781927809167+0.115806343294695i
-0.104634031330393+0.130447248251732i
-0.190623616333085+0.0684768871934848i
-0.141668875443404-0.016289456752077i
-0.0891704134613261-0.017972054885183i
-0.0222002680403853-0.0173579754986248i
0.0254720983838195+0.0341721572732773i
-0.0410138215186071+0.0990424201778067i
-0.0812344061473071+0.102786787084088i
-0.151036528311808+0.0613097103604548i
-0.152594795154632-0.000657605903670015i
-0.111077768104837-0.0420304417918639i
-0.0492708940559045-0.0560299300012i
0.0227312462780508-0.0283068001339453i
0.0145450495809988+0.031548878879821i
-0.028596259400206+0.080249631331116i
-0.105908070748637+0.0633981147025882i
-0.125630238331246-0.00173682600613577i
-0.104358671583046-0.0602925363882586i
-0.0338713519784686-0.0941869703885041i
0.0496097740872655-0.0651505372562137i
0.0706529406192492+0.0133654196192759i
0.052165589770655+0.093584172123299i
-0.0107946355325318+0.138165771688463i
-0.0721762936163975+0.13018684807344i
-0.102424731949808+0.0450306095190989i
-0.0359258952066761-0.0285136748333679i
0.0311140118581134-0.00606645126447575i
0.0498518757610035+0.0257210806366058i
0.0152384767445453+0.115267033948704i
-0.072344067318217+0.161400339668944i
-0.145847931987985+0.0876316238203915i
-0.159431845649364+0.00815168325259864i
-0.140375613813994-0.0291533268251803i
-0.10739568617154-0.0254012813299634i
-0.0139290996264063-0.0118600816851134i
-0.015314346505404+0.0648842907169206i
-0.0751274406150831+0.108745604324847i
-0.122038840267974+0.0800589266073033i
-0.123145801463211+0.0241597366317308i
-0.09730694126349-0.0121409847513086i
-0.0519931906771683-0.0480339825149584i
0.0516937917391271-0.0652189303871605i
0.0266130288654494+0.0388877003386038i
-0.0307029384795437+0.123458133891154i
-0.0529802567965851+0.130581929287623i
-0.132121074529097+0.0673700148843612i
-0.145644508329971+0.0283254370700732i
-0.0885174562845856+0.00166622139853877i
-0.0199696649431461-0.0388262085625663i
0.031799445715015-0.00712600639533823i
-0.00893921206329934+0.061678171585958i
-0.0563386999541964+0.109127302164658i
-0.120271429435285+0.0898564679252802i
-0.13312626062926+0.00861580596407284i
-0.0945471254969023-0.0926793671257429i
-0.0580882929812055-0.100415826834627i
0.0358679159353102-0.0255572363794641i
0.0109799497593926+0.0630707509461186i
-0.000875145441760201+0.0856916882085142i
-0.0298275044253383+0.0723121267217903i
-0.126692242082036+0.0423840058620646i
-0.0941193129637156-0.0108974774239053i
-0.0448861824833344+0.0173789737617341i
0.0112220403079501+0.0277691219153289i
0.0526489865692292+0.0369039711630431i
-0.00677901699283623+0.126164575318927i
-0.0854631823680773+0.14820420915834i
-0.143111709833232+0.0817974095282012i
-0.173207671904883+0.0208719464123504i
-0.139701064881182-0.0545414195843265i
-0.0602876754155086-0.0899492000528349i
0.0199770251793191-0.0153936101149002i
-0.00199959785288109-0.00946030569399642i
-0.0474523173541188+0.0545708993807179i
-0.0268643997804304+0.11285189880234i
-0.0924222437548998-0.00270679817054889i
-0.0712093902150989-0.0335920737081715i
0.0286053445910709-0.0385570098846555i
0.0489332467784693-0.00481887229379313i
0.0649938199477953+0.0713684873514538i
0.011225537963037+0.157367980072114i
-0.0545139800523324+0.19749660757096i
-0.134023380553874+0.115348224061575i
-0.160188444298051+0.0722294066491309i
-0.0763400264889458+0.00127182526986028i
-0.023390498311129-0.00623541372771134i
0.00186730705152308+0.0816638037998444i
-0.0568720946228843+0.129756654606393i
-0.136424059618457+0.166122782436379i
-0.179721279132895+0.0890682956779489i
-0.223090281555214-0.0116339700372235i
-0.144349026321382-0.0727878614189491i
-0.03259027075106-0.076550869820398i
-0.0273059750338888+0.000539728180132373i
0.00484397611129232+0.0431564968969802i
-0.00390878101753423+0.0715970717112885i
-0.116430423233825+0.0600714639876557i
-0.120353185423857+0.0105758130267801i
-0.0914634967029996-0.0606449149939004i
-0.0518480303739813-0.0946442862399393i
0.0312170225675296-0.0243097935616263i
0.0798523282781241+0.0466768303755184i
0.0295568129072922+0.0903228432322964i
-0.0729457118734722+0.125891519636479i
-0.116962128945248+0.114737043526076i
-0.114064384630365-0.00473643280263661i
-0.0346989302944181-0.0693522708403569i
0.035257814145168-0.0426310364554443i
0.0452787415227489-0.000357582650535838i
0.0219725631493588+0.111966637136092i
-0.0413159676242674+0.160820375985675i
-0.0903026683156223+0.128235394416242i
-0.122092905698435+0.0226800599224033i
-0.120881103618939-0.0489860043419475i
-0.0278372274108709-0.0279882729225752i
0.0256938452432931-0.00106806218317842i
0.036275410787457+0.0659834654934545i
-0.0152950593339649+0.125048801004497i
-0.12033102982502+0.138253176004896i
-0.141089210526849+0.0371413523430107i
-0.142680479180557-0.0622692006765034i
-0.0577652471589735-0.0366250173962399i
0.00919310738662965+0.00696227829220249i
-0.00749693155744448+0.0451609216348791i
0.0131077009367973+0.0930026649840019i
-0.0747271762954018+0.151164575155358i
-0.172172845301001+0.0903156779289173i
-0.156510822044566-0.0102568468061338i
-0.116157197287022-0.0356163085084116i
-0.0417933287468855-0.0731001598645116i
-0.000384476563303008+0.0130947731452817i
0.0015498196970788+0.122422632403577i
-0.0546005220327673+0.112514668212443i
-0.147699759242343+0.0841556063325635i
-0.169179759658163-0.00482897039518708i
-0.12921999887121-0.0759865600153965i
-0.0316660516629493-0.089937687292209i
0.0217515701731136-0.0371017180183158i
0.0392829724977128+0.0217205322847196i
0.0414266540718946+0.0578263766490793i
-0.059148630773814+0.119116666915725i
-0.117668260529519+0.0369360754758947i
-0.0942044018343288-0.0460833978861048i
-0.0324199636877761-0.0646157691090981i
0.0551528492726929-0.0347025279098i
0.0791827595896457+0.0752726964373969i
0.0300970153380586+0.124971641053713i
-0.0430483480965986+0.146978161537416i
-0.137980112215473+0.12762196551153i
-0.17093491434792+0.0252418313070913i
-0.124370091504482-0.0506791594885289i
-0.0769050659862656-0.0584632482184754i
0.00598367171023265-0.0374595642476737i
-0.0179570770173312+0.0569968373203154i
-0.0763212219225061+0.104695065263815i
-0.119201061373117+0.0390102800916864i
-0.148612474088813+0.00569516906483069i
-0.0801134700659025-0.0505106416214214i
-0.0189296988996617-0.088442746888749i
0.0735367764669249-0.0343439220287188i
0.0829799182379616+0.0498583218756697i
0.0296050876002549+0.136018361432483i
-0.0308488944946005+0.157809950824566i
-0.112151432563519+0.1003191170491i
-0.120618256316832+0.0317623039863481i
-0.0504649645747807+0.00305155615717476i
-0.0189591331246265+0.00707305612325769i
-0.0133267897161185+0.0573661921643832i
-0.0035738997945012+0.11361995832845i
-0.132428486353813+0.150559132404986i
-0.189801092107355+0.0686580915477316i
-0.195903773990941-0.0335444437086517i
-0.151713639565278-0.0497225382151602i
-0.0393032172683715-0.112078245479989i
-0.00669074233943221-0.0765279030203383i
0.0103230161938617+0.0423935410150253i
-0.0459170836561844+0.104091941229533i
-0.0901078682950395+0.101843922961534i
-0.110839957669958+0.0384442004051414i
-0.104195883519982-0.0472651848339138i
-0.0135322915688857-0.0738082157549873i
0.0677101310178298-0.0228791288509502i
0.0518537531910077+0.0595496355842947i
-0.00180373452026197+0.153244221008366i
-0.0587135310528929+0.141540632618758i
-0.148436583902239+0.0818406822387901i
-0.14416200133022+0.0272844373407529i
-0.105614179994822-0.0466524766801707i
-0.0486323471678997-0.0751094714413288i
0.0355418396572037-0.0185576864589737i
0.0137256973694118+0.0636972870583454i
-0.0511792430487032+0.0865824849243017i
-0.094512934338937+0.0836438313255645i
-0.120269122234466-0.000702713933766579i
-0.0923733158464513-0.0337617275942547i
-0.00370526687535312-0.0334991807974497i
0.0693530214876531-0.00647124792654797i
0.058207728835259+0.099519588730321i
-0.010716951595655+0.125720203110725i
-0.0633576311497339+0.138790587806338i
-0.133579430228825+0.0676034026922074i
-0.130986365454508-0.00198603490543408i
-0.0600933892499446-0.0363028176367835i
-0.0556318451276536-0.0297071109212417i
-0.0268906045765348+0.0653436573825417i
-0.0580436312260694+0.113765528787043i
-0.101668776354486+0.111034204083004i
-0.115168400737225+0.0692882457561479i
-0.167973882325532-0.0105110853908571i
-0.131387173485726-0.11473803111105i
-0.0327706678483655-0.0977092106493463i
0.0277524377901497-0.0115652493399678i
0.0243639509051353+0.0694234637156671i
-0.0266623253009009+0.119337266708508i
-0.0862292756837113+0.0724418928454221i
-0.125599650072608+0.022663700752175i
-0.113285726188773-0.0361559326864111i
-0.0539838178986053-0.0986917802102626i
-0.00294153097942215-0.0460603146943288i
0.0291420856300873+0.0456543801381909i
-0.00702293702665551+0.0958358276427605i
-0.106652706704655+0.107964683433784i
-0.128811960339687+0.0272894569690578i
-0.114465733707068-0.0452058795500454i
-0.0648927607147142-0.0934519551565733i
0.0319566170021488-0.0751643870117418i
0.0644319561535639+0.0289433691501091i
0.0283713432799617+0.0921792702443439i
-0.0562202024466349+0.120510705380222i
-0.122883033166459+0.108403086453036i
-0.143254618626319+0.0219178014394881i
-0.0858057168654522-0.0351160889143644i
0.0179717031424213-0.0162513529815432i
0.0317902639602392-0.00508528442674124i
-0.0170375846173993+0.0780271545241864i
-0.0414664714503594+0.154232588555269i
-0.100741886386644+0.120274223108164i
-0.179700627445551+0.0439308011681412i
-0.123642803768245-0.0409136543288621i
-0.0479236787422327-0.0572287120453013i
-0.0172563121821386-0.0555384013762267i
0.0441537358972061+0.0198213640074612i
0.00844391777869714+0.102474970418326i
-0.080928121842612+0.100799428985275i
-0.133739298197+0.0939423296851096i
-0.121261767404416-0.00425115400923057i
-0.0708695010663206-0.0516079923030295i
0.0167342445372555-0.0155049492623968i
0.0631422149854948+0.00719912200028932i
-0.00650623885726404+0.0956592565737927i
-0.0596182140636833+0.142439160115304i
-0.14345893009349+0.105420404886857i
-0.191288379362469+0.0108927301352961i
-0.134007095593757-0.101748823210988i
-0.0438711913783529-0.103935177132281i
0.0154550533392398-0.043872655634442i
0.0190420221073513+0.0400899212425122i
-0.0339474390835682+0.0793697895353811i
-0.0880118196421591+0.0704820281692866i
-0.125063441059021+0.0152998047801163i
-0.101641488114102-0.0735784729135346i
-0.0420940260811381-0.0842426195236505i
-0.0128480846784545-0.0356151517162933i
0.0541961877590149+0.0599025167933425i
-0.000875137287969971+0.0991713659019728i
-0.0674532659950358+0.104632170766843i
-0.112218516120569+0.0704381546358141i
-0.144039676560609-0.010219789064542i
-0.08235466609202-0.0485116010790861i
-0.048164487715882-0.058336590150054i
0.0435060532477945-0.0100628889957768i
0.0350416899654438+0.0536377091258604i
-0.0523040540095512+0.0541994362983695i
-0.0565901257066851+0.0471756928331404i
-0.0807028726626638-0.0117832000959773i
-0.0534208335374716-0.0788699382553075i
0.028730106254833-0.0386967068274668i
0.0870042262310732-0.0327372066077904i
0.0777506991437663+0.0620148831144749i
0.0252569290374176+0.144705881198359i
-0.0279835006096402+0.155871838057703i
-0.104458588052726+0.149576273576827i
-0.115239695010027+0.0375415447507083i
-0.0631627237942779+0.00576869234169184i
0.00703794548964797+0.0151713213964295i
0.0185382099126846+0.0913072363843736i
-0.0566393590467512+0.132284327462799i
-0.118098852207911+0.0820283497833373i
-0.180639855257044+0.079028864572504i
-0.214702230076154-0.0127523110142182i
-0.139695808511509-0.0840814567635297i
-0.0303459942291026-0.111956261415169i
0.00381258561495516-0.104953151039696i
0.00379784469886022+0.0192174852160033i
-0.0569721693468334+0.0696487429137068i
-0.0975151097333537+0.0381457566222528i
-0.0835511500833233-0.0216625131554385i
-0.104257066750277-0.0729333952391262i
-0.0100911318293382-0.0816253414045831i
0.0883199848203985-0.0503213967820496i
0.0666230270669066+0.0522821843097045i
0.0143371476444804+0.129040125054245i
-0.0724824663811014+0.107763861475203i
-0.112671229765104+0.0705579773440568i
-0.0970655468616222-0.0174183681815368i
-0.0300408617433712-0.0668104737456352i
0.0557730115032628-0.0268543583080002i
0.0431303670870022-0.002212316152626i
0.0422515603635052+0.101819716243881i
0.00535572404601638+0.103270506898052i
-0.0965065862206014+0.0536350083068784i
-0.0890356036746029+0.012264294438533i
-0.0294108751453995-0.0730287492040498i
0.0389542681087245-0.0182244083982733i
0.0703435759223293+0.0335467643963952i
0.0483783821102909+0.0983291174324088i
-0.0619880865827123+0.168611504119816i
-0.13398783693576+0.143847279318602i
-0.141051413591685+0.0667121845772977i
-0.145686320269226-0.0337698637594142i
-0.0690448958211204-0.0671031048170234i
-0.0264863860799251-0.0316028818196924i
-0.00350597057332838+0.045269766645049i
-0.0788453949748387+0.0894805974748174i
-0.162335336861216+0.0867105654942748i
-0.142148075898546+0.0247829620547073i
-0.111328581209537-0.0641849050271603i
-0.0690313884941377-0.101024862987504i
0.00588660166369979-0.0950801989275058i
0.0680724632919492-0.000473769810049127i
0.0253482410167097+0.092352661768053i
-0.0457047550387947+0.0994558862820748i
-0.0730484820553692+0.0696686154055061i
-0.0669427410184193+0.0214693995525786i
-0.0804986500497972-0.0151301501319653i
-0.0057535041966292-0.0275559886247268i
0.0694932554291629-0.000992305664022226i
0.0108611533226921+0.0713246610075204i
-0.0491930301284583+0.101631831346686i
-0.100092394046687+0.0947985716600981i
-0.125879092696212+0.0415106715225504i
-0.101612715567185-0.0402207892291258i
-0.0432458976166382-0.0490460246754815i
-0.00568127023407957-0.0544165925004701i
0.045120470480976+0.00657338248462502i
0.0426031658436115+0.0935361661389486i
-0.0462342466771011+0.111058319002593i
-0.103875336746091+0.0826113952953664i
-0.113913844372176-0.0242006231541155i
-0.0484755742560317-0.0498815854449907i
0.0266341946865149-0.0476360121994562i
0.0527131922122887-0.0292680003923531i
-0.00349770830086807+0.0718503839575859i
-0.0725561782547585+0.0945709570143313i
-0.0863520747107458+0.0633575929975299i
-0.118436038024554+0.00161536825953853i
-0.104654020975056-0.0394017561776675i
-0.0301932995689308-0.0739777575531823i
0.046610480188541-0.0504082632533158i
0.0816471891835482+0.0590502541545961i
0.0525068721334589+0.115300289471425i
-0.00717840531971985+0.106573332427676i
-0.0829805961391144+0.0449604047797221i
-0.0734911044097109+0.0181251061605877i
-0.0385646744155817-0.0295266602332488i
0.0165206422752838+0.0127491588680817i
0.0578099143004043+0.116366914356694i
0.00262595477834631+0.12691449099237i
-0.0985905690701782+0.153244543271046i
-0.177184850066699+0.101117276581728i
-0.174786114591447+0.0516811200940986i
-0.156780010177693-0.00599434011813971i
-0.0455012406538441-0.0868962501594953i
-0.0116265233510789-0.0199481752564949i
-0.052362223980674+0.0435245428191573i
-0.0521952977571621+0.0418606031781771i
-0.106435802208852+0.0322788304323575i
-0.119977873216159-0.026587859285035i
-0.0922306796681381-0.120669104758633i
0.0014337052845193-0.107512646272148i
0.0708201555391765-0.0369473962929447i
0.0434023541702662+0.016882692099114i
0.00955248709321733+0.0991303346261663i
-0.0288211307163826+0.0916935577100664i
-0.0995809375752228+0.0564777127671304i
-0.141603439005621+0.0311122626082864i
-0.0647091328326904-0.0331995050774337i
0.00239185524894908-0.0455707076547899i
0.0120525070123261+0.0189476608161187i
0.0155032185308446+0.0550059601375358i
-0.0578851358873966+0.0722341248993515i
-0.129128273679184+0.0962019701758945i
-0.120275628524476-0.0109947356109632i
-0.0758223166628003-0.0883282413030759i
0.0115866890593472-0.0437717799421213i
0.0650871557585578-0.0288987868237636i
0.0511686599810469+0.0326181768915262i
-0.0149921019567354+0.105958334962812i
-0.0494268177148661+0.11555357912494i
-0.0522675948973574+0.0934425611878383i
-0.070023280802125+0.0155781294266104i
-0.0255366785626431-0.00920355987394864i
0.0210159949272002+0.0259544440012866i
0.0339064072126397+0.0766057603414974i
-0.0382450243835483+0.133545363164298i
-0.122360991550464+0.117775759838532i
-0.163069020750164+0.0805661566106995i
-0.155541915042004+0.035837209795349i
-0.110574563749047-0.0467146886334883i
-0.0656740811028472-0.0758741748664508i
-0.0131258403358209-0.0172469450579341i
-0.0302989971086331+0.0460611414297677i
-0.0721004784461314+0.0740892767484085i
-0.0947034557630775+0.0212926089035603i
-0.120590927545355-0.0430985094504328i
-0.0693367209692212-0.0796805759274675i
0.0107959283147077-0.0828684125457795i
0.0502297147547004-0.0232925657609395i
0.0977395009883356+0.0513922181501416i
0.00278983408529701+0.110898675695144i
-0.0795542545892527+0.072950727026446i
-0.080621266802526+0.0218877554374127i
-0.102881109088119+0.00172810482012166i
-0.0492732245957517-0.042694037976964i
-0.00969106808728806-0.0301818968417093i
0.0227555894198396+0.0126260224555467i
-0.00791417393427248+0.0689035019606431i
-0.0717303562813372+0.115568319913406i
-0.0964819550177987+0.067661866411341i
-0.122825971595631+0.00657228500466074i
-0.0971427561743679-0.03770902802888i
-0.0328905894938699-0.0404245044675365i
0.0284208854919705+0.011789041907895i
0.0225446328969146+0.0753651895274536i
-0.0238502160895199+0.110808034818003i
-0.0943963810566792+0.0895264453688676i
-0.143331022870061+0.0318793557255395i
-0.11362974021134-0.0294648206033169i
-0.071928875960478-0.0207969528127024i
0.0133523095187394+0.0124953873919989i
0.0513523188849567+0.0388174873688025i
-0.0263254248211112+0.0753555415123874i
-0.0787619059494017+0.0930977540013787i
-0.108690684854367+0.0554816757866391i
-0.110061362997312-0.0357394656967819i
-0.0707520235096057-0.0672175659223734i
-0.0116744254746049-0.0189825606031879i
0.0366910784989708+0.0161444003059499i
0.0010340371175457+0.0612332114932298i
-0.0572533895626552+0.118998592548509i
-0.123260460033809+0.0877836579713498i
-0.1356951325587+0.0140280565081493i
-0.0856770536064687-0.0339429402646307i
-0.0881962549130476-0.0635175427059315i
-0.0202148140026185-0.00393723234797825i
0.0304264247963425+0.0536962643094745i
-0.0696831906478076+0.0572600891307883i
-0.124735002526968+0.0448984065841808i
-0.142806129614399-0.0164209553270798i
-0.102774239696276-0.0497910477829651i
-0.00146120162682839-0.0586577381206982i
0.055707230661132-0.0465753881970856i
0.0366131549667345-0.00237842473996268i
-0.0154578438033322+0.0764176399661903i
-0.027181278942225+0.132118629684915i
-0.090944202278795+0.0769062010674688i
-0.106376802857667+0.0119500865523202i
-0.0420845809362447-0.0160449809971285i
0.00908142468773817-0.0155133382112372i
0.0265947711981219+0.0213546808183766i
-0.00584228870862943+0.071909144700235i
-0.0834627239710551+0.110874799710583i
-0.15863893242251+0.0726182929123845i
-0.147733942319547+0.00606274613366581i
-0.0845513345475865-0.0513866304230693i
-0.0136280172888705-0.0932640143682748i
0.0249361002334235-0.024703298925137i
0.0212454915731095+0.015408123302117i
-0.0239474112294046+0.0195183017335708i
-0.0502685945892786+0.0705610070742507i
-0.0743087964823269+0.0544039749601653i
-0.0608853697460781-0.0193885755520824i
-0.00391661686345163-0.064245688026336i
0.0170234723087773+0.00919579088230447i
0.0481996393173136+0.0946205211849665i
0.0130498664075265+0.136340829848026i
-0.0725471562357532+0.143414662168412i
-0.137989790630876+0.0750058221442008i
-0.150646281592298+0.0255156747277032i
-0.10532357891874-0.0162325669844768i
-0.0638791455247738-0.0237086369055476i
-0.0065339337016554+0.0301160521230595i
-0.0304811544138208+0.0749503079942093i
-0.0809360642844169+0.0809293201461304i
-0.109431277410359+0.0159363807548187i
-0.157600709653959-0.0371790430301239i
-0.0726907448322061-0.0877994854978087i
0.019810407628206-0.0865922067112678i
0.0452572615776795-0.00542299683247204i
0.0432638605618868+0.012582468682312i
0.0178032714200445+0.0587609457771722i
-0.0625560195480561+0.0862870134826364i
-0.0923019167000777+0.0518970063247561i
-0.0471551831941416+0.00931496136725329i
-0.0581643755777086-0.00962039415353265i
-0.000198214292563262-0.0130842662456747i
0.0101301596176896+0.0352946538391565i
-0.0280831197183497+0.0946869168166429i
-0.072909003430091+0.0678426901701783i
-0.150639290466833+0.061013394786447i
-0.127874573278341+0.010937079397123i
-0.0715409936461118-0.0297614613846395i
-0.0421033414526521-0.0612331032144611i
0.0182925311571376-0.0370207526316971i
0.0172607396136449+0.0232822896468102i
-0.035235083673678+0.0502924480545998i
-0.0418978052877251+0.0823128174513669i
-0.0820306963786085+0.0091585158050199i
-0.07029717020416-0.00889789249155511i
0.00796838066930877-0.025609628767632i
0.0276995308617615-0.000294411033391218i
0.0268011387641076+0.0759255408725355i
0.0168711904128171+0.101711239752832i
-0.071778029606236+0.131430177669547i
-0.134366274524299+0.0683325395060094i
-0.101807205663556+0.00820588611447312i
-0.0674503317214498-0.0242141628547096i
-0.0211802984862777-0.00791867988859793i
0.0332743714891067+0.032225620817492i
0.0235245608694073+0.0810346675374263i
-0.0818474712857422+0.0893357276077301i
-0.113438541340891+0.0506945897686791i
-0.092772650966328+0.00705259459463073i
-0.117414354370497-0.059517039514019i
-0.0345803232298709-0.0560408176003054i
0.0172132187911228-0.0245353606071576i
-0.001828183211851+0.0136504813364411i
-0.028537756208352+0.0826107469508291i
-0.0787681836093221+0.0947446239174275i
-0.0988773913009434+0.0263795997735604i
-0.0980085342171429-0.034346060621046i
-0.0478558662491529-0.0837727614592472i
0.00782178289835746-0.0517642219154276i
0.00230090388052952+0.00431241471007505i
-0.0309525418605887+0.036353428660403i
-0.0518827252817242+0.0587253430261443i
-0.106954474870724+0.0219105421059234i
-0.0980576040003364-0.0148021358804967i
-0.0535115419238414-0.0476016859231561i
0.00101517272058817-0.0265701721564224i
0.0722498423055137+0.0306767462925879i
0.0359329563747856+0.0777709279956992i
-0.0302952235906111+0.059721757257173i
-0.0633785589887941+0.066362009411357i
-0.0618847989207942+0.0395012408937044i
-0.0721789499397648-0.0600920871156614i
-0.0269478754871742-0.039818572747016i
0.015449189618071-0.0328984528252428i
-0.00913336770950528+0.0419542881076906i
-0.0203081168564413+0.109058972053965i
-0.0792745836234011+0.0930098187208863i
-0.103596688551681+0.0613376194781578i
-0.0800274895435582-0.0079205707034516i
-0.0536333804320321-0.0265722658389099i
0.00692160793906126-0.0160695739986003i
0.0165635393335147+0.0371010292995761i
-0.0386802019411827+0.0457673665925797i
-0.0829200327258419+0.0706931494520622i
-0.138183461469475+0.0721267144653415i
-0.15331163084124-0.0234231874626691i
-0.119345998080459-0.0649613867144465i
-0.083136040854106-0.0552375451129559i
-0.0158513227109057-0.0183201761305389i
-0.0230000756887438+0.034501545407581i
-0.0763874061014646+0.0363491945268036i
-0.0990618781694585+0.0215406193037326i
-0.0971047047387027-0.02136780335921i
-0.0572384093662136-0.0789497792533211i
-0.017594549391749-0.0793869135255337i
0.062206206663825-0.0460903754394329i
0.0956438823512695+0.0341965601122467i
0.0103460974814421+0.0526112094929061i
-0.0378224905165172+0.0883827696122054i
-0.057088589209227+0.0988365164045838i
-0.0728243759726813+0.00327066740137558i
-0.0403699559318116-0.00717357967723756i
-0.0253575982353926+0.0246940093325254i
-0.0105977248863337+0.078441258730532i
-0.060366504892658+0.112490490662316i
-0.105784371033+0.080065767508556i
-0.124107027192032+0.0403039981337603i
-0.172274712765996+0.00876778110072859i
-0.095163848555494-0.0293670099358111i
-0.0548624615721022-0.0598299825763589i
-0.0288374824215875-0.0332747385776241i
0.0127053629362159+0.00652685419662264i
-0.0376500087928525+0.0409724013034738i
-0.0435948736468363+0.0631514604139631i
-0.0646017349476873-0.0194430553202709i
-0.0627019264302466-0.0459479764044776i
0.0266430908415036-0.020903350764947i
0.0541335312075355-0.00756203790774699i
0.036429461291991+0.0769339082294744i
0.0237810252825754+0.11207002530838i
-0.0286596320395879+0.124434765655342i
-0.0670581252585432+0.0614273493734832i
-0.0847226567982255-0.00757116368729515i
-0.0651203086128946-0.00985355409693752i
-0.0227762265944193-0.00277652181195713i
-0.00307059841698594+0.0186689679745925i
-0.0221576819485053+0.0514158241485733i
-0.0781864568869245+0.0636680506516785i
-0.080558276912644+0.0284157631743358i
-0.0832574680925458-0.000161740460652719i
-0.0853017514933018-0.0485720084610293i
-0.0290543778070437-0.0569335227635177i
0.0207756777475025-0.013801530790584i
0.0279846929707741+0.051756949636904i
0.0128184411032465+0.0677436827149926i
-0.0460574446249942+0.0723763107684657i
-0.0822132009923764+0.0625715396226654i
-0.0890857958818761+0.00139356414527584i
-0.0956756245992754-0.0405281479974229i
-0.0199537929004797-0.0237175479543717i
-0.00128738338510179+0.0259670212611776i
-0.0530473301205329+0.0295171062685758i
-0.0929818993185253+0.0716389610577973i
-0.124243265900392+0.0205640909230823i
-0.106919531792982-0.0592111364096869i
-0.0763417321619169-0.0818931920505973i
0.000819971354941003-0.0814809913769938i
0.0496704343875455-0.0111602605467723i
0.0300617608729709+0.0153412113035148i
-0.00758850068600518+0.0328342799880074i
-0.0490074834977066+0.0376394908207606i
-0.0322690783244316+0.00305702551628097i
-0.0224700930430255+0.00181257677269857i
-0.00956795530148593+0.0219814208470637i
0.0106894590305284+0.0313556256222087i
0.0521272227997141+0.12217266795822i
0.0155884606407538+0.147272720565285i
-0.066267718994365+0.122389768481544i
-0.0694301657183374+0.10021232930901i
-0.111822185930492+0.00754014505513729i
-0.0610168836044481+0.000385450042066867i
-0.0432336315913113-0.00619178328103292i
-0.0685665770329964+0.00131076772674803i
-0.0529153758406072+0.0410185968263257i
-0.0790506296417977+0.077482515112485i
-0.0672511130751245+0.0660412579024998i
-0.128050960854605-0.0356876402638043i
-0.0820320755156914-0.0780710071955164i
0.003477607868834-0.0490720696922714i
-0.000427218053260373-0.0329740834938239i
0.0417783700210835-0.000880426986803343i
0.0017484948867724+0.0415353766542997i
-0.0706337805116415+0.0246757466546972i
-0.0889559183353588+0.00755543890870419i
-0.0749603638246164-0.0351192449523284i
-0.0566175262952347-0.0358755277331127i
0.0176954521436119+0.0551364919889174i
0.0155270794565623+0.0786589436752459i
-0.0218071997203566+0.0711725017717343i
-0.0219336354796385+0.0825718023572236i
-0.0734828786115926+0.0411538771245678i
-0.0878153534843142-0.040812283640475i
-0.0863563699196676-0.0371087395626216i
-0.0178826766448774-0.00885731235292118i
0.0212257649822716-0.00383882450918105i
-0.00454238209924974+0.0519754892626268i
-0.042494354448748+0.0722229452424011i
-0.0872387262620391+0.0503224362637897i
-0.0648864083312449-0.0160503014113024i
-0.0475560265599178-0.0303892130025125i
-0.0159071866193089-0.00601658494571013i
0.0426621290960573+0.0240267815785712i
0.0437480374374209+0.0694862796922408i
0.00599304303978177+0.0801651485259067i
-0.0469308585341966+0.0846188058615322i
-0.0714093461543547+0.062857944976262i
-0.0538726513075104+0.0519149518540934i
-0.0259737360147496+0.0153514983038845i
0.00110609592727765+0.0358336811509814i
0.00297908909612511+0.0423171614335218i
-0.00215664621123322+0.0679540362530894i
-0.0792070973290324+0.115283981385424i
-0.138346802602653+0.0303311470627097i
-0.0935167821444554+0.0228461394292844i
-0.082091687829498+0.00997473026954853i
-0.0358827492301348-0.0273839963261121i
-0.0230785573316944-0.0113105188687232i
-0.0187530762020448-0.00811697003353148i
-0.0287905699570989+0.0225613178081484i
-0.100084215163654+0.0116651682097975i
-0.0553921248789573-0.00242376271811422i
-0.050770645123328-0.039620386994355i
-0.0381822617881061-0.0547109228300941i
0.0125276233236013+0.00984281774984143i
0.00977776747451579+0.0383782188140482i
-0.00439288885496344+0.0627767515093547i
-0.0368733661549069+0.0720870662839441i
-0.0474455566996178+0.0622712516229046i
-0.0588890425165281+0.0397006485689879i
-0.025559030862347-0.00537079968663807i
-0.00487941510202333-0.0208730062508264i
-0.00620087127515432+0.0232136691874767i
-0.0413703594813596+0.061146303062731i
-0.0992904702306157+0.0663770099716638i
-0.0977208380952576+0.0451374445478516i
-0.124871994564095-0.00196398776950372i
-0.0788710921760848-0.0466716927470067i
0.00470240543788596-0.0322104404574708i
-0.00153681777480158+0.00837170658970583i
-0.0028753215687952+0.0332446160839342i
-0.02892948466213+0.057172494006802i
-0.0695897395581157+0.0123832567457181i
-0.0855843148131553-0.00185620753146674i
-0.0682461162962579-0.0261872116196114i
-0.0152214684976988-0.0440649968607786i
-0.00228339200306973+0.00581543066077926i
-0.0183994200502355+0.0516960296055423i
-0.0233743662009228+0.07780862200812i
-0.0376488231521325+0.0528112595088873i
-0.0811032847266238+0.0404468487155861i
-0.085153321702301-0.00742700964012071i
-0.0604080212808887-0.0502218597507416i
-0.02316118850054-0.054727861096387i
-0.0067112013270688-0.0110632616062802i
-0.0338006735591526+0.045090236659727i
-0.027134370669156+0.0349092463743388i
-0.0398467273499844+0.0207902119910981i
-0.0827888902081619-0.0183763836244275i
-0.0436382259617543-0.0261377975167999i
0.00103325026051575-0.0219897799252741i
-0.0268609030272578+0.00603640778816346i
-0.0125974546619495+0.102584717560897i
-0.00100211039114708+0.113788367373288i
-0.0676561350213629+0.0912537918885638i
-0.0942347040012501+0.0490197864566923i
-0.0672620982150698-0.00246126480898025i
-0.0568392638352732-0.0102796652064256i
-0.0474386679482914+0.00866229001162352i
-0.0603015924761114+0.0949309852631655i
-0.0718158124905079+0.0749943513029904i
-0.081438731201686+0.010434075160047i
-0.0925619507477242+0.0163446010245475i
-0.103335231949172-0.0447657692503188i
-0.0727873736665628-0.0884002826784033i
-0.00797957651266127-0.0428145398115554i
0.00448557903477492-0.0163224143482454i
-0.0164816938019152+0.0139112954099704i
-0.0327879389971577+0.0153910696115184i
-0.0382865867194077+0.0160576208780972i
-0.0414195842485177+0.0168752137234386i
0.000368811008957994-7.27976342237174e-05i
0.00329373756364641+0.0251456746674153i
0.015481495389134+0.0418561096605232i
0.030442306078962+0.0789865682260771i
0.00200305652429262+0.0389519795617403i
-0.038730100391938+0.0376114714112814i
-0.126316810160965+0.0603033156878753i
-0.103068238433063-0.00596535305055787i
-0.0566012017928624+0.00573235869028571i
-0.0361648768958691-0.00121382923266954i
-0.0213740516605161+0.0188872341855863i
-0.0302202976253272+0.0351586068244936i
-0.042794832883092+0.00936960158093687i
-0.0882057466567558+0.0276529430406999i
-0.0666041717383428-0.00583255550217007i
-0.0197520123109138-0.0232285097181771i
0.00107280973577425-0.0265369574298441i
-0.0144114679807206-0.0123389166439187i
-0.00750017063272447+0.0511065702818094i
-0.0115922017534722+0.0724980655151012i
-0.0818192579381174+0.0390328647227817i
-0.0800320838159622+0.025955891115592i
-0.04935580638347+0.00337822207621481i
-0.0517446567814074-0.0201510498095848i
-0.0284393296660211-0.00732162339103937i
0.00896602726064177+0.00268065194570432i
-0.0276712324688065+0.027308330087722i
-0.0968557765371288+0.0161111201472066i
-0.0975456384573603+0.0232254486230592i
-0.0716181714659208-0.0244386708802751i
-0.0299844068450763-0.0627553573785386i
0.0176876331862682-0.00228032039511017i
0.00212471641651673-0.024229968155177i
0.00642140341983429+0.00110210433779359i
-0.0238267069804369+0.0297455344892134i
-0.0599250078691993+0.0290877939581279i
-0.0361513494460084+0.0229344182931019i
-0.0550731861765742+0.021401451439278i
-0.0320628068264799+0.0327484561132727i
-0.0257621156949587+0.00577542370152291i
-0.025918982036487+0.041373497935942i
-0.0673600539235898+0.0697726997087743i
-0.0912433757982407+0.0700259787733124i
-0.074575016937441+0.0327574637310193i
-0.100045687404935-0.00750296128648282i
-0.0423053219926445-0.0133182493907806i
-0.0495745393329112-0.014458033374965i
-0.0342587909041382-0.00549314380905794i
-0.0316816907942696+0.0245512575332165i
-0.0702789878452945+0.00119245627715275i
-0.00329372898236946-0.0110297434296258i
-0.0347454238991373+0.00790262074634776i
-0.0403460053853368-0.0200047841236974i
0.0189668045246636-8.92090060585465e-05i
-0.00775001983428635+0.00705795332252989i
-0.0053356946655871+0.0260554898241572i
0.00728403098363726+0.0710084120956799i
-0.0282815759656834+0.0460766521826576i
-0.053857688869973+0.0206909301313728i
-0.0463090716032504+0.0356466043098871i
-0.0504192839337039-0.00111971870947871i
-0.0485705766729347+0.0200178722497549i
-0.0436147786120463+0.0588817584956876i
-0.034669773821973+0.0234809257218242i
-0.0341990769920345+0.0593641926261214i
-0.0558471731289365+0.0218313504845188i
-0.0591096436196447-0.0456257311785836i
-0.0578306008087234+0.00293073637583682i
0.000238812251875857+0.00341706829735819i
-0.00143978695995797-0.0147793019034743i
-0.0582644544664785-0.00500157926635812i
-0.0590365412068393+0.000592434607185828i
-0.0383206039883554+0.00772067999019124i
-0.049515331843029-0.00576500171406301i
-0.0448977105029859+0.00187987778177853i
0.00425674928683813+0.0268863752447747i
0.0201922270370704+0.0371800664009163i
0.00739109214992714+0.00590432654881423i
-0.0254914918327522+0.0198567724866609i
-0.0461794913190598+0.0527787410722493i
-0.0530635453254217+0.01022976781859i
-0.0363609398753919+0.0203809944555808i
-0.029773071431383+0.056737389890719i
-0.0306345032019242+0.0573044284575605i
-0.0428231540475977+0.0335315319834481i
-0.0826155085866474+0.032372952273559i
-0.0561330286034603+0.042132431510174i
-0.0278471139690805+0.00626328233394412i
-0.0565243126067687-0.0224419842386352i
-0.0238944114015525-0.0311177356739664i
-0.00990467856818691-0.0171462082632747i
-0.0233151968113216-0.00475168658553391i
-0.0100456308110877+0.00141973074321228i
-0.0247800295535811+0.0196202740490455i
-0.0594543501646572+0.0370366971236817i
-0.0585190928514582+0.0404730952336097i
-0.0182924074485649+0.0255014578403431i
-0.0334822905273268+0.012525151148598i
-0.0106892397753826+0.0401516811301939i
-0.0233497661203726+0.0725517698514751i
-0.0185374186251614+0.046145697705304i
-0.0139600741396196+0.0346145028760787i
-0.0642770035254537+0.0257608606519696i
-0.0478542790056455-0.0100673785400504i
-0.0441043077445317-0.004917231323144i
-0.000578517011485511-0.0134555113726698i
-0.0202441249913703+0.0230218346372186i
-0.0257418035306877+0.029189518670128i
-0.0395183634007607-0.0138816588597291i
-0.0768168953158061+0.007531855813724i
-0.0388797845425409-0.0178134886352537i
-0.0623201608753118-0.0093841974561324i
-0.03706551606207+0.00877499945842744i
0.0148353992897303-0.0185282476866986i
0.0277249420044783+0.00725173446433807i
-0.00880033282662676+0.0364147083134297i
-0.0405158043844788+0.0315738776542179i
-0.0248825678690856+0.0233508100488311i
-0.0390627838955313+0.0035450503898268i
-0.0598053757502175+0.0165524919164697i
-0.0483461868196017+0.0336440143475335i
-0.028496808251409+0.0133731984391852i
-0.0468444417368288+0.0386362826630101i
-0.070561945295024+0.0446877628393735i
-0.0622826997516823+0.00576510620446143i
-0.0699680468170416-0.00945721581878771i
-0.0891415510741654-0.00864659646041095i
-0.0306519887170589-0.0210557476567247i
-0.0384639448744309+0.015489843940257i
-0.0562124513675561+0.0466699840107907i
-0.00818135142451827+0.014907058996593i
-0.0212112575281524+0.00341433614246634i
0.00928345263281157-0.0328788676680031i
0.0114330181544384-0.0193651134265934i
-0.0122374553714695+0.0340971185559173i
0.0143616360970977+0.0330595932071611i
-0.00401105780121317+0.0331546008159266i
-0.0219993530786803+0.0428911962098485i
-0.0395846514028286+0.0731723905559419i
-0.0759768339119736+0.0458109354273591i
-0.067281578794449+0.0300869698853415i
-0.0412768360410321+0.0558297214094943i
-0.047745112679845+0.0106977811558835i
-0.025763611597153+0.0321914459709013i
-0.0367467660567175+0.0278584911686789i
-0.0808695133413203+0.00433348771187963i
-0.0624729289526838+0.0196739885292076i
-0.0756528030645652-0.0279746574399147i
-0.0455714782624646+0.0014469985120852i
-0.0173482131019915+0.0205113353075459i
-0.0171891630240388+0.0254175722057439i
-0.00556619650147148+0.0558389259119778i
-0.002094513834258+0.0203090079183589i
0.0104958650584839-0.0130653371856536i
-0.0259148527563236-0.00515817515889685i
-0.0315049264393367+0.0154217573039115i
-0.0319595896181175+0.00804448804011682i
-0.0214259812829757+0.0257732820551899i
-0.0230056904668094+0.0256755813174255i
-0.0408880883692664+0.0368816291213035i
-0.0252404510396666+0.0308939303984552i
-0.0296290617170066-0.00849425946251206i
-0.033224156661625+0.0428964449462502i
-0.047466569087239+0.00946860702781378i
-0.0349081822750417-0.0121480881105733i
-0.0179433949515033+0.0301714689166986i
-0.0350545665401103+0.00569700590973279i
-0.0473287835042437-0.00163967088664208i
-0.0553438807135757-0.00557566523672516i
-0.0740300090984057+0.0139525594078832i
-0.0626007114900356+0.00870054392827916i
-0.00261881384097513-0.0104303533566846i
-0.0311903559157138+0.0275337763218902i
-0.04771241637871+0.0267764942891597i
-0.0335236109666436+0.00923099367229334i
-0.0657810090061792+0.0297690098268875i
-0.0558695397132544+0.030885939333669i
-0.0402692522367023+0.00120617655743117i
-0.0274903120834392+0.0147703566791881i
-0.00393788300181188+0.0359115242676323i
-0.0172999627455358+0.0132421135490275i
-0.0423428139740736+0.0316766638283381i
-0.000772671106868735-0.0026395702026023i
-0.0386435152640984-0.0244486374169542i
-0.0749865325991198+0.0128251739744665i
-0.0116324454741084-0.00447113060370696i
-0.0225927028340569+0.0062212557702733i
-0.0409692580225715+0.021686307933144i
-0.0247835766461829+0.0227525852859615i
-0.032870831415934+0.03912557170148i
-0.0469427563931438+0.0422470632517607i
-0.0250793444488931-0.00890298172248453i
-0.0131113858003492-0.0191818881044203i
-0.0309985561887217+0.00307193257564247i
-0.0300491589037503+0.0176312214623522i
-0.0104741455068696+0.0491033719133131i
-0.02047354169723+0.0106747351612852i
-0.0492486431129651+0.0210679852564007i
-0.0451852837005688+0.0401077469131944i
-0.0433253261086984-0.00469873373136472i
-0.0362832289854414-0.0111890944484575i
-0.031767522741201+0.00728499214559854i
-0.0393633556358619+0.0365320332916203i
-0.0237825465697262+0.0328035306352484i
-0.0168574600590477+0.0137713725434417i
-0.0121718659667953+0.0295919931187825i
-0.0378013407495279+0.0114724465220914i
-0.0486577112537119-0.00446086509501019i
-0.0143432838151809+0.01486811194666i
-0.0544701114058726+0.000999540861268878i
-0.064791204894119+0.032956282725147i
-0.0369545435407438+0.0139053253554041i
-0.0575894550921691-0.0236449848881297i
-0.0280697146795561+0.00599394315164005i
0.000787907283201204-0.0129093973536725i
-0.0270613866613104-0.0200685576011254i
-0.0309166104013237-0.00431570841287705i
-0.0184698102033033+0.0297615129976992i
0.00726503045861922+0.0317142169853463i
-0.0066870263201613+0.0163617410480597i
-0.0422200596294359+0.0184136859858809i
-0.0544748490360333+0.000709635675050344i
-0.0439529293262184+0.00414720985659235i
-0.0361926830195543+0.0145475259176407i
-0.0492195161516605+0.0312895655567153i
-0.027480582829381+0.0223697668659736i
-0.0411077958072237+0.00806728800948205i
-0.0142490662142672+0.0462539774581192i
-0.00612061290516797+0.0314251660199389i
-0.065336568788562-0.00193151542079965i
-0.0542646534298037+0.0209603495896593i
-0.0413555746555501+0.0195922633236407i
-0.075025187763693+0.0215268485006411i
-0.0448357299578632+0.017985269310956i
-0.00165702896769176-0.00272896609365554i
-0.0526805354814796-0.00237955124586292i
-0.0434353366261923+0.000919467252894669i
-0.0188898862229381-0.0009007164402666i
-0.0395058278598222+0.0113177180059478i
-0.00863681170808676+0.0261307370971143i
-0.0121461819783451+0.0177431185084198i
-0.0094590531325891-0.0162890271797637i
-0.00671096346369105-0.00939544459605132i
-0.0327364814238681+0.0460137769085889i
-0.0270114311204494+0.0387929576931968i
-0.0329871310089695+0.0193977573698938i
-0.0309984188260251+0.0254478765638878i
-0.0123229396239982+0.0593226392866158i
-0.00706282370737262+0.0209483274067425i
-0.0624584520208721-0.0247299669750832i
-0.059136657563365+0.0254035939424407i
-0.0155373560308197+0.0367096095801111i
-0.0466343504134999+0.0582548193509359i
-0.0276391048434348+0.0345221333084904i
-0.0200229729435303+0.021206020136219i
-0.0581241130703038+0.0239879206133047i
-0.00194231707604277-0.0208525843254793i
0.0155982138189726+0.0155840421897503i
-0.0424079946065219+0.0357915071630188i
-0.0472461344788425+0.0105714417945434i
-0.0374021409404863-0.0145277035188395i
-0.0247314142512114-0.018524091346726i
-0.0071509050556121+0.0212443013030827i
-0.0144619019609515+0.039425327585412i
-0.0184596918222477+0.0146900887737249i
-0.00723233597741084+0.0193039623516435i
-0.0153878154510614+0.038288676019071i
-0.0243363941350057+0.003968052388774i
-0.0277677674767603+0.0159112307781517i
-0.000402069647547567+0.0317703401361389i
-0.00821961876326632+0.00535254939441074i
-0.0380015194214326+0.0166539908501155i
-0.0643307079551742+0.00624142656223692i
-0.055396599601472+0.0128642978194013i
-0.00363312191438821+0.00116308820725288i
-0.0177874666842034-0.00532209278961137i
-0.00679158933526464+0.0285393245963727i
-0.021862839454486+0.009343029756698i
-0.0255035878823493-0.00231936956599488i
-0.0154839194673053+0.0151659158356219i
-0.0539377434053692+0.0311466581352685i
-0.0252077079889428+0.00934136170650871i
-0.0447599755448833+0.0132729325065586i
-0.0449274044021352+0.0154312228500502i
-0.0124333638389969-0.0022836927732762i
-0.0355474326991264-0.000782112008900297i
-0.0437447839750908+0.0299247935450224i
-0.0199109062728993+0.0393971973906775i
-0.0233872517356516+0.00794111311997576i
-0.046212751676269+0.0126194241661685i
-0.013380667986749-0.0258421146492501i
-0.0518245139042618-0.0262933323254129i
-0.0397499717282101+0.0117398007464109i
-0.0341681487468152-0.00812226503749869i
-0.0388344303183806-0.00184267475404949i
-0.00460852521961955+0.00641704710066199i
-0.0344514586397004-0.00564974871893552i
-0.0345679156878043-0.0100128328391823i
-0.0381193229591334-0.0132578458126815i
0.00867922263435662-0.00870991044974079i
-0.018040091036771+0.0114145613659271i
-0.019548418708708+0.0427731651907996i
-0.0020939419731127+0.00717990599912086i
-0.0418285765376271-0.00909992066889686i
-0.00931433002474486+0.0154564216387403i
-0.0553405085068129-0.0133434981087989i
-0.0346430391136851+0.00667043366080704i
0.00866797548040624-0.0167889561356763i
-0.0367584001235928-0.00824514242666837i
-0.00553353232553523+0.0530134872920486i
-0.0324532239266028+0.043156304053232i
-0.0713059739881347+0.033198853754563i
-0.0512862774972563-0.01167860432151i
-0.0543527729432201-0.0284242468582012i
-0.0137711875097192+0.0218668091895215i
0.00492071617153376+0.0223682168868811i
-0.00558160776935904-0.0134763626085286i
0.000802420439676267+0.0112194598626374i
-0.0362578229722136+0.00852183294830162i
-0.0601934857166808+0.00260088172866992i
-4.07104483347844e-05-0.00228452400184763i
-0.00801713203901688+0.0181333909584127i
-0.0554378395515604+0.038923995886788i
-0.0374000569033454+0.0206612115207176i
-0.0357900823474759+0.0419517443789329i
-0.033143912498951+0.00667068248238322i
-0.024543297877747+0.007569619155517i
-0.0381677369177648-0.00400771670312667i
-0.0557225305565927-0.0239599526660883i
-0.021450172999365+0.0124400828181682i
-0.023857406085689+0.00930820273549047i
-0.0513610213691325+0.0477723805493839i
-0.0162877676014985+0.0278349133328645i
-0.0268645397149904-0.0103101230341101i
-0.0663916537523548+0.0212463153668138i
-0.0286690284744112+0.0125968157150103i
0.0192306559212141+0.00264157036298409i
-0.0117246196448522-0.00426478806781188i
-0.00440411580513243+0.0304140741728946i
-0.000401253236024545+0.0375082760619261i
-0.0592997092768585+0.039081438484424i
-0.0648578854416775+0.0376979813047634i
-0.0419367890557719-0.00783268365179969i
-0.0444594811682803+0.00940630395444597i
-0.0436227438906382-0.0156300638101374i
-0.0263759789266916+0.0325174649490788i
-0.0267632433622396+0.0100970036314349i
-0.0269419608475709-0.0132264873076994i
-0.0140801471931207+0.0388480099913409i
-0.0369617373276267-0.0302777487712339i
-0.0413704615607819-0.00173601202607037i
-0.0208235275960793-0.00356339614511177i
-0.0223836137175336-0.0087778031006366i
-0.0243383242567258+0.0392175995837522i
-0.0245939112619784+0.0482792148989957i
-0.0273022517348675+0.00846357074173461i
-0.0414732082576656-0.0179525432101346i
-0.0303708209010334+0.0149072450444323i
-0.0158166735887418+0.0103089882581891i
-0.0185712382417891+0.00062929855659367i
-0.025116247440791+0.0339829887417059i
-0.0258865871751452+0.0469453600212733i
-0.0164758521146262+0.0203806635287113i
-0.0594827672733983+0.0380439379802264i
-0.0597750658727497+0.029370329388996i
-0.0101745985148527+0.0175310185689462i
-0.0323364391132072-0.000316079278526117i
-0.0387929019136608-0.00757675946931532i
-0.0288428920783741+0.0470270484037372i
-0.0623936249986441+0.0522452880462589i
-0.0805272743616076-0.0144893850526872i
-0.0616977809676795-0.00147914653889493i
-0.0276370086672386+0.0235899080001216i
0.0106094574043873-0.0211471337732247i
-0.0231854780958187+0.00259410052231144i
-0.0355660984785848-0.00180349505015858i
0.00307519051611891-0.00464668461988792i
-0.0498465322212961+0.0152536735404895i
-0.0557387579140918-0.014535409796836i
-0.0439452183472525-0.0169236297263358i
-0.0491225977631443+0.0106612302081883i
-0.00593214635931867+0.0233166880718227i
-0.00478370505786022+0.0270109458932593i
-0.0127651483652058+0.0387337785285782i
-0.0226298482204418+0.0356252223790993i
-0.0279495644891701+0.0106561898092681i
-0.0409424395610814+0.00675655159750232i
-0.0310885900294403+0.033305325928334i
-0.0240790551686317+0.0340379032074532i
-0.0326719358361379+0.0243879340986582i
-0.00586030731899428+0.0278698121935898i
-0.0304504609534527+0.0324979168496635i
-0.0623445452382333+0.024778369526808i
-0.0604182588353319+0.0185546487409402i
-0.0379320476261242+0.014555964483147i
-0.0180895371235407-0.00185986087336089i
0.0049445452814335+0.012539333450845i
0.0142323424932101+0.0424453297311145i
-0.00614655682057263+0.0248042457673569i
-0.0384699343515344+0.0275864401059323i
-0.0442878635105031+0.0284018994402382i
-0.0353031295567287+0.00479360576955089i
-0.0686746276430751+9.17099242020436e-06i
-0.0534824052641907-0.0338428331629349i
-0.0288166632316586-0.00902098208974345i
-0.0166705880908882+0.0463772484038768i
0.00644428978312986+0.0342007405974701i
-0.0424906144124934+0.0201489100552965i
-0.045622362184016+0.0334438460719494i
-0.0223938652378654-0.0375435109433642i
-0.0313792223186985-0.032951584742074i
-0.0182898610456856+0.0439539461343865i
-0.0100066020971916+0.0275495432266688i
-0.0174613933395908+0.0262078093001792i
-0.0377780087623474-0.00390066309590704i
-0.0222422662310193+0.00824525614888653i
-0.0176152901560382-0.00669448986273206i
0.00313827685806338-0.0111224928677869i
0.00889833650687647+0.0352648499817219i
-0.00865482974455205+0.0177363527646717i
-0.0199830891952105+0.0475832627624562i
-0.0509595739921572+0.0474824933970802i
-0.0367313913962883+0.0296555566793795i
-0.0052374793772117+0.0420987287036287i
-0.00810821129968504+0.0458097227543863i
-0.0803957853463778+0.0328270714362096i
-0.0701321875582145+0.0143122661714332i
-0.0229552829979224+0.032470737427932i
-0.0777312129214633+0.0527926702644256i
-0.0528692267015926+0.0120465885780381i
-0.045571727208767-0.0234068552810689i
-0.0811015295913626-0.0111230947633914i
-0.0442157691497326-0.00868677257788272i
-0.0326554963679546+0.00182761438015931i
-0.0136177007036136-0.0145162305996752i
0.0015061791663093-0.00371483438606262i
-0.0470953000921851+0.0202366245090822i
-0.0259086103000772+0.0202343062949649i
-0.0170672946289082+0.0352672717898913i
-0.0270629332568982-0.0127667293927565i
0.0112910693290011-0.00958171355124691i
-0.0316778925247521+0.044087056102436i
0.000196114517575887+0.0394383547645704i
-0.0293033088708726+0.0308730644842188i
-0.0997313781985343+0.0142282058029628i
-0.0309145876602077-0.00565426304472499i
-0.0396976399705308-0.00101160752744258i
-0.0395971156440918+0.00891142109832567i
-0.0063930932739836+1.91126388125929e-05i
-0.0209255181257483+0.0267915527776095i
-0.0242783369406304+0.0455249994968718i
-0.0599828365389874+0.0200387868581995i
-0.063692386994511+0.00187464272321008i
-0.0362083398491287-0.0230616657201462i
-0.0245415256314664-0.0192612993963227i
0.00499219521898542+0.000958138469006361i
-0.00992496977030528+0.0367087810109364i
-0.0266002222610312+0.0848681732247295i
-0.0313675714871047+0.0432918273235585i
-0.0527967761909919+0.0105802527693397i
-0.0545459454953271+0.0113843836268482i
-0.0204851633735847-0.0175663919918335i
-0.00429774283591492+0.00483932892372547i
0.0104398179595707-0.00434659587798112i
-0.0264427126059298+0.00275406801507181i
-0.0419117601144672+0.0819909116484189i
0.0036572640790849+0.047852068730534i
-0.0618391379505081-0.0174493560039669i
-0.0549538617128251-0.0123624374464836i
-0.00836660965547053-0.0350743001962505i
-0.0120572280962658-0.018488629712916i
-0.00266252609708414+0.0296798372247645i
-0.00471029620498202+0.00880686530394331i
-0.0179860962819798+0.0066131421879276i
-0.0387205055941662+0.0300500969650443i
-0.0297149750947487+0.0197084707867787i
-0.015780212803368-0.013146068008836i
-0.0140817900990314-0.00884739666763172i
-0.0129062257832418+0.0430670556825462i
-0.00848176550914324+0.0379072040627148i
-0.0446117905629566+0.0513479911932235i
-0.0724150498909812+0.0490322568405978i
-0.0720968533955953+0.00354529423248842i
-0.0309578475616159-0.00464170413613892i
-0.0203358055715583-0.01643575622975i
-0.0183558019852086+0.000762448466647605i
-0.02164425761529+0.0106333226573609i
-0.0576348169391899+0.0160126152564733i
-0.0697111531750416+0.00974966132820348i
-0.0936296431766442-0.0171979722383335i
-0.0674838466150817-0.0210189747748749i
-0.0723605709771803-0.0252799005895069i
-0.0242680309092355-0.0106301269258123i
0.0081899558829252+0.0181717448082594i
-0.0489463049453676+0.0190973477644903i
-0.0382446440890556-0.0214700492735498i
-0.0416018967341923-0.0216968815585212i
-0.0312695178889117+0.00536678291039636i
-0.00258138696719066-0.0151826606517343i
-0.00296882457200814-0.0166616598689012i
0.0363019934480358+0.0147531022361988i
0.010951014268306+0.0484917429189209i
-0.0493230762476752+0.0454734788333606i
-0.0821896415347322+0.0284927668359797i
-0.0694133108620883+0.000528033809164043i
0.0020168588765305-0.00833283349606529i
-0.0181172041157971+0.00750905415584417i
-0.00481598206378083+0.0197065270567823i
-0.0141348864528808+0.0449112969101324i
-0.0693894583788383+0.041579622103128i
-0.0911137449147099+0.0167208981690709i
-0.0772714070158456+0.00500294519051446i
-0.0155229412105612+0.0191037164665965i
-0.037003517408056-0.0156020703540153i
-0.0349410772150954-0.0164849703620482i
-0.0200252948029113+0.0209068374746894i
-0.0319389624053566+0.00940932286456926i
-0.0597694826906295+0.0349737505033861i
-0.0797582011147218+0.0152152282591983i
-0.0281087639285248-0.0228016948719099i
-0.00371035193087293+0.00160442445271528i
-0.0383844603837824+0.00926422653641394i
-0.038826740988564+0.00305114905215065i
-0.015060012673501+0.0436298807675144i
-0.0258907705129173+0.0588106612905316i
-0.0418813965974207+0.0287973091292759i
-0.0441133128475288-0.0152434895801207i
-0.0134987810972678-0.0660470554708412i
-0.0180451851751138-0.019185074441664i
0.00679640824502553+0.0101119337233818i
-0.00877669905514663+0.0370990757901416i
-0.0294257299206381+0.027652639614726i
-0.0103358930884366-0.0223882983450875i
-0.0647039176609612-0.0196315259978265i
-0.00826874283831204-0.019997448990482i
0.0187889830787229-0.00425676751605327i
0.0407274799288918-0.0261390335760277i
0.0434381466909287+0.0247965966782349i
-0.0526166174686343+0.0506211159039372i
-0.0206133083127959+0.0324300383271833i
-0.0685951805693363+0.0755175998269575i
-0.0961378696411814+0.032084378575813i
-0.0271062511233563+0.024631127532048i
-0.0224861291398733+0.0230133029580522i
-0.00669786882292079+0.0156192875367679i
-0.0242426823220714+0.0721000193522042i
-0.0492661847002087+0.0362703380615134i
-0.0890170850192845+0.00630326275274483i
-0.08438744296047-0.0118097320272074i
-0.0377676981121416-0.0526469496297632i
0.00899592992364044-0.047024815495292i
-0.0112700219966422-0.0288686299152744i
-0.0438754630957929-0.0229544323240285i
0.000113763569338042+0.0248962073426104i
-0.0441818392820114+0.041804394973978i
-0.0443875571484704-0.0100161233450024i
-0.0148931200444157-0.00835377180272209i
-0.00370211693540894-0.0189284390934221i
0.0187077811177295+0.00975259980257895i
0.00816427499591398+0.0459246880553598i
-0.000133148722101322+0.0248562852967032i
-0.0376218009361541+0.0548305447288033i
-0.0391417687192743+0.0296537594434479i
-0.0580882636527963-0.0292027861032372i
-0.0537661461379488-0.0131440744693567i
0.0081455478609797-0.0111373277945774i
0.000317246558987084+0.0236148652908652i
-0.00295028951438088+0.0421633456315776i
-0.00863263123964943+0.0377765431097735i
-0.065711632239736+0.0430423310341733i
-0.0619538533801123-0.0172957587006208i
-0.0238741035629306-0.0298512802905356i
-0.0118053366699905-0.0460541930677883i
0.00568850245573125-0.0271782486041038i
0.0219827695713795+0.0646667438599211i
-0.00358391455330752+0.0472782721904038i
-0.0301071025581203+0.0478736689386972i
-0.0491016970681708+0.0851810701229927i
-0.0315739292954822-0.00741844641035441i
-0.0231529673577975-0.0253538597134785i
-0.0374426493280531-0.00879089518895189i
0.0171652214560781-0.00817920792830711i
-0.0185399242339573+0.0179222371505225i
-0.0493169382361037-0.00975165594699121i
-0.0508208583006787+0.00875965423868331i
-0.0639088816398038-0.0234460636286829i
-0.034088808954722-0.0448429640517381i
-0.0131338238419403-0.042424133465474i
0.0242719621769126-0.0102634345008233i
0.0321630101009014+0.0370752251949407i
-0.0156863824868154+0.0242142216020202i
-0.0315174772529029+0.0328872005223501i
-0.00452997320183592-0.0181147295729111i
-0.00789296893458325-0.00535159457137082i
0.0364847302395724+0.0102567308827184i
0.0170552197299263-0.028642405518946i
-0.0228376230856684+0.0268987594882559i
0.00286094765637111+0.0208542188495345i
-0.0320221434283044+0.0369435852174585i
-0.057289048672135+0.0466540974992374i
-0.0643748126694429+0.00332462197178476i
-0.0473335552724748-0.0152576514051916i
0.00392044529300526-0.0690810443826895i
0.0126324240692657-0.0183479021125579i
-0.0154365764093957+0.030143578853903i
-0.0593280733101657+0.0336888102462823i
-0.0669854574010939+0.027416764924999i
-0.0163892405921356+0.0170729333811417i
-0.0337960786786149-0.0156857155996812i
-0.0415212314838211-0.0392129892740459i
0.00642367661923123+0.0147776888581686i
-0.00150315554537358+0.0229930446705829i
-0.0481816970484276+0.0375099910183868i
-0.0763808934583523+0.0436432719911988i
-0.0461806286415064+0.0231629669736692i
-0.0578354097870198-0.0230518146756548i
-0.034146924947534-0.0380504614621636i
0.0150426809245672-0.0182033159418162i
0.0289281011952197+0.00152266828935517i
0.00710305346555863+0.0213643939509915i
-0.0524248471585222+0.0361884420463313i
-0.0444355849564202+0.0516410297180754i
-0.0640726244070958-0.00375366275923169i
-0.0227054384567076-0.0259663323271539i
0.00126473802778305-0.0241023865209945i
-0.0470121627529409+0.0130029041527076i
-0.0454318782656363+0.0510605932847394i
-0.0490564133854265+0.0246921247195331i
-0.0575096113263221+0.0175702416343387i
-0.0735060662731486-0.0317897617989924i
-0.0521360293419887-0.0414163257016768i
0.00130198746618927+0.0149752490129717i
0.0223072565680141+0.0112918807208364i
-0.00338074482121252+0.0103871492345609i
-0.0321110076393923+0.0383661937524166i
-0.043176308189667+0.035365261610484i
-0.0423370500668234+0.0169655030998874i
-0.0659609660910865-0.0145529102641969i
-0.036015704345485-0.0179977283784623i
0.0294530458995353+9.48973322315164e-05i
-0.00309335503755248+0.0234617074298866i
-0.0318845243725608+0.0490679139916881i
-0.0274817814690334+0.0430328007568421i
-0.0580433225182584+0.0332332363724894i
-0.0645712753484809-0.0159219408608077i
-0.00744666444627543-0.0118601682342319i
-0.0285495389554589-0.0241487027074388i
-0.0374377322627986-0.0196593904107272i
-0.0184321933469738+0.0583804401396274i
-0.0506760556673698+0.0182599504421462i
-0.0486951200583446-0.00195882915600182i
-0.0661692869526204-0.00432929384457527i
-0.0396604082684194-0.0458330791226015i
-0.0150858650507844-0.0522862205633585i
-0.0156168436314579-0.00958034667862706i
-0.0022290054305671+0.0229473996090679i
0.0343997627830344+0.0217769632139306i
0.00888911135146588+0.0357207671158811i
-0.0654327383443634+0.0183093341158989i
-0.0217519020572839+0.0218536294123895i
-0.0051873039086844+0.00580145782237699i
-0.0176183128376641-0.0332213627397559i
-0.00555435776571976+0.0143950181760359i
-0.0333418649835771+0.0749388755265184i
-0.0562907936806611+0.0709386615597483i
-0.0665088438222438+0.00492495656631037i
-0.0890104081410961-0.0121966480130825i
-0.0532925288243639-0.00656022378374793i
-0.0114116803151969-0.0430332911531287i
0.0138172601618616+0.00736785190719766i
0.038151916547005+0.0358595952012257i
-0.00357460389133049+0.0304851216048784i
-0.0489166001592425+0.0395185235584058i
-0.0793365821264135-0.00860206704416477i
-0.0639264215150423-0.00824136295499403i
-0.0167636582462868-0.0336637045690263i
0.0134487329892073-0.0385115233372526i
0.0186994943414002+0.0327996810366589i
-0.0174749374130557+0.0631903415874935i
-0.0439299359054244+0.0639286388951449i
-0.0593677824728781+0.0269019928707578i
-0.0711335072117988-0.0210967135089639i
-0.0307822833391298-0.0386597203574513i
0.00851520796983273-0.0288376254058343i
0.00807549396171691-0.00627126754082231i
0.00822806806280917+0.00752120288412443i
-0.0186255765061596-0.00266606255034361i
-0.0732525043411095+0.0141284108305993i
-0.0672915953251366+0.0052702778021974i
-0.0406853383455032-0.0362406652890664i
-0.01884105599358-0.0352527798568799i
0.018854673727864-0.00520111427031099i
0.0380965171420989+0.0490593729124744i
0.00817555657716452+0.0549688860322779i
-0.0527236939597751+0.046048241817399i
-0.0457596715692443+0.0290768931055756i
-0.0371363941352213-0.0485623700212955i
-0.0354824381179441-0.0453685098772003i
-0.0181438333271427+0.0109663429780561i
0.010832395436997+0.000710753229151196i
0.00222130507021317+0.0432720086676688i
-0.0526002976319646+0.0680938239871357i
-0.0832980831795673+0.000314907388866122i
-0.04686551864655-0.00808908090975022i
0.00637092333844382-0.0488520104232729i
-0.025439442966805-0.0297516536354041i
0.00752784603543962+0.0449239476141783i
-0.00442037636109612+0.0346528266434312i
-0.0487632928945778+0.0408650900556599i
-0.0585479362031754+0.00193795847284595i
-0.0597593506171215-0.0182794014797992i
-0.00744315461017124-0.0241672168889662i
-0.0262200843669218-0.0318400813370118i
0.00647720245994016+0.00863243893811745i
0.0136437058893945+0.0296541774624885i
-0.0265262008920328+0.0556420218277901i
-0.0364333837884345+0.044757296420471i
-0.0424519211553913+0.0044403519471057i
-0.00170730535645045+0.00240623081342747i
-0.00986577526290866-0.027328096214566i
0.0236348225577472-0.0369171132017896i
0.0349690144670662+0.0275597619929579i
-0.0353688513081647+0.0591302894183268i
-0.0339530170821504+0.0363376974559382i
-0.051166621648688+0.0392103484261774i
-0.0389665693715144+0.0157265722585245i
-0.0115674200461323-0.00585068779929384i
-0.0172825688145539+0.0370604024038839i
0.0211629610485721+0.0231993905049254i
-0.0210467505221383+0.0117586046179264i
-0.0287494365167656+0.0494161550324852i
-0.0582472351004018+0.0346553018785918i
-0.115785286967775-0.0278862785828085i
-0.0719002083870883-0.0661333044745683i
-0.0485410056539713-0.0196469524483448i
-0.0125008788956449+0.00882566838325908i
-0.0175371509680989-0.00775130148490398i
-0.0175516339983232+0.00266272178174015i
-0.0160349265288642+0.000908850984870964i
-0.0284608792163666+0.0064618448824651i
-0.00696612146124516-0.0175389772836378i
-0.00957944095525756-0.042517849810908i
0.0140800406056784-0.0171923161276688i
0.0394184691450836+0.0220509364526247i
0.0417211805818323+0.0646352023561973i
-0.00915273810225352+0.0888138216835656i
-0.0612182890350287+0.0556037994385111i
-0.0425569271589501-0.00907143139241629i
-0.0390065464070938-0.046011458154691i
-0.000152115662616704-0.006495381314946i
0.00772853711039454+0.0189826999579259i
-0.0296364155695242+0.0264100876570983i
-0.0331062487797992+0.0414064510775896i
-0.0462412442189044+0.0130280199321734i
-0.0492467898111269+0.0159189894939788i
-0.0689409129615668-0.0449976287268197i
-0.0474981591978045-0.0543652841258365i
0.0147886901341134-0.00270942145989168i
0.00623782828939982-0.00189199908151622i
-0.031382095978313+0.0433931897361834i
-0.062733782634248+0.0757566803587441i
-0.0904626403406305+0.0375627449655058i
-0.0435750600657433+0.0083290802995176i
-0.0315593374842971-0.00102351793039521i
-0.0365554632179841-0.0349630576385339i
-0.00657858156130046-0.00900991876932882i
-0.0133410786948923+0.0352927267142794i
-0.0517206521586902+0.0231694503664223i
-0.0961305456642152+0.0135205812245508i
-0.0930474209243384-0.0035271619340499i
-0.0341995028639304-0.0642127208700878i
0.0278962775600598-0.0428523917430278i
0.0267906479489368-1.03851518541164e-05i
0.00458824661693616+0.00437389462573355i
-0.0362878435980601+0.0252263536761954i
-0.0192544797908745+0.0264778158363098i
-0.00480205994583214-0.00803063855083992i
-0.0374999121675948-0.0464282426063078i
-0.0103532020600011-0.0110118190718073i
0.0112702280487274+0.00957558744344907i
0.0234444256106256+0.0403647794635666i
0.00189203503074213+0.0682190976922059i
-0.0521328046713765+0.025071882345228i
-0.05502560457339+0.0073142525809265i
-0.0572418613433806-0.0164265970272874i
-0.0246552070540738-0.0400700783425961i
0.0260090767651811-0.0230325518157384i
0.0276807241405802-0.00629734250940164i
-0.00106245642754959+0.0190777107707139i
-0.0457827449034919+0.0147988864397406i
-0.0426254125688253+0.0108166670498336i
-0.0387403724464544-0.00433715180158876i
-0.0217213677950697-0.0322032727423774i
0.000871829056790373-0.0314723968872106i
0.00688227703041159-0.0138006575812074i
-0.00230375651199205+0.0443901662867702i
-0.0321525721476827+0.0426417890334119i
-0.0575395245553594+0.0319444533237453i
-0.0609097670963843-0.00338960411612877i
-0.0286720849087175-0.0220756600014108i
0.0110068173863948-0.00192234044855138i
0.0177639140934767-0.00458434765994954i
-0.0171912685619221+0.0318898268461674i
-0.00941389802058594+0.0392770684362767i
-0.0220061618301203+0.0664460655560815i
-0.0469305198616817+0.0254927699666149i
-0.028803536676303-0.0044025412185521i
-0.0251273860925407+0.00127731572569312i
-0.00197727631611665-0.0393552489749365i
0.00751542677124069+0.0191817610637876i
0.000691534451902498+0.0557924270520652i
-0.0139255412383743+0.0548553282041208i
-0.0638868807275639+0.0518703160331843i
-0.103648589511817-0.000249162109167361i
-0.0623252538512702-0.030969763739685i
-0.000881919255982031-0.0387186963280016i
-0.00806354642944323-0.0368953245893532i
0.0113660719229188+0.00950729694482455i
-0.0112093798745028+0.0327656961945429i
-0.0562018737403318-0.00296653873724128i
-0.0491384743099846-0.0404737151402269i
-0.0372897771122613-0.0171575640576405i
0.0307211364132701-0.0347782637849092i
0.0323027207404905-0.0298128995961i
0.011506857782572+0.0114262812722794i
0.0172091802826983+0.0148063386481142i
-0.0185762763320069+0.0499960366550774i
-0.0345535923489512+0.00983979357753856i
-0.0714423083705443-0.00170437125672049i
-0.039630872720782-0.0240151125220222i
0.0143168798015187-0.0300123534435905i
0.0124597718297749-0.0105652604230014i
-0.0310329902860472+0.00869640016250094i
-0.0535991024585845+0.058555607359181i
-0.0439402886253772+0.0123383478467543i
-0.0793225308865564+0.00229392977909289i
-0.0194229841618436-0.0398659123000316i
-0.0115074472449474-0.0656055608255453i
-0.00894852535764408-0.014746010404309i
0.0327851395633294-0.0012076669853543i
-0.000776634263463904+0.00889282753843762i
-0.00832030060288036+0.0204932321816859i
-0.0472952116358437+0.0246594329946751i
-0.0704668618071743-0.0148998156496717i
-0.0387698135943291-0.027047269251089i
-0.000691908365432358+0.00586485153185062i
0.00789922462280166+0.0132330675894693i
-0.0231496137850993+0.0281125778760165i
-0.0491638634713237+0.0677432434027941i
-0.0732461001233524+0.0529636874412566i
-0.0967296098625768-0.0294204586452467i
-0.075384478642044-0.0592751552072941i
-0.0261237959869317-0.0293672167481486i
0.0073117677075879-0.0316620546257733i
-0.00374129185360012-0.0232328367341179i
-0.0294408426415229+0.00721623757168893i
-0.0409362737176676-0.00666745786185869i
-0.0504878677716312-0.0291200346008587i
-0.0350363919688358-0.0448781708539382i
-0.0262629576620367-0.0507251232606588i
0.0161244061311238-0.037541389666587i
0.0428861966240243+0.00613764965426269i
0.000465515338898335+0.0350299785408152i
-0.0142172454892959+0.034803286673089i
-0.0383125433582237+0.0161304791748369i
-0.0299992731558588-0.0251614965350087i
0.00951431656611827-0.0120840673719636i
0.0061214190245763-0.028305946043745i
0.00593335366957761+0.00183555680753567i
-0.0271014467994102+0.0614379683560625i
-0.0233936872488105+0.0517007549081993i
-0.0320217829772167-0.00061146107232132i
-0.0770125044184762-0.0437999613011791i
-0.0407142967024686-0.024860327467335i
-0.00469122541283822-0.0399502935573701i
0.00809624186831785+0.0127468752097165i
0.00174638472769008+0.0333722644832435i
-0.00651804330180203+0.00938516351133251i
-0.050938129404011+0.0505831889704942i
-0.0857960385213486+0.00982366625422608i
-0.0296553984966521-0.0467875432115182i
-0.0205144439294944-0.0389974921845092i
0.0042369493991994-0.0346253602633964i
0.0414986450334968-0.00860475357527844i
-0.0472102961835348+0.0398406041206775i
-0.0672040335717068+0.0634198213483631i
-0.0446291986778559+0.0445748168322945i
-0.0667345998833405-0.0150626648879018i
-0.00484586280492633-0.0577782799899678i
0.0207075264577235-0.0466922225705333i
0.00858608794114382+0.0106903286963125i
0.020372599085678+0.0257577308865661i
-0.0450995555816189+0.00918486922873676i
-0.0374501611131893+0.0138753004090563i
-0.0364170718679654+0.00416905751913384i
-0.0464643090366107-0.0295961885022819i
0.000251574340912513-0.0325374579288586i
-0.0153179524680321-0.0131690009364089i
-0.00425365839083831+0.022528725456296i
-0.0184650347300993+0.0532762140788601i
-0.030501112597176+0.00919312862639677i
-0.0730014635034375-0.0102492508532865i
-0.0616334472815641-0.0122116372840665i
0.0203406852458794-0.0621265041104265i
0.0167923756597452-0.0557297891010203i
0.0234250043817514-0.0127015909157493i
0.0174903643296485+0.0149880738327869i
-0.0268482605788564+0.0414143712970782i
-0.0566726320686141+0.0058488947085509i
-0.0294519548854056-0.0262955394662182i
-0.0112447209636381+0.000825956048780299i
-0.0129798455530177-0.00829022767418477i
0.00243091486011431-0.0103027109181121i
-0.0114132415076357+0.0433067609101755i
-0.0463738983141754+0.0394794469273915i
-0.0714174201864381+0.0280519699386648i
-0.0592859174469823+0.015350720597068i
-0.032621104421235-0.0427176055011744i
0.0123039821149892-0.0193921759185737i
0.0162841291986773+0.000383130918509308i
0.00867835712327803-0.00319793070099001i
0.010664278650501+0.0381655250679232i
-0.0310890772219523+0.0388365980165409i
-0.0348974961635736+0.0324140874248759i
-0.0229677797102414+0.0105915701253863i
-0.0235734424080199+0.000119689308926797i
0.0111542303781859-0.00473558159912669i
0.0343074328749757+0.00621343927379086i
0.0186591223288433+0.0400391663014461i
-0.0385473078361072+0.018582386524928i
-0.0913310547372673+0.0353192801415554i
-0.0684229028544227+0.00751611224737323i
-0.0497417340291015-0.0248179207044699i
-0.0163492783099944-0.000222538484569293i
-0.00778163365211751-0.0030697102483549i
-0.01057984146549-0.00072231321906306i
-0.0233565205729964+0.0240577180199658i
-0.0645660983999232+0.0249648866300875i
-0.0397496160627436-0.0212642531083026i
-0.0369146290312451-0.0403760960898144i
0.00832381655735204-0.066822256920254i
0.0630903880266816-0.0513233012532159i
0.017958713923225+0.00977810698651867i
0.0127309707166084+0.0271687749973733i
0.0208485116762181+0.0300604819512667i
-0.0522926394727896+0.0266171901183519i
-0.0333402843464508-0.0224190845256743i
0.0176898436460121-0.0615038846619529i
0.0129027883323297-0.019799287731127i
0.000612653573875847+0.0252597557480243i
-0.0257656965848355+0.0452916799671169i
0.000547015862385619+0.0433121170388602i
-0.0298882081769665+0.024926077456252i
-0.0536358838715852-0.0261088543427104i
-0.0406266887751746-0.054993876388319i
-0.026581531150623-0.00827847793599413i
0.0294503449781087+0.0031249546416067i
0.00984590270204304+0.0333771714227059i
-0.0386377203132683+0.0624324689459619i
-0.0745237600684185+0.0424719737231687i
-0.0716280699194384+0.0352772730033446i
-0.0403066135239216-0.000579219442583024i
-0.0267265572186406+0.000238106671259615i
0.000760500157964876-0.0242794959918129i
0.0130997357729521-0.00551233894613526i
0.0032282333974721+0.0723535984189672i
-0.0336525234939877+0.0474781178261394i
-0.0482396549208173+0.0409876797739468i
-0.0765297919701284-0.00508042742086592i
-0.0723882130796832-0.031634211990973i
0.0168241564109212-0.035259870035064i
0.0420487756308603-0.031942553243502i
0.00370317719151072+0.0387366121055848i
-0.00438285194661845+0.0297313047721302i
-0.0359076529031926+0.0378310380609794i
-0.0808908344008006-0.00417209518956353i
-0.0492104717769548-0.0318786431758163i
-0.00937245061312766-0.0011348326101373i
0.0307182159176851-0.031774342798077i
0.011816470343504+0.0260482530887848i
-0.0171200210428249+0.052841347121292i
-0.0329818504937517+0.0191468768840883i
-0.073592580766012+0.0184069398751659i
-0.0449441387572545+0.00011145360597678i
-0.0143300278035726-0.0199061741951661i
0.0025672532231959-0.0221161859606957i
0.00555110185437262+0.000605239511662428i
-0.00225524752868455+0.017901007016123i
-0.0160518371304332+0.0212834534635854i
-0.0378520075143573+0.0209297320207465i
-0.0409001219920019-0.0183453878871716i
-0.0278742932661696-0.0487716383566479i
0.0119621186640094-0.0326692657963011i
0.0425148706960298+0.0148795087003972i
-0.004160275780303+0.0426902825608717i
-0.0264341675777114+0.05529103460998i
-0.0337484922230144+0.0471043523220696i
-0.0605406279628956+0.0252175537927177i
-0.0282812392805905+0.0348680545188997i
-0.0202206686020542-0.0131997052680787i
0.0083692378063147-0.00633474589765286i
-0.00346763981516989+0.0210092993555552i
-0.035731610086108+0.0369661759925049i
-0.0580184897948862+0.0674937800401951i
-0.107169212454512+0.0415728152712557i
-0.0812042760315994+0.0112031840826623i
-0.0291103713351844-0.0437983683900985i
-0.00541002986974597-0.0158263414184586i
-0.00267075525763538+0.011319381641918i
-0.00573693226587999-0.0118026407876483i
-0.0208105944230894+0.0212619377015037i
-0.033054138614928+0.0190555939026926i
-0.0559652107783664+0.0163570427278016i
-0.0293693528093079-0.00785683557685603i
0.0300888107435173-0.0263400924305808i
0.0196441822666154-0.00785615111444984i
0.0244631452460266+0.00785732922819709i
-0.00448284531707737+0.0399603147972034i
-0.0636413569392922+0.0455603390490232i
-0.0294399493341852+0.0321038778426743i
-0.0256102690594098-0.0151008721150034i
-0.0104705447893438-0.034322363305538i
0.014559765682436-0.0157396856027077i
0.0249429864735519-0.00375075486851387i
0.0267814657029806+0.0310602857475118i
-0.020350499199701+0.0211291810555979i
-0.0530216673459036-0.00977766777765497i
-0.0537697496598225-0.0221269320856428i
-0.00521479751302833-0.0552145416529681i
-0.0028537017582988-0.0249713831184345i
0.0151425270936895-0.00453636331779011i
0.0111645382470778+0.0153114435300319i
-0.0366744586839957+0.0420660732508786i
-0.0299574155873654+0.0168155848637019i
-0.04848249828597+0.00706062783956069i
-0.0363826998920862-0.0310431025278794i
0.0146543748435804-0.015077485748173i
0.00245000999093203+0.00360471868924045i
-0.016867293259204+0.0301879300430351i
0.0041236799575362+0.0561135543827488i
-0.0314097181324775+0.0241426842041862i
-0.0556132685804041+0.0473060330732794i
-0.0237014830259301+6.7450433739141e-05i
-0.0282115380155348-0.0662258954119706i
-0.0238163732740045-0.021359574172494i
0.00702338817462143-0.00833151138372437i
-0.00312319288528356-0.0117247681949829i
-0.0554401803258249+0.0386298515056094i
-0.0624252846482315+0.0157993493861466i
-0.0553427753843452-0.0152682361878856i
-0.031475782682352-0.0405313935553197i
-0.0177101346716161-0.0712671993411265i
0.0182570234842754-0.0286607864216818i
0.055593824925941+0.0094989922097962i
-0.0437249397577927+0.0604229996989037i
-0.0623396216318626+0.0463094119079132i
-0.0339314677407763+0.000539204151846922i
-0.0493455229253315-0.0124840451557443i
-0.0113143844818335-0.0436232783711419i
0.0184368137448003-0.0244986530981131i
0.0115929382987077+0.0187413927121762i
-0.0247650779677293+0.0546928507656326i
-0.0325639735847757+0.0397278270309364i
-0.0470221242891517-0.0120506670440854i
-0.0754918045525729-0.00611859908609113i
-0.030597483255785-0.0245810422903739i
-0.0013705441462207-0.0252320221780143i
0.0026564382807444+0.0311287015748674i
-0.0210078753947666+0.0172718486716683i
-0.0427411349453395+0.0208040724069559i
-0.0254450946536038+0.0315748463775565i
-0.0575838202316645-0.0242984365201836i
-0.0311221524517175-0.0544189217088588i
0.0239645841687265-0.0603088169122849i
0.0247145336271744-0.0300934769099842i
0.0409930282562573+0.0132062700290125i
0.0263522743625879+0.0546460982211763i
-0.0322445638028478+0.0676417054846475i
-0.0559247279359575-0.00610361943595667i
-0.0201485450258114-0.0122489457025683i
0.00916443099055569+0.0101197709944624i
0.0217262364798173+0.00413666214988628i
0.0195984489440024+0.00626212432943854i
0.00345758878586489+0.0297532617728905i
-0.0382718474305847+0.0841104604452402i
-0.0579573554940478+0.0155202559453278i
-0.0136132066030469-0.0414556180874189i
-0.0233988303740237-0.0298535148831823i
-0.00567861151080261-0.0682539434670316i
0.0143396054245012-0.0228672301956716i
-0.0241701587518008+0.0235567543451658i
-0.00995661487529927+0.0137688724704039i
-0.0207967812224582+0.0212508238472549i
-0.049813305061464+0.00864251691945428i
-0.0380899377752678-0.0184220501799083i
-0.0374215740668649-0.0489851532408926i
-0.00207658980337262-0.0225699646129892i
0.0302574645067408-0.00154219089580208i
-0.00779320793810356+0.0212837303753772i
-0.0278670843371836+0.0268460516140256i
-0.0558249860260685-0.00344990465787568i
-0.0568502551546454-0.0317933543486141i
-0.0157088124757969-0.0392307978610519i
0.00377027292845156+0.012109507260309i
0.0109366606991278-0.00814772626937353i
-0.0191389295925546+0.0148250127401771i
-0.030018634493756+0.00853263774410522i
-0.0235598889261675-0.0543108334144444i
-0.0575068043292744+0.00493259823675389i
-0.0404894167385634-0.00260649151882076i
0.00760230827805707-0.0294271493306738i
0.0152791977979976+0.0123461620856959i
0.0270393384273759+0.0174552325789112i
-0.0149795901793368+0.0262054516882722i
-0.0517753673636053+0.0202622223777428i
-0.0624841340017235+0.00819547303809664i
-0.0590962866633411+0.0119689203752866i
0.00745945147860108-0.0111397254489741i
0.0209978180577042-0.00209430157888789i
-0.0102570267589644+0.0151573332698228i
-0.0138847105676585+0.0295192833897002i
-0.037405086509871+0.0431282042492089i
-0.0743669228754815+0.0251939281432032i
-0.0513403368633466+0.00534268842018912i
-0.0162317748070045-0.0112288190727786i
-0.00398012966237065-0.000957137947038786i
0.00832790229484338-0.012866701878094i
0.00322808565573759-0.000720825169370906i
-0.0203319499522737+0.034150481257111i
-0.0594275723874925+0.00761951098032806i
-0.0742503615112863-0.0227067264674721i
-0.0457216387212192-0.0292253899089985i
-0.0116965826098053-0.0133551067983156i
0.0100929212480637-0.00977447998108037i
-0.0197558657283135+0.0240742480782088i
-0.0310479196116107+0.0417929670766385i
-0.0270218794023012+0.0113302198299641i
-0.0741441433661353+0.00949838857995912i
-0.0345302009484677-0.0402553902706412i
0.00556648599266092-0.0590516711748812i
-0.00419738157598753-0.0211746029427244i
0.0251969609198799-0.00940810542764962i
0.00156371595832525+0.0188076884849272i
-0.0351504421008743+0.023541102593038i
-0.0593707408132598+0.0136183212714771i
-0.0688329376907396-0.00854314905241839i
-0.0160866150652665-0.0342664126484574i
-0.0026803578987558-0.0392647429669288i
-0.000613137464741569-0.010964416017337i
-0.0186094142414167+0.0330435293091062i
-0.0455807601352073+0.0230671961268713i
-0.0304592118397098+0.0232700400681179i
-0.0381315272757783+0.013348601048549i
-0.0267330274917811-0.0328314671256661i
0.00171718193355459-0.0346975772890006i
0.0121088347904143-0.00665528993513502i
-2.12182032668329e-05+0.0173647154340433i
-0.0317796295556423+0.0150301712450562i
-0.0498550451714423+0.0256923562894418i
-0.0364649845029553+0.014350414108663i
-0.0231558158506937-0.0353943941377909i
-0.0164486098321237-0.0124864549441548i
-0.0067592103889303-0.0132802717978714i
0.00273871071067849-0.00905725083818938i
-0.0150909656284434+0.0496001906180057i
-0.016451293864626+0.0170318534223296i
-0.0100689171220693-0.0131481882726426i
-0.0513040183555032-0.00561268801477193i
-0.0464329918285364-0.0169157547221224i
-0.0160625800246101-0.0176356940427641i
-0.0263469561868742+0.00100598469880266i
-0.0379681284456208+0.0543780469939379i
-0.0402404213880124+0.0303820148044378i
-0.046125919888048-0.0228252335955146i
-0.0627981370975916-0.0234164248288981i
-0.0542673979838809-0.0426106524646708i
-0.0361022646058423-0.033867710677395i
-0.0129693730450219-0.0138592104209394i
0.0225836081575084-0.0070405676608374i
-0.00261753469200086+0.0183518216334476i
-0.0428154345301289+0.0356241296601206i
-0.0421740941631942-0.00188311375928125i
-0.0390024591292195-0.0401683915907574i
-0.039822507830881-0.0332454412100779i
-0.0112692004353298-0.0312386509793527i
0.0275026656508609+0.00190313626866939i
0.0431404978415979+0.0238049945586668i
0.00572533510736461+0.0183797807726789i
-0.0364362519560813+0.00117304365316723i
-0.0457518481009673-0.0213520050321094i
-0.0259423571588837-0.00325863630545373i
0.019295580391696-0.0108830619339839i
0.00918662952802798+0.016430983288018i
-0.0108358525624738+0.0617260923015195i
-0.0556633709884994+0.0621465460741326i
-0.070159725789776+0.0265591359725145i
-0.0408038379006367+0.000539247723191039i
-0.0620335375201905-0.000161609568132889i
-0.0468824176459301-0.0101861759091003i
0.00801479717110893-0.03656248578186i
0.0469301577964388-0.044473146777285i
0.0100527841538749+0.0185972253471707i
-0.0153465633233553+0.0198095681504202i
-0.0120908339134571-0.00128548983345407i
-0.0281634407186412-0.0199315843126085i
0.00536922782464586-0.0528822345033821i
0.0217965224090062-0.0159505040941988i
0.0125664313546765+0.038563347998367i
-0.00589749127774101+0.0316659497975717i
-0.0347307890854949+0.013456471345215i
-0.0544240040278202+0.0335370358542999i
-0.0752165701752884-0.0118313509249297i
-0.0283882555258472-0.0497037628587363i
0.00847994707007051-0.0127925201949345i
-0.00290776679443864+0.0138572050670929i
-0.00205891025573888+0.0287154493216958i
-0.0359992859949524+0.0224120228120147i
-0.0266755853971823+0.017397565022277i
-0.0413600977292331-0.00433188187371605i
-0.0735775886669645-0.0362879693385583i
-0.0286730593462539-0.0204590217615355i
0.00141424599596433-0.0418852161563772i
0.029559430321402-0.00606266759720131i
0.00193061317152702+0.0394894682232473i
-0.0485877251555536-0.00148580152061808i
-0.0301658379342703+0.00887136627605888i
-0.0407046802492969-0.00927054983870428i
-0.0211287432606882-0.0362278761035199i
0.0165513018012861-0.0131847192931698i
0.00914825774538863+0.0224979072264246i
0.0324104917040472+0.0567197174345199i
-0.0193671861789104+0.0507136630323642i
-0.0480515919601344+0.0251018005520803i
-0.0280084620050891+0.00896620534346751i
-0.0446231236045561-0.0139212716684977i
-0.0299433590085655-0.0338178660369269i
-0.0156588737683047+0.00393810450449624i
0.0121372385640787+0.0299210637828323i
0.00637922114168415-0.000375665754575283i
-0.0186622782914075+0.0297948375718172i
-0.0369775270924029+0.0136630508128323i
-0.0559098565351016-0.0401013764936118i
-0.00251283537302746-0.00689019749433517i
0.0398073618101416-0.00255762706993137i
0.00108506733725422+0.0101650878462919i
-0.000447818004415619+0.0172962074512624i
-0.00591066314991153+0.0252098748355104i
-0.0423375241183566+0.0386513273779151i
-0.0392554708679988-0.00647280489835242i
-0.0255261305787904+0.00277287412483211i
0.00110160298698543+0.0222229853460894i
0.0125895757322187+0.00149359456827334i
-0.00290527876449395+0.0443919797213022i
-0.0259822970362591+0.0339149367920343i
-0.0376359588928573+0.00946573379619893i
-0.0554211441689221+0.0254157508355527i
-0.0528927103010725-0.0209607839474966i
0.0259295374873368-0.0178234985919443i
0.0471284239999755-0.0101235331428102i
0.016237998717925-0.00153565915738624i
0.0172666756737446+0.0187208773694384i
-0.0363830255724478+0.0198092591270244i
-0.0408529545332755+0.0164838748223632i
-0.0283953877575126-0.00521155650748968i
-0.0490880193745774-0.0325900879155232i
-0.00128061247180979-0.0325965645111939i
0.0121100156594272+0.0424106945159206i
0.0137290599378862+0.0266316856357132i
-0.0238060877992298+0.0119966351122275i
-0.0520713609954622+0.0194432809705983i
-0.0475446770387203-0.0483330432184664i
-0.0430672955220682-0.0131026678576382i
-0.0102740508852961+0.00465346537977659i
-0.00701788058254001-0.0140164658027335i
0.021571111206538+0.00626194888980057i
-0.0259935760966749+0.0253152649505689i
-0.0719590805404824+0.0213114170744628i
-0.0647755492158867-0.0180310015740333i
-0.0452012814146249+0.00935348625880774i
-0.00970809878543129-0.0164990934203676i
-0.00965157823569486-0.0443308939940188i
[truncated: 238,844 more chars]
