# Supplementary material for: Time-frequency analysis reveals an association between the specific nuclear magnetic resonance (NMR) signal properties of serum samples and arteriosclerotic lesion progression in a diabetes mouse model
Source: PLoS One. 2024 Mar 8;19(3):e0299641. doi: 10.1371/journal.pone.0299641 (PMC10923453; doi:10.1371/journal.pone.0299641)
Supplement: S1 Data — (ZIP) [file pone.0299641.s003.zip › SupplementData/fid_B14-4.txt]

0+0i
0+0i
0+0i
0+0i
0+0i
0+0i
0+0i
0+0i
0+0i
0+0i
0+0i
0+0i
0+0i
0+0i
0+0i
0+0i
0+0i
0+0i
0+0i
0+0i
0+0i
0+0i
0+0i
0+0i
0+0i
0+0i
0+0i
0+0i
0+0i
0+0i
0+0i
0+0i
3.20571978869829e-06-1.36064183339838e-05i
-0.00040394196087054+0.00194603972058056i
0.0271403233266636-0.0779693559367054i
0.100696855966483-0.0986318750019259i
0.024657564166623+0.110340120262497i
0.0916374020094622-0.170158684877379i
-0.0620618130670215+0.317471035390262i
0.0319489793521407-0.361168513528695i
0.003434738448401+0.329790823978609i
-0.0509046130867338-0.264821196566477i
0.22911420450022-0.0222663129455304i
-0.291185917451514+0.476553992528301i
0.468022442514302-1.01328269005274i
-0.603096567005066+1.80794684463653i
0.626561258985702-2.57011748345401i
-0.661118207552577+3.3496040065719i
0.475919037333621-4.01838599146103i
-0.13054280580439+4.44088400615796i
-0.626411542720305-4.57255250311041i
1.85320533691629+6.42221648918114i
-53.3222018469898+112.621935719023i
-107.289818762229+84.4954553483426i
-91.7195167460328-9.85455264923547i
-45.2499810622723-37.6713847160232i
3.45833890510322-35.893259194197i
16.9925143531499+8.2881645430387i
-5.4238870357459+34.6430136024822i
-39.4983974837314+32.6054771888103i
-56.7360367604393+0.569439318844969i
-41.4917169924573-35.9112839176369i
-6.16278915369643-49.829656423863i
27.7349725157374-38.5757400272075i
40.3926457112133-10.5411088340023i
31.1400977271275+10.0141718256407i
12.8722782183471+13.9406103447567i
2.21321529397181+2.42455220574627i
6.43765747832907-9.83448691094165i
19.514321361788-10.659559718948i
29.2094987368548+1.93895081261145i
26.397170093526+19.8655207710052i
11.8560121971411+30.7961232852731i
-5.49028506885246+28.3297837903385i
-15.7130054440688+15.3635413342903i
-14.6240195118768+0.823283927780703i
-5.6181333666566-6.8551388997436i
3.98406220763242-5.04924595666343i
8.03059316515651+3.0135293348603i
4.86391630402289+11.2801715557744i
-2.94600098607178+14.9580572439392i
-10.9689157298594+12.4765443482645i
-15.1197185055859+5.45233760932565i
-13.3948959507799-2.40062821906488i
-6.44405283003551-7.12907044982224i
2.47935308791137-5.69003337090502i
8.44641870308101+1.87629051495404i
7.53390990138922+12.0740677305031i
-0.592907387257126+19.2680611579352i
-11.6945256130769+18.7084836447171i
-18.9986077118762+10.3235540056516i
-17.5785503785113-1.02386633773873i
-8.07286483322869-8.08484520282102i
3.24228087192328-6.3913711551122i
8.85754093740811+2.31361231662869i
5.3846182635848+11.1317883298447i
-3.63113972995199+12.828632578634i
-10.0409717408552+5.65808535803298i
-7.18341482765275-5.16552972571583i
4.73574662738898-10.9174850115778i
18.3534386450373-5.94487146398711i
24.457272522596+7.62899411234695i
18.6612623404867+21.0925870042965i
5.05484181789017+25.347547946464i
-6.53660112190234+17.8989199503231i
-7.93781049754457+4.8771926297086i
1.15769396956432-3.47811902861879i
12.8295861116209-0.474096131465511i
16.9650966261928+11.663650230457i
9.02325419430159+23.2644561033278i
-6.21207301636593+24.7042089611148i
-18.114461940201+13.7393110844351i
-18.3419241443549-2.7545584823971i
-7.09368948049149-13.7054703776481i
6.91402236424763-12.2242773381043i
12.9693430814024-0.794539111192614i
6.42747039602764+10.7888198287653i
-7.77603555124086+12.482965526387i
-18.9592429955343+1.81468556057804i
-18.4389676215364-14.5239110840768i
-5.78032024501062-25.8471529542301i
11.0346483439956-24.7432259189i
21.5366373866948-12.4330199554851i
20.1026940198044+2.64313008729155i
9.59670438586147+11.0058045512183i
-1.57993780193306+8.82107689347849i
-5.46927406863185-0.0663934097160464i
-0.172822197970935-7.50150315405671i
9.26254473088559-6.92271399120038i
15.2405027043253+1.87536179967308i
12.8078544490533+13.4291407078784i
3.00010042907675+20.6028591471158i
-8.3376429547359+19.6054689896292i
-15.1803251719049+12.1165443139943i
-15.0736821187171+3.40926937448554i
-10.147043864255-1.33386634001399i
-5.23750520248127-0.597279787757319i
-4.06506695178984+3.09091148776771i
-7.04609763970217+5.48345105011469i
-11.4337443561733+3.61620718098876i
-13.1984732050307-2.27611991169034i
-10.0757398647146-9.08731142162927i
-2.74138798746525-12.9661560140751i
5.84352582697268-11.5968255822687i
11.8570538388066-5.46562617924383i
12.882329295601+2.42099658066275i
9.28441096023655+8.21355842834424i
3.76970338524598+9.5922091193349i
-0.0781121789163018+6.93738876332141i
-0.0136999722242483+3.11202875293936i
3.29318451598728+1.82801903297512i
6.5131806062522+4.92882222723518i
5.75107288012457+10.896895856791i
-0.618327627503705+15.3787587407316i
-10.4290755798279+13.9876121117764i
-18.3488723573612+5.35898404805377i
-19.280873086961-7.35859099465965i
-11.9228094701397-17.9329297196054i
0.143781193443213-21.2092793023563i
10.4153255122519-16.3919973335404i
13.9562560858609-7.53428458325298i
10.5287326678574-1.00098035327039i
4.74131352761318-0.660066060477851i
2.50602459477738-5.21026305497075i
6.31676671882651-9.42520652285794i
13.7097569152569-8.07853171202i
18.8144231055209-0.175408351405733i
16.8433766616165+10.3588280641256i
7.95939251800369+17.2448271763207i
-3.07104001427479+16.6088457076288i
-10.2756493344398+9.70837754248741i
-10.6294865780383+1.55358853364734i
-6.14611215021103-2.63575672508921i
-1.85302000602438-1.25519087082535i
-1.8802159626164+2.8388473550363i
-6.4985856969168+4.79829675023982i
-11.9314524674512+1.79089832374065i
-13.6146347702473-4.98334802684375i
-9.56269339531007-11.4085250414862i
-1.88175207768713-13.3329502686646i
4.88555432312885-9.71612947428782i
7.10530832503007-3.09488010105353i
4.15008294560189+2.53261574642997i
-1.24952138814529+4.14417146946229i
-5.3324821415525+1.65466002379234i
-5.90077487175589-2.43155089334642i
-3.23620724329346-5.21072778660819i
0.40235721874996-5.04877986170436i
2.47753174328031-2.410137501755i
1.66789342899944+0.617678588251207i
-1.26523942430085+1.94958346120619i
-4.32479008208576+0.599074429014511i
-5.51581817494575-2.94578571940084i
-3.62232700182079-6.90258465796677i
0.790765924973062-9.23727538395836i
5.9381465080943-8.48514407308409i
9.62500193543158-4.65114727236055i
10.2260788925654+0.548157559393787i
7.82229948824073+4.84092895008333i
3.90453062471619+6.48762338520511i
0.794394681650244+5.40019806654966i
0.0576794290867119+3.26731041206877i
1.17622649053341+2.35500522208173i
2.21548608022155+3.80108772801039i
0.993027378030245+6.60694490188232i
-3.10278379077802+8.20907183273719i
-8.29872050955362+6.25997773931403i
-11.6048576752593+0.618336703125343i
-10.6571829257569-6.36593829171575i
-5.64558802620458-11.0219743757155i
0.490990988806356-11.1776450175801i
4.38657105883982-7.59225124920015i
4.47474825390517-3.35975737284958i
1.91905899878258-1.74956953659622i
-0.11438670763584-3.56763095189206i
0.978331816679608-6.89968640203413i
5.23734802118796-8.21844827647687i
9.75758160964699-5.37464328165638i
11.1489534749138+0.669941096659338i
7.99531858672428+6.35810464193478i
1.78493660320457+8.27851944566135i
-3.69570782157864+5.60917065067996i
-5.46170941574569+0.407696862333937i
-3.20263784994748-3.50206989540636i
0.589836453508731-3.7975301811605i
2.684638947571-0.895325926419235i
1.3683106183415+2.58957665045639i
-2.50354406967744+3.54522759778028i
-6.05459067961792+0.943129226518374i
-6.8688005273906-3.61689995797177i
-4.41938956272811-7.33808527479914i
-0.337504316144272-7.95867327900617i
2.84168567635863-5.44105962272222i
3.3756034111516-1.66967530824584i
1.25017635965986+1.09264589016601i
-1.95464100807096+1.33734269755001i
-4.30293058282617-0.607593394970377i
-4.68896568582805-3.381895035156i
-3.16334806284994-5.46165138026161i
-0.733850188641876-5.91526955564903i
1.24251399610187-4.90554551200352i
1.97245501431621-3.16202928959283i
1.41029408335096-1.75041459153886i
0.13125426221326-1.39744755656653i
-0.781292760201967-2.1435703801946i
-0.33361744191341-3.48344077889881i
1.59519254576178-4.22991550840961i
4.22686827674287-3.42762336105449i
6.17974784014233-0.903543849963253i
6.06085707733701+2.58928997240387i
3.71048268580288+5.33239723382557i
0.36548649766523+6.01798788767388i
-2.19219334446482+4.53172197631669i
-2.61393213565171+2.14182239975082i
-1.22955869116422+0.739977667894731i
0.308088070624035+1.31245434417925i
0.117467113449505+3.19983972410229i
-2.47972522642958+4.35095546758596i
-5.87303006095084+2.93322758083928i
-7.53626170242792-1.137298465434i
-5.7297406995641-5.93905530855669i
-0.9335810965039-8.62353418029052i
4.21905513912494-7.48964268296616i
6.80253535064855-3.43212306849559i
5.57402829298159+0.747009355594795i
1.96492543108476+2.22085843059699i
-1.04153405891459+0.245745495948749i
-1.00635033085779-3.39017149907735i
2.15823385320759-5.72687772706358i
5.9645150178336-4.61398355529063i
7.47136168797337-0.624126437981761i
5.31564931185963+3.54837063546055i
0.637645652955496+5.04639680726608i
-3.61245537832986+2.79935041492626i
-4.91513017263913-1.68229975581312i
-2.82351015443235-5.52560733782291i
0.802450479897405-6.54897509291268i
3.35344575778772-4.69175502442952i
3.3195548033536-1.86290013931864i
1.25215228428535-0.260755054993983i
-0.928902928478605-0.759615187550575i
-1.57392617090593-2.71178238214751i
-0.363239872285946-4.22915324049336i
1.59607743796881-3.94040773726571i
2.66974299163467-2.04956884780368i
1.97997011887816+0.337215239317112i
-0.138931020034525+1.58471657193345i
-2.39946698975764+0.97258718084433i
-3.4477091260007-0.934029882550099i
-2.90494423315104-3.05390853459817i
-1.19581895085083-4.00618180683974i
0.705539791267008-3.31821561794227i
1.80526691927593-1.54401320331485i
1.69343879968473+0.43420287162814i
0.748706940658834+1.56976328563933i
-0.3710989383963+1.46688453835997i
-0.878358121536512+0.476083883587503i
-0.135566042440198-0.527997270268006i
1.53791785748868-0.414410976907991i
3.16425344263123+1.303070377197i
3.43593426815132+4.14259765853987i
1.61871560037875+6.77412876940862i
-1.79350149206829+7.63595071688056i
-5.14193739176337+5.91475889485144i
-6.6183260556827+2.33209127933177i
-5.49057363295451-1.11424562979157i
-2.47593131086713-2.60277645526022i
0.25805220529307-1.71452246470449i
0.789263024199668+0.304296205055647i
-0.905173247321628+1.33288667747756i
-3.17185968337021-0.173849840962591i
-3.67160616631291-3.66349010320824i
-1.11207445143969-6.88403536864152i
3.39486274379321-7.61306058617103i
7.26735030875784-5.01629954875408i
8.18081341196623-0.727141199945565i
5.71606154788799+2.49888780338914i
1.83545721357822+2.72728133680091i
-0.63702263452466+0.0904121545672713i
-0.0322344786161738-3.10063783534938i
2.95489302251678-4.4332979328633i
5.79808149677371-2.82052222924698i
6.12226831034982+0.514798945445548i
3.46752749762161+2.96333104440847i
-0.412922460779361+2.73818577573334i
-2.84514307959383-0.11822848979305i
-2.28143327561225-3.51326910230396i
0.751657721106624-5.03728905778915i
3.90699374234351-3.70188942269458i
4.84782301848849-0.332141994043249i
2.96031800684734+2.82766836611532i
-0.583537711600074+3.80836656476079i
-3.43818921438339+2.41659774703197i
-4.18238469544593+0.00772596951937382i
-3.0507561436412-1.66466860768926i
-1.37958820956174-1.49399572399308i
-0.948584714874828+0.11949025612669i
-2.40386504799825+1.62747734698503i
-4.96217425725861+1.60773885166701i
-6.93108628887477-0.311607929422245i
-6.96381414432044-3.33867776095395i
-4.80289593730772-5.96010311581755i
-1.27294471954286-6.88395075448025i
1.98153650400934-5.71196248072989i
3.72096298061751-3.02163309913611i
3.58520534287991-0.299108351804518i
2.28683908919343+1.28683859272982i
1.16405758768362+1.3447811371245i
1.22421817554166+0.497638777939091i
2.55911468119348+0.107647376624004i
4.31190309399142+1.13497109120747i
5.14971638939742+3.74182922459809i
3.89978471158272+6.77516237978521i
0.743516151899463+8.53622175260252i
-2.91350639502782+7.85802576153381i
-5.32532198888303+4.83929498488681i
-5.32173728320106+1.01107596968764i
-3.20962498710434-1.70246786943994i
-0.54636832637258-2.0973788233215i
0.967822992385948-0.772659075335599i
0.587250035365311+0.586279311776932i
-0.980401890238773+0.409018154227543i
-1.87474605921644-1.76215817011033i
-0.738772997472122-4.53333882096412i
2.28268111939338-6.00431507443287i
5.70432861939949-4.90345263718183i
7.47416286940803-1.57378379826234i
6.59628398716383+1.95587817511531i
3.76785775650947+3.68747294925769i
0.758796992184285+2.83491521080858i
-0.615691223408377+0.431847244434971i
0.0607591371417317-1.52690264930029i
1.5936343717997-1.67425860860546i
2.32187469236474-0.00124951094631055i
1.1170496763819+1.93763057763609i
-1.57449689885953+2.31138786246321i
-4.09208451366732+0.444748447377374i
-4.75156831165522-2.8384154810475i
-3.00276278361994-5.64105635308416i
0.0891113196019697-6.34315507489983i
2.79986657428342-4.67793378312842i
3.60320177621134-1.81162162642753i
2.39888463366804+0.569378094734008i
0.299996899929749+1.3040403760655i
-1.30123474363212+0.423907668738252i
-1.35453706972168-0.846101831413866i
-0.0829481796260843-1.09198240736117i
1.29462551671962+0.189563120703989i
1.4974653678369+2.45560307326219i
0.00461406616973876+4.52870246712181i
-2.71498806702841+5.10465197178449i
-5.26842667284771+3.84709227085575i
-6.42271573194057+1.45386672260545i
-5.77983560391374-0.903559625922645i
-3.78432409438442-2.10733238602435i
-1.84305462544752-1.75859241002675i
-1.00556600413227-0.504788378425534i
-1.46246999967398+0.405493154394166i
-2.59336740494394+0.135901166009746i
-2.9817793886049-1.39117410172862i
-1.75905823891682-3.24993460696181i
0.827004620294914-4.16911625612533i
3.78162567765698-3.36774352286718i
5.54039973489382-1.02091616520658i
5.24027666095407+1.59313486881975i
3.45256846751951+3.16558410813335i
1.48682843125972+3.00358199764646i
0.801848777529557+1.51577671034533i
1.82287522268442+0.179603882866962i
3.70052861871551+0.228745775842236i
4.85311075283145+1.85961839047814i
4.00457726335538+4.04285772148556i
1.46150237164522+5.16429733216266i
-1.39398057346554+4.25896476042469i
-2.87896575036722+1.65612478120544i
-2.13046659573612-1.14195492641254i
0.0535688078718214-2.46963264919847i
2.001180962499-1.72618353835784i
2.22659086273645+0.177670841845621i
0.548600791407749+1.50109803319243i
-1.7976755272356+0.957109876155953i
-3.09469472776772-1.32032140022738i
-2.28108350841352-3.96517754804228i
0.119502104915329-5.31774600039622i
2.46614381879049-4.45605914799627i
3.29161042661535-2.11103977529659i
2.19690996061124+0.0744896958152514i
0.0125434585570465+0.794441120855445i
-1.67160036533859-0.305148232661733i
-1.750854643839-2.192912781265i
-0.365412206585503-3.28957077539871i
1.28749820699652-2.75652846602834i
1.90955809217367-0.937739023841555i
1.03805568068243+1.06800326611136i
-0.88796611287597+2.05583004694547i
-2.68131542960628+1.41271874961936i
-3.41393838481351-0.336585504876454i
-2.75396740686236-2.02103805115571i
-1.19433107883001-2.66501148304827i
0.181886967700223-1.95150946363883i
0.819299265562043-0.501537335736741i
0.515028214187909+0.789583082197959i
-0.280746009355032+1.28560309476123i
-0.853451003423471+0.851378144124571i
-0.721787528265585+0.0710495944676308i
0.233898044006651-0.277951175230815i
1.46307889653667+0.3771737221555i
2.19740462049264+1.9469098210359i
1.79429302801898+3.76533268142858i
0.291896634317432+4.91017224065949i
-1.7187387331401+4.60345061423009i
-3.21642377726585+2.9533055975995i
-3.33915119793652+0.889529958358457i
-2.16704630142475-0.612058423675579i
-0.439210251972367-0.888142078483155i
0.638016188716155-0.00839543001406292i
0.493862604488536+0.91670530120925i
-0.533604559854836+0.79024265919147i
-1.42652036356611-0.647354944632184i
-0.891111564643874-2.71498414504285i
1.19120513902852-4.14754639521486i
4.01197126250458-3.83158082566653i
6.04312657519776-1.74374514194862i
6.08158802362566+0.866510615800586i
4.37712199370873+2.63134241980388i
2.06977702402626+2.67003178883761i
0.769015410802635+1.37074448258555i
1.12187711155814+0.0866159399122348i
2.35405510254613-0.0328969652662884i
3.06886349244579+1.26822383309662i
2.12822671749368+2.9243604340851i
-0.313037507461918+3.64043769257882i
-3.03352795624808+2.4957814254903i
-4.49008404491197-0.0931062010717311i
-3.91055788722097-2.63433002569193i
-1.92622767964274-3.9925971046694i
0.0166134147781056-3.60846318180059i
0.682906031548102-2.23173376208049i
-0.144729975704441-1.14865510343473i
-1.62110946592331-1.26647241681341i
-2.3256004734581-2.63046168921861i
-1.53575650487471-4.07452726119394i
0.402479769416737-4.59018136827544i
2.39785759551874-3.64010491776411i
3.23849624285538-1.49116942681416i
2.53484085045366+0.664989297202033i
0.746288668976524+1.85585097036156i
-0.988584944412904+1.64209160165332i
-1.68772221667192+0.49776056580306i
-1.1195093396423-0.565266058753029i
0.174758574250044-0.799832843946866i
1.19513787119203+0.106773974502218i
1.22159650615032+1.67915434091385i
0.160655205849871+2.91734304852221i
-1.3586965035963+3.11810835293893i
-2.40149499168962+2.14098365072324i
-2.26909258503952+0.607672069355896i
-1.01418478807626-0.432906683564525i
0.583641138673721-0.340005587362973i
1.50957193495507+0.907962086691135i
1.22033433694918+2.5154365527486i
-0.0646126094101132+3.35901783336981i
-1.4810987178905+2.82291968687072i
-1.9864359422835+1.12083476778927i
-1.15804125946728-0.614442439770789i
0.630997372172298-1.23154528443592i
2.12503287848538-0.363094572217694i
2.33083022580388+1.30995883289927i
1.17915188677396+2.40684020424011i
-0.494537331734202+1.95666037335527i
-1.31187608367349+0.000972041271152785i
-0.53217648174377-2.22871367555938i
1.56159684061308-3.24031857092266i
3.66358061314558-2.34525320713668i
4.40409966925797-0.16749771801807i
3.33430712583983+1.71260497670877i
1.27361685897383+1.99259127846118i
-0.25286417060223+0.41420582648856i
-0.142709958558352-1.90080166592375i
1.61362592168461-3.25203102557579i
3.76864988825457-2.59772659853677i
4.73210528101794-0.279598905131767i
3.75920068579401+2.14690390859969i
1.33001117603901+3.09966091704939i
-1.06923308624213+2.06445659159817i
-1.96589909979303-0.0887579429044113i
-1.07889884610391-1.79328569727679i
0.592591740870192-1.86300424541315i
1.66975020842911-0.346901161766437i
1.10574774896327+1.61027650112696i
-0.963565235657546+2.52388465550316i
-3.18501911316946+1.62333773316713i
-4.28979413372956-0.431200295316662i
-3.67520073309926-2.40804499806903i
-1.88435212233866-3.17215835306029i
-0.186875681965689-2.39768416830172i
0.340499204748884-0.853994675694852i
-0.498241627155125+0.283850873866663i
-1.83720618208134+0.15073118558578i
-2.56336183528907-1.12116056460581i
-1.93338266151966-2.5744908981527i
-0.0187533216719305-3.11637875719203i
2.18092592864125-2.20550450212262i
3.42578351514077-0.190081238670645i
3.15451490690739+1.91963443769606i
1.73008290950717+3.16874270262771i
0.112020378680807+3.13019552675786i
-0.663639250990305+2.17522212599701i
-0.136695418546521+1.27698098077471i
1.13450891744031+1.20796672524193i
2.14609868205204+2.22921682382249i
2.00100156958002+3.79024632396283i
0.461721580591661+4.82560990930016i
-1.55341679066548+4.55547040437759i
-2.86454817827008+2.92422860983805i
-2.75350294448404+0.777692999944682i
-1.20201556162565-0.751676924821721i
0.78592783565234-0.835312018268918i
1.88237383721241+0.406259747492088i
1.42516599067191+1.83440999405647i
-0.227141469479093+2.29271456779916i
-1.79273859461505+1.1731253621388i
-1.99227610587864-1.01071490648936i
-0.52303027363401-2.87612890077293i
1.70235825278193-3.24273978172777i
3.30871539168824-1.90267000341776i
3.18056300056007+0.0983902363124744i
1.37090206634753+1.27840917640205i
-0.718235637146986+0.629794631953367i
-1.60743951794487-1.54561572852609i
-0.495096328784901-3.83920529041415i
1.95204286115099-4.71068498903181i
4.10817621950224-3.54198493150958i
4.70585895201059-1.17175691631422i
3.42696283346163+0.907996182563228i
1.34950473445549+1.36382892322324i
0.07463513470339+0.12793153950652i
0.487647565962601-1.50429785196177i
2.20061158255596-1.92929676553915i
3.79470940438887-0.440636593161453i
3.83477419827579+2.30728336479416i
1.85968854848302+4.78215862113502i
-1.1894022597636+5.51963066450223i
-3.74433098996194+4.21876975564971i
-4.68787629152567+1.84844004264397i
-4.00158288509135-0.021225011249902i
-2.72376403182676-0.391794394350738i
-2.16767519391625+0.50477345329782i
-2.96326893231022+1.49113439982429i
-4.54781051910309+1.34997667646541i
-5.5824356258552-0.400246737817156i
-5.14329516454209-2.90977213601727i
-3.12629780820775-4.76778452046757i
-0.262050656305526-5.0547041725884i
2.00073788632319-3.56845584031461i
2.79232841278278-1.33399703117345i
2.30191821244391+0.305519448106724i
1.3990358757512+0.653254099923888i
1.04520560121789-0.0143258338713068i
1.82571270507737-0.682449315952144i
3.41921083119636-0.425774186891318i
4.69290956399858+1.16431058285221i
4.77695203992962+3.44592273360922i
3.44298063792883+5.2137676388221i
1.28495601756923+5.62011511346023i
-0.555385760553647+4.56320878910863i
-1.17191570338184+2.76185109882578i
-0.456203957215553+1.36709515064047i
0.823788192810106+1.24922887629431i
1.60663246612298+2.2135252879715i
1.17646665365846+3.39270645409109i
-0.441493487140682+3.75148314988735i
-2.16579738392929+2.68264270344092i
-2.90039432831732+0.63832950854895i
-2.31236324887802-1.31915892821522i
-0.698692587830396-2.15419094901137i
0.831706817152164-1.67684351851412i
1.21829198092596-0.52370024317518i
0.311055313433766+0.277814556106966i
-1.19962310077538-0.151608504811549i
-2.13492102837881-1.69414404854032i
-1.62981297260593-3.44816883095405i
0.0820428500252152-4.3393496289271i
1.95702116813558-3.83685526236663i
2.9261179738664-2.34063968437949i
2.45649492048847-0.854658966454234i
1.09678432608983-0.32702101805318i
0.0364174121070342-0.920276694165158i
0.11297340818425-1.95889470238161i
1.3153219439734-2.38217829411981i
2.77568753375631-1.46265135742191i
3.35156287947656+0.457066739258347i
2.40393732192193+2.34528958197435i
0.42955690965264+3.30203063130597i
-1.52998844540757+2.89821156734541i
-2.45327951300532+1.597341174104i
-1.98338788421119+0.503664237020247i
-0.881831236947897+0.381686431106988i
-0.166717232130117+1.24407786976236i
-0.633491115057156+2.47414943735061i
-2.10612243970417+3.03210572983283i
-3.60534504641764+2.41084448182758i
-4.2356379223751+0.928394406917058i
-3.51739817448966-0.668893542066962i
-1.91936516484753-1.37652152390124i
-0.42218954488828-0.918335183789923i
0.142417288529095+0.268972878191202i
-0.454727076139299+1.36423645807975i
-1.55671908437272+1.44789641665207i
-2.21209275252477+0.459775981723767i
-1.76570315021348-1.0132995616452i
-0.327597206778551-1.99122768773862i
1.34709699673364-1.87256529515818i
2.40911218750961-0.831192042610366i
2.42818654566722+0.4786917997934i
1.70412696951336+1.19573003287352i
0.967671029029195+0.953854698370548i
0.985307975954925+0.00178870055119311i
1.90807467553269-0.74341730986932i
3.19120187425893-0.620266944666549i
3.96502409186072+0.519625796515553i
3.68477778291338+2.12611888606565i
2.44823515689734+3.25818720190887i
0.857722609549759+3.29973636285421i
-0.242677814934611+2.26898756641449i
-0.46734941841451+0.988829763797129i
0.0496606321613327+0.15401990644493i
0.618253875192715+0.281995854290907i
0.461678899292443+0.998504247427316i
-0.486999594421325+1.4109371178566i
-1.71547875888561+0.996807479775317i
-2.54725513773618-0.421722729855998i
-2.33763889113788-2.14200059371235i
-1.16365045038262-3.2497221452147i
0.21779989792169-3.2589575379247i
1.09618567622064-2.31146507120347i
1.05033560307916-1.20881326022818i
0.371423090927092-0.683923417653985i
-0.241878566892743-1.05631560228254i
-0.13018686374447-1.82508159691762i
0.70371532048225-2.08087196742277i
1.70343968487583-1.40748822310816i
2.18681647636285+0.150373608254856i
1.53556511022327+1.78086610681297i
0.0635884631407211+2.62298427150927i
-1.51596344561094+2.37157841241i
-2.46435092112232+1.24784599304411i
-2.39531357663745+0.101984589223173i
-1.65792549461861-0.40610422083976i
-0.911067910663834-0.04715996034036i
-0.717691232924705+0.622922754778896i
-1.10749941456586+0.9449591661441i
-1.66263569675911+0.611419975388292i
-1.72581924879233-0.313662885799168i
-1.03723971213452-1.05438683762759i
0.186944208114142-1.16668954117701i
1.35886584881505-0.393275908365946i
1.83660299432296+0.897589153253444i
1.51190766733911+1.93012568960872i
0.659852403635725+2.31676017040639i
-0.0886868406995391+1.96025710638824i
-0.257824849420977+1.35859208887895i
0.058420964902902+1.02419722204698i
0.568875565850235+1.12546882927329i
0.853512913668579+1.56415392511116i
0.526316506994812+1.9674873675443i
-0.164065781509374+1.83263366320947i
-0.710599838172361+1.17883348876675i
-0.811758541376008+0.345717147275123i
-0.310722927701726-0.340908611702417i
0.453624842970993-0.542016252064741i
1.07116173209501-0.314450453117642i
1.21477854475117+0.074941616608814i
0.867850922088555+0.309512965685407i
0.40910181369459+0.203400081539288i
0.114272174139172-0.237508875189798i
0.276198422716856-0.675810403538249i
0.707198807413148-0.776520032656039i
1.03419605528343-0.627814661928007i
0.958859357058283-0.29930237818795i
0.422633097111798-0.085928842020397i
-0.264526981608401-0.294103886785093i
-0.730776214036355-0.859226520667613i
-0.609087085182988-1.58930237365809i
0.0382990232997703-2.1269328843302i
0.91326279488388-2.14731595089052i
1.47839415272177-1.68686397145185i
1.50670028801188-1.01283580190838i
1.20103812531002-0.385123802264825i
0.792793661020484-0.0878649648073878i
0.66467455430491-0.0566768562577837i
0.846820678204466+0.0110848344348245i
1.09021380236427+0.389025250750187i
1.07255776833816+1.11674836161471i
0.488681706154828+1.91802086413562i
-0.543648455131978+2.48533186307578i
-1.57911807997636+2.47616545058718i
-2.28489466696676+1.94587437008054i
-2.51077544009697+1.19179459515723i
-2.37493147811971+0.553350970184128i
-2.15631674779364+0.316077428477471i
-2.08939010771061+0.276037715851736i
-2.18079197684098+0.157667142560342i
-2.21016432906437-0.201392744023503i
-1.99256429599595-0.842351174647425i
-1.29050875882455-1.41977528176577i
-0.330584466784633-1.66208975355436i
0.46822328547049-1.42832582730091i
0.982160003296323-0.848979068330535i
1.14616097830635-0.291856462067056i
1.16285298614556+0.015036657515808i
1.30387842996659-0.0312858593548218i
1.72625454377722-0.0736439741835702i
2.22801118324239+0.0755625649549805i
2.52527798816804+0.55026730811993i
2.57557238005769+1.30705065922545i
2.28344981531281+1.86906072138556i
1.80887660836753+2.12731265134746i
1.4750372360693+2.02653151331339i
1.37361826250795+1.73504342643571i
1.37481056797658+1.63677096655392i
1.28017003078787+1.81611018722914i
0.937123624893689+2.15346540226353i
0.342236609109801+2.33826967045818i
-0.325572615390814+2.12925185869202i
-0.878643330777905+1.56497787907919i
-1.115268514261+0.769860353807799i
-1.01749543789877+0.0646168383471358i
-0.867393290150218-0.23879932587759i
-0.789208816471045-0.333218199406779i
-0.871927508192779-0.425407073259521i
-1.06019673956674-0.666973151935597i
-1.08604162473998-1.20678991176653i
-0.892255861426078-1.81096729024199i
-0.475253335529144-2.17299458768183i
0.00605815873848094-2.17676117895957i
0.408295704997681-1.86840385120978i
0.64416656980773-1.41031972869751i
0.696858483377936-1.13964230024319i
0.630671655058977-1.04602092914738i
0.599159930004215-1.00761493812478i
0.719123330476306-0.947284640622751i
0.845402732243305-0.564731751949295i
0.88755567904358+0.026635279307654i
0.743053668929916+0.541022222008106i
0.443827720303624+0.877997333651977i
0.0695192604385725+0.890168844438758i
-0.123048821913568+0.691427701865612i
-0.109550066734361+0.644270445822756i
0.0130678415057454+0.798727895325468i
0.168831494719563+1.15217161123036i
0.0886257678214524+1.59183204770265i
-0.15642303266013+1.78377322318974i
-0.492712337960911+1.74568790916564i
-0.691247054095014+1.62608688329858i
-0.683357373614712+1.53001656207217i
-0.600946450178986+1.66746716788769i
-0.535180570950925+1.95190628833954i
-0.744703761148992+2.19738639002581i
-1.22582739428764+2.16681277146952i
-1.75402845607132+1.70852970467792i
-2.15105100038296+0.99944536559119i
-2.11266599818233+0.192686449486498i
-1.65106269731211-0.423643777750904i
-1.0807538140639-0.764143642700857i
-0.494539878263526-0.91772292404686i
-0.133103022028485-1.00593005741486i
0.0360150426394021-1.19748663499447i
0.297540250154237-1.54505169445042i
0.834871514891625-1.95519169303136i
1.69506922314082-2.083429268446i
2.67943260739341-1.79578320601853i
3.48496713467159-1.10715477726282i
3.73510152348529-0.200757154867822i
3.47654377412882+0.636078114467784i
2.89418155274714+1.24054755095857i
2.35384833999774+1.49916841406573i
2.06029241559192+1.65321592596081i
1.79434534042026+1.87246527048258i
1.509076678085+2.21149601162603i
0.840838676395612+2.60445024547754i
-0.244495859015982+2.67701388446821i
-1.35221455673766+2.30176190210572i
-2.19756552804372+1.50698691971383i
-2.48508480177982+0.560504819508523i
-2.22587355855525-0.280640549002154i
-1.80349234176841-0.81037316218814i
-1.58874401966174-0.935930979954932i
-1.63564369079645-0.998315755984988i
-1.80355452933641-1.2248301535034i
-1.72773175213343-1.72218311684365i
-1.10987017445429-2.24151807136683i
-0.126238093527148-2.39981696661023i
0.818453838153774-2.01180454100351i
1.30950499497732-1.10393068293584i
1.114484482351-0.0795341521217018i
0.448653523646427+0.584868545422071i
-0.198560979563923+0.658772333025114i
-0.383568888104509+0.349517090376506i
-0.0779869458901247+0.036752825805468i
0.383952301503037+0.111003102551876i
0.653288511484525+0.662792763758i
0.390427259145797+1.40349748392675i
-0.308010537636401+1.82651076518999i
-1.00176326745551+1.59955698953354i
-1.23746831330748+0.9067736087903i
-0.833261132717153+0.09584677684462i
-0.0749059641627326-0.290088526180125i
0.705183857312694-0.00437926935920175i
1.03194652125616+0.650574233290585i
0.892547550534113+1.26037014021865i
0.585086085721815+1.49018035015892i
0.407011169951605+1.25249162608416i
0.655774439245226+0.875373786060315i
1.1513803427013+0.83978632011844i
1.59446239844317+1.33501425644198i
1.51745241330378+2.22928602648521i
0.834436518923595+2.99669215285065i
-0.146486163262122+3.19389856907101i
-1.08380784028369+2.69685125334254i
-1.63247840725357+1.70549624635184i
-1.71223865596635+0.802603949241377i
-1.48363471785937+0.322806454590234i
-1.37403765456314+0.176376767440153i
-1.57820978742963+0.0877011942675199i
-1.94434922381889-0.33534958272441i
-2.21217069081198-1.32814188501583i
-1.98294786254321-2.64938710807925i
-1.0825748853557-3.75048155899628i
0.25225140135769-4.16394782736027i
1.60611191065927-3.79075645095847i
2.50237716253241-2.86090343833189i
2.76144493709678-1.87563243284673i
2.64447531947439-1.30449323651569i
2.5390225656235-1.11201779907355i
2.67377535460313-0.923452169599567i
3.0947796150962-0.371513955000622i
3.45652346029576+0.729589701146048i
3.16265172359279+2.24068975788995i
2.0840316108747+3.56926501349916i
0.447649655383106+4.12711029588203i
-1.29154362173284+3.76854904714313i
-2.49066041785106+2.81896012695038i
-2.90706124265541+1.78119956067719i
-2.75561514085705+1.09788748970288i
-2.48949000430882+0.92543871625009i
-2.58359519696212+0.885090863099041i
-3.02828456210509+0.612822741503563i
-3.53899622972019-0.154941392697857i
-3.5259798152852-1.32471003164561i
-2.65177022992077-2.31787579560678i
-1.24618996542197-2.71153550114738i
0.242145090560759-2.27206544627559i
1.07594950200683-1.26249060001557i
1.0825975827415-0.24962108911485i
0.55515347783915+0.315920504999795i
-0.000188959856995329+0.256100922424553i
-0.021749998868781-0.110516159291936i
0.489084275330577-0.303854049347019i
1.18342236244844+0.0458237177316872i
1.44500695543671+0.754032948042404i
1.02642057469516+1.41580564969527i
0.113896514279129+1.61462147687523i
-0.720837939691394+1.04458780121197i
-0.879847272115602+0.0530269596956224i
-0.218693781430146-0.90054332419157i
0.947172291298229-1.26213769346264i
1.97871813375815-0.877720145215036i
2.35658557349149-0.0884225795439001i
2.06602852249794+0.666650149322866i
1.50813775748728+0.873618319003112i
1.18778103409516+0.654204068677334i
1.48174894284651+0.307410239661482i
2.1363434937728+0.320408911506005i
2.62411586579347+1.03800090473895i
2.38918702875093+2.14453015564997i
1.26624050833371+3.14269981790398i
-0.281610157650342+3.35870425793316i
-1.63352837102621+2.71057335956832i
-2.28321115658623+1.56608222860736i
-2.2022097478566+0.437656416513521i
-1.7654285730589-0.0855224639879198i
-1.58433343436891-0.0410212015432752i
-2.02583072961151+0.174625330716993i
-2.94153239401843-0.0718451478784895i
-3.6429897231617-1.21996108774589i
-3.52493364838985-2.89399910471651i
-2.46889815392051-4.38616697290339i
-0.697964691891417-5.06568445558916i
0.978961757093108-4.54689825522858i
1.9050867146477-3.33584646247068i
1.98010608856014-2.17951780658559i
1.65923943649659-1.61007251271046i
1.6058885449245-1.8283393458936i
2.2374186106182-2.09841968680642i
3.41376933281901-1.76575617600706i
4.4366218950696-0.411864790953896i
4.6680551771013+1.71566048904277i
3.75211601896574+3.68808147792871i
2.05582627376817+4.87733478046728i
0.288236452368817+4.85502045363917i
-0.843717855830319+4.05779169278549i
-1.16932700689864+3.36052651687965i
-1.20336819538609+3.22132927180462i
-1.4986951729406+3.6941529384582i
-2.50428421770295+4.11782478300828i
-3.97389269001244+3.63763257908768i
-5.19276128385524+2.10729418970743i
-5.55869431015561-0.0412127545658987i
-4.69226475012134-2.08119244589439i
-3.03092903806196-3.21492147904104i
-1.42969081496513-3.24341816460184i
-0.354823655169643-2.71602799393567i
-0.0536999275483953-2.33723168884114i
0.0128321244632185-2.53862191874866i
0.498129115522457-3.23756030340415i
1.62697479009965-3.74061783770636i
3.30383794718143-3.39073602137014i
4.72486726683289-2.02164042944223i
5.21598204084984-0.031375574345006i
4.55434922960173+1.71633880986269i
3.09337723269317+2.54485129408139i
1.66993228479453+2.3503249911481i
0.865204338814215+1.55940206168163i
0.95150381024278+0.934108681132397i
1.43150129960058+0.97515248370253i
1.49042867465978+1.58572382831739i
0.885737911382357+2.26029601973981i
-0.404775305996467+2.3378786561434i
-1.66905317862446+1.50177116894051i
-2.11772439526168+0.066616408838087i
-1.56098679372283-1.26052348889048i
-0.256980514510946-1.7610411699619i
0.966206490956996-1.297527946665i
1.41764705941952-0.232318481946983i
0.842232183885949+0.781758924203675i
-0.300459131063072+1.08443944515152i
-1.28115969441004+0.665154830312713i
-1.57010181049951-0.209047859838126i
-1.02316723182733-0.829237568972651i
-0.255329756704401-0.653096223884794i
-0.0210118246064776-0.00611925263444833i
-0.656287039780777+0.615297608645907i
-1.80092064364049+0.606998775663485i
-2.78228643840931-0.333908145080374i
-2.8601772946198-1.87336531336937i
-1.68972754279141-3.24216234359829i
0.114707430407699-3.67201482286788i
1.68109169135776-2.95616437688667i
2.35426669763924-1.61960564017949i
2.08434040999389-0.447539468694001i
1.4605848077953-0.014217314703426i
1.25855860900389-0.320872369113769i
1.91635885325672-0.687349030957056i
3.12127652937394-0.4171137641479i
4.03439507609189+0.883272468502895i
3.90817155713879+2.88849603709284i
2.51546810596342+4.50888792394318i
0.435185617861895+4.97673376644723i
-1.30086575451793+4.18806239194179i
-2.00964400617179+2.61572552912332i
-1.55153442006332+1.26070672440566i
-0.642545023312077+0.897907729744223i
-0.219749743552269+1.45172522886525i
-0.680154155787096+2.12125696738752i
-1.85733191453969+2.03845921677218i
-2.83774685909174+0.873289498097045i
-2.74939507379524-0.926295141592461i
-1.52064343176386-2.46039079155819i
0.328151685568478-2.83204883994784i
1.77247608747865-1.85893463701978i
1.99751056152151-0.343694803458398i
1.10541434664836+0.727745464249521i
-0.165932723910498+0.586046711776378i
-0.835566538886909-0.658367788767674i
-0.310061269494323-2.07210199202934i
1.13313433374783-2.67245464567658i
2.52206660977564-1.93393610955303i
3.05362962644838-0.3847094599327i
2.33848444683216+0.951912596619869i
0.948608399407573+1.30955322366782i
-0.00994247012072958+0.503465872982968i
-0.0328130371990649-0.82531571471588i
1.01249970213362-1.55098345510632i
2.38373234264701-1.01781497567938i
3.00254403981346+0.533385560063281i
2.36514982538399+2.28986605607172i
0.750387780454717+3.15653279078977i
-1.02302479980134+2.66475231973932i
-1.99719091806901+1.29196493048665i
-1.70357501750591-0.0610124009742446i
-0.756471806693518-0.52690749733112i
0.0159572111860438+0.0642728613292848i
-0.0554764366853579+1.04113798589262i
-1.05080609719228+1.44627469274019i
-2.23487676858748+0.775553578962577i
-2.65786642154774-0.742122451286092i
-1.74847190707326-2.20339289034101i
0.0845442084934372-2.66979223603544i
1.79993905034925-1.74603704872454i
2.55388086500277+0.0540833985638477i
1.9983964156774+1.63676183638111i
0.577189856480902+2.28217073585972i
-0.679798898240156+1.82365051360854i
-1.06125518574156+0.752837471675119i
-0.427119058914845+0.0831177463740915i
0.504897992447687+0.388943240891408i
0.786925474823467+1.34178700197266i
0.0252188981113575+2.20528407530011i
-1.51171981882044+2.15818783967018i
-2.81004000904574+0.890518207397766i
-3.00369130798235-1.12312656158872i
-1.74829983131411-2.87817932044214i
0.404750974271807-3.5079632300248i
2.38705847650687-2.8723013907604i
3.40614247903098-1.45934089854449i
3.23508413091344-0.12852645708644i
2.5439118985987+0.446265390113238i
2.1863309707074+0.299178229164751i
2.57515063827135+0.0617897362176291i
3.55441711376499+0.463574340822088i
4.31758881432764+1.79625456242473i
3.94554325589256+3.69701174986446i
2.24932252312817+5.34509755905977i
-0.288436979239446+5.81550211970632i
-2.64800235764985+4.88495927171421i
-3.9142249113731+2.93479322412915i
-3.96410756589554+0.880421405462022i
-3.19942032258468-0.442332429611546i
-2.42453084784398-0.954026131324247i
-2.26222004701223-0.980831033312306i
-2.61966129212902-1.2745646333033i
-2.91792191325784-2.28346995132848i
-2.37991073200661-3.79744034296243i
-0.700594773631034-5.07186669659503i
1.63855657287666-5.31808436409202i
3.75386886174599-4.14941173648324i
4.76404930208095-1.96735816358761i
4.418867213122+0.188404919710774i
3.20833183930003+1.51456623617427i
1.99974549522269+1.70530190829219i
1.50872814061572+1.23641079418042i
1.84214900554211+1.02749249826499i
2.32907218643138+1.70169558477391i
2.06721815040959+3.07668934477414i
0.745646461345238+4.36481951624835i
-1.30644618182276+4.66217811590742i
-3.15542327354616+3.51435769011645i
-3.848310727202+1.43550366017839i
-3.18049069702142-0.549441685658519i
-1.56084218861966-1.4053315393181i
-0.0542767164639878-0.823656174292364i
0.336213861816283+0.479316943989624i
-0.337614149842451+1.41808592907332i
-1.44852396717496+1.24074604036295i
-2.02695494265385+0.087674064140476i
-1.41651221917869-1.21927901468221i
0.0308014493989839-1.74195582654167i
1.38918385421353-0.973290754009228i
1.8150899111965+0.638687895763556i
1.00043940856853+1.9539153334536i
-0.560290999218214+2.09942822703621i
-1.7496017435494+0.910682632393927i
-1.7358232099105-0.801316297793615i
-0.522406016242418-1.93719573961086i
1.11453705629678-1.88599560361225i
2.18482097678756-0.698100338488335i
2.12003867616294+0.740198988619387i
1.08767377850193+1.39965420452027i
-0.013163619889485+0.874566452300847i
-0.28592589374495-0.283257521792618i
0.482100485922452-1.19470652611301i
1.88867908735241-1.0747161907592i
2.85601401858392+0.194070782543276i
2.63319782789994+1.82923603575378i
1.39309402856863+2.8375421003939i
-0.2778889967071+2.62958788325216i
-1.39536839499003+1.43302908138793i
-1.27602192379193+0.0662100093128302i
-0.229886179316673-0.561414672797567i
0.798504397014007-0.138243054414771i
1.08250408212793+0.997824845117469i
0.290264669114111+1.98943977807793i
-1.13022442399743+2.03409576392605i
-2.25094345082603+1.0815134668999i
-2.42397361753089-0.331088166711477i
-1.50773189232317-1.31766720539362i
-0.240045311794025-1.28552382456688i
0.417344811200683-0.38145030062785i
0.0362121908649519+0.670250372660093i
-1.19221755780954+1.00273788968201i
-2.41077466875783+0.222018709045044i
-2.73819286352794-1.36007219073756i
-1.84563454708943-2.78495362210899i
-0.0148774814220407-3.29521197168527i
1.68847489655444-2.68924301574877i
2.4436184179185-1.28476978044241i
2.12681149308394-0.0243515962889739i
1.23847346813614+0.452611927486445i
0.708293520618731+0.150636548173313i
1.07705037497559-0.406706265712948i
2.22948190105175-0.402378833724298i
3.29606544989345+0.708116743848605i
3.39729185105093+2.67325082542702i
2.14148984517785+4.55367363748036i
-0.148631961093698+5.36086584337767i
-2.44922049050515+4.67814011249838i
-3.77457524912703+2.89747509365841i
-3.73824718881281+0.926471066729945i
-2.84235708021596-0.332568471634076i
-2.01236825944056-0.596154860964818i
-1.8764460443023-0.355162461896672i
-2.40736482113776-0.464633523030256i
-2.88230212926943-1.4836918657116i
-2.45820682835253-3.23532378033298i
-0.721849467270863-4.81809447093948i
1.95128872530656-5.24568989833931i
4.45651150028959-3.99056122259732i
5.7735199142537-1.52363569307467i
5.45965640134206+1.13508715999179i
3.96547980869452+2.88989581534761i
2.32342555727398+3.23348809055129i
1.36546757510603+2.84149590461627i
1.2273627746341+2.52974018464321i
1.30996302377227+2.96358047104207i
0.759710388718386+4.05908342795669i
-0.929952353647729+4.94957598074172i
-3.36611415840257+4.6482801602382i
-5.47067967710379+2.78280640513186i
-6.22659985344933-0.149805249600189i
-5.24709484604324-3.05421289715002i
-3.00983966605231-4.59129112880314i
-0.67611881605117-4.51138573613881i
0.718163625277242-3.36785470002324i
0.951960683803749-2.25945820492841i
0.636799962204281-2.06009513797772i
0.689577767462803-2.62201899182427i
1.75711918566704-3.23464456152759i
3.5671208164293-2.75761444948977i
5.0071658996667-0.766939729562327i
5.0690740088464+2.03571733117461i
3.3929062905103+4.44319640197409i
0.628972668714181+5.34539185850162i
-1.9781642680647+4.41705169047247i
-3.33876577297059+2.37446141891988i
-3.12990663442597+0.449130691241289i
-2.05829714518718-0.362481095885275i
-1.21543124411699-0.0569198794889571i
-1.31321802557093+0.54395994747516i
-2.23801616220051+0.458670148777883i
-3.06818643157877-0.815780739170399i
-2.80026542774894-2.73021710363884i
-1.09492525246994-4.2163679156086i
1.45586320786562-4.24343395414211i
3.62182144739287-2.70715669662967i
4.32432300344229-0.306383133039529i
3.38723971690246+1.82780841525674i
1.65931560987766+2.62460882123807i
0.194093103321487+2.14191660376252i
-0.202004228616321+1.13654501120703i
0.425594209123342+0.700691580940557i
1.09773216416058+1.2746667348727i
0.989210746725619+2.39691979791827i
-0.337104202796512+3.24919294312433i
-2.30149224004372+2.92329442579898i
-3.74444001353494+1.2745910370828i
-3.85255708030985-0.989585478411859i
-2.41721592089866-2.80826436733315i
-0.319726229588444-3.29746429440703i
1.35895538339466-2.39648383575881i
1.8292568192899-0.973022459844014i
1.12481537994633+0.0310394890922595i
0.144785712649842+0.0453997004182466i
-0.21881086004081-0.789366819210539i
0.492059923628239-1.63960846457851i
1.86803056135134-1.62943412250239i
2.93559895188319-0.487292602117367i
2.88932485818258+1.22475143871974i
1.55214328325393+2.59711489920524i
-0.467196163953141+2.76051964999887i
-1.9563318834447+1.61778925279353i
-2.15528394808713-0.122024632613073i
-1.14922034770501-1.43192412459504i
0.309344928912566-1.54109292381766i
1.16490034188064-0.635081242799915i
0.835783920499497+0.576150881883289i
-0.419862835765038+1.12433362696062i
-1.60826379297489+0.43646031016129i
-1.81901557947029-1.08530547524237i
-0.770129061536328-2.43704827142238i
0.984915452465138-2.69791572656365i
2.35413573582313-1.59530451289708i
2.52274754135659+0.246684191746393i
1.40098222234789+1.61119970268709i
-0.265942092307623+1.71288402549589i
-1.27784665074953+0.510260114272445i
-0.982382946530743-1.07907638399464i
0.40431293263058-1.89610323640194i
2.03491896423287-1.36582024854656i
2.71933621033212+0.330323975509036i
2.01487193752827+2.04823137146301i
0.446225284528021+2.66751404031382i
-1.03092708927051+1.96824884451775i
-1.42802109688289+0.534986641403191i
-0.624063346302218-0.581654348577856i
0.651393567427324-0.447384983796032i
1.35169641270281+0.824896649971768i
0.742808170157048+2.31554198189647i
-0.948576560389419+2.87098075446234i
-2.65730345348894+1.93877143818503i
-3.30601024130853-0.0520254788280316i
-2.56490673955962-2.12337146580155i
-0.81473265043635-2.91985619806981i
0.866762216133848-2.31046089147319i
1.46851338883948-1.02510612951689i
0.905036953834154-2.07679683864317e-07i
-0.0276060818336996-0.161351164463936i
-0.332942345982409-1.23864240041671i
0.521492163880056-2.36869381146034i
2.28136565397682-2.45657243207516i
3.83677764122559-1.05947790770065i
4.21974354490517+1.19456477019101i
3.03335102875187+3.19078162143377i
0.795409377326547+3.91663132349529i
-1.27788275992328+3.12896110558549i
-2.22796861440258+1.37690969716817i
-1.8372433148059-0.112388540687068i
-0.817355186566119-0.587843798879988i
-0.100206835242764-0.128979402338891i
-0.33692168740173+0.575675278016867i
-1.43412883785165+0.600807199921849i
-2.44407030116778-0.509598597012655i
-2.39737050117479-2.38781181588412i
-1.00729392982645-3.96509776779504i
1.30608313477883-4.38102171587599i
3.50813389375696-3.25345800800712i
4.49257358662282-1.15802573208171i
4.02709665324212+0.846104037222788i
2.67189568084448+1.9374711970645i
1.37838962942039+1.91825484793287i
0.947392534403827+1.44257214712608i
1.27193302954611+1.20579205584628i
1.74529878676747+1.78845759750869i
1.4957256859773+3.05518066811195i
0.0555848067832384+4.08271953912399i
-2.15029275545573+4.042209693332i
-4.14312146420793+2.61463796044585i
-4.8046913655154+0.223022603654082i
-3.89001437657894-2.08513653235967i
-1.89655959895362-3.21702101266419i
-0.0204117940576408-2.97487229268368i
0.817494242588433-1.94549553107088i
0.615366570169271-0.987673792058896i
-0.0869116941997603-0.92015911046475i
-0.202998456147847-1.7104147598517i
0.808305989578812-2.55050998475468i
2.54727549126592-2.48755919758684i
4.01210129676854-1.07789302781682i
4.25000313395186+1.14454065131237i
2.91639061764907+3.09564822093155i
0.621297296330231+3.73615793959031i
-1.31441345448928+2.80150215419801i
-1.96333402670985+0.965993881306329i
-1.19365751724346-0.596928103187518i
0.219518748795287-0.931446991991524i
1.09039115534808-0.0661019240347405i
0.752561078001415+1.11392531047368i
-0.553233903484159+1.51589489571593i
-1.79027946458215+0.614971265670766i
-1.88174214599119-1.21680874917113i
-0.51250182785514-2.78241908007966i
1.62478116647756-2.95486095448562i
3.32207844869285-1.58764173943481i
3.61401914055159+0.578163449537502i
2.38496572710214+2.32151106842027i
0.518767121402555+2.65844876712697i
-0.775097051799079+1.59073513376566i
-0.777729952561293+0.0785561579225168i
0.325535513078918-0.722174912914514i
1.4696405628143-0.207685673800163i
1.67959803547809+1.18647847671438i
0.690335209957414+2.37089716758052i
-1.00789194065163+2.35462364139331i
-2.22320457048842+0.96152711242852i
-2.15392193596056-0.993890926348484i
-0.700752723663016-2.34625314497489i
1.25941833083799-2.200224273525i
2.46241777323188-0.678691052586156i
2.35824342572464+1.22500886308232i
1.00502076414674+2.3395117407775i
-0.559832958042463+2.01674562406571i
-1.31851058744463+0.673752921810317i
-0.878087399888668-0.622865421697548i
0.383701884478827-0.950346605477337i
1.31191275836057-0.0213679068538962i
1.21290093668184+1.51042722903478i
-0.0345105171391586+2.43761686946359i
-1.78003944047362+2.03763336073874i
-2.82108118421836+0.426177524104902i
-2.48841835994593-1.54354838409019i
-0.856923986036209-2.71401650198343i
1.07058916309857-2.43689441489943i
2.1165488946393-1.04804259546211i
1.85652523533836+0.4624798261241i
0.663493821302389+1.08048438285237i
-0.464567844660003+0.50513752000897i
-0.637238383107251-0.727257536440764i
0.414139924660087-1.64204550531515i
2.00412269157781-1.35327930884593i
3.03876226196753+0.0945245981667202i
2.69336222840251+1.86052995929987i
1.04693192400866+2.92655237010633i
-0.844317312237089+2.59936262304337i
-1.91928542655866+1.03782276930597i
-1.54107158964354-0.741909293651322i
-0.0331691738013547-1.54025249096475i
1.59851568886154-0.980001842865825i
2.27911342041994+0.486442765602467i
1.55013084518476+1.90606199782013i
0.00342319355047431+2.25828514733018i
-1.24746417741799+1.33004108918977i
-1.27128296590618-0.178944463242545i
-0.056358841460328-1.07939014695603i
1.55832484697125-0.675368005088067i
2.27874743761469+0.860413927254356i
1.50769797119+2.64144115842733i
-0.417117980065263+3.3902108027434i
-2.4826880488883+2.57566407242847i
-3.38746319499681+0.657361495305021i
-2.73467053716708-1.33913677679185i
-1.01704357410258-2.30447196480151i
0.5664075334279-1.82293381346387i
0.993693977708243-0.52593852148804i
0.164310205687818+0.398590466444495i
-1.07413752154691+0.145744888188232i
-1.50597667156065-1.20855687827549i
-0.539646763048927-2.76469714905634i
1.55228869913098-3.27522101087029i
3.61108985348691-2.17061789406536i
4.42375379262007+0.11105324171873i
3.50239262730272+2.39769700463664i
1.48118109724904+3.41696256575782i
-0.384687580142258+2.89117572118785i
-1.10462275477183+1.48349361062847i
-0.478240970832682+0.334739114717907i
0.603068732475325+0.385700024407489i
1.02712313186231+1.54895691668871i
0.0809793092263691+2.81155507469371i
-1.85615717864331+3.03576492622054i
-3.55883191057059+1.64941295194587i
-3.99179778015974-0.889591485743713i
-2.63420642193429-3.1479729490942i
-0.232986791179538-3.87331673071133i
1.82714378401139-2.85859413387803i
2.55620096163359-0.917060144432642i
1.78828237281558+0.662264733316525i
0.478578300838585+0.905174107638545i
-0.236068548389133-0.146742436101928i
0.325368703740375-1.43297966695981i
1.87289078768503-1.71690239559928i
3.31879842543466-0.574418314129099i
3.60531425468651+1.53822744529039i
2.30881420850842+3.44744281879165i
0.17463666129464+3.92180163957849i
-1.61522919598318+2.8607793397851i
-2.17063709321402+1.02525411351672i
-1.34647653257546-0.344735671266438i
0.0558677626279266-0.486078246433467i
0.897998414730623+0.510463956626043i
0.530608200561057+1.83140114220643i
-0.778397226340414+2.25293839346431i
-2.13578672285285+1.5023427538823i
-2.5394555523248-0.0618621632781342i
-1.68653503483017-1.4598860766818i
-0.178619399347982-1.71564106479701i
1.0631859174251-0.794065732349677i
1.16580446365787+0.730534193731217i
0.0709060281357221+1.71340155154866i
-1.42162825743325+1.46446300238531i
-2.40567795288632+0.146732767621104i
-2.13469471467104-1.48938676947718i
-0.743723168475382-2.38155260326151i
0.81670982269039-2.12044661432464i
1.67003307078292-0.95362642694228i
1.40732640086141+0.307619946821949i
0.343762179302073+0.673123363196519i
-0.591755288898882+0.0556471151171129i
-0.599655049955148-1.13458456683536i
0.502040240713263-2.03104368901171i
2.13780627435905-1.75151453881447i
3.25743025621427-0.311535495716732i
3.14430771490868+1.56183568902569i
1.73712517484335+2.80028806010995i
-0.104209047731893+2.8435259471441i
-1.2923056454918+1.71887726047703i
-1.29061234191667+0.281845632185042i
-0.237951211490306-0.419445779249218i
0.934157460415657-0.0677468532629901i
1.21094781309401+1.08562022814735i
0.309083144428471+2.12653486815138i
-1.28769139441462+2.17677558253005i
-2.53569199266623+0.995518421408237i
-2.48616161632576-0.762860704168352i
-1.14523795008156-2.02422594824326i
0.718819795928866-1.99803328523837i
1.89527143891655-0.735671960490915i
1.67251848078372+0.899297694033651i
0.274626715322463+1.8672262609434i
-1.29287973710934+1.42453680679819i
-1.86501102022995+0.007411233522785i
-1.14308065401747-1.37539409590239i
0.366324590952731-1.73583354025473i
1.56329589714701-0.712675914726417i
1.55562973085098+0.910195446054173i
0.233428925346554+2.03240166409479i
-1.51484150424736+1.7675624520613i
-2.49289309713917+0.177106688402303i
-2.04592281759738-1.67576117391768i
-0.335384118093226-2.61422257744575i
1.4432585596816-2.09178427785482i
2.12712989000612-0.465598269310748i
1.44231607726826+1.13758680944545i
-0.0836890391614099+1.57116611048429i
-1.27363948430376+0.626371491512209i
-1.20128990243465-0.933326659476218i
0.0787733764674147-1.89678765462259i
1.68925689132518-1.5107449241205i
2.44625540411098+0.0656605992932236i
1.77151436490636+1.81496067083858i
0.0802680013622803+2.50799903700377i
-1.51200416219265+1.72282126898079i
-2.02539351500712-0.0641211948663531i
-1.05246913905339-1.64209746498721i
0.673595424167088-1.96842075184704i
1.92221284546968-0.919930035824939i
2.04358479384925+0.722768104557566i
0.900445537512202+1.77688086172529i
-0.499193079412182+1.59107634134423i
-1.12860513100675+0.33816701552934i
-0.612290505510104-1.02252592006608i
0.889420458104682-1.41489462014569i
2.21494377137976-0.434028915888672i
2.41838360223992+1.35183771388552i
1.33622114659422+2.81397273578497i
-0.501791106187174+3.09307859140798i
-2.09033127616898+1.96909247113562i
-2.5130507134864+0.199353694548462i
-1.69138030842775-1.09612163218814i
-0.402377942208481-1.3055923819094i
0.493989359937109-0.504956725191725i
0.310556900485496+0.519495417245096i
-0.762616152659643+0.852500280378197i
-1.84240818133567+0.086261746273295i
-2.03503733893902-1.4819606088991i
-1.01803261357539-2.84422565343152i
0.736263379403403-3.11297695976442i
2.3320126145162-2.16881630213513i
2.9000624499955-0.484672573811882i
2.22689862580586+0.98230580453997i
0.882269887102423+1.45168309399904i
-0.149134426032004+0.857892718936528i
-0.212775968808253-0.0995386473461091i
0.598750687474841-0.551412948690296i
1.54328927393735-0.0388768206331434i
1.78375732257055+1.27337949260845i
0.849444811450281+2.50231450606549i
-0.884768081463415+2.76918348911104i
-2.46896993229937+1.79223362967958i
-3.04043768984539+0.036722283737066i
-2.19512514045417-1.5212549092498i
-0.598924510291212-2.03806110715349i
0.725403148790118-1.38762425281626i
1.02243141271292-0.147113903997832i
0.181105503391769+0.727045701614234i
-1.04411285760065+0.447358899327053i
-1.63044400516299-0.761958704622295i
-0.975706765500269-2.09704416273629i
0.634350436081821-2.66764515671171i
2.28132385346111-1.88817909098036i
2.91726889919436-0.240898935977587i
2.19924504520232+1.30701786823226i
0.675917196878443+1.85721667945186i
-0.594755204007696+1.09683530999092i
-0.730296228949461-0.264616172899451i
0.387377802237966-1.24366763994093i
1.93471164932493-1.05221303087831i
2.76333058824816+0.343140116233874i
2.29043904148446+1.99880074359059i
0.716282154576324+2.93537724312044i
-0.934817265502801+2.48110259501961i
-1.66345711856867+1.00142009895227i
-1.08672471940049-0.372125295734715i
0.264340103948485-0.793105569364023i
1.2800549549826+0.0988425337602111i
1.12597145493382+1.561415747335i
-0.292318278855966+2.51578995723822i
-2.12168144080385+2.17179396110114i
-3.22181997193136+0.499548354651977i
-2.88612482728045-1.47047153898183i
-1.41727969203978-2.68480914056385i
0.203489665563133-2.56047653226714i
0.995352232772667-1.40982228909469i
0.534522206690687-0.29223409367639i
-0.540699441793688-0.119595456750843i
-1.32024610277314-1.12779592369137i
-0.970682876767414-2.71684024878191i
0.634362212456276-3.69701097573735i
2.56626368758864-3.24711893960754i
3.78962024283443-1.57362230998448i
3.62332188491396+0.430542574795414i
2.33140055769234+1.64637725256313i
0.818781068112877+1.55592238690981i
0.166151059175332+0.522545795590075i
0.721844608930135-0.546442323291103i
1.88224407356417-0.533231896607191i
2.76012876221735+0.745443285891081i
2.41009799612465+2.42604467494719i
0.931953994970814+3.54533044048317i
-0.934948547306739+3.36895214235515i
-2.2248147298757+1.94230595868258i
-2.17012751613954+0.212961337849656i
-1.06373308229308-0.689698698719374i
0.188591743526476-0.389997772260459i
0.664512522187801+0.708938373164204i
-0.0302296249598132+1.79912977905445i
-1.43652917145204+1.8099081400186i
-2.52710014635725+0.640629339583478i
-2.55009581295187-1.02645864117198i
-1.36622714391517-2.259338002879i
0.299646330577839-2.26532127398099i
1.37933281495553-1.24377058855661i
1.42977825557335+0.112391924461774i
0.46571461032122+0.816651782792985i
-0.660255960233442+0.358652589556659i
-0.917115174058774-0.825146668343104i
-0.155686748199563-1.98528710539928i
1.34679407521345-2.1575030827659i
2.64563064113209-1.17280481752543i
2.91749920094783+0.38558204374802i
2.09144264580656+1.66875550122271i
0.664437359847566+1.89752045379i
-0.373612767563398+1.18588659779073i
-0.441441289599135+0.0534190566137688i
0.410920513972457-0.565923936030473i
1.46889127132116-0.202776782524767i
1.83415327388275+0.866029990597799i
1.12252286207386+2.01202721090742i
-0.295698803541088+2.2728204621986i
-1.64271028746562+1.49808983433953i
-2.111338456633+0.0877906274754964i
-1.37737468263039-1.22787174577091i
-0.0817409060829695-1.67711669344008i
0.922718624765549-1.10189065462961i
1.03402612642761-0.0188060037024008i
0.260271903046472+0.573733253059772i
-0.77511252208423+0.262192554768826i
-1.19160504034188-0.770391699143411i
-0.490356016786384-1.90742698454682i
0.963206937785718-2.29764790374344i
2.34980087450759-1.5650795629459i
2.78243759392223-0.0374578842658194i
2.0471999643604+1.37609449917013i
0.661130807208277+1.90680412787728i
-0.526466625487889+1.31984518538748i
-0.711731253027804+0.160171809344237i
0.098535597852841-0.602139352384502i
1.15704816748927-0.440237812916188i
1.66924106752805+0.616907144699476i
1.10767060538118+1.93030064372764i
-0.30472274895118+2.48866677467055i
-1.70378075118577+1.84193495499007i
-2.22900151677425+0.367805112537523i
-1.54536274474703-1.05909966357006i
-0.156585494593869-1.55216080365951i
1.01751720981515-0.8804464381525i
1.22313514280337+0.41362104610435i
0.383359481754342+1.38058300079062i
-0.870442995571638+1.33709932986588i
-1.5538472208999+0.247137864281842i
-1.14702664617768-1.16615264024317i
0.0883260447071172-1.81565177727356i
1.46007684285329-1.29810973913758i
2.00069492334888+0.000711913510830221i
1.36473091910212+1.26369403304511i
0.125690739234219+1.6138734758779i
-0.912922697921814+0.82102830093909i
-1.00653081538091-0.536003350771427i
-0.0184121185439949-1.48385282871871i
1.34868433473764-1.36528099114841i
2.16174298240677-0.273511154470151i
1.9470052685338+1.06678589586112i
0.81537440526242+1.72436890346395i
-0.428270274559179+1.2829033660818i
-0.787689817350625+0.0674564385105266i
-0.179541384493552-1.06046856717135i
1.01767295546236-1.16997045340474i
2.02496525865101-0.254911017974191i
1.94044801844363+1.03608038732116i
0.888921917296016+1.98231598171901i
-0.486724468167193+1.76937876082634i
-1.33919739550469+0.560890459768558i
-1.06904539411842-0.791530079072118i
0.0628567258049182-1.46668125754489i
1.30658333304518-0.980109991737223i
1.77520011752659+0.193623605197111i
1.1760761434139+1.31412827099902i
-0.0599684013049505+1.60632972332829i
-1.10617036620721+0.818612442121141i
-1.2176901967277-0.445869898674844i
-0.34941350898997-1.33935649706381i
0.954060825104481-1.20236151155549i
1.75867737418255-0.114854011150418i
1.4870237559433+1.25119392247855i
0.350742706574137+1.98127078738986i
-0.957243186470488+1.63223496447377i
-1.63217678864815+0.529291187137401i
-1.28848208097641-0.597246415999505i
-0.203933072297305-0.961380059876312i
0.700247969729887-0.377957827834647i
0.819395524322533+0.65399131178794i
0.0588099677515733+1.37194222644146i
-1.13292108908587+1.2740345923971i
-1.80786515619044+0.285887716875255i
-1.58066492071112-0.997650688723512i
-0.469264260898694-1.70385315733163i
0.840302476120107-1.47967178530677i
1.48619911291729-0.492777938794639i
1.25449137200759+0.562334610482322i
0.309711872261692+0.994542759331361i
-0.567491097531319+0.570137808710536i
-0.661196576531958-0.425633177076623i
0.161694014128737-1.21239224521589i
1.41481235471449-1.14186195897424i
2.26239585735583-0.199733146668513i
2.20116738820654+1.10228534272746i
1.24517319393141+1.96501799618632i
-0.0336943711232418+1.89423857161652i
-0.759738946301104+1.03237629660962i
-0.511183161895014-0.000505301902439367i
0.38922793626116-0.505684186178373i
1.29029216392341-0.134765663642268i
1.47071436170043+0.870715359114657i
0.729988866472163+1.76364040428633i
-0.483947229946587+1.84636821965548i
-1.38541988184052+1.0152483273247i
-1.38549181489132-0.227215395889357i
-0.506165771564572-1.16587941738534i
0.647961712539261-1.12373068899417i
1.26084172364294-0.263883326042539i
0.998182391040998+0.738510108679987i
0.00377241697901473+1.27300722440297i
-1.04303416061185+0.829761182423271i
-1.37901446272581-0.296696532565909i
-0.766544970268914-1.34389532086577i
0.402557008408004-1.64873503607507i
1.32974940706403-0.940398426011111i
1.43800828672813+0.251024549225111i
0.627952446110435+1.12249545621764i
-0.562129228584741+1.13526181582587i
-1.31628975105862+0.191895371750426i
-1.12046180570365-1.02475987208319i
-0.0990948968390427-1.62508124979403i
1.01205272557561-1.26015238939693i
1.50683616245859-0.188866828324637i
1.06695539990697+0.951903960638263i
0.00251084474843473+1.32942691300782i
-0.874142451387988+0.734206128909605i
-1.01619961917025-0.33701531296195i
-0.320653480780883-1.18951251894929i
0.829252678020601-1.10586383472229i
1.52907210219087-0.165057709031282i
1.3316324101663+1.04427252456967i
0.413012423141699+1.71549976690647i
-0.703386342607548+1.34893035168299i
-1.18019691273728+0.336129551386265i
-0.739049712866049-0.685994691580293i
0.326299120148128-0.995640765010129i
1.28837032736021-0.317477574720683i
1.43990657755251+0.802291483244837i
0.709275980106253+1.62496929632206i
-0.43585445010999+1.60650134130246i
-1.11782044689448+0.737351614978067i
-0.919623307656189-0.365194403675259i
-0.0222019398454061-0.948567389958649i
1.02458058986447-0.629554176998291i
1.51866002473727+0.373009510379514i
1.13171546010176+1.34175136896347i
0.0544956333195307+1.62910232439741i
-0.898514630423746+1.02529172715508i
-1.0617871105171-0.08450771196342i
-0.422499595595374-0.877913968763854i
0.658143575414737-0.883258886188054i
1.35417072955919-0.135666360862787i
1.15498654694867+0.907718927052942i
0.282669287405589+1.41695646659256i
-0.795944655005531+1.00857231043473i
-1.3109993099973+0.00268593180325125i
-0.927298371803407-1.0317784369734i
0.0621904496940453-1.40156669043962i
1.04548997979325-0.959922018994656i
1.29007128331684-0.0799333708945209i
0.719691451752874+0.677466738709717i
-0.272323805584399+0.674950358144198i
-0.929505002059632-0.0348529503623933i
-0.761541704818393-1.00268390228816i
0.0821863036620473-1.58703544302071i
1.1761496435113-1.33364089249868i
1.75403279558347-0.421817802404416i
1.44314319411294+0.60959179566089i
0.505647531606732+1.10828626240195i
-0.393273471299904+0.863671920357713i
-0.712203874423231+0.113729099482078i
-0.288512242257167-0.558476188365272i
0.554401548079452-0.606284346033709i
1.09201407496054+0.0387767360750978i
0.919257717487041+1.00100165959536i
0.0209454774736964+1.58411843419804i
-1.05114256145686+1.4106213611683i
-1.66336127927096+0.598429435177689i
-1.48804512355552-0.43645493802721i
-0.648574925183973-1.04389571559412i
0.183677935141259-0.898304317608604i
0.525468016571727-0.222617321268497i
0.201821612830738+0.437091528730034i
-0.51237819296118+0.487181408225989i
-0.997059928586354-0.115740554070809i
-0.772136504259463-1.01970617379151i
0.153290069149538-1.65166952517712i
1.26274697324638-1.41883491453458i
2.00603602728329-0.517615152841676i
1.9364673798795+0.576102497713311i
1.20235591741628+1.32195037640378i
0.402731609811133+1.27525389181362i
0.0102556309299433+0.660025259862736i
0.296543838575643-0.00343514266837732i
0.995748320108955-0.0749498568876951i
1.52976870094617+0.607219561265505i
1.38511881382685+1.56305928234245i
0.465708077443748+2.25880035166172i
-0.696337738669177+2.20070543452902i
-1.54085071690499+1.32505972176125i
-1.65626239460003+0.109337932515376i
-1.06037060235421-0.692659506132809i
-0.287610618573643-0.741921855301727i
0.103173035480437-0.299431701380091i
-0.149188094553601+0.232865408860591i
-0.77778968668919+0.188734097544352i
-1.31350006030141-0.570948039463197i
-1.2145930379555-1.65500595061706i
-0.368142154772308-2.53751108909288i
0.859035979696719-2.5713519153439i
1.85217131986845-1.7710931279869i
2.093665958728-0.725545665573689i
1.63632772821+0.0567986900850189i
0.89719886827891+0.171355317950996i
0.548077135126592-0.323639203186657i
0.816594595802645-0.804937677163735i
1.4942109909438-0.806877843500424i
2.14856529887856-0.0580500247329205i
2.15165427864111+1.07749868153099i
1.35234837723318+1.9430589371327i
0.19793753416587+2.108770806499i
-0.736597643216618+1.51771117651313i
-0.976967480302539+0.677476233997741i
-0.528711745505592+0.117701475499522i
0.0875132154181262+0.21423053669941i
0.319810832108373+0.796716671979538i
-0.112097678369409+1.40313976144825i
-1.02494235467983+1.52124981185186i
-1.85990980477621+0.868210801523672i
-1.9931257801679-0.187058984707231i
-1.37660181742928-0.994796288875942i
-0.391342919885311-1.16071658330809i
0.344238170524671-0.674829464270316i
0.365458786995483+0.110686871928666i
-0.200222101039673+0.482911332037907i
-0.900943516233273+0.199828919376898i
-1.12926751435369-0.585045524337822i
-0.630455595325103-1.42445871732123i
0.443978564274439-1.69417753860249i
1.43273514493092-1.26754506988061i
1.78939104857386-0.327285221461937i
1.47980894721331+0.48623699248282i
0.725577537814359+0.662986179480892i
0.218628844294359+0.277663600081673i
0.333313451577218-0.339327554875524i
1.0292915602662-0.645035141094012i
1.86845672589034-0.314222638759265i
2.2089488604336+0.588095934115755i
1.80302281250335+1.58953246131371i
0.827847421884358+2.06248414850425i
-0.155457744651757+1.78195640460273i
-0.645426376772025+1.04274023248158i
-0.485963882305172+0.344199917500845i
0.040957600042204+0.0299492418048618i
0.42545560631998+0.315715443530168i
0.26542285159416+0.874831689007321i
-0.42794376066414+1.08929878910808i
-1.23244628589598+0.763917131071208i
-1.62365704785404-0.136383980103744i
-1.35860637078207-1.20536171047008i
-0.507445949482662-1.81061085059067i
0.39688315642624-1.71891508202624i
0.824712237432299-1.10854708813444i
0.756986398568566-0.464396384890352i
0.280666082504798-0.251355313042979i
-0.077296082307217-0.58130204928743i
0.086405616241318-1.18406108671941i
0.722595989074166-1.53897519623256i
1.54464981366686-1.2547987846025i
1.99387718369275-0.386991942203503i
1.78856701583687+0.659478307361591i
1.06146447846279+1.30964154089835i
0.225418818484631+1.29130464555509i
-0.257651463930445+0.750062796848723i
-0.172468396503199+0.203053684848617i
0.312610077537635+0.0969393875375453i
0.664216760280498+0.487518382225068i
0.509156969528003+1.23274561848833i
-0.141144701927241+1.72177393929557i
-1.03457218154645+1.54621246321947i
-1.63710630273771+0.764971504815163i
-1.58545819987275-0.242872292174784i
-0.945466531500289-0.846608723953126i
-0.162603843451227-0.876548754957918i
0.305319061234184-0.34405446999929i
0.255737353780799+0.281379721289435i
-0.237204197940406+0.378482262131306i
-0.667553410674205-0.0365418449524313i
-0.582764923729214-0.758731116914939i
0.0510198868890603-1.31115308579826i
0.94954880149122-1.20351723128741i
1.58903895377308-0.526825384681081i
1.66399755340755+0.312167602020029i
1.17894013119261+0.881528178879632i
0.486823766333158+0.833730868094866i
0.157501248815953+0.340682130979917i
0.352723524523883-0.145320135076383i
0.9119818805148-0.257639153633332i
1.44372249634803+0.160804684653277i
1.49777669848822+0.830123849739945i
0.925056847539856+1.34723153871745i
0.125298638141854+1.35775410980295i
-0.428607831242143+0.8203874183545i
-0.553975387008889+0.0984157622224116i
-0.119415697600546-0.401167191816107i
0.503122844701009-0.375745625066282i
0.79766366361258+0.0739739885159411i
0.601913394656564+0.567297548994655i
-0.0258186228900253+0.728085932506008i
-0.644533351271514+0.326494122679638i
-0.762256498331936-0.339908457591367i
-0.367027401047178-0.888886991569461i
0.308742960879151-1.01720767790182i
0.866017445649903-0.586136156938459i
0.866525935019941+0.0129947905477486i
0.354365723865309+0.454870100842312i
-0.280551247991939+0.423212628957952i
-0.61917199797719-0.121138901831977i
-0.43403863905295-0.713690891572577i
0.163505897278949-0.9734464005036i
0.793753463725618-0.679051667459228i
1.01324761883864-0.00609445195124091i
0.670067211119103+0.601644871648647i
0.028739864119511+0.787323196183487i
-0.526936390749927+0.506418082263892i
-0.60557321302398-0.0628828022202356i
-0.134096123938537-0.488828382818341i
0.433564174785818-0.41043094077509i
0.759817992470066+0.10362062112274i
0.629350902091624+0.804849056022494i
-0.0082068516069849+1.13614805483552i
-0.669714939956642+0.913937718396305i
-0.941803821430719+0.318574552324524i
-0.682956606433542-0.33555325366824i
-0.0442390191525305-0.563899544564491i
0.485585069398626-0.291001437053113i
0.585007689525812+0.221450802921166i
0.226799124573656+0.599390863595566i
-0.253697587142954+0.576768495422507i
-0.480425279456278+0.069142534201639i
-0.225850970805205-0.585554690186026i
0.481051640191921-0.913249933089514i
1.20515990189758-0.720996422015369i
1.61278726949547-0.0441210978742817i
1.45810022764723+0.725893153519568i
0.93784489278102+1.07372969520642i
0.495774769976799+0.967168909954402i
0.319455796730201+0.612700505095987i
0.536318959029095+0.294707994991529i
0.835443893292561+0.440237855562678i
0.865591612700945+0.892521314232036i
0.531943838235886+1.34394209573857i
-0.221910022957172+1.49469040132831i
-0.987263258746626+1.11344760204067i
-1.32601090628655+0.323537862072055i
-1.19751887649611-0.560143804721753i
-0.704371784500822-1.06109050344596i
-0.167498311632614-1.08086639403311i
0.0983880964851978-0.849786230857574i
0.0398537623410264-0.657247138543533i
-0.145106799940577-0.810277130372446i
-0.140999792777428-1.26468890677124i
0.289516940333764-1.70140904914792i
1.02152758605974-1.81203841574832i
1.7594306117448-1.36739802739459i
2.17783592793777-0.510760182736253i
2.02581659068663+0.436970965833027i
1.44917006749762+1.05830155528802i
0.810138410585272+1.14525469600584i
0.360823180105824+0.948511769415i
0.214888700624102+0.75475905796722i
0.321722956246253+0.851152441203032i
0.290696156013105+1.2033584187466i
-0.0947342656767218+1.52936800437321i
-0.794482884347549+1.6398490153894i
-1.5607904327142+1.22578834162249i
-1.95209828796087+0.410710395991719i
-1.85678212716692-0.410488171706527i
-1.31007244522819-1.02251557892578i
-0.569619840424054-1.10489892620627i
-0.0658381872801574-0.850728305106837i
0.1097498169371-0.564755357399507i
-0.00899385592460089-0.475424247038291i
-0.0305870085106656-0.674276705489203i
0.285454511545266-0.890110329393002i
0.80920140565062-0.926231624833524i
1.4662567063352-0.600211680368827i
1.829398509103+0.0756542952108738i
1.70311411766727+0.852482923105686i
1.17403764971408+1.34213920661782i
0.505678594234275+1.44644984241545i
0.0866596689680627+1.14425987553199i
0.041553582138078+0.724302901918099i
0.266744886275802+0.582381645329407i
0.461781770756333+0.669963990658446i
0.322295820079173+0.93147346533089i
-0.117247335612122+1.03177440232308i
-0.595864323447258+0.790870971695903i
-0.901276082200543+0.224539103813996i
-0.696695588694263-0.512937125979955i
-0.0617768054041048-0.874619260163359i
0.549462946284573-0.787376455151662i
0.906670389698889-0.428217503351359i
0.844624924439225+0.0945297164498427i
0.423213394849102+0.29761859166627i
0.0766793596221887+0.15057128281642i
0.0437015556378835-0.172459808232081i
0.290684404974237-0.476891991114495i
0.668452371336743-0.377734815589972i
0.840658515692968-0.0135640708179938i
0.598404309752668+0.472996637169413i
0.019193388036311+0.713291009545658i
-0.578998660926304+0.454012420790069i
-0.842920026481087-0.117288473087089i
-0.672056860346568-0.769674568749004i
-0.188217634785939-1.10626691562191i
0.350687836071912-1.03571369943403i
0.565509913376858-0.642117311287305i
0.406468626978316-0.261684020845488i
0.200210339099842-0.200332201189631i
0.126737372833892-0.401089197353211i
0.334426412477561-0.675861191263173i
0.856350762351059-0.687664720219089i
1.30281600593362-0.299987359010969i
1.42437773213352+0.423571254194671i
1.13179022007679+1.14245412605395i
0.451099409058753+1.5131551973114i
-0.197604500450239+1.46581280692417i
-0.555634598941982+1.11786439693766i
-0.641076314383622+0.762228352933592i
-0.515675691422543+0.606242114370478i
-0.471527716033232+0.7407489971921i
-0.702237695151572+0.897565151781529i
-1.08618455909297+0.758231672648084i
-1.45445182511382+0.270042314840236i
-1.52204683648664-0.446327024908562i
-1.10224197426348-1.11711086636284i
-0.353784254483194-1.49228227312513i
0.351569624987956-1.39409836256798i
0.811550602693159-0.976093386258208i
0.981946410753124-0.630885312049336i
0.973971908699396-0.479130594330805i
1.0332111319726-0.517895012965037i
1.29608237355218-0.622587080071406i
1.72479629676347-0.401550816832847i
2.08375016913222+0.129413192372358i
2.14174755286478+0.813994740259154i
1.77043762722951+1.47779878501364i
1.12901048895519+1.8018322730194i
0.388299819888879+1.74189106032713i
-0.105315877037008+1.39516778344922i
-0.246313315298146+1.04207943046982i
-0.265118215390992+0.781218172869171i
-0.268262846033229+0.703605177179845i
-0.471430457358001+0.744367180252466i
-0.852822322910393+0.540700185846342i
-1.20864506539441+0.0968852422529233i
-1.29388544373482-0.589982280641678i
-1.01584064699482-1.22028928545736i
-0.441073578533769-1.57235074034617i
0.194122074453067-1.64511363575064i
0.658871973350902-1.32609674689188i
0.85088161505106-1.02403307251805i
0.767394103446001-0.826121418111323i
0.692038441789837-0.720880942355052i
0.8243965624055-0.784882647396157i
1.10203821543727-0.65754742512826i
1.41202817245114-0.309526071757959i
1.54084730254448+0.19588702159503i
1.28288798379233+0.800752876882542i
0.755549729888031+1.19160916624458i
0.187028175354077+1.25825383866772i
-0.259702979447753+1.06507678697378i
-0.436750046274434+0.758403417939062i
-0.386186731895442+0.551500264560526i
-0.30799130824114+0.515666848689325i
-0.375407853595627+0.608584423053613i
-0.62501507549928+0.651631495645837i
-0.917370506970344+0.415398890653019i
-1.04214074476903+0.0242147241780704i
-0.848314342455412-0.416050204661195i
-0.387317398235122-0.701966002970101i
0.0992866615861489-0.599812087654271i
0.406974504216489-0.309910846159539i
0.424393444355742+0.0251225805630411i
0.234835506129981+0.210462387891975i
0.0969798712550591+0.156492638361245i
0.148737047339743-0.0592864624121786i
0.393525946951063-0.218744281510482i
0.747629601352337-0.123592519346975i
0.922530592195053+0.180957262058706i
0.775756517158319+0.544179309920378i
0.463576354352822+0.735850304213698i
0.132947751036902+0.668322323469158i
-0.0194877611674096+0.319287941848726i
0.0957532359488684-0.049402073015695i
0.441621166296841-0.204556682700888i
0.736383046517891-0.113278923883592i
0.77417343332593+0.178674986559482i
0.618353872867269+0.391258877487867i
0.382774094557539+0.405158904952051i
0.232007181020605+0.186160242252295i
0.271296925415328-0.114577111885679i
0.511550939806664-0.224351213838071i
0.702184116011225-0.118458337409479i
0.718225220406011+0.17590822958503i
0.550524284117537+0.422143294785485i
0.233942223890524+0.477167884456312i
-0.0403172520193541+0.325314385714324i
-0.177005734649514+0.00213073371741441i
-0.16962844598358-0.266660963427271i
-0.0431676637110139-0.351525373041488i
0.0909692827448546-0.255851302039089i
0.0558668260032022-0.153323720793926i
-0.0944315631282697-0.153650288082934i
-0.18230041192013-0.290651091971177i
-0.15359437344761-0.510359298172332i
0.0033470981801254-0.714530208133752i
0.271529542236468-0.74457843388988i
0.514967082987009-0.536372953538891i
0.626701205629491-0.222326474568625i
0.626531949561024+0.0649262110603325i
0.471489262436895+0.180121855345779i
0.267119535380401+0.149410793711881i
0.23104596001794+0.115250188572539i
0.308072598883165+0.164487842868171i
0.359330245715741+0.356760385927112i
0.347430871398765+0.584825684321638i
0.189217698307078+0.684960322154756i
-0.0466291979663709+0.724997974830216i
-0.264042225886243+0.610386533017996i
-0.402718030993309+0.362611886187326i
-0.287497771666703+0.191350008802583i
-0.0332628959753942+0.0887913443699083i
0.147113006061827+0.147223364098737i
0.221227586139254+0.274369122484504i
0.18529398699825+0.361985499501299i
0.0881550344212848+0.376831745920279i
0.0180138609270729+0.239157961472481i
0.0781247693194782+0.105276193952054i
0.261738378633874+0.0271710749951962i
0.483135688857147+0.0740538662662209i
0.604707149332297+0.240501277624265i
0.5065461310585+0.404747086713068i
0.305859238912543+0.447143751300186i
0.109096689484402+0.309805006892001i
0.0456676646788175+0.0970918034919585i
0.181201503441878-0.118545106255094i
0.392133135443766-0.255421195376891i
0.625716357286267-0.217286554970625i
0.714919012065543-0.0919748147414737i
0.654529588185589-0.0305869522929062i
0.591543543252243+0.0213715544818077i
0.567149278536063-0.0094991598381787i
0.669856202981341-0.067720438528777i
0.816973322952376+0.0172042306955226i
0.852198020425753+0.197629416700285i
0.790619103398292+0.45823063687793i
0.522878377510292+0.686136769919185i
0.0884116880496143+0.741323064048311i
-0.22271928933869+0.628522774755715i
-0.397993128991096+0.346497380696131i
-0.413309035428249+0.105634284313678i
-0.41330790296473-0.039547892406867i
-0.475103874037752-0.165459345660532i
-0.534568674150922-0.220271835710478i
-0.594035494718184-0.393958292066098i
-0.521834412686784-0.680943749144573i
-0.299464814277402-0.917522228783387i
0.0851993235616742-1.01805030031915i
0.470499980739489-0.99434457161785i
0.753324303953952-0.742097950979252i
0.904949659299257-0.279759008964504i
0.865841863830225+0.0845777514786822i
0.753027184964303+0.372494125226091i
0.652774260643544+0.551497471699608i
0.588105054372728+0.664092867879344i
0.473571731629754+0.896159000903691i
0.253507046756849+1.09987963339458i
-0.0806300740232848+1.21495589873365i
-0.453848366656261+1.22104953034154i
-0.792114238810119+1.04245432486021i
-1.04075575792397+0.685696326389625i
-1.04488597743897+0.219562714476198i
-0.917832211983531-0.190058856442698i
-0.69570842450955-0.447314951192524i
-0.360866232867479-0.589492990407375i
-0.0397482260307843-0.66528148915478i
0.255255138665951-0.688445147354498i
0.547240345016306-0.685727116995224i
0.861793624524107-0.630822194242447i
1.16523471372545-0.468608037620569i
1.37567918134957-0.150967058772348i
1.50784587712599+0.272511999614805i
1.48296909550377+0.690214553159618i
1.25557059636547+1.01588639630938i
0.956699581393586+1.22611679805839i
0.554741427643788+1.28823630729518i
0.18184240918143+1.20207273157575i
-0.10631800772997+1.05179277438324i
-0.389317768074129+0.874931657363177i
-0.59809340824206+0.617884974554308i
-0.748793665247698+0.252472126519528i
-0.798928402892149-0.123268362124642i
-0.733438345768388-0.566544153141905i
-0.554894930651782-0.946097158058385i
-0.225036921397515-1.1885760764547i
0.179029552128945-1.28631112534391i
0.576597153861328-1.19240734152414i
0.884714561115131-1.0858350712529i
1.0771784769628-0.848902926864795i
1.18289750991552-0.56938306002451i
1.24475211631549-0.287248765277993i
1.26258604127897+0.0433946443713504i
1.14511058634599+0.351011908242777i
0.961447183378555+0.720354961050638i
0.6770992650806+0.991008733964822i
0.248376379831038+1.08396905844348i
-0.200837712131797+1.10712942396914i
-0.59612619173011+0.948229917491396i
-0.840410934387264+0.685889131305131i
-0.933907781298749+0.443397443627323i
-0.984380753778041+0.132580755396399i
-0.918770735850343-0.0851842323206676i
-0.838363345322701-0.291361100432229i
-0.773293204789177-0.476587042129853i
-0.549566835044423-0.641769984062015i
-0.293186183510352-0.777759592756842i
0.0697947461724412-0.772280700178697i
0.422985257244171-0.686263804682104i
0.658742615884606-0.443343667985923i
0.851543902699854-0.175514592331285i
0.885900735640737+0.12384151194347i
0.860269904700715+0.394181448449939i
0.832945237496822+0.580468385417104i
0.761206218720862+0.771269043041255i
0.584638305823668+0.904076607787728i
0.364397977873282+0.983540352020598i
0.17142594305643+1.00069881194641i
-0.0607542726662776+0.951800445542742i
-0.229402212657463+0.815999246045015i
-0.294890402176395+0.635798050412084i
-0.366678833830883+0.420795069900306i
-0.386435460165412+0.188863554550367i
-0.301534898296282-0.0101270119850637i
-0.228861534189194-0.224358754020028i
-0.108740111259485-0.399114720198982i
0.072763439123271-0.538051991832654i
0.275085196111046-0.617129093942913i
0.572759989945912-0.599103802022797i
0.771644545784499-0.559480787631492i
0.834974823691348-0.427351786969179i
0.919758935348072-0.219510862760432i
0.94064546648762-0.0614092968825156i
0.894900479450685+0.102371767879408i
0.846635728231307+0.263972356600483i
0.717955840604849+0.393143992178241i
0.555400871043501+0.499621058174902i
0.291089299394597+0.536481195953507i
-0.0156777426514692+0.567538015892631i
-0.259057129355464+0.48135986102843i
-0.514324095304498+0.246016326462653i
-0.589293044104209+0.00561546455808181i
-0.565267951700011-0.243333753601444i
-0.553981983224855-0.441607295531426i
-0.470725726284208-0.58656223670437i
-0.365369303492417-0.750625814276963i
-0.191953790970655-0.876854319934058i
0.0735627588862749-0.945890510995361i
0.385620642711924-0.928329337241077i
0.663617721047389-0.730550937076948i
0.86731147936541-0.442791235356841i
0.925654886566793-0.146940901985158i
0.856715969366508+0.208940272229944i
0.801395390325569+0.549876053417023i
0.645765630848385+0.763622337175111i
0.437198198676117+0.924601996431624i
0.202662769492357+1.08225611562998i
-0.13232180087091+1.1538660299497i
-0.464894322728934+1.11433167591832i
-0.8120812588088+0.940428484502185i
-1.05483444689086+0.615657156341318i
-1.1030419730256+0.196224181112725i
-0.949112977721212-0.218751623998279i
-0.704140461978106-0.571594577296715i
-0.368379553714005-0.812622524956976i
-0.0176960238692777-0.884139525166982i
0.301254884344588-0.874801098981782i
0.689524360509082-0.771545134971711i
0.925125043639654-0.682916684976266i
1.23403935984085-0.532857121819698i
1.51436241173083-0.190249909119759i
1.60961681097366+0.171140246222709i
1.59012957627138+0.638737340898009i
1.34151233140092+1.06368932447503i
1.01306805951186+1.29969084238314i
0.564599413995868+1.40540261670107i
0.105535445933655+1.28661670027104i
-0.219914082240538+0.999298301807448i
-0.445537589595624+0.727967916490291i
-0.614694310885441+0.473135100361556i
-0.702816377654036+0.128856248030705i
-0.707840753790208-0.233558424998328i
-0.644614158037722-0.585708638369778i
-0.40160692618446-0.962672061385416i
-0.0537376968318585-1.24749897064237i
0.349820267120328-1.33969861405372i
0.785652561083445-1.23298317900821i
1.11511462129438-0.939485445689373i
1.24455400429693-0.577020110757307i
1.26819375448747-0.244532265557708i
1.16582183308931+0.0480286556144043i
0.966875042481488+0.283435927584595i
0.791131623727708+0.502056301216871i
0.540401611153862+0.703963601196837i
0.236764475358311+0.860226865423051i
-0.123637305858568+0.895235558976195i
-0.518320263029704+0.76133786036915i
-0.844475500406691+0.443144928894084i
-0.991991788027551+0.056619646568461i
-0.961272765190503-0.290087829825608i
-0.754058448205257-0.585699971518726i
-0.389685711749093-0.724959394071607i
-0.106794276313823-0.74725767731336i
0.0784848620234949-0.714432651009224i
0.241978895179382-0.674058828740736i
0.418261858348049-0.58978218445258i
0.699116863640839-0.43961723406614i
0.927305032488712-0.19191468125028i
1.062097442095+0.197134941514462i
1.07684953083928+0.621038694246404i
0.786004437012864+1.00475711895747i
0.37706442961683+1.19301536345289i
-0.0472012942913329+1.14832773261576i
-0.341427617416597+0.970376554145075i
-0.434607526613201+0.712142929679566i
-0.43753868301911+0.519028338000221i
-0.365776095699947+0.362592225495791i
-0.41359314019645+0.218878853120091i
-0.463113686151029+0.0441733392457848i
-0.438542473764342-0.286994529759579i
-0.257205331434056-0.574886909254486i
0.14385194804849-0.776159896654999i
0.575616077869162-0.84024122076357i
0.987104132163579-0.671362110804449i
1.16155407717918-0.400521485895796i
1.11978214579733-0.0825362746478155i
1.04478255674169+0.148166794749209i
0.941706663793246+0.232550660034001i
0.916646732501052+0.275199251401035i
0.906109229750392+0.338643722631158i
0.83454108482501+0.441019708812671i
0.692092534854558+0.573453735299014i
0.369304249445544+0.654383188141568i
0.0225227920893915+0.574788135172548i
-0.269051121687754+0.33341716379824i
-0.354498629817898-0.0232358669059199i
-0.177724800894027-0.354513543848356i
0.016135006206092-0.503956332117025i
0.197646881016393-0.488612755345531i
0.240211786199264-0.343316882677133i
0.182864126690382-0.251920350680171i
0.117972687635455-0.306563562427801i
0.122987568295404-0.4157668978605i
0.287998816519839-0.524391579826805i
0.459176420295664-0.492592581292781i
0.576245871210809-0.263397738431709i
0.54364151446563+0.0636010958895343i
0.346711481060721+0.258785766792932i
0.107349274544186+0.283182021054736i
-0.0688003373844262+0.122936707690057i
-0.0794065657875644-0.0757822607216897i
0.0285148992761689-0.13189056320107i
0.203215856288176-0.0786459545971971i
0.300157080321873+0.134101963035342i
0.231478243284066+0.377649532022319i
0.0608353523642794+0.458183039095935i
-0.129336693493103+0.316396407025684i
-0.142363701682434+0.110246097872016i
0.0351535183420889-0.0721696065563453i
0.23494417113614-0.0548804815229067i
0.383838190371085+0.169649414595647i
0.420061832372241+0.384552478371124i
0.283598175010273+0.539770262517129i
0.0866037674653091+0.460057504123516i
0.0207614085364138+0.223055277649103i
0.119723856931959+0.0198764975852097i
0.339808617491063-0.0545252021230479i
0.571953441776314+0.0815971596756227i
0.685258281976125+0.334791212749621i
0.589008915795974+0.493518952697391i
0.373617163876085+0.50052770068917i
0.242976299776559+0.382499559215655i
0.233596306177305+0.201404548113478i
0.367986609717953+0.136249081859955i
0.506590675915983+0.194289370411458i
0.534587220412751+0.321747750378862i
0.418875623694484+0.452370252470993i
0.139198502384258+0.463627943776596i
-0.132704794445189+0.24651308904428i
-0.167467164979658-0.123885872350945i
0.0241820883141447-0.420564879937856i
0.254257249795864-0.524807918710093i
0.551841967407035-0.481760915810628i
0.71045179543091-0.357205084657001i
0.600648572466638-0.218442956509303i
0.496019426270619-0.227609242932551i
0.4778631149066-0.307470134760775i
0.606796002015195-0.353386548836943i
0.818694319503425-0.274654668751184i
0.983287810135075-0.00280420183026149i
0.958693904298526+0.373383071251638i
0.614009173837166+0.723736654980125i
0.146945629383042+0.825724362896216i
-0.235794240828716+0.683685381725638i
-0.46814831922598+0.418101387511686i
-0.483620009364253+0.15812313248154i
-0.317369511849707-0.00786396473696742i
-0.251382341826764-0.0171988560355127i
-0.365134809303563+0.0368926424312742i
-0.516083018294085-0.0181339514558993i
-0.617521193895331-0.241730201105571i
-0.525883639593157-0.554376970224169i
-0.179794624899294-0.793446841357279i
0.263635982151684-0.831648303201785i
0.64394228932871-0.534032091779057i
0.902475021769265-0.137201706577535i
0.821529126106047+0.268741365417141i
0.57557035485201+0.547606595685573i
0.426854650484353+0.577424180348266i
0.321738227537443+0.520032100593326i
0.369101621438684+0.438287162566135i
0.437958763379977+0.542618709770861i
0.351766715209557+0.796025128398153i
0.0970001434117203+0.958626428662012i
-0.223182149900707+0.900347614039907i
-0.504047025424768+0.640275120485245i
-0.5750805933955+0.212675076261752i
-0.29012082684787-0.215877423442947i
0.0981384879271156-0.388607248203789i
0.416427037210569-0.309760285917423i
0.600006782166997-0.0748397914363383i
0.579590508116608+0.124314821915008i
0.483271686775156+0.132077045962976i
0.472014584414385-0.0325484795092381i
0.646687479619487-0.17161900456318i
0.9063884883499-0.133986989407433i
1.0969835301289+0.135856124660698i
1.04508310505645+0.613967255892251i
0.646300828658642+0.902869980721313i
0.197198436797658+0.880516979608516i
-0.155303583818276+0.604241424853682i
-0.277524001759762+0.105985616481415i
-0.0825320042248581-0.235417442501471i
0.16214933783593-0.332113785378873i
0.286225113556402-0.190711087380852i
0.239568057882377+0.0213737964490064i
0.0389704907880964-0.0224776866233329i
-0.152179926616951-0.227214737705136i
-0.0825797543292515-0.569109173587004i
0.262568161111054-0.777649708118234i
0.651282995734957-0.656160476836556i
0.894238401394734-0.288092512729199i
0.834519243380915+0.237948068535875i
0.501749315822706+0.516547094179947i
0.110729437148721+0.528440926025517i
-0.171580890168293+0.348422830803593i
-0.231654518725543+0.0914172801799499i
-0.0863048534463313+0.0160216354626459i
0.10120438939877+0.0796694652232843i
0.102274962514936+0.316613255547802i
-0.170697843664024+0.482658612080295i
-0.470187495137275+0.363142672251587i
-0.59361807962041+0.0568429814501498i
-0.464445919615497-0.318397313575526i
-0.0951405394997949-0.471471921014601i
0.309440274002245-0.379457888745798i
0.584228762319342-0.0604948029777708i
0.546989361443997+0.324899381487759i
0.309153503577063+0.523874199262339i
0.0783576012944184+0.516502227945812i
-0.0216155868287059+0.337806278270364i
0.157500830748996+0.233304333157794i
0.358335597075027+0.265669425607276i
0.428695206964316+0.47666561586231i
0.324152796427557+0.719363268764311i
0.0232630665204535+0.792179413086047i
-0.281959783737937+0.628856816080375i
-0.442797014153578+0.239538058752789i
-0.252894560316139-0.103889659347094i
0.099377390460559-0.340427209259367i
0.456410398003794-0.293315172161819i
0.694902488178422-0.047388716175062i
0.625877313189915+0.185132137632592i
0.471572064979337+0.327298289181312i
0.294099436561893+0.215133110200011i
0.308823112256003-0.000641089145317944i
0.536064365307769-0.0883380426917828i
0.751030612321643-0.00874556657975279i
0.845956724413136+0.253874624472034i
0.648412204268796+0.603171301320085i
0.242551131219759+0.72771083477063i
-0.22993719068137+0.586475559053365i
-0.486882723261925+0.175202682862265i
-0.388908773778508-0.323973819684452i
-0.0866759966021208-0.566631160143278i
0.224294842065691-0.582613220683983i
0.35585155605474-0.373067195493365i
0.283312469996765-0.123100612581671i
0.00429108510182572-0.110705078334758i
-0.125431826516034-0.309755358792649i
0.038941423846383-0.615760142707168i
0.363723182138423-0.732016032922954i
0.738911748015543-0.532492552093879i
0.857090010286302-0.0794791964287828i
0.674039883234069+0.450777695196984i
0.223169359104956+0.690328519801932i
-0.176298988632985+0.593816451332535i
-0.410935310297957+0.249963768075557i
-0.382881384748646-0.10009624321488i
-0.0665753433549899-0.191605334345347i
0.11038124224892+0.00716486934469419i
0.0580831980803585+0.354083989500136i
-0.21468761197557+0.47008857694549i
-0.548795999594539+0.312579988380991i
-0.661771535368259-0.0771768955774376i
-0.364403147122814-0.516610349667495i
0.106657575008529-0.636839057518714i
0.5327858791581-0.384912607863366i
0.76794323881387+0.122920869985712i
0.616101574570028+0.555020105963088i
0.264232468950529+0.691451710619651i
-0.00928618301879951+0.46377965456891i
-0.0160318971081438+0.160776424285917i
0.24962707634394+0.0467322886295218i
0.577951222446148+0.162357301454658i
0.63917903252465+0.577175943142983i
0.394288475200237+0.940211842038426i
-0.0549058957266932+0.951689377263934i
-0.471717987549603+0.594371664015737i
-0.512917314588808+0.0193008785436695i
-0.191990373160246-0.415243188380904i
0.275785083527843-0.435035253923266i
0.639679939646834-0.179662625853629i
0.668171861845455+0.158510956478387i
0.409050882285944+0.381943132135814i
0.0773394081529121+0.207029798738637i
-0.0605730821977863-0.156816400489705i
0.152541449929057-0.440917769371729i
0.529667311543405-0.54455020588446i
0.869202239798738-0.307857255988947i
0.917218668424504+0.110955930953216i
0.650841210635257+0.37944479367233i
0.247268687158368+0.40795885422033i
-0.07218478047056+0.153717002162996i
-0.0824791879078136-0.259963777990058i
0.176973608579259-0.466472969618052i
0.533979319523372-0.374114429718816i
0.644205637674253-0.0593005069193172i
0.469141863627197+0.283733427928611i
0.101251000390035+0.354337208041348i
-0.261384521839715+0.185389222969558i
-0.379582256214464-0.112600709671672i
-0.244138559947904-0.357472572514867i
0.0926778896557663-0.383144767989727i
0.283505113764228-0.221896131795654i
0.250125199453465+0.107608372383615i
-0.0470811051793627+0.280799544860595i
-0.446929990923931+0.159733391071569i
-0.560295025860113-0.135733833046464i
-0.438763684195278-0.479844761707514i
-0.0426772173976003-0.647215631890548i
0.382350205621275-0.550297786759362i
0.53253902195012-0.18687390129317i
0.478905600935371+0.196642541338477i
0.207310646518281+0.364218167688556i
-0.0382278630549376+0.274753157146773i
-0.00479881762859145+0.0481418541788741i
0.264016786634658-0.0826979288651695i
0.627296212061745+0.0110258572181015i
0.781504339593947+0.398574781354548i
0.615214230360582+0.844392182469893i
0.192861701164177+1.08344023619911i
-0.29492450047753+1.01937893439175i
-0.601519176506249+0.642044046739769i
-0.57145472376259+0.186147469300144i
-0.244337814832324-0.118450234199813i
0.0666393779857716-0.12046098063328i
0.179212724962259+0.0759393444499163i
0.0192582460066194+0.283422217664158i
-0.280783572970485+0.197300260304496i
-0.408359232341772-0.254202628871252i
-0.19293874620946-0.734706118207587i
0.289712717081739-1.04638717357666i
0.872448640047018-0.92628358533615i
1.26895258843449-0.485415271248212i
1.22976953156607+0.0174306614603203i
0.904531328783279+0.395453043052659i
0.55155205571866+0.304780649835358i
0.398523001691367-0.0183500900811527i
0.520817318211494-0.212900856675387i
0.821429785022153-0.209769035742508i
1.02172862483458+0.142083617402008i
0.87281947987133+0.598006754681829i
0.390411583414148+0.816227100661414i
-0.200932635437823+0.676784345003303i
-0.478162089284277+0.157493568511051i
-0.381612720897741-0.373437582162469i
-0.0646917064304619-0.586940992312699i
0.329779740924831-0.470532259135467i
0.488919876572306-0.133276979082777i
0.297643909288796+0.168992833239285i
-0.0925580510451041+0.177281416082412i
-0.351582237126851-0.10544823706172i
-0.250242310867269-0.469592877242555i
0.107022009473317-0.666720477736816i
0.501358820152484-0.493176244029942i
0.665457154181166-0.0249375241685511i
0.46397189891694+0.448846299657381i
0.0157033597309853+0.622471290256822i
-0.446915894046997+0.399257301448575i
-0.620056474962187-0.0597666329063972i
-0.397332276792363-0.452810604232798i
0.0502430965585987-0.475761041950756i
0.413354966719924-0.222181018405812i
0.46294884022836+0.14724932022538i
0.201557537106269+0.401306893776584i
-0.145542878627599+0.274509678339227i
-0.285661907868157-0.077176916447442i
-0.0782956728886914-0.399441030811306i
0.400139367633882-0.494351265506946i
0.864428182171659-0.194918868747533i
1.0288011475911+0.292758503881623i
0.820171650642153+0.73059727467301i
0.355874322634338+0.921118600659655i
-0.055112338859049+0.693847759936905i
-0.138478509712608+0.314917031414204i
0.0507693079112396+0.0288942982432526i
0.390071822464888+0.0276513163534273i
0.609700626383818+0.288755632980915i
0.45687884601729+0.565674449336784i
0.0732464308619052+0.659825468881612i
-0.285183190287522+0.448360063370507i
-0.417332945840613-0.0235621400493429i
-0.144132722684632-0.502975973045413i
0.34832903873738-0.696398683726566i
0.747591078418167-0.537579598505835i
0.909901762080943-0.130938583786633i
0.7099323225569+0.182625050621998i
0.349485261000249+0.194900635105149i
0.137590511290333-0.0463109418029737i
0.264146386238747-0.391404587388888i
0.598475199210204-0.565288842547103i
0.957757947705845-0.388720040580783i
1.0749800128813+0.0195167279407116i
0.770340347968123+0.45328987301947i
0.303948291207751+0.647839024784414i
-0.131754476551316+0.425848363664108i
-0.229126832644999+0.0187312076409261i
0.00528156953028118-0.355369745372898i
0.33948300864061-0.431260835575168i
0.577401976892356-0.11084721891902i
0.447374618086438+0.279504898423101i
0.0188430180469739+0.517517841359485i
-0.414346866682692+0.401013572981392i
-0.600566999378708-0.0712962340892981i
-0.42984577879504-0.510198724414836i
-0.000219892489136164-0.671707761395231i
0.399972322810296-0.513395086884783i
0.5063541119531-0.0641566859294888i
0.24374416764162+0.335131839329512i
-0.163402629127354+0.387552090371944i
-0.431803284204847+0.076300985405471i
-0.37181010927575-0.384411334278221i
0.0596515037556841-0.651631866469509i
0.539679759816646-0.535121055591411i
0.815219629854194-0.0428607006570855i
0.702967478442072+0.442599541153671i
0.284086256653137+0.679721235884114i
-0.0484682356886666+0.519479780341897i
-0.13824047250469+0.11503025229935i
0.114542937710919-0.19301968674906i
0.561586849409238-0.257255618533726i
0.8782358291449+0.133951787034335i
0.852553084703784+0.643843685386767i
0.464490777714219+0.926755670082093i
-0.0237237445469628+0.82525008841994i
-0.261263140521115+0.394952551608986i
-0.135556309440653-0.0937588519278783i
0.250321900223361-0.346280198142521i
0.699723680640137-0.124525292919992i
0.875349838876437+0.294695153966573i
0.663001350557357+0.637503360393576i
0.215518708759735+0.669128318362911i
-0.137249864133401+0.29411826319674i
-0.110114154968023-0.175926340914929i
0.271440158416112-0.477852099095463i
0.758694609328651-0.390195514144072i
1.00002050014476+0.0753741932593798i
0.809578376150685+0.5072506912928i
0.321650153405331+0.661982590743677i
-0.144195966845223+0.44813048608656i
-0.31692643550601-0.0401857566880712i
-0.072529502942262-0.46665588997025i
0.403709591235386-0.588724751834526i
0.717609881026891-0.266700866410397i
0.679705881793801+0.241495429082435i
0.332727345850756+0.469351861627381i
-0.193686034565989+0.364278317268208i
-0.502426696206937-0.0713645833346344i
-0.348495838178168-0.585278928800833i
0.127327342401952-0.731449368598824i
0.618472982289667-0.557721000167769i
0.778989653137048-0.115491590851955i
0.508918340190183+0.362327999968874i
0.0531354690603176+0.458641598390248i
-0.343663989166473+0.197652861309778i
-0.389481933543437-0.216295346392564i
0.0278344486987485-0.487220386111505i
0.466682290911396-0.383706197537777i
0.71067850758943+0.0133681609238973i
0.571039979644715+0.495328405975169i
0.107423950343136+0.712243055395142i
-0.351728116562168+0.530070535405714i
-0.506773591813033+0.10942709965873i
-0.244437063109745-0.282289323296913i
0.228038849579889-0.387338117549724i
0.65234044755616-0.123578061815662i
0.726524631030722+0.389760676297252i
0.445730873713687+0.745788976006515i
0.00257179496815818+0.777370648689706i
-0.262817682395017+0.494894515136726i
-0.193509542840579+0.084789390494134i
0.209426640769344-0.131174960556184i
0.601969679643615-0.00671723651436034i
0.706862347992532+0.428833128345381i
0.506846798001063+0.832212274971019i
0.0285974978730731+0.956365105154806i
-0.33365167823988+0.704562565929786i
-0.434896548910246+0.211605279932283i
-0.168070706644347-0.192464516046764i
0.260427034634809-0.299872154047823i
0.526971135607045-0.131055484500077i
0.544063537283199+0.246059535657497i
0.209297815757471+0.466467248693652i
-0.15252622615838+0.208139629654161i
-0.234184683315773-0.200572644016699i
0.0417581752429649-0.611442590125773i
0.538510374667714-0.788912016280191i
0.958870326783658-0.530885982552366i
1.11692664637475-0.0299493133193955i
0.852941987586833+0.440151252480696i
0.348439587025046+0.55305074786059i
-0.00650482910255569+0.296127551967313i
-0.0859427156866217-0.136432567855606i
0.163594868965566-0.402687478708715i
0.560241105774181-0.342557118017087i
0.714023847952206+0.00589359574868431i
0.49044516664808+0.467317784401193i
0.00236000224515401+0.608730016955979i
-0.439541945714629+0.346526776691258i
-0.621498428739045-0.163112322138664i
-0.39426006003363-0.648603517472301i
0.142854318413279-0.777872014435695i
0.568018139299811-0.50628135349647i
0.669784188505963-0.0289314905687945i
0.380667560342008+0.351955018637189i
-0.0229558471190807+0.357025265009976i
-0.231748676481713+0.0284236241925693i
-0.106125030669542-0.294999650040591i
0.291507363580208-0.38227047607031i
0.665388015131771-0.100464052844212i
0.829166543222473+0.449764472119248i
0.542178242783005+0.893152322276447i
-0.0183464785233132+1.00204715982604i
-0.472893989358259+0.761676225232499i
-0.628438484669801+0.297226196983123i
-0.349637445911091-0.0669620894810748i
0.0718828635282524-0.0681109927180964i
0.313695527027723+0.228724702517219i
0.236389714172655+0.546767271916164i
-0.13833350148172+0.667399506495974i
-0.511746108414835+0.46327809337797i
-0.579409422875463-0.0333030084355056i
-0.262341111965291-0.464765787995699i
0.270981898696558-0.570445282642835i
0.775520192042303-0.281430306597947i
0.893120463561259+0.204868740967691i
0.590585304598276+0.539895864752905i
0.205578477042711+0.593221308328724i
-0.0951983459697045+0.304017637128921i
-0.024893778424231-0.0815062338241923i
0.351888091803024-0.246532508860409i
0.711651554375074-0.130539597924039i
0.899033007271891+0.254194967388459i
0.617535099018392+0.661525544901309i
0.133491207147558+0.737111933393453i
-0.283389415407652+0.424106791294295i
-0.456554300332265-0.0733674787601909i
-0.131337417814971-0.547034724437298i
0.369451363319356-0.690219260796958i
0.719958576077973-0.391811145060774i
0.693354008192794+0.0141315373250734i
0.356517873372012+0.314813634909902i
-0.02887042436555+0.235731555767332i
-0.236810369788657-0.180911732502179i
-0.0258806096274882-0.559152962930745i
0.451203612703599-0.716743712980831i
0.867142295918584-0.416281285828509i
0.995366849666134+0.127009744517863i
0.628685904995714+0.578426901123911i
0.0650353958603346+0.726274964491872i
-0.290227359207831+0.437169862659089i
-0.427013168414-0.0292465359383504i
-0.17390365299437-0.334824721338484i
0.239703446450231-0.240298068071727i
0.426497608285624+0.147698177968233i
0.235756212011711+0.561904425748547i
-0.262453053863182+0.71622825023942i
-0.66463572007127+0.412553986660028i
-0.812942032010288-0.0895962324575984i
-0.522700330989099-0.521047582085018i
0.041045729539575-0.617866514879677i
0.44757199180806-0.280551500089226i
0.495925586142029+0.204364089246363i
0.117724953230611+0.575760800867908i
-0.289359227018292+0.511736763254585i
-0.4775501188306+0.0884255133153481i
-0.311958800140206-0.323333302970179i
0.176904472957273-0.507503391247102i
0.595451126552819-0.254647235181546i
0.726752563583268+0.2616770250732i
0.468245506568838+0.696392086582733i
-0.0189370769587001+0.746894101602735i
-0.387362821233022+0.388154026382275i
-0.336796417230397-0.125208992780782i
0.093628070659604-0.475102966524469i
0.588436573848788-0.363874544523246i
0.851456389807664+0.0494321239915671i
0.71795270840481+0.532145328646707i
0.284040379793757+0.690332109635173i
-0.163248111757754+0.409417007549654i
-0.281158130844576-0.0414375136991371i
0.0383320035296511-0.48890023886414i
0.564810104279146-0.585059756369725i
0.950330485663598-0.233564901650154i
0.984431243479977+0.277756308929094i
0.618411197514182+0.579489593968106i
0.105071620623357+0.514794712720088i
-0.179358180072101+0.0893619434206568i
-0.0483609675096727-0.397548144207034i
0.366490612999255-0.586702693520424i
0.772661984835778-0.358198167410428i
0.912020861430083+0.127383522263223i
0.607435887292483+0.533840864416829i
0.0975761950622898+0.623357821596558i
-0.327914782602282+0.33483051040776i
-0.41314376548046-0.113845552044735i
-0.105541810697449-0.454919038182036i
0.273906682058136-0.429175479409581i
0.534500934187391-0.098870930771376i
0.41740248326546+0.331705374127177i
-0.0407407694437391+0.565884897884884i
-0.509219452792977+0.329882837371542i
-0.688875037312749-0.136073844574082i
-0.436903605576196-0.542860737924459i
0.0124738930543379-0.629926435804927i
0.442264942755829-0.360485192085534i
0.535145902827434+0.096372687159203i
0.196141107262631+0.434447814719029i
-0.272509587335761+0.371196617573094i
-0.546124275867935+0.0829020696864286i
-0.452713430315958-0.348554182397657i
-0.0465060786282358-0.584965791146915i
0.468754900185396-0.402247487252475i
0.693884207462683+0.0136786062184686i
0.482990310213762+0.466996779970184i
0.030837148856873+0.59195090492368i
-0.370496644417481+0.375510061079795i
-0.41024489525294-0.126567007318307i
-0.0327142799801089-0.542385053075558i
0.50226763564599-0.495298921003065i
0.883523622963063-0.146199660363433i
0.891646663105105+0.348453435314273i
0.495677218471873+0.715710715746642i
0.0664349809858223+0.67387069809719i
-0.125528979114447+0.267820221598093i
0.0168829914467433-0.160051706883632i
0.472190449079816-0.328829852722839i
0.865424786466695-0.0628075204102716i
0.966396797404333+0.469263836762383i
0.614285245815396+0.863478564939066i
0.0469763506065082+0.914781209833186i
-0.318985582848906+0.547626206389144i
-0.391023656238199-0.0106101806632209i
-0.0548905177562109-0.426601458316271i
0.418594266856245-0.409731488833778i
0.62303167712311-0.0336656150496163i
0.463829225398845+0.354280951534612i
0.0191017691827508+0.488001848620937i
-0.384111084724795+0.154094653769424i
-0.455846612363039-0.334391943043846i
-0.137140566876226-0.739335621918407i
0.397042843638254-0.868606961690965i
0.794308675571306-0.540113458418982i
0.826544059287737-0.023836369379197i
0.451301063134678+0.349473212066231i
-0.0319488849544079+0.264801828443846i
-0.275365181160596-0.0993300403429623i
-0.124691714643307-0.512901226183248i
0.313347939252686-0.689959202500784i
0.679561245476325-0.400711099819231i
0.74601969512627+0.0906389415174178i
0.405872158080815+0.487000267780868i
-0.124143037073402+0.511383125224457i
-0.4903340666333+0.201874116878093i
-0.470567173883452-0.300430268577435i
-0.0825694791055158-0.623293939718552i
0.321541088128952-0.496892377950802i
0.586103356408123-0.103524545209208i
0.539632341329771+0.357396254669603i
0.114983101410777+0.549743912143112i
-0.310485143522552+0.350410578264794i
-0.389924771357582-0.0579602926033592i
-0.0949052860524361-0.434572890178004i
0.340108399700615-0.463196600863789i
0.700089455032629-0.120297607753293i
0.726817837330738+0.349132599502708i
0.381456422935672+0.690415956494667i
-0.0639971821064861+0.663289641259229i
-0.355638902877914+0.325002304143828i
-0.228781927740258-0.0966181341334502i
0.162033466174131-0.326850270299218i
0.56547289717982-0.192341980657322i
0.800160673068007+0.161554533530541i
0.64379738312895+0.511096344532761i
0.280118240474691+0.616545615807759i
-0.0443464187418709+0.398351031730858i
-0.0407177543371381+0.0105234906048941i
0.238177034411883-0.251011021530994i
0.630150886200469-0.202701238324011i
0.951390044164657+0.127825663093731i
0.837605746893269+0.562237651174057i
0.43588995549316+0.81940038686531i
-0.0619962142013094+0.729896715213903i
-0.334082961594592+0.338234098618345i
-0.24074208308319-0.0514682786091797i
0.048621347811983-0.294928097487642i
0.35227269171329-0.206180406267235i
0.388980881976568+0.0843425305288747i
0.129164926919078+0.23169201845378i
-0.278838381044425+0.219889247444256i
-0.534886786940454-0.158915663966368i
-0.456408795039924-0.68883651665291i
-0.0585833025539816-0.993405609546029i
0.508352941442575-0.969898469463037i
0.855374244784378-0.640318308489408i
0.82450912452816-0.193104064635861i
0.550815349900146+0.120044737819827i
0.18978203161139+0.0385382435418976i
0.0854840463696341-0.267583559064496i
0.332922311966539-0.503158950957032i
0.739503155319365-0.463983459364221i
1.02125512316339-0.0778057753508954i
0.903338160450268+0.502361568196959i
0.415326256904534+0.931512033035254i
-0.173261949984383+0.90342182392471i
-0.521282244382565+0.521230897995958i
-0.458119662465533+0.0377385714852556i
-0.110495247568574-0.256494168572266i
0.233906469272624-0.155905107839349i
0.35387781691738+0.271607890682264i
0.134414836669133+0.644934176688985i
-0.334094494210882+0.647878692458099i
-0.669777345666458+0.264569931278888i
-0.597273438570382-0.298473802140238i
-0.158317182160625-0.633431510159147i
0.394005483087764-0.567635425376897i
0.724258544755461-0.165135354959484i
0.691495789895519+0.341976525656694i
0.330118210247862+0.639004820967138i
-0.0683313736808714+0.510553608499286i
-0.199458796495846+0.0885649291211794i
0.015732949231724-0.249190986598414i
0.491523695755805-0.282656717203889i
0.892621140768682+0.0343810069059448i
0.856623802957347+0.532515847146975i
0.412267786387505+0.894439671142193i
-0.122584816098+0.8061538351554i
-0.427315625829725+0.347998603370874i
-0.317412461801056-0.171758641234034i
0.0978900528097568-0.442808640734451i
0.488991732629371-0.286357087015746i
0.602738530135572+0.0898743383660228i
0.411998365528608+0.414810917305644i
-0.0213630685045815+0.424084047750607i
-0.333142704041939+0.0449994239703797i
-0.256367844891257-0.485049774145767i
0.135963659604933-0.808225451766278i
0.657434519667244-0.714963711587309i
0.99055413238076-0.318696194954125i
0.945483548175496+0.170144607142631i
0.533988543551573+0.406978161940084i
0.124578068220712+0.238866160760432i
0.0214825701001032-0.131366682670794i
0.188819813081521-0.427094246459248i
0.55449915659192-0.415992833841466i
0.846532217188906-0.0876836770652455i
0.792656902909966+0.35588179670549i
0.40528893125507+0.707740993397937i
-0.143074153138205+0.675389816630162i
-0.46059130955322+0.252013312801826i
-0.427188708248793-0.203435935677828i
-0.102385290448763-0.428619912558453i
0.328792576362083-0.29678156859938i
0.487215177150057+0.0384177631540306i
0.331503056695396+0.379981379766684i
-0.071964862765877+0.456660214523361i
-0.401936960981984+0.210755214185012i
-0.386615307363383-0.176342699110292i
-0.0799463251306178-0.477405358299016i
0.387268620450967-0.420506196632525i
0.742724126879781-0.0166291477110194i
0.689899622828356+0.463017752737834i
0.278915242936648+0.744508208309275i
-0.152831337691829+0.752898401666116i
-0.41162676590828+0.438297894274754i
-0.364292423469433+0.0421178731258533i
-0.0113917665017032-0.102061425446795i
0.32280663630635+0.0330540988527542i
0.357557134213249+0.371283484934105i
0.0717669420259856+0.67830787856339i
-0.363903150830155+0.647053505811809i
-0.68472875402215+0.19837372472615i
-0.595396693566889-0.350230138552691i
-0.0900675356398409-0.723963710792038i
0.415448506270507-0.740006064020762i
0.75507003264083-0.381580676393912i
0.7786691476809+0.0176156460645592i
0.471268048578598+0.220662632650411i
0.213542360680981+0.0848898743465049i
0.204637130744392-0.255216907665214i
0.547506141204577-0.525923881170743i
1.02698211077565-0.45634550864004i
1.32061807106123+0.0492293274462015i
1.21113925776933+0.651565153078744i
0.704824307705115+1.00645610977964i
0.123813445718734+1.01182777662867i
-0.290737525037526+0.617238408744262i
-0.295005810091338+0.0884672988925813i
-0.00286572998260201-0.159056735597213i
0.285085816628574-0.0847804976159142i
0.322912774876358+0.268717110541993i
-0.0157190213524683+0.543842376241051i
-0.481054294149043+0.42929173916575i
-0.76253377478856-0.0446155934556877i
-0.651526888432725-0.647759670058725i
-0.169227914331129-1.02320248807162i
0.408234321575815-0.957421646096022i
0.760155459129774-0.504931885538269i
0.739119858484656-0.00550091305833878i
0.431240208343757+0.300553874628401i
0.0403989144934117+0.213406732940984i
-0.0783556401571077-0.123985286608851i
0.151221189954976-0.364644777376479i
0.507678413224881-0.257184974551055i
0.729729076896126+0.167667930218247i
0.558248194932555+0.606850567342892i
0.123521523324125+0.935383823790706i
-0.415435805477043+0.844062240092994i
-0.757164695189236+0.37116151460825i
-0.692409786106345-0.108256649910936i
-0.377892306282967-0.381943747417112i
0.0137202089507086-0.295355407209296i
0.178289066504502-0.0113687615219487i
0.0367079323697489+0.197016792655703i
-0.215688717453305+0.18240825085293i
-0.361517360697274-0.112999638733251i
-0.238846268838069-0.482900713015315i
0.200457798003368-0.715542307836525i
0.739411539969861-0.609953882703522i
1.01775845748763-0.0938513988814562i
0.945822177066161+0.3559763830808i
0.638873980070263+0.625809568062054i
0.283656627992851+0.64041970181172i
0.088630679882691+0.320045911351126i
0.19777688290337+0.101350459941023i
0.479592191717506+0.0977758571694659i
0.660785740004396+0.299979266178197i
0.578196359641377+0.624432790391589i
0.210541169277656+0.801379105586751i
-0.209123369598657+0.703124538721379i
-0.478681718970807+0.287415424894916i
-0.456319179072377-0.193104704214268i
-0.10148132448674-0.461300698978196i
0.316835125353263-0.491336324626198i
0.520450264368307-0.253661523912411i
0.467991056667622+0.0212034248906372i
0.197771594855084+0.104160042344353i
-0.0208227385309482-0.0417436013802887i
0.0572193277347852-0.379084725342334i
0.338590348498283-0.576922858128232i
0.707045206436293-0.480349291222495i
0.966484918997698-0.137393777495032i
0.915980665314748+0.32537508626716i
0.549225004881418+0.657022992932359i
0.0940902770952194+0.725185634900097i
-0.244351213329003+0.473290915258712i
-0.276731810640677+0.123100517797546i
-0.046374829784555-0.0671810278880391i
0.155615012105547+0.0255379565239159i
0.121551325346222+0.275001453950547i
-0.172176506061181+0.451359840306021i
-0.53656366737751+0.430381550723198i
-0.799828239656306+0.0637128969708606i
-0.747486730160966-0.414457128476358i
-0.429024895764587-0.760898527547474i
0.0245864375207469-0.816612621346902i
0.374480258534711-0.543635895197579i
0.393370395612626-0.214885827663703i
0.219018324994823+0.0126927821792614i
-0.0113605001043433-0.0355905486472518i
-0.0157335175942544-0.325834577754349i
0.285923979083124-0.50407921478499i
0.699344614415973-0.430839041946906i
0.972672744819729-0.0669638392084819i
0.96273897126364+0.489243790335204i
0.649719198372289+0.828312472408099i
0.164246187588416+0.855566893267423i
-0.130458381873637+0.617998170546798i
-0.139788477501849+0.214819297746154i
0.061451097844801+0.00753959390791257i
0.347714337978384+0.145779222381056i
0.424818352051716+0.448519136646543i
0.192544957397112+0.699585269173713i
-0.158837978064878+0.713535721017051i
-0.471022105363269+0.380799795269607i
-0.466269740048894-0.0575650599346573i
-0.134632452394914-0.442365038122524i
0.304135798606442-0.50535660448183i
0.5890535687326-0.180672016165392i
0.577066645955226+0.180705917767957i
0.32000553282232+0.361592758511671i
-0.0426768155448253+0.255097263972159i
-0.100085780469585-0.0378306515993092i
0.0761062003177224-0.371438264722028i
0.38690787740586-0.420331218943312i
0.692389848780713-0.157651308812385i
0.640453994597381+0.190997023169549i
0.331171564497578+0.484165943746546i
-0.0723269821371464+0.447059761563466i
-0.356469932816985+0.0803960899327415i
-0.367009440199431-0.368985035620328i
-0.0740599611559396-0.583417349609193i
0.348639875228603-0.509052863978662i
0.512932853138515-0.252282181175795i
0.414446617622913+0.0724663904405999i
0.128533838629195+0.128465064437787i
-0.164524536553531-0.0737419663393303i
-0.136251896474855-0.376145244208528i
0.153438263126789-0.577099195793884i
0.514203037228306-0.502740388352101i
0.787488989676958-0.202661057904965i
0.714843329762265+0.246299369872274i
0.37746664461968+0.515695141503964i
0.0199863797530456+0.485500297302692i
-0.244195571580377+0.227081412098233i
-0.125805859601082-0.0803729217224105i
0.159819003197312-0.129493530806075i
0.334338965042116+0.0733596226768659i
0.354616380906771+0.369840566820825i
0.086319550624892+0.622881635271199i
-0.318861183216572+0.565034072486349i
-0.570378228433601+0.190967743186869i
-0.460933307942283-0.201623903866757i
-0.0866487828094203-0.477513752658656i
0.343528044873269-0.397991543239783i
0.561208254007166-0.0489725243999201i
0.481352231105768+0.25269701571306i
0.211400878974485+0.371748835898733i
-0.0378353801026054+0.275367291281517i
-0.0915403891250276+0.0292735608951412i
0.119258688286403-0.214030303827344i
0.518391594501747-0.172196230327011i
0.734419576658497+0.0972137363598716i
0.669254243523977+0.488370699158915i
0.354762886898398+0.743537193095999i
-0.080461688551632+0.619527295515462i
-0.310694684746326+0.319557247068925i
-0.202475199421577-0.0854506036806557i
0.101725102277717-0.350386322919758i
0.394869524213018-0.195865797680936i
0.483628851263623+0.100642884147351i
0.310679509075719+0.285951143785668i
-0.0183810501435822+0.283889585622866i
-0.226075271716301+0.0348714461166784i
-0.138644572484524-0.354101437544251i
0.156128119654222-0.623830841787209i
0.571021129216381-0.534385608417066i
0.784264014131422-0.209146189924343i
0.674049206700475+0.152332539036985i
0.3914255544768+0.340115466580396i
0.0681447685501351+0.213075814632108i
-0.0566461420662299-0.0110853782012173i
0.0815931789517824-0.217826255857882i
0.339057050955923-0.285556509681794i
0.545892479869975-0.0538357373900021i
0.496661892204953+0.311538574021623i
0.17329880102745+0.502563447280511i
-0.211951588465918+0.436347188883681i
-0.46022538914874+0.113724468324444i
-0.372047611716542-0.304000784957897i
-0.0562931866912341-0.467015442502585i
0.221121808917247-0.387521806359721i
0.353658514055993-0.0706956720145502i
0.244035281944602+0.218129343068867i
-0.0433716432858201+0.214272504340789i
-0.262331129745058+0.0209923591041272i
-0.215334897629586-0.319485441312305i
0.0555102632665196-0.517466660966137i
0.437374921945633-0.395816690722191i
0.692940970622633-0.0473808407901229i
0.619669642298203+0.380708567734713i
0.324445886735243+0.600969342139055i
-0.0265055708871142+0.508797222701668i
-0.166504859703944+0.237608712226278i
-0.0301451474311949-0.029052782491129i
0.236071823299046-0.0623827009670133i
0.472864872807845+0.150048021784557i
0.45149214799254+0.499599750984276i
0.157746029495329+0.719326328387889i
-0.203869194563079+0.65237262629762i
-0.441647790325739+0.333833513746071i
-0.404806589883381-0.0709858147975656i
-0.0873687100282066-0.283157748447921i
0.254081398505868-0.241407368663796i
0.406230991489831-0.0138900323672649i
0.323876459706942+0.241321673114191i
0.0304437388078025+0.268534970242577i
-0.249329672773021+0.034987427383484i
-0.211148433079901-0.306238032722592i
0.0745300939900045-0.571754292595095i
0.415909120538565-0.5552553205514i
0.67918618404377-0.306853571149571i
0.699788957754728+0.0159909945494416i
0.467530584044195+0.177552573902159i
0.186658064860969+0.113304261311654i
0.0967156239028458-0.120865055080938i
0.256488051135723-0.341417973374715i
0.555119794003219-0.360632944132162i
0.796052158430625-0.172970476163192i
0.842541677474996+0.155825139330546i
0.559916371015721+0.417351047706632i
0.187408572484778+0.484638129896462i
-0.0292913645585326+0.30765519138283i
-0.0460656729174182+0.0874939920316747i
0.167871024919915-0.0336553413988402i
0.357856117711407+0.0158963021222265i
0.40115522632539+0.262399058160901i
0.196702048406392+0.494928754343498i
-0.137664174870396+0.553034724937892i
-0.405122262813921+0.344691282155588i
-0.558352040842035+0.0427206330382064i
-0.401717976720063-0.215434420285015i
-0.0989470405616846-0.368477780684591i
0.108069241697165-0.209460556482718i
0.109462491315196+0.0259866119664425i
-0.0815739186532198+0.131084509059487i
-0.267553057901761+0.0864942306087063i
-0.366800925591181-0.198927906207888i
-0.194114771291056-0.435062726584408i
0.131599054497556-0.515071613066099i
0.411067235752861-0.425355042657319i
0.588439773647923-0.108472375320386i
0.487646882756646+0.193487882307122i
0.218909847271197+0.302531106917761i
0.0448973101988529+0.163533908111638i
0.111430888463195-0.0322856797937028i
0.306619910473709-0.166778112922198i
0.537102681157153-0.120948792629376i
0.667683161529551+0.200587301537384i
0.555813648181778+0.517363042679428i
0.291832565748277+0.657495111087362i
0.020229930002925+0.576387715808648i
-0.102527225722786+0.328010543985694i
-0.032519901043873+0.0945156372290916i
0.152296008902416+0.0383362278727424i
0.306346107730755+0.171994236476321i
0.293710302881785+0.399453345840321i
0.0675636701698052+0.504373613661206i
-0.226977541004012+0.386280199859362i
-0.3644928865678+0.10307491356053i
-0.312229597285168-0.232088648775342i
-0.0786859714726863-0.424467988000821i
0.227887297796103-0.418512763313814i
0.347231857453838-0.237257855996411i
0.301954892399502-0.063059478446816i
0.168150323302179-0.00911171439494982i
0.0166275012697343-0.145838252447589i
0.0925313732744701-0.407648488430843i
0.328833062585403-0.547933290516204i
0.604444779918736-0.464234810968906i
0.829767376062082-0.141560040115804i
0.76303020665686+0.182368926121373i
0.489835372773101+0.372583481305804i
0.205100160629692+0.393381774481653i
0.0408000127241988+0.220664053107105i
0.0410348281458363+0.0977706814115026i
0.140733013336612+0.0584910843378528i
0.247265521006723+0.18167505073327i
0.196057452650804+0.404184421267441i
-0.0542818703465356+0.486155673578452i
-0.389507924412577+0.415999424697515i
-0.614607155245259+0.111409316291875i
-0.619687248406669-0.230344978629379i
-0.374129433798592-0.463101519120883i
-0.0276213738774578-0.497445363153435i
0.177650342158303-0.369212131305282i
0.208924875890951-0.191674162825868i
0.0894737877487667-0.0722201790158089i
-0.0181521614956921-0.213521738549781i
0.040752921133223-0.331191387750616i
0.2297254304168-0.403988258823391i
0.560036897594519-0.365682150045017i
0.797452394562155-0.0318443381302827i
0.759239941994576+0.329402048530635i
0.535073632683993+0.59303735768978i
0.19568307329973+0.628236369540338i
-0.0566208917911619+0.467909178375729i
-0.0760285172181299+0.292976691150497i
0.0927329505473451+0.182893728322625i
0.218842350493817+0.237010790193407i
0.19347791255378+0.368710751714758i
-0.00331433814273815+0.445572075969657i
-0.285777624784765+0.373497659834195i
-0.420999331546382+0.104480790593805i
-0.350019036496559-0.243369882028743i
-0.0348788441540016-0.48080526913923i
0.300475182494553-0.4923733684116i
0.48202192183687-0.319992429437429i
0.49265412885511-0.0724449395648926i
0.34158824435385+0.0639943406475818i
0.194288693284252+0.025871575376743i
0.187180046283683-0.0887201297976359i
0.375323601492669-0.229050875838278i
0.585122785658437-0.199373818315383i
0.712658281567907+0.0383008564198406i
0.638217005407366+0.330081088385271i
0.35711399385607+0.499365251795412i
0.0423018317412282+0.458572770027656i
-0.151416805586202+0.249641076119102i
-0.129481331002911-0.0281304613376504i
0.0127570891242253-0.174209802579645i
0.198780280410201-0.132431790945618i
0.241601075706415+0.0371640063206638i
0.0723256290679643+0.217164126761281i
-0.145523898245425+0.192353119483053i
-0.295946915191996-0.0333485489287198i
-0.274839373836155-0.254360388668472i
-0.0617859613633399-0.430979952888805i
0.214254636352718-0.434250556465024i
0.365835184673903-0.215867521082296i
0.285560875569635+0.0855564670792194i
0.103188113314903+0.203309986844532i
-0.0894888978227334+0.135697452581839i
-0.160945928703745-0.0485684228405891i
-0.049027095465599-0.264330840403706i
0.143884669614638-0.232878133468463i
0.343721673803922-0.0910131399012645i
0.320420969960335+0.100259061504547i
0.179121076328362+0.26119260358364i
-0.00923196486964949+0.257669569416095i
-0.141126535967563+0.0694944276253858i
-0.0406159322691665-0.178593294558664i
0.132186165926573-0.278293273351561i
0.325516904747357-0.188027435243772i
0.453100759631212+0.039027727461015i
0.436917051769872+0.231808533041111i
0.223107168817459+0.308787291937809i
0.0667226145126398+0.265339764787603i
0.112009727442291+0.0867642538326721i
0.169719608903815-0.0516035205081518i
0.361701583287384+0.0257810202630438i
0.512497377812228+0.241597197942076i
0.427110013286372+0.460867196344976i
0.213863186058964+0.574955809484084i
-0.0740525472782241+0.503012302851227i
-0.261536681347025+0.290018999794571i
-0.248791662281594+0.0790915952111078i
-0.111238159598642-0.0562127756099942i
0.035703368407948-0.024516392787333i
0.0478485057202327+0.0695490131234041i
-0.1020782925244+0.0876406994592581i
-0.260053280794562-0.0273452413391205i
-0.333613731540624-0.325141818742924i
-0.236501792072163-0.622424512645487i
0.0572862648290049-0.783352187026371i
0.388521014559228-0.77305624181084i
0.638340363203081-0.592604505855601i
0.727508729081427-0.330348031958189i
0.655333595461729-0.166043080928791i
0.564050868603694-0.143351109440853i
0.579850018032082-0.162035996691601i
0.695391831799454-0.153034972060124i
0.85479807442562+0.00495698264642082i
0.930724211782499+0.323272923702504i
0.777258734999142+0.681120717839642i
0.433117317897856+0.909258446369154i
0.0167118141539701+0.943227365513986i
-0.328599149671577+0.760491817271551i
-0.477582111369088+0.452661081201351i
-0.429578912324968+0.26934313489777i
-0.374426597092341+0.183052262794994i
-0.438784455150749+0.165187318796429i
-0.548350916705017+0.121321945929202i
-0.686427657101285-0.0824633428110368i
-0.735388837841213-0.384373722361666i
-0.515792522679599-0.701861886507375i
-0.126535808374605-0.936735289849119i
0.249179436048265-0.920932680643774i
0.569453379292778-0.658750927063107i
0.72077139340548-0.373275402687067i
0.66675109173617-0.170345693202326i
0.601410400426166-0.0783801459452101i
0.590656695294536-0.0305214168180372i
0.657678751585007+0.0256355418080254i
0.805855675973711+0.191668553516145i
0.797485915221361+0.499116475093803i
0.591751702972927+0.784177166107458i
0.273888699207515+0.943592884284833i
-0.110940490329454+0.887145151191055i
-0.346154212301839+0.627911155077077i
-0.392764789041556+0.34274027050643i
-0.346965572690033+0.102906444545965i
-0.187969008783417-0.000235465419327687i
-0.10343561066295+0.0133301178626142i
-0.17112341874013+0.0278976317661721i
-0.19648145723669-0.0521882524894906i
-0.183747517299342-0.260597565433613i
-0.0329322563229965-0.428660386015317i
0.231272713103026-0.547421441627723i
0.490936331467425-0.437462837544326i
0.667785677551521-0.174718355463383i
0.64094026098932+0.0421472213093783i
0.489317183751308+0.261118894239414i
0.278746871889001+0.317693298406991i
0.152458970472874+0.196368620333729i
0.17755526237763+0.0640893061486685i
0.203651413380141+0.0449218679437917i
0.188970272041854+0.138968274898543i
0.138842707636209+0.243324188872016i
0.0167234483059113+0.212194839122446i
-0.138423199441034+0.0873796089841577i
-0.206161385674278-0.0847763272078437i
-0.148718195281297-0.293725899506877i
0.013388487897396-0.399199883783701i
0.227447374663494-0.385808126955177i
0.35533894916365-0.248082564377548i
0.404983018900469-0.051133383072694i
0.327316409430676+0.0228707237623195i
0.234700850105418+0.0411757607419365i
0.225699348303727+0.0129662759936737i
0.24204749860528-0.00915801286546339i
0.364376815038612+0.130741129001603i
0.337359167345411+0.276391862873785i
0.209224242927005+0.38562261730756i
0.075279714755324+0.450055980997238i
-0.164785603319563+0.372536928193941i
-0.303669055617323+0.219576653574617i
-0.292730078866819+0.0351172693455918i
-0.155977113285193-0.0995209398197055i
-0.0243341270203414-0.106082432088368i
0.0376021942429541-0.0811982048928024i
0.036531571232392-0.0253350685742111i
-0.046440577208893-0.0251984735579365i
-0.0572727941014865-0.135249228621279i
0.0510336623347474-0.244412854563201i
0.252481214300121-0.291282294672984i
0.415431409391108-0.177131769544924i
0.508989966280241-0.021758192630499i
0.505238420774586+0.179170592316889i
0.337512935572751+0.3309101162104i
0.222849918806926+0.285759937183721i
0.148435906210017+0.210282672603649i
0.183336700466007+0.119895916509848i
0.301813205710739+0.0921110166057874i
0.29324781627542+0.166177445186883i
0.247524905357195+0.262661741898946i
0.130514671414548+0.321433861323175i
-0.0391598352486807+0.259374104052153i
-0.149881808982219+0.108482672915578i
-0.110503266152821-0.0579040304798778i
0.0523606686967407-0.183663626106768i
0.156636435932293-0.175647329920368i
0.246304101586441-0.118892180816238i
0.245193110975412-0.0367085376459004i
0.118735226213972+0.00962625369204051i
0.0864816751905168-0.08520495155744i
0.132407575238577-0.196373763630165i
0.269032466470966-0.290088435906303i
0.410337771472174-0.22420966201958i
0.466928053995788-0.0546971089280185i
0.475568144339416+0.0715676463378398i
0.36040331908068+0.240545536566028i
0.225935441061227+0.270753788700329i
0.124495254638088+0.206969377533602i
0.092566443287043+0.161317944331315i
0.153316262106301+0.131146508840783i
0.1436334686549+0.252296355844638i
0.0548008672151683+0.338648492219823i
-0.111562749206998+0.359264772187075i
-0.302674801648624+0.305474888763691i
-0.412684341983428+0.0952816588988686i
-0.399179797720034-0.119505084589312i
-0.240747069701973-0.253059934933754i
-0.11223903448715-0.322828622318563i
-0.0365420859622531-0.290210011573898i
0.00912879814268533-0.234539828958848i
0.0305872576876173-0.266808594116241i
0.105635718667851-0.310217202996119i
0.239431263233685-0.338324830870958i
0.440442044016574-0.32667993984275i
0.59112601700801-0.23115720986224i
0.667806388750018-0.00718480033943944i
0.655156503404594+0.272419948485354i
0.519028463554348+0.46339278732483i
0.371447443436902+0.503957115357314i
0.219521213654261+0.50119205328903i
0.107330619148933+0.46439401124983i
0.0637452648888591+0.413909540973818i
0.0192742211488192+0.44881313720535i
-0.0556781944593559+0.462111218268352i
-0.206210893808079+0.404982952448434i
-0.331768134767133+0.28219300276253i
-0.401017013670664+0.0917396357871621i
-0.376423747882316-0.139460427912276i
-0.212230315937776-0.318495318967425i
-0.0264027039301071-0.37101353338941i
0.111109896189102-0.314498343937704i
0.205106586781765-0.222247040685822i
0.274490332429088-0.184109960769137i
0.245863042906268-0.19036949196803i
0.257205385113938-0.185752679035915i
0.339062722114642-0.179661625425669i
0.443075559461201-0.107777517958075i
0.510352539134643+0.0448384012627164i
0.413741203113125+0.176356930924964i
0.304666651288933+0.250401160661443i
0.133551318082344+0.209083901771761i
0.0139348650710846+0.135553763003625i
0.0295153619550581+0.0655931390892094i
0.0473208434172557-0.0349778414844626i
0.122374291934333-0.0519259930971484i
0.14375769617051-0.0151985008050408i
0.111706722810436+0.0248919161623346i
0.0667830339308391+0.0361687004478369i
0.0292591844278911-0.0129781045208855i
0.0522276145999106-0.0627696108019672i
0.129715544422897-0.0939921378181806i
0.239591802048712-0.0381328733893899i
0.260967003086502+0.0679112220994252i
0.211488579909442+0.161645994379885i
0.0844097047645281+0.256347249059726i
-0.0718144247134987+0.241690147998106i
-0.125287014726176+0.134547971137581i
-0.129980505818947+0.0322036907992572i
-0.0982047283470312-0.0409574689980553i
-0.0405515098352213-0.042469418505238i
-0.0624493961975247-0.0156238847690394i
-0.110743956363381-0.0353870541956812i
-0.117574062570101-0.0787728572376588i
-0.0856116526401655-0.181740862920288i
0.0465308283615945-0.272331870067807i
0.198361482189491-0.292044748168817i
0.307257642117833-0.255162181062377i
0.422306686539718-0.106763408102421i
0.431884309371452+0.0376266287167009i
0.352347795901114+0.154028871567816i
0.296286762133269+0.220943243198837i
0.223257877848213+0.204120461373426i
0.250314084690101+0.17925046206924i
0.29384151720368+0.230343738697225i
0.206375125351661+0.295290080493666i
0.10901817657075+0.334167395303603i
-0.00775736906362156+0.375713793504231i
-0.121921886904455+0.291691568441221i
-0.15520128607626+0.155056545470881i
-0.123546873605674-0.00422347358682252i
-0.0275522619640261-0.0986589738998652i
0.0472881176694258-0.0621244185674081i
0.0727046494150225-0.0304818685361864i
0.0768360771207466-0.0391420087380137i
0.078948270247778-0.0891391708540459i
0.0917181179180874-0.117421095023555i
0.117832102616857-0.160863614959201i
0.206641415857149-0.152687077747655i
0.27594247539211-0.0530907613155003i
0.237127968439882+0.0204889093128592i
0.183470496201977+0.0669548350241895i
0.152473850555107+0.0830608904256186i
0.108612970524297+0.0394266375100148i
0.0753609973520467-0.0341098079134457i
0.0687853759794286-0.08874824771488i
0.127921908778817-0.12110736651232i
0.150329551750413-0.0520701580683879i
0.157673543952013-0.00265989297619747i
0.159345342225645-0.000203590070032215i
0.0953888589681004+0.000673602962813703i
0.0936872956985931-0.0372473533690461i
0.121136328006536-0.0422021282458752i
0.14129626831873-0.0199647579025114i
0.158246417803261+0.0642190391502204i
0.159442821764783+0.13090086963331i
0.120272197811623+0.176376114484848i
0.00095510499566112+0.111117015147482i
-0.0639825477255917+0.0508603183491134i
-0.0840645578792616+0.045168899489119i
-0.0831389549305087-0.0612882847600117i
-0.0203816203903182-0.0544610319077249i
0.0123388428921149-0.0237307500346874i
0.0589025432847707-0.0411078957961337i
0.0415378360872881-0.0532001605447886i
0.0294184103750743-0.0628604513021467i
0.0689609031058624-0.0876870986760245i
0.0996160872656283-0.0873037256392209i
0.202077602057063-0.0381580844629358i
0.264506378720906-0.00297643886993777i
0.252979450382551+0.0697730446661425i
0.187767853175552+0.101611756477371i
0.146684017208734+0.16052909020497i
0.13158124838865+0.154382801468165i
0.0944374454551239+0.0772564739554827i
0.0987310174837421+0.100305202871309i
0.112714359712194+0.0782522667991268i
0.0949229414824045+0.0588812671567227i
0.0495404504972821+0.0592832222844882i
0.0279604676821669-0.0017288376800539i
0.0614544242828043-0.0495235579920718i
0.0896916171724291-0.0968579388416923i
0.123811832493938-0.139787035764013i
0.2048120209281-0.100259071108314i
0.232723712307203-0.0439895107823159i
0.236293891606617-0.0260469023092098i
0.26518907217772+0.0213371016306355i
0.216893309847501+0.0420128984137877i
0.183350078266416+0.00120572885559776i
0.177059472452921-0.00863390418893896i
0.191487448415868+0.0133631715929449i
0.194551308861698+0.0203891522139681i
0.104827949760205+0.0424551733506214i
0.0429756924921711+0.0839858399038603i
0.0376127337768082+0.0184916935658812i
0.031591548745413-0.046786776160192i
0.0373205727510952-0.0652348161307378i
0.0780901536546129-0.115074654106258i
0.0940569905166497-0.105084880470042i
0.132493796757284-0.0802203523014591i
0.149132157233554-0.0368371434578341i
0.113976201040714-0.0246903165040095i
0.120013202715755-0.0139300045701504i
0.126393921512829+0.0100530237951396i
0.126148673882643-0.0369313908660412i
0.118899897706371-0.0167009871806507i
0.0884452814554201+0.0386612155028368i
0.0638340998715864+0.0467194850805158i
0.0374166242598862+0.0158383203788113i
0.0159419338608071+0.00143635776558927i
0.0364928659780343-0.000347892478624536i
0.0701781312741287-0.0452932149695082i
0.0380572194200931-0.068448832848808i
0.0605397210512802-0.0917102102128103i
0.1483616737711-0.0744934859569416i
0.160901590851173-0.0389208633796255i
0.196151389685911-0.0230155711556357i
0.192621888892575-0.00962475163053146i
0.200284044376167+0.0169921018785758i
0.238634095939028+0.0752859656606367i
0.190123463369931+0.0960488064109793i
0.152681304980443+0.172082709363342i
0.135439761525836+0.19581001925956i
0.0944590943201693+0.160206638978064i
0.0541596480481217+0.170131318360919i
0.0269478599851591+0.123540098193955i
-0.0283643884532144+0.071615641936915i
-0.0371229569680431+0.0278162830857858i
-0.0263247165643705-0.0239670531021157i
-0.0226726781105171-0.0673372146439018i
0.061092344476813-0.120229164248186i
0.0975586646914738-0.159278859763023i
0.115555305366214-0.161411655846365i
0.176181184964867-0.167659204806892i
0.240829943147438-0.166676171595204i
0.312230504717654-0.104415369727337i
0.316532780720922-0.0460958330393262i
0.339453523061907-0.0142256813014196i
0.346554121638814+0.0525409336922599i
0.273304536395241+0.108788239426536i
0.230396207059897+0.175199003974952i
0.182006740840192+0.187703962931896i
0.108174672148158+0.145010659767134i
0.0813373965549596+0.15187862528781i
0.0337621739739733+0.094039818018935i
-0.0330430178945647+0.0363947993822324i
-0.0250575789508078-0.011780628820505i
-0.0175561392320004-0.0658885885939053i
-0.00398812043753858-0.0884405883914665i
0.006137989104141-0.11178144900386i
0.0432015586696077-0.144028925552389i
0.116400337197078-0.181449491213007i
0.160640627416477-0.15733499774535i
0.215245405138442-0.140173356227704i
0.23998956312758-0.0482223365765999i
0.252801144697657+0.0240939612427417i
0.231325813350067+0.0572229861987873i
0.181086582555437+0.0998207864990277i
0.161049499191311+0.063793399727902i
0.109335986788427+0.0714364182292361i
0.0929627413652863+0.0561332863521328i
0.122890071384781+0.072413656279009i
0.0545905435839807+0.079445228672313i
0.00797198399504269+0.0349585855551306i
0.024502651627056+0.0389493547824457i
0.0113630550510667-0.0609141112519116i
0.0306588833745633-0.123685293617207i
0.124096818328669-0.107823129605854i
0.198164764597453-0.116356241816869i
0.206440926974335-0.0441516899645225i
0.224900397673344-0.000173636387584948i
0.220317854906632+0.0369650111774524i
0.203070076742121+0.0587215704415302i
0.184373828290958+0.0462422567347412i
0.16839941202763+0.100285675592605i
0.179245336597279+0.117706315349448i
0.174743496220059+0.166907068189193i
0.123303223300314+0.189001941897187i
0.0595860776827663+0.136319217155233i
-0.00918437652181178+0.135120524893464i
-0.0332402190800177+0.0343583271761989i
0.00554856022672552-0.0205466441783653i
0.0500963741620297-0.0194621754336975i
0.0809495004018736-0.0753156437890786i
0.0850468325477428-0.0376702806842693i
0.106631941461921-0.0548344316473213i
0.120939223060667-0.112294325504702i
0.130385919383677-0.0890460338548313i
0.150184613574413-0.0838793027737743i
0.230320203451257-0.120853062437437i
0.317688056692879-0.0919937715974156i
0.315551276574098+0.00994254335131404i
0.290730701722614+0.0766623790877606i
0.226977568740299+0.0917196939399403i
0.174976173898269+0.0985132311399728i
0.185277565061724+0.0910099028328964i
0.151119422047302+0.0927376725894692i
0.153198996504331+0.109496827314133i
0.175737288626877+0.103645702421502i
0.102153506782124+0.1426232608733i
0.052436200324895+0.15255751018229i
-0.0166905159162619+0.103355406435081i
-0.0582403411119534+0.0670121695172418i
-0.0132786565663457-0.00163875195775036i
0.0200992324739831-0.029388323397165i
0.0414145938723901-0.0159194857067314i
0.0627649748313981-0.0213936728700066i
0.0742564426308698-0.0208165666621705i
0.00933410064962763+0.012755219524931i
-0.00187980735455779+0.0239484803583557i
0.0488200833352663-0.0501190196367028i
0.0746026098648885-0.112098207014701i
0.154295800815507-0.123898259411673i
0.184006616863189-0.0846834959555092i
0.182324447232982+0.0145769502790625i
0.164793344608396+0.0874223809457601i
0.136512553906241+0.057962382136376i
0.158881687450789+0.0438224208410745i
0.148636948766127+0.0275929548131425i
0.166778401002826-0.00803082901584475i
0.200875837494617+0.070699149429114i
0.164368621184322+0.0979574063616401i
0.121470045315661+0.115733928603154i
0.0824668065599907+0.170214806648643i
0.0370909071749309+0.106978472600543i
0.047623717170026+0.0477726365490237i
0.0913988293063609+0.0321954529026868i
0.153296069991472+0.033294482901089i
0.14573828514496+0.0660916480916947i
0.0986585388359717+0.0953384433647966i
0.0810317782733497+0.0851843112613313i
0.0628052184095183+0.0482325884085148i
0.0796521739895235+0.00455569857937427i
0.0784741211408247-0.0457845254897808i
0.132507572927332-0.0432035036035317i
0.162327011263816+0.0274019693480621i
0.117451817404039+0.130069478300718i
0.0881209098213075+0.116713965922731i
-0.00175549758464221+0.0318766654941566i
-0.0280020991999195+0.00369656722573728i
0.00640818351244157-0.0335237801023116i
0.0471502862895473-0.105010191649002i
0.154163039829226-0.106215366235601i
0.152892513155029-0.0251772049198747i
0.0811183543391589-0.0325238800456982i
0.0733090397144177-0.0445949618907196i
0.0877419320420642-0.0744232654039716i
0.0880891388289432-0.14695333894993i
0.171535119657611-0.16210570970205i
0.313606584380242-0.111582934895238i
0.312751524816707+0.0124230502485776i
0.259982329296661+0.0929211213913618i
0.203388542204717+0.108273573910291i
0.150022763442593+0.143586937262196i
0.118056842010987+0.151906622362329i
0.103991527210842+0.0957617150422891i
0.136001244399823+0.134673961345249i
0.138184723508936+0.199215072725452i
0.0752244250377689+0.22832316250351i
-0.0516107919159178+0.268375033311052i
-0.126949226558103+0.21027991413283i
-0.173611376540993+0.064729020971151i
-0.156716040291235-0.00882211338136374i
-0.0571270628240627-0.0408190267049967i
-0.0366678828425194-0.0990093038981502i
-0.0219022724775725-0.0570901332179286i
0.0161723108963867-0.0772218715855607i
0.00773785158661694-0.118865331623946i
0.0002383641303081-0.174375669255326i
0.0683926191317382-0.228200093121834i
0.194023615332592-0.187293000219496i
0.296409220252252-0.182063819198423i
0.309347858972598-0.0517032607980227i
0.328860334048805+0.0660382849529716i
0.314236660909511+0.124587024827103i
0.191608439535567+0.159452320781431i
0.145248759263096+0.103655995068824i
0.201311301909981+0.0848141356283875i
0.26981192499845+0.110555261477403i
0.231403256595514+0.152230255969817i
0.143310038373372+0.186375953807277i
0.0704221325993752+0.255553668015741i
-0.0736110897390533+0.231133309997392i
-0.136742139814636+0.0994431637986806i
-0.0778576533189341+0.00847759359492193i
-0.0294712635719944-0.03964172681367i
0.0551347920241831-0.0265408356222517i
0.118395050527492+0.0136222908523396i
0.0541547443031617+0.0601691285441866i
-0.053078151050894+0.0638702005826411i
-0.104578452697846-0.026165231319531i
-0.0336248591335108-0.104905956569272i
0.0546460339417115-0.143852263919168i
0.131312892507771-0.164079638780585i
0.179727188821775-0.0798368973404917i
0.139480700147294+0.0593152778758263i
0.0907701004143722+0.106464189525638i
0.0149857063755642+0.0643395474191307i
-0.0112433030243894-0.0380966949062234i
0.0585306437074964-0.165819495422549i
0.119812107387482-0.155132972905967i
0.17488291006191-0.0745002242722992i
0.175110932726055-0.013157731805598i
0.121031494899273+0.0874187637769159i
0.0641993115148489+0.0842818330548078i
0.0359162342023527-0.0107104082169391i
0.0858368995680539-0.0821713771249741i
0.148304395918604-0.0877605743608039i
0.186955196839233-0.02902845099627i
0.188785160553072+0.0574214948365482i
0.132551811904109+0.179306624148222i
0.0251900120205137+0.188340060396339i
-0.0321913780066683+0.113196061769417i
-0.033278635760588+0.0322692922067188i
0.00980258983917425-0.0509877749569207i
0.073350483676295-0.0113957297807154i
0.0893085588405586+0.0585548371033397i
0.0759028816211497+0.114261128061865i
-0.0298998364047876+0.131903240807158i
-0.104242101910348+0.0551718540041055i
-0.120537344862335-0.0776276253994665i
-0.0930707319667053-0.163283740345633i
0.0725186964270397-0.182332345811079i
0.147908880916675-0.138303319782536i
0.171996224030805+0.00447371477584841i
0.160489118536718+0.0531008931470199i
0.0477514272349246+0.0356157984849415i
0.0408065588840958-0.0265823933161324i
0.0871884235602883-0.116011727848378i
0.1676766664337-0.104253891845633i
0.262935172812109-0.0830522837235126i
0.285482621277908+0.0315747761265782i
0.219021814667938+0.144855220272677i
0.0976230809130604+0.153017679230211i
-0.0241870895727674+0.134862399577973i
-0.0626038714880835+0.00828972878885525i
0.0236780300067399-0.0503935159176983i
0.116412198164188-0.0266816017981727i
0.124617600589106+0.0066777999283611i
0.0892698900632324+0.0837873121714909i
0.0355050978848135+0.0982720841623395i
-0.0589038794572587+0.0564931222326771i
-0.0636552512081652-0.0562629319932013i
-0.0202775744948366-0.173671110871467i
0.0835139393466213-0.196101690176433i
0.204680330643391-0.152606309206718i
0.209535255728589-0.0625074508855006i
0.16851661749378+0.0450096770231512i
0.102819095539501+0.0631416711593265i
0.0644236466300737+0.0229074505946923i
0.0523515470657486-0.0260955793779096i
0.0946906491244317-0.0749044289879818i
0.154417828149334-0.0365835034620969i
0.19483930576975+0.0561201878393837i
0.132259916345584+0.107640070404933i
0.00743983217333413+0.117385631959826i
-0.0536828244751901+0.098371861178121i
-0.0895714365824808+0.00492835632483331i
-0.00785622854442665-0.0932750144503487i
0.107479443810699-0.112701171942432i
0.143672261615518-0.0580203391893021i
0.139726743870069+0.0214875775550587i
0.0671925699144052+0.0826116272350017i
-0.0185876739380884+0.0802563741225593i
-0.0592455378235224-0.0136663968091022i
-0.057560820616651-0.129340100390008i
0.0617029234853819-0.193837073739592i
0.201884111257676-0.148851257127008i
0.234704293402046-0.0314370707780893i
0.153749938391715+0.0987160248204978i
0.0482664756137416+0.148867483258714i
0.00346775436623143+0.0447011615802706i
-0.0160649549556101-0.0633390297586753i
0.0933121926363528-0.138720649651345i
0.224080200425247-0.140185810140042i
0.237909843956346-0.0372887407644623i
0.243377178306324+0.0755941512871225i
0.158237312308367+0.168282284812903i
0.000323707701840706+0.133510764014701i
-0.0309137389636031+0.0197546614532529i
0.0362721574257861-0.0639294505138943i
0.114501245487406-0.0636683134439804i
0.161732129042793+0.0204316641625352i
0.168521373187676+0.137566593578075i
0.0867064155909954+0.221990908855353i
-0.103745117919031+0.148093592725375i
-0.171288257114157+0.0214796666310613i
-0.121026500833383-0.120646869841396i
-0.0326969488838682-0.238961839952035i
0.0935047466414805-0.213572992894357i
0.140786601256542-0.102563402730295i
0.113444858939467-0.00596621655656186i
0.0421651339670488-0.0168096449849213i
-0.00737516108524298-0.0801617928431749i
0.0320773515146001-0.216899955732579i
0.14064301986152-0.309038592220176i
0.257408828053077-0.218270213685309i
0.359843193115738-0.038881464398102i
0.373147564017527+0.0824560728735046i
0.227292064334561+0.122575086153235i
0.071469463337758+0.153210087391788i
0.0207495844227869+0.0471038382560935i
0.101052290599469-0.0495910915128345i
0.206753271277647-0.0301958379131028i
0.222282730225027+0.100260752895049i
0.187273240168435+0.245497441805363i
0.05794350269278+0.235495517943275i
-0.079648134642211+0.207044099739716i
-0.162485023543413+0.0975619040069152i
-0.146270793984105-0.0733789941416824i
0.00173536245322878-0.137516822865595i
0.0861581962318222-0.114548925998233i
0.158657407847928-0.0281878452004809i
0.122179575324193+0.0578210663641703i
-0.0578860748304452+0.0784258582303421i
-0.120572306357961+0.00360501703305513i
-0.0731112449101661-0.133194729707878i
0.0876909854027302-0.227188016279619i
0.183908311838067-0.21940679564198i
0.240403419482498-0.0944954612179814i
0.295094507891468+0.0364392409097282i
0.149247756981515+0.0936215725346412i
0.0341175510594275+0.0793210312471006i
0.0123861153915506-0.0276984580290102i
0.0500285738204941-0.13797377825997i
0.1899322376987-0.164371605080898i
0.30637753399493-0.0773972728689586i
0.274808995598918+0.0778126584299171i
0.179487369841687+0.139170927858811i
0.1066483430072+0.147169435474877i
-0.0162993430011312+0.116567926448274i
-0.0311123894197579-0.0136115259956459i
0.0614297845272769-0.0837486110738801i
0.184417279631461-0.0693692339847674i
0.246928673075226+0.0394487714883472i
0.133385594172236+0.152324314558151i
0.00143331582292392+0.165511667055884i
-0.077006366455894+0.100715495415843i
-0.0886020082127734-0.0168430541770259i
-0.00897959283966256-0.105509923649368i
0.119063003278443-0.166047797135707i
0.183107998252287-0.12182321779118i
0.19070279115668-0.00171569173119927i
0.121084518948967+0.0695430897640132i
-0.0130483168559064+0.0397650111744371i
-0.0274711701641166-0.0650863697614003i
0.038715307956096-0.171988886599434i
0.160073473575281-0.180703299499675i
0.294561052016419-0.0838818721633783i
0.316796579671544+0.0515670752201585i
0.224698885659412+0.190705997910619i
0.0806307093928884+0.215998867756607i
-0.0586693089989771+0.144781353778719i
-0.0655499543654343+0.0118659172499482i
0.024934185180177-0.0857629645961496i
0.13016738008954-0.08116970062858i
0.198808699759838+0.00960967988539137i
0.129517902170343+0.136143628539109i
-0.00400932101382213+0.197146978574282i
-0.144582059985018+0.108231208590483i
-0.152385769208586-0.090558914403445i
-0.0571327859114475-0.196578750898081i
0.0840832778321717-0.248309269508671i
0.22952257432026-0.160328401781767i
0.281022833754636+0.0373714595064883i
0.166925998008794+0.133887806506143i
-0.0146748463757026+0.0925806801674179i
-0.0536872791562601-0.00250379405577455i
-0.00171750307159026-0.106028962694207i
0.144691287887-0.174156521844915i
0.2659260143217-0.0841591385859711i
0.306164976984388+0.0230695903059848i
0.231920185290606+0.166331462458199i
0.0581618719978736+0.207823289705244i
-0.0528001706401246+0.0441593996582355i
-0.044918334788827-0.098575344441683i
0.0962155714660542-0.157866702991326i
0.250180172088024-0.108363677148688i
0.310104198622433+0.0186633816591697i
0.234206160475339+0.189056685213466i
0.10765000898338+0.242701620449795i
-0.048216874015762+0.169279591304805i
-0.104810542661988+0.0750928584862613i
-0.0205560145366523-0.0611402252011128i
0.0695400995237663-0.071793097010668i
0.189326148105451+0.0448373576413701i
0.125957957569125+0.135629357365084i
-0.00719013468008556+0.197631345661913i
-0.106471551841138+0.137872049752181i
-0.225708463163111-0.0374916017590695i
-0.163839253348475-0.17721181788658i
0.0123118559349405-0.246202303166333i
0.160682598225436-0.26725672155588i
0.234153759799802-0.159652803596726i
0.215443175611163+0.004516133101663i
0.10990170119094+0.00564622477671451i
0.078639346026161-0.0646693735600984i
0.102680349703061-0.135774063599909i
0.210276552122519-0.158257640261513i
0.395320026735638-0.0909570658490116i
0.428592978818659+0.0635996639560156i
0.364109456895351+0.273315351329524i
0.208821355558817+0.357112326261474i
0.0115545127678176+0.312313120318177i
-0.0924436920880306+0.188807418897851i
-0.0775618192425985+0.0968956435884637i
-0.00799847676133901+0.0544042936161845i
0.0742466628341294+0.0585586851167164i
0.0754471825464722+0.152979047547651i
-0.0414829422208965+0.176220391900713i
-0.183290325789317+0.142048809451484i
-0.265758373749246+0.0241686806288991i
-0.18827663336036-0.166067957866059i
-0.0643843053049414-0.260538243433176i
0.0566208018684881-0.258346470407839i
0.173047875637271-0.156867791966861i
0.200202999013598-0.0390813067983806i
0.122213572158232+0.041785544027346i
0.0322865145003955+0.0254380100518662i
0.0518634619674876-0.0866758716881261i
0.104234462864281-0.192039299988044i
0.213258856049133-0.197270331834825i
0.343277025148508-0.0840283182632492i
0.308275713660303+0.0755127863683303i
0.201715763103579+0.210492569758877i
0.0875522447600284+0.195894503756902i
-0.00300955281567189+0.115295866416027i
0.0243367969688596-0.00848994869377389i
0.132722726588655-0.103668282159474i
0.263409962958515-0.0443325086523667i
0.296404210989799+0.108256076101061i
0.204589638471908+0.282316488317382i
0.076639807008052+0.318549461603431i
-0.100116552844481+0.226032611398945i
-0.166415908525904+0.0597032642733528i
-0.0450649740754566-0.0732078604858602i
0.0613549201818399-0.0349512554814693i
0.12144249176879+0.0640459507730206i
0.0606113406971985+0.192325290948939i
-0.113758608395639+0.270147109520918i
-0.274822515965562+0.161508841237921i
-0.332826756847402-0.0587990240799566i
-0.210841091051247-0.261898353842657i
-0.0360633696653323-0.323266765618597i
0.114191500083379-0.22083334367068i
0.177055709788861-0.114671841497933i
0.122927380371256+0.000253259793908161i
0.00721669046660596+0.0135831460509251i
-0.0713748829293942-0.173400232924485i
0.0107858148226095-0.290643817039465i
0.198627857657775-0.34791691052141i
0.381622021378887-0.284136671401403i
0.432532835862877-0.0422724420759812i
0.378232055538325+0.156136237351898i
0.239901415102332+0.231564050836007i
0.0910141093148815+0.164933685476301i
0.0594883814131886+0.0466159144998227i
0.117157213205708-0.0226549691231194i
0.244159379554848-0.00886162307813924i
0.298570010162988+0.124196893218967i
0.227818184849756+0.315462489908749i
0.0312519219313334+0.375612772332918i
-0.157055563978872+0.265492357616281i
-0.217871111766796+0.120303042084275i
-0.185291206959771+0.00830675977977108i
-0.0222180161713163-0.0766508877243067i
0.115426683197723-0.0532887207256593i
0.100032354320843+0.131121834326298i
-0.0113623310717122+0.179882030828238i
-0.200155540905733+0.0844385530669275i
-0.286615350752942-0.0172994578171997i
-0.191883823575309-0.175201360956834i
-0.0402322528480158-0.29422007051743i
0.143070123727977-0.252141145585182i
0.224146022790159-0.103115348363601i
0.163918004903131-0.0126869041247728i
0.0437867431659895+0.00558302583410732i
-0.025181258078267-0.0565811253230254i
-0.00566984624870004-0.156096257010884i
0.105608829280984-0.245267568993365i
0.305926492107818-0.205442817277729i
0.407044350461925-0.0729248708439292i
0.343452076997516+0.124130948013176i
0.183921080418882+0.270073309429029i
0.0279242532376887+0.229920369916969i
-0.0588112676339126+0.128473068733356i
-0.0220984925258388-0.0144032323257715i
0.069338978569637-0.0571743817163146i
0.171947892636204+0.0191072885806067i
0.199742033921045+0.16815455696047i
0.0291478128522918+0.232787478252052i
-0.124090684497065+0.230287608112324i
-0.195496042085162+0.120576240045418i
-0.2005610621641-0.109778127923686i
-0.0625049954393913-0.20360462680091i
0.126136530718592-0.197746681000726i
0.208392777445757-0.0498380411144948i
0.174155008760347+0.0948381257253513i
0.0406479204847619+0.160757268217229i
-0.112865636343909+0.130621395346579i
-0.134920615905816-0.0207455197048035i
-0.0144769962092701-0.137270479909067i
0.16243197916813-0.154440340562739i
0.227496367584736-0.0455881947482439i
0.207310445256555+0.117585069847968i
0.0498644612031586+0.203272820859338i
-0.142290931692017+0.155644820583115i
-0.187056958950081-0.0131903110290558i
-0.156356684369857-0.222109340606421i
0.0300230569474904-0.311131659262158i
0.235599651505522-0.237924731907762i
0.312456182219968-0.0747136429825697i
0.224125565484865+0.023848103526766i
0.0993782327371088+0.075437866828114i
0.0221263002458174+0.0199097814220615i
0.0105226665614204-0.0927548522801178i
0.163769125404678-0.151187502368707i
0.340468365189504-0.0930397375198104i
0.406632463323746+0.131159585442282i
0.264640267498736+0.336688510144676i
0.069727415440109+0.447674912336611i
-0.130864039242631+0.340655444917546i
-0.257585299933696+0.152020946110197i
-0.210911564496436-0.00987736807985711i
-0.115064114044358-0.0960371029948819i
0.00485886550396062-0.0143846871897914i
-0.0582140960383884+0.0768006074102778i
-0.174209481725587+0.110479819857115i
-0.282711082236177+0.0122092948468541i
-0.351371650685906-0.186171204822786i
-0.219112883344001-0.380232504085041i
-0.0346652402665847-0.482465900647235i
0.227362566152912-0.419991906555315i
0.366310836652643-0.23539759634008i
0.29411434701012-0.0483515741753572i
0.18460283352791+0.0157440995621821i
0.0588356736736941-0.013888452032966i
0.0586709264746135-0.0980569727131735i
0.175540243372749-0.177899526780099i
0.315947751278311-0.124229612101046i
0.407960816076561+0.0669986407115274i
0.304328455360848+0.263357979702316i
0.0952826714081529+0.341396238155827i
-0.060724408139743+0.278954148330413i
-0.134811877943868+0.0915971267198357i
-0.0861483862080409-0.0775518465880606i
0.0484140050397304-0.105288823490261i
0.193077132724985-0.0182602821254696i
0.218155048681503+0.141351184446952i
0.0930106439393011+0.232350364617039i
-0.0349271708642811+0.195768840901751i
-0.137014539927468+0.0520062069949046i
-0.095511401198945-0.0780675538487255i
0.0590048541771069-0.131757066042942i
0.1697726802746-0.0943086419579345i
0.230010853140622+0.0909789476421112i
0.125776655825128+0.221756871265558i
-0.063305493392658+0.230012436128802i
-0.187486734285835+0.141340690030373i
-0.258907655515743-0.0289910693429155i
-0.157947782016613-0.186420954982609i
0.0140412818205165-0.232409315923332i
0.0768665741498356-0.132363452362824i
0.101013866590951-0.0153779104749698i
0.0209102567566608+0.0623330079966527i
-0.111004947880832-0.0211800808152526i
-0.127700059315272-0.213340071993705i
-0.0148325827875075-0.32617208938642i
0.165213963542009-0.348240661242914i
0.344404074386245-0.248300569226661i
0.404866944445578-0.0576544780867871i
0.30739686102594+0.131419464411438i
0.143527897623737+0.154363729622309i
0.0280846508728757+0.06979517310402i
0.038064360156827-0.0313077116176112i
0.126688021180621-0.119635507531487i
0.247009292295037-0.057442104846583i
0.287113419089036+0.122057761643831i
0.190183054351935+0.274124460003773i
0.00416243002727072+0.300317572106317i
-0.143022289541582+0.230877086860263i
-0.193527442902191+0.0704123813251749i
-0.151966496440259-0.0757018537638385i
-0.00891761013776005-0.11590233746234i
0.121285089752744-0.0496988945390359i
0.137307177612428+0.0864335732609508i
0.020272396152082+0.163697302408907i
-0.13570645105298+0.138379460780477i
-0.207371802917531+0.0013857590295053i
-0.115782362203909-0.142340270581005i
0.0376346368894477-0.217591536680555i
0.157143451538504-0.182552629541554i
0.218476983092642-0.0329281686026929i
0.165851022597706+0.0966955073141503i
0.0568701072183109+0.130559439624671i
-0.096880973695458+0.0350938548615276i
-0.092730780081124-0.129178381765899i
0.0622845089567312-0.218728081396916i
0.185585085540687-0.19431504393806i
0.296810483927387-0.0206542523763681i
0.245467673781449+0.151124937496977i
0.093833837899383+0.16975948873193i
-0.0351907413617811+0.108954450216219i
-0.092774519579336-0.0464494152902308i
-0.0462522977670147-0.182859629540664i
0.104347070734668-0.167313475457879i
0.265148145912588-0.0736509574664929i
0.247686675293403+0.0563914620131563i
0.10702753071328+0.177352587780818i
-0.0647155823956558+0.164219294893866i
-0.141076135409496+0.0351286046814866i
-0.0749895037167484-0.147059207479202i
0.046003289451632-0.219148426896044i
0.193910387227816-0.153694805867405i
0.28678697265547-0.0222359838886461i
0.209307622219213+0.143748297065384i
0.0450810173416468+0.156709693962827i
-0.0860741619679901+0.0889210386601857i
-0.154760592489326-0.0413543683813888i
-0.0224678511723668-0.157892611892257i
0.135212950176431-0.142734449390468i
0.178555595274431-0.0570809127501406i
0.168244451096858+0.105327518452486i
0.0279834357566177+0.190264838421389i
-0.120806367838489+0.105892427712443i
-0.1681217106341-0.0771037929849914i
-0.0959743494248728-0.234007673814169i
0.0662058570011893-0.264037608571835i
0.213669837298395-0.180169410215703i
0.312343722418043-0.0331374021469341i
0.235773666352186+0.103332797708529i
0.062010068791792+0.136656900691237i
0.0113461355949052+0.0497495241841965i
-0.00081334297950034-0.0499883228350123i
0.138126097062876-0.138826853914981i
0.30166919170667-0.0752597894695978i
0.322269680383711+0.146577298621724i
0.257001659226308+0.274180923413817i
0.039802267121392+0.338515648412194i
-0.149592272305551+0.287354829997601i
-0.250175200179376+0.116688824278044i
-0.181151751091222-0.0402702693435805i
0.0256403050588481-0.0838447805405763i
0.111866260891514-0.0206077496000108i
0.048501586801984+0.0712596435915305i
-0.0707953233837601+0.169512684529129i
-0.198361580617251+0.0964768588021159i
-0.247102732265536-0.0949737815287228i
-0.14934585956485-0.283796476260233i
0.0827416774830454-0.335130726915085i
0.234404037488183-0.217759987274409i
0.263446760837985-0.0447520348787998i
0.255147927339694+0.123603879490149i
0.0746815697241598+0.151153170778808i
-0.060406717629023+0.0340165807789151i
-0.0307901185331868-0.14919654590639i
0.0890101094691023-0.21352391049796i
0.26240554247594-0.158367374175804i
0.333143196913187-0.0151805507179087i
0.269459500364865+0.172883253918918i
0.0904215610973749+0.222944500092667i
-0.0782591790237168+0.133193824712403i
-0.0905382667045685-0.0903859710896876i
-0.0123018890301294-0.232480308641387i
0.170598829202991-0.188268961886143i
0.330596564960714-0.0731890847317838i
0.329164078771101+0.129168373997412i
0.219311976746015+0.267502747763296i
0.0198811657864691+0.263090577311903i
-0.11804448750335+0.12872507387627i
-0.107903279501401-0.0250018681956083i
0.0528404824802188-0.0671075064250141i
0.154680143326914+0.00277657856093976i
0.123541096492089+0.198553944824186i
0.0433764595767477+0.311101306667831i
-0.185226851337153+0.255599852582424i
-0.324113713099928+0.098145732411686i
-0.321196957291799-0.111193264358922i
-0.191033555978525-0.244269089426092i
0.0101024256212214-0.26470214340617i
0.0469601004435271-0.167990191158566i
0.0777288946033811-0.0049503631520088i
-0.00524307363534896+0.0539364636877753i
-0.131902579422797-0.043635272582972i
-0.138690618111363-0.204775093096779i
0.0156199729004633-0.330827142662003i
0.236012418552018-0.312613289197953i
0.339065516026199-0.139247357671055i
0.406908008259778+0.0820820617249507i
0.241768026821713+0.189788710106681i
0.0389948385262662+0.200567841033904i
-0.0779324938253948+0.135810587748028i
-0.107565078039325-0.0137821448128171i
0.0801767962318246-0.0588451063801558i
0.216986613634103-0.0276291593597489i
0.207592700588072+0.0629148938972397i
0.10975368501904+0.22544430220929i
-0.0505529984241517+0.218483389788142i
-0.18627759657577+0.0690925175798623i
-0.16960536600552-0.0885392284600784i
-0.0542820195698578-0.25014339586205i
0.145668796970658-0.246311283546119i
0.324274670738707-0.0996686716047493i
0.271993742546131+0.0647681468969139i
0.14396112460628+0.199268538556175i
-0.00617698368922755+0.179633614517796i
-0.0917321312949613+0.0229930615744016i
-0.0120484154946887-0.125174606978434i
0.151368094728159-0.137718625030559i
0.273004346778002-0.0278519986853853i
0.234099742589661+0.150682132299541i
0.0967923231009435+0.258395608215242i
-0.100949249090376+0.246436357507646i
-0.251632032725339+0.119868014176273i
-0.213276170234365-0.100919979404904i
-0.0507518987324578-0.216401182194277i
0.0937628737040273-0.199425987227534i
0.191220246908529-0.0944835014507789i
0.16321416336764+0.0519289400482072i
-0.0020535795578426+0.117220043632689i
-0.121083860440674+0.0525722619294665i
-0.114981738345445-0.101500615780372i
-0.00491568036617782-0.256009394642318i
0.186696612614781-0.241652916754344i
0.320861450179309-0.0664346304519097i
0.258685537021978+0.0997228752318857i
0.0695812445283177+0.207845892590333i
-0.0969102925318145+0.199706989341768i
-0.165231328391067+0.0628068014991252i
-0.126433798384896-0.110842454259988i
0.0473914909303587-0.167127478161721i
0.202382468384889-0.0871213680806328i
0.206061552637811+0.0579169060121946i
0.0854390581688405+0.180527473577942i
-0.072400618876307+0.186090535165068i
-0.173617691064455+0.0581997810744535i
-0.142354928338048-0.143716702500227i
0.026238995618241-0.255381049295174i
0.201015865333376-0.22978561531519i
0.324538678272313-0.0424701364513945i
0.255311709325363+0.160790180900102i
0.0909817976943845+0.2170184897227i
-0.0668737377883035+0.143472185723315i
-0.141067856052148-0.0240522679740147i
-0.0193354629614773-0.121223125488498i
0.118494815457242-0.106198240189368i
0.223402296324488+0.0177008495688908i
0.224364111273588+0.203187168431064i
0.0828397282539904+0.297866237422367i
-0.0840967859031305+0.248402290661621i
-0.170365583866862+0.0561306525094765i
-0.173410091408531-0.126652647223858i
-0.0586204384911453-0.176947980597261i
0.1468184348174-0.143996891123411i
0.202001997113001+0.0201606334274144i
0.0997456116319844+0.14536223587216i
-0.0243971762953118+0.131061407329756i
-0.118096367887772+0.0286666489158278i
-0.110675624403168-0.124208648182577i
0.00663256185348653-0.157654569938308i
0.187579139106449-0.177283075824023i
0.272727759780824-0.0683621572985959i
0.214412869256752+0.127270310165581i
0.0882138134214862+0.211635261285536i
-0.064612739489966+0.165553886732501i
-0.113677825230802+0.032515660246649i
-0.0750180676284327-0.0636456245403332i
0.0333106278664929-0.125246560167834i
0.126280643094993-0.0016537410725332i
0.100001714481108+0.130401322202349i
-0.00473766323428744+0.159376785902472i
-0.160792710664586+0.135124479662087i
-0.256726433359469-0.0291586642649066i
-0.221547539325845-0.196709727577905i
-0.0945152170864032-0.291092224899397i
0.0647854886967264-0.281100059820551i
0.189682253817972-0.173095885653188i
0.152132336483079-0.0590144508742941i
0.0486548119752228+0.0301780707479001i
0.00671990378009168-0.0134905160187094i
-0.0114449951251394-0.176759782946605i
0.13280334992535-0.228788151810254i
0.318577443419763-0.169745089662182i
0.385161389305684-0.0360861398230751i
0.339330754255735+0.191504498074141i
0.174532395896234+0.303964173696929i
0.0170214719306069+0.282440831369513i
-0.115594316153089+0.183141324614921i
-0.0952213862979591+0.052887710308088i
0.0176813977008943+0.00383815936653815i
0.105584192190318+0.0477728406703109i
0.14446608331949+0.155886047790044i
-0.00527536453470019+0.243658513455741i
-0.159618994610911+0.257165487368193i
-0.262805516008236+0.0782289792707105i
-0.271823355136265-0.113393047075728i
-0.0976957436642361-0.208907337002584i
0.0921233365152267-0.227333281154989i
0.190068632960505-0.094489755938253i
0.164159908884099+0.0540754041629128i
0.0792779253497218+0.157834563423262i
-0.0491667840806741+0.0993793766621667i
-0.0835621711162484-0.0404238298346783i
0.0323563266638238-0.127214334822265i
0.141442017311555-0.159208824668612i
0.243191797244633-0.0205188371745002i
0.225809338706785+0.133886736989362i
0.0471544708542631+0.219550752158142i
-0.128757316410326+0.197329259724714i
-0.220127954896249-0.00935031616007336i
-0.194539029439616-0.189807697105133i
-0.0260535313149081-0.277609303345792i
0.148145902243704-0.232413851253818i
0.20796053841431-0.0753321924091975i
0.140129712496832+0.0319673786750815i
-0.0016671222632449+0.0585591934508014i
-0.0849816501301095-0.0557011692647761i
-0.0262327963219957-0.221937924818196i
0.125495466285994-0.252835571941712i
0.290303457479483-0.195438414825682i
0.40121992263234-0.033899270982871i
0.305998768577975+0.201624846178017i
0.118265175070319+0.325273760179736i
-0.0375340260295247+0.269413672813465i
-0.136653217927769+0.108859759387655i
-0.0839048532092379-0.00826339766955906i
0.0432869294779149-0.0252929914927798i
0.125748119193843+0.0624611924492007i
0.0821338146385104+0.172775821823931i
-0.0866658643060359+0.248518182008957i
-0.269494652563236+0.18060515951105i
-0.306579291126512-0.0213024080660291i
-0.238773279867085-0.196656490689628i
-0.0863173204413503-0.313182692835798i
0.104280915391143-0.254927522958266i
0.185584991060476-0.0700770699997243i
0.151539467879001+0.0310034901050056i
0.0591296359590237+0.0460388011219817i
-0.00780723410815653+0.010877897940453i
-0.0329058500868652-0.101935672211456i
0.0863832245648905-0.166509572319884i
0.239203264241654-0.110180598022087i
0.307113000543714+0.0391424336549326i
0.267346256896823+0.21925611458044i
0.102089691842047+0.301371824669824i
-0.0720195587445802+0.289060121940548i
-0.201182198629543+0.148140576605489i
-0.181028176010512-0.06815639193991i
-0.0288351243815962-0.103295300291277i
0.0377249785306343-0.0463027727570512i
0.0526061347571182+0.00733492063183292i
-0.00480774837576828+0.0858356855674754i
-0.147031306754079+0.0572699421811442i
-0.167984802892181-0.097502247277004i
-0.132987318900925-0.280875234463847i
0.0354571983000132-0.368555207243208i
0.239509561896142-0.302639538805503i
0.347283523919616-0.107594177358224i
0.348048766041943+0.0506197129695463i
0.191350748077709+0.115192500074644i
0.0558073370306826+0.0598814562637602i
0.0135499851081763-0.0309883829066182i
0.0745553354676355-0.0698925239322712i
0.217105273120542-0.0651233409501683i
0.299120835231249+0.0776909574044088i
0.225314689831342+0.208565278193745i
0.0616975444040284+0.325469234054604i
-0.138101739035388+0.294153123879309i
-0.247327363058498+0.0975181976011706i
-0.23590008278837-0.0950938541798427i
-0.0758351848047023-0.198974857518786i
0.0941178158576433-0.115551954248245i
0.119007759680392-0.0114595594611984i
0.0639651931956971+0.0812827960437757i
-0.0730053658978853+0.0653970305507157i
-0.151787151894215-0.0315958422449036i
-0.125135714075091-0.186818492738176i
0.02160431789402-0.30641064804761i
0.195474956294047-0.220186004122017i
0.299153182577618-0.0276242704817814i
0.250191321485248+0.195579341733343i
0.0884217380969769+0.276280004253381i
-0.0393376050040936+0.209847211377981i
-0.114265444592999+0.0929278596395021i
-0.0672340193066605-0.0324646617992027i
-0.0200819983382566-0.0663252133329445i
0.0917520259347344+0.0151153407524643i
0.0843221331300725+0.118732478997709i
-0.108432855588311+0.193052382597808i
-0.210540481783924+0.12537406037784i
-0.312885050433538-0.05644281108145i
-0.228258523335006-0.22171079386783i
-0.0315017732923022-0.329446896966788i
0.158068597967269-0.251478632515784i
0.281613411892762-0.102321417225466i
0.213728087169708+0.0161800753379913i
0.128302302500762+0.0763286686106805i
0.0295057999700035+0.0206063329077235i
0.040939887267694-0.0810549004816025i
0.178848230301375-0.162231750309141i
0.289655568073297-0.0923553881332213i
0.365399218587729+0.0923616993082678i
0.282861721998245+0.271614757812249i
0.0563122000724827+0.33941191626355i
-0.123330418911763+0.271121843126603i
-0.197239260313432+0.14122720117156i
-0.138617644011764-0.0218014642087457i
-0.021685613150194-0.0831402456685989i
0.0867736313659211-0.0220097292125937i
0.067923132731591+0.0880646996143302i
-0.0868264425891926+0.12356096162268i
-0.171334269723073+0.0286724826494268i
-0.20530424533867-0.127796499522331i
-0.139643889994016-0.246159387811017i
0.0250750694041256-0.292918844220252i
0.173669851558247-0.253301460191155i
0.294161196953218-0.0546815703446802i
0.238837714513113+0.0843697199439008i
0.0630166027789832+0.095701195639258i
-0.00881798833798177+0.0930853339407086i
-0.0539629410467235-0.0047259285696398i
0.0100378182688354-0.0528150541196845i
0.15482255777434-0.0221208036377142i
0.142776143795096+0.0480807585528022i
0.0940761348167855+0.19581652276472i
-0.0494120982809895+0.236880602424576i
-0.223418007910898+0.165308082607289i
-0.273565743641815+0.00417351214742048i
-0.226651754559455-0.14790341568065i
-0.057706228296851-0.176718541148608i
0.0637034183848198-0.126288146147917i
0.103326957739693-0.0218089561821144i
0.063376334789568+0.00321433178929375i
-0.085929088293873+0.0272307149169201i
-0.115192770911221-0.0134701782173401i
-0.0688266157876076-0.148810259218188i
0.0251882717887981-0.171991133142771i
0.257675706029537-0.153234612547659i
0.29004697829298+0.00119755034686987i
0.185596496417609+0.196598310084219i
0.0645932361053698+0.240105180834756i
-0.0617127181413293+0.144440734370797i
-0.0982032913325626+0.0302782290314145i
-0.0482240383203769-0.0638437663381635i
0.121795123423163-0.116152506406742i
0.211087867884648-0.00831119099621865i
0.182027134443509+0.102126659664463i
0.0301667191220192+0.189981185954354i
-0.0985821379857883+0.149097960837138i
-0.137461439412028-0.012828287096166i
-0.103285923894552-0.11776652840392i
0.0772822893443149-0.176006258664316i
0.206717361870528-0.122484305231688i
0.21117399903772+0.00560788621870562i
0.122430717680013+0.150903602550457i
-0.00155987230697117+0.180742458294327i
-0.0948697798496347+0.0503108301469921i
-0.057983201170124-0.0480035285024562i
0.0578124606282367-0.117793257755258i
0.1648211398513-0.122500367751218i
0.231335450283801+0.0375662643406396i
0.151536692031967+0.191233332231271i
0.00345130441334581+0.210173711628797i
-0.150552459011199+0.127735232813727i
-0.209452957149057+0.00419455260963548i
-0.140347267419861-0.10413132698357i
-0.0160989031557381-0.135380060452745i
0.0913143814701703-0.0630799457636682i
0.0260910930945212+0.0486382252697886i
-0.053807607389803+0.128907805291241i
-0.116830748372989+0.0675878472433809i
-0.226841880198419-0.0887276998739856i
-0.184874000596709-0.225725090392979i
0.00507684203831731-0.291466844211772i
0.169706377167813-0.234995460489124i
0.191312308394411-0.123244943190452i
0.153420647520399+0.0106921520533351i
0.0465983671904472+0.0792723493939997i
-0.0255515294812737-0.018056398000704i
0.0195681711862377-0.100403548691284i
0.102214793327783-0.130599130344774i
0.187362626568954-0.113046559903413i
0.227312101706977+0.082636418296669i
0.222690292548366+0.231665908299869i
0.0623964963078791+0.253193025726123i
-0.091155803206543+0.230564113284931i
-0.170333115010712+0.117802041428348i
-0.137173762076787-0.0110680161011153i
0.0135510580303725-0.0427094735514065i
0.0510671487431039+0.035704632961787i
0.0179366866808969+0.143023131463174i
-0.0555171039825202+0.1718253128239i
-0.153059644985608+0.119866708748315i
-0.226494427386041+0.00192371426522883i
-0.168034370690923-0.153582491830936i
-0.0333918998648344-0.211910970728191i
0.105159800971937-0.161238046642196i
0.21800007512108-0.00321768902538779i
0.147062222267779+0.100684164958718i
0.0479121769603898+0.130314197037003i
-0.0246584009001845+0.107657367651226i
-0.0765562069016789-0.0636302081533404i
0.0102354913399272-0.139917073245422i
0.126985766898209-0.106723405392872i
0.186595031135348+0.00447479826242629i
0.175795487196702+0.154577096131709i
0.0243827019363632+0.170723168087987i
-0.126317760725629+0.106129658263452i
-0.173438258337669-0.0362456219435647i
-0.129151129887315-0.157831948042936i
0.0104350308848576-0.202100924373919i
0.112399800803687-0.167551858175549i
0.164875002508504-0.0424784356010972i
0.125365837297825+0.0513470869006754i
0.00345126375069554+0.0482316717426432i
-0.0639936839857339-0.0373340741042802i
-0.0372896276371111-0.0882409317268941i
0.0812119239739916-0.165427319871787i
0.189043787674232-0.129202938405095i
0.234219155980312+0.029049450687901i
0.177300612960502+0.131561730835812i
0.0267354063514364+0.222443970076168i
-0.122874071707674+0.144339530810121i
-0.178467437673373-0.0105858832228652i
-0.093243791407413-0.104127725468543i
0.00785753626509763-0.0926502660128521i
0.0701177751058365-0.0118159884630452i
0.0648693988917777+0.0631521314681713i
-0.0222591351612044+0.115971880699348i
-0.127651850725408+0.0505650133467533i
-0.174990019475397-0.0580850039524785i
-0.107994229101779-0.147017932248017i
0.0387414887810253-0.214654490494675i
0.179787850873574-0.144731397068952i
0.200365783768661+0.0460314713286805i
0.123402293228839+0.149451045700553i
-0.000566688411563493+0.162239064416157i
-0.118502909583975+0.101949521119349i
-0.127222189330646-0.0368415429670331i
-0.0359397141389519-0.140338671101303i
0.117341590688317-0.0911938615170154i
0.190576029110243+0.0535620198389985i
0.120483756796123+0.121756644237417i
0.00111555725534496+0.152015785504598i
-0.110190509221891+0.119924356461212i
-0.130198541436234+0.00113382100218548i
-0.0582231233549229-0.124175605073662i
0.0746584120539232-0.156065174286896i
0.16379884097477-0.0539894379444816i
0.192551625455134+0.0481107912104536i
0.109890450865842+0.120413270432347i
-0.0323399126871121+0.155303708134753i
-0.0582048020474214+0.0661954550156022i
-0.0783253174147382-0.0732283853672282i
-0.0149669881065646-0.135428054742289i
0.0897499568932923-0.0954843199291054i
0.112318395905669+0.0511693343135605i
0.0586916330005889+0.136801738518052i
-0.0541373108595251+0.0783099915770297i
-0.168388594875096-0.00301564861524797i
-0.239127889925058-0.133957279235436i
-0.0894533372307966-0.251662399278847i
0.0851442194699805-0.250946432014143i
0.127856231216702-0.157892731634476i
0.17297793346267-0.0401315643412456i
0.106520708028611+0.0483568704510881i
0.00350171239205248+0.0338503160436549i
-0.0138886055762194-0.0951720808213461i
0.038341817181439-0.173313122568334i
0.146985397132187-0.155530743476445i
0.217751712980035-0.0162024571900072i
0.225580515153288+0.128940824422493i
0.120584160456866+0.186930975274402i
0.0075257161415005+0.197076617536083i
-0.0926672427794495+0.104747899222442i
-0.129989899871689+0.0120396647324667i
0.00891438058780701-0.0623309517969832i
0.0794322244133104-0.0345743813162318i
0.0633604034550986+0.074048239457977i
0.046558898317174+0.156881524032063i
-0.0610671961331145+0.178606605003454i
-0.201062176130013+0.0786042147174527i
-0.21683912892835-0.0234336653376015i
-0.137493004662013-0.103283598615409i
-0.00431655300204179-0.119868765005894i
0.0944792627290295-0.0226569952149989i
0.0481221528638395+0.0868742348054388i
-0.061134150830619+0.104506154532394i
-0.147126494221019+0.0793663416412535i
-0.198845138008218-0.0214079794722792i
-0.114315735647926-0.173904410571401i
0.0743046648075247-0.20719131320924i
0.13631475577821-0.137878856223044i
0.169082563905637-0.016767280397905i
0.105500346374547+0.0395916418909293i
0.0108933147206695+0.0514198246505523i
0.00482561723460177+0.0141195545637561i
0.00490660858425424-0.111347832011851i
0.111961584356692-0.149943669437447i
0.216436326395869-0.110011005706693i
0.270065066879574+0.010038905282221i
0.239656510580245+0.157064343233236i
0.110887972423344+0.17720389742698i
-0.0305853906062329+0.138970263997855i
-0.0674362087128261+0.0611527170184005i
0.00577331946909187-0.0246580102691067i
0.0876975034378302-0.0089286420352484i
0.134881461523855+0.0507089906551942i
0.0756672478407576+0.140147319086929i
-0.0368494023202394+0.202818750125727i
-0.11750053999026+0.140577242785477i
-0.131822517900652+0.0208523846454981i
-0.127100258049501-0.124868060094919i
-0.0305672972657098-0.170503874602311i
0.119266836124324-0.0807280081907807i
0.105317189043548-0.016738730894336i
0.0173875239411344+0.0596520221970284i
-0.029394135658571+0.0787422588506241i
-0.0721386705690158-0.00791376189287778i
-0.0891161730711349-0.0877934925777203i
-0.0172110317480532-0.171905539547481i
0.104242885383087-0.154671351582053i
0.157778679900811-0.0448795135140335i
0.104269837713603+0.0463507677494019i
-0.012226297034169+0.0775106490130907i
-0.0724457069324351+0.0116927021733516i
-0.0463259443640633-0.0632011031189312i
-0.00572708908062049-0.123376212249439i
0.0810447999175586-0.13529520890436i
0.176432984811075-0.0236538542734129i
0.172959597398813+0.0739767693221845i
0.123851015714872+0.143704005241374i
0.036318695012108+0.172347283325897i
-0.0659928965706844+0.100119286962014i
-0.0377412265298648+0.0213457526232436i
0.0140708721772735-0.029255287933423i
0.0578695813493858+0.0140163415900939i
0.0758138382291813+0.0990725495142609i
0.0263698427760128+0.19447774837564i
-0.0593539325250852+0.225451685373795i
-0.172136581105377+0.103030958215505i
-0.186972906852605+0.0101957283166384i
-0.151337258801422-0.071026002346647i
-0.031996824134271-0.11832617032637i
0.103903995248998-0.0746378519577373i
0.0732641339259756-0.00778174244588892i
0.0100955156225951+0.0323236652945658i
-0.0252319088069533+0.00039500255814046i
-0.0177939464017039-0.0622563707647608i
0.0611056008319892-0.146632230333709i
0.155090102317839-0.109003475256389i
0.237647530697353-0.0259670555025027i
0.234502855760632+0.0693583079740266i
0.138246482415106+0.179818508794688i
0.0185211311352123+0.179613192741416i
-0.0622160081208183+0.127631772067311i
-0.0831643573163221+0.00417892926328265i
-0.0244181767914868-0.0644037632430888i
0.0698991950452212-0.0334033702061102i
0.085209572636892+0.0266457273436554i
0.0374135256169148+0.110802303640405i
-0.0786906288719091+0.10275548358357i
-0.203669422237909+0.00513275615618373i
-0.165438012426921-0.120722996815192i
-0.0129411942604108-0.213041487727899i
0.0913546546472216-0.177549536524267i
0.165616255623894-0.100690019808479i
0.196753674893182+0.0199046504757655i
0.105345728100885+0.110647362960211i
-0.0142353154192282+0.0829482119668473i
-0.0188574645488289+0.0656062893686095i
0.00781056118578276-0.00786448193900055i
0.0448511174091368-0.054069931089305i
0.105662074864685+0.0172567343526892i
0.0725332831121435+0.116671650008082i
-0.0508112666941019+0.188483769665444i
-0.164124385628094+0.136222232785453i
-0.21665311346087+0.0602926155273749i
-0.205332884976322-0.0360513462054342i
-0.0631882448618311-0.128210169128539i
0.0178059973268721-0.148375442582116i
0.0546556752407386-0.126247913812496i
0.0706644005481599+0.0214892600455148i
0.00707147357184413+0.0502343797418258i
-0.0223417261437385-0.000917941531534507i
-0.0419969590984049-0.0262133575169239i
0.0288733127507704-0.118812767510571i
0.117494306332547-0.0849041607461967i
0.182665028669141+0.0147926569737868i
0.149270605898046+0.104564754154801i
0.0740471949612569+0.173052750749329i
0.0175200751794876+0.160118265305425i
-0.0569913052342968+0.101365912561328i
-0.013957713689555-0.000638208453486508i
0.0475479650912604-0.04282953401774i
0.0770454197468413+0.0324207280507416i
0.0905849851420358+0.0713511582829142i
0.067453003290937+0.120283305062996i
0.0103050569818226+0.131797315872429i
-0.0818050015754319+0.025377875452474i
-0.0700563809090218-0.0280712154655825i
0.0207939562644157-0.0291011769519091i
0.0850266842554832-0.0435894559469098i
0.118906444347381+0.0181525200549114i
0.0950063195586942+0.120770458767223i
0.0387572951719385+0.134378861840084i
-0.052499449081971+0.129068192630391i
-0.114497206882708+0.0412138839594066i
-0.0852466622159679-0.0593127233042533i
-0.0273492465323913-0.0603131252275355i
0.0298438125699865-0.0316858673833369i
0.048478849351708+0.010654096774832i
-0.014156687419767+0.0357804069008418i
-0.0891632676785174+0.046996259290851i
-0.160967422610675-0.0642118892184863i
-0.113054678980407-0.17105142174313i
-0.0337125567861161-0.197621160056622i
0.0173195175454765-0.187674641045051i
0.141666046093085-0.0782570393725329i
0.146568943218727-0.00935929336462867i
0.0636116935700678+0.00876207944885146i
0.00105000089522581-0.000718444301030883i
0.0146265095758987-0.06160433010861i
0.0505939528932037-0.0801577918589923i
0.115286665143695-0.0112654493981511i
0.173210121001519+0.028266289007084i
0.128907317315652+0.127346760371468i
0.0692424627327303+0.219641358612856i
-0.0438936914363193+0.179427307291538i
-0.110150636545248+0.137173595483861i
-0.106080643315978+0.0625246619984239i
-0.0985417148294484+0.0547857974195372i
-0.0353186853511851+0.0590090016724868i
-0.0448988543324303+0.0878664245633459i
-0.0943393659182918+0.152994028385531i
-0.123816868730687+0.0819116595220714i
-0.200286369608388+0.00150788167837209i
-0.189572259884694-0.0451432964400186i
-0.114725369167524-0.0937938459947027i
-0.0353319772185339-0.111687918267388i
0.067924774519332-0.0911326592685297i
0.0691375389515766-0.0197306978325953i
-0.0047512798681058+0.00785728675424504i
-0.0284779589477645-0.0369642368535944i
-0.0301084932126778-0.0436490786020129i
0.0494025862390127-0.10091002448688i
0.151467024218583-0.13047894075241i
0.165793543379433-0.030864575515968i
0.154031884285623+0.0681242831477481i
0.0989620484210452+0.167429716324687i
0.00380189501952618+0.150621962942722i
-0.0293939360228782+0.0861707673206478i
0.012440250916604+0.0144253745890001i
0.042268888673523-0.0597947711269378i
0.0726786676260862+0.005744911105346i
0.0671319385557179+0.0595951618930021i
0.0198067969637209+0.0620254440715619i
-0.0380951445050757+0.059838983225002i
-0.112416243882725+0.0188272582555719i
-0.123393002010793-0.0612398317359161i
-0.0595389552899967-0.0906519548337531i
0.0430031695931951-0.0971666501265792i
0.123877670836582-0.0832701854635571i
0.0883972850206429+0.000631817686930866i
0.0137916265938514+0.0389571084312225i
-0.0129462392350953+0.0180775143378456i
-0.0612451446382281-0.0234813123259821i
-0.0536115407870548-0.0658962521541263i
0.0156171442904437-0.0367117891394243i
0.0338272536277561+0.012870861885624i
0.0592274473668634+0.0617471320350556i
-0.0259032761665154+0.119061722030406i
-0.150969508256444+0.100549676891932i
-0.146940514241069+0.0256399766730353i
-0.145019207091621-0.0661955104374181i
-0.10022362887111-0.0846025210625216i
-0.0210205875332083-0.0940389361175005i
0.0088882648022857-0.0693486996262802i
-0.032531726941096-0.00511992753336231i
-0.0451453372233552-0.00569183271276166i
-0.0330194934098325-0.0478939066002226i
-0.0301132077859979-0.114849734306362i
0.0748809657836766-0.118360428098309i
0.125842525849084-0.0590433269680661i
0.154279180591487+0.01344608844366i
0.165306229560303+0.110974254527138i
0.0890638368034321+0.205752261825379i
0.0341032675618495+0.150809920807034i
0.00391527548895831+0.099810506748211i
-0.00515673771917502+0.093234753033305i
-0.00788294560822364+0.0740941484098738i
-0.00466151650596003+0.119716065575349i
-0.0071911172623382+0.126925024965476i
-0.0565499984003228+0.16115828196731i
-0.162924204602978+0.126525475458668i
-0.193209369787892-0.000545437027235903i
-0.154404517095647-0.0956879625907453i
-0.0799815072033954-0.121026526038274i
0.011125604408879-0.117489193519221i
0.0456949174783359-0.0882627111909291i
0.0582232084328524-0.026168056839753i
-0.00387834947814798-0.0278077972361375i
-0.00650619768289714-0.0271149840658893i
0.046634307525834-0.0641740143609038i
0.038848763734445-0.0808978611542994i
0.102261810864239-0.0309939793976907i
0.146438271099019+0.0285398749127594i
0.123053079585502+0.0863069956772118i
0.08988986659602+0.103884623701557i
-0.0150658247732175+0.0624493831622242i
-0.084201023381072+0.0348473075130757i
-0.0717647389961566-0.00792478458527679i
-0.0261676686750355-0.0657610046257582i
0.0201182258002298-0.0417332879781691i
0.0123674760585711-0.0188635397249338i
-0.0227537325192171-0.00518363442465654i
-0.0576128829242437-0.0414891866283131i
-0.0852355291240608-0.0987440466430085i
-0.0487176568508822-0.144010174689294i
0.0240788232005786-0.14978610155612i
0.0723042896976003-0.088471456400936i
0.10234631075677-0.0470146899826007i
0.103603643239762+0.0161136714789213i
0.0487886667390364+0.0930782156873379i
0.00891766617654034+0.0836907176429406i
0.012840832443222+0.0626088815537365i
-0.0265526160717386+0.0157111408614522i
-0.0137806381897039+0.0284607632822985i
-0.00812332870999802+0.135039326732355i
-0.0657413187696771+0.146418379337268i
-0.113877812251688+0.152016146117199i
-0.189554883105547+0.103295419656059i
-0.223301953522391+0.0189420093390431i
-0.185547951642236-0.061238997475441i
-0.129262429153339-0.105871292365383i
-0.114774883850138-0.086658408412237i
-0.0822679819501387-0.10514041205408i
-0.0525370670306686-0.078050429069523i
-0.0668403892140743-0.0835558869924362i
-0.0295037778606652-0.123901639581868i
0.0213904516130343-0.136554436419479i
0.114319783858092-0.165950744594027i
0.172415188881833-0.123696407214813i
0.217175485451225-0.0303702148262239i
0.235765367876083+0.0210802226959268i
0.203792011798263+0.0953225120003391i
0.211373253952574+0.120243585422584i
0.101693199755061+0.100591936774961i
0.0883810549801383+0.114273171197128i
0.113079959411088+0.0982581059152338i
0.0671069902814364+0.139831567514354i
0.0639861138562956+0.171416078951939i
-0.0583815659503756+0.170051441327939i
-0.0898909782000736+0.157966769505963i
-0.0968298491423699+0.0927052860678949i
-0.153330258852275+0.0356278849643779i
-0.116111867949799-0.0165748598212596i
-0.0951664455190799-0.0556597345792964i
-0.0521457185929334-0.0631585051277841i
-0.0746106446432223-0.0340882245141838i
-0.112302551737141-0.0519057731790922i
-0.0703327206263753-0.112810788475165i
-0.0472117942679314-0.159066752062508i
0.0129615012163677-0.190933219599698i
0.082550740283398-0.154646515322818i
0.111699033068725-0.0931591803285312i
0.106309841706067-0.0739739694537188i
0.0607383854867858-0.042521316584986i
0.0219559712464494+0.00216929069855143i
0.0287084205397679-0.0257616762672449i
0.0409337918538541-0.0601582493719301i
0.0721212651135128-0.0152917433824771i
0.101541446166756+0.0293030266250731i
0.0670661016803098+0.0531645951792668i
0.0253507388557031+0.0662983873399051i
-0.0130373560213328+0.0798681805929803i
-0.0256770560364039+0.0799320395138929i
-0.026299328404556+0.0625523663628369i
-0.0329434325026905+0.0402337389598739i
-0.0228033401626763+0.0373057959188822i
-0.0155619050828532+0.0736362908336068i
-0.0552094402107323+0.0863279671779816i
-0.0477097093016288+0.0698409107090207i
-0.0635127050138182+0.0472205533578909i
-0.105042470710053+0.0370198781755964i
-0.0312879083567855+0.00849872791349481i
-0.0285008489779434-0.0172670879117992i
-0.0160116101322052-0.0103201207500634i
0.0196773345889676+0.0115311143207666i
-0.0224338549376345+0.030905487543105i
-0.0153280850448888+0.0292911573927077i
-0.00046647481546336-0.000362837185819215i
-0.0111654983598935-0.0143161918653022i
0.0012441041455279+0.00857943086736046i
0.0221484853795728+0.00986560386597915i
0.0304750298202358+0.0252720961716302i
0.00336591196930803+0.0335662683782993i
-0.0099716703554389+0.0529237901177116i
-0.0123973429562319+0.0431177488219918i
0.00308534230761455-0.0259655764018584i
0.00969808670458385-0.0404914690298867i
0.0269017817995563-0.0693643185791616i
0.0628924841966225-0.0435975930639335i
0.0381397535763546-0.00355429687335158i
0.0589262961378615-0.0160063627863066i
0.035460474479742-0.0108437176934158i
0.0321778831894196-0.0305897058095557i
0.0929340223952468-0.02951870968154i
0.0950284043470014+0.00366635546412305i
0.106876228916508+0.0283163938864238i
0.0865621850782874+0.0359935880764655i
0.0464318685846859+0.0856939241578214i
0.0312577840850837+0.079048630075311i
0.00317916932945058+0.0564609561988488i
-0.0174992376350914+0.0683060080636669i
-0.0150813600564264+0.0320715029852192i
-0.0457906787597039+0.00377921433507295i
-0.0495691656204842+0.0300583628968689i
-0.062917251248045+0.0570423164005677i
-0.139404548833227+0.0134634323759377i
-0.131699765820359-0.0160623639976595i
-0.102097440637601-0.0793708073043638i
-0.0993254579636235-0.0913826643700941i
-0.0340907013617707-0.0986470956278291i
0.00747369363975612-0.116727172712909i
-0.00178790477461105-0.0371077504614627i
0.022649181893891-0.0502696051237112i
0.0598225012812261-0.0414663634143142i
0.0621696726603772-0.0171721280229717i
0.0619298277543096-0.0401983469319278i
0.0662646327124296+0.0174723960186127i
0.0715191216616293+0.0374851417401871i
0.0661777821597025+0.0410268947105333i
0.052495748544439+0.10894721261535i
0.0477284882954826+0.118675367880552i
-0.00615579755428404+0.0975903516367786i
-0.0218586010479147+0.101958860666079i
-0.0443101905493519+0.100787870432638i
-0.0347298436164961+0.0775330164151658i
-0.00123690476822856+0.0520375641294342i
-0.0236213283723265+0.0700059325684195i
0.00704504284495029+0.0374316348116317i
-0.0271410796590489+0.0325761398650621i
-0.018853612222435+0.0571302077143058i
0.00367532570010087+0.0249331949774343i
0.00895438382214256+0.0451447183988674i
0.0603871527888768+0.0720094285071686i
0.0527406514439717+0.0573378555892396i
0.0249981706560998+0.0364525863485432i
0.00638219738098669+0.0581135319265692i
0.000835486116907802+0.0663289010567654i
-0.0302563662678071+0.0554173985539813i
-0.0089540197600825+0.060715573933471i
-0.0135964184696536+0.0857751846204152i
-0.016850057237198+0.0626956075898955i
-0.0133755885037597-0.00731438702313114i
-0.0995926177580102+0.0173787417069849i
-0.0823499484957859+0.00273364618077872i
-0.0566812662816291-0.0501292979981774i
-0.0348893952230107-0.0511653953965606i
0.00746765697515149-0.0484465041754403i
0.0205249926543774-0.0527351231214312i
0.0447587459410858-0.0581660643787448i
0.0428359506232385-0.0620118715987369i
0.0416177374511722-0.0274506976840348i
0.0298927353443326-0.00306280343638738i
0.045809350682728-0.018849208618573i
0.0655860149184433-0.00911057277284493i
0.0577660381028813+0.0120778622981277i
0.0858742833787915+0.0563501524316052i
0.0650515085277076+0.0665929429709702i
0.0376546244492763+0.0692766764766142i
0.0460182973341835+0.11972166149494i
0.00700167800778223+0.131686643515049i
-0.0231430675476466+0.109362697618427i
-0.0615704791421908+0.121508590132363i
-0.0769987003215166+0.116193043681172i
-0.0939776954864415+0.111722629617387i
-0.120909711900188+0.105126873899223i
-0.115748318237833+0.110846577465542i
-0.132217572450822+0.129433665877084i
-0.125877966743934+0.0546538586924621i
-0.150855390281717-0.00527109612965662i
-0.174845542976155+0.000923855230184677i
-0.149718344043961-0.0115282638472262i
-0.150271360018468-0.0505286566670758i
-0.117120827812385-0.0782470579920413i
-0.0725367630060111-0.117288030162096i
-0.0476088938229787-0.111257368809497i
0.0272112984961291-0.0541500737082466i
0.0676728975204104-0.115080946172161i
0.0987813023073694-0.120432620374846i
0.143106884370457-0.0246470673409598i
0.139788115094947-0.0215582377596373i
0.168529350644999+0.042549822984419i
0.155682170629611+0.0864685983064155i
0.163292083533825+0.113772732691364i
0.153685360556161+0.16280347732004i
0.0755689415873212+0.145044122430569i
0.0746083524977683+0.174454149433988i
0.019521303350006+0.195087880043917i
-0.0454245251441308+0.186118680773908i
-0.060340420670827+0.157606272153178i
-0.0987524652460688+0.120786550819191i
-0.138910607761826+0.0806356311486906i
-0.167884589153699+0.0672771501255469i
-0.160017943718851-0.014056925878647i
-0.124169747066993-0.0665815871176057i
-0.0700332234651037-0.0359888296767562i
-0.0575750259966027-0.103450284729845i
-0.0612837500506449-0.105370538903883i
-0.0227584115985528-0.0947514774546381i
-0.0056528764054682-0.103583034845399i
-0.0052103937926-0.119559388049571i
0.0124906586663184-0.116725818537143i
0.0261128938165726-0.0835375797907372i
0.0215121575259644-0.0589166291273962i
0.0374106227053602+0.0050260939276654i
0.0348925536961564-0.00452170360028402i
-0.00115923981616574-0.00699185173349963i
-0.0167244809743887+0.00320455706134037i
-0.00974204183610945+0.0130449080304436i
0.02376115387958+0.0292433659782317i
-0.0244541364852894+0.0352250356957461i
-0.0546333378333101+0.0482618644443162i
-0.0296381864357209+0.0482123511930467i
-0.0621941277154705+0.0835587489325116i
-0.0551838104650236+0.0473487178127988i
-0.0308637503868715+0.0214182150817268i
-0.0154182648117098+0.0588128072904602i
0.00843932853140927+0.0702326633602752i
0.0371134550798803+0.110079575061793i
-0.00455994923791098+0.102037955472892i
-0.0588950177465916+0.130633778568465i
-0.0867584841831651+0.130915522693914i
-0.100866073720275+0.0907720175644859i
-0.0747856440356611+0.116605972066483i
-0.0891812080991634+0.0582956084205812i
-0.065684730159643+0.0414870232296944i
-0.0737195537674548+0.0642455859416702i
-0.103876645510477+0.0481953226253254i
-0.0841572824699277-0.000112101036460538i
-0.104115830214957-0.0360914835047638i
-0.102376218167908-0.0380465469226691i
-0.0638216502079988-0.060089079752041i
-0.0102873664296858-0.0527413989413538i
0.038869895461673-0.036899425935056i
0.0323582682601998-0.0222015298912201i
0.0173671044803702-0.000716469963707288i
0.0233012698506147+0.0272214112361203i
0.0429591197308026+0.00699418812250337i
0.0567259375081537-0.0483858167514304i
0.069033273297668+0.00680628878643877i
0.110793566694325+0.0961645513599966i
0.0630189847651455+0.0680156116970174i
0.0057641065380267+0.0624583262851292i
0.0066765040104727+0.068381853817892i
0.00292762659761185+0.0307240651602631i
0.00930681180596846+0.0355701160970356i
-0.00834428841945872+0.0442453636574685i
-0.00907602546867416+0.090035518321403i
-0.0464218614182901+0.119022062538409i
-0.0584711749639344+0.0705166817920792i
-0.0831953683361291+0.0687723932688996i
-0.167021367785418+0.0403630825297992i
-0.172659398749299-0.00372574188666232i
-0.130867328286017-0.0026136793799557i
-0.119901699795885-0.0365886870708326i
-0.130644612483501-0.0367922129979926i
-0.113266871352796-0.040007924555358i
-0.132604837375734-0.067317741845482i
-0.116793278835332-0.0984539899993746i
-0.103117818237045-0.130393892653253i
-0.0816400734072106-0.165043644604818i
0.0257980323380449-0.15732179239951i
0.0775650268935225-0.105156650827166i
0.0984341662484074-0.0822071547204973i
0.0971603725235595+0.0299430912958146i
0.0635592312428908+0.058897108975622i
0.0651841409797293+0.0355947548868314i
0.0565595492533981+0.107584545341668i
0.070986010407497+0.105015538867799i
0.0946415667057581+0.14509809100659i
0.040697721261018+0.18972683802772i
-0.0427084528466837+0.210797183115144i
-0.129321435478268+0.225298125149394i
-0.167739780324036+0.154948253988489i
-0.207299488540564+0.0610942988729962i
-0.2020022307386+0.00309749498000836i
-0.115399923264168+0.00580165222838524i
-0.113757909360957-0.00977059185813609i
-0.119490277635922-0.0446483910745858i
-0.0953926803879152-0.0731380516489709i
-0.0820934355171155-0.0722462824558025i
-0.0531477806145529-0.13983804645859i
0.00546244557080235-0.170158378932459i
0.0998693352395622-0.0928314926753376i
0.147393010658122-0.0691765730367095i
0.14207100027795+0.0184218163405587i
0.0927230142728377+0.0709961706382468i
0.0827393616214872+0.091441949864836i
0.0754209885174735+0.140577623475192i
0.00522323569441354+0.0926997410444774i
0.0228707558707458+0.0862410430967975i
0.0393498297810711+0.109949100687777i
0.000468860993953809+0.107835445177753i
-0.0703746762231241+0.115667759969866i
-0.142586365179391+0.0768301054854405i
-0.152000469194091+0.0169730300514088i
-0.128743131035571-0.0618846427099539i
-0.0706768784386641-0.156146584205752i
-0.0229727967904111-0.151306986170644i
0.0249838799055721-0.0477218469263818i
0.0433568759425958-0.0103139985728446i
0.0304514792149172-0.0267641919281981i
0.0052106396940205-0.0319405237837394i
-0.0256825405497736-0.0403164678703129i
0.0286981338618498-0.0579371909060643i
0.0342475083356608-0.0609901465770993i
0.0183324807310788+0.00952106481887074i
0.0286980963177754+0.0836898749386848i
-0.0406448611559526+0.134771068972209i
-0.0875850379304315+0.1261919973885i
-0.109953218747852+0.0586052874301514i
-0.102757900026227+0.0246334908611253i
-0.0818558433138374-0.0238662873156702i
-0.0482330803222553-0.0119457238354792i
0.005313049807371+0.0529684390188203i
-0.0218943394706941+0.0482485289494343i
-0.0839353795216127+0.0266672812825497i
-0.100382278855055+0.00508108554290063i
-0.0974611894697059-0.0371173160101921i
-0.0402468464273672-0.0568524074245244i
0.0395670128408478+0.00906439835902756i
0.0475744373733658+0.0563291622394808i
0.030740984615417+0.083067160239444i
-0.0278233768331393+0.121909254802356i
-0.0913551695489862+0.0685262539012061i
-0.123307574700598+0.0311474292350805i
-0.0987218455564984-0.028004200045493i
-0.0162186693325964-0.0659934608774508i
0.0114881259661785-0.0237849897552336i
0.0222033782325525-0.00428106266632424i
0.0439362941781758+0.0344997909473936i
-0.00186833171073321+0.0273997042249332i
-0.0456429273671473+0.00530815146629171i
0.0137749908786107-0.0633410544964938i
0.0757034031140868-0.0557819132801437i
0.116594294626038+0.0193720486107073i
0.171159376557028+0.0441735475468822i
0.0754635884046036+0.1206350446005i
-0.0468658991451955+0.113476359436834i
-0.0377461823368927+0.104808728091579i
-0.048129809433099+0.0484433959080913i
-0.0445569618766195-0.0243257377988202i
0.00860169307338734-0.0069033381499158i
0.0449592284482671+0.0150946444863093i
-0.0167445595536778+0.0714350896163067i
-0.100547756861466+0.0303921014438261i
-0.131217884337952-0.016187249002735i
-0.101645516105086-0.0395646029943424i
-0.0230808793856004-0.114445552958963i
0.00901678619529304-0.106269698804954i
0.0742644456651988-0.056638033238346i
0.0957042245892653+0.00763100435656617i
0.0450579355174389+0.0376718989844661i
-0.0158844902874436+0.0379275555457056i
-0.07707021888265+0.0272003387973732i
-0.0756158686554738-0.0266713793886695i
-0.0265793353062473-0.0138235636072277i
-0.0104831265008923-0.0241035559204359i
-0.000909826273810078+0.0110579378529841i
0.000173309445703593+0.0612138815029348i
-0.100714142105187+0.0486701301333379i
-0.108722620777018+0.0244133967337701i
-0.0691109346457449-0.0733721221840471i
-0.080633780569667-0.0950656469437054i
0.00555501842002931-0.083707576993138i
0.0856883947907051-0.0556950001256028i
0.062557505820293-0.0144510779413808i
0.0143489815642227+0.0515824272388448i
0.00174379700976872+0.105727670116078i
0.00185366907760528+0.0587010039417674i
0.0253441279759227+0.0366188575761282i
0.0267611336699285+0.0417618127467112i
0.0548028594609355+0.0872665047037341i
0.0813932807372034+0.174935166880692i
-0.0414306026551622+0.231467026752635i
-0.135223748291459+0.211123967989819i
-0.165734746195532+0.129677718418656i
-0.18879597972966-0.00999165360591404i
-0.156587227968893-0.0630012951713342i
-0.0552331974597798-0.0602847615601944i
-0.0218971405102895-0.0360754028252557i
-0.0248432049149233+0.0541576524730702i
-0.00612643512379954+0.0256967095917321i
-0.0624521655376215-0.0129830139713801i
-0.0471260922977592-0.0896847515531153i
0.0320841675515117-0.157964389445284i
0.136353382730272-0.0982310372319886i
0.195640259793264-0.0177254476883207i
0.207481301633204+0.0918979999365023i
0.146560416757743+0.151059487917617i
0.0117358000343469+0.144173303489077i
-0.0207869841228867+0.10405304035248i
-0.0320198462062236+0.051186695217455i
-0.00845404285817647+0.0310550743102402i
0.0245458565483452+0.0289485691692342i
0.00768968095578732+0.0953002972641336i
-0.0376357023796774+0.171282749813069i
-0.134690756771911+0.103977094510911i
-0.187277325393847+0.015963588820825i
-0.191655737166224-0.039270739481167i
-0.14524716597614-0.11212239943127i
-0.0671589754384247-0.127820173813234i
-0.00865649781980648-0.0579050516958792i
0.000888192274668866-0.0175059949592461i
-0.0581380920002792-0.0163744577342927i
-0.0877717928258214-0.0146757019420888i
-0.0958629183009752-0.0736496725237427i
-0.0829360577525137-0.0996783461443126i
-0.00644729143609033-0.0758314534087653i
0.0848962021801471-0.0402225370479469i
0.0892118790246309+0.0238790695248064i
0.047304149203348+0.101841215625576i
-0.0130255147533241+0.0890712915255838i
-0.0933716195411375-0.00549263217375072i
-0.0395844143104113-0.0416025730322756i
0.0411358581503481-0.0312365285897731i
0.0939368484906457+0.0286617123643949i
0.126432876952182+0.0981141889975293i
0.0721071343776322+0.155619389616963i
-0.00214821925129925+0.192609567773663i
-0.117281206641731+0.158352019218015i
-0.146402234976059+0.0987371970085339i
-0.0803092185489434+0.0621630142438012i
-0.0553156177273484+0.0760039880187856i
-0.00885666797911409+0.103145235376764i
-0.0525126625885444+0.134253517655732i
-0.122060044926367+0.114294398608717i
-0.147169123672924+0.0260146373043031i
-0.207821730333081-0.0593407651658142i
-0.120899305754546-0.105224639011669i
0.00419307010027014-0.113505513188751i
0.0747633923769201-0.116767000985481i
0.133997168540094-0.0674386379990415i
0.0779809664526834+0.016188063032736i
0.0396900216833292+0.069516431852472i
0.0289907347897054+0.0374651008952669i
0.022750180299828+0.0237866494902644i
0.0923486951683838+0.0211743400247507i
0.127702729183223+0.0195210590981124i
0.117694388242759+0.133288032446835i
0.0763883600691961+0.204833163147127i
-0.0287520643554481+0.204985283666095i
-0.137221220475299+0.12730093081904i
-0.163234632603993+0.0355319942356834i
-0.142337637774035-0.0161185167660329i
-0.104520311098121-0.0615020165623094i
-0.0065550933519001-0.033820981021806i
0.0214479417495364+0.0141208103184063i
-0.0304706313880436+0.0364772443558904i
-0.0966087888144451+0.00545496387378772i
-0.143067954343523-0.0299409018919979i
-0.0575048206307032-0.110155812243199i
0.0127212202306884-0.135226739579731i
0.0737697175324153-0.037028440332444i
0.141315647006026+0.0571311224963139i
0.0287588474565374+0.148612172095622i
-0.0676201385409269+0.170775815264039i
-0.0909128969969134+0.12232214104153i
-0.144670537000224+0.0154733487970695i
-0.129955648513543-0.0360722280117659i
-0.0448585614574337-0.0301943729283116i
-0.002531260082179+0.033218013319217i
-0.0467171717693965+0.103536900778779i
-0.0958001457273092+0.104247037219576i
-0.182954732385186+0.0600451379189027i
-0.183304901881828-0.0984801075962204i
-0.0676695356098282-0.141757420655864i
0.0273907296376342-0.11658896558287i
0.129427210074091-0.0666068073796891i
0.156392498436044+0.0935522502532425i
0.0872786895115665+0.167151796638765i
-0.022517802259368+0.165068731472714i
-0.0597152663338692+0.162849108162575i
-0.0624741955595943+0.0601724387538769i
-0.00626228402660542+0.0106580200635186i
0.0559228701112989+0.081546350729825i
0.0129239706392518+0.159955478863505i
-0.0236316736121097+0.268683098091026i
-0.163159272346597+0.212499925918033i
-0.26108593831253+0.074401701574045i
-0.21683109974326+0.00916724384905065i
-0.159679457276014-0.0851768660257811i
-0.0452431275543018-0.117501274777745i
0.0401087404194876-0.0384539114070565i
0.0626644797226849+0.0326311781756503i
0.00788687957985713+0.0398684263772676i
-0.0993155111011592-0.0102142901047627i
-0.077148547458459-0.0835479801177045i
-0.0105932165330133-0.1206589969075i
0.078459590510508-0.0937469347896722i
0.178364960448846-0.00707075864093157i
0.12634365366633+0.108546177373905i
0.0469256273661585+0.146518440399584i
-0.0473640456692908+0.131889489437743i
-0.139771338204951+0.0407299027314416i
-0.0671952318120253-0.0639767570978329i
-0.0335993336464572-0.0434532455883373i
0.00485809839649275-0.0151873347820044i
0.095344713457465+0.0561160270249739i
0.0182094545337518+0.100737567968967i
-0.0917445874582357+0.0890687408403852i
-0.130762095987165+0.0258284248540705i
-0.101266715738564-0.0781215959179564i
-0.0650706783406516-0.0711784535523643i
0.0233804797804355-0.024545504802251i
0.118233088808874+0.0310275015091197i
0.066272928648423+0.109841964492572i
-0.0188143008426653+0.177947784590353i
-0.124730663755941+0.175596304923513i
-0.206056406034653+0.0847596319432023i
-0.142265415802424-0.0352741229624435i
-0.0902583748974089-0.0756582306129253i
-0.0397218578885981-0.00983033508092346i
0.02126015211587+0.0741622724579304i
-0.0811066945905179+0.10550497633027i
-0.152542154528996+0.0810373726355904i
-0.171330728804378+0.0150233137073224i
-0.186293765041874-0.0736895229230635i
-0.029952377571819-0.145179175832748i
0.0983388926341912-0.123077726169592i
0.118560460888277+0.00115508551727351i
0.110617169297424+0.103464130752069i
0.0107192008468464+0.190535064418805i
-0.06765558157588+0.154833267783749i
-0.11064241252048+0.0563425049366027i
-0.0754380824808629-0.00135781788987066i
0.0226185889080955-0.044293365009173i
0.031907748348708+0.0655223998712609i
0.0223396118607335+0.14782641479557i
-0.0682825269406254+0.14652424425903i
-0.177995193228896+0.137649357498773i
-0.21078881140743+0.0156434658404654i
-0.172748013215732-0.10234985242383i
-0.0227198637876413-0.150423827232785i
0.0908534575884297-0.129521449354818i
0.148096029669203-0.0344713903243005i
0.0796304638493136+0.0316215805273018i
-0.0373217131802953+0.0632585963007112i
-0.0595118624449895+0.0520290448494668i
-0.0339678734817691-0.0286279395225669i
0.0557704543121919-0.0838072324279493i
0.120419822247673-0.037689354709958i
0.140663986298045+0.0965188088771209i
0.0740782915987194+0.205272402708049i
-0.0407751732267683+0.237151448802431i
-0.138651496979043+0.189057664842209i
-0.227094794465702+0.0366096257294936i
-0.184692318440308-0.0669547395208071i
-0.0815203021159119-0.0784459173089518i
-0.0286277482672679-0.0241267626259102i
-0.037988088975884+0.0571151929426598i
-0.122418351133803+0.10076417130669i
-0.228670242136812+0.0489107306896746i
-0.240607024348299-0.0982667022649432i
-0.158128216442039-0.171639755337563i
-0.0619685706719148-0.250073654326908i
0.0801320723629379-0.194492931876268i
0.146893563368688+0.00193811376400136i
0.0408030459706528+0.0516724202546265i
-0.0562441927746456+0.085383710758708i
-0.07803367133357+0.0750391447350094i
-0.0842971915093222-0.0439441218033333i
-0.0166628598642691-0.0792023203021235i
0.0816483551350193-0.0146291496749829i
0.135970289670923+0.0965390965366267i
0.0623347201432441+0.239414729195916i
-0.0617706348535461+0.234878011940242i
-0.131181558690894+0.174206451029035i
-0.198483202398256+0.117578542043903i
-0.138747151094682-0.0182082930377238i
-0.0342090658812996-0.0522533770919105i
-0.0111114316765466+0.0282312169300459i
-0.0131813580353276+0.120932935449755i
-0.0561827757096919+0.138942958927179i
-0.158827482327016+0.0850092950246304i
-0.230627599954109+0.00445567939699252i
-0.178530013631482-0.100007319593685i
-0.0519088332602224-0.123595987432562i
0.0360015832672629-0.119813757111045i
0.0969576980543963-0.0556292497803665i
0.0864594272443237+0.0648481917653167i
-0.0205042858268667+0.0780636722968279i
-0.0445594706352822+0.0383664066232587i
-0.0383371636450475-0.0359169919466596i
0.0028528998975994-0.0580661960159183i
0.0996156518144849-0.0313042225754944i
0.161020314545381+0.0470071636845437i
0.11596929311496+0.155396332536473i
0.00468607564741622+0.176778745599299i
-0.105396181643077+0.194994965325107i
-0.186398312304+0.0942927299142461i
-0.147060969386675-0.0567727493537225i
-0.0483041109828478-0.0876948777823929i
0.0617235081941311-0.0574129183162636i
0.00422959494990237+0.0282350600753577i
-0.0728656917244713+0.0766773728715413i
-0.12528332121423+0.0745673784716874i
-0.2031034076681+0.0165308185292419i
-0.138252874190677-0.105795821316177i
-0.038790388783507-0.171278080673115i
0.0963938686980645-0.117205524711968i
0.136410237951535-0.0132388778553369i
0.0984457302366068+0.0786199260776201i
0.0113746145607488+0.126750129117622i
-0.14717211006227+0.106284090096948i
-0.174837485455864+0.0732229778161921i
-0.124343059681734+0.00673467359999821i
-0.0627597159065466-0.0411807292731477i
-0.00227088518718111+0.0136009777654355i
-0.00601137978754509+0.117654315919538i
-0.125506193016927+0.165510240331227i
-0.24866392536073+0.106607585319419i
-0.287985323266333-0.0286537010380652i
-0.232491966687255-0.168000061731532i
-0.0846715010707472-0.223049529380211i
0.0391907463640687-0.20644929292926i
0.13454457806608-0.0954321255150468i
0.114988508064197+0.0126927246619002i
0.0400572461936063+0.0487138614849846i
0.0190589032073079+0.0348455300273779i
0.0353219754212408-0.0589259128522166i
0.0982124724281157-0.0643477640223842i
0.201901117594188+0.0224918627926458i
0.242866252123066+0.151570367728848i
0.177438403477174+0.323591748745763i
0.0609639551703184+0.382536642008355i
-0.121839125985801+0.337428365456008i
-0.229544452847357+0.24284101058834i
-0.217961248531322+0.102063575535757i
-0.148213802125428+0.0302267974667088i
-0.0728093057736113+0.107717985158175i
-0.0701033463497467+0.156865877531519i
-0.189371255956307+0.14624421265458i
-0.287120087889125+0.0915364992545835i
-0.284325385078437-0.115059294461861i
-0.240172017040585-0.247571533122109i
-0.0504457867456463-0.293636857972704i
0.120818516419318-0.251016519982063i
0.170528917488724-0.0924453128405071i
0.145544766535118+0.0198039741169401i
0.0431240134270683+0.102030624268981i
-0.00818151915958474+0.0453144715168624i
-0.0247979537197437-0.0570887336046012i
0.0400237990774182-0.0761935851513773i
0.14613136265844-0.0156280171396453i
0.165473856724771+0.0935901532790445i
0.102496642476452+0.190838740637051i
-0.0619162592617386+0.283833709441796i
-0.175587518757492+0.191783190279341i
-0.238027047685004+0.0211752642295852i
-0.214948463529224-0.0909338192324935i
-0.0653180917588734-0.150611476709284i
0.0136101859402833-0.0593650187305287i
0.0453220508051937+0.0395176202024777i
-0.0430837772347325+0.0549632746147909i
-0.144394766969726+0.0760038879507861i
-0.149520016869371-0.0344482122281305i
-0.120487857458115-0.166014547043778i
0.0283911444710197-0.134081041564688i
0.139529801708616-0.098181504634566i
0.159155858308537+0.0669030306339901i
0.108668843139205+0.212396140848936i
-0.0300039278996774+0.210283282808455i
-0.17237421128837+0.186483285607994i
-0.20279496868934+0.0844725333360845i
-0.119326986704149-0.00481151272073881i
-0.0521607737401579+0.0230338042827562i
-0.00613909090172464+0.107836284447036i
-0.0298475722711453+0.167126242354895i
-0.147148058720461+0.192675930752061i
-0.235499224429857+0.121641495381512i
-0.267918756279148+0.00765047885358701i
-0.200913839899436-0.148922459680484i
-0.0425346578149668-0.21482380751222i
0.0904624805758805-0.0952933091763531i
0.102468369114463-0.0092787501468376i
0.0191011985569307+0.0866234549707194i
-0.0361060408536449+0.13106807378753i
-0.0905442525313525+0.0389058492133734i
-0.0737616590873248-0.042365435108667i
0.0689998621411681-0.105039475533375i
0.172858270834214-0.038539053792942i
0.184590917529277+0.110273431870983i
0.103391017267113+0.233296849180506i
-0.0343051546320492+0.314035509851874i
-0.159861253526752+0.219655645466105i
-0.200073359866575+0.0775249997132673i
-0.109834398038732-0.0154273159005364i
-0.033498031641928-0.0483767444908013i
0.0191484967556019+0.0141158326361642i
0.026917830478457+0.101009796039211i
-0.0837602772494474+0.137555163699188i
-0.180461163117306+0.0988519854547904i
-0.234171682601289-0.0345331320308784i
-0.180733436990824-0.185001967524513i
-0.000861076870110557-0.228418109186719i
0.0929234752336743-0.167700856013111i
0.119227144157407-0.050206259316457i
0.103944804689718+0.0838026662263885i
-0.034645511904568+0.109795592322327i
-0.10633674927953+0.0318419978691926i
-0.0758382714984458-0.0484996759279514i
0.0140039121127701-0.111340407711966i
0.139488516419475-0.0264197281658864i
0.1431465401579+0.0549963428065685i
0.0759943322795346+0.138874685629604i
-0.0460015840998731+0.262230451946652i
-0.176608290532693+0.193496251290736i
-0.220217157791813+0.0677380690459999i
-0.196184979933056-0.0260616074145655i
-0.0725238042860253-0.042782223148896i
0.0127536394062323+0.00294607881494515i
0.00461228667748747+0.0894691179757312i
-0.0577489731587755+0.177645305176161i
-0.179434452534651+0.114997111934443i
-0.212718126187055-0.00399223237573918i
-0.150276326705589-0.0848356309966656i
-0.0538222949061087-0.119750851086124i
0.0723098757294674-0.0544973142988088i
0.119244626116387+0.0935753791146519i
0.0535757124449795+0.189979368591179i
-0.10824919651604+0.233741415716794i
-0.219493399065074+0.141720609600846i
-0.190466365523994+0.00718742874010214i
-0.121603587066738-0.0269060702630547i
-0.0199544599589196-0.0666343896915125i
0.017453379093172+0.0163998452447545i
-0.0155321085215406+0.129586049286524i
-0.109543323006154+0.144088996050994i
-0.227942853617021+0.083216284457542i
-0.262760534871351-0.0607636504942626i
-0.158105428025012-0.193443820646476i
-0.0142488850802632-0.229237947469876i
0.11792611027064-0.170357614901121i
0.167062178644428-0.0779401642362716i
0.049204318183157+0.0504460544029958i
-0.00389361293136142+0.0494624016957047i
-0.0371007132608469-0.0457577536479445i
0.00949486996698831-0.0756344332814996i
0.153616673406498-0.0852491919502044i
0.244287921461518-0.0414470432500791i
0.255522978347303+0.106393403371698i
0.171545267352799+0.273080950161633i
0.0355012049302842+0.295196409920425i
-0.133769726796995+0.261586293008626i
-0.177514858805745+0.176915058490677i
-0.152126858883694+0.0657630724281202i
-0.0788096994759338+0.0327573012188542i
0.00768964349061111+0.10085781964467i
-0.0808546698380958+0.191858845662258i
-0.20720527336013+0.176731620350746i
-0.300453873322721+0.093731161540969i
-0.331702581955323-0.045727661082159i
-0.269815475044487-0.167349802421587i
-0.144634946596882-0.224218250354524i
-0.0168809292537783-0.158027092735213i
0.0173170400339516-0.0696270752286591i
-0.0218496774672361+0.000161502369087504i
-0.101347075007428+0.0480054343751461i
-0.164354367185774-0.0357429741712841i
-0.10621966490483-0.0980851308149497i
0.0107374261156873-0.156136673638176i
0.112422822765593-0.122808250061277i
0.150610427005295+0.0558970572355099i
0.0574986728575211+0.15420307606258i
-0.0362016094103176+0.224170771785166i
-0.144607948151516+0.195799995722474i
-0.174222259439894+0.0432787248044012i
-0.095387516625703-0.0456895334061687i
-0.00886315561082245-0.0513070182974923i
0.0583548131337235+0.0375817480049908i
0.0507466690891894+0.161044939604249i
-0.0191883650441072+0.224388793139901i
-0.13445359514308+0.193401523616982i
-0.177769387580265+0.0872255487760376i
-0.136423649221912-0.0564012935224816i
-0.0207501426348854-0.113007615906878i
0.072702923625965-0.0311066198661602i
0.114316324987082+0.0832400916172268i
0.0680135686299594+0.183650024904008i
-0.0704702020620536+0.222141828826094i
-0.145123871618175+0.136405303482369i
-0.16529917057107-0.0182205328543572i
-0.0812503359164707-0.0534680024718196i
0.0435613826974103-0.0414140753033569i
0.0631198555602892+0.0109556177228295i
0.045918746816292+0.159650038236823i
-0.0348233060752598+0.188559056314287i
-0.184891181860425+0.126074925363039i
-0.20579818836865+0.00183213466200882i
-0.146184544717925-0.102496372756753i
-0.0249257893014958-0.113442673787344i
0.104932073263937-0.0731543716974347i
0.121444036235629+0.0680701357814584i
0.0543870704838175+0.142503307679084i
-0.0953056290748465+0.118861968433853i
-0.152894624428277+0.0502286051391808i
-0.104790209496888-0.0567640583933798i
-0.0152311406383578-0.0921707002952246i
0.0995435951376097-0.0245434086536343i
0.11084941131572+0.092039796910236i
0.0141530855212569+0.182573976628124i
-0.108066316677815+0.224850978202911i
-0.217323013177931+0.146917528757822i
-0.260643160484605-0.00218237778756045i
-0.180766715945546-0.0838380030035897i
-0.0523979879258468-0.112637465510329i
0.0392233252351042-0.0394613990379003i
-0.0122138589824568+0.0903687911253467i
-0.137443059831621+0.137761422496092i
-0.247357777949034+0.0665602910708821i
-0.280325806097799-0.0812417610796334i
-0.155243767257985-0.17770562246671i
0.00970087370502515-0.222364231532214i
0.157290389856167-0.156245637186767i
0.149200573650952+0.0259418746302413i
0.0788962006916654+0.15113783811452i
-0.00215324214707442+0.141912844805631i
-0.103640455179937+0.0736747741845649i
-0.0880173486290994-0.0135499536512615i
0.0217925319588984-0.0884037963361927i
0.143040216840219-0.0141065247996893i
0.166731576080875+0.122246471499387i
0.132227059269928+0.269648369940608i
-0.0188091631385054+0.315183679671522i
-0.181584150407673+0.242552280766309i
-0.211800869470342+0.104139505121474i
-0.18307619328089-0.0334883885574197i
-0.0751841467598926-0.0381398729326i
-0.00451241014761714+0.0233311932408962i
-0.00488690692889626+0.131203858004367i
-0.100712294176346+0.179957574642174i
-0.212422748238019+0.122837836655766i
-0.213018834570085-0.0182361084831716i
-0.178314043208226-0.157823662740462i
-0.0287363344873301-0.224930765326061i
0.0944991250042726-0.124042610664369i
0.111818542813266+0.033016803688887i
0.0548613086880627+0.132812539841888i
-0.0559479719266665+0.158672869732451i
-0.115999689435983+0.0618984690810581i
-0.126376579998545-0.0310892870799546i
-0.0114674654833542-0.124673631724852i
0.101259508932168-0.0703263845080054i
0.117324633680229+0.0733330450574367i
0.0828720309524484+0.186707930146174i
-0.0743916268588112+0.256196940687968i
-0.215621848762954+0.152622700419884i
-0.233997276544072+0.018440366421742i
-0.158052316224485-0.0803130789293498i
-0.0183111285579627-0.131827758417192i
0.0360251023718666-0.0127786364693335i
0.0190445097724436+0.103586212279281i
-0.0866247296116564+0.101019525412651i
-0.21929951763181+0.100842448636309i
-0.234940896846087-0.0232921386941761i
-0.153622170703209-0.167526224371906i
-0.0583243204278439-0.19730032466839i
0.0351797553686915-0.133052573828755i
0.143185009488018+0.0250006199863028i
0.0813297394848309+0.124102385046104i
-0.0161817263341689+0.171863392957408i
-0.0634021008504653+0.0931557243714178i
-0.0873520616423317-0.0164421907018788i
-0.0126051157135565-0.0639256258780929i
0.0919203169636983-0.0265957060776042i
0.167968751887685+0.112678342951554i
0.126474810073004+0.213581306034531i
-0.0071535588238509+0.280565125972324i
-0.145485269165796+0.219664934913i
-0.20909155335367+0.12545471230366i
-0.17113895865438+0.0328329186076206i
-0.0697055250387635-0.0375882905725169i
-0.00872102805298895+0.0468755135658265i
-0.0368903492490594+0.148671179002213i
-0.113570985701877+0.211836947453621i
-0.212883812465796+0.189876129444244i
-0.274856343482855+0.0514394059061226i
-0.222235984258311-0.0985155375068409i
-0.110374051873973-0.135396275822315i
-0.0063685499615052-0.0962527824094033i
0.0603883383644891-0.0273406263366425i
0.0431899811442033+0.0982567376375571i
-0.0567104736561302+0.11184512362599i
-0.177784090440031+0.0585904178003231i
-0.170997176401845-0.0651329236653494i
-0.0867480438205972-0.191128499243913i
0.0549020258493213-0.148298831786874i
0.165156666426831-0.0717295189700565i
0.113863329381782+0.0770156255903648i
0.018070481650087+0.158941111483319i
-0.0898130152571862+0.120360802082464i
-0.154947819730674+0.0161301745660645i
-0.0969107110097096-0.0896675485283465i
0.0391744537825946-0.106410800329862i
0.13821987305375-0.0547831094831732i
0.141405914876857+0.0832086072208922i
0.0474936554780399+0.183119941420357i
-0.0810188094360258+0.220977694047967i
-0.157266401177863+0.113507214183593i
-0.123080557288475-0.0437693846895889i
-0.0408787336009815-0.0692384560877001i
0.039605159575628-0.0332596427445935i
0.10437996153194+0.0678715307082923i
0.0219025196668847+0.223322305017621i
-0.100893434416558+0.254425511726309i
-0.202275625571654+0.174190708020987i
-0.271564051553353+0.0591113563298338i
-0.176571119099956-0.0953926144156127i
-0.0690612219579769-0.115712320188881i
0.0291808222143671-0.0410748342642046i
0.0202534489588538+0.0784604628783291i
-0.136746573681649+0.166120042602004i
-0.197042085601657+0.1403227449306i
-0.231669842677833+0.0177591946957031i
-0.179016906146128-0.165865001989425i
-0.0390036055359084-0.1566544056007i
0.061404496247518-0.0602404924476203i
0.108582913712503+0.0321952496982435i
0.0523802430448355+0.177803856495946i
-0.0300243299313117+0.183556836949336i
-0.117145045520113+0.0476082043980266i
-0.107130866989039-0.0283450946658063i
-0.00812760055208485-0.0522687820733905i
0.0701681565189643-0.022052395417708i
0.114821886782394+0.126085813412401i
0.0540757383094855+0.232151094154637i
-0.0618814183959672+0.269361738074965i
-0.220052587946987+0.177650684552276i
-0.247807442430516+0.032452165833489i
-0.145359739680354-0.0372792096224883i
-0.0870268156672772-0.0749214956044524i
0.0111171267528092-0.0162420366899724i
0.0385889608755718+0.0845741070743187i
-0.088572952705112+0.140462864432985i
-0.178446727080223+0.107272223641065i
-0.190529418574631+0.00643462808166159i
-0.151741187274344-0.107115506038764i
-0.0305029590625475-0.139905045378244i
0.0787308512781037-0.0941913693149564i
0.131707582627681-0.00941874582560791i
0.0745250823828233+0.125605997597396i
-0.0100631431639143+0.148005523727751i
-0.0736581019621576+0.0450559044072799i
-0.0966931614246117-0.0366518346510731i
0.0183767155133811-0.0791373640590101i
0.0926828629421192-0.0654513029046351i
0.132858250653674+0.0363573581594042i
0.131794459957275+0.171421480357849i
0.000146247435852209+0.25190845943611i
-0.119059544242262+0.213165653937908i
-0.189184467112566+0.107079258701841i
-0.15560043267192-0.00762453990392107i
-0.0786270254978888-0.044856788466064i
-0.0304118834678746+0.0425456136416496i
-0.0190807997094568+0.107969288108318i
-0.0782596436306265+0.178425826653277i
-0.204548370830939+0.17864756005347i
-0.303406988137096+0.0390849285352298i
-0.271369611454402-0.0804195872088969i
-0.165452767723151-0.159545727019086i
-0.0178164776552409-0.136352977809569i
0.0614038720775388-0.0369740796367302i
0.0369972728490227+0.0768800986533523i
-0.0548894388393389+0.139776637627042i
-0.150994149627903+0.0711339651916715i
-0.172928006062512-0.0216067850306509i
-0.0815371358293225-0.0971994614226113i
0.0347619027177397-0.090003963170993i
0.089049332446807+0.0145102358252673i
0.0869269572649617+0.15543416655244i
-0.0045914268960102+0.224712614491681i
-0.160303426084499+0.191946155085947i
-0.258696816959593+0.102799025740059i
-0.184311109182926-0.0487051427972947i
-0.0890134385040709-0.0586133337876039i
-0.00415151496829784-0.0117660926366022i
0.0246716178236679+0.0607783648308085i
-0.0428918827356722+0.145230652691997i
-0.124802101971937+0.110989521657574i
-0.206995698351075+0.0282713264513215i
-0.168535055425025-0.060103319701914i
-0.0173222379059333-0.100718547968517i
0.102197678283148-0.104222607925067i
0.151968624180811+0.0329220110343272i
0.137963460326883+0.154379725372899i
0.0219555463894001+0.172737823437575i
-0.0743945697604317+0.173635639756319i
-0.115167298745744+0.0389895432075528i
-0.0356786222543708-0.0509194871643741i
0.0810452332348085-0.00349372189971546i
0.101133013513074+0.112625932136596i
0.0900419361932926+0.211083959924611i
-0.0432712467868446+0.259669667807804i
-0.193670340502487+0.272525582805112i
-0.277829486402511+0.127956226914975i
-0.244472103084246-0.0278969711674787i
-0.130948566257565-0.0888252053967812i
-0.0504751952823744-0.0614705473457223i
-0.0122402776041039+0.0518260505140412i
-0.0896976560755737+0.121690446650468i
-0.193534362305704+0.0853759233377407i
-0.227957639133926-0.0352403781631851i
-0.207839062073033-0.131587439481616i
-0.0923737714821089-0.177710620690394i
0.0250860289637846-0.130638212601978i
0.0390108965181119-0.000481083328039189i
0.0497091590985296+0.068238948614821i
-0.0120042059866738+0.107827167444519i
-0.139425699282266+0.0819409829546798i
-0.147891564975-0.0219105820883701i
-0.0846745699543051-0.0808612573473146i
-0.00413155624347263-0.0672098599033111i
0.0840803350672691+0.0309877094844898i
0.0882007266462733+0.150052485636257i
0.00667103740906913+0.182710215548815i
-0.1235109265736+0.167169812882021i
-0.185725401965563+0.0697280042947464i
-0.137294522163463-0.0529787025912471i
-0.056529037869355-0.0875401452947979i
0.0768808769040913-0.0252442190625075i
0.111210324815529+0.109602868646639i
0.0409853838179761+0.175900990379502i
-0.0504153398022484+0.232873988192858i
-0.16292304223142+0.180633922529209i
-0.160782884673118+0.0274668111279068i
-0.103939781168763-0.0357048738502265i
-0.040199235614906-0.0275826221777521i
0.027514628585928+0.0869812115904423i
0.0209493876202547+0.17824736970651i
-0.112366189875158+0.185053224358643i
-0.212712846776524+0.14963972795187i
-0.223446670899951+0.0473628622804203i
-0.202843448811532-0.0475672239937536i
-0.093707314150027-0.0998463478626624i
-0.00380477756319591-0.0709224781357446i
0.0378198496212268+0.041048745717315i
0.0061789287153784+0.120846715386328i
-0.12506760683321+0.0940596344146553i
-0.210112962321159-0.00214578178868085i
-0.151051911321844-0.0833842971998447i
-0.0331223588464543-0.147613391918257i
0.0654847804698575-0.0951931048071131i
0.11158405797047+0.0132218446622701i
0.0754785090195952+0.0923891749332914i
-0.0339828274996873+0.15363465642158i
-0.127895720967518+0.123851006836134i
-0.154218816742251+0.011134815286136i
-0.115180650407896-0.0824514802524152i
0.00382246350548168-0.0364310517676293i
0.0754187358390885+0.040704483528337i
0.0397811159215729+0.11727126407833i
-0.0717129647771324+0.161705788988074i
-0.175315437578212+0.146241877345162i
-0.25558939461988+0.0684535557446308i
-0.229645086959004-0.0256816992789772i
-0.0698711515842953-0.0928287154713623i
-0.0395053847169569-0.0702491459657768i
-0.022642931143889+0.0708452841765629i
-0.0429321472391618+0.101260809419612i
-0.157442884023361+0.0954582249889546i
-0.198500441264377+0.0241110017584372i
-0.174659953728803-0.0966341692354478i
-0.0460505473648681-0.141570323736315i
0.0493333644711157-0.128809684379063i
0.0963571054514974-0.00361941144838387i
0.0915413925928333+0.11801162051209i
-0.0240118347064357+0.147394958935264i
-0.105375595279458+0.110550880839202i
-0.104997317999067+0.0304880097461896i
-0.0236933288982277-0.0518225077409826i
0.0835611508834212-0.0247681377718505i
0.115521009285231+0.0547709574700367i
0.0824066744165357+0.20045976018802i
0.00246709187204522+0.283185158911514i
-0.133209317775697+0.228860415410395i
-0.217267692584349+0.185502926711296i
-0.214336259210516+0.0513237508769417i
-0.121251208982413-0.0275001682691708i
-0.0389488737660096+0.00473728725002065i
-0.0445383839107227+0.104078545377062i
-0.0644366725811713+0.163389674725347i
-0.176550241207413+0.137833827902803i
-0.25028414057026+0.0640227384833058i
-0.210346545830648-0.078750808643324i
-0.102332419619309-0.149579228108808i
0.00083424711602708-0.147965784064485i
0.0507211817632965-0.066024586941193i
0.0737657932649466+0.0056485738142175i
-0.0243875016211745+0.064044180854823i
-0.0657614434146647+0.0358477402722672i
-0.081177381024305-0.0860814830787247i
-0.104903134056789-0.102067251563367i
0.0141161834764658-0.109429797727454i
0.0991330083266504-0.0452040880912633i
0.116064381779407+0.0886258247985764i
0.0485817907440908+0.133028976316518i
-0.0821239808259711+0.118851184714656i
-0.129464413036946+0.0519823584624666i
-0.130109622039475-0.0208893883044618i
-0.0572120747019239-0.032783014048138i
0.0254369624633089+0.0228369330799732i
0.0316931911137418+0.136551718162979i
-0.0200060411278275+0.185054743195655i
-0.137836439815552+0.167951423786868i
-0.180053190471441+0.102201607050134i
-0.167813862565429-0.00970688367419913i
-0.133776417505754-0.0398794831920207i
-0.0162316173158056-0.0336938505138169i
0.0350415243912048+0.0187813324947017i
0.00640431755119666+0.112330319501741i
-0.0841097216020358+0.136986813701628i
-0.196252905986848+0.118527626244031i
-0.208673471746011+0.0559415665193669i
-0.146042351615207-0.0290814141551695i
-0.0355612843872139-0.0668841550569723i
0.0289602522473799-0.0235789933376936i
0.0420496490033096+0.0855753967356324i
-0.0165524138142026+0.132797215297627i
-0.166036472701292+0.137149213377106i
-0.182776224048501+0.0964747660258107i
-0.145088711709607-0.0105031890004055i
-0.0943597076275325-0.0813988371663756i
0.00629700125336585-0.0666537119147127i
0.0222515183459199+0.0293393591087425i
0.0155561476808537+0.0905124007601594i
-0.0635850564894974+0.111584540149033i
-0.154213734147231+0.10792260736753i
-0.149040424810892+0.0292445905389384i
-0.0862090565067146-0.0576190417129363i
0.00376108563342309-0.0860239627182413i
0.0640581050257583-0.0237950097945867i
0.0724919334026954+0.0770510646015853i
-0.00343918848525725+0.121544412064743i
-0.106782065110455+0.146427299373199i
-0.164875969008454+0.0862805982994198i
-0.129374906716817-0.0507954871328344i
-0.0319556741455804-0.0470780793410548i
0.074663069782798+0.00430457759600621i
0.0940066013347666+0.0797794195923728i
-0.0115530313559271+0.197405942940221i
-0.0980394496089029+0.148740849701929i
-0.161077826924126+0.0876353510481862i
-0.187993941388966+0.0379577651237769i
-0.12035021256131-0.0854436190513603i
-0.0191576346317807-0.0758990775848575i
0.0588441741184241+0.0383473779925461i
0.000606094327726913+0.11279810845428i
-0.114918996219739+0.137143917301851i
-0.136322500800607+0.0840020756461852i
-0.188653831248496-0.0133643147556502i
-0.12121119207046-0.0910133375564019i
0.0210675201580986-0.121022120295119i
0.077726756681013-0.0305752937447624i
0.115710583973648+0.0935548570505646i
0.042399518179411+0.182343463215751i
-0.0712475987732515+0.196269963753348i
-0.137426485266588+0.0854182459236594i
-0.10839667358012+0.00872011168340147i
-0.0317999035123439-0.00537826815502011i
0.0195296720122143+0.0418521313898652i
0.0466787538357185+0.123178825668954i
-0.0339524217365461+0.200230362527314i
-0.14098297693414+0.204162162762459i
-0.218412021035217+0.0982582283434255i
-0.270447516761895+0.0114492816643688i
-0.187971179225583-0.0835319434291083i
-0.0801785561767266-0.0838215985831198i
0.00253371871870623-0.0461626752401738i
0.0101629714089363+0.0450379915313207i
-0.0633094226197776+0.108737341468936i
-0.112451237527047-0.0109956795703227i
-0.154358886253567-0.0552251609133277i
-0.0854329371585942-0.0775804849450351i
0.0605095647048008-0.110857901472773i
0.141508799611006-0.0419132246329376i
0.141968327632664+0.0958985102039295i
0.0706603355887788+0.172437438130385i
-0.021307892138954+0.175516281956676i
-0.0980101135746386+0.15398578360414i
-0.103341193382287+0.0723567135008581i
-0.0433037617427662+0.0271964676717077i
-0.00481680171088831+0.0518783010852337i
0.0277175213061098+0.11602301080307i
-0.03694854271843+0.154868330619094i
-0.161792495039081+0.150713497297391i
-0.177463140017521+0.121994292660225i
-0.180210181103419+0.0113944148054031i
-0.11959289567712-0.0724436611967073i
-0.011305985872326-0.0787710024242945i
0.0300687427167163-0.0538144079261349i
0.0522126211789208+0.0462059075457793i
-0.024463009297315+0.0896615039728321i
-0.107127739852306+0.0506457208533682i
-0.112090661401361+0.0174365655650548i
-0.069537551949522-0.0447330667963441i
0.0319251614630815-0.0672293941399574i
0.097167868114717+0.0119678111288373i
0.072147729975197+0.136131368322777i
-0.0209297392466306+0.201560707564541i
-0.141249944091691+0.208526102482424i
-0.213606766536667+0.157575680098999i
-0.223878333558003+0.0557225665530287i
-0.152455969548344-0.0223394976866156i
-0.0689673027571112+0.000230178807395808i
-0.0439836977386454+0.0343929083036839i
-0.0679958093512724+0.0635818906409373i
-0.171053877904811+0.067458746391009i
-0.224228897804257+0.0135561105484225i
-0.199824309295765-0.0185005844380454i
-0.10747990205476-0.13569127986939i
0.00749822322829365-0.136874739583211i
0.0673824646757149-0.0247518491236723i
0.0733152586652154+0.0514024246960808i
0.0368584503354217+0.138090282344804i
-0.0302695208989259+0.152514581091562i
-0.0948634337720709+0.0840288675451862i
-0.053926947797241-0.000295303841750375i
-0.00448372375232803+0.0161351526040402i
0.0266898870374213+0.0922027255799498i
0.0104192875199989+0.179373785206196i
-0.0559200835922514+0.216144238632828i
-0.123525209186017+0.172874559313237i
-0.19821875621184+0.139538709396354i
-0.195124150202762+0.0520615181960664i
-0.139457927575414-0.0482261519064542i
-0.0580467158623318-0.0292100198176934i
-0.00907680552967309+0.0173763401410129i
-0.0234238819633223+0.0706406277699426i
-0.0688013749181512+0.119040635057059i
-0.121498671314772+0.0654960442765994i
-0.1477562591008-0.00270199570523203i
-0.0768063994750529-0.054090026284388i
0.0298024745297879-0.0743803359606776i
0.0810522960996168-0.00264019836568846i
0.0906973845958798+0.10927040340189i
0.0232234416207768+0.167586760521864i
-0.0408980303929325+0.158751580345366i
-0.1135095847906+0.135051632710306i
-0.150491270728041+0.0244560766237423i
-0.0907984476079898-0.0209308866126149i
-0.0199225805582849+0.0616384345804487i
-0.0174379770875055+0.0912491546730635i
-0.0663341250490563+0.140498351750702i
-0.0982844468792715+0.187648253788647i
-0.183869776557851+0.124985874899443i
-0.211045597991094+0.0168711017813871i
-0.117237378554015-0.0594902189052971i
-0.0263610411147331-0.0591951664174789i
0.0133914303773457+0.0468019945729003i
-0.0123036111031139+0.104965521309233i
-0.0903615137193505+0.0913021409977141i
-0.136256706201745+0.110351390791779i
-0.151886281984177+0.034024845229276i
-0.126346528881041-0.0499432013774504i
-0.0429370116006019-0.0348701785213108i
0.0129232098916595-0.0218201947991851i
0.0229110881313098+0.0574169807817629i
0.00391870506558741+0.141631190003544i
-0.051575893706717+0.125280305346015i
-0.147490556892726+0.0819169867698122i
-0.147829302215799+0.0308336035143457i
-0.0796439511313499-0.00167860152841005i
-0.0091217112062742+0.0696204936082621i
0.019891451882781+0.122107152225635i
-0.0680898901249563+0.124650384104448i
-0.125798588617304+0.16204661041007i
-0.186931888038951+0.143165217709673i
-0.204453195391613+0.0462262811656641i
-0.112068937134609-0.0315532218189288i
-0.044106374918282-0.0426758268236291i
0.0196285459619187-0.007993189882532i
0.00859392812135043+0.0868892332644315i
-0.0771415096822416+0.102644097724928i
-0.160890404518618+0.0700763451702602i
-0.157515682991945+0.0473667158558944i
-0.103993696069774-0.0267365496173493i
-0.0432547674608385-0.0375857180401965i
0.040147869138394+0.0010079509860128i
0.0144540169557731+0.100973364574381i
-0.0393899617490015+0.200555159313232i
-0.102587582363813+0.19518828868567i
-0.168688010600974+0.146890760214428i
-0.165461577921103+0.0417743363853211i
-0.101914872659979-0.00202149677821196i
-0.0576602640392252+0.0148435730516614i
-0.0795042695355869+0.016320482290327i
-0.0737313777851485+0.0801041972675555i
-0.103205063703267+0.0841838463407968i
-0.150109726558378+0.0292997634037655i
-0.154079872050339-0.0233242720694443i
-0.132319602701707-0.112188868879688i
-0.0420628876389377-0.0998873432137863i
0.0395773174816112-0.0370152156656933i
0.0318153765469529+0.0215098694514045i
-0.00568937540061861+0.117392458202036i
-0.0322617999862903+0.112176991368676i
-0.10399521810383+0.0842976746797399i
-0.117786109592567+0.0173770227873633i
-0.038120764492954-0.0191302669048916i
0.00509661366920004+0.0604948343804848i
-0.0284011649576356+0.111218575384546i
-0.0813047676355853+0.185379804223756i
-0.106837930019094+0.166837713400719i
-0.193327368764294+0.0862653185315223i
-0.167783326962129+0.0450631150885254i
-0.106522526266631-0.0331188507477688i
-0.0831050556131108-0.024587376648734i
0.00399767106880648+0.0194033291492586i
-0.0178772445869107+0.0795515905771465i
-0.059627989431097+0.125144965377552i
-0.114550672907112+0.0771239980794505i
-0.107513397074308+0.00165572353111107i
-0.0695182982694511-0.0557916296026273i
-0.0437245597701819+0.0052879171453206i
0.0187649832364813+0.0593811791003427i
1.56001686404166e-05+0.124799698462669i
-0.0292499862976269+0.171192075129683i
-0.104307426198364+0.141492636740278i
-0.14019419913515+0.0822848954423429i
-0.17238435656632+0.00459478433040351i
-0.165881426861487+0.00165214761184276i
-0.0735506900818406-0.0257459131495796i
-0.0512036137146581+0.0345388010248737i
-0.0203515766457856+0.0724402596785978i
-0.0892486454706567+0.0504673700876635i
-0.141941141267233+0.0230449078481513i
-0.1033845238809-0.0691153828085557i
-0.0652259392415661-0.0722990188869021i
-0.0065900426095356-0.00889537880867841i
0.053823623849147+0.0674379382762564i
0.0721124013580992+0.0823603322060053i
0.00359296901366065+0.155156848903238i
-0.0643189717228926+0.177786365497907i
-0.138436057590705+0.0974187853959129i
-0.087851256730785+0.0665824621287183i
-0.0441527802575785+0.0552296380842919i
-0.0810455324622429+0.0708569163905824i
-0.0561754671518586+0.0537687800453832i
-0.124868012059222+0.0888645257880571i
-0.185672735478869+0.0953351842816438i
-0.193376718806652+0.0187447132006857i
-0.189378468381885-0.0390692035012895i
-0.128215974258809-0.109889430779443i
-0.0760427792366235-0.0876343899678859i
-0.0313618529688161+0.00192010508419771i
-0.00433995309080632+0.0427171424799209i
-0.0252427458232147+0.044255983029248i
-0.0640299111607079+0.0207742342228059i
-0.0738674482604645-0.0104760412242401i
-0.0187265670405207-0.017656607592079i
0.0451972565170582-0.0205553723736279i
0.0488685215765806+0.0483665136563039i
0.0227293506275629+0.173569093320187i
-0.0286794173482399+0.165022342127385i
-0.107812989940594+0.170803152806071i
-0.174849363295237+0.148738940500902i
-0.161743961224085+0.0347652458126279i
-0.0961188000058204+0.00022142901784929i
-0.0525879722640612+0.00686513547998115i
-0.0547968786171621+0.0411161112964773i
-0.109878357150719+0.0786749755548212i
-0.126723375302399+0.0802074381888527i
-0.16641849146857+0.0113705289776337i
-0.142709524392105-0.0578365003018075i
-0.0353259812172654-0.0732828533640439i
-0.0165684632355788-0.052935329698383i
0.00362716053994971-0.00992288663505375i
0.010666868858403+0.0752784188881079i
-0.00618655505705131+0.141331239323016i
-0.0893417185112502+0.119503658140336i
-0.143366715112361+0.0610361120113978i
-0.070730710357932+0.0147753349271649i
-0.0341532369618913+0.0180741584424815i
-0.00761280369010567+0.0191318969364079i
-0.0132399035502267+0.0669314988994428i
-0.0584337554847051+0.0944750456304934i
-0.11817123515559+0.0715052541861696i
-0.145723123999397+0.0357260530975976i
-0.088824423523351-0.015886514782907i
-0.0593534868231406-0.0189589663085738i
-0.024081038743073-0.0144013336736457i
-0.00410366352130406+0.0428886260966602i
-0.0445078965649547+0.105226246851781i
-0.0885124848330619+0.0843822097735281i
-0.0959180412930708+0.0318422378736573i
-0.0876657136665985+0.00417346516699319i
-0.0569480765643941-0.0120021096991732i
1.5116644707425e-05-0.0170736806889938i
-0.00400091871803763+0.0343447344807264i
-0.0335591317910437+0.108639703703046i
-0.0534383611364793+0.139676015756921i
-0.0852860749730093+0.0757030363519063i
-0.107732608225944+0.0212118977528287i
-0.117237223382728-0.00572368628148064i
-0.053823787752807-0.0275148542328705i
0.00768117768444326+0.0644105729725429i
-0.0361106410885085+0.102129190858424i
-0.0575480069671131+0.103373242591351i
-0.113464148958232+0.150153235089469i
-0.147598185521836+0.0676053753251574i
-0.129102182105253+0.0284781653010992i
-0.114355053710019+0.0218344393795938i
-0.0496032718713202-0.0129611214040889i
-0.0337278038525702+0.0591796323594749i
-0.0522740546217245+0.0584119113801744i
-0.0883934217876357+0.0475393605025712i
-0.112583566958126+0.0393132655099289i
-0.100406067451793-0.0464274987620544i
-0.0438431925996839-0.0468427921501966i
0.0103192804838164-0.0147305206359162i
0.0154917475905117+0.0246097742429671i
0.0488266844662481+0.0779465635196655i
0.0196992959601841+0.152036557859482i
-0.0599761865066063+0.160648705647501i
-0.0998200244087959+0.0981514574785765i
-0.114718934969556+0.101289028610037i
-0.103136320520979+0.107979690225617i
-0.0933482903041002+0.100281685443393i
-0.069552492310329+0.113401368862732i
-0.0896304707932474+0.103218972677753i
-0.18050192531261+0.0748687622105789i
-0.184724951389551+0.0439768822922709i
-0.1521329789396-0.0341589606737477i
-0.15326890044465-0.0657241553708893i
-0.0771590667953344-0.0800154512299258i
0.016797959883446-0.0595953828596619i
0.0388757231394333+0.033071963027645i
-0.0049273303144169+0.0423175226149331i
-0.00620458521342741+0.0368100590046446i
0.0330085163416967+0.0630252599806408i
0.0435574469896903+0.0593128530177007i
0.0534233490087788+0.0714245551805979i
0.0545354466059389+0.122265463335196i
0.0357557009849917+0.185916670170946i
-0.0648962140463166+0.221317796754657i
-0.131949968367791+0.214517791791259i
-0.160188327279212+0.144408159799464i
-0.201278858897288+0.0671339962896114i
-0.176701566120141+0.0395584081288291i
-0.166673748798221+0.0248684862286989i
-0.135903898307925+0.00781575858858308i
-0.137060358677471-0.0192585378248371i
-0.145982655382688-0.0626608015494447i
-0.123741257270801-0.075170758081232i
-0.102080416927899-0.0644390141492101i
-0.00668315706943819-0.10167620273482i
0.0500808928621311-0.0820474398780249i
0.0843221376610123+0.000679952094326243i
0.0842445639852746+0.0679210865487287i
0.0485035618572246+0.103559771234099i
0.0216205641286442+0.106846939430769i
-0.0381694714086802+0.119950280179496i
-0.0432877756090273+0.128298694632458i
-0.0412227908172439+0.129958939644445i
-0.0778767482190944+0.140117333318243i
-0.104323272356565+0.146950857702381i
-0.134984841750447+0.150459493267966i
-0.174879959207888+0.114603050340017i
-0.209596523579423+0.0610214719920673i
-0.178818082968842-0.00409561089337261i
-0.120207633170445-0.0612345922250433i
-0.0849628487553052-0.0578362811170838i
-0.0542010432600095-0.0396217335651665i
-0.0309124621194733+0.0135707824996083i
-0.0134763497911128+0.0387494257632732i
-0.0120151569575907+0.0368986581899421i
-0.021455386840504+0.0325782520997561i
-0.00211781090244348+0.0288547548732724i
0.00421868602439364+0.0580967080034691i
0.0319756033177235+0.104082538412241i
0.0178815015659395+0.162968410466893i
-0.0765488476756677+0.177716033883595i
-0.0658900112746378+0.15857598910684i
-0.139910803556223+0.104662376368646i
-0.165223076322551+0.0445577922263861i
-0.119262379441996+0.0517923525289473i
-0.143871382577017+0.0584115148605593i
-0.0919049240747403+0.0253815477990277i
-0.105618376165322+0.0294464642971222i
-0.0852426356623413+0.0141037414668427i
-0.0752767224403129-0.00906306178145922i
-0.107045510630348+0.00257647451300975i
-0.0355298760020634+0.000317559330219657i
0.0149809839996983+0.0154758105540049i
-0.0196221303110549+0.0367537425168772i
-0.0148841620454207+0.0905763258927676i
-0.00766567000254067+0.126935984688548i
-0.0733968138288761+0.105205901151165i
-0.0454347065859078+0.0979261002621968i
-0.0560049895880905+0.0942909567696557i
-0.0901304589914255+0.0827987726468988i
-0.0506549527749051+0.0874353634024352i
-0.0901013748766644+0.124166631006519i
-0.105135018543649+0.125853110004461i
-0.156097360759334+0.110127661185484i
-0.176710467060937+0.058674762856854i
-0.134813954128965-0.0114320869666547i
-0.11018433058216+0.00604583384624967i
-0.0401557264167945+0.0325009683116306i
-0.0683435293302482+0.049787537265453i
-0.0651438315906543+0.0564501249380893i
-0.0648757206153166+0.0621911061313374i
-0.104789255655002+0.0685452578960625i
-0.0765234906233977+0.0286859443274064i
-0.0759213484649735+0.0165676711525831i
-0.0268520311276511+0.0484667740728195i
0.0113041489196015+0.0352525488377728i
-0.0373811887272697+0.0373005014549133i
-0.0459127966483181+0.0717957328182894i
-0.049950958809787+0.0473328210719995i
-0.0710975110759148+0.0697148228782153i
-0.0273974942319851+0.0700514471639223i
-0.0244228895893777+0.0229982957264756i
-0.0356825465759449+0.0540841578218865i
-0.0302118117278971+0.0992410389484321i
-0.0606063269030286+0.118035706922778i
-0.07528629131421+0.128355042652394i
-0.0986256855467509+0.161410279219385i
-0.0764162026663019+0.0957446818664869i
-0.0541949397921623+0.0587179110942711i
-0.0831257752365483+0.0819433434128344i
-0.116506341189619+0.0638284480426295i
-0.154295111178271+0.106622153704894i
-0.140102193427753+0.0665443637334459i
-0.108842854338312+0.0298122942174583i
-0.0914791375891823+0.0299661326243612i
-0.0989030960721734-0.00698006479707449i
-0.08943902313954+0.0156193173433243i
-0.0372356927051285+0.0260870198669376i
-0.0248152765975173+0.0329957023467731i
-0.0366833972909965+0.0593764537934966i
-0.0343164880691654+0.0498652309669638i
-0.0651983541622421+0.0568685365375983i
-0.0576256472894626+0.0646760842768253i
-0.0274952247980366+0.073491627398365i
-0.0649943748888004+0.098203755800034i
-0.0585240507472284+0.0825321462750038i
-0.0488170819856706+0.126248869043975i
-0.0893823311073291+0.137311504590497i
-0.121116000983773+0.077505728223736i
-0.129557563420172+0.0468864769323517i
-0.0847872273630473+0.0350657271350909i
-0.0400924296256074+0.0291154643597593i
-0.0523749088744882-0.0208900266990695i
-0.0426018225861908-0.00289263144282084i
-0.0325087528546087+0.0402390845546875i
-0.0358612361285231+0.0401604839246587i
-0.00238629415488609+0.0420465326484455i
0.0131778602880929+0.0321456583681153i
-0.00927809499531125+0.0626055357985887i
0.015337001602824+0.140808348445944i
-0.0215803358063414+0.135552681187094i
-0.0908979658236938+0.123938852944383i
-0.0800100543983472+0.154537146643722i
-0.155535566459713+0.103150091433001i
-0.166196709620722+0.100683633328266i
-0.136160963742607+0.0362020362493436i
-0.133801835970512-0.0106312836103933i
-0.132354485593222+0.041646233087969i
-0.157962945616049+0.00645259053296992i
-0.107092253474664-0.00979435032960086i
-0.0841678917225869-0.023254762288686i
-0.0814625974019953-0.0445338928594222i
-0.0859666085438605-0.0193835567969815i
-0.0365309675190455+0.000671017132785967i
0.039664381597953+0.0128197461188829i
0.0348795156610869+0.062705675921814i
0.0330322757692275+0.0761599789345155i
-0.0107841590642371+0.0894401807667003i
-0.0239320745982496+0.121633064280369i
-0.0179753666856295+0.113520119057225i
-0.0671370736711102+0.127343511084941i
-0.0966810991962745+0.113488039099478i
-0.134669877913115+0.114630787466693i
-0.13115661784271+0.13501003309606i
-0.171645770669787+0.0836747366772749i
-0.175817579634666+0.0853587648346796i
-0.116668756152005+0.0508829548412432i
-0.135337029470921-0.0236079387730913i
-0.0900085689465164+0.00944810590325916i
-0.0518808148547733+0.00708560972340495i
-0.0552119147101928+0.0377917002064522i
-0.0626766431479461+0.037963234416024i
-0.0690598775627161+0.00092109713744307i
-0.0543688657867103+0.0698426915470334i
-0.0438034114397257+0.109245719729539i
-0.0610015810417892+0.102836399558632i
-0.0877417307711384+0.0668324665211225i
-0.0815822254714601+0.0605485443532047i
-0.086288995054621+0.0649669830809113i
-0.0964343337265074+0.0517060621993063i
-0.114592022608703+0.0567136269684642i
-0.132419548417769+0.0469428834683781i
-0.100612465092949+0.0261262899886328i
-0.0966466211623369+0.00824150410617517i
-0.104182895377918+0.0204497951540691i
-0.093946559590095+0.00640220885611302i
-0.0876610514366672+0.0014835323300698i
-0.0110670445498031+0.0415977480796969i
-0.0368339177703807+0.0642600678833613i
-0.0614985772093588+0.0906849324306983i
-0.0145873253712706+0.0604825061633185i
-0.0361834406138054+0.0664985729288905i
-0.0517065511218728+0.107106899670929i
-0.0558405623533184+0.0935475809143873i
-0.06576011762038+0.0944664681873373i
-0.121238966451874+0.0951775438418773i
-0.123425493045995+0.106235697150328i
-0.143362440355871+0.0572026063792578i
-0.154083577059059+0.0345127410004612i
-0.10235288640239+0.0357285558449741i
-0.11004093475743+0.0102509462905833i
-0.0758255213681219+0.0135330420298202i
-0.0391891588633662+0.0214489516873051i
-0.0406549076422296+0.0104908343230437i
-0.0394367534506845-0.00217605933981751i
-0.045521049340181+0.0512179547139867i
-0.0281482611053797+0.0591526297731055i
-0.0276550208113975+0.0717609040203651i
-0.056077886306003+0.070770391953193i
-0.0942619650208651+0.0682549988359144i
-0.106892176570984+0.0948654024322394i
-0.106292657440646+0.0706157728936988i
-0.156102759392134+0.058956957987227i
-0.135293395077978+0.0405377323137508i
-0.120568174539332+0.0258471811628957i
-0.14681147556736-0.00275062509682019i
-0.0933875759748384-0.0163676574795875i
-0.0858400490927201-0.0297865990758135i
-0.0602581766123494-0.0305951586435975i
-0.0304092346085451-0.0223925280208235i
-0.0460317319188965-0.0205525721600167i
-0.0365743305558573-0.00538616915709478i
-0.0322495258143871+0.0358048746881182i
-0.00326027566441952+0.0855866187813781i
-0.0115977789660871+0.0728732780257093i
-0.00149048719420848+0.110116126589556i
-0.0485851139516119+0.132597485629056i
-0.107171372474861+0.140930196630592i
-0.0936738063476882+0.150348005981032i
-0.130701408968514+0.105618982921001i
-0.129502888628004+0.0863747371398898i
-0.16097775062199+0.0627935582112188i
-0.165614432380591+0.0688419414366069i
-0.149245597927741+0.03510874360243i
-0.145667484134064+0.00335182641000707i
-0.101598288646353+0.00798414708857251i
-0.111861447380203-0.0173910788276894i
-0.0800837736091473+0.00228688538261462i
-0.0362162589164552-0.0109475752298072i
-0.0373449563081918+0.00680872940226033i
0.00782226852124444+0.0745392740537168i
0.0169004583952193+0.0667246579605789i
-0.0359591654273805+0.0540688566466027i
-0.0464347561093873+0.104776466154929i
-0.0407206189780263+0.0889448502897323i
-0.0177442598810636+0.0794959563348269i
-0.0375869600341159+0.143453719788935i
-0.0996564537695029+0.122370712719257i
-0.0999124103184325+0.0686964620938275i
-0.0708961408861542+0.0290939542754875i
-0.0831298284209933+0.0447635973189875i
-0.102774504575665+0.0125425155651121i
-0.078479403322431-0.00929711614663053i
-0.0720428500197686+0.020516896070668i
-0.0663064188098328+0.0120792228062922i
-0.0567613266129548+0.058825973097604i
-0.0463045686383609+0.0351912416450026i
-0.0646138774974598+0.04121785050718i
-0.0495807094491994+0.0531257604329703i
-0.00299162487991136+0.045232129834556i
0.0100705282495205+0.115508085565108i
-0.026647342823921+0.122569475352365i
-0.11180972702852+0.139121120048813i
-0.127543634834945+0.127650212595612i
-0.147679521377208+0.0873564405255532i
-0.178672447444208+0.0671404473592312i
-0.147009671390207+0.0146991112719095i
-0.0822150144053227+0.0161872999189828i
-0.0725585148337129+0.0363934470374317i
-0.0946417920901859+0.00979747134470139i
-0.0992335093377528+0.000448103617234993i
-0.0918946836156587+0.0203318453313786i
-0.0844178697003622-0.00622638076427866i
-0.0795948165449406-0.0162792505027121i
-0.0177547605868932+0.00802973058780992i
0.00340616754707701+0.00725177093154939i
0.0103641227548257+0.0363320361677489i
0.00453028610957835+0.0588124340474323i
-0.0329043616886761+0.0978298013555878i
-0.0532332505834849+0.0843449016333156i
-0.0475196070972566+0.0671935806359027i
-0.0287987495563215+0.0846658489948724i
-0.054443528013484+0.0856533227404461i
-0.0535968150659311+0.119668631124799i
-0.0606389521934767+0.101804700808558i
-0.084723240740615+0.099014632553392i
-0.112137172545475+0.0822427164801834i
-0.0939620449890024+0.0883880975871332i
-0.079027056905656+0.0948398058754102i
-0.100847564681608+0.0571597525474652i
-0.0955866242761722+0.0551339187630704i
-0.130950647701222+0.0336103598667914i
-0.130156073764486+0.0528623181987445i
-0.157345378794278+0.0437647400499572i
-0.142124486030026+0.0247368129476522i
-0.115554810341259+0.00372167361902728i
-0.102898982668026-0.0462185388908395i
-0.037241844972037-0.000860474016915079i
-0.0251675667380003-0.00136660865381788i
-0.0397737543584404-0.0127467396306791i
-0.0857078674898771+0.0272221948805792i
-0.0157963676642162+0.00108596223488195i
0.0148979204114905+0.00542810805416703i
0.00131970162405719+0.0405951719857974i
0.0512707806523641+0.0589128666371439i
-0.000703774955756258+0.111332143839279i
-0.0314844231374048+0.152527239543245i
-0.026667781162729+0.167636138420013i
-0.0671846842278192+0.192013690099103i
-0.109790432661765+0.151116930217985i
-0.110572782020326+0.119660176330689i
-0.110576828434576+0.131590272502313i
-0.141665858429613+0.0625502460266069i
-0.109997714428506+0.055793882168274i
-0.121984868873151+0.0909505361284599i
-0.17598791729703+0.0446741094492562i
-0.135158862587366+0.00341197647996123i
-0.155921150432975-0.0529192227010813i
-0.130392093235315-0.0627496498429364i
-0.0163460811825083-0.0249627808092303i
0.0107703327718969+0.000912616730183751i
0.017156583651213+0.0287326958820851i
0.00537945292903599+0.049048201854678i
-0.0179544333044786+0.0653589917467387i
-0.00795391655821043+0.0477227116161321i
0.0182751183922041+0.0600421805436876i
0.00865390151364703+0.0696665184492848i
-0.016281759704977+0.115628744520889i
-0.0254702779546348+0.185851607150071i
-0.0860787940215985+0.148140785988463i
-0.14092426501796+0.139561892932819i
-0.155107472148861+0.110316111895142i
-0.167365002140356+0.0483154002732705i
-0.139079913970718+0.0369206683042875i
-0.106777311113865+0.0148131017495559i
-0.105213667298635+0.0263171909631278i
-0.0847416563351165+0.0203730564369393i
-0.104794321006828+0.0218928065015445i
-0.083102774173222-0.00502437509528732i
-0.039855321392714-0.0172318634333815i
-0.041459991611204+0.0437989469015993i
0.0370964777627707+0.041036557144865i
0.0072662464585335+0.0816081694698582i
-0.0275726921699909+0.14258128286187i
-0.0280023147728062+0.160663552685949i
-0.111072919892204+0.123217350269573i
-0.0973598554696726+0.0923167014998441i
-0.105485931525891+0.101329557815886i
-0.115330837831317+0.049346163524132i
-0.0914260109877108+0.0746634317531274i
-0.102146345513264+0.0923739096084864i
-0.101065127461531+0.0584667133243285i
-0.130666823505511+0.0510068638225292i
-0.151809613497731-0.0185204425699675i
-0.0842944081980296-0.0586618231473888i
-0.0224283928754957-0.0563173847099277i
0.0186555473275446-0.0273639313399147i
0.0457924411685223+0.0483219134722831i
0.0140814142745797+0.103008826650188i
0.0212771278149431+0.0968748138768592i
-0.0237809704011209+0.110805635885008i
-0.0479049601679454+0.131073524202748i
-0.0115194028306752+0.102076565125283i
-0.0117206712459951+0.0865544643836657i
-0.0133528707379458+0.116716046129121i
-0.0680231258049883+0.176160513884019i
-0.11397218429489+0.150458478734922i
-0.158188668855047+0.112547119069486i
-0.202126520659676+0.0886475477362187i
-0.208144420185762+0.00117488347252518i
-0.141242486388555-0.0156277461848837i
-0.0868393991081333+0.00387686860436134i
-0.0688732457437299+0.00184093939409592i
-0.0642729143117337+0.021558702013093i
-0.115204418673445+0.0452972572354989i
-0.0654318549843024+0.00695121602387519i
-0.0504302195788264-0.042783545394167i
-0.050087266062888-0.0290539852841429i
0.0284986311860612-0.00286729905049753i
0.0213395817661229+0.0592569039667518i
0.0137894031864139+0.112266246859652i
0.0220468492512428+0.167958333629636i
-0.0634339569874604+0.146524544840429i
-0.0849061757966143+0.0820404204451747i
-0.0628115454280744+0.0911132952767155i
-0.0519274035229613+0.0984746541038413i
-0.0176966581414035+0.12022274009282i
-0.0927139795831655+0.144448188856607i
-0.135015828440312+0.127134085411966i
-0.178153215488978+0.0798923358662942i
-0.195111332447369+0.0253778831989942i
-0.144051343755301-0.0324080132806545i
-0.121135678586903-0.0123866595238924i
-0.0484611582550469+0.0378152015407002i
-0.0328016169456446+0.0523991730905916i
-0.0465498117218846+0.0605560612526486i
-0.0625823765051892+0.0582150649400359i
-0.0888325141107574+0.0291248630093154i
-0.0564811942741615-0.0163709705301991i
-0.00972220915186823-0.0318191171576218i
0.010330217271635+0.000998660149397472i
-0.0123033551783043+0.0509148760261628i
0.0193420868883923+0.101247841863823i
0.013548910376321+0.136671954289972i
-0.0798456085189448+0.0900490021094985i
-0.0933793742093169+0.0847931859449543i
-0.0631179054217961+0.101598730849819i
-0.0481017269458955+0.0756271974141141i
-0.0330373470123924+0.12939987825479i
-0.0539115056609393+0.172855501816389i
-0.137410501929667+0.142528849852606i
-0.183633974748384+0.0992413420758649i
-0.183042669681382+0.0634257117252049i
-0.164083492812599+0.0205860825505164i
-0.0989964715642543+0.0159679339708083i
-0.0745860928290099+0.0459414225925534i
-0.0875051638866148+0.0497453624083693i
-0.0937770413840595+0.0641075002880531i
-0.136407544214167+0.0513752116579285i
-0.122094609827045+0.00868694459863102i
-0.0727218474035116-0.00177046532808209i
-0.0557913419587589+0.00193721714226953i
0.0265445717775665+0.00576037226251137i
0.0487532354324148+0.0454103655971361i
-0.0131733713991238+0.157715239807295i
-0.0409634547523186+0.180828075228039i
-0.0938903592547374+0.115954694240375i
-0.107840544736008+0.110039476643775i
-0.0589094837070479+0.0665374079447966i
-0.0399143937128073+0.0565850317993384i
-0.0447360190914691+0.113779793420617i
-0.0801163894583676+0.12644769157106i
-0.108058002734875+0.13600220628355i
-0.143062561279495+0.104394396885475i
-0.173398602945018+0.00850805331933102i
-0.137399141344968-0.038829158347301i
-0.0548740459077768-0.0331597080993967i
-0.0174440880871257-0.0196596120293836i
-0.027288591511764+0.0465514687214861i
-0.0192965892340407+0.105159700381453i
-0.0674530220257145+0.082794833319487i
-0.0823121860471799+0.0700908453235094i
-0.0893511630168231+0.0572049033672495i
-0.0399245141229179+0.0271233389004813i
0.0284174041474264+0.0242998492557884i
-0.0238933092094887+0.109006468446563i
-0.0563933842316166+0.206513320202228i
-0.0929775651841672+0.182217439599318i
-0.149580613200052+0.127342800628265i
-0.176234950062454+0.0812363780329134i
-0.13425195318186-0.00217769340672972i
-0.121302215443037-0.0260778234760679i
-0.0880813807373669+0.0307940103825161i
-0.0455918974307659+0.0500839153010594i
-0.101269034949495+0.0801468855398592i
-0.117706940226704+0.0692191073109415i
-0.089272815404186+0.0226607481875267i
-0.0789486838809673-0.0258386318375819i
-0.0362655456037121-0.0596426229152593i
0.0373097639572545+0.0140431915396369i
0.00909666087613686+0.0903606987593428i
-0.0129082145587573+0.156959829162542i
-0.0302970330779254+0.179296361335613i
-0.112057090449567+0.146266476940615i
-0.126534351551262+0.0963802891430986i
-0.0860821121054951+0.0459715014106123i
-0.0827005341474898+0.050209125426171i
-0.0821902293297085+0.0994470421885654i
-0.0591642072904054+0.153602611393379i
-0.138287907978074+0.133373356955742i
-0.181928687464363+0.0803313222334237i
-0.174938086902775+0.006145978352593i
-0.148825874015268-0.0549631387416945i
-0.0217084082221964-0.0580681054715406i
0.0146190457321499+0.000614584142731868i
-0.00831924146464365+0.0695820073390142i
-0.0222357478446936+0.0954795656670253i
-0.0743620836357562+0.117589583988665i
-0.0846376782018279+0.053999328852283i
-0.0653933892198759+0.0012297571930254i
-0.0343395495875661+0.0270142491890139i
0.00606475486915065+0.114750729165095i
0.00830885340950106+0.147647869522664i
-0.0365221824363274+0.162974712717159i
-0.0996340750779411+0.216284112645216i
-0.193617979256124+0.159757766294851i
-0.209235578083144+0.0932390350578932i
-0.140818304891299+0.00644545465137976i
-0.111390370070058-0.000164235893316135i
-0.0733984679927954+0.0536657986511368i
-0.0696712501708385+0.0773772155798847i
-0.128161043458371+0.0710097891300011i
-0.168542733031598+0.0304187256543911i
-0.147170415468574-0.011055926484284i
-0.0899986591219374-0.0474998115425165i
-0.00778066159684489-0.0121705779519038i
0.0202208437466261+0.0119142484869583i
0.0340041348490999+0.0668114538927797i
0.0145985699819593+0.128174882181423i
-0.0788141329050902+0.149848388795748i
-0.0889592720517381+0.114361078383049i
-0.0959223368800643+0.0577620453651449i
-0.0823044499889363+0.0411121427704722i
-0.0256602089648014+0.0756366088519627i
-0.0380512899846034+0.151678413089592i
-0.0667685310100228+0.15962593957642i
-0.112621042168837+0.147336657037479i
-0.185057779698887+0.118787418714974i
-0.211562667032967+0.0918416419267017i
-0.191540676718086+0.0145815080186124i
-0.102441672572926-0.0294575699138977i
-0.0637127495394896+0.0183661469894464i
-0.0869147337044861+0.0599856465795398i
-0.0795626822550641+0.0726622153458648i
-0.110478543122095+0.00457253620532328i
-0.108776954453267-0.0132897392078189i
-0.121315880113766-0.0364332939127485i
-0.036073839728784-0.0470928721740181i
0.0576427349696838+0.0343128229140882i
0.0346806625424084+0.0357615925966262i
0.026074205514741+0.0727267043192701i
-0.0664301133086059+0.119234105345085i
-0.0979560465657788+0.0890412732944015i
-0.077754536599258+0.0943409821323536i
-0.0639994980206701+0.055604952144221i
0.00842610553794447+0.0524485523386251i
0.0254949813199125+0.0969707771529504i
-0.0149453913436062+0.15090013065207i
-0.0806443784312253+0.206303602095543i
-0.180333761384004+0.14304518677138i
-0.186079280027258+0.063227642083701i
-0.131890978481137+0.00445812529352124i
-0.10972775030273-0.0236205895773652i
-0.0544455246135062+0.014590451734841i
-0.0668460195775766+0.0751430053596838i
-0.106569800445241+0.128078785388426i
-0.10788793182221+0.073285017768754i
-0.134516139483275+0.0265311845057654i
-0.0882433860813593+0.0355121456179354i
-0.0406209543789007-0.00545003478527433i
-0.031831198818912-0.00910965309737067i
0.0162623487131443+0.0594867588549607i
-0.00868599284707904+0.124285023711895i
-0.0909396882651722+0.162269591996866i
-0.131999988255614+0.131249131389529i
-0.115502653973214+0.0366016067522497i
-0.0640625955236796-0.0304675958407154i
-0.0309459612463763-0.0242529658345441i
-0.00391657408218783+0.0519495977570388i
0.00660627078362084+0.117778035790656i
-0.0779797491048918+0.144473749563545i
-0.121819822419691+0.0825152211627078i
-0.126467062125008+0.0158029982735209i
-0.135792134874032-0.0132494082490976i
-0.0225087139980393-0.0347438230955702i
0.0376901852138816+0.0311416066521295i
0.0272205256352116+0.0963097546645145i
0.00517804465708706+0.147705053438194i
-0.0991136337739737+0.160006140736922i
-0.133180122152993+0.0820119861915953i
-0.101413033030837+0.0322664668235313i
-0.0754487983199442+0.0463862579774072i
0.000619949541887463+0.0696896379277419i
0.0111563721775952+0.112911996886832i
-0.0445553591567932+0.181950965536215i
-0.102741622709175+0.21710502482214i
-0.191919083645825+0.12963230521909i
-0.195055000431628-0.00276189016881872i
-0.119606971499809-0.0310534121487824i
-0.0340565714947219-0.0227816067268138i
-0.0111693662575542+0.032328830783163i
-0.0277525758775453+0.120647453171486i
-0.0700216977311186+0.100303150170726i
-0.137324363723222+0.0250579221230647i
-0.106545241917312-0.0166354965734245i
-0.0659536854951338-0.0333026123526746i
-0.0143790039839181-0.0311981466659585i
0.0410255861541399+0.0412830831459233i
0.0571424501944567+0.12653873319656i
-0.0133881992873712+0.178077302332292i
-0.0987002377550247+0.186690241349586i
-0.146401937261344+0.106559986033755i
-0.170299268030924+0.0472045140858837i
-0.0816552319537829+0.0282321679151215i
-0.0183966693234699+0.0170868445599226i
0.00139459021822154+0.0878122595903781i
-0.0501144834733072+0.143948608315187i
-0.139661093986709+0.14828925925537i
-0.181613215214711+0.127155750211633i
-0.181134501802024+0.0480148107759923i
-0.0975565980053837-0.0279581047967697i
-0.0257656355856058-0.0621010471364734i
-0.00739292398577513+0.0125201411687202i
-0.00421810966813389+0.0695614628396828i
-0.0385019645725775+0.117078966244528i
-0.122939031849928+0.123690043263536i
-0.125144846981601+0.0390730401165642i
-0.0608535007340363-0.00344117640638634i
-0.0335667424619154-0.0130943322747058i
0.0219504435094545+0.0422825255462281i
0.0471392380524404+0.103360912491843i
-0.016104115218713+0.155156890438622i
-0.0947143348287561+0.139240198922524i
-0.136351577005133+0.124640081087293i
-0.127499756394817+0.077810833204906i
-0.110752574775672+0.00261856591176296i
-0.0328877901447156+0.0153971542275447i
0.0293701549910705+0.0520787577803484i
-0.0233203449744766+0.120190217402764i
-0.0732072673600157+0.130779422799826i
-0.156380578464237+0.137550561874399i
-0.163086966330033+0.0823874405922712i
-0.0829557166495989-0.00756154823436381i
-0.0548002869104308+0.01555627261605i
0.0167203195727975+0.071469123571108i
0.0123409904776197+0.129185110306574i
-0.0805768237272075+0.1663203225425i
-0.123757452354014+0.151537072168317i
-0.173745228425247+0.0695417967739094i
-0.152451799058644-0.00524377865504351i
-0.0986643507556533-0.0144970188176593i
-0.0476780149856256-0.00320413776284392i
-0.00310410861988335+0.0497314545842702i
-0.0444108380871805+0.133799372567202i
-0.0888771211721959+0.134217983055172i
-0.156695923776345+0.0651121880701456i
-0.157915857739185-0.00879201273782842i
-0.0725222407885577-0.0812705713317001i
0.023324026367806-0.0391791004805153i
0.0762092960357795+0.065259910172314i
0.0166797959333714+0.127033444464693i
-0.0500660520455243+0.164046716087726i
-0.108822661764341+0.121806630603545i
-0.157710110005368+0.0772724761191568i
-0.0891609615470611+0.0219682965688671i
-0.0179330455620248+0.00785465469963498i
0.00200422610449846+0.0628501489277479i
0.0350937363244444+0.116455817511886i
-0.0308885796014461+0.191902178208751i
-0.11352726603261+0.163720624532128i
-0.165795210695796+0.0938202685822395i
-0.178076590789373+0.0300985337135029i
-0.100708034479626-0.0335101963356181i
-0.0181045332348643+0.00575352553205432i
0.0278137357659399+0.0931969748106325i
-0.0161692655219079+0.145197477243715i
-0.0894196240299813+0.143019284959211i
-0.17109638857897+0.0818808088959528i
-0.179572201730469+0.0314525927704086i
-0.0286081468458044+0.00497992146346329i
0.00320779455595748-0.00160462429339271i
-0.0149833897499058+0.0709232161534435i
0.00538420648868543+0.154726020469474i
-0.0924026244798235+0.199295625412734i
-0.164177670441238+0.157603000601597i
-0.169870165985625+0.0859248032714907i
-0.128443838916628+0.0217360517003966i
-0.07196711765365-0.0294742178245588i
-0.0150660328035696+0.0151224831324494i
-0.0152134077067576+0.0716818108779046i
-0.0805802497790281+0.144933985412811i
-0.122961185816627+0.13554273716271i
-0.163430216836404+0.0193818974486921i
-0.12157174564411-0.0307142448584155i
-0.0695681833244838-0.0539826367344011i
0.00387884078590185-0.0458259821582132i
0.0758427577357832+0.0129843952351839i
0.0137373416234787+0.11401902848936i
-0.0409464521712853+0.199245555755249i
-0.0806481625498527+0.108676048350623i
-0.128209896325975+0.0190725381230771i
-0.0940501079526232+0.0321757047802578i
-0.0183757858715726+0.0341094552102663i
0.00889741082138122+0.0931798630113082i
-0.00912126079196054+0.140274009022955i
-0.102368681965071+0.188197805957861i
-0.181287165278419+0.167387403306101i
-0.171465208428826+0.0652535032437595i
-0.162578074662785-0.00465072047939055i
-0.0985783765827725-0.0481716476216374i
-0.00939613637279571+0.0166834173797122i
0.00784001642746184+0.0537938578175615i
-0.0200202607230641+0.0781524870148156i
-0.0752767473623762+0.119552518146453i
-0.141984043818835+0.0573930708044916i
-0.103450663279629+0.0297562632705727i
-0.0302430427376443-0.003304266210094i
0.0328384404263758-0.00703992737471884i
0.1073033632821+0.0956219042039302i
0.0341893561383206+0.167151108738006i
-0.0509721123834268+0.212587923713079i
-0.105174263991153+0.185824762946272i
-0.160448289136412+0.126366285218149i
-0.107395903536476+0.0441801595635928i
-0.0223500137045999+0.0208327187595245i
-0.0210381245419321+0.103165702392733i
-0.0540711293369547+0.130054915903569i
-0.127900794403824+0.164104167239549i
-0.213474906470333+0.165303102761505i
-0.216947624188116+0.0801574641282755i
-0.196765286569388-0.0509548009411508i
-0.0964615080892054-0.114113888687921i
-0.00844964965295311-0.0311365427468718i
0.0423881439801217+0.0191393155911209i
0.0354061505455654+0.0679728820613904i
-0.0545782087383628+0.12308038055801i
-0.0943987021331359+0.0598773697709038i
-0.0974270894633242-0.0146655755559894i
-0.0475579023848779-0.04011306525421i
0.0228371364596925-0.00309870088333868i
0.0569886833137049+0.0757983595089199i
0.0514745968981771+0.170645250823395i
-0.0422246768164601+0.209818237861759i
-0.135323734996372+0.164624366008513i
-0.147525845617551+0.10536073796556i
-0.153846836286654+0.0159302087952349i
-0.097155511206963-0.0104905387724144i
-0.0141019304241707+0.0488024728776305i
0.00523907063451952+0.112197463210218i
-0.0611833505475489+0.143622375749492i
-0.178468538856219+0.129918385521733i
-0.205315789264614+0.0341483790325663i
-0.14035370261061-0.0504405194841782i
-0.04394126450931-0.0503222210848442i
0.0411233385974053-0.00304340234300567i
0.0586991249330142+0.0936301357570014i
0.00912845520098448+0.149455355530151i
-0.0526492795092365+0.183112084484622i
-0.0888050840489345+0.164095714179608i
-0.132160810260874+0.0957566052557794i
-0.100095791992175+0.0552282439862591i
0.00911479873199092+0.0469174164880358i
0.0477135415051908+0.0987050197815443i
-0.0267615086483204+0.178655454772145i
-0.129420405762052+0.24131803788572i
-0.17541279071495+0.17895032247536i
-0.228563237458764+0.0741087468204694i
-0.209816264623822+0.0147369538923388i
-0.0976296986906037-0.0436272035933892i
-0.0201005423183749-0.0281408186623794i
-0.0303708323802028+0.0365883521576365i
-0.0865892251406347+0.129008767372478i
-0.150073063943043+0.13128949284097i
-0.173813268168758+0.00153161860933397i
-0.112462518765549-0.0762776432355231i
-0.0363784768818702-0.0921427008780663i
0.0516840540767733-0.0633386763091856i
0.0645386707997972+0.0456702472850662i
0.00492173157557682+0.140325950908016i
-0.051069458015795+0.153373397306425i
-0.114242604010009+0.143877903706369i
-0.132470938069783+0.0704240671695333i
-0.10383290201018-0.0226281228914862i
-0.0210493506524895-0.0337923684984982i
0.0162046664954813+0.0369669652259326i
-0.0110814742659982+0.148991393905797i
-0.0506075126804492+0.174397461426766i
-0.166637606308132+0.137227424907037i
-0.203729753656787+0.0439503661598224i
-0.118198626199772-0.0544875595191998i
-0.0465254397737561-0.0479111870355153i
0.00243471296527326-0.0233633911125282i
0.0225076834075388+0.0564777703774958i
0.00204859438556035+0.146405380286026i
-0.0756021729022177+0.163122406022835i
-0.139744691041826+0.119126549775348i
-0.0955495623136004+0.0237913210624326i
-0.0422904246362487-0.00868517736837133i
0.0132198232479528+0.0321132262058947i
0.0480279644349807+0.0986264396991316i
-0.0295277882494088+0.188971069530718i
-0.108051247385769+0.214790925950424i
-0.178812448363091+0.166128173913274i
-0.195299224260551+0.0849538715812664i
-0.127054473536442-0.0142538693085499i
-0.07992905554989-0.00311693202019238i
-0.0226176345565631+0.0757236880128189i
-0.020463881407033+0.117495267453303i
-0.0892978639993406+0.127592090976081i
-0.158276383782306+0.120313047689386i
-0.193327138534246+0.0906013289432088i
-0.151600778542052-0.026295004371547i
-0.0462178055198478-0.0962561060249385i
0.0134312663833207-0.0144862150509308i
0.0319487195075908+0.0759852730860278i
0.030812008102801+0.138508815889409i
-0.0962375837997555+0.151161028701362i
-0.13506679135394+0.1110071690427i
-0.0976017069751379+0.0457806652114004i
-0.0824831318502487-0.0421053445128808i
0.011313371376877-0.00041927117612672i
0.0589734347039486+0.0886884073637777i
-0.0185279284308205+0.165366470786064i
-0.082760345563375+0.209832240782216i
-0.105349586910869+0.131013848101865i
-0.169775009425977+0.0503633179969534i
-0.12854704063643-0.0379255392841519i
-0.050341247610642-0.0486993517148658i
-0.017118816764036+0.00464033605556274i
0.0200146260836173+0.102980658515849i
-0.046775931922148+0.139376501223945i
-0.119946224338891+0.0890912587783931i
-0.164399613210498+0.0952490521219072i
-0.13765958831701+0.0149958782417663i
-0.00613870772018093-0.0454013363019814i
0.0302291721455919-0.0148373777023719i
0.0446770181908661+0.0820271556514779i
0.0550275229705233+0.183699247333203i
-0.0510047471668985+0.170830021962603i
-0.116853335983994+0.0954099577901849i
-0.105867845999279+0.0761046483596825i
-0.087167993334314+0.0456072948587105i
-0.00716816592016554-0.00306629050590546i
0.0280349245000236+0.110317434723908i
-0.0162541911850199+0.220279488335315i
-0.069407282673877+0.23277516282436i
-0.180222210257208+0.196846397071381i
-0.223109420917959+0.0873418307426035i
-0.181307449093364+0.0245309161078142i
-0.09859813529593-5.87166414063544e-05i
-0.0353169255976517+0.00608164135393804i
-0.0378818267024948+0.0939978410628045i
-0.062676173417219+0.136852767031652i
-0.169470014386474+0.12990612903709i
-0.213640675089992+0.0636717774798383i
-0.14293450580143-0.0351718662723078i
-0.0789024272630462-0.0645159732216961i
-0.00628145381570356-0.0512618222838576i
0.0542997981900501+0.0109822680829346i
0.00608608446170525+0.0904149246812779i
-0.0517274475447475+0.128983355539426i
-0.0887129720037858+0.100346676006226i
-0.111066226174913+0.03238145413987i
-0.0169737418663861-0.0218997063995613i
0.0760352783816794-0.0154302277995037i
0.0870437108853582+0.0591434718146776i
0.0538723095889042+0.162293703517775i
-0.00489017265546988+0.207423919917422i
-0.101291439193695+0.181683576477416i
-0.152748836337172+0.128711475903438i
-0.120632924265493+0.0665435594264355i
-0.0415207504315744+0.0336675995987899i
0.0352129752691505+0.0655409988002967i
0.0214472892545607+0.17179594197966i
-0.06318728523416+0.209007632618102i
-0.163070706793478+0.21875595330213i
-0.209134739296337+0.172420394356286i
-0.188568304498692+0.0363560184029045i
-0.102020489732685-0.0126689781692766i
-0.0282413605566018-0.0216709464989561i
-0.011097852790607+0.0603262211319674i
-0.0581799208003643+0.146629138265545i
-0.117519528032122+0.115655193655588i
-0.125079479456144+0.0830949943751649i
-0.16108263831571+0.0192604680486027i
-0.0934476476859782-0.0556169040752494i
0.0134293339686685-0.050923637939668i
0.0563788642074176+0.0167556366210045i
0.0935640459453662+0.129426856720631i
0.0160300177265893+0.192641575905441i
-0.0749568768666406+0.194507019441056i
-0.119802329550693+0.138146345518021i
-0.141465229018571+0.0151221595517219i
-0.0695070952093288-0.000993558079424521i
0.0108035751372595+0.0502984477602246i
0.00957957765790742+0.142968784715055i
-0.0556959017534754+0.225261017792232i
-0.155940044125169+0.215155075742645i
-0.233413414463611+0.1457276520039i
-0.207905910433563+0.047184085543627i
-0.161255405849116-0.00353634872695409i
-0.0940436149621123-0.0429005428049103i
0.00918225692405748-0.0173033736421347i
-0.00867633795824026+0.0708758500465626i
-0.0605236957078712+0.125517327854754i
-0.114267233539765+0.0868883069757047i
-0.173303140729136-0.0141262529197758i
-0.103096758992154-0.0766676580621516i
0.0388247123278527-0.0478950865935236i
0.093442873280669+0.0189866471207266i
0.0920680067214244+0.0863175603133028i
0.0480161157210118+0.191907123249701i
-0.0664581645636577+0.205218461522761i
-0.123923160444432+0.128273576252127i
-0.141110203800074+0.0501312533984713i
-0.0623186083929396+0.00863604310014205i
0.0503672935485794+0.0406112242933952i
0.0520666950732533+0.124789150431834i
0.00605440921415211+0.182282259466254i
-0.0901182995357877+0.19497091751644i
-0.175747466849953+0.180628885614586i
-0.198619869255881+0.0736410971798805i
-0.118802953617135-0.0229581415760671i
-0.0216709330198866-0.00586156647857043i
0.0063685174585541+0.0767636942372738i
0.00407081320660188+0.149069940536583i
-0.0895747506823173+0.183851939687147i
-0.186811472586108+0.187192020814207i
-0.192849026491755+0.102411400682795i
-0.142524136052429-0.00540013760504796i
-0.0814691689102116+0.00520834652375567i
-0.0229854782079353+0.00270187993716111i
-0.0240024927298654+0.0601229820066279i
-0.0871093454535888+0.150650132563255i
-0.17993337348676+0.0900893131449644i
-0.23334268282546+0.0355815398109427i
-0.180740586636163-0.0484315027950344i
-0.112849225041669-0.119303812945294i
-0.0115231718449784-0.0985136936108939i
0.0681335464250683-0.00307652395472679i
0.0467203482673454+0.0877438614851493i
-0.0417439938732493+0.102862989551171i
-0.115782440919898+0.095738251665201i
-0.11580985950949+0.0240257362472377i
-0.0254732721557862-0.0428034510057012i
0.0623588143818499-0.0160449954664919i
0.0789727884307691+0.0868581137507857i
0.0810183048241488+0.182873712885056i
-0.0356106686265787+0.241099782328897i
-0.152108685988295+0.262645760291426i
-0.198249332798492+0.178395396536435i
-0.212058909991242+0.0719049356882442i
-0.110338990703971+0.0383243088986211i
-0.0478046974722672+0.100394961058857i
-0.0560722274655074+0.141819585746053i
-0.0978881641495857+0.153641747191904i
-0.19336093263964+0.16485534515986i
-0.23270989499329+0.0737912298254728i
-0.192790207292696-0.0140828619521218i
-0.147599826824728-0.101559717323939i
-0.0304245703574712-0.112677820894506i
0.0440731776789806-0.00047366213046122i
-0.0213179815408758+0.0748577001307277i
-0.0360923609514364+0.12506231068754i
-0.0870582435461439+0.130490927458242i
-0.125820915045468+0.0347141527396851i
-0.0465770110949397-0.0172673381984881i
0.0160444923321805+0.0106847883006147i
0.0912558942020461+0.0692810755190743i
0.0883389647979696+0.182225251317297i
-0.00229714602088399+0.262282580147594i
-0.10992933531387+0.223399100678884i
-0.184360538684221+0.110601489490563i
-0.150685068681418+0.0371751205855337i
-0.115483085775447+0.0170292266731305i
-0.0645649314738034+0.0545180963297229i
-0.0350438944816898+0.108177263472813i
-0.0766239300873299+0.1389543448525i
-0.160412185849834+0.148208674009243i
-0.23462188226187+0.0593266061149162i
-0.202279161759384-0.0230835231735996i
-0.124519957917767-0.0880899682121602i
-0.0324779190168018-0.0955395012473848i
0.0270086660193725-0.00851524361815067i
0.00444897165685474+0.054270075895347i
-0.0580058936476868+0.114741238106617i
-0.126183719127324+0.094448531728395i
-0.143029058721164+0.0281792620484978i
-0.0786934719086357-0.0721035976116106i
-0.00170479792286169-0.0619452940293483i
0.062159600470234+0.0545306843916743i
0.101850537128017+0.120651186039048i
0.0116009810693088+0.183435620525149i
-0.0991347056234873+0.177184988795456i
-0.144518417148498+0.162959908275607i
-0.138614895074631+0.088065594087638i
-0.0530298686445978+0.0283190201158551i
0.000643396961227372+0.0969585327840762i
0.0125420854343339+0.151132538020323i
-0.0390087880468931+0.188895767257652i
-0.120248896057075+0.207797772468505i
-0.19644435388713+0.145816903351298i
-0.259078559748249+0.0684499042366205i
-0.145861105508221-0.0311221415966088i
-0.0518938241694873-0.0610106821847248i
-0.0270521943943223+0.0335130047584603i
0.0128737516978178+0.0892626343692293i
-0.0767773098419581+0.128318229781965i
-0.128308969533403+0.117967130124953i
-0.131765774055378+0.0522005539456927i
-0.0945489004718267-0.0142152428154301i
0.00259606098050709-0.0387129854148889i
0.0109997463144536+0.0406896954810748i
0.00546541758580438+0.128298882572943i
-0.0351400666674306+0.155710164630206i
-0.0970096439743618+0.164599255479844i
-0.154876487513241+0.13430530032707i
-0.164992043499386+0.0310193147233517i
-0.0794859198834219-0.0153546451430831i
-0.0262812202229368+0.00428370886036161i
-0.0160976510524727+0.0595244507233695i
-0.0434834346822006+0.132445291762075i
-0.125304434522949+0.127331179585308i
-0.142257642853459+0.1058692366126i
-0.108984715618264+0.0114050764877678i
-0.0924821854683158-0.0502447655588282i
-0.00384318178953496-0.0428635373394054i
0.0682173319985093-0.0564153723032285i
0.0750263065739347+0.0945296239991788i
-0.00285831194930331+0.175327659877609i
-0.123012078829021+0.121340548312324i
-0.136081860251518+0.0682805769381892i
-0.0924695957652851+0.0128920218388607i
-0.0367270364242372+0.013982107128688i
0.0154875604684095+0.0413799748474348i
0.0171488538774781+0.147477035747834i
-0.0370076692836997+0.179280726034188i
-0.112493733146972+0.160277003328492i
-0.176659699326442+0.126884866640524i
-0.180473450346539+0.0176949570495469i
-0.0976791520858726-0.0218518391567572i
-0.0133187471128501-0.0145287285733574i
0.029115873091338+0.089061320058214i
0.00360746009912179+0.182287176039029i
-0.0686060224190987+0.195329526248783i
-0.145254012253325+0.177090986970915i
-0.178920694374329+0.0692099672023498i
-0.101578214769203+0.0136823503343788i
-0.0629081285437528+0.0228959285781954i
-0.00768825560614845+0.0672690391622606i
-0.00915239346810954+0.142169773767322i
-0.138830278250491+0.198060533468991i
-0.174036750999875+0.158712586623158i
-0.186103624177877+0.0304195322690528i
-0.178215550597816+0.0068497483833023i
-0.111826411285077-0.0319230060048852i
-0.039972880543161-0.0455834078234194i
4.06459257872524e-05+0.0677611037202813i
0.00207252691879675+0.102049416338385i
-0.0661447772232422+0.0986260734448321i
-0.148224164901015+0.0480061322956858i
-0.126342537151514-0.0252123789105075i
-0.0454871195442405-0.0595592968937396i
0.0326015911388193-0.0257282072374818i
0.0958352642730703+0.0688979331812892i
0.0801734735208531+0.149259650348092i
0.00425678935791903+0.181432394182234i
-0.0839604664242378+0.165853046653884i
-0.149909077965117+0.131733179556468i
-0.0919677287137716+0.0415762697701116i
-0.0236883883366563+0.0367595968597915i
0.0177796345318297+0.0704967995180344i
0.0483135917486467+0.114499699316898i
-0.0176604774184001+0.165807831091627i
-0.129052754799984+0.123906168912371i
-0.175202419843636+0.116161339339724i
-0.151837103437064+0.0328437021788579i
-0.092678430995915-0.0515586360039085i
-0.00307465754786226-0.0123249923773795i
0.0607207406874188+0.0490113079072781i
0.00879356227513941+0.16164297884267i
-0.0831059688416763+0.159933595970775i
-0.143037451691254+0.10473146089729i
-0.169140536568943+0.0884502198163334i
-0.112065355763515-0.00693685313330093i
-0.0649849244980166+0.00348946297228997i
-0.020387531283846+0.0774159482054189i
-0.01554148959729+0.123765252133882i
-0.0810362599397043+0.162854894179564i
-0.144560280969573+0.111021267949769i
-0.189153410971607+0.0641911444469012i
-0.139966895602461-0.0193367287721123i
-0.013610506698533-0.0576106011198459i
0.0466233685143135+0.0202715411362906i
0.0398953597353942+0.0759916572289647i
0.000433972615179678+0.14289222296428i
-0.108635381906049+0.177494015571914i
-0.147351721854719+0.0917311334282245i
-0.128034575780629+0.0138891988641336i
-0.0988946387536733+0.0375140687530982i
-0.0198591381100907+0.0190169275662998i
0.00771754585479324+0.0925538313962024i
-0.0110044280002665+0.176819687953541i
-0.093286514484426+0.154936350623049i
-0.201654362389804+0.135102152644165i
-0.201116588366578+0.0105535345010498i
-0.150371716931106-0.0488020668541498i
-0.0712299037786446-0.0886054238835159i
0.0279723059099471-0.00689681225845267i
0.0287343948131694+0.13824016728928i
-0.0249310574128779+0.107173758444216i
-0.0636984794601424+0.112586836181879i
-0.115438260183128+0.0371815476731739i
-0.0583327345070102+0.00538368107300136i
0.0487191549073287+0.0147212901122572i
0.0773855243438286+0.00872223446704256i
0.0848623379723277+0.14486120250883i
0.0338175177517281+0.20301644098218i
-0.0585340494729236+0.194743189418337i
-0.149246659728667+0.167675971139442i
-0.148630272827831+0.0758765524883621i
-0.0774342108089369+0.0212036019633506i
-0.0217837596397255+0.0550181922458283i
0.0240397401244012+0.110713732228447i
-0.0124457539906911+0.170145593468895i
-0.0847462609546053+0.196285829033002i
-0.167692218819874+0.105088356993553i
-0.192884366459056+0.0393274866033514i
-0.126973220460006-0.0114587149622997i
-0.0548551586523111-0.0348266442117948i
0.00262651808240253+0.0539292290812171i
0.00932231372754126+0.112178834136277i
-0.0443418591653016+0.143323904179877i
-0.114179383642827+0.150834345361584i
-0.157379849012796+0.0783489366145952i
-0.153215317656161-0.00911704867333375i
-0.0714845808692854-0.0216728390710751i
0.0013037440312952+0.0375198485222652i
0.0184715262702708+0.0744799136263055i
0.00420403016638833+0.0869596127984289i
-0.0786499551529791+0.116392027175498i
-0.149382550158346+0.0749705705246712i
-0.0979916877118945+0.0152418428023344i
-0.0526088471508505-0.00945062499728653i
0.0010852156390123+0.0246658710924802i
0.078730583565336+0.11000955442315i
0.0500763049598863+0.143515333718074i
-0.0331058375143493+0.196458756176218i
-0.117650042703252+0.19827143808729i
-0.159945995072227+0.123491450144329i
-0.129378317818177+0.054987445842512i
-0.0698902341468685+0.0456647919572558i
-0.0157542525745284+0.100894922095453i
0.0124946148861234+0.118836560618064i
-0.0566417685988603+0.155695422424721i
-0.15823428735806+0.150063796888172i
-0.167265460024843+0.0794773353698743i
-0.140982598152254+0.0199921222232812i
-0.0928393818092957-0.0654138000974172i
0.0340107425736825-0.0390977139895429i
0.0648781890852739+0.0645190986851989i
0.0286444983984028+0.119527524895668i
0.000714515352363013+0.186713531851204i
-0.0671935745497367+0.185638845402142i
-0.072696652673924+0.101618361289862i
-0.0264400347197357+0.0592231385675845i
-0.0200230354565136+0.084864761886155i
-0.0150810219408473+0.114508203358418i
-0.00313505144088418+0.193862154405664i
-0.105747393628388+0.259472538795319i
-0.195996671150903+0.203594766668489i
-0.230162576204932+0.0949140144862564i
-0.192208076793772-0.00681533395251309i
-0.091005832083573-0.0364691767427592i
-0.046913648607511-0.0273184702339381i
-0.0390104123079361+0.0213607969080829i
-0.0843926090169097+0.0823933292743301i
-0.12608324073396+0.0883376683304001i
-0.126893163419053+0.0243991536011955i
-0.0883947003884304-0.0438761556321896i
-0.0141389330553361-0.047387872338835i
0.0472040412524921+0.0213513491626142i
0.0757919663259111+0.095672480681437i
0.0296273726360916+0.136178643253457i
-0.0828351837458133+0.20355277853752i
-0.138459963988052+0.172987891600283i
-0.136751756027332+0.0825152897456769i
-0.125364525313846+0.0323217694591533i
-0.0622429053113846+0.0255804759609621i
-0.015396415178124+0.0634842276495239i
-0.0417063695495821+0.125980054426055i
-0.0971772766451744+0.157983012980679i
-0.13742032853434+0.0989074300206172i
-0.148921174684526+0.0277664014072066i
-0.118419625878909-0.0471265311814399i
-0.0474456201277238-0.0369418495732692i
0.0677176170431886+0.0347531474936819i
0.107963413491604+0.108770731133299i
0.00685166194738032+0.193029167132072i
-0.0661162486465405+0.19669650151164i
-0.100393740593057+0.155350849262519i
-0.13167829596484+0.118332480968172i
-0.0841797682310866+0.0791438631862444i
-0.0143893332698378+0.0864894083692506i
-0.0150433907035935+0.138116513993707i
-0.0631430782288851+0.171384260637858i
-0.152554664343456+0.180743932783107i
-0.203085644704462+0.133735183371466i
-0.19705760128094+0.0563140370592987i
-0.172882790369157-0.0200113604236018i
-0.104241487495836-0.0513095869977195i
-0.00923291812751756-0.0207257369164269i
0.03919475379858+0.0238087016878256i
-0.0257061766260525+0.107014439218825i
-0.0655761586087759+0.114430596557354i
-0.0659895983384278+0.0535439744312171i
-0.0759701792032848+0.00959661345426201i
0.000398201314920248-0.0317688089998783i
0.0625894095762911+0.0572405507157248i
0.0584915122580928+0.141284631668088i
0.0188023108584926+0.174097602249072i
-0.0733887109632896+0.230113012781019i
-0.153872774417642+0.149769375927095i
-0.168174602298454+0.0407762258771922i
-0.11398068871283+0.0440789632223202i
-0.0567835575268234+0.0470908543697194i
-0.00498211681783293+0.0709826976687377i
-0.0184708906136017+0.132008790517883i
-0.0837186327393456+0.150898822852435i
-0.134995920254793+0.120354132477502i
-0.144939499455343+0.044227872235164i
-0.0838124087321196-0.00530094775592911i
-0.0418152375863598-0.030939547975836i
0.0211217157762372+0.0299773719264064i
0.0377814979930924+0.114573113536813i
-0.0455169616807047+0.156576692030406i
-0.0970392242852803+0.153109536685001i
-0.12738951600617+0.0803701727370225i
-0.153824176768845+0.0549972593267604i
-0.103194328914693+0.0309825280070367i
-0.00382526157347616+0.0307005034099329i
0.0284462181907816+0.0751234493342423i
-0.0287284531902767+0.131241636154212i
-0.0708317841024395+0.149669526763595i
-0.112240323446162+0.105296320731424i
-0.151873607537286+0.0358478268966475i
-0.0801230159854808-0.0021899895599366i
-0.0405067999807685+0.0545007991067985i
-0.0104377481597065+0.0860589322232615i
0.000374076996152808+0.149230368238759i
-0.0682995233074552+0.215709753579625i
-0.117303940066417+0.171410430116288i
-0.167326804859983+0.115716023234406i
-0.148254999826551+0.0298685521841009i
-0.12114861220994+0.00869094522795566i
-0.0621238620599269+0.01698342665888i
0.00652766686230154+0.0643308001532133i
-0.0568797878118233+0.139290106884431i
-0.126955293466789+0.0956419509776232i
-0.126081827949887+0.0684333252205558i
-0.0881412080789239+0.0215344377748098i
-0.0511338920325379-0.0298239863216932i
0.0101739602720097-0.0124037974844645i
0.0578348364150083+0.0268976922795769i
0.02665863201355+0.0947898396805012i
-0.026630460577115+0.17890527863316i
-0.0978109011987457+0.140212288891326i
-0.121492400228048+0.088391134059783i
-0.0744757010323729+0.0860263877939991i
-0.056799187559929+0.0252555126423555i
-0.0277924621380146+0.065731593697206i
-0.0384598232677559+0.128120019618115i
-0.116038914552391+0.149050693535247i
-0.163972597467265+0.123313242103649i
-0.157735623970013+0.0314553554179583i
-0.105087116145904-0.0503973051092296i
-0.0399290357125826-0.0948732328499455i
0.0366480787594554-0.0459871702124401i
0.0549855032228636+0.0489985850767079i
0.0426406241127062+0.113977948649854i
-0.0041634434549592+0.132436979889879i
-0.0770435684676266+0.0910777933491266i
-0.0577609084907152+0.0502907493031808i
-0.0214040752965098+0.0570439091231138i
0.0329872295364707+0.0665600013867143i
0.0469154043421288+0.132700899090693i
-0.0510328697279348+0.2257030809818i
-0.123635504607036+0.223582280094235i
-0.182700155782188+0.174355878948221i
-0.222840314493444+0.0903925961697351i
-0.207788310805372+0.0242739670832981i
-0.155681170846315+0.0182230202050929i
-0.114849760607346-0.0144422242628021i
-0.0831239714842839+0.0221571438765635i
-0.0837953403927197+0.0628677818060483i
-0.135078377861797+0.0435835448908941i
-0.117638283549526+0.041535939838812i
-0.114124212351989-0.029617647396624i
-0.0234661895947033-0.0722800127759992i
0.0476074238488362+0.00517850424873682i
0.0337387272512152+0.0590373300320299i
0.0297930096070009+0.111147700586092i
-0.0627805415676987+0.147607715548269i
-0.0895021733048929+0.109997885798734i
-0.125812948354801+0.0872602575998703i
-0.089199914523656+0.0380843554452225i
-0.0120291148202605+0.0374078918100698i
-0.0228803959279846+0.0783292021010991i
-0.0293730004799592+0.117744310093643i
-0.0846889817279672+0.134935863758758i
-0.12653494407675+0.102587833434904i
-0.107170722716173+0.0580446380037908i
-0.0680374951724521-0.00909436833692412i
-0.0442142040096259+0.0127174898292817i
0.0199665238692243+0.0324433152785057i
0.0156769859384169+0.0985605547286518i
-0.0219957334263338+0.183938956271388i
-0.0571548482725511+0.161697794640592i
-0.113916478146975+0.126801982150147i
-0.0933770733252516+0.0603088441044971i
-0.0646021623322414+0.056862334122204i
-0.0242932601278883+0.0565961528026383i
0.012107768524864+0.102070936413338i
-0.0352201195942898+0.183122286271447i
-0.109312328636013+0.140212177485939i
-0.149742458924764+0.0838125795724523i
-0.175588786254075+0.0161738975533997i
-0.100714902843591-0.030303548403416i
-0.0318019779226353-0.00926183128885399i
-0.0135715362224319-0.000773102494963611i
0.025228490647006+0.0563672927387581i
-0.0169213038107141+0.11032672866128i
-0.0838582289324323+0.0810033348489188i
-0.0754839587701843+0.0835578172645055i
-0.0460248542031329+0.0300459934849832i
-0.0359200880877112+0.0336721192271963i
0.0072243838402521+0.105915292643681i
0.0266246885022319+0.127009555436283i
-0.0311954228875062+0.191077304453506i
-0.0974021580159329+0.180392085729439i
-0.126279938656889+0.115948544573902i
-0.127004655991591+0.0348663559765865i
-0.0966693346156295+0.000212857659705685i
-0.051139926162861+0.029738673922571i
-0.0182093258953197+0.0511919166111352i
-0.0296338171866051+0.0934458452731887i
-0.0797121368370468+0.114605932169072i
-0.107636661631531+0.0999147285884895i
-0.0944077799117647+0.0289641011764524i
-0.0653149836020337+0.0187338724789084i
-0.0422686034170217+0.0323200874192338i
0.0089438303571497+0.0324139237635813i
7.39244885826829e-05+0.131521062175178i
-0.0460332956490255+0.161599006606659i
-0.10376909520987+0.137901837676621i
-0.146221061897934+0.0853859753803672i
-0.093035205023081-0.0160597143491138i
-0.0889952734856965+0.00146971541833443i
-0.0444622860998602+0.0603056542659308i
0.0158788105874749+0.0596572034296378i
-0.0262542523305093+0.0875162382919535i
-0.0579571229832107+0.0784812045876417i
-0.0586744153592315+0.00286438524694872i
-0.0316807687911338-0.0036317007418366i
0.0121449765841898-0.0192993029880533i
0.0593162650429102+0.0267401238138762i
0.0607312461299923+0.120898425560653i
0.0319181634309586+0.161920926238781i
-0.0285775450924307+0.191020650901962i
-0.114066837774918+0.173307574851731i
-0.148417658364215+0.14108795181779i
-0.143210979012469+0.0785567703167556i
-0.0920553940729036+0.0717600067005633i
-0.0542223035256567+0.0928588394765086i
-0.0794640658223823+0.12708623293167i
-0.112424391263566+0.161338716049988i
-0.135277311031166+0.0868571883088658i
-0.163289035443952+0.0214626099043311i
-0.126965253260718-0.0135361273264342i
-0.0484186128038882-0.082555926551857i
0.0145984868587976-0.0577427848282936i
0.050251433189111+0.0216814771109472i
0.0107289113182259+0.063817861897644i
-0.00567251063930174+0.118653793795543i
-0.0320494631145315+0.111879028630772i
-0.0924349841209651+0.0804741300299454i
-0.0157850475329128+0.0296831393742561i
0.00891678376273945+0.0510673313768821i
-0.0302408702070208+0.127181504922605i
-0.00944508065568433+0.174282222688835i
-0.0745406097673617+0.200227978787798i
-0.123669346799058+0.130940677290969i
-0.119285300281594+0.100726121679019i
-0.128882177582202+0.012017217350393i
-0.0611492906134091-0.0259542594595432i
0.0072433621315866+0.0505079473838407i
-0.0302464242618398+0.0390555035026259i
-0.0420886893929131+0.0642812949988266i
-0.0432520874642833+0.122729575113387i
-0.0676702123569135+0.0734811214077072i
-0.0420441951562276+0.00126065902254427i
-0.0189633720134262+0.0454734289678026i
0.0116484534983869+0.0655780296955474i
0.0130126346142823+0.104241569044154i
-0.0384445265950803+0.183238572740945i
-0.0666841422454569+0.163854981542197i
-0.139173385485116+0.155828476790299i
-0.154298460505119+0.118702788018865i
-0.120528910761222+0.0514375987651571i
-0.106616189177417+0.0253215591513825i
-0.0490102300142487+0.0287866460464975i
-0.0447499024342377+0.108175593861964i
-0.102902254552129+0.0892140117516023i
-0.11336755735991+0.0200882265206691i
-0.0629248784979465+0.003565772100319i
-0.0265215796966837-0.00269661001874251i
0.00436000392023174+0.0242130448575494i
0.0342054497279031+0.000512297750687014i
0.0639002064878243+0.0872826072904696i
0.0353793460027178+0.1650244965586i
-0.036302207964661+0.123213491503729i
-0.0661823519072643+0.130985201254732i
-0.0435883547655213+0.0924318711295248i
-0.0165842332128097+0.0668771858225646i
-0.0391333355913813+0.0915704806464508i
-0.048952998545731+0.0994632770945874i
-0.0374613568659172+0.125546457488771i
-0.0781665021697402+0.134708423943557i
-0.0918976666023181+0.0767831619058928i
-0.093169453718103+0.0293609663322393i
-0.118190029423183+0.0397669713294474i
-0.0645507908106356+0.0305060322638126i
-0.0203346195788055+0.027648641371876i
-0.0275296389436838+0.0772062225786112i
-0.0491523690558415+0.0935164371929281i
-0.100644560395205+0.0742031141522689i
-0.11903957250579+0.065878684022893i
-0.074357099743166+0.0118309441179459i
-0.0633749731171802-0.0143863439495635i
0.00490670310040542+0.0541095795728898i
0.0418098142755287+0.0881527142791195i
0.00207166721466811+0.0829325148345549i
-0.00146708969162667+0.146769991533885i
-0.0747438413866318+0.138530700678718i
-0.0726081453310089+0.0390449440195146i
-0.0197619463647719+0.0671951836395352i
0.00443708689197395+0.0394110493230684i
0.0071319846038741+0.0475145388621119i
-0.00112973201024662+0.149098958648631i
-0.0197628009988288+0.133863122883671i
-0.0955165184574586+0.135899230682449i
-0.136118309380139+0.0986623455708826i
-0.114156763142999+0.0847361746783919i
-0.0410573456081922+0.0896180558160738i
-0.0303524045643175+0.0939895676771183i
-0.0412740045255539+0.122373984846375i
-0.0650663610951139+0.137329863829007i
-0.12775590191498+0.103465357792654i
-0.140605842362617+0.0529337282733125i
-0.137723634989157+0.0661468612016758i
-0.0931713107445746+0.0304948761649721i
-0.0178248579586656+0.0423628207913547i
0.000682053631287113+0.0368972920885545i
-0.0125858726635729+0.0540009961346726i
-0.0182180231443912+0.0706073057972213i
-0.0216947935716836+0.0839394985685962i
-0.0127351409231386+0.110565663782352i
0.00116026288783961+0.0554973597287518i
0.0520222119626201+0.101472934811972i
0.0520365456021424+0.134228487476413i
-0.0109855201144041+0.136768037588124i
-0.0682161810573905+0.163863439656878i
-0.107440172169742+0.171176648675856i
-0.127519844468901+0.131648968171756i
-0.110785822883033+0.0826489057709595i
-0.104473438298877+0.0557488998686161i
-0.0893055095656565+0.038602158963216i
-0.035589654022476+0.0757978909838108i
-0.0664548051524129+0.0824994651449383i
-0.0796599545024317+0.0752043263611138i
-0.0979512666479144+0.0690393010064872i
-0.089130085508783+0.0468163201950217i
-0.00455064761262203+0.0326116402539452i
0.0113852181639146+0.0631154703007272i
0.023903093511934+0.113565525958417i
0.00105920890747294+0.118251869276277i
-0.0565004644571001+0.131253769416642i
-0.0819097415347312+0.145347304394252i
-0.101687235644539+0.138543026919433i
-0.0898448425171828+0.105794555118155i
-0.100493675574485+0.0803163231366926i
-0.0804704671241032+0.112776610064006i
-0.0819088769786441+0.118195886752813i
-0.0937953909399983+0.107946731469117i
-0.0859047568223663+0.0726767117086376i
-0.170520484968413-0.0117999061724715i
-0.121056982205051-0.0241759576214438i
-0.0212848390485852-0.0237945114088834i
-0.00991868564334584-0.0114113326155657i
0.0218456716236602+0.0373598236110883i
0.0395768640337314+0.0915845479362579i
0.0090783876736158+0.125482523115914i
-0.0241583315232075+0.106092639730294i
0.00829951784989527+0.115856727766949i
-0.0336014643713131+0.140748148244915i
-0.0509787272906051+0.152469256024634i
-0.0108650234600374+0.159029401531887i
-0.0612912627162183+0.187338461881531i
-0.119587503201296+0.183129975294094i
-0.178057614726319+0.136785942652845i
-0.172954196021303+0.102894553877432i
-0.178908409551466+0.0653581365872658i
-0.162264334358739+0.0391401126009935i
-0.0981973080216273+0.0307295193247665i
-0.0816448345197316+0.0706241934147005i
-0.0896835490689095+0.0782456094319221i
-0.121628493882043+0.0446257691101385i
-0.0471048281312524+0.0417415364889771i
-0.0341101404207972-0.00685727500047313i
-0.0326766042301062+0.00632853070843678i
0.0309572506202424+0.046665157826047i
0.0188919614512366+0.0597392357621942i
0.0190339921144746+0.110829440186002i
-0.0358677713842753+0.10893339748792i
-0.0343204275785817+0.121131879159505i
-0.0360113724921674+0.106244482552421i
-0.0890877883158393+0.0840373748552794i
-0.061754831137489+0.10506423027597i
-0.0579615447083558+0.112445659664854i
-0.0766564944301229+0.120005238554342i
-0.0946277695505039+0.141209648082973i
-0.0894488895976246+0.130118371460154i
-0.102923380667096+0.0612990447949799i
-0.114275231450449+0.0369014581354693i
-0.0477104179863391+0.0422987181001742i
-0.0306607110421191+0.0436209720869679i
-0.0414131288901993+0.0680780065230155i
-0.0401383223817272+0.0845842841241035i
-0.0935843579469828+0.0893382115316686i
-0.127986749799423+0.077915747141779i
-0.0940591761156521+0.0280407611611524i
-0.0531474987889654+0.0337104814296521i
-0.052896643861597+0.0770255699207086i
-0.0199147664839471+0.101334236710754i
-0.0040178158828267+0.0914444582841014i
-0.0518285221535491+0.122364752198137i
-0.0622524125891554+0.119960835915812i
-0.0799108531732432+0.0878725337518944i
-0.121887594493372+0.0990543754885289i
-0.0838428237697901+0.0233001046512213i
-0.0296637978364676+0.0946193433831326i
-0.0657252023054229+0.143743654179224i
-0.0868823536215419+0.106906420194195i
-0.103547630999016+0.138203247631056i
-0.128163788656695+0.0669968403719211i
-0.0861720166581487+0.0769960205086653i
-0.0592877606305304+0.0903793979740294i
-0.0548244313154695+0.0498523857349194i
-0.0717508581976296+0.0622819455061761i
-0.0665385060477963+0.0589445192130178i
-0.0311117232877043+0.0948929698518713i
-0.0572656504523805+0.0625923634363668i
-0.0560689764784493+0.0453492229192279i
0.00897071396951498+0.0770246977963305i
-0.00628357738820267+0.068947646035104i
-0.0278424574855307+0.108090629894303i
0.0197531836901467+0.136155141869551i
0.00146389023376003+0.151217732832253i
-0.0563306037441406+0.146138025279246i
-0.074415827483876+0.118834960951552i
-0.0714066243821586+0.126683630113279i
-0.0985616225908943+0.147218888890935i
-0.0765690180901105+0.114578823273189i
-0.0911677925680532+0.132388212293023i
-0.16010317595882+0.121507302539544i
-0.136416101383051+0.0595300766815727i
-0.13690496874206+0.0499773461614496i
-0.121866148349782+0.000304629364693603i
-0.0999114835435228-0.0121446737289903i
-0.0627865047977749-0.0199577738125863i
-0.000358043314427575+0.00395888304711024i
-0.0282864330480725+0.0284327897131615i
-0.0111639809932584+0.0188870365645985i
0.00264857213729632+0.0153169373639387i
-0.021233073069221+0.0186243350016717i
0.013466568475431+0.0846877755493563i
0.00409175961219831+0.0887960854216427i
-0.00518417741741607+0.102348820004143i
-0.00540616344523724+0.13382684322364i
-0.0377648132078688+0.143855087823058i
-0.0666587948052249+0.15385354719957i
-0.107335719118776+0.125628168650117i
-0.109517850327299+0.109796910249954i
-0.112662871027703+0.0951549905249947i
-0.109446756777011+0.0944323660269222i
-0.1219984659862+0.0729431143850707i
-0.100663313227033+0.0661206228735399i
-0.06359091362042+0.0627953042971209i
-0.0707044525737879+0.00329193416031016i
-0.0305032367229579-0.00929215232010807i
-0.0489964112277222+0.00919765586646694i
-0.0206371354082996+0.0173568127504027i
-0.0285937021007757+0.0441762795909095i
-0.0159140084420485+0.0572002987600382i
0.0294891872028722+0.0532273072316788i
-0.0411317304358024+0.118194002321343i
-0.0197894803777642+0.128816030040228i
-0.04289032966935+0.0954962478776094i
-0.0323454799634651+0.114157421931282i
-0.048409403205417+0.102050232921615i
-0.116474501028247+0.0785969517664014i
-0.0706970160145738+0.0694385181757716i
-0.117919492082778+0.0811281415474971i
-0.133268990276638+0.0528315263214222i
-0.0604156287009496+0.0418495718648185i
-0.0437257665822643+0.0485515117364741i
-0.0399011077546918+0.0587387141150267i
-0.0340559842743282+0.0643295282579043i
-0.0150513052650511+0.0362762824029358i
-0.0139235043195074+0.0427904780735918i
-0.0419853882314588+0.0701218227773292i
-0.0131410789722352+0.0855219280624794i
0.035797475126422+0.0680773349398186i
0.0147508729324685+0.0820471904937238i
-0.0301966196547973+0.122654371328864i
-0.0189874774438242+0.13973723377377i
-0.0457990596552463+0.145729784704354i
-0.0318729549147352+0.155550824616576i
-0.0328442760527614+0.141685333454036i
-0.0994079699410769+0.114473313822021i
-0.0681083167968459+0.0937894712713993i
-0.0770942893312755+0.0735379921346987i
-0.0855576385686424+0.0708114465035654i
-0.0700502970566758+0.091111971602012i
-0.0865203744937063+0.0867062794669514i
-0.0867900167594748+0.0452279652604865i
-0.0882592184925834+0.0421368398021788i
-0.071726181442721+0.0367247950283591i
-0.0354595538831129+0.036623418732986i
-0.0404878170514379+0.0294190836990776i
-0.0385266001764238+0.0270516778528558i
-0.0393994124988945+0.0585149607816298i
-0.0600601673706664+0.0602208045164482i
-0.0272221895699364+0.0782270516141152i
-0.0167012346339313+0.0767866262504809i
-0.028991021311987+0.0708905477260788i
-0.0347205201703122+0.101374581542183i
-0.0293825020859763+0.11141397619842i
-0.0709958383141992+0.108640115477338i
-0.0559399573153786+0.11735521372383i
-0.0266640594223258+0.120725019926601i
-0.079535471993243+0.114191194901172i
-0.0606796622278568+0.110011338493002i
-0.0906043797574474+0.0746934845501265i
-0.0924803884922683+0.0757076160140831i
-0.0613521590641173+0.118964252814137i
-0.11349013460063+0.0997137789397185i
-0.100997649241337+0.0713365723716451i
-0.0992215104664737+0.0872145462439618i
-0.0959540566586685+0.0713314967330309i
-0.0644233952298265+0.0509349869254425i
-0.0983109537966123+0.0526311103373174i
-0.0467757419942832+0.0344272909829225i
-0.0175141457304421+0.0370596387092137i
-0.0595432636718325+0.0511745967257209i
-0.0414669774894548+0.0878691378602951i
-0.0463350879581653+0.0677638929828086i
-0.0415521665978101+0.0478503844823531i
-0.0252127634755077+0.0939022278923715i
-0.00215581816271467+0.0621816683275693i
0.00169827887230004+0.105800415367078i
-0.0296373073765158+0.145880908293434i
-0.0323716113937588+0.100851301769638i
-0.0260780761086951+0.117484941335959i
-0.0495934300605267+0.12779271575242i
-0.0602418336128206+0.116239449053897i
-0.0449567341242056+0.0885880310535906i
-0.0660920694420235+0.0962500247591297i
-0.0797685479375359+0.0913050992746831i
-0.0755163336338275+0.0651004328409095i
-0.105041838590309+0.0470606439867227i
-0.112800331021259+0.0339434627629956i
-0.0696421522325487+0.0613815962400822i
-0.052488198849084+0.0259609691926595i
-0.0454982481094204+0.0315215424626104i
-0.0199661804531121+0.0618417147294297i
-0.0104666212522073+0.0264655329822974i
-0.0300247800085381+0.0752136609662175i
-0.033482288998451+0.100923179349219i
-0.0132840291419256+0.0834520582535511i
-0.0294470570697194+0.0871564521646465i
-0.0455401022302676+0.0857220892776514i
-0.0360608092129913+0.0929303175019727i
-0.0331503244826896+0.071225636454787i
-0.0639365416809462+0.126343172756272i
-0.0520537200575803+0.124061373754719i
-0.0383915619431117+0.0693436276824435i
-0.0895161675463331+0.110405589812595i
-0.0794803278188452+0.098270762582897i
-0.0626514585836785+0.084982437075249i
-0.0575702456091116+0.0819371112727091i
-0.0508172030222816+0.0524081971238253i
-0.0608071346524765+0.0630927907050717i
-0.0538759997614102+0.0748411065805518i
-0.0440670900819017+0.0740499166492222i
-0.0281279025230132+0.0596194493018445i
-0.0626955065599893+0.0750644917283822i
-0.0614884813058436+0.0933197183069782i
-0.055166643514651+0.0625027056378846i
-0.0463109286795243+0.113885892393743i
-0.012742874191857+0.132883459235071i
-0.073080551429867+0.0686320255873183i
-0.0558217109865597+0.0826443439151163i
-0.0190797424763831+0.0834756525989363i
-0.0391422444268586+0.0638360869761271i
-0.0361653136669964+0.110730742555816i
-0.0289070591944782+0.125051742320042i
-0.0184918704023615+0.130807592662754i
-0.0235600830135368+0.118689766486456i
-0.0479673520932298+0.0837214655327479i
-0.0815059904520589+0.108132516900252i
-0.0583143336464916+0.102046258515829i
-0.0268420161613939+0.0892218071772169i
-0.0776300626296207+0.0869694271430695i
-0.0709871733774848+0.0866548531225419i
-0.0446161489469969+0.103232604152706i
-0.0837453212473306+0.079131852912487i
-0.092576101361619+0.0491112539686588i
-0.0805192947162966+0.0493917785927181i
-0.0431130914342037+0.069181694734904i
-0.0432291718465733+0.0538256386065194i
-0.03656874099332+0.0390974330135187i
-0.0297557957729905+0.055499339763942i
-0.0664352012626069+0.0688290140914097i
-0.0528809229094463+0.0937442641050213i
-0.0152882207229464+0.0773071866852789i
-0.0103449936635669+0.0765277570993412i
-0.0287079726120467+0.0655077206864238i
-0.0389806993896006+0.0829708698924872i
-0.0523283801408413+0.105922384389067i
-0.0592272070045659+0.0668953282257815i
-0.0557281201868398+0.0914755976763337i
-0.0510671431237211+0.0895741286072001i
-0.0383722423317829+0.0783527255627097i
-0.0746034782603651+0.0384086716520017i
-0.0702257083966604+0.0501637128266978i
-0.0438600485410679+0.112208710480904i
-0.0764493052492023+0.0816482430544112i
-0.0662006207611069+0.0580454908238851i
-0.0695008792147854+0.0225210389478393i
-0.0419530208645187+0.0600246659041196i
-0.0337234088297283+0.112070183384517i
-0.0199258645870398+0.0881149497998935i
0.0164032178330117+0.0751063318825367i
-0.0702280497912483+0.119503050497407i
-0.0558042180911494+0.143807425343609i
-0.0325000765405783+0.108560766687758i
-0.0500219932036338+0.125321119002803i
-0.0187656592459197+0.108179758503057i
-0.041810810691707+0.11254738228151i
-0.0693277773161136+0.120304588137656i
-0.0768646226987542+0.0998344178547571i
-0.080040559808031+0.119845055209134i
-0.123962428413632+0.080944594144703i
-0.107362980532207+0.0619588747828002i
-0.0942414460343587+0.0519680315666607i
-0.0650529958061561+0.0374314850052742i
-0.018718598266088+0.0378148996298225i
-0.0430666879333443+0.0468075630434086i
-0.0452210815774344+0.0558475390839242i
-0.0349402668238301+0.0558874137428749i
-3.52167298323321e-05+0.0598049628089713i
-0.025589648329066+0.0376908533067947i
-0.00157209388786052+0.0688350378239511i
0.0459338887341417+0.0783432867301853i
0.0110488472547173+0.110415031097694i
0.0201385516282001+0.164250155592653i
-0.0168024406377856+0.142542194724978i
-0.0636091697295372+0.138185454597669i
-0.0797965896063812+0.115323960380778i
-0.0843787074684352+0.0938233943016117i
-0.046786524230747+0.106812506221177i
-0.0405769218815932+0.124914579419432i
-0.0469871076312438+0.123055576821361i
-0.0777269111535575+0.136048024077971i
-0.0954589091593602+0.0825447000277984i
-0.0760894731159477+0.0324371989152705i
-0.11808625613763+0.051626423673i
-0.0854739687028658+0.0363351663057866i
-0.0108424653635158+0.070651676520147i
-0.0311150453656529+0.0717591394315945i
-0.00667381660850882+0.095575003848446i
-0.00438668348153252+0.11110285689465i
-0.0650776107620755+0.0672837984974329i
-0.0604445833110835+0.0658206921929841i
-0.0342405277501408+0.0831139714487383i
-0.0311543709005167+0.0918219782697536i
-0.0354381265605237+0.0871399850907744i
-0.0534678456983822+0.142057773967517i
-0.0545314818762853+0.132166138093025i
-0.0934737513048149+0.078588408586978i
-0.125690524000651+0.108108432878943i
-0.0839913622918325+0.0726093962045395i
-0.0576916553992974+0.0646034681268507i
-0.0328203062139823+0.0890555987594916i
-0.037746592322381+0.0758544386765279i
-0.0373751334022261+0.123845079834686i
-0.0418533198947528+0.0914548027417413i
-0.0520772606191624+0.03705329853857i
-0.0276742713324261+0.0647665662926878i
-0.0239065439284601+0.0718483048330679i
0.00285248245579766+0.0598895563912666i
-0.010983361783375+0.0943574504929376i
-0.0308041415790857+0.126759336698981i
-0.0420106810436728+0.117300269177525i
-0.0417954680933444+0.124480652417693i
-0.014601550905016+0.101933703451403i
-0.0377162332646299+0.0979230683662297i
-0.0392792492553636+0.131395388016278i
-0.0216967839259817+0.137038404341946i
-0.0377856239442878+0.163202171578417i
-0.115223467787778+0.136090887539517i
-0.140809374512851+0.104522929381038i
-0.122266499312087+0.0649259837642288i
-0.124233323482376+0.0220783324824256i
-0.0822687359728213+0.0134037890534721i
-0.0435433485963741+0.00992788714818888i
-0.0182563076067367+0.051330379713984i
-0.0314057747480486+0.0636767411576964i
-0.0707127656155627+0.078547203686433i
-0.0606201459574399+0.0102845696800064i
-0.0281013690298603-0.000856570120408854i
0.0195722620497778+0.0241587929126937i
0.0300574306601218-0.0145295389015889i
0.00759113615084116+0.0725064097217053i
0.0209358377170099+0.109514974938154i
-0.0132741636601219+0.128477630877677i
-0.0340163915091301+0.136967335977335i
-0.0303749295538392+0.0578905570765473i
-0.0464884703317696+0.0717649815759244i
-0.041789403346737+0.106419020462168i
-0.0452509638230713+0.103951577809231i
-0.0844963654120788+0.15231521250113i
-0.0766897997771305+0.160492723115863i
-0.0975375900304841+0.115333769350238i
-0.139667502933243+0.0853294009713757i
-0.0729119403193275+0.0582992535212213i
-0.0765804534126977+0.0708457203048068i
-0.0808434765411158+0.0683925295997219i
-0.0800350661649493+0.0507385811396412i
-0.100552737014403+0.0686487111588395i
-0.0993827464790949+0.0495877179206776i
-0.109509982482517+0.0291830214200508i
-0.0820276705599467+0.0229172424315148i
-0.0500164890378993+0.00200335086416355i
-0.0107750362961958+0.00932742901641486i
-0.00607996270047979+0.0262794878952063i
0.00693634558367741+0.0598302094492296i
-0.00712037537054331+0.0971505890006084i
-0.0569712780019438+0.0843824581872114i
-0.0557287600494981+0.0700510127788078i
-0.0174246088472979+0.0693007260048705i
0.0331074709756123+0.0857633055430036i
0.0287400313720881+0.105662225092828i
-0.0113837470420287+0.119953498928826i
-0.0475039307154603+0.149269512316355i
-0.0647420400700199+0.167910682066565i
-0.0672767091842966+0.148897849840837i
-0.0447761755270366+0.0803879208473224i
-0.0153298035774216+0.0824784573797422i
-0.0369630659607259+0.132107017629605i
-0.0583577462152063+0.122202100747398i
-0.0751523163473909+0.126903978932681i
-0.0848969677548745+0.117751708553064i
-0.116830132571309+0.0786258063678859i
-0.104748930376124+0.0488291110868537i
-0.0620450142207145+0.0242668908804729i
-0.0880854123321503+0.0365428175105168i
-0.0411478699432104+0.084021190312956i
-0.0433381117184207+0.0866600741903931i
-0.0753179988267498+0.0895681792993538i
-0.0723657210358907+0.0864214627904616i
-0.0885569919869042+0.0217081356226247i
-0.0410742973092696+0.0219167841036764i
-0.0290524631203594+0.0173136684662227i
-0.0137070473040291+0.0318972783652183i
0.0168146669330913+0.0896146839170377i
-0.00505125409559235+0.114784625311162i
-0.04649552594953+0.132592759200271i
-0.0563795184388278+0.0859727515465069i
-0.0308383608108786+0.0839897410847737i
-0.00873561914935075+0.0810399241473027i
-0.0224836317423295+0.0612180393717202i
-0.0266562062126124+0.123559014191804i
-0.0254806078200738+0.143335059285927i
-0.104825308418618+0.114945315571292i
-0.0966819709854798+0.111149424535901i
-0.0441013405403304+0.0947050972409794i
-0.0583685333362883+0.0341169844503619i
-0.0111632581967715+0.0617991761666637i
0.0335383145436994+0.105033265446336i
-0.0145695100352287+0.11566474845557i
-0.0662596403584821+0.149539042078797i
-0.0814113910111695+0.0894983843765252i
-0.0914068214660387+0.0630076414407303i
-0.045413732301157+0.0455179591368837i
-0.0206734063338186+0.0269413254518908i
-0.0031907168373404+0.081778470602521i
-0.0138636101323075+0.122195043073805i
-0.0662984715173024+0.143943298851517i
-0.099410330475309+0.112534612806332i
-0.129979102641115+0.0747960227749957i
-0.0855928419744444+0.0456720499986043i
-0.0951240828339302+0.0163312687723747i
-0.0676751873784597+0.0158297457229557i
0.00232599000911891+0.0522889612054829i
-0.0258179097040499+0.0705349636302021i
-0.0324530320566757+0.0781571479261709i
-0.0561533516339638+0.0678605803211313i
-0.0692877630091381+0.0390495798015508i
-0.0209721562356354+0.0247316894174488i
0.0222115365689594+0.0146399435057065i
0.0606222389938266+0.066321652359301i
0.024260770112885+0.127422502599495i
-0.00474106272833153+0.153003590390445i
0.00301767385147035+0.12738890151484i
-0.0413059311520877+0.132843105366537i
-0.0383968023672385+0.090393422278084i
-0.0383847311591488+0.0638688768506263i
-0.0338423233147633+0.143187408061652i
-0.0411372131563698+0.118545562941713i
-0.0811628230345352+0.145412278631674i
-0.10287765283136+0.135538245497758i
-0.128783684887523+0.0768006040946737i
-0.110258842469998+0.0663470298702319i
-0.087611408357706+0.0309867603222899i
-0.0427426093365544+0.0501760352776096i
-0.00400594274060196+0.0626016295559893i
-0.0564459731852709+0.0686260219010108i
-0.0750739054292282+0.0707979919671046i
-0.0507544619817658+0.0770962419879831i
-0.0527807952454901+0.0184943836113461i
-0.0134227541707286-0.00141198892053159i
0.025424979579542+0.0490198924400669i
0.0307869657478696+0.0828055199894122i
0.0384218520363446+0.126488712871241i
-0.0238622793969014+0.149052821546626i
-0.0903809526170014+0.16133762219494i
-0.0914812649519776+0.112930345372909i
-0.10731223630934+0.078267379999547i
-0.076104510059491+0.0534060582453407i
-0.0261651572055108+0.0736130082063915i
-0.0183638228078605+0.14461005934483i
-0.0659548108312206+0.14304923846215i
-0.124706725366024+0.105991202535991i
-0.114691144511482+0.0799691891113426i
-0.0978046939735877+0.0339097759590309i
-0.0592724030358533+0.0201344934447455i
-0.0253345582566879+0.0491582318105461i
0.0110288724699382+0.0549540313003444i
0.0206872964533878+0.0970437232773582i
-0.0144577446809313+0.108208164366302i
-0.0362299962650394+0.0890972499774304i
-0.0679600495214638+0.107681058530742i
-0.0678979834030042+0.0591612718006287i
-0.0230753388669445+0.0414313040111908i
0.0108387050588911+0.108820610290927i
0.0110076428543847+0.130535061294194i
-0.0394265722798189+0.147645241148025i
-0.122135039632078+0.120509749298385i
-0.0995225974094714+0.0922366202758708i
-0.0719823236214862+0.064178493236129i
-0.0623746621582433+0.0332776299387255i
-0.0318453017750028+0.069853964722213i
-0.0581060691381965+0.0831523189002876i
-0.0426410546240539+0.0766262530980681i
-0.0605888788139783+0.0397786784779381i
-0.0708775278091107+0.04583133834069i
-0.0504360487893582+0.0310232050461018i
-0.0128637724883921-0.00797111799724382i
0.0447976571735957+0.0302162309037014i
0.0477059920283954+0.0607209993275998i
0.0546255024298346+0.10567695728223i
-0.00300316350527273+0.131091077194694i
-0.0374457605118666+0.144417157753764i
-0.0112896452251922+0.138332592925965i
-0.0426114136934222+0.0707249746502283i
-0.036736752875076+0.0431534308126122i
0.0138360278120404+0.0907632888176684i
-0.0119317634052512+0.177817624196395i
-0.10157656456568+0.179001207375507i
-0.142092141339401+0.130315031719445i
-0.161396592534425+0.114408897123852i
-0.140576533585149+0.0335338230288099i
-0.0850260454408812+0.012538345000683i
-0.0709899699251162+0.0508462439666356i
-0.0180108932565592+0.0510818144864919i
-0.0485512627429156+0.0779249027973079i
-0.115565557679297+0.0857999306968874i
-0.0998897508408778+0.0489708772279104i
-0.0925771118064986+0.0102653738763848i
-0.0800877814675839-0.00759646750904357i
0.00324037180563545-0.0101991576659664i
0.0556416001657398+0.0443146840737539i
0.0145049660084494+0.11174209372695i
0.0111805696586506+0.152139235395176i
-0.0344960040552741+0.134101793181481i
-0.0333962601722936+0.0775296655054221i
-0.00743651795918604+0.0532723441427568i
-0.0377569570203207+0.0345201275556622i
-0.0013466960673924+0.0905125888644595i
0.00665855408495928+0.128357472336051i
-0.057792651632172+0.132186548345474i
-0.0932182716185244+0.13959800851203i
-0.104024349186225+0.0807059929196904i
-0.11903297114651+0.06055616771519i
-0.0611502402341967+0.0301541417865608i
-0.00758057879230293+0.0115511523367773i
-0.0154351148653591+0.0897456563711688i
-0.0342012395320488+0.099341845157272i
-0.0446540841672971+0.0600135707960819i
-0.0931581600538427+0.0411374433427911i
-0.108177688159568+0.0187952541980234i
-0.0393108013229182+0.040842219082433i
0.0115921335494687+0.0509164730317793i
0.0169852351749808+0.0768756570720219i
-0.0191603602853035+0.139059425557718i
-0.0146084038461061+0.154011788475057i
-0.0883106886557483+0.14445521664963i
-0.147595445852067+0.0898889664127919i
-0.0605219770731543+0.0423511436765239i
-0.0562581603811426+0.0281632942700261i
-0.0250911317025992+0.0480932201845047i
0.00721888973527624+0.10575611179982i
-0.0581136361513998+0.116015029429201i
-0.099089002325391+0.101986444918924i
-0.121471691076539+0.0612660823728104i
-0.0911866806555582+0.0366682665126475i
-0.0626165067016097+0.0347389332926417i
-0.0240901853118873+0.0235069778924511i
-0.0105809339008068+0.0305539094667513i
-0.0280161639010479+0.0735968842638648i
-0.0316184131396637+0.12656588733557i
-0.0802949191878265+0.101465048808558i
-0.0772810511294943+0.069915049120364i
-0.0448048824601604+0.0531379542255735i
-0.0302199184734258+0.030893942377041i
0.00394388037982985+0.0489849028414334i
-0.0078908697725292+0.107790293930915i
-0.0856709989782272+0.136425237722975i
-0.123895968037755+0.113022921316109i
-0.113206519164418+0.0786253246751894i
-0.0714950801532662+0.0350709085165067i
-0.0371370506969167+0.0314081471817181i
0.00514671919365773+0.02209673299106i
0.00843313362575978+0.061713622007819i
-0.0487751664150281+0.141137660411604i
-0.0566328809618439+0.129658499646298i
-0.109898069754008+0.101347907112265i
-0.0976314572626851+0.0390188551740169i
-0.0335899754815967-0.0126847505633749i
0.0066736658267824+0.059370306054983i
0.0358506093931339+0.0974291927645279i
-0.007637567990341+0.106999388982307i
-0.0586597981720729+0.163569439112883i
-0.105888809996454+0.159329089943467i
-0.0970677232945612+0.0824876116777128i
-0.0972323565429527+0.0198733827811211i
-0.0276128043461311+0.0185690579498596i
0.0263155428838122+0.0432781983343008i
0.0073596637677353+0.0921682530876696i
-0.0175225345000464+0.131229678287742i
-0.119339367011837+0.105670254123742i
-0.086947989741446+0.0602387341141914i
-0.0684005790816243+0.0184688631015997i
-0.0414143755900062+0.0282195090377092i
0.028369125382124+0.0452322153567935i
-0.0103274771261234+0.0403812901556982i
-0.000358164946107171+0.128539304310373i
-0.070759614068971+0.137030763513788i
-0.13376831718384+0.0538364776595627i
-0.0929764033985604+0.0116372241342596i
-0.0654348471567589-0.0277030269899417i
0.00419800102536995+0.0170284464107037i
0.0476637658170303+0.0681055930525577i
-0.0107028753575707+0.0986649453022055i
-0.070019406531568+0.166042393172749i
-0.0923597521404681+0.119387820743004i
-0.13001743015297+0.0400812676096919i
-0.100670140995708+0.038470177949557i
-0.0167127426226192+0.00862377525371245i
0.0137028756693586+0.04613747368174i
-0.0124199538811164+0.114928271422613i
-0.0159052714801586+0.126561176927041i
-0.0421043385015912+0.131739742222278i
-0.10955441634946+0.0783638583110664i
-0.103684538326132+0.0310915856747444i
-0.0483836214010048+0.0333483593049807i
-0.00728968863125645+0.0554685142884332i
-0.00263415774395907+0.105940336870578i
-0.0429992274514082+0.156585104474801i
-0.077483526541484+0.1164326356808i
-0.09296744603018+0.071290301176821i
-0.0979636865365084+0.0689960322418478i
-0.0418549921031771+0.0267786552319387i
0.0130809586291386+0.0343989041212486i
0.030384656703557+0.0792438581744529i
0.0219933424696641+0.111812134113968i
-0.0309671563178995+0.163609224332887i
-0.0910771660354926+0.140270247610138i
-0.089725550043867+0.0716802688487004i
-0.0634706994803121+0.0631537082988712i
-0.0250709474986933+0.0445711649186795i
0.0403552029557992+0.0868704641646421i
0.0221056043261351+0.114827215990049i
-0.016039426915715+0.147604787298383i
-0.0736601570268223+0.17614221219999i
-0.132486170700807+0.091983689587066i
-0.117313176131305+0.0793832284703818i
-0.0611072461268469+0.043376476326138i
-0.0150784293424644+0.0331832329544266i
-0.0463787007012613+0.102171555418763i
-0.0458427011487831+0.134488661948607i
-0.0768939731706288+0.142596946930312i
-0.113073254377564+0.100942004277543i
-0.102510729373975+0.0389919130135084i
-0.0966328911189171-0.00830604860126958i
-0.0281660881544375-0.0289372828721512i
0.000594759615504233+0.00904929362940171i
0.0067811543020156+0.0753969286564744i
-0.0296247235356989+0.093055610403131i
-0.105425221831854+0.0973630808342108i
-0.105084591121698+0.0659621835746101i
-0.0644963907603672+0.00516769187135321i
0.0236721603956126+0.00899776852328488i
0.046405472803146+0.0477621487610039i
0.0450935906605163+0.110482234761019i
0.0290178343344497+0.161052317227339i
-0.0517356251114907+0.149411824092008i
-0.056334282490075+0.102976164261767i
-0.0660744355130291+0.0736907414819758i
-0.0206931523957916+0.0786629855387328i
0.00435608993735187+0.0726616784834774i
0.019638547226519+0.124782523082272i
0.0129375149423933+0.171240057300049i
-0.102315338655668+0.152106369002639i
-0.129031194533972+0.127067356619155i
-0.15328456945086+0.0704521447685356i
-0.090304526952336+0.0263384711527476i
-0.018829634740726+0.0183676630818906i
-0.0317589098486569+0.0319618587803368i
-0.0208473610323578+0.0791203841203734i
-0.0623264550933186+0.118363220482797i
-0.0762052426040304+0.109471343105002i
-0.0866556558867059+0.0660355927441937i
-0.0888098251059999-0.00926294528555901i
-0.0149961931725179-0.0173655091993432i
0.0603421779310999+0.0133563975563583i
0.0502553303334944+0.0712613327641662i
-0.0125098674751759+0.136618759972715i
-0.0450421578475035+0.106899112875731i
-0.100672468995452+0.110971237058044i
-0.115000934275792+0.0549029863522541i
-0.0614504284667972-0.0159013867783486i
-0.0357505169486898+0.0663415177600994i
-0.00974510477252355+0.07784693407578i
0.0261797126069123+0.0819307095133122i
-0.0645908327038101+0.115777414243627i
-0.135456844047528+0.0864573504153664i
-0.0777997635025024+0.0597064343491105i
-0.0599455884621457-0.00757537483895758i
-0.0111524081789135-0.0234981824470222i
0.053710662730725+0.0439591558974765i
0.0515238632438062+0.0954245067495633i
-0.0117138244584029+0.131358298179377i
-0.0431283018248942+0.136193869455845i
-0.038232195251301+0.113266797618188i
-0.0466192867721322+0.0461783428272627i
-0.0140591555125418+0.0334511730739677i
0.00501627305783454+0.0878878132716189i
0.0294722690167535+0.10177557895808i
0.00750403073946152+0.175095107987452i
-0.109724088822376+0.177148289033225i
-0.142648657385137+0.122259758985124i
-0.123515327332478+0.051725032639456i
-0.114955968339998-0.0148884694945494i
-0.0415728263332057+0.0209936183100728i
0.00631566545691767+0.0229315768746943i
-0.0100002112201279+0.0957054484769967i
-0.029410862901689+0.115697856259968i
-0.0845585058218929+0.0650870740586039i
-0.0838176951155343+0.0515501688031661i
-0.0452406157216401-0.0233669481224088i
-0.0158052981566598+0.0104375949817097i
0.0729536674013603+0.0779344046329903i
0.0429379218193914+0.111022029113806i
-0.0048162257492204+0.173264443639052i
-0.0271296447672429+0.200890586771673i
-0.0912915627703427+0.158368305370989i
-0.0939383078283157+0.0924155241777194i
-0.0882799002977427+0.0600664987067173i
-0.0147346289832764+0.0664550492047273i
0.0200061920471426+0.108895869307986i
-0.0249395057953223+0.134673182315852i
-0.0709242257489631+0.128780481875177i
-0.125616934269621+0.0806794508935752i
-0.0873711443643948+0.0278073698925596i
-0.0552994830639581-0.0129347770632112i
-0.054136803006879-0.0225256702883313i
0.0267588526251115-0.0228843380666279i
0.0385432026370873+0.0531002489723908i
-0.0358095920850913+0.124619956742778i
-0.0585800331735772+0.106311490685218i
-0.0632062391129414+0.0843684869324055i
-0.0329929682166303+0.0124264016856866i
-0.00705003045137523+0.0310118693288715i
0.0174405155763579+0.038805183204029i
0.0818262134530059+0.090828008215036i
-0.0057841027692937+0.179325345367468i
-0.0618414944191506+0.107822835219849i
-0.0599101270078232+0.0948649278253607i
-0.124009347211056+0.0318572047251994i
-0.037192725025318-0.0113866882130863i
0.0124509849305606+0.0733059034575683i
0.00744698817238759+0.100779226386551i
0.0174050028237839+0.146885724634815i
-0.0449482850781215+0.177597113019235i
-0.105311073195164+0.13213169777335i
-0.0908443177229886+0.0663218598275391i
-0.0530015307104342+0.00706522032196724i
-0.0398085535011309+0.0235763026122203i
0.033737455891815+0.0531739341828217i
0.0391638192202675+0.115413296637728i
-0.0312451469414625+0.172555870368302i
-0.0788525211042263+0.140868686365593i
-0.128780525279494+0.112090471026575i
-0.134308627101716+0.0254237284121638i
-0.0566899121421311-0.00860353549065803i
0.0010520164264156+0.0154173371507163i
0.0196543394788003+0.054126526329443i
0.00667374492874526+0.133259085202785i
-0.072089543233945+0.138177367424734i
-0.106876331838272+0.0934858425194212i
-0.104387755310495+0.0712145778228785i
-0.061308133933839+0.00865108737966791i
-0.0169661467185275+0.0102501887958809i
0.0235642858864131+0.0929801605746697i
0.0189328098305476+0.0994067672459935i
-0.0637259150273979+0.142543370996996i
-0.0970257539107614+0.101986506176118i
-0.101779240293404+0.0398549069703283i
-0.0814429373438291+0.00590983537876906i
-0.0284743283651577-0.0148689802447991i
0.0521744602306666+0.0458102209729833i
0.0443389824812964+0.0755433422142041i
-0.00101118123549224+0.155104269779136i
-0.0361126997574935+0.119889415265667i
-0.106295087048399+0.0742671953304786i
-0.072708551744466+0.0771382307410099i
-0.032871020563391+0.0273842848113846i
0.0366119952914237+0.0873978343039081i
0.0498733206408533+0.142709361339746i
-0.0138600050065152+0.188256463290734i
-0.0472133131486395+0.167940872270299i
-0.15815480919553+0.0936478087842291i
-0.143083223309703+0.0749541973799571i
-0.0752592857952281+0.0423767350357625i
-0.0505679170633893+0.0357648311586282i
-0.0156262848739399+0.0577006217840508i
-0.036895268594807+0.0963795951121875i
-0.0641057283434426+0.146730093534627i
-0.111436825618658+0.10183715809815i
-0.133459004012797+0.0299835235193541i
-0.0893892950699216+0.00998755138628985i
0.00408721210527864-0.0136023340293384i
0.0741586289298313+0.027546482177302i
0.0459145883669194+0.100066527520895i
0.0048463045468716+0.13378138688628i
-0.0392939677371514+0.160469168810941i
-0.0964369020291922+0.119805839406063i
-0.0893321391393959+0.0675052414610427i
-0.0407534755023036+0.0392219443702615i
-0.00464093038331937+0.0374838237569863i
-0.00647009997412586+0.0935516029108784i
-0.0525816049820347+0.131375362363006i
-0.0882379344868047+0.168217072459628i
-0.139967462552469+0.109602706419137i
-0.178898682181474-0.00882488470026471i
-0.107350491457973-0.0470532375837273i
-0.0466694533991708-0.0287139069762471i
0.00805143242510937+0.00394949053451141i
0.0168481706792937+0.066188701870007i
-0.0310590050588735+0.137225451256917i
-0.029917640777529+0.0956420807021606i
-0.0534565309685771+0.0228097085291818i
-0.026899731362232+0.0279290971229648i
-0.0222125695814581+0.0482821315157092i
-0.01429097230524+0.041953863248354i
0.0358891959927024+0.071251509683756i
-0.0396734791645606+0.157811948575814i
-0.0558511111818883+0.17701652184762i
-0.0599326216931567+0.116650932189083i
-0.122696158072355+0.0595001008464069i
-0.0595978459305498+0.0215532597143228i
-0.00698741442816435+0.0528356318469535i
-0.0135113905909546+0.0915609689411801i
-0.0135318609753327+0.113524368864338i
-0.0272440701726309+0.1137666355546i
-0.0767783207268303+0.0961789532781894i
-0.0820060499703545+0.0602500792037558i
-0.0308624974845333-0.00479455244627629i
0.00385397698498923+0.0131071459677055i
0.0276649423456673+0.10390177178458i
0.0124687854361576+0.145778058677815i
0.00055631341821366+0.167379802235172i
-0.0405075795982371+0.173537305561392i
-0.145964277996217+0.116894111779953i
-0.138531520679077+0.0606802722709749i
-0.0531197972925527+0.000732104062639362i
-0.0465555135124824+0.0155872101893323i
-0.0194477212586137+0.0897183158674992i
-0.0533580004679895+0.106268955337904i
-0.0828724560717442+0.0846619910255857i
-0.118371164962261+0.0756028200782388i
-0.152504925827788-0.0118065467711945i
-0.0546197562762086-0.0456109798067441i
-0.000942137634518157+0.012339004800833i
0.0558625369173343+0.0297358806251633i
0.0616961622212023+0.122618617474691i
-0.0130001065382502+0.152329664488063i
-0.0665698204427842+0.135512590716795i
-0.104479118113141+0.0802719812233735i
-0.0848510616052897+0.0302256983812156i
-0.0242127389276235+0.0534014062501793i
0.00831023664364712+0.0294081342471181i
0.0106612648316+0.114874329581432i
-0.0351822487012651+0.160986079317318i
-0.0824243416057525+0.112226861643763i
-0.082120606465795+0.0834086724164066i
-0.0859259693410115+0.00355811797302568i
-0.00453724895588626+0.00913558389842912i
0.0477355993662691+0.0560902090675608i
0.0356788832683595+0.0704280118097052i
0.0411313285708512+0.111416675159729i
-0.00354561284241455+0.151128886198883i
-0.0394764737138744+0.138613879150312i
-0.0648479724742479+0.076711309607776i
-0.0362575818863822+0.0594741955292051i
-0.00652130622505122+0.0483144405104831i
-0.0209606479656479+0.0586601546715218i
-0.00658170089050739+0.144969653550003i
-0.0465987244884323+0.181629614756929i
-0.107793877041182+0.148035883090778i
-0.119394398017955+0.0831271659623535i
-0.0996904062687855+0.0154477385440949i
-0.027721704666382-0.00565718215269468i
0.038464186962016+0.025160695738828i
0.00430900258947938+0.0744348228792359i
-0.0601858630076916+0.127157555284389i
-0.0805449926812156+0.139947969724426i
-0.0922430199950864+0.0584815371435587i
-0.0731206561692101-0.0130968190375867i
-0.0167133941421133-0.0163027312533301i
0.0106707201771007+0.00397626203235335i
0.0138586515687973+0.0610686617319902i
0.00919326479699824+0.153543835024315i
-0.0578515168443814+0.175584527692274i
-0.104928895468285+0.112642515308613i
-0.0929923056632817+0.0600634725240745i
-0.0860828806894919+0.00928930575244993i
-0.0395535695244519-0.0119039859731381i
0.00883882380763338+0.0209719989687196i
-0.00648500184554893+0.0675150365520462i
-0.025266851057885+0.117164020194629i
-0.0827332215163108+0.128264580512521i
-0.112002227310094+0.076967639007423i
-0.0564272872973021+0.0118560345762746i
0.0102224572237615+0.0131447710377151i
0.0470611297588895+0.0760686327157677i
0.0415422244343405+0.101847752744693i
0.00853051949330987+0.134910166403862i
-0.0726518401537016+0.139356194570791i
-0.100931763840627+0.0703025187022788i
-0.126223783080165+0.0547284256268432i
-0.0928572078271215+0.00991829537081457i
-0.005252502536873-0.0056434284632634i
-0.00218456472440181+0.0668511249934874i
0.00646823690048379+0.102744339277026i
-0.0382324806089371+0.142312674234313i
-0.104359723185251+0.115044149927044i
-0.0950478669218997+0.0107161296159506i
-0.0752452194196292-0.0105359416089406i
-0.00179500990211817+0.0160305234719431i
0.0769505775136752+0.0502143084143639i
0.0805608320671082+0.120856119159736i
0.0295242567053587+0.198468939826652i
-0.0671178944153181+0.19879012471288i
-0.0824157504556205+0.132965747499844i
-0.0837421076456908+0.0871164994087908i
-0.0632986975878313+0.0670233243091739i
-0.0152036658897773+0.0962617715076382i
-0.0150420726524037+0.150779178633533i
-0.0325350043663523+0.176507542868312i
-0.116340178041052+0.146576445645663i
-0.142601701963978+0.0812048548670218i
-0.140159757017272+0.0152452051865862i
-0.135976152227898-0.0453690248897641i
-0.0434717976419835-0.0449602552341803i
0.0204877116785541+0.0090341344894864i
0.00932195112037593+0.0370209036760764i
-0.0505029796523654+0.0671776837017981i
-0.0855061259451913+0.0562985394405038i
-0.0772479121014073+0.00288802609261754i
-0.0480502332893168-0.00794362381652974i
0.0270529203346868-0.0146406685005188i
0.0788576618272927+0.0188477427899042i
0.0829292439523442+0.110816773324715i
0.0168808840941634+0.186734898845608i
-0.044085603657239+0.175557404452636i
-0.0649426961485476+0.0921312927918298i
-0.0963219967515868+0.0597841563384986i
-0.0255199342323844+0.0271599732006548i
0.0540357866181329+0.0327829930945353i
0.0476332708653705+0.110997878858194i
0.0208539592286602+0.14431392089934i
-0.0217985072832361+0.174583700950149i
-0.0796811876322995+0.136686978221057i
-0.088688786241576+0.0477190407162001i
-0.0354839667502918+0.0157360112467453i
0.0069062988336119+0.0252585712187263i
0.042248685165791+0.0636268045346837i
0.0346929616610181+0.178728176031613i
-0.0487543170688176+0.215243918100323i
-0.113962672524552+0.157179962554709i
-0.121886866832659+0.142451770330705i
-0.132652523325694+0.0457220278333073i
-0.0509862395021797+0.0242407262874432i
-0.00767523825586619+0.060558070709601i
-0.0110625539331994+0.0887521117472326i
-0.00895868002351759+0.11380002073798i
-0.113304547405414+0.0877458286068732i
-0.142861032583207+0.0553360068945254i
-0.119236570969705-0.0166922732022388i
-0.0314351811483961-0.0248559308068268i
0.0366984432396664-0.0232606964574206i
0.062123077816604+0.0513506546429212i
0.040849224490987+0.145603704959144i
-0.0265157747802757+0.149046652337432i
-0.0127251340020602+0.101328752776696i
-0.0870594575650318+0.059609864272265i
-0.0577468128773259+0.0597151101078424i
0.0272443727578712+0.0441637208345313i
0.0242939863344512+0.0838125996427886i
0.00540569498161137+0.149522828606655i
-0.0629769528636562+0.201856805813369i
-0.0593142212515238+0.150317621222113i
-0.0949245311338084+0.0588140135903241i
-0.10508531249591+0.0290029615251674i
0.00542687129182226+0.0132942671886199i
0.0364696025064792+0.0557689805302644i
0.0571987178370343+0.105197422906389i
0.0209846835649304+0.138588202208591i
-0.0898661300400042+0.126382939490139i
-0.0780109569936618+0.0789930359958367i
-0.0781675103944122+0.054514324974467i
-0.0392558020279522+0.0143861222760508i
0.0277663312277452+0.0352638000676366i
0.0228159339522682+0.0853488601965471i
-0.00259679652544455+0.131885975265556i
-0.0919116169603925+0.149792880433236i
-0.103184462619755+0.100811394544405i
-0.0854654147697091+0.0273597269439519i
-0.0689000691732672-0.0175047054411136i
0.0095553604374182+0.0070388836164751i
0.04218572131466+0.00196781358675789i
0.0259055485982364+0.07030286063036i
-0.0117685997040142+0.155642178258948i
-0.0211617409066936+0.107348843612734i
-0.0582596423341163+0.10848125803514i
-0.0532095996411103+0.102846105129187i
0.0025074193455787+0.0478312847535109i
0.0264922209100425+0.0988217742711569i
0.0436654675245436+0.160811836141253i
-0.040446577682177+0.1677189752573i
-0.0948365133726073+0.205824390394755i
-0.13572547562396+0.17337913062077i
-0.156560446446004+0.0821900788756756i
-0.0822429260409364+0.0477264533878485i
-0.0584781245547427+0.0214636255679026i
-0.0297948914297787+0.0447801391954092i
-0.0156868872184737+0.104197365529989i
-0.0530068923325923+0.0936992402012684i
-0.0893607319379634+0.0567114523600291i
-0.10008591448395+0.0358160489033529i
-0.0314130774859145-0.025433540536398i
0.0480217912633034-0.0310141892061068i
0.0838324612952595+0.0537018087021108i
0.0786945067866549+0.0992837842559112i
0.0151565310862014+0.145878321522507i
-0.0424736165388645+0.172842399139173i
-0.0921023679243149+0.110850035202111i
-0.0849775012981297+0.0719055858980715i
-0.0245993784547488+0.0228059363066126i
-0.0182980051570805+0.0150726423554018i
0.0159331110686128+0.102679452437753i
-0.00172712549205073+0.15857592163767i
-0.0710672805480653+0.146509392700542i
-0.085352301733963+0.0816655471227104i
-0.089619123416791+0.0590678167669918i
-0.0238631709565253+0.0291772822829713i
0.0278108023820454-0.00783181425073941i
0.0448577279035698+0.0260157577969697i
0.0363154358246802+0.0836307145316938i
-0.0167129130059378+0.151797513238202i
-0.0329746234013131+0.13812786093868i
-0.0417360060055061+0.0866738814158139i
-0.0343981621888585+0.0689257349474097i
-0.00806794135917742+0.0741341117856174i
-0.00565547151077885+0.127590330045461i
-0.0144666789585509+0.139415031292893i
-0.0389126395947144+0.144640624387415i
-0.134147648604416+0.16377968650983i
-0.156053566283385+0.119745736475847i
-0.134648321709478+0.0466712717287735i
-0.114886962598728-0.0137849691753723i
-0.0142286551293106-0.0188946635012611i
-0.00791730342113441+0.0311333574604853i
-0.0327182818254013+0.100012736674703i
-0.0490434607930388+0.11786065442405i
-0.0573540661920461+0.0201340158147544i
-0.0498021642725554+0.0010334975119022i
-0.0416731847974096-0.00622732430713633i
0.0418694547987553-0.0104374739212616i
0.0866165897810032+0.0528130225838649i
0.0976218930189383+0.0726148357218857i
0.0437678266908838+0.154573761592086i
-0.0608493447689711+0.130327219495897i
-0.0698970218426356+0.0519008627605271i
-0.0725513698708896+0.0430447617096978i
-0.0519202730077285+0.0197793466385829i
0.0148582629739022+0.0553715436267578i
0.00878414090406944+0.12976330999638i
-0.0201597201400865+0.166754005212987i
-0.0639449421370568+0.124696343111317i
-0.10586443592978+0.106740234979699i
-0.083588158097959+0.0900343836230314i
-0.0651176915199275+0.0225163907401571i
-0.0314521189012277+0.0380337331646267i
-0.0110014646423218+0.0848942986941345i
-0.0183005889581725+0.134302681481487i
-0.0537996892578642+0.139297332525434i
-0.120991526381928+0.103032669242308i
-0.111032023003389+0.0591208390734209i
-0.091099501691909-0.00692028626344712i
-0.0495941577105822+0.0216998509362442i
-0.00798710274615118+0.0502297115384422i
-0.0312776962968602+0.0903455416101588i
-0.047182313937101+0.151612294931666i
-0.0802549230551534+0.0944360270992849i
-0.0819113942528761+0.0341019868295302i
-0.0686192207012077+0.0291620111150109i
-0.0250040550011078-0.0019531001263896i
0.051945234757361+0.0014211029572116i
0.0363969488002742+0.0817773164520655i
0.0343413505740146+0.127271025298989i
-0.0286416798771481+0.129359757882663i
-0.102377224837881+0.0930739868046227i
-0.0799090522738057+0.0505855775303143i
-0.0736608297480388+0.0304476223802477i
-0.0194804031623503+0.0397505032142093i
0.0125471069000364+0.0738956312347688i
0.00515835005666491+0.100858240722689i
-0.0485305862090868+0.126993401244557i
-0.0934584860650796+0.0632077726764989i
-0.0811621229917904+0.0345285276642687i
-0.0479877906938777+0.0263570666575158i
0.00955985600020272-0.0200772188243204i
0.0586278289584442+0.0229736723742268i
0.0718449622963688+0.113888378653053i
0.0053970085832475+0.160609590132056i
-0.0422128934000502+0.135237478711211i
-0.0605467086241125+0.10406608933977i
-0.072049160499489+0.0596940855431966i
-0.0285248203943188+0.0460774908253702i
0.000998188037550776+0.0599521816237982i
0.00556796734505667+0.0972531822032889i
-0.032189241242495+0.164052365845405i
-0.0764510561118031+0.154478481920967i
-0.0989398082361489+0.108116110940138i
-0.128755865845535+0.0279641986618736i
-0.0842967370643921-0.0369582976236182i
-0.0539489093254688-0.0196136649046799i
0.0152631080493166+0.0220244207284432i
0.0585149382023991+0.0863615001687034i
-0.00991200668513007+0.0934714187124677i
-0.0325555985499333+0.0682137995216456i
-0.0778732375343314+0.0669996850213738i
-0.0266571807829177+0.018020583447795i
0.039236995646256+0.0171854897662552i
0.0437699700955043+0.0717503751339465i
0.0511237743834404+0.127951623849233i
-0.0019152437083276+0.166100703231729i
-0.0716013899499755+0.162188128610009i
-0.147586595371274+0.137215899537325i
-0.104919956595185+0.0664963961428377i
-0.0535662411079344+0.00106049914173841i
-0.0510932873799701+0.0162109752397979i
-0.0414504761713474+0.0786142111772028i
-0.0412823641831217+0.106002659562482i
-0.0664523252658975+0.0957797804770403i
-0.113309025079659+0.0189014532652246i
-0.0459946947270446-0.0226044661821315i
-0.0200413906852804-0.00474070549626175i
0.00117950852298665-0.0284763662926422i
0.0604516656267382+0.0366927225808866i
0.037977500443477+0.0971083872018104i
0.0122731585639221+0.110556948278368i
-0.0522906276747607+0.133981869262882i
-0.0478092468754048+0.0645320991363591i
-0.0444331106013079+0.049754910493053i
-0.0169298466101639+0.0655904895827252i
0.0229904310967678+0.0719504158251738i
-0.0491062858060522+0.12567858917077i
-0.0295366054650949+0.135032903394782i
-0.0643655127553461+0.155537402052525i
-0.158524512796915+0.101906176852374i
-0.12011262005315+0.00874281144444825i
-0.0365669844658538-0.0154792515371348i
0.00315652977071652-0.0155846034810087i
0.00428789723104429+0.0306132318606607i
-0.00297894895922747+0.0944357882260615i
-0.0312914912361167+0.112052268925338i
-0.0621995257559444+0.0561639215310374i
-0.0595493215112746+0.034690816059113i
-0.0415025801835675+0.0385554559682486i
0.015304047317041+0.0317596223880486i
0.0350317398337775+0.0621630007218631i
0.0295795629033011+0.124674457480394i
0.0083108400285378+0.146123299373813i
-0.0920514376368582+0.153128954646102i
-0.0948523695630175+0.111478529816152i
-0.101417188980602+0.0257006032355954i
-0.106405806664958+0.0422430460977747i
0.000102143849325371+0.0344614379503414i
0.0247699550847265+0.0547505595832419i
-0.00497655891621921+0.11883404961461i
-0.0584870119541662+0.118945470137029i
-0.109028113586548+0.090756256071221i
-0.0707290368361868+0.0323751041912033i
-0.0345409356425589+0.00269859504155673i
-0.0282550963489858+0.0296110661140589i
0.00980480284157341+0.065748119090519i
0.0377531805503089+0.0928137685580438i
-0.0326839952815365+0.10983422957267i
-0.0837245314152905+0.0881633461347993i
-0.0482328187889096+0.0419054561129435i
-0.0246629468386383+0.0165685286048767i
-0.00309141032632867+0.0239267205877655i
0.0409481410737483+0.0571836962490876i
0.0441785368809792+0.118056507644295i
-0.00510221111055591+0.122526212617297i
-0.0325347471119248+0.0980136274319909i
-0.0710071832606526+0.106703847269329i
-0.064966248920433+0.0320241663739227i
-0.00190548341955944+0.0157112668902337i
0.0246083091977948+0.0604554472500449i
0.04385403685503+0.0790014471507911i
0.0403354829768274+0.153245156362371i
-0.0195082023118974+0.157024279133874i
-0.0652551594764347+0.135216625216179i
-0.0654871024947284+0.110827794766136i
-0.0590278320985485+0.0549922215100987i
-0.00691889222198525+0.0338767130178072i
0.0177418899705165+0.0600000181585519i
0.00938386718102165+0.123021735104187i
-0.0113970688001323+0.151201151349095i
-0.082736142243508+0.135124591103446i
-0.0907992872123285+0.0713892003873198i
-0.0827881686771949+0.0403592529568048i
-0.0348143097110582+0.031030009894103i
0.0217626029420538+0.0302260081573168i
-0.0302760005368286+0.103269098418426i
-0.0835617755372935+0.120337494266942i
-0.0748752329245813+0.128497057688172i
-0.0738502654950139+0.122661214814308i
-0.099070858728711+0.0259894420535237i
-0.0460695065188451+0.000736231531595865i
-0.0148156236326226+0.029201107118565i
-0.00618862908842057+0.000942933096993266i
0.00883997595318342+0.0360451546866735i
-0.0272152352638231+0.096553332798951i
-0.0627179771025101+0.0565483673927848i
-0.0765434057492525+0.00818683779845639i
-0.00909469806758848+0.0062388926084543i
0.0521622968713143+0.0175594021798368i
0.0597910844964493+0.0297856409645205i
0.0613462879454238+0.104853460834918i
0.0333411043928405+0.146010397450065i
-0.00352688960554673+0.137729399757311i
-0.0496952632463188+0.13507901854891i
-0.0436408647675765+0.0698657357270367i
-0.0108213560410966+0.0529769682223431i
-0.0203967410830843+0.117715141200418i
-0.00567139470440714+0.128611977035216i
-0.0423268000626695+0.137137689421661i
-0.109308680197377+0.140482631904413i
-0.149728901169141+0.0888185769569765i
-0.130580666236873+0.0395250788625797i
-0.0832585535037366-0.00690996813031448i
-0.0651858789701838-0.0106910802618178i
-0.00548182989674562+0.0179912123329965i
0.0124789234731822+0.0812341798860877i
0.00668917884517449+0.065521059276352i
-0.00861058618438449+0.023459915305158i
-0.0544614998754914+0.0198538713906057i
-0.020345852602889-0.0177330103513222i
0.045008158360436+0.0264227681459289i
0.0572594048231353+0.0804558593546757i
0.0448334412741351+0.126405666768998i
-0.0028426482695126+0.180444395573582i
-0.037695368272566+0.164898227890334i
-0.0507395275076587+0.106176087769957i
-0.0624831767092456+0.0753175477880314i
-0.0324907894154492+0.0543849016545732i
0.0174410761821218+0.051070651569143i
0.00514458279324429+0.0744714581712743i
-0.0308562515053708+0.103010126531242i
-0.0335875033010576+0.113316811335418i
-0.0845038732154518+0.0580223479684012i
-0.0848741671637826+0.0163865909719988i
-0.0235539541582734+0.020532631579338i
0.0101274307868984+0.0309525362747131i
0.030492345373467+0.0532079266456811i
0.0399526248034797+0.122811026085898i
0.0231007998812462+0.130416114075961i
-0.0286506015430063+0.108685121696039i
-0.0681075590782948+0.0782641318751087i
-0.0542860483182438+0.0244127337913679i
-0.0392559602468733+0.0186782267898884i
-0.00135141841878703+0.060780375910254i
0.0221866119223223+0.120232002251719i
-0.031194164278713+0.108879741835996i
-0.0565745465933606+0.131523181216901i
-0.106832960824302+0.0723524387758i
-0.0974646944506209-0.0134221759093373i
-0.0282332125978672-0.0091165864861586i
0.029738206451669-0.00971302875035796i
0.0329623210423233+0.0524216271874941i
-0.0105408850891776+0.0846023459005449i
0.0368285061235948+0.10392536747441i
-0.0104269300161836+0.0964617441379238i
-0.0418695412508913+0.0400812098549751i
0.0107140332139338+0.0533517801988556i
0.0311590864366603+0.0658668581287246i
0.0741436684687541+0.0585410112985065i
0.0556833850599845+0.125559131661508i
-0.0210408060009035+0.194844533712826i
-0.0634280342482157+0.162537130807141i
-0.0969985110263792+0.117749642369277i
-0.112021582735085+0.0906769495760265i
-0.0423315174653796+0.037523822178457i
-0.0199312461940419+0.0315703427832327i
-0.0360115689822611+0.0766820735668429i
-0.0377055142453362+0.122313697071014i
-0.0933421414461632+0.098208968779711i
-0.118637626802109+0.0633671668121445i
-0.0685565018810637+0.0366587332980047i
-0.0303924974806156-0.016812143025007i
-0.0079720337189014+0.0250942895745477i
0.0338286622632615+0.0666789691171404i
0.0299324549400664+0.100086028655847i
0.0279811841098162+0.139773443222268i
0.0140748720359985+0.106047257080778i
-0.0535423067384855+0.0804460899432617i
-0.0377932437823415+0.0379802251152997i
0.0066375413858194+0.046430903965019i
-0.000937064065691955+0.0974047569008321i
-0.0175869951329246+0.119586166747477i
-0.0443654537354382+0.15651497752203i
-0.107717285038669+0.120326641309476i
-0.0936630890689053+0.0318184445565317i
-0.0639959450363521+0.0125346146719658i
-0.0573249564021731+0.0227999598469282i
0.000887383453519724+0.00764869167033619i
0.0126180865438598+0.0438374131753655i
0.0147288383011835+0.0649815602285039i
-0.0102426606900003+0.0914477848952165i
-0.035525632704153+0.093851382340175i
-0.0450260451080489+0.0179164112217654i
-0.026198593010139+0.0513357134682848i
0.024986087986169+0.059839277754693i
0.0560611616187292+0.0614442554186858i
0.0260094750626773+0.119942297524175i
0.0150893778435963+0.122893117132367i
-0.0137891950457492+0.121296337467298i
-0.0851433457594255+0.0866159969307632i
-0.0525391818047316+0.0918117160985371i
-0.0518491079479185+0.102900551991435i
-0.0193969935651546+0.0841781161491472i
0.00174884983360952+0.117739432347051i
-0.0333750175567222+0.15136608571352i
-0.0913950479805826+0.154914043027052i
-0.143312426880505+0.0886877246066329i
-0.0935228316522162+0.00383443280472402i
-0.0642807660994515-0.0111082180519242i
0.0037759133294952+0.00112043892218266i
0.0269886436757185+0.0327527086486524i
-0.00685056299135619+0.050411498473765i
-0.0262008706206724+0.0588828835420157i
-0.0574705445219303+0.0612919762361092i
-0.0372478603293409+0.0225334362077577i
-0.00954932419273542+0.0151200344501054i
0.0494476502464027+0.0384055721517819i
0.0703125924673237+0.0723842977340793i
0.0444773713520152+0.0902121509698116i
0.0349397337257505+0.131412686051063i
0.000220959649367261+0.144897660364914i
-0.0340418541971648+0.100208699482429i
-0.0412830508158305+0.0772132466150832i
-0.01890498121699+0.0602598438040941i
-0.035172842513271+0.0878996713464444i
-0.0151477069267996+0.117919484764663i
-0.0198095459165787+0.125724824023853i
-0.110650516065105+0.107999389249967i
-0.0958276771133395+0.0792641489269156i
-0.0664845623656573+0.0177886235981971i
-0.0577814972962537-0.00975859360517931i
-0.0464417202312289+0.0535452817803347i
-0.0175949888620652+0.0654349045627883i
0.0129207064723719+0.0912944030903589i
-0.0489973444002148+0.094763210852284i
-0.0601171357842706+0.04193144566826i
-0.0466527195531703+0.0546030613636416i
-0.0153660654003283+0.0639944479320336i
0.0192208242092262+0.0280037928433002i
0.00680860321349455+0.0402324174713554i
0.00387965482621042+0.0987553784283842i
-0.0364806281244444+0.123606495738777i
-0.0801725702570048+0.112219188342207i
-0.07917450064773+0.0599553480493222i
-0.0485227988618991+0.0158873512548063i
-0.0367999363259264+0.0317711818417398i
0.0134658309031552+0.0784853833489025i
0.0168900835767533+0.0754681728120792i
0.00167238033640525+0.0954925008703839i
-0.00428651874083332+0.0873068329761167i
-0.0573021615615125+0.046920181061722i
-0.010754377900722+0.0691634808423691i
0.0256611641479441+0.0117056924007321i
0.0180377159945468+0.042944834293348i
0.0363656697131044+0.100217797981424i
-0.000304359933598369+0.121793382657399i
-0.0660808219626979+0.163442759238703i
-0.0555598875833415+0.113430223774858i
-0.0552943156971483+0.0713870841215246i
-0.0699362212013147+0.0544641279786252i
-0.0423929413211264+0.0488420934758967i
-0.05681137080555+0.0637684559324121i
-0.0379101262495247+0.0838921727007551i
-0.0657708538941847+0.069138261073328i
-0.105556746473979+0.0562342360208876i
-0.0930496700137673+0.0208777719672989i
-0.0898593127337241-0.0110350096607801i
-0.0376789572433147+0.0249469420644884i
0.0036278024299297+0.00537253338301231i
0.0523548777686813+0.0233493016911796i
0.0313584192820286+0.0619849081513102i
-0.0262321649114767+0.0621014349340399i
-0.0338827082581029+0.0911665024921233i
-0.00495324624692046+0.0678008412469942i
0.039738560149575+0.077795483184418i
0.0366497562271314+0.098739861771157i
0.0473124371839997+0.0956185137841626i
0.0409495277898645+0.133632026119687i
-0.0279898992239692+0.16840708651234i
-0.0947443746208733+0.136839371996249i
-0.108618847969143+0.0876952497628017i
-0.0777751861012794+0.0731730571412254i
-0.0527334483513981+0.0477612298684252i
-0.028232528918118+0.0578205344121389i
-0.00668944883678379+0.0568996088323254i
-0.0488913594192702+0.0658923931767052i
-0.080298086237802+0.0953839499696447i
-0.06757652345334+0.0714435758561166i
-0.0680811013977798+0.0354603968707744i
-0.0172546844457414+0.0276250380230512i
0.0344421161502749+0.0345595624588885i
0.0126311980196933+0.0328482350953108i
0.0121862867980353+0.0814210875752605i
-0.0135183951842908+0.124318675096911i
-0.0337110793422786+0.0997151669064589i
-0.0254973018496721+0.0886937544411196i
-0.0374148527296816+0.0733580691173521i
0.0102396023973803+0.0465194662582717i
0.0222424463086698+0.0580358385642283i
-0.00941972417429583+0.0732952933527872i
-0.0245052431264586+0.0795195977257916i
-0.0445728266012481+0.0914081863432407i
-0.054151744017694+0.0764796087638898i
-0.0427944850628681+0.0178813969650221i
0.0164943572953676-0.00564391447288724i
0.0307620145613561+0.0520205333656011i
0.0219119107498371+0.06718489123962i
0.0293507241520514+0.0705678543505232i
-0.0231131072183134+0.110211590517775i
-0.014785754786815+0.0988630366357825i
-0.0136061377666592+0.0854748804722611i
-0.0206118946312984+0.082962386116043i
0.0279922385428802+0.0793195236974764i
-0.00385689180719304+0.074901521609053i
-0.0290063025134662+0.0894928879015468i
-0.0649346419512002+0.113478757023046i
-0.0939268364020931+0.111466228886683i
-0.0676947762347488+0.0713588152283298i
-0.0553818386479398+0.0306782387556773i
-0.0218774118639895+0.0267083731822315i
-0.0367615160352595+0.0253988902652334i
-0.0332639300487098+0.0313654828073928i
-0.022338676011199+0.0590970692294549i
-0.0422208977961816+0.0680585584131343i
-0.0279424372498858+0.020531539512594i
-0.00806815425710492+0.0080403513532767i
0.0197754200078892-0.000795224839471911i
0.018629974185058+0.0344004719633541i
0.00461505405865736+0.0884237849045097i
0.0181961307422764+0.0643574390539437i
-0.00464897473790779+0.0981675249266062i
-0.0626190762871313+0.117697730525276i
-0.0441732377617405+0.0717976143543172i
-0.0242734779180839+0.0630697904454779i
-0.0323844675992227+0.0912419937433449i
-0.00197602436834415+0.0934110716487577i
-0.00645234643372617+0.0949726223029595i
-0.067139001351457+0.108478239147477i
-0.0839459072461177+0.110236737020148i
-0.0839129555863889+0.052816457384454i
-0.0484913904329489-0.00512515458586938i
-0.0109538123767697+0.0194270025179938i
-0.0210082488402675+0.0298515093337297i
-0.0104261315621428+0.0432279696705736i
-0.0339290809888617+0.0403742334770246i
0.00466290556554941+0.046295653867397i
0.00280351306394207+0.04132681375105i
-0.0377537010977051+0.0162771828225569i
0.012575596305473+0.0388255524858925i
0.00668222972561214+0.040386574240739i
0.0283250126407501+0.0646390185935681i
0.0437685546904629+0.0900615674527106i
-0.00742486939670473+0.105445104585839i
-0.00969945348889946+0.105732836727055i
-0.0430035706392287+0.0724415957435609i
-0.0532247974509559+0.0933412499824759i
-0.0202569792778873+0.069401293631175i
-0.0363094111075774+0.0543944317516751i
-0.0172484520270242+0.113880251261926i
-0.028746704298545+0.102672401648294i
-0.0368774101589465+0.0787764767096889i
-0.0416074804337378+0.042069072295852i
-0.0655961347819292+0.0141005469238868i
-0.0105529455002467+0.0216421533364509i
-0.015708809263452+0.0245122875222224i
0.0128150081614636+0.0330238579614039i
0.0373311448637671+0.0511770362910375i
-0.0158642140814661+0.0940093301066155i
0.00396172507609115+0.0581121133421897i
-0.00261365382067642+0.0109606260896599i
-0.00467058290399966+0.0463515764937735i
0.0200370363264191+0.0724029165730712i
-0.00130216192522194+0.09518685787657i
0.0226885334108168+0.110400914418951i
0.0176688123422343+0.0697015360195931i
-0.0410455018028087+0.0640034403935461i
-0.0269647188577803+0.0687022010787234i
-0.0563126990367668+0.0459547806730536i
-0.0188862075361974+0.0522372130235024i
0.0145134342665398+0.0392992839686092i
-0.052210387560804+0.0658900833781341i
-0.0214261905583722+0.0787615593094169i
-0.0415538970411294+0.0510503461068617i
-0.0501022536837922+0.078859913121537i
-0.024500313842865+0.0754351693426101i
-0.0104997351210252+0.0469793598013779i
0.0230994148458761+0.0359095517685652i
0.00383677492079719+0.0531766139640642i
-0.00463550541003322+0.0945010701412749i
-0.0321771031143559+0.103798640971892i
-0.047628334632914+0.0940238720388769i
-0.0267831564251767+0.0638344657492054i
-0.0363893726601171+0.0734126110631927i
-0.0253676168221907+0.0849319342744211i
-0.0158852515964131+0.0649497934076567i
-0.0336183611888548+0.0710815691905258i
-0.0322104465671668+0.0740459426825481i
-0.00473882857219334+0.0589796893810971i
-0.0486644794897954+0.0513661704171826i
-0.0648669588166146+0.0425846512732011i
0.00600732438112296+0.0345645176236592i
-0.00649716801188429+0.0402810517371209i
-0.0026934793442876+0.0587996588595449i
0.0081725109186024+0.0966567124908255i
0.00530253397482159+0.0649606113508165i
0.00776005529208487+0.0527034858266404i
-0.0210394080202756+0.067639384357794i
-0.0243983665429876+0.0415231026624827i
0.00852111303424451+0.0637575232563454i
0.0265797998040016+0.101780169704529i
-0.0337444443357445+0.108269113652923i
-0.0318011607545637+0.0841570514264889i
0.0285723889174983+0.0827644677913611i
-0.0395565695909206+0.0922120347655356i
-0.0498264925346945+0.0666068492226396i
-0.0213735366937512+0.0553317843968628i
-0.0671504243397639+0.0625960447091367i
-0.0151508946038106+0.0910988845999044i
-0.0281077388951443+0.0718097695789485i
-0.0627421022702736+0.0471461910566323i
-0.0391398613880733+0.0590357276311461i
-0.0552183925857226+0.0445333816396002i
-0.0281825355873438+0.051120122428506i
0.0211898618994922+0.0395048043199729i
0.0156593445651076+0.0807785106502534i
0.00622853399421931+0.0845007351877638i
-0.00949557585646053+0.0343102017049869i
-0.0366485828343875+0.0898773609134283i
-0.00678235639114907+0.092651260021456i
-0.0167589150676018+0.0539509379369813i
-0.0023072392203289+0.0845783327429023i
0.023118999484987+0.0791653521825987i
0.0237997801807947+0.0719457702423218i
0.0255691116145705+0.0879571216573493i
-0.0319056673940971+0.0684503814460962i
-0.0303759205556462+0.063300059907618i
-0.0261042800515851+0.0720597297123982i
-0.0292578369146071+0.0743868863705871i
-0.00702783942850727+0.0632515412370687i
-0.0335855887201533+0.0902542889676843i
-0.0253612145864133+0.0821572982928303i
-0.0412939497400366+0.0493642526676437i
-0.045213136319069+0.0575357001550311i
-0.0129238560967642+0.0462878369760412i
-0.0148694714132816+0.0575307402717714i
0.00529335588232807+0.0564717061051259i
-0.0158608741427762+0.0669922933652959i
-0.0168756032690723+0.0596068309724037i
-0.0191066839833433+0.0410087854665463i
-0.0423744985907008+0.0919990093830684i
-0.00568426834050152+0.0740651956844186i
-0.00345499932089565+0.0583743405097525i
-0.0213890054834146+0.0734692967118243i
0.000315315391664313+0.077735877825882i
-0.00453140112189622+0.0888623691595871i
-0.00754039901608462+0.063124708961796i
-0.00256609454253112+0.0561570474146545i
-0.0188461999448995+0.0835381040963473i
-0.0143792997538721+0.0874090214565575i
-0.029536926642201+0.0472038563162779i
-0.0173940831664023+0.079387898311834i
0.00563005033274397+0.0909344343880541i
-0.00302358302985719+0.0746702802322702i
-0.0174700704586672+0.104678153946375i
-0.0131400925285127+0.100147050158225i
0.00458500571953557+0.0757478949133512i
-0.0198876832274471+0.0710873694295726i
-0.0271069751379498+0.0622307956722739i
0.00540574496250797+0.0296237814214681i
0.0275817910462907+0.0628079589651318i
-0.0148460119154628+0.0862488667279166i
-0.0411998955439451+0.0928150462884106i
-0.0142670189794977+0.0875617007155109i
-0.0201028036735105+0.0688269404506541i
-0.0386911545106354+0.080214063910124i
-0.0339517440872272+0.0590225029231206i
-0.0245767474242085+0.0669528836521013i
-0.0422521081772406+0.0852439850065954i
-0.0341325609430959+0.0832981544467114i
-0.0318211188207747+0.0367135983194525i
-0.0456113600708292+0.0499189844766726i
-0.00510454581508229+0.0912202881232294i
-0.0312589378254375+0.0268360196695728i
-0.0740291531286365+0.0762903393302143i
-0.0291277248673119+0.0791029603878419i
-0.0162653719296266+0.0323690995869864i
-0.0221927660797937+0.0703802180413731i
-0.0166887500260738+0.0485477472287392i
0.0104882395103006+0.0465127182718378i
-0.000229771697225342+0.0402995273984041i
-0.0232896439946513+0.0471406082334042i
0.00645479911189451+0.0594519081496459i
0.00959479092835124+0.0748645467853147i
-0.00938137435219405+0.102776949401187i
-0.0111128831241705+0.0992660608750052i
-0.00869255131167058+0.0786523145514161i
-0.0599367279575434+0.0647176253230946i
-0.0305454722315861+0.0779059507253298i
0.0145601493912437+0.083224221178047i
-0.012769921795135+0.0891860710476609i
0.00370334575717968+0.0664134709613094i
-0.0184280306400368+0.0687814224940758i
-0.041283016168209+0.0638647916385244i
-0.0416498473434828+0.0263258010106941i
-0.0211287562328205+0.0637106792296842i
-0.0476875096311047+0.072239182759437i
-0.0744140651501926+0.0289202137323712i
-0.0207421325515461+0.05899593673357i
-0.0545941358356978+0.0559215418680429i
-0.0096938617693829+0.0535904631784841i
0.0125556597383945+0.0753543670479i
-0.0192828891011474+0.0258548496824532i
0.0152031294398714+0.0509400742233791i
-0.00932129223292671+0.0298538455619872i
-0.00614635423245364+0.00778699873058766i
-0.00693553756648214+0.0603663823938944i
0.00780271165876568+0.0654851854572869i
0.0128417929685347+0.092131953582963i
-0.0166433072964706+0.084961772388337i
-0.0252052212739807+0.0688964913898484i
-0.0207044185467869+0.0724270283032446i
0.00442297762651044+0.0587820982824855i
-0.0307572569740124+0.0528450948139215i
-0.0290311894751785+0.0948743223726241i
-0.0035074356229578+0.0980342684717454i
-0.0471812979739365+0.0487983979847706i
-0.0403071281683703+0.0434860008950158i
-0.0235222429675299+0.0593772977930497i
-0.0424580138433398+0.0660975248106682i
-0.0443897919192412+0.046072336310532i
0.00304089779346283+0.0421915512310616i
-0.0128243879207475+0.0490396533702868i
-0.0349915815059499+0.0407733168651938i
-0.0242521927708949+0.0540294855131126i
-0.0319821494496469+0.0596105808940748i
-0.00126910761538615+0.0490103061660993i
-0.0179745080080509+0.0979397641583976i
-0.0111512193687168+0.111820232736453i
-0.034712397051793+0.0518185404441784i
-0.0411369125877413+0.0390883118450437i
0.0106088975428771+0.0764975275557994i
-0.0263324154562265+0.0824034131064692i
-0.0437301742207785+0.0471107488449159i
-0.0281286965167713+0.0616667335587205i
-0.0124931357201615+0.0786767881157873i
-0.00807765143954014+0.0303105848304525i
-0.0133502216062823+0.0414242069031033i
-0.0103058231124894+0.0832548505922335i
-0.00996252583262153+0.0609341262013487i
0.0039880972443559+0.0501721115147235i
-0.0192314633144933+0.0838163779829108i
-0.00332493703519113+0.0868594711230286i
-0.000215099411704469+0.0610979295592955i
-0.0312545044405442+0.0438093301288561i
0.000519115367771035+0.05947445081211i
-0.017526768537413+0.107753119471984i
-0.0282066483110232+0.0457834595471834i
-0.0484351876523633+0.0605716605595562i
-0.0398849992265877+0.105778722178682i
-0.00517825953544337+0.0376463931980837i
-0.0339077499116721+0.0761984888550423i
-0.0199254458730879+0.093391834929722i
-0.0198533487699704+0.0772521270868516i
-0.0331271147201505+0.0807971503622103i
-0.0177100043711746+0.0490555661751192i
-0.0215929022499775+0.0506953559905967i
-0.0313206621368808+0.0472276677405149i
-0.0213646210347992+0.0377736558431866i
-0.0153836095953756+0.0399297642248765i
-0.022689578685645+0.0367236303706768i
-0.00893181893441436+0.0641004896474864i
-0.0170915276703582+0.04941793638554i
-0.00249195210992321+0.0296749967179618i
0.0377966174885618+0.0482227203997888i
0.0278512053868008+0.0504187730840628i
0.0154907497313508+0.0656689708365543i
-0.0113883057518873+0.0869438490567729i
-0.00562440513306376+0.11634579441765i
-0.0149107832462372+0.111150778292171i
-0.0326137532949771+0.0615196044715505i
0.015202178782148+0.0344066948456858i
0.0231049995649532+0.036435167235007i
-0.0145224860605671+0.0581045703254267i
-0.0295378431346466+0.0553334227440315i
-0.00543265860947987+0.0697621173802598i
-0.0302369218430481+0.101308760721211i
-0.0395715023000102+0.0376370654498196i
-0.0150181488880575-0.00313317643875133i
-0.00398270371186007+0.0390164759890273i
-0.00543970410014707+0.0625021536696753i
-0.0424476256420775+0.0479963576082618i
-0.0305064532023306+0.0626310606597935i
-0.0116698693668165+0.0591782699479502i
-0.00567474763186883+0.0583846404054795i
-0.00255129219538417+0.0775781324157537i
-0.012049578840638+0.0667162623380695i
0.00206096686262595+0.0920308262911005i
0.00349319978559172+0.062630172087914i
-0.0359799070658152+0.072924365637951i
-0.0307362461691869+0.0970114873818666i
-0.0197074083060883+0.0644698690505972i
-0.0268647240206626+0.075697918604967i
-0.0132790808735323+0.0618476793488664i
-0.0143986981399149+0.045777059997312i
-0.0208334206499384+0.047610522023501i
-0.0306141640569257+0.0604478436140292i
-0.000719920079795698+0.0828546539214477i
-0.00548253762536679+0.070767462773777i
-0.0286047098782183+0.0592839880586575i
-0.0232843473792236+0.0872013643129946i
0.0108095945060061+0.0665035997429476i
0.0237615056677183+0.0626814091047726i
-0.0302277811700559+0.0683681213109059i
-0.0291178136393486+0.0881456117313748i
-0.0470993949451926+0.114943315248965i
-0.0452913342168629+0.049909698002357i
-0.00945614720460806+0.0658855992362829i
-0.00900700611219699+0.075781058803737i
-0.00642126687469556+0.023767119417431i
-0.0297461588097151+0.0316352347866535i
-0.0270015349048388+0.072019881941445i
-0.0511734231338866+0.0587595614274279i
-0.042435889855367+0.0522652896304193i
-0.00999650365907549+0.0612619633225885i
-0.00245383454757484+0.0225431773873019i
0.0289814043840844+0.0178315387063463i
0.00065745197797394+0.0248557482804682i
0.0139866753519711+0.0728659402749853i
0.0141972990287302+0.0805514682580467i
-0.0185734421141258+0.0769337718913836i
0.00162804990599285+0.0565016051414312i
0.00981317110369866+0.0347685160506708i
0.0155093602961705+0.0864232914376434i
0.00867247707519296+0.0773524269133681i
0.00704940707405564+0.109992556178477i
-0.00467909878084347+0.0966059170750431i
-0.0247326606737703+0.100262205083951i
-0.0164720349642299+0.120239684590416i
-0.043660491841523+0.0481715541029121i
-0.0243915080231153+0.063488027827791i
-0.000939760150453104+0.0712894938160029i
-0.0426516272077293+0.0667369088402786i
-0.048457709015904+0.0611851224263012i
-0.0464168147371029+0.0555335349701154i
-0.0446824748233143+0.0638085457968649i
-0.0569307528155813+0.0323876633497071i
-0.0386751010421493+0.0279745251493155i
-0.0108948006716535+0.0333040720371956i
0.0307064752275596+0.0205657780082948i
0.000586429805909685+0.0488428682312036i
-0.0345625934194575+0.0856232549155229i
0.0256429889479087+0.0603817745959061i
-0.00752693875471446+0.0231033175399209i
0.0145429635463375+0.04292754302469i
0.0215029791317573+0.0667487488246773i
-0.0132425637851899+0.0693925646392437i
0.0185461786759785+0.110033577429468i
-0.00775927092888315+0.107411830293442i
-0.00823856774928438+0.0804297456090146i
-0.0236460828845649+0.0985841988510714i
-0.0474945812914652+0.0452665274264699i
-0.005648733521011+0.0211326507176982i
-0.0157677597366112+0.0485090468111385i
-0.0369665403535945+0.0353084640230373i
-0.0413934570490049+0.0866681368825089i
-0.031165328779716+0.0948056827156167i
-0.0165093461009926+0.0807990780857936i
-0.0486842023993687+0.0710058631982601i
-0.0205115807880479+0.0354638330164031i
0.0189705618084934+0.0859112785735778i
0.00626580531528073+0.0586625875741497i
0.0142423073974047+0.0559816077232065i
0.00491422124372607+0.0880790670563738i
-0.0283106286513377+0.0553724691520576i
-0.0265376339601987+0.0592740494307341i
-0.0297971960982028+0.0553665210740917i
-0.0285230450306015+0.0537741607826677i
0.0103747511851579+0.0424417919858697i
0.0138531061850527+0.0624410433939887i
0.0109750787901579+0.0727978999943474i
-0.0230610121408785+0.0939645065168149i
-0.0405511534837477+0.0710692668496629i
-0.0136286371791664+0.0203421813120957i
0.00301963590508336+0.031517682578568i
0.00109879376773558+0.0463614393299623i
-0.0224026741145997+0.0700514317616301i
-0.00588410617513166+0.0584019692644503i
0.00192547079783186+0.0671617309739429i
-0.0156965035404258+0.066748515410826i
-0.0416131056524017+0.0471241007844306i
-0.00305987390907742+0.0433934079673762i
0.0300559460739732+0.047267322992588i
0.0155351548273008+0.0614348379760346i
0.025117062370906+0.106708757267801i
-0.00141600023063104+0.133074596049751i
-0.0195430191539532+0.0786790344819405i
-0.0220671865368809+0.0785697328722897i
-0.0518761721628393+0.0861228492429508i
-0.0412055247753625+0.0693840641129576i
-0.0147604295159653+0.0573311128630857i
-0.0202526121712845+0.0518688524765234i
-0.0252257441342874+0.075588937771844i
-0.0599460338780013+0.0497445025340206i
-0.0545366828541084+0.0164040484354434i
-0.031524273213925+0.0117432453357696i
-0.0267276964054805+0.0319196617579241i
-0.00909689902317719+0.0151258569108001i
0.030684243923739+0.0114030504002472i
0.0400811235570506+0.0416491043961244i
0.0121872912277628+0.0611600532522836i
0.017945812492344+0.06183105118602i
0.00831852430146724+0.054054947337603i
0.0416024782875789+0.0652653265834988i
0.0288317897586263+0.0638286250199116i
0.021107394388509+0.0968817813818915i
0.045239728443591+0.102056411722427i
-0.00078154660704211+0.0994212122738621i
-0.0240496842054439+0.0891085983351421i
-0.0319146766206352+0.101017190843636i
-0.0419801164853215+0.112644154092492i
-0.0273998512234182+0.0674652450236108i
0.0345433110592135+0.0433732633230075i
0.00753426444286404+0.0525334182357764i
-0.046164421626529+0.088450210786634i
-0.0325170519019095+0.0903786850905285i
-0.0305584991729303+0.0740371909224862i
-0.0121604816323704+0.0250403976149291i
-0.0167173342283035-0.00509472689947689i
0.00829531244827998+0.0379507746775376i
0.0341255752495589+0.0767514305472238i
-0.00646850547799335+0.0693984475142333i
-0.0209033750214196+0.0670594106043401i
-0.0343976175207542+0.0779818786287929i
-0.0408593943832761+0.0843870255332053i
-0.0217794505300496+0.0604336671637398i
-0.0119065840476593+0.0453784040100534i
0.00448572298930313+0.0796228528223974i
0.00344721008054754+0.0805042542123964i
-0.00879751645818489+0.0704033694237362i
-0.0525880298248382+0.0670756283812393i
-0.0756284752247302+0.0447014559558954i
-0.0230521117627844+0.00108559612852047i
0.0100401295165218-0.00371932769547075i
0.0292228353268693-0.00133605833591824i
0.0194762208108058+0.0231237785296748i
0.0283544943833041+0.0542002482231003i
0.00208951852801741+0.0357390642293337i
-0.0438361103699767+0.0496720483891971i
0.00187985917027883+0.027947268169752i
0.0156995572311678+0.0356239315478442i
0.0298530935981892+0.0805279076821421i
0.0392006296659337+0.0571806853882264i
0.00761597422578697+0.108832805960348i
-0.00861277964093772+0.152946737108887i
-0.0379215167185533+0.0996731251741395i
-0.0706961593139777+0.0650785439736993i
-0.0224639020779207+0.0467054390408509i
-0.0120850503054813+0.0458578197157597i
-0.0372391924220715+0.0462100070509852i
-0.0170469139532901+0.075089083667227i
-0.0343374376571691+0.0825986132980561i
-0.0752065819778509+0.0522636155638553i
-0.0773745080350934+0.0606750813153836i
-0.0189489938746504+0.0209342018906238i
-0.00671759235914421-0.015027624918207i
0.0390007215509255+0.00796720786225041i
0.0422817270678787+0.00694432661108576i
0.00144021374199119+0.0232506949237988i
-0.000256624066946043+0.0489684231900745i
-0.0267617417799779+0.0518736677315574i
-0.0117324970481702+0.0545372852413925i
0.00785240535440793+0.0206662679872137i
0.048594108409927+0.00374828791761505i
0.0244165582505799+0.0341877025437895i
0.00543127426983751+0.0865870136072467i
0.0242453459628667+0.12031595839393i
-0.0234770982400797+0.129313843254836i
-0.0161278781383523+0.110444616809966i
-0.0134558937052637+0.0559817932020086i
-0.0354524688472859+0.0291401344478094i
0.0299959634018867+0.0391720784712139i
0.0191052616936251+0.100193566486317i
-0.0168525194469012+0.127074453460816i
-0.0184320139846475+0.114014002096655i
-0.0652088936995309+0.0774138472775198i
-0.0635660476857834+0.0325991709277384i
-0.043876627859039+0.0330213343893012i
0.00996073034001511+0.0240012101727343i
0.0405104827474146+0.0276411725548875i
0.0381714185586434+0.0673064490576449i
0.0108168576079728+0.0798734588694935i
-0.0369418250672136+0.0588136491100186i
-0.0326766632242976+0.0622662699415724i
-0.033113849755134+0.0213143431248513i
-0.00937554052645572-0.00983952390206043i
0.0350887076184762+0.0616563512139458i
0.0306752656835921+0.0989822558459095i
0.00164391808910605+0.108407663210921i
-0.0246065218443438+0.0763687732604532i
-0.0660189107069803+0.0237192685326049i
-0.0435920081093605+0.0330540648182252i
0.00955250727376906+0.0121684181484127i
0.00344564020206281+0.0115101856657367i
0.0217411180184269+0.0446433854041107i
0.0155954877428947+0.0841425472390472i
0.00346796848738669+0.0599327389045073i
-0.00609859847273952+0.0178358541017702i
-0.029969223668389+0.0173156579916594i
0.00837579360986841+0.0129062757064347i
0.0394782986695011+0.0291944654709959i
0.0437902544515399+0.0602133148054944i
0.0369807915236554+0.116903350505989i
-0.0100616995838674+0.127166077200603i
-0.0594664542436717+0.116165578520185i
-0.0634031314621128+0.0940473130848551i
-0.0363701021167537+0.0644850158503282i
-0.00417307217804851+0.0556722996038441i
-0.022319990159771+0.0529865813307607i
-0.0275580664283367+0.087170130225857i
-0.0177404697310732+0.0906096382876997i
-0.0726896470878086+0.0713367011769922i
-0.0803994186973076+0.0582724277164693i
-0.0690841254261278-0.02613629543274i
-0.0364716334118277-0.0520949884026296i
0.0106985620925371+0.00170434244732864i
0.0186277090649675+0.022199564849931i
0.0386403349475223+0.0560933584584979i
0.0424155350094879+0.0526138220104027i
0.0138520979452374+0.0554177920060186i
-0.0133206678251493+0.0753383684655329i
0.0305729541326791+0.0339471392370482i
0.0519494238356504+0.0467191623506062i
0.0351776658461055+0.0558705900368259i
-0.00142757127683146+0.0802212755131324i
-0.0189840211189332+0.148247611686837i
-0.029232267020375+0.0903086233484437i
-0.0609049053174128+0.0499363498090828i
-0.0260373197271005+0.0384625326375488i
0.00375495390963633+0.0202855402209784i
-0.0139274285418889+0.0583835149264068i
0.000312893710321735+0.05037682001542i
0.0129299634477044+0.064860789035893i
-0.0441573913679084+0.0630904852826457i
-0.02735946452121+0.0333204613522973i
-0.0362631251348629+0.0255602397542496i
-0.0191452916374388+0.0168938490213371i
0.0542088077536236+0.0575599982500607i
0.0574659545594184+0.0643055586768741i
0.0504131757685344+0.0664135738829367i
-0.00493886909229729+0.110793574877637i
-0.028425070667438+0.0918537640353535i
-0.0536468260084949+0.0144721430268515i
-0.0436458681548116+0.029813058063825i
-0.000960274693582516+0.0612379614756821i
0.0151716689907848+0.0575435852045859i
0.0309667065801565+0.0773905771298412i
-0.0408277978948502+0.0770445365404664i
-0.0549072118399728+0.0908827645961452i
-0.0230570291594417+0.0340802689420181i
-0.0330319544384021+0.0282828543157958i
0.0277757176789582+0.0482960551567323i
0.0836847120070124+0.000229306131029462i
0.0683596219521241+0.0628350603603808i
0.0416238435598527+0.0882323047247286i
0.0228998115638418+0.0809961105680902i
-0.0292026613283908+0.107562462117309i
-0.0212436151526732+0.0683020234683536i
0.0185643428299048+0.0274834307936689i
0.0166302776861224+0.0407196553377452i
0.0497235756053189+0.0760316513156374i
0.0282959164183317+0.0891316352464525i
-0.0219479127205443+0.0937533915732552i
-0.0400369799966675+0.0948343675525238i
-0.0711360107203436+0.0502948082225213i
-0.066716047367639+0.013523527521759i
-0.00128137064356426+0.018850954942104i
0.00677674154884628+0.0194109100965842i
0.0171421938694621+0.0643646990006826i
0.018448242382271+0.103749428708204i
-0.0491808199260904+0.0819000093146691i
-0.0388208216344813+0.0533292645025756i
-0.0217761198994189+0.0324071409366034i
-0.00795912836687362-0.0117967066429769i
0.0275076341976087+0.0178702577707516i
0.0475264506531026+0.0988502355846979i
0.0268783928081291+0.0959006459065405i
-0.00669099661416835+0.100713397494422i
-0.02366035611908+0.0731869575583772i
-0.0440803334766775+0.0473158483529766i
-0.012156066705802+0.0489070248498537i
0.0333305995960001+0.00465554439953398i
0.0492599846501697+0.00682320338400763i
0.0394269472487597+0.0973653180255176i
0.0156969154691969+0.112466834535826i
-0.0258252439295614+0.0757791859000886i
-0.0396363932058778+0.0812368215234838i
-0.0227462428891629+0.0145332248635151i
0.00694533210777636+0.0125021299058972i
0.0397426603831422+0.03682588344148i
0.0156131864296009+0.0712952768755083i
-0.00373008790358129+0.120414273099412i
-0.0307939789635946+0.107120132769686i
-0.0493062891849324+0.0780986167201365i
-0.0400900528714254+0.00638314788392502i
-0.0178432604621833+0.0184477053832896i
0.0374227574293821+0.0460454223671563i
0.0269810692213652+0.0443941616824835i
0.0074134579865802+0.110668665124183i
0.00422206679886032+0.135888454985246i
-0.0156218964815334+0.0759601625570572i
-0.00899328830256024+0.0476760666690979i
-0.00929417891960504+0.0386416126099628i
0.0052096209343771+0.0145826710000882i
0.019808880035452+0.0340793793289732i
-0.00476056820749939+0.079823461589722i
-0.0144094041389246+0.1096816827621i
-0.0389622582111447+0.0883251045250254i
-0.0524609881169246+0.0411551164193841i
-0.0269220563768453+0.0273550696274067i
-0.0313784545026323+0.0219822767668049i
-0.012086552268481+0.0406013830375554i
0.0116877622289284+0.0847563940402414i
0.0120911982175073+0.0386886001038426i
0.000185742678931906+0.0352644675832187i
-0.0215622312054205+0.0568109472477916i
-0.0421933646270186-0.00777429840258116i
0.00830509415457733-0.0162714063753182i
0.0705269884172527-0.0039369216519796i
0.056654168137298+0.0426051169949076i
0.0369697974168833+0.096405625454609i
0.039987597571449+0.0662784125458761i
0.017499801112964+0.0870714217704246i
-0.0444354023719984+0.110689769172035i
-0.0196604842483745+0.0630546865108613i
0.00949145013178833+0.0826025209284002i
0.0321933181048214+0.094875904084178i
0.0264573063518056+0.0926129527174576i
-0.0188586607626454+0.122026843765163i
-0.0650143887199895+0.119257109840132i
-0.0856810604584867+0.0603522447319934i
-0.0426309909583382-0.00495406585309568i
-0.0235659480975529-0.0123445742528521i
0.0404064052300548+0.0105484173351678i
0.0363045667239059+0.0481486752316879i
-0.0385917491678234+0.0635906052284294i
-0.0335266130006079+0.0816906280114743i
-0.0376945310661032+0.0525033588529064i
-0.0383139487719215+0.0119443972829825i
0.0114598797062617+0.0214047447256279i
0.0599517088870805+0.0371251352414789i
0.0636499552431765+0.0860932910569149i
0.0544005706694238+0.101728970345354i
0.0327784626844924+0.0990573585361509i
-0.0532285020704098+0.107927652580193i
-0.0730642277268339+0.0583254198737692i
-0.0402667612357553+0.0014510159852532i
-0.0110799767943254+0.00106963007286243i
0.0398392864019911+0.0130147190123712i
0.0147679753138154+0.0649428944874199i
-0.0207271247288473+0.110960480435533i
-0.00837520957692802+0.0665766297022325i
-0.047053310463876+0.0384376006209645i
-0.053066858177913+0.0195486470252305i
0.0146505326779343-0.0318623195343712i
0.0449583384409841+0.0111699495298077i
0.0561820891000107+0.0674866751849274i
0.0303578946923816+0.0758382015697529i
-0.00923389925692578+0.126534297431409i
-0.0204540615603434+0.0983476354043537i
-0.0414684607512948+0.0525676489136042i
-0.0109493461172997+0.0392541379673046i
0.00799374528173895+0.024922492769939i
0.00848486161221068+0.0540635413215539i
0.00858860586991522+0.06786301400904i
-0.0416649500712531+0.0926085240909488i
-0.044461089382143+0.0736448643700377i
-0.0611700954304926+0.039936316455746i
-0.051284663133697+0.0129260127380525i
0.0169839433805195+0.000753644894912131i
0.0418334909264891+0.0413790876022656i
0.0271251458442352+0.0548355623288305i
0.0143713469086733+0.105249562041648i
-0.00444365682069855+0.0824743759514836i
-0.0668859159496928+0.0437684159361449i
-0.0414061449455998+0.0200631159904337i
-0.019828758220936-0.0273431051675829i
-0.0271066879768354+0.0267658741186979i
0.0290826873973174+0.0588945940474353i
0.0171311611733751+0.112696271277074i
-0.000569725012604195+0.0997858016829491i
-0.01048542413022+0.0423332836560681i
-0.035741653053448+0.0543036448437765i
-0.00644024644934972+0.0133160949027043i
0.0566170651115381+0.00976527625061839i
0.0538443185416597+0.0477631140210359i
0.0280844361411622+0.0872234372897382i
-0.00339048763749636+0.122468964235234i
-0.0615776470331788+0.0813519637402752i
-0.0580077148789345+0.0642537513230999i
-0.0478558791417485+0.0285325410814577i
0.0217970058522078+0.00429018719656784i
0.0272071844190766+0.0804213724423935i
-0.000761286763234021+0.0555251010870862i
0.0353103299371333+0.0615359010310508i
-0.0501378033167254+0.102668040553105i
-0.0973513556690892+0.0433648002270413i
-0.073049903103662-0.0224120364567935i
-0.0377972196214021-0.0376819060461318i
0.0226234783487699-0.020555013852711i
0.0520604323351978-0.00143279605739234i
0.0424761958569249+0.0393376195981788i
0.0349693923390018+0.0676562929048518i
0.0133172830673051+0.0546727578887766i
-0.0206428204570634+0.0289754935739549i
0.0249348788113052+0.0253899819627736i
0.0508185698931787+0.0360242030811319i
0.0586424725633227+0.0728789107707934i
0.067733225026637+0.104478245602941i
0.0127364456408908+0.137587659221559i
-0.038607334192493+0.134545880402693i
-0.0473528027954762+0.0994165353155621i
-0.0600966484268328+0.0506577668161944i
-0.0440919343312359+0.00983873232057028i
0.0151338506308479+0.043805062921155i
0.0271717698637691+0.061791088787003i
0.0300760423156046+0.0736830164620436i
-0.010551507426953+0.0856409090437987i
-0.0795692932349997+0.0488564536403304i
-0.0310483475012337+0.0460109861067195i
0.016989210132331+0.0163253204285984i
0.0060485032321863-0.0152745332485955i
0.0619205094202976+0.0380908727392721i
0.0632653702182688+0.0814129959895277i
-0.0201499691433057+0.116904435049262i
-0.0596677272617303+0.100021024483332i
-0.0498672436172884+0.0759832796205697i
-0.0317079089408088+0.0449679903579164i
-0.01851350666877+0.0141958859429822i
0.00692325619337543+0.0393289260860182i
-0.00645893903863164+0.0626216609394533i
-0.0370791959633248+0.0994958763693888i
-0.056456883786319+0.0732548104916574i
-0.0862064184001759+0.0215595991074812i
-0.0470099818554919-0.000945451389939766i
0.0474739489086952-0.0514060604709573i
0.0508576462821316-0.0447951702265397i
0.0718902099615642+0.0244861067511143i
0.0681856891120947+0.0473902368083973i
0.00916101174677213+0.0855048951289044i
0.00130794884142637+0.12487629199799i
-0.0161853771887032+0.0589132308009842i
0.0112700343303264+0.00905257418301399i
0.0483137208569569+0.0494030452695924i
0.0619140571551969+0.0948126381211323i
0.0464046306268748+0.129777066838934i
-0.00206468992959214+0.138049518684041i
-0.056176332804765+0.0964301777441119i
-0.0693300238692929+0.0488191165508079i
-0.0535741199064077+0.0383640080596368i
-0.0305925840674818+0.0218891039026718i
-0.0031659327261054+0.0188054426021826i
-0.00635539006545876+0.0476775119302897i
-0.00317291018420798+0.0443527364009368i
-0.0290452418286916+0.0671697912315348i
-0.0353909507733196+0.05614943329259i
-0.00152567269458449-0.0159052494079795i
-0.0131034227549389-0.00443186590216539i
0.0158762835364364+0.0352355784667794i
0.0582969280866519+0.0375198260643217i
0.0278665448303303+0.0772191318311044i
-0.00309996392333781+0.0687378198649493i
-0.050242041366926+0.0432326937975656i
-0.0651075139029669+0.0429195351977408i
-0.0282886903044037-0.00141236617198175i
0.0074162463562858+0.00551300739416921i
0.0334714662707496+0.0470295987932835i
0.0262758439872707+0.0877742502605122i
-0.00586623983658678+0.0711689414509668i
-0.0825050062560823+0.0514573686332326i
-0.0947261213536847+0.0444345160706896i
-0.0184910284819362+0.00338293672703508i
0.0239811697556573-0.00684268352729122i
0.0234046353236903+0.0145672050578142i
0.034142522174081+0.06124740029026i
0.00707990879151321+0.0923781264309185i
-0.0546372991504864+0.12326661433988i
-0.066864503622737+0.060327658777276i
-0.0597783962186785+0.00916030724585918i
-0.0106774165465853+0.00565816077715497i
0.0222660905372762-0.0209132695765725i
0.0027729266674172+0.0352041255050619i
0.00533183894931919+0.062079949727804i
-0.00570586378968306+0.069549973972648i
-0.0366885066285187+0.0545377322810403i
-0.0238409878006379+0.0148350058201766i
0.0069901762787264-0.0270902757465535i
0.0138342841592087-0.0153224836238901i
0.0559480628288082+0.0400923188649775i
0.0748962354925927+0.0481915469728743i
0.018477144660665+0.123069243626609i
-0.0245864088314232+0.120838648256502i
-0.0439697040430745+0.0651952510931732i
-0.0577380876903036+0.0623617975979802i
-0.0330168542722502+0.0143574665237878i
0.0175210629817221+0.0155408308106347i
0.0162897074300459+0.0686821132230666i
-0.0108232836348756+0.115489601158134i
-0.0646110393292864+0.108430434079801i
-0.101711027878122+0.0453179745638658i
-0.0469276029244508+0.00892962541090333i
0.00616862651212913+0.00456383920120272i
0.028685555229756-0.0015993635114576i
0.056277038731116+0.00866346686949767i
0.0667043971296794+0.0669668641146374i
0.0158672610157128+0.0944342214218969i
-0.0333408915657742+0.0759791892880277i
-0.039024538430052+0.0516912491658804i
-0.00562892894531929+0.0241940953133967i
0.0215577072522761+0.0124055504734761i
0.0292716064437384+0.0461948434155862i
0.0471838088798084+0.127206942833759i
-0.0215358893187578+0.127167428842815i
-0.061102272252586+0.0965344728858729i
-0.0793460303480913+0.0571859689794376i
-0.104148438828463+0.0226912928056558i
-0.0282781665556188+0.00259508648463741i
-0.0106353203201478-0.0194293207701383i
0.0485092569977863+0.00704115360970789i
0.0314023363276683+0.0427009835883458i
-0.0663266021964888+0.0640294556967613i
-0.0205546051607207+0.0233943525681891i
0.0100748960949261-0.00572202083301464i
0.0320996890753949-0.0133019032458764i
0.0577008031206491-0.00388189951009289i
0.0862447990001125+0.0242349653793643i
0.0492244461494221+0.100716085734956i
0.0175974156709102+0.129404402326675i
-0.0110834691233578+0.0789290820122573i
-0.0417543121496878+0.0365846223601929i
-0.00847341050175857-0.000584277634263199i
0.00797566635891906+0.0297961186328925i
0.0368697436435696+0.0580541916987743i
0.0217271641391846+0.101792066197235i
0.00909384947715731+0.115679145502872i
-0.0411094392596215+0.106204212799468i
-0.0767194538868613+0.0481283907079436i
-0.0661224383313739-0.000938233833194755i
0.00062786780571463+0.0165819125615366i
0.0576654614075851-0.0238891787231677i
0.0236194422533262+0.0456733746273607i
0.033357859081193+0.103264306056545i
-0.0226886323219589+0.0966400785591511i
-0.0685134939857839+0.0874913563599076i
-0.0749962423750388+0.00215665556572073i
-0.0429105092990454-0.0170720370012388i
0.0327761765201172-0.00842676776268463i
0.0596171553506645+0.00851833079295758i
0.0534861404103934+0.0816991814237788i
-0.00883183438590319+0.0870661027681631i
-0.0571095827737735+0.0584719869320965i
-0.0814579523487035+0.0674739793010412i
-0.0388653582953484+0.0345186859687893i
0.0632095358888812-0.00764506853491391i
0.0715909934436697-0.0266424718660713i
0.0230410031502693+0.0295116823682116i
0.026055340008344+0.12817653132398i
0.0180110618330759+0.11152782830291i
-0.0290544376950047+0.0645277967063849i
-0.0323531183067825+0.0281825840361745i
0.0144672197309162+0.0248193397625292i
0.0440045813817578+0.0576158462990077i
0.04028372228501+0.056729886584429i
0.0413584019078209+0.0877874136888652i
-0.00811632635094699+0.0988903439935093i
-0.0398027960960922+0.0847525023625998i
-0.0187593400091494+0.0333901224930449i
-0.0235498410158629+0.011816977924997i
0.0502884834272197+0.0182712762974601i
0.0854632301463543+0.0109625513514405i
0.0564143413661546+0.107148179077289i
0.0455535950141846+0.0998643580172931i
-0.0212767615430423+0.0650915214454682i
-0.0365752829773492+0.093938059006698i
-0.0228954173709644+0.0309836777880077i
-0.0020661553363964+0.00836685041982663i
0.0102679232451607+0.0142487925861045i
0.0398528383588772+0.0409142216521194i
0.0449308256700985+0.120551831546877i
-0.0468095274756473+0.0984377474052396i
-0.0604406882443973+0.0643934569171675i
-0.0569362652118305+0.0412656366241418i
-0.0324042096231017+0.0160244353223158i
0.00733421281117021+0.0271580562968395i
0.0162224778945319+0.0199869177633562i
0.0622004414708857+0.0914191576892706i
0.00976636137343424+0.0735219264589596i
-0.0659653576359648+0.0511093631921724i
-0.0215582934893882+0.064932291853819i
6.09432781121674e-05-0.0179641585972444i
0.0352289209931419+0.00434624698222796i
0.0744096903478843+0.0552939087602943i
0.0201663157781089+0.111602460946135i
-0.00242006463086304+0.13129820276908i
-0.0188452112008658+0.0823273863491238i
-0.0424052885384633+0.0807312591781331i
-0.0480022827123912+0.0531924861688723i
-0.0322574110637495+0.0288771713169056i
0.0266977229037147+0.0229331288572982i
0.0503104061949904+0.000886728717119861i
0.00999708664971528+0.0566177881522835i
-0.0172246635057448+0.065381986599902i
-0.0353707282317113+0.0273712662309831i
-0.0636694599200411+0.0385390284256514i
0.0166952157156972-0.0295928510900269i
0.0622831937795446-0.0293396262483953i
0.057949703368857+0.0347556054630112i
0.0919962126793383+0.0839104271551836i
0.0357501454856959+0.12557086133052i
-0.000460384901562996+0.0807356133801905i
-0.0209124012984126+0.0704616529717782i
-0.0276714722898007+0.0564139097561327i
0.0363148748463409+0.0225649595816107i
0.0629014797215646+0.0391511358775749i
0.0581304318708627+0.079688525550885i
0.0146110182685289+0.119564418629968i
-0.0361395844679243+0.0844633547558731i
-0.0408498225480774+0.0772901069970661i
-0.0527263693783758+0.0385474438948285i
-0.0371040070353117-0.0183828602883912i
0.0265010304386849+0.0279958455957047i
0.0510926518304847+0.028749299008914i
0.0218451679933675+0.0744764418809313i
-0.0143570741113165+0.0690045716926292i
-0.041873549062865+0.0231893984055628i
-0.0228701574163675+0.0222687967848963i
-0.00590582923700298-0.0562782750419899i
0.0331924296533426+0.0058516320743064i
0.0357012013454539+0.0842778390369997i
0.0357408776108917+0.0566315668256354i
0.020024037031114+0.0925513501528438i
-0.0983052561436603+0.0821138165495266i
-0.0606295924038678+0.0401358414466982i
-0.0260982136128449-0.000356244441270877i
-0.00901630596048274-0.0181233226935374i
0.042562501218749+0.0277001892939829i
0.0250910305425235+0.0223459278527417i
0.0384611972829084+0.0516486189654681i
0.0152701831733257+0.0877934867043805i
-0.0387487944701102+0.062915629177109i
0.000743090490808324+0.014252541871764i
0.0497657371398726-0.00328773195445975i
0.035626731463882+0.0182315485175144i
0.0505617598553706+0.0439301931560796i
0.0394106750520229+0.0606452290988238i
0.00597601075865144+0.0881538375646791i
-0.0435993961521171+0.109328156860263i
-0.0384236356276564+0.0611259053331699i
0.00153442952925972+0.0491519743582037i
-0.0190503671834488-0.0115121274731335i
0.0407839745284727+0.00493949514154176i
0.0544149339360733+0.0603292118898516i
0.0134742351522499+0.0652410731524321i
-0.0143129816561578+0.111212834922087i
-0.055270081986411+0.0674877960688377i
0.000503233060742238+0.0157710126398304i
0.0177535217375792-0.0189021196344454i
0.0313277261878643-0.0149806717835873i
0.0551276831185676+0.0643721410949124i
0.0353654438542414+0.133308024741757i
-0.0123202850806713+0.112261537382046i
-0.057276511604287+0.0582050532652992i
-0.0229224478386394+0.0492612258597365i
-0.0278440586926624+0.0261464238334037i
0.000643845116355786+0.0291184361043282i
0.035370159238736+0.086138311627963i
-0.00256516404125556+0.0784447167989521i
-0.0231790403752848+0.080568414649143i
-0.0781227034531396+0.0884487084748823i
-0.0952103585241305+0.0278681437095568i
-0.0568818917277657+0.00557402916402566i
-0.0201265416477383-0.0421448173645615i
0.034648855560828-0.0349741329049934i
0.0439497356434054+0.0534877203817441i
0.0357426114161579+0.0578704822770672i
0.00136999605325208+0.0671328985405284i
-0.0120907546017223+0.0709719478584119i
-0.0114741166897083-0.00108822976507045i
-0.00235946209122304-0.0393061243985983i
0.0669531611827879+0.0136829552244887i
0.0605224109234811+0.0577364300073282i
0.0402227805132708+0.086581184269894i
-0.0088873525284276+0.123861644335414i
-0.0615756111754938+0.0635961743072581i
-0.0391657547789593+0.0337918423844129i
-0.0143049374397631+0.021279049143183i
0.00386031399529531-0.00443312056916073i
0.0287937828924944+0.0469387476356119i
0.0471501141263585+0.0592293224341275i
-0.00532380383611731+0.0893701719303627i
-0.0251171682105551+0.111950356931707i
-0.0134010822319887+0.0596295514596537i
-0.0130989694691417+0.0111600035646203i
0.040819337390253-0.0202548986463828i
0.0685584899290332+0.00894766253901982i
0.0815490771249993+0.0504862846916905i
0.057292689919334+0.0747582178343361i
-0.00185117889402091+0.119268853702759i
-0.0454781124877424+0.0892009374352162i
-0.0670999669040149+0.0357907008469751i
0.0187072091880281+0.0211026072576212i
0.0603123895111752+0.0518616726977503i
0.028353968756923+0.0850751735385033i
0.0149437693828689+0.0491978563428187i
-0.0369660352649216+0.0892730373378169i
-0.107010249590254+0.077645613363483i
-0.0637270388030751-0.0114920678663335i
-0.0298593720759856+0.00487138608686581i
-0.0194110843721895-0.0081652304312045i
0.0375143049123951+0.00176506447627598i
-0.00589354224326906+0.0585405969685617i
-0.0118568174959277+0.0500501696826734i
-0.0123180216841315+0.0351723758473679i
-0.0278471933143963-0.00861554234016202i
-0.00321572926992675-0.0358613507099211i
0.0389371639929419-0.00369012725847129i
0.0641059331856737+0.00783857347038236i
0.0535924376837898+0.0547916063491744i
0.0539490963704354+0.103098411733889i
0.00018131611594636+0.104502757323092i
-0.0369508510834073+0.0994287482102903i
-0.0290719219815519+0.0415786206613906i
-0.00777016016539317+0.015763142347819i
0.0375357947703015+0.0179524937092145i
0.070633975801955+0.0533921385248073i
0.0656554461197979+0.137441430027495i
0.00921041513257968+0.111450545170527i
-0.0495979145205182+0.0836263004290583i
-0.0529557133088865+0.0475578747843913i
-0.0291027369244429-0.0172493658347722i
-0.000381960076553889+0.0212384511346962i
0.0318358810561662+0.0392894461962977i
0.0448254754329236+0.0497810978865618i
-0.0129105376455524+0.0922439806802797i
-0.0552494029100178+0.0734216696184392i
-0.0290389622738117+0.0445109581550559i
-0.0136284494903226-0.0052763795049207i
0.0198592961966999-0.0562226048018493i
0.0366614494972735-0.00392101189505154i
0.0532241387728816+0.0588166098231457i
0.0497845839913594+0.0647358712684555i
0.0120229278282847+0.0776124037516311i
0.000343596992940952+0.101873164490977i
-0.0399741516986977+0.0530774930030344i
-0.0439312786901859+0.015454899512071i
0.0119371060997639+0.0682127759223877i
0.020852533506228+0.0545658997996609i
-0.0165472374322401+0.0662014677096571i
-0.0432891402144989+0.0897155491618935i
-0.0773607879964706+0.048665998930421i
-0.0767944943307188+0.0298762656923568i
-0.0159176949919502-0.00135794712146932i
0.0101779613493502-0.0150951039110083i
0.0215343549423836-0.00663144079959257i
0.027594387941757+0.0469703428399928i
0.0157717519727233+0.0363218167024283i
-0.014779548583333+0.045646049757619i
-0.0206365796840254+0.0406882035721717i
0.00269183419130984-0.023354376217879i
0.0339590466371639+0.0384919673580511i
0.0555772065262965+0.0155210694182833i
0.0199388484387747+0.0300085813796123i
0.03972674211041+0.0889279217522449i
0.031302563086044+0.0736849334735996i
-0.0545182448227149+0.0848390208689675i
-0.0647570886230331+0.0287142146071395i
-0.0218766236567348+0.00676154039075426i
-0.0110085908108192+0.00529195319868787i
0.0463786142125364-0.0104278707700777i
0.0728941092202467+0.0530996627267954i
-0.0171914165984867+0.0780730642216047i
-0.0450392943455285+0.0470549085177158i
-0.0513790567715606+0.0353117977415196i
-0.0570839688755184+0.0076232348314008i
0.0219453396309229-0.0154229366385553i
0.0741511691660357+0.0148427614593968i
0.057462985214722+0.0543171137158658i
0.0584598041022756+0.0679489234315757i
0.0244982210013465+0.0534976704595167i
-0.0300854347658469+0.0553099687595448i
-0.0490549757824497+0.0549648970297358i
-0.0235172915799543+0.0211597764612506i
0.0321819447740759+0.0271355489536214i
0.0488929214827728+0.0618670784882848i
-5.40650484628703e-05+0.115737004571413i
-0.0373906323214943+0.106604656782902i
-0.0376495450901602+0.0213197854555396i
-0.097564454750431+0.0287721407564355i
-0.0223226438694429+0.0206440083437179i
0.0328329495262687-0.0454236974839344i
-0.0184601329730828+0.000342127767105567i
0.0236231428273238+0.0442559165885004i
-0.0321787043142674+0.0402037668716172i
-0.0404019169395118+0.0504410675974296i
-0.00693171662939742+0.0225227129589865i
-0.00280602161979286-0.0162916001780194i
0.0587817088490813-0.0251988378771125i
0.0619171233973801-0.00553443357632781i
0.0647094823572352+0.0727410946879459i
0.0263360631741993+0.0924736729739338i
-0.0359015743841695+0.0614770674971603i
-0.0413960431578591+0.0844387223720673i
-0.0525967119848254+0.0212490518347607i
-0.00650608546469279-0.000840635697161959i
0.0683845301815236+0.0420725259043554i
0.0898266342153884+0.0486201025128821i
0.038217291443695+0.0926385953152574i
-0.0350548683615346+0.0897913086680444i
-0.0499073676523713+0.0414870651993754i
-0.0439734303185749+0.0117121675917892i
-0.00100752834526418-0.00211765372498206i
0.0306695498486993-0.00574989355954777i
0.0427317438300049+0.027743638795647i
0.0444029620739468+0.0532929843034603i
-0.0211998852372281+0.0409067570996526i
-0.0181791822844487+0.119699775936208i
-0.012309450254102+0.0798742276963093i
-0.055555026542596-0.0100946338163594i
-0.00147218182112588+0.0491234369289492i
0.0415846936676444+0.0610060335501782i
0.00466714584833963+0.0533571837123928i
-0.0323973847605624+0.0447791693246343i
-0.0265248370510493+0.0960777618597227i
-0.0393872206532771+0.0732339727472556i
-0.0664677746955637+0.0331996663841821i
-0.00634100467919376+0.0513242803775506i
-0.000475925264909251+0.010669386654278i
-0.00412802447566564+0.047131692986531i
0.0606734203303753+0.0642746824255335i
-0.0198627490275357+0.0806099682125291i
-0.0320007911817093+0.0667087613973601i
0.00120738823292885+0.00521252479772803i
-0.0313233222274055+0.034225504557863i
0.0160201325818111+0.0135167939951705i
0.0524644138705334-0.00950850954810115i
0.0478408798990285+0.0816208997835713i
0.0180971202091944+0.084283277734692i
0.0141130972292488+0.0691121605263473i
-0.0470316027705312+0.05382578755902i
-0.0455552112658865-0.0189730724841282i
0.037319504616674-0.0244781022324411i
0.0562745187225769+0.0145205427053075i
0.0446862862140467+0.0404850107683797i
0.0239583499885764+0.0322171043689219i
0.0301752903277467+0.0678433649212103i
-0.0440240816198184+0.029877597343354i
-0.0464020374377582-0.0248483566979362i
0.0170371673577121+0.0182781135027248i
0.0343725735076019+0.017822371772086i
0.078677089582425+0.0319794439494957i
0.037645139605867+0.0603430703634859i
0.0140815177631291+0.0803950876965613i
-0.00511967015512995+0.0921716052283439i
-0.0411209666958894+0.0407012799680271i
-0.0245173825794491+0.0341953295311382i
-0.00120217504993168+0.0513184203264364i
0.0325065238169216+0.0542321952595311i
0.00915943396764755+0.0601791757462193i
-0.0128884405036419+0.0680403225616491i
-0.0230445810012771+0.088615585460182i
-0.0315296497638907+0.046783123683554i
-0.0290404299648553+0.000752440549668053i
-0.0350151601260639-0.0323756347450263i
0.0389229263984292-0.0217995749948496i
0.0632746236327332+0.039123513704539i
0.0316312969463146+0.0593539980322438i
0.0140926322535664+0.0647411935804885i
-0.0292639640986755+0.047460661970448i
-0.0274385578280878+0.0292741980408802i
0.0151721536972013+0.0614711754141411i
0.0381557872839666+0.0492436026887874i
0.0230997024690242+0.0632450501884662i
0.0468573935682099+0.109101240634743i
0.0322620816827286+0.0908322314185456i
-0.0125474355723833+0.0979412831893265i
-0.0303557653403898+0.0499276350867382i
-0.0581208902992547-0.0149829122172264i
-0.0233911663403847-0.00588388181543922i
0.0211727219455904+0.00441653310559185i
0.0604065790648297+0.0385526487167897i
0.0421259210946911+0.0841199387936713i
-0.0316058371571328+0.0649356148088292i
-0.0259340659973513+0.0379203413603163i
-0.00514834021195982+0.00896658825950904i
0.0280024886334365-0.0409624928832919i
0.0655188915016994-0.00936264221352169i
0.0676337807501988+0.0349490281285929i
0.0408254107956074+0.0405256672612883i
0.00770878239009792+0.0761913692727717i
0.0116357354249686+0.0811305795365631i
-0.0113553077885906+0.0329740577359882i
0.0074874725612485+0.0101929404361658i
0.0461293215636806+0.0216616818641473i
0.0457255589310239+0.0572888498059907i
0.0416377548774837+0.108526221801865i
0.0242994377742637+0.118449610950555i
-0.0263652779981529+0.104984697219955i
-0.0867100807528486+0.0814632583431318i
-0.0251780074230536+0.0273501799945298i
0.0145002177084317+0.0116505495476157i
-0.0310034970321995+0.0275433453847798i
0.000104156456940198+0.0417190630903587i
0.0165578648365198+0.0632481463792059i
-0.0363199004697655+0.0523267539556094i
-0.028540839066167+0.0406836397837064i
0.00304209765359286+0.00157089449050101i
-0.0106426684077754-0.0228586815094174i
0.0122103452585091+0.00958580044482792i
0.0367770881303224+0.00995928103579452i
0.0102996744439524+0.0595717234055202i
0.0155504702471856+0.0841808298264566i
0.00899840089396214+0.0677773716443093i
-0.0379900344982945+0.038992010661337i
-0.00599550015945941+0.000610428118534025i
0.0336144485608973+0.0150407250755849i
0.0259129257671958+0.0234516555715371i
0.0477361095397687+0.0578088653051798i
0.0218434999331532+0.0813145816497591i
-0.030888397674893+0.0567807315708873i
-0.0234543673397548+0.0319031656424079i
-0.0362455107881704+0.0257090186530524i
-0.0169058973291736-0.0275047454964284i
0.0247228234689852-0.0298867119179592i
0.0319068550149345+0.035434602740287i
0.0463943791675929+0.0665915123654301i
0.00757800068683263+0.0555816980474044i
-0.025292844955331+0.0169418456836356i
0.0128469488144537+0.013395087402549i
0.0434200072252079+0.0200090396001027i
0.0486205015064798+0.0309846610628818i
0.0521814923821255+0.0261598535514296i
0.0434502292754492+0.0643457308702857i
0.0294265956225675+0.0849966510221243i
-0.00194092957370556+0.0401723019358668i
-0.0328836274087711+0.0494580357527252i
-0.00850580713334081+0.0179970436915088i
0.018091392730981-0.0116105382603937i
0.0164442296000819+0.0277567205441948i
0.0094837790060975+0.0633935103665276i
-0.00516996884791055+0.104706428724486i
-0.022231973540824+0.0789783048265941i
-0.0468057182943059+0.0292164823680192i
-0.0368326650568565+0.00717614450956307i
-0.0102192990762461+0.00126870400125064i
0.0278956014636668+0.0124609034184416i
0.0517635515987333+0.0307841223633955i
0.0281920122201716+0.0902228295102449i
0.0260340094249129+0.0762287005343089i
-0.0274806994767753+0.0619590308472378i
-0.026499345347643+0.086777084443586i
0.0158703437709195+0.0342873951753308i
-0.00551328914444698+0.0514317275541502i
0.0436201523733155+0.0826695765061441i
0.0438368080756556+0.0867747972267162i
0.00172415834060812+0.0935859576372084i
-0.0233234133477354+0.0809341555359885i
[truncated: 234,934 more chars]
