# Supplementary material for: Time-frequency analysis reveals an association between the specific nuclear magnetic resonance (NMR) signal properties of serum samples and arteriosclerotic lesion progression in a diabetes mouse model
Source: PLoS One. 2024 Mar 8;19(3):e0299641. doi: 10.1371/journal.pone.0299641 (PMC10923453; doi:10.1371/journal.pone.0299641)
Supplement: S1 Data — (ZIP) [file pone.0299641.s003.zip › SupplementData/fid_B18-1.txt]

0+0i
0+0i
0+0i
0+0i
0+0i
0+0i
0+0i
0+0i
0+0i
0+0i
0+0i
0+0i
0+0i
0+0i
0+0i
0+0i
0+0i
0+0i
0+0i
0+0i
0+0i
0+0i
0+0i
0+0i
0+0i
0+0i
0+0i
0+0i
0+0i
0+0i
0+0i
0+0i
9.90141687997267e-06-1.21024206322177e-05i
-0.00136493771334751+0.0017629192527445i
0.0658306686786351-0.0651955350297738i
0.150368825964152-0.0491204157162066i
-0.031603829624283+0.12465427092386i
0.172670581011859-0.127240820248412i
-0.224340169948043+0.287223089944005i
0.205309330306718-0.355508342632953i
-0.160261063953538+0.327087038258502i
0.077773059668769-0.300813868805794i
0.247201891464421+0.0836927697797416i
-0.529420698995767+0.333199248025141i
0.977530019066446-0.798299898475501i
-1.50114645046865+1.52564462521757i
1.90349240029841-2.29443541745784i
-2.3136340076276+3.05500085165967i
2.461338170333-3.83003747931565i
-2.30432173932325+4.42222052351217i
1.6036121093224-4.92766800380731i
-1.24458338199113+7.39580163013568i
-109.479211113217+87.1643645282807i
-149.677892571304+31.2645259306566i
-85.0945049393246-56.4809786971884i
-21.5038350716373-59.6374042432688i
28.3746480599978-30.0274277910155i
19.2560357560012+25.4320974186672i
-19.6580039607686+43.5208927956188i
-56.7758788331492+24.5604259198667i
-60.8366898835999-18.2490655234112i
-27.903341041991-49.7261226402503i
15.3920045329573-47.159956951434i
44.4488504083207-18.623218454242i
42.4442290939792+16.489250494206i
20.9665727709439+32.1386819115249i
-1.03333915250971+24.8806443895088i
-6.17655503798718+4.93746067365372i
5.92205064660485-8.08631502107878i
22.425171549263-3.69722427374775i
28.6261486976191+14.3576105184101i
18.41648118055+32.444474114469i
-1.4729052356314+37.6365641633357i
-18.1905979916703+27.133649931954i
-22.2253045695866+8.69427438333145i
-13.2609261108716-5.96357144728046i
0.919932659945735-9.2277911002854i
10.8863385648657-1.56536213348276i
11.352584030953+10.3536360218275i
3.15759382216112+18.8842032727529i
-8.40618380539116+19.4915341080861i
-17.1723377191968+12.3672482649302i
-18.8669923703856+1.49013467460028i
-12.7582119063833-7.54116061357077i
-1.87321902629107-9.82099194994661i
8.08853856301961-3.57715768882741i
11.0333622983636+8.49664795155073i
4.26299582282203+19.8020875919483i
-9.25063700366428+23.290246098082i
-21.6802209541955+16.0277338037443i
-24.8223180662199+1.82784704416391i
-16.1102525628404-10.3659009599964i
-0.809663611374083-12.5119211047905i
11.1122998456768-3.26874141600783i
11.8237072035998+10.774314843456i
1.64020543715721+19.2456823821713i
-10.8908842243156+15.7608414931604i
-15.05166204928+3.13240884758284i
-6.25620355414091-8.61336532790979i
10.1331321256377-9.36257784574184i
22.588317252467+3.19958519311463i
21.5702223896883+21.2087458438674i
7.24843478279029+32.1612395723757i
-10.2509927815704+28.1652629396353i
-18.4762669731404+12.1623285910634i
-11.6386917582336-4.10426437588523i
4.65519834403416-8.72577540949283i
17.4162463192003+1.41135886966308i
16.3616287230216+17.9550449839047i
1.72618907728794+27.4109922865563i
-15.699810263402+21.5051444547021i
-22.7167872526261+3.53745732769742i
-13.8572854058968-14.0235983035054i
4.53675487175044-18.9700632404786i
18.9390587128923-8.63052743034415i
18.735801769813+8.35534886356763i
4.26145888946986+18.3459397687784i
-13.5045171442985+12.8866344154638i
-21.2360064879281-4.93417238049349i
-12.8186843296371-23.1172589843921i
6.44643352833059-29.3577433721222i
23.8490985518785-19.8228693958518i
28.563023294057-1.41572019796657i
18.9273950090703+13.6782689665173i
2.88897779407925+16.5585819209898i
-8.11986153374879+7.48631765838783i
-7.39169461761433-5.09847756009613i
2.78895796595101-11.150907969211i
13.6722176760275-6.15652463595326i
16.6508849986297+6.32914948056603i
9.12190619747017+17.7918107648499i
-4.3226476581323+20.9874251707627i
-15.6607057743385+14.7697608744072i
-19.1313180376887+3.81987571920278i
-14.6776257529167-4.97969891532593i
-6.98383161171188-7.23812893582252i
-1.89676085799544-3.52640071065517i
-2.49022704727858+1.70164599804994i
-7.28733510591824+3.54819068862362i
-11.9842877338973+0.0783089932002817i
-12.3757611191673-7.06481046003304i
-6.95417238745326-13.5566601267367i
2.15574490910966-15.2837698105855i
10.7951845261138-10.84064550023i
14.8186012229483-2.00830663038113i
12.4864343191997+6.84553157488347i
5.69555272885734+11.3725362694716i
-1.37986459302436+9.75638641016338i
-4.36850129582354+3.96758002635405i
-1.71022679192575-1.3580439839499i
4.0027561901971-1.86997077120092i
7.81295898750666+3.41588254220836i
5.2821158144148+10.8677219483749i
-3.80538051510587+14.3476451087319i
-14.5556813300598+9.30652399836786i
-19.9916067101342-3.55560649421844i
-15.3643609329806-18.0680998137005i
-1.97169351624492-26.12395676986i
13.0795351892278-23.2080074147926i
21.5902523840213-11.6818220434677i
19.7777279152079+0.751591811881192i
10.8422308910791+6.35389388488154i
2.58962524197969+2.91629925199863i
1.56120822955872-4.9637815495846i
8.17208638015043-9.41641038153669i
16.6095161992835-5.30123966494852i
19.2118174086298+5.73052684885336i
12.3281056941756+16.5125039744379i
-0.737244263637315+19.6703138213929i
-12.395031739694+13.1191018046943i
-16.1531635182138+1.38339113981362i
-11.2473159863272-7.92229603012165i
-2.92323605038497-9.6204268993673i
1.99413919340239-4.64966639221365i
-0.00166644833188969+1.35524814683929i
-6.5934558277022+2.58102208049435i
-12.012443489553-2.63827894516377i
-11.3905695122985-10.6845514871216i
-4.48968043431158-15.8422332338975i
4.26050176315696-14.4614073092519i
9.51606755680228-7.40512082638969i
8.2497103963176+0.689438707075017i
1.98148569996863+4.98032107760439i
-4.78498525997942+3.56639044340924i
-8.02444047137425-1.77491829914919i
-6.32400686949946-7.14428655026976i
-1.48807213416855-9.25266874202805i
3.02215909947544-7.39784830825123i
4.57371333829659-3.40226131803508i
2.65963480155956-0.0510960603912955i
-1.14060429277029+0.503375231703565i
-4.13029879701336-2.11302647615536i
-4.1386306744982-6.48629385255578i
-0.538082981620049-10.2156248692975i
5.34517763832643-11.0061014287928i
10.8810095986691-7.83226062871235i
13.2994232920606-1.70940208768563i
11.2669752695199+4.60679994704343i
5.90839425074511+8.20273817618068i
0.0991584019542662+7.59123595987163i
-3.00290233382305+3.76581265546957i
-2.25579973970352-0.154933035257306i
0.682805107632597-1.18350065311051i
2.55424900088658+1.20995835282277i
0.688712511675114+4.7910375653453i
-4.57503992605755+5.8441994225512i
-9.95172942829254+2.0288208226079i
-11.4859956208-5.46698618851494i
-7.36529900733901-12.6494577935651i
0.488820838146722-15.175645696568i
7.45566092798367-11.706632411106i
9.60586202317119-4.91162687348969i
6.51176987770168+0.523700029983253i
1.33271029632317+1.17768046164881i
-1.34697595647649-2.5703589427147i
0.777878719042348-6.85807720830134i
6.07534223435511-7.40325007828595i
10.2652153880697-2.83474205853309i
9.46253206837484+4.20170446338579i
3.50160766534854+8.89699046475571i
-4.07216761343717+7.98541343739533i
-8.67046560161165+2.07164342359506i
-7.69868202770109-4.89471205082047i
-2.49463589878737-8.47967818317822i
2.87749402205856-6.79973721149691i
4.64018343614813-1.86011081927584i
1.90045057875318+2.2647543967911i
-2.91429593091342+2.49942333172887i
-6.16223220606943-1.40057973025596i
-5.50254769383627-6.5827756773085i
-1.43814093594709-9.62412184946136i
3.35378434895186-8.76330738104779i
5.91112446205166-4.69864180753028i
4.92477105402781-0.169176448655274i
1.35438291669377+2.1837714846923i
-2.58295777872027+1.23650106819586i
-4.6751359531433-2.17230384741632i
-3.97877228640707-5.9203450819088i
-1.09470814333775-8.1150120843737i
2.42839596941393-7.83727951627031i
4.8707160864425-5.42318450605466i
5.14539531713305-2.33527933729594i
3.37402219219075-0.236377224816671i
0.841155589158828-0.127491272913202i
-0.71670549907762-1.91467511572569i
0.057241914450659-4.19123324153532i
2.93913073899016-4.97933791715803i
6.11899252144128-3.09668921379255i
7.44655098155831+1.08766763587538i
5.40604552777258+5.4433463735419i
0.696768705234105+7.39620829633566i
-4.04764195444984+5.79935579772424i
-6.14417456511789+1.69696749976044i
-4.53893157752912-2.08136427015984i
-0.913891723257715-2.99158124167809i
1.57488420552583-0.637780411536642i
0.582784429360565+2.78879097716653i
-3.56611425331173+3.91649138390945i
-7.7010538880885+0.950409533837476i
-8.2512142572235-4.82796723268638i
-3.95784528127883-9.75931443054619i
3.03681651756671-10.3643147427475i
8.40958183373891-5.92956274242829i
8.84418065508409+0.775947077128216i
4.30566820593268+5.27755873285997i
-1.71175035744559+4.76497016575461i
-4.77869881378346-0.0988470189467827i
-2.80405245942977-5.50006122738647i
2.74221510135928-7.27123770658054i
7.52073443387108-4.15221888870703i
7.87811474517604+1.61457567920932i
3.44031402186149+5.73886052578428i
-2.77481638919168+5.18174140995309i
-6.47117646325524+0.194404207663213i
-5.22789116290213-5.92714512689667i
0.0498606220563928-9.17183985641204i
5.61607028196921-7.82278140308615i
8.0306400354314-3.22321030369688i
6.24179276458582+1.24416808024652i
2.05232850376436+2.79312639714418i
-1.27275507052546+0.934595695860898i
-1.77493691556218-2.45556238497879i
0.466285738496691-4.53745915309681i
3.32109475247887-3.80459424865964i
4.35597581401737-0.913441245124226i
2.71817744812722+2.0082039554995i
-0.657678504940126+2.93242739575483i
-3.62175892422022+1.13355206393376i
-4.41722870716784-2.25629719705097i
-2.65582098556501-5.24378979018443i
0.532995716673108-6.09496555162328i
3.39099454567206-4.26626893767427i
4.35842966861997-0.90702200314956i
2.93292580122868+2.26124672213364i
0.155662898557003+3.55446713156267i
-2.32155332039605+2.42437628096632i
-2.94261667404194-0.0769916927686133i
-1.23023921181518-2.04131278627262i
1.62758881606907-1.61299658154877i
3.40078491668721+1.44762119890557i
2.36990175904941+5.5595546169081i
-1.61162826248797+8.08827599963267i
-6.66413860081108+6.93686341344193i
-9.69427282247071+2.34132320261324i
-8.79773966278269-3.27713012063667i
-4.36809147577295-6.60144391530118i
0.854646592351653-5.7080473485657i
3.48814548783711-1.66435510401197i
2.09561989134376+2.25941535009857i
-1.87424960011211+2.86653606460584i
-4.81612655561959-0.584753498722977i
-3.76195507442448-5.68928022405209i
1.27802179862016-8.56895058249096i
7.33615375665566-6.74360735656861i
10.4369320474096-1.05219566189539i
8.43665269105925+4.88070791785091i
2.80602073156765+7.19836670633718i
-2.46859250512794+4.46303342624336i
-3.75360909922469-1.06446865664985i
-0.33714079754593-5.25425324514043i
4.94047886749301-5.17234175663327i
8.12020244805951-1.0780013687985i
6.85079680377154+3.77571238717954i
2.05673472083687+5.81621161664235i
-2.68206936724695+3.42672779650125i
-3.99743283246467-1.58909592207938i
-1.06050909597534-5.50301329739471i
3.88606637716935-5.64578696515508i
7.1680152187367-1.83220536154583i
6.42695925569024+3.24975421220724i
2.11225934574739+6.24536079371507i
-3.05057501259758+5.45097549902435i
-5.93337167355376+1.71855536812716i
-5.29660570979034-2.2239742079583i
-2.39630674545873-3.91566220923762i
0.195284987562152-2.67273390772398i
0.371862276496891-0.0234230530150602i
-2.08263891054796+1.66772211113312i
-5.41853142605682+0.89005460184426i
-7.25226836037172-2.30385878490671i
-6.1317413396317-6.19721162312416i
-2.31002259848976-8.48033207113096i
2.3806715070301-7.81364609777454i
5.57170169069915-4.46043170809974i
5.86843264925453-0.0790114997228686i
3.51553319133537+3.18888792894557i
0.163251582282715+3.92117203836956i
-1.87952881952615+2.29431969033913i
-1.38634888532131+0.000122735522242037i
1.10635509458175-0.810904768620338i
3.6450515840634+1.0055608643912i
4.04617633243847+4.67846454125879i
1.35809427912435+8.05526035289766i
-3.31574006651388+8.75477236630257i
-7.32332947151581+5.88007702000534i
-8.22870384568835+0.820129918017908i
-5.43623099363982-3.5670575347391i
-0.77438941822635-4.80270013187572i
2.88889408711853-2.58866545391113i
3.32243443631573+1.05280510616985i
0.872939028652572+3.12039477706577i
-2.05663255760554+1.96592040052225i
-2.76783343341382-1.64392903522833i
-0.0547740707175861-5.04115389373905i
4.52987470128552-5.38637945203514i
8.1269042517483-2.0354601108141i
8.193457016327+3.01853335388654i
4.6118180633771+6.53709078333293i
-0.122842457776951+6.29761418332709i
-2.97413829595044+2.7549284354185i
-2.34476904106989-1.45014305079977i
0.828326582935477-3.38622088428373i
3.78795376624038-1.90535699364659i
4.08020908707113+1.52515812671146i
1.33006951396644+4.00008011958012i
-2.67429992044044+3.35239319676989i
-5.02046630782503-0.27433827540943i
-4.01626212345141-4.63061426027955i
-0.299326853873106-6.88057283928004i
3.7876849266977-5.60020265562142i
5.64295933175463-1.78023415658617i
4.32505803070415+2.13539676074425i
0.838678230250805+3.82931196323939i
-2.48351503516121+2.54548764553485i
-3.63040447097171-0.37239104630269i
-2.3504214546518-2.64675302555652i
0.0985647244168437-2.62667951826963i
1.73685817983492-0.340205600110698i
1.16409197082915+2.6398444114332i
-1.48570744350975+4.3661017712861i
-4.71280596507837+3.67921096328126i
-6.66265563317194+0.933605180369081i
-6.30310858352395-2.27004379450192i
-3.8923408688462-4.13718936041434i
-0.956019906456309-3.75833905804982i
0.755395579080089-1.63651453213381i
0.412985155283502+0.717073846219463i
-1.49443060059962+1.67534829074197i
-3.33400889097375+0.502277928481526i
-3.49465261755612-1.99409775331134i
-1.34596168517114-4.04841531889447i
2.19596362452394-4.08551573522376i
5.08735019135835-1.74975218497638i
5.6752503972959+1.76953083260532i
3.79029590204517+4.50934243733793i
0.714023667512351+4.95848569819556i
-1.35262094593437+3.08972117313069i
-0.860598259884277+0.517231211872782i
1.72755851621068-0.60075544359512i
4.46172814662271+0.83129171490888i
5.10448904421664+4.03181530228594i
2.82665387102717+6.81244094796818i
-1.17814599726981+7.09446098080697i
-4.402746818359+4.42297408577842i
-4.75999738535675+0.302801287059668i
-2.20064430751338-2.70836390955516i
1.45137086053596-2.86296886531879i
3.48313601519531-0.460814171191156i
2.49894432314161+2.40699413006037i
-0.605497392598191+3.29317830302814i
-3.56028985931706+1.26515668759974i
-3.93936242531808-2.50522922138738i
-1.31683757691608-5.54316583157347i
2.54205248237355-5.773425856731i
5.18198610079895-3.15447180004449i
4.91938226150126+0.464492693941719i
2.1235807250112+2.71921577918012i
-1.15620319895117+2.24785645850896i
-2.72532495480069-0.320903859058553i
-1.73402641891637-2.94948324647181i
0.848223850971155-3.71891731174372i
2.86505894521252-2.1390852058911i
2.75814821833804+0.628832360951668i
0.52026699259836+2.65044054438362i
-2.48967556203408+2.55371562561559i
-4.33870309906896+0.407194317824823i
-4.01018261289082-2.38163755441888i
-1.83778587258618-4.08215556899882i
0.704481735601607-3.78196687268058i
2.21809996627446-1.78793493739207i
2.0124207536715+0.612611745076442i
0.401187141929024+2.01355059155696i
-1.27499216921768+1.87583259000027i
-1.9152799968721+0.589723069192676i
-1.12001195261296-0.708486654676159i
0.554756541318076-0.763029154008726i
1.94097137043855+0.739539306540584i
1.9935003234318+3.1778528038844i
0.299810494204044+5.17757731385958i
-2.38518468769002+5.45676267201617i
-4.59297890876792+3.71283746479553i
-5.11975226023236+0.783807969475726i
-3.66471975894342-1.71327137856945i
-1.02516281383058-2.43534484236084i
1.18727870735605-1.12933717914981i
1.63050874046379+1.05241449917398i
0.31065351264386+2.39875688077804i
-1.5240957220985+1.68003103995989i
-2.13631812700583-0.782296191840457i
-0.449906111932258-3.16059345472998i
2.84962543716666-3.67361122874807i
5.81298080885683-1.60118427505719i
6.56982743277119+1.99665699683529i
4.60042199052778+4.96735187474296i
1.23120996332845+5.53765351841054i
-1.40925137687607+3.56215167402416i
-1.70232286747374+0.70645302056168i
0.189416231918082-0.923473091250064i
2.41647897413462-0.223043016094869i
2.97809760244687+2.12801272919067i
1.10094087266805+4.10098591797843i
-2.12238698342409+3.83546900185634i
-4.61166875218415+1.12889156382035i
-4.62890256487245-2.49520458389313i
-2.12654034336504-4.91326885776227i
1.11561258038538-4.82889825850469i
3.02665339652076-2.58313758106187i
2.51553413805499-0.0531615290857192i
0.20777915730744+0.90943784322273i
-2.00185878741397-0.28886255847157i
-2.40019145940312-2.75864477998579i
-0.661832687760272-4.59191570292509i
2.1467292168845-4.39278647651602i
4.09572156386728-2.13093777574276i
3.85221876763705+0.788172611158912i
1.71071693746855+2.71614843095674i
-1.06848085756171+2.72745701182073i
-2.72859846035252+0.999766554523372i
-2.40726615878452-1.07036157756203i
-0.594930102845359-2.04380876683065i
1.41934908244735-1.26225886873809i
2.18913609258054+0.803334937966641i
1.17610076636057+2.88787855382351i
-1.03640864829594+3.73735910657489i
-3.08571495460481+2.8929099373199i
-3.74046193424923+0.948375852670652i
-2.59595073386932-0.876721021904008i
-0.402040987817402-1.28785538178683i
1.35905272394208-0.0319844096582896i
1.52973682175061+2.12810651093316i
-0.0138486942906841+3.83000764724225i
-2.2354839716553+3.78037957516927i
-3.64262848126264+1.95657749499354i
-3.16001023698967-0.495068461975848i
-0.912879017408933-1.99320593744603i
1.62819332273926-1.50705622538838i
2.8071968001519+0.679346839611424i
1.89889992307713+2.97698955785753i
-0.362728283590338+3.61193284879932i
-2.23867757674525+2.05151539016706i
-2.24168369197652-0.737484799391168i
-0.109755357950227-2.83920264580892i
2.87518223681893-2.7103600003539i
4.71759356394362-0.396823093820565i
4.13193030990394+2.55226611185625i
1.59173329262059+4.03245785932661i
-1.09439248792553+2.91527073199267i
-2.01141857074425-0.102134149637485i
-0.325725334052487-2.89307948815713i
2.79827451760271-3.45472608383244i
5.13456486386093-1.33081439185249i
5.12482338350285+2.04832934302524i
2.67092135464054+4.33785438779427i
-0.684302967036873+4.09938185948872i
-2.70907372657438+1.57838377042924i
-2.27144930539972-1.40967174767413i
-0.0489473258557532-2.78648844305304i
2.17914011341669-1.66991695728915i
2.6002026349561+0.976718754855111i
0.718863215866757+3.09983296467271i
-2.2571972194014+3.10058380337821i
-4.46746745497271+0.805682835081903i
-4.50292374035275-2.28323722905149i
-2.49209637943918-4.25612862586255i
0.101071141761858-4.01827906190645i
1.65841588325142-1.93244318483102i
1.22195381388252+0.33358458121092i
-0.664991627624651+1.19778108213682i
-2.3935266843252+0.156301897380846i
-2.66146996080434-1.95746685140168i
-1.02877342798949-3.53467738666408i
1.56791095205889-3.2844189894638i
3.48757345388895-1.09476528562392i
3.71318486796657+1.85367709339275i
1.99155850059978+4.00876538430886i
-0.559785734815027+4.35405805882329i
-2.31710833903795+2.97725615138206i
-2.43154690527942+1.10226813990821i
-0.946620977159626+0.103071381208897i
0.845338639149819+0.727918154951007i
1.55172832606504+2.63932699167208i
0.516236880499371+4.46740176462752i
-1.78550939428271+4.86167228838806i
-3.88420966072117+3.40035727497908i
-4.3907277789783+0.82430240165753i
-2.81178582878668-1.41458579114516i
-0.111033203777889-1.97571657906804i
2.05792649196572-0.578926492470529i
2.3713611766486+1.70419627360203i
0.701503467212147+3.23352220478527i
-1.68329385592179+2.84049997761046i
-2.96015866911609+0.599557871904081i
-2.07258798068093-2.00623107336651i
0.544794703725045-3.26402767827705i
3.26193680273604-2.33211567540977i
4.17039579798689+0.139503004857555i
2.72335922572835+2.30266515064901i
-0.00210200611054321+2.57801399858067i
-2.02467361758602+0.59992492701596i
-1.7127484979944-2.33702098955632i
0.817753023164987-4.2510115731907i
3.9893100735632-3.7676297880937i
5.70602559610734-1.120904960433i
4.85348853653542+1.85210545811386i
2.13726010129831+3.2778177945227i
-0.461988869353263+2.32045140883342i
-1.15715086255683-0.00891878304454962i
0.324078944269176-1.73985464045519i
2.75651361859941-1.44240838809604i
4.01128585264277+0.976455473353488i
2.77719526584101+3.98267230471971i
-0.457304601685922+5.58224437999501i
-3.94897447393764+4.68475459519408i
-5.72291328360111+1.84110221155609i
-5.11456608952198-1.17413806225498i
-3.01888493377596-2.57024257771062i
-1.14214107870347-1.8614335498948i
-0.960271409969403-0.087387957250911i
-2.44760139982314+1.03298634742556i
-4.34074563235502+0.33538228223938i
-5.03614337178739-1.96873349689882i
-3.64030239334805-4.46105473211306i
-0.756046847096278-5.53730204049674i
2.18047577537376-4.40864295064834i
3.63713501321904-1.69877808103882i
3.06121003094018+0.95862096420916i
1.33227556501353+2.24550505374349i
-0.152826928951797+1.71899605229648i
-0.270122357540755+0.312106931615999i
1.06526253915801-0.550636725631449i
2.84814484868867+0.13056076800399i
3.80205484228032+2.32544690257697i
3.0711851293162+4.77404955479484i
0.843961780958354+6.15172718069713i
-1.61385236968474+5.56805343136897i
-2.97578511369359+3.43921355608161i
-2.55189311450241+1.15766261396746i
-0.789348841251074+0.0310477065416332i
0.883252455141147+0.717039886891932i
1.32699369081162+2.50095909081851i
0.150767624544015+3.91288912760144i
-1.97452775191773+3.79233364386097i
-3.52079214992813+1.89978450061891i
-3.45730748332231-0.794270929355671i
-1.73724568104767-2.64303478177773i
0.645723089051849-2.67581310604262i
2.12613343905796-1.12870907448161i
1.8329252917014+0.693892407413741i
0.157385914924252+1.28051764867746i
-1.5538404777432+0.141167404485922i
-1.92633016456414-2.09207075165219i
-0.480876039274899-3.94877083677813i
1.97544803509803-4.13030892652854i
3.81361164022197-2.4807641514435i
3.94615597280076-0.0936858702838588i
2.4238642734262+1.40977058570243i
0.341040969937327+1.16789678880793i
-0.689344396587857-0.385932600393644i
-0.0243928725116385-1.92997210646796i
1.72726886394502-2.14982956569232i
3.21897683350233-0.670602772850457i
3.12479678940892+1.6979654763009i
1.26700066977656+3.44890096366513i
-1.29970105388388+3.50398780558i
-3.1299664152033+1.93852127127216i
-3.23168803942348-0.0744717116848296i
-1.82663985592206-1.09323979868026i
-0.248586601486176-0.584218688449898i
0.237158887251029+0.972916668572243i
-0.852645777132021+2.35354358198403i
-2.84380378063859+2.50669820835997i
-4.38700398262473+1.1447105655156i
-4.40791155223188-0.92041979219314i
-2.83603824916361-2.31605954599381i
-0.689123788410507-2.29507772316268i
0.6957018914775-0.889993658724196i
0.576644745903553+0.852279384093637i
-0.756400325311063+1.76072223848588i
-2.2496848715353+1.27056056534951i
-2.68287723894725-0.252397142166175i
-1.64491418035298-1.77971713840489i
0.342118854016939-2.26725878635313i
2.15676185646046-1.33280178083397i
2.73690196175841+0.362016541657095i
2.00096809995203+1.80656715965629i
0.650841702188834+2.1487110688893i
-0.198683444083339+1.38066863358234i
0.192600371570761+0.19049815028111i
1.51146218227269-0.356582752845029i
2.95760955893502+0.307380919102517i
3.48955320755981+1.86615061247391i
2.52772153611833+3.50669720593996i
0.637069286698403+4.11017586679011i
-1.09836542781464+3.29191824895416i
-1.72492992124499+1.62315985578879i
-1.10735724782681+0.115498624173904i
0.0939931684359155-0.426087888503816i
0.909518259260275+0.148611064954763i
0.591870201548331+1.1673125997219i
-0.679190219699396+1.55818370271657i
-1.9393156689999+0.752008410766803i
-2.31803025738039-0.986623137043936i
-1.47425041452415-2.70104130558604i
0.21430227594065-3.38795527836948i
1.66441964150514-2.71679971722991i
2.0829253883577-1.24537187352762i
1.44332431683427-0.0385090911533305i
0.317375129621154+0.156781043890614i
-0.336093230932566-0.611904697693422i
0.0290040148968914-1.65620121615396i
1.13868428266003-1.9029075610884i
2.15084414426771-0.888033556115223i
2.17144670218+0.867617615682255i
0.992493488830389+2.4222991274793i
-0.869768308007075+2.80892993236015i
-2.42528836253571+1.81036459789388i
-2.86228908653354+0.186571803718234i
-2.27024723437044-1.05075093572964i
-1.13460314779655-1.28904003732187i
-0.341591591735131-0.557246534714593i
-0.451250257228896+0.433832342724631i
-1.09428187410436+0.848157223052908i
-1.7736650424894+0.32610395592198i
-1.73973373697132-0.701730634653075i
-0.834989703313757-1.40688173489443i
0.43907880758068-1.21193455647269i
1.38714570629738-0.0756434449287936i
1.40081087179668+1.37955302095456i
0.618427106904686+2.33636223155401i
-0.467404594266377+2.34687321901333i
-1.16688981786145+1.62137795318187i
-1.09689280872614+0.755432943936984i
-0.380770703774252+0.383489858077397i
0.331552163994291+0.72921468504322i
0.535398546245567+1.44974087755753i
0.174113899580158+1.9724347530331i
-0.61590106123608+1.82512691470051i
-1.15528843872739+1.07545477997667i
-1.0715734417847+0.108378302512103i
-0.389258787227947-0.514325941726147i
0.559685055896756-0.462327577228862i
1.18222599891852+0.0887009329467023i
1.18080650487168+0.717429979026548i
0.638036168430862+0.948323096285913i
0.0811470241483259+0.649681265959743i
-0.145667956775535+0.0241547810024008i
0.0999822186582822-0.486649843590524i
0.759081375284589-0.577605516904338i
1.22242592085689-0.258139999701267i
1.14187948113737+0.26830112041271i
0.510191789941682+0.464731050922555i
-0.305262019396969+0.107442988426326i
-0.63894235800761-0.624514080148995i
-0.337186332830854-1.47832408827446i
0.528621302689177-1.87018164744457i
1.48189405731342-1.57069124051036i
1.94806182954947-0.903990128114153i
1.75841726296709-0.12311780590911i
1.11664778155416+0.406988949472375i
0.55679808122967+0.424416459646743i
0.333684991441351+0.256788166256272i
0.529675431052155+0.246170120553698i
0.803834790790564+0.571351089516363i
0.629804356719631+1.23196281646856i
-0.108066815647536+1.84170599645209i
-1.23338772906735+2.03112063801084i
-2.28958270538771+1.63853449500937i
-2.80495657715945+0.791867685288714i
-2.64772667548763-0.0877082154138325i
-2.13793666006762-0.605823581354581i
-1.72195298918797-0.729211900566262i
-1.5514036423604-0.629914698061885i
-1.6380817093434-0.629654711889961i
-1.70301002271145-0.887832153107347i
-1.30980273587739-1.29384665340708i
-0.520052769837351-1.67191978225457i
0.376878769633636-1.59491379003619i
1.09908350010832-1.07601382340386i
1.37012463537901-0.344978335238034i
1.23206456167971+0.357215290566917i
1.01553851908722+0.705172326583538i
0.982779004650163+0.756057869584039i
1.22751606858009+0.778497791869618i
1.52232423934087+0.980473793223233i
1.63129277076968+1.41860486134995i
1.4779566577103+1.98814274574034i
1.03020450692558+2.36887010568277i
0.518144750195982+2.45457603354054i
0.217495215496086+2.22729825818999i
0.174764534926909+1.87100821027248i
0.250037080383257+1.675410371752i
0.212959595142616+1.70017808295418i
-0.0695386939875812+1.84422793413758i
-0.508596214331339+1.83993642813614i
-0.96047094743789+1.55824369196174i
-1.18272187375725+0.945332371412692i
-1.10192232235643+0.254175265038335i
-0.858470347816772-0.279799700647824i
-0.56967217806957-0.554925918741521i
-0.431947136973662-0.548475575790525i
-0.487852099142119-0.565307686891115i
-0.533782806433675-0.75552712046167i
-0.45560882805256-1.12805270330034i
-0.200874530065094-1.56975891014716i
0.2192464594127-1.84067653670337i
0.652970598970244-1.82099083537208i
0.980531896602369-1.4300251823375i
1.06203155392643-0.95732865333297i
1.01170735678858-0.682438346005567i
0.966781134151796-0.550802933426618i
0.947226145061739-0.533313388358706i
0.994338334060651-0.392766557940425i
0.971250500687904-0.0526793913636287i
0.806905548539458+0.410716757616255i
0.476977698564254+0.825816855006165i
0.0548660722146314+0.998874377597157i
-0.316072331138839+0.93585025661279i
-0.484329268920278+0.68491008854379i
-0.460707350148791+0.551537326435653i
-0.415836173792208+0.66975956288672i
-0.434368635274284+0.914450085914397i
-0.637447668634861+1.11938336915972i
-0.880756358162584+1.17945783183579i
-1.01273257078526+1.03801946019879i
-1.07322990942719+0.782213240336178i
-1.0021967826173+0.73372304705876i
-0.888005197360633+0.924709121829073i
-0.942489420618254+1.27654303437747i
-1.23938828190108+1.53091396798069i
-1.63600111256337+1.3478000989849i
-1.96662347215912+0.794340980889258i
-2.04949666467422+0.0720466493058522i
-1.69488879757715-0.595085104794127i
-1.09050849977044-0.905345655320663i
-0.465934523792098-0.897018698581157i
-0.00962827788959534-0.736861253248529i
0.176579093796313-0.622001730168196i
0.335784402320792-0.804076004129142i
0.630773519029337-1.07006957368255i
1.18911028366252-1.24044421772982i
1.9947350260686-1.08235576709749i
2.74869751525373-0.427101526115652i
3.1388665978834+0.451613487262778i
2.9956209194732+1.33320699256468i
2.41591822187618+1.9108204249688i
1.69999603824347+2.05972910914874i
1.14765897143902+2.03770018692008i
0.903163605829953+2.02664178641569i
0.730497426534843+2.14219397200107i
0.331566493273442+2.36162432857042i
-0.3968696320153+2.45922284563977i
-1.37524830583494+2.11932732350585i
-2.21680887361303+1.24797668098944i
-2.5624688366347+0.164422673591316i
-2.23872791761049-0.814655273630753i
-1.55095137854024-1.3981712269511i
-0.903121553137054-1.5069929160623i
-0.571148234248222-1.39510449932606i
-0.698115038517028-1.3776178595867i
-0.832715756218532-1.59963688392066i
-0.570334630289188-1.96675207921077i
0.125575237594188-2.21152225070549i
1.04257987844593-1.89067061856671i
1.67254313481747-1.04489981364136i
1.62479637838021+0.00235882929428788i
0.884324467283619+0.814478537100587i
-0.13175310016833+0.996079231501622i
-0.793596593898172+0.638053206665718i
-0.803209976402769+0.0488558182506258i
-0.297004115174318-0.239424323651288i
0.275455099348108+0.0563564982004665i
0.345388241710423+0.720856534489587i
-0.170543253801555+1.26855219907081i
-0.942981174000358+1.36311543386108i
-1.56016972660679+0.891519658255051i
-1.45302326969499+0.0501490823965937i
-0.68289597785373-0.494742885731634i
0.235530665260815-0.414942799967813i
0.850288429052305+0.201233839567387i
0.78286627798775+1.06801272852994i
0.245516336755355+1.62002258674098i
-0.31637062821324+1.6216280969349i
-0.428503765100472+1.19608286258721i
-0.0555999028293514+0.811499531140484i
0.468379713166766+0.911095035123167i
0.745931615748011+1.48472491596668i
0.369378698471929+2.28873240165734i
-0.503598784186316+2.7322425257523i
-1.53522566588951+2.45819669647095i
-2.1606222875517+1.48582947370787i
-2.07076194984249+0.272936536005443i
-1.4923531856311-0.51388017822309i
-0.835186798246113-0.70586633613767i
-0.604172937106255-0.441894255067045i
-0.789765963999048-0.232857264930284i
-1.1985760990431-0.584633765459022i
-1.34120012856485-1.49042288409665i
-0.734489605086181-2.59563509814749i
0.4426147556563-3.33079982903244i
1.84655355826255-3.18565827760996i
2.8389198152833-2.18108276882516i
3.06595871863076-0.937126818266811i
2.68656122628472-0.0137549799292042i
2.0446757917704+0.257056103046545i
1.77266980004508-0.00506200889441157i
2.01814320402184-0.176866801536609i
2.51135058386954+0.266921490270848i
2.71633476719837+1.44120285113597i
2.04203625257927+2.86078819530753i
0.579183814589606+3.79131801937282i
-1.20708748955326+3.69175876465472i
-2.67296900831629+2.62495132645133i
-3.22803916050004+1.1345186183335i
-2.90747296261859-0.0166000242954978i
-2.25745238927275-0.373325651821187i
-1.86023916316142-0.0970552797776017i
-2.12355265324876+0.182173002119032i
-2.78835018346687-0.173937590851176i
-3.15761380959253-1.18722820056171i
-2.77316623191341-2.49600560494048i
-1.49474624567047-3.31187575775163i
0.188797869924213-3.10523664463193i
1.44083997805534-1.95374982092631i
1.72743363451301-0.449725738526906i
1.06909426441815+0.564188156729804i
0.0942753316919027+0.706182412207778i
-0.434108731661132+0.174628941254044i
-0.148739086364483-0.410044644926207i
0.722931763906373-0.411955949675811i
1.38324102420773+0.383567934285035i
1.30914615863139+1.44610058824481i
0.409238362350683+2.13879833031624i
-0.857280034666622+1.9200561655791i
-1.57089659592382+0.779854508332784i
-1.32445170530205-0.519566916520649i
-0.1507540360363-1.26960141081118i
1.29186933614592-1.06433885514577i
2.13188872158354-0.0826488790327882i
2.04321285143084+1.04542228668374i
1.22270080904929+1.58633425762696i
0.404337611745362+1.32313828009278i
0.271217287868969+0.650271545528133i
0.932940210393537+0.201425177788038i
1.8722004756419+0.59046143461662i
2.27643932409929+1.7117152467938i
1.61443919835799+2.94343600471422i
-0.0219168689701646+3.5724778156753i
-1.8248168186177+3.07197974915191i
-2.89977825691466+1.65671422055423i
-2.84708457224475+0.029791233486883i
-1.93825380758696-0.981378549089436i
-1.00421785070156-1.01936734995172i
-0.795992370003925-0.544370798229133i
-1.49392461566022-0.224963984157034i
-2.4886599132506-0.750981404235904i
-2.88081525987994-2.25099840222072i
-2.0778315304911-3.93763222188411i
-0.17875031347374-4.9061369991652i
1.91167720714401-4.59212041904549i
3.19693192404572-3.08584256862952i
3.23706222384174-1.26875166086314i
2.36106050705514-0.0953123353724385i
1.39964479652289-0.00824450696896255i
1.20006550404959-0.66284225304718i
2.02236679710966-1.13128415737439i
3.22282797979886-0.563350804446007i
3.86657439598263+1.20088768459213i
3.18345806124731+3.3304558679745i
1.27689953431276+4.7505319752567i
-0.888671738641456+4.81398023290344i
-2.42756234285482+3.61279583070286i
-2.7071637861326+2.04508618939921i
-2.10819223440504+1.13108000105828i
-1.52094783055406+1.30504775447633i
-1.67812024675728+2.13290863531266i
-2.85628202216162+2.62620263738453i
-4.31753708667363+1.91162513461907i
-5.15812222196756-0.00867040007084925i
-4.6482366438559-2.24867594995835i
-2.85730129512708-3.77708744857938i
-0.715818465906497-3.89135213456559i
0.769871517039672-2.81152914461473i
1.07987771179023-1.52702246587689i
0.621077257709542-0.936164832159952i
0.198671639108611-1.39302308368119i
0.640949877772094-2.39471951777514i
2.09412535599848-2.89280051002004i
3.82351027395296-2.14312192903446i
4.91517258621978-0.180765685108469i
4.60155879697174+2.1460852628015i
3.02277714446154+3.61922675028242i
1.04794103337356+3.64659954773205i
-0.268242085201107+2.49375533532122i
-0.327498481260495+1.0809619149137i
0.493035129466245+0.4832295492051i
1.35281885456193+0.97642294733783i
1.29867943125554+2.12959460907261i
0.120927425910703+2.92543646671768i
-1.56224507481172+2.52574046828272i
-2.76666730229333+0.985318435897207i
-2.65073143352636-1.02443783403808i
-1.26281369124741-2.3238030929571i
0.618448265668595-2.24571649171106i
1.81339348004128-0.97537967322357i
1.63099922291244+0.630582060760736i
0.349494141409468+1.45580464407256i
-1.17834977510645+1.08610495838289i
-1.91955443257218-0.226823493875307i
-1.42910130841745-1.5166390377218i
-0.129365752031281-1.78800580958646i
0.964510221509807-0.924881186995153i
0.90097953814074+0.400481404012906i
-0.389424773775379+1.19101953615632i
-2.02321423551511+0.687244080052039i
-2.83828259740114-1.04475743441053i
-2.21666980599759-2.88377055601107i
-0.294872043966424-3.79002953951122i
1.8678102078866-3.25792049740031i
2.97684116457393-1.54790904941701i
2.66606247654607+0.256274439015084i
1.3670767746383+1.10012938132446i
0.242805483936583+0.68943087676291i
0.27729545808049-0.274553333597806i
1.46691382953759-0.771103238652396i
3.01756859297396+0.024092137819671i
3.66214047725948+2.02501496339674i
2.67528075219851+4.19095869152171i
0.301972315304816+5.31344224251489i
-2.19353248423686+4.69589404199856i
-3.4609608635797+2.76462872592038i
-3.10469619947415+0.698205729704953i
-1.63285828440663-0.289568517564357i
-0.286137970056656+0.156986195663003i
-0.13908402532037+1.29757084443044i
-1.29340274212435+2.05661531220077i
-2.8031166207879+1.51172384451522i
-3.45048714887416-0.35026388463273i
-2.53742782617084-2.4406535891661i
-0.311230624131992-3.47954325870355i
1.92963419017309-2.79675431355046i
2.9534242499543-0.80224722217723i
2.28069628409037+1.10672001736678i
0.534423110895367+1.79007275840562i
-0.915741467165221+0.913705806474445i
-1.08839170883947-0.892283409120989i
0.226070193874495-2.24668055191541i
2.14516315139545-2.14667272707009i
3.30482117170238-0.556351073241635i
2.89661711958393+1.43608978303463i
1.21753238424869+2.49649700359747i
-0.586643333549706+1.95538375385569i
-1.33869535331453+0.213210506374973i
-0.475905092216035-1.46873209630006i
1.37153789119806-1.90287092864829i
2.83893839381315-0.677704711743997i
2.92290451131169+1.50330119298542i
1.44743759596621+3.1930360048987i
-0.814098313843498+3.33944650407457i
-2.39971556458453+1.86518364907934i
-2.49580308609577-0.222409036901827i
-1.28288081959126-1.45732252450613i
0.294444494342874-1.1493644990228i
0.922318735229973+0.281605801684836i
0.112409561848026+1.67404879976414i
-1.60207772206852+1.82440069245585i
-2.91167988283945+0.442437216692903i
-2.82185175719605-1.64630998478159i
-1.20927406735682-3.09209343985978i
1.11843233033168-2.86285246098156i
2.66408106158075-1.06338048116279i
2.57122009891698+1.28718854703998i
0.961283202772217+2.74070585837792i
-1.03635996343882+2.51644945928162i
-2.09634778669537+0.997688481525332i
-1.66198686236115-0.592767707990821i
-0.228689613878285-1.00575617750976i
1.02754803152704-0.055163234901907i
1.07510669809177+1.59680013560266i
-0.345716943868954+2.66145565255305i
-2.35000585006026+2.13188184323913i
-3.50083228491453+0.137563389798553i
-2.8935989390206-2.29050577204271i
-0.725245122686753-3.69169979767385i
1.89941823760633-3.28153885130898i
3.55628294797355-1.45557902637302i
3.55787491063453+0.675907990961681i
2.27822345787793+1.89221049664806i
0.883333518236187+1.71394995313526i
0.490810893982866+0.674643596607411i
1.40091640827109+0.00694559450291361i
2.88945367757836+0.641456983998953i
3.58891678595415+2.47707149844149i
2.58730228169604+4.69285504967723i
0.0292749820414822+5.85982525600657i
-2.91825077435816+5.14113383794725i
-4.84735201669143+2.9283978622641i
-4.94884788210572+0.160936910135182i
-3.49414274146971-1.77680457304833i
-1.62390802527265-2.20935223135722i
-0.621634718800767-1.563978737433i
-0.88156695577419-0.857916471930654i
-1.7937854833869-1.11803156248786i
-2.22512146554044-2.49991133920798i
-1.18498566378463-4.24010701666881i
1.19708709179243-5.13322927246116i
3.91636287987832-4.26398388640332i
5.51077996463537-1.74704796416284i
5.18906191382313+1.1017621911738i
3.3264814501467+3.00503379393788i
1.01842834122702+3.24692987055155i
-0.272003529118051+2.12415176738397i
-0.0440597309927077+0.91838253772843i
1.04386067176219+0.731231333559968i
1.72838446923046+1.8592492182813i
0.962548856287455+3.56313027237559i
-1.18927752436558+4.54696606868411i
-3.68592108238597+3.75866057139861i
-5.03629523173725+1.39315186600214i
-4.45795425780037-1.32598466479842i
-2.34182926292628-2.92213640766068i
0.0542217548779371-2.59247804757009i
1.28084976053198-0.817841816219642i
0.725313060191597+1.07674876263278i
-0.948089370071087+1.72714234305417i
-2.32058032506096+0.757973037507812i
-2.30467819122277-1.08835377175727i
-0.764063072757699-2.37920667962177i
1.25805322202463-2.05048177971488i
2.37902621719441-0.22080395651971i
1.8069102539141+1.92242967844915i
-0.187466669413018+2.93401620341435i
-2.21407172579812+2.13010562128624i
-2.95358989748962-0.0766661024364828i
-1.87846103888412-2.21719979327463i
0.387068203846798-2.89968139718481i
2.32782658460815-1.76148674833684i
2.85574791575644+0.402177033689778i
1.7720893174853+2.06927251103998i
-0.0177126790961337+2.17148355658347i
-1.09790311865686+0.81231238642761i
-0.736927798441695-0.881784388068045i
0.890887925887923-1.63116855504749i
2.6646811961324-0.675389973683837i
3.1833410657584+1.451567671785i
1.97714612500463+3.40313339769128i
-0.257641394725634+3.96200816899647i
-2.26741027350889+2.64591277833246i
-2.85809482827316+0.460996159028583i
-1.75139045967252-1.25133352541711i
0.127072087474199-1.49577359708894i
1.36237451189666-0.140481135148692i
1.0536371627702+1.59218647489293i
-0.559321242035902+2.43189674429069i
-2.41010093063897+1.71782143716356i
-3.24137742980914-0.245670314459851i
-2.42386542463041-2.13661811990811i
-0.478823992273578-2.75742031796676i
1.25626928197822-1.76804300903274i
1.60069689877161+0.11201654591603i
0.32325432635592+1.53549445866935i
-1.69331856175365+1.41593751445719i
-3.00923374196855-0.262529070267423i
-2.68755254866476-2.45736000156997i
-0.789997687828407-3.78064511395977i
1.64563893934626-3.3268080256487i
3.13100599546397-1.46576504627808i
2.8401681121936+0.639309383119098i
1.23135422024976+1.71670347292989i
-0.374635200914163+1.23628317775934i
-0.78251259386336-0.148422901861737i
0.356640074322516-1.18939837915922i
2.21842902888264-0.797367311717119i
3.33176321510969+1.14019493946643i
2.67060562835887+3.65362389450204i
0.287643049461762+5.16344948605159i
-2.60921217356436+4.79303154468869i
-4.500118573869+2.7551547865604i
-4.56074977638793+0.0818834092330971i
-3.02827822707437-1.67345943546277i
-1.1726962839986-1.84485977676712i
-0.349994023996564-0.874141857427551i
-0.877330182554688+0.0628282740582836i
-2.120155940036-0.215235717979197i
-2.71968742430223-1.82290712443543i
-1.62626139475999-3.90745858545058i
1.06113046710835-4.96483006206994i
4.14354856372896-4.04368211302585i
5.97151149161554-1.37711249543823i
5.71210755719069+1.89157690205784i
3.59032578359987+4.1387794584099i
0.960498342075542+4.49863427464636i
-0.674798784118925+3.3035991385313i
-0.786190725614774+1.91302869302002i
0.0626567386885278+1.53139823554055i
0.562846441128819+2.38285393811899i
-0.30989721586837+3.79364560557259i
-2.59403453870246+4.34024446045059i
-5.15357347735022+3.04754762183656i
-6.46581139175054+0.0479454494281908i
-5.65237379735327-3.37073361429901i
-2.99554912373277-5.50247900486899i
0.0917903341917753-5.55121504105063i
2.1043531243382-3.85167456469826i
2.37888889483886-1.69016897000911i
1.38749633019083-0.539058252298057i
0.412726927542988-0.962010046253296i
0.655690611974834-2.1909851656034i
2.32055483095694-2.70244478241479i
4.27639557876265-1.52648282323487i
5.05502661463026+1.17494654267552i
3.81062741381696+4.13783091469134i
0.828336747492309+5.73870500313533i
-2.41992676701613+5.01502814821759i
-4.38155823877073+2.40338183318958i
-4.22556341999498-0.485259110570297i
-2.43045334017656-2.13075954835088i
-0.514174363928906-1.84634623264147i
0.218101593675446-0.404822221248145i
-0.589756222024253+0.685889195799195i
-2.07762198351252+0.35303010534197i
-2.77980588329618-1.49036901018696i
-1.73628559403939-3.67695184934024i
0.826330294632441-4.51668458047148i
3.58083968837753-3.21484742596037i
4.92168360308994-0.386022739683541i
4.1128975950449+2.56428198684751i
1.69078559848328+4.06099279145821i
-0.798646201259594+3.51186946944034i
-1.93941838372381+1.66319493260517i
-1.40065184025555+0.0553490085756804i
0.060681204460652-0.178249527337403i
0.965539779266217+1.02450108475167i
0.372552798426254+2.64357789990739i
-1.56679230937794+3.15194920582835i
-3.70596186801968+1.89214970134391i
-4.50489834318645-0.702295928051588i
-3.25201795584067-3.23293424747608i
-0.596853247632476-4.26338725224653i
1.98196108657298-3.30333652367722i
3.10166148193199-1.03951870626241i
2.31752140673879+1.00811485417712i
0.459986214517523+1.62646862181614i
-1.03494365072977+0.607461734794531i
-1.03828461660592-1.0617598060163i
0.479830815796893-1.9758479883848i
2.35325152532075-1.35808772387361i
3.16831678455655+0.583354462720979i
2.17683619621603+2.6067127857552i
-0.161889105601503+3.36083318404116i
-2.43757486916685+2.2575090773788i
-3.26310485033375-0.0868509627264185i
-2.14354628511975-2.19806683138289i
0.104307638936988-2.8949712356934i
2.01294762691537-1.78460810969189i
2.38719115884769+0.234998262611615i
1.01013642212465+1.68723323055449i
-1.01469160797674+1.58300607510332i
-2.14527385742233-0.0647634892486053i
-1.53629514323867-2.0970748257204i
0.521692788647216-3.01344994691755i
2.71468572395898-2.07154082157933i
3.4700131262577+0.168686783843122i
2.27957219901154+2.35980752916271i
-0.0403042473349728+3.01954421342431i
-2.07286723221052+1.7943199180888i
-2.41283068871053-0.444966932926029i
-0.879258050322807-2.26036372004694i
1.46794452481682-2.27527916719793i
3.04095881154927-0.480334585353065i
2.68807845292703+1.92312190614782i
0.714476779654706+3.38320366266087i
-1.57611810585667+2.97069878198897i
-2.65372801538809+1.04341785124707i
-1.8918798466677-1.00367042966167i
0.0203207548251422-1.63130517108506i
1.58743409259418-0.414723976152812i
1.53731768119851+1.74082814489919i
-0.247969406117288+3.24624000510019i
-2.72189606855618+2.84616005055399i
-4.21551925237268+0.601082857702401i
-3.71805221292606-2.19271841259494i
-1.52080475284141-3.88004636607436i
1.05587210164128-3.51991550166893i
2.4066731199777-1.61197857967247i
1.96660474257426+0.422510245297578i
0.395366329353138+1.1921525866199i
-0.950815960697778+0.1592895117187i
-0.770288936470249-1.69820790876946i
1.02942698330319-2.78926513757187i
3.35346537486865-2.07079336525788i
4.55245600347583+0.392500045369161i
3.65665194373073+3.2242848281596i
1.13754157088366+4.71181825712915i
-1.68773869470616+4.08120499910574i
-3.33913674052635+1.8025349245084i
-2.97131441719045-0.732701525245139i
-1.18239689786464-1.96297053175577i
0.542115681753261-1.39537487712847i
1.02956133407817+0.160146902339682i
0.000787906541136088+1.27466036083256i
-1.69574262401254+0.84087814433589i
-2.59384397931804-1.09865595550539i
-1.66510002193605-3.37423957882111i
0.823296026688355-4.43146605683282i
3.59542036233278-3.46325569774687i
5.14209136220868-0.834736970322138i
4.66585304606047+2.05794812291959i
2.59299085770983+3.64746562026809i
0.247431910440704+3.4395889882348i
-0.954015294010076+2.01753825477965i
-0.566812325728907+0.662101761895981i
0.651353579418897+0.582068484038149i
1.36385681419168+1.89375846357069i
0.545028814022651+3.5582464208191i
-1.77984641648332+4.22776373182649i
-4.32872133328067+3.01884058735571i
-5.59404470136972+0.208015287923332i
-4.73655242895904-2.80230485831625i
-2.1356150323127-4.45435337705837i
0.698098037557718-4.00741228236909i
2.25193273074679-2.12146681678867i
1.91377083985384-0.170108992563229i
0.42126910953927+0.548018390453958i
-0.841829401196002-0.339654178124018i
-0.559324195312875-1.89648056003415i
1.2989841016171-2.70154989223342i
3.40058171475335-1.74449634122684i
4.3446616417322+0.696654685536602i
3.23235169047732+3.26256067403325i
0.567507824665248+4.41408834467377i
-2.14550969571971+3.3896050662532i
-3.34478626134334+0.926276740266542i
-2.39881147836909-1.4573133666955i
-0.176601369368308-2.29270423665434i
1.7860326682485-1.22173771480743i
2.07662895236402+0.749750678775266i
0.586303622291016+2.11338200194684i
-1.41061856711093+1.76701788539167i
-2.38268381196952-0.144560979387221i
-1.432492849332-2.29189627081845i
0.974104452196222-3.14060222105891i
3.41239284980768-2.00256709923448i
4.25279485145695+0.61407011414587i
2.89677625671177+3.10778709105127i
0.388889885036752+3.98193410036851i
-1.77670233318133+2.8088019611921i
-2.38476642081555+0.554728371383265i
-1.09138973892156-1.14752057127242i
0.935625669247513-1.22323048965062i
2.05324354998858+0.310885288161941i
1.44237471145897+2.2397674897271i
-0.56683511216276+3.06149981454863i
-2.6004352050871+2.04421038962178i
-3.20273726887901-0.271847633890159i
-1.8151138446147-2.40627760186993i
0.656015430142003-2.96867263919554i
2.64223657414315-1.52362230197499i
2.96686788447944+1.04237060468108i
1.38658782117479+3.00050177945823i
-0.939073218572732+3.17333075503611i
-2.5537919674263+1.58457602384021i
-2.50290577341871-0.63555785128998i
-0.896957115313574-1.96270396504848i
0.990744335556797-1.52666759392232i
1.72287883735109+0.312889577661752i
0.730749839269653+2.07359972624635i
-1.3342648583091+2.42937115064896i
-3.09174870101822+0.977447695278875i
-3.22075867930197-1.50414733399069i
-1.489987554754-3.40889559599648i
1.08158699968227-3.54670879490317i
2.94824629998537-1.83519904626201i
3.05468325028909+0.574988083491023i
1.48568468354194+2.1230529585906i
-0.49580368781612+1.89668737970912i
-1.48625351933158+0.214092285810368i
-0.818307651065357-1.55240588288803i
1.13936735269659-2.05605848641559i
2.90491287095746-0.735814042629205i
3.20399792585459+1.60248697058434i
1.7074004032885+3.43832119504681i
-0.767187046497897+3.57425778671543i
-2.61866146082425+1.80599291223459i
-2.65649363274478-0.606645074646524i
-0.881062446278608-2.16459031142326i
1.44413841278507-1.89725518381592i
2.79933099763515+0.0281914751065322i
2.31065404064996+2.25200468662041i
0.320830101329031+3.31932437620204i
-1.78261367740391+2.50466273358714i
-2.55996525467222+0.527264805444087i
-1.51368682739046-1.20098608685911i
0.537930887038998-1.48108447729712i
2.06215124805342-0.014271998262059i
1.86466799915555+2.21768367294241i
-0.130705612406962+3.61395826773844i
-2.72750828592142+3.0627983960839i
-4.26205729524269+0.848225924137376i
-3.80778247677035-1.79462449310219i
-1.61769671809216-3.32894248243034i
0.832765559827184-2.92269461634904i
1.99800595270749-1.10268040988918i
1.3822560451472+0.720011776009295i
-0.399349735146211+1.16996498284979i
-1.80096505123674-0.0668110996016689i
-1.549245617503-2.03677472138912i
0.420929633116217-3.24413605049003i
2.97830400908926-2.66579469925522i
4.45380370528215-0.313834379685251i
3.83836800152254+2.50386275106099i
1.45884306259061+4.09425045882192i
-1.22053170540262+3.65837551356929i
-2.61981935522258+1.67818260384902i
-2.05642068039991-0.440704664711117i
-0.267691223873083-1.25367406382159i
1.21740868454843-0.248740493945171i
1.18070159838189+1.6159164038031i
-0.551384676932928+2.77733238299101i
-2.80112391154839+2.17742090748026i
-3.95506212313417-0.154183971280476i
-3.01499340759441-2.86445297799921i
-0.406649303820197-4.24828932645894i
2.3805264519342-3.44772621326445i
3.76980551834222-1.01024744742134i
2.98631495516166+1.49248094557556i
0.854865470465593+2.57910002265172i
-1.00053855730354+1.71379744421074i
-1.30361091282224-0.23665898478097i
0.153817169024046-1.64063566517004i
2.28899354007335-1.28041765295812i
3.43466134224013+0.797620242278062i
2.60343921027602+3.26615073117027i
0.162401560251322+4.53544414458379i
-2.42211750277961+3.761130981476i
-3.6103952516101+1.4152852186296i
-2.88122857337296-0.929911522776536i
-0.821867055980023-1.89125952615479i
1.05284843732189-0.956855963104421i
1.34615452118318+1.05265649320637i
-0.04459715340223+2.52111104603107i
-2.13507174905198+2.39828044342919i
-3.45500922548099+0.560882472777394i
-3.03487949086349-1.69085363891643i
-1.10737439096863-2.89159465986335i
1.0353844023338-2.32413093164475i
1.93561730048514-0.358435382538929i
1.09804561927801+1.54097927294497i
-0.911925820847813+2.08033398755154i
-2.63476439068551+0.766468400114802i
-2.8361935577731-1.47999887884829i
-1.39839590731367-3.24783290385398i
0.934943912617228-3.375183092613i
2.67513289647929-1.75729692212502i
2.72275041693014+0.406374693310397i
1.27627050657817+1.72175890699456i
-0.517663478173249+1.40355975587308i
-1.34108153609967-0.186749072943168i
-0.50479706801595-1.91395378031941i
1.48491797243035-2.30575777182005i
3.27520780822689-0.926643045938345i
3.64483392759551+1.44870861626562i
2.1835247355992+3.48940360153105i
-0.326507917063805+3.87709399052678i
-2.29646409293699+2.44016225737794i
-2.6103743698923+0.187960782103128i
-1.2712498475095-1.34219813352588i
0.728281679987098-1.22841510363254i
1.88055385213614+0.342036550822839i
1.29488691303917+2.23301509708061i
-0.684797799260441+2.96651650081012i
-2.71880727557819+1.92786881638085i
-3.35823779527384-0.316714720075518i
-2.10448958305152-2.35553287315314i
0.231224409475806-2.7640454381167i
2.18206794501846-1.35039817289364i
2.39775410209825+0.9014200696176i
0.725958284299874+2.50285678236659i
-1.55872758620642+2.34867847106418i
-2.93398209895486+0.581128993422499i
-2.44024381356258-1.59200844136082i
-0.447646971182127-2.68434363024951i
1.62688285113337-1.90139832318055i
2.32524424380689+0.212201573624106i
1.09546482649918+2.06534790344385i
-1.18609549041036+2.38166519794469i
-2.96006741309938+0.860761910974317i
-2.94892053416676-1.59531269173549i
-1.08297194206624-3.24811887473775i
1.40139685200211-3.02300552385437i
2.88130617166111-1.18689482820247i
2.43408708758502+1.08299938829263i
0.494505730360329+2.27416115206473i
-1.54591457615123+1.51930903765439i
-2.19966777356397-0.479951097936692i
-0.975847296902291-2.27323996441761i
1.2678984758038-2.53481461783109i
2.95189870167414-0.986296575049179i
2.86306403468434+1.31459449281514i
1.04990864858815+2.85751788800455i
-1.28323717251605+2.57832152096293i
-2.52540558878158+0.737565631381992i
-1.90586078532574-1.46649179851221i
0.148765413281217-2.47200432891821i
2.22587870663439-1.59470577967388i
2.86889945130488+0.508156691509525i
1.78332952592022+2.49005384323641i
-0.325828630833338+2.91759115695927i
-1.98594106017107+1.65830969286012i
-2.04302627898367-0.352732601430119i
-0.531195203664951-1.69397159508287i
1.49132048608284-1.34882775267211i
2.48142741594862+0.450586815049528i
1.74842571203467+2.59973440158913i
-0.326488943094597+3.54000655455487i
-2.52462828889902+2.61334066492145i
-3.41501547075853+0.413310294750861i
-2.56712457895766-1.72979297368284i
-0.651403917551152-2.50228918584043i
1.03022606066911-1.60948944654738i
1.41179023554235+0.15333212151207i
0.289626904747112+1.45035092662102i
-1.46902742449441+1.29127130733964i
-2.47571419170813-0.347491909125818i
-1.90455828615589-2.3975961832138i
0.0400036733804519-3.44692044948416i
2.17745353791465-2.7657146858172i
3.28129598524662-0.723334702031723i
2.68033210877316+1.40684462406523i
0.818461124321403+2.37096763991581i
-0.938449670969018+1.6956246894093i
-1.49839973843062-0.00822468652737461i
-0.571502977425456-1.38633779295082i
1.07931926322238-1.4306109496969i
2.17849681436275-0.0167355298623978i
1.80037165103851+1.87286113804249i
-0.0122779620529284+2.87464119993102i
-2.1372362012913+2.24538204433308i
-3.23149848263672+0.186919503931167i
-2.57338723752891-1.97115259667014i
-0.557806935841571-2.91854196589744i
1.43936442413002-2.19573621539579i
2.21459109762026-0.316661000230679i
1.34562507780334+1.33647071749792i
-0.444947505237985+1.61825526693378i
-1.76734541184833+0.368719835604026i
-1.66089171897185-1.54189311477831i
0.0089395373987738-2.71294879325511i
2.16182277666232-2.21631854315883i
3.36401930014568-0.266260354893112i
2.84452395582855+1.9180981369893i
0.888507531675339+2.96773394341856i
-1.12542630086393+2.30823378750648i
-1.91981770489961+0.527784251733448i
-1.01189422996154-1.13014847945557i
0.961182796085801-1.49358958409693i
2.43846124152016-0.146947557776079i
2.3970998972811+1.93614107308194i
0.745008380375533+3.32125037460766i
-1.53826424371694+3.12518616378204i
-2.92070369307516+1.40761588936375i
-2.60348130147262-0.64317059329937i
-0.865299184869268-1.74619426677218i
0.980549498030752-1.221542385948i
1.54448510297185+0.534919749446146i
0.458175128261801+2.08165342588261i
-1.5890943613595+2.26631932062352i
-3.24410510415398+0.803848651340009i
-3.28474950190993-1.52063717930608i
-1.67490593579226-3.2026114771851i
0.577713047022298-3.35680529911853i
2.09892469412053-1.97312344967598i
1.96423349445057-0.0974506337635687i
0.557983921567354+0.85578926025456i
-0.941905577445441+0.216090023276818i
-1.33270101009143-1.55114667266634i
-0.0433478894627665-3.07465029584687i
2.20162116631084-3.27125919135196i
3.97920426600186-1.76134105311502i
4.22842372314322+0.64991087051657i
2.82176879188722+2.53277531778256i
0.682895499470416+2.8335669150095i
-0.741345474468606+1.59302091056009i
-0.622078546521072-0.0603337811676125i
0.773005845034346-0.893228921242344i
2.25678538198254-0.099914171723861i
2.5871274585997+1.82332451840163i
1.34253953735551+3.53726758305418i
-0.928184029080443+3.9223951666791i
-2.81946973291711+2.6252856332016i
-3.28555223084483+0.400789843333593i
-2.11139933335335-1.34453852688276i
-0.199538999262686-1.6080509390725i
0.997083211660864-0.436569379216881i
0.766394125900019+1.3073690285356i
-0.764738474755489+2.20395708189254i
-2.4450553050585+1.419163692565i
-3.07556807347046-0.521765832135449i
-2.12856622994984-2.40752482724978i
-0.0656724028713983-3.04411957844557i
1.73587607311834-1.99872937380539i
2.25793421614115-0.0114044684962514i
1.23790581277154+1.53363465715858i
-0.49603381411673+1.67217285870158i
-1.67041375594517+0.341768186421256i
-1.43839187114339-1.48480679730084i
0.201378928791935-2.44340810911643i
2.0777085315243-1.83642660596276i
2.99982135597628-0.00326629244826769i
2.38791042083462+1.90672012384646i
0.604133913141733+2.7102679461171i
-1.12386282885036+1.91145076002515i
-1.65676557725505+0.166121802871869i
-0.707115270189496-1.257346855083i
0.965443436858085-1.35324032002743i
2.18535527550255-0.0780001628639823i
1.98336764030062+1.65734174837073i
0.409270936209749+2.71769350633305i
-1.46044773708435+2.24346974766647i
-2.51182162495945+0.486387996836986i
-2.00502212463917-1.40496442873638i
-0.264130041915961-2.29204999696201i
1.4645673350381-1.661485829222i
2.09187112094572-0.0571663065552749i
1.23653496011601+1.32875444156292i
-0.414314294528893+1.47035630457892i
-1.57624293119533+0.285737636056375i
-1.33516937730233-1.43661340210408i
0.225007356292073-2.47187262127795i
2.18167065265124-1.95723854988955i
3.23688335806948-0.181387348838906i
2.67917183936041+1.83346221887466i
0.91547436685122+2.87481269739382i
-1.01178474902731+2.30224996456758i
-1.83284437862786+0.716086413647684i
-1.09421784598738-0.739006374017988i
0.475746436683544-1.06296533611702i
1.68408942505535+0.0409084368336132i
1.53861755687546+1.75685093964498i
-0.0320370789120222+2.83009111848527i
-2.06208905032896+2.42461658218627i
-3.19514980779793+0.704987612683034i
-2.69792158299282-1.31612204178426i
-0.980146258551959-2.40026214616781i
0.918367659642897-1.91179091730639i
1.74976903038237-0.281598173848421i
0.990768632122417+1.28542636349271i
-0.667215739527688+1.70414315738199i
-1.98166508027116+0.676749007047114i
-1.94837713478039-1.10521270318059i
-0.537316669682553-2.31459645790316i
1.38655861469061-2.0911631429091i
2.53877422004352-0.55290414864282i
2.14636467733253+1.32797261535344i
0.534749701877311+2.32980211663492i
-1.21998649722989+1.77674573774753i
-1.8708199688165+0.0901191750973231i
-0.994106158350642-1.52714796972131i
0.783813441636319-1.94628832789658i
2.26704345900451-0.890893669357609i
2.42413666451179+0.882159920218319i
1.22263521260849+2.2294100206371i
-0.502700436900963+2.17701159012473i
-1.53438975149629+0.800692515256944i
-1.11930769052378-0.836780286345128i
0.404277493372997-1.65490475911964i
1.97650970271807-0.993913733951088i
2.52192466181698+0.749682314901005i
1.56399674238543+2.37419164800542i
-0.273942482207987+2.76124536028932i
-1.73720225394509+1.64013284757965i
-1.94957484652061-0.208848439825423i
-0.776215151223648-1.57277268170468i
0.918279603665184-1.53398496421909i
1.92521805513058-0.148043341420462i
1.59764328033249+1.55072686701009i
0.0881184033732267+2.33640658073448i
-1.53670368470836+1.72896551492045i
-2.18572544505664+0.0699735998377833i
-1.38314552954923-1.55734453601347i
0.303402135807651-1.95641661584818i
1.68981170167718-0.963663904347112i
1.90632126067793+0.800194077790624i
0.726512140381283+2.15531707877077i
-0.984875972185741+2.13978388626886i
-2.1802628212122+0.883013512714256i
-2.10655343712185-0.80331750196326i
-0.821601537059464-1.80355027936332i
0.648224434249065-1.44486557751289i
1.33405783671684-0.0863956986350666i
0.752946379180809+1.25703655444958i
-0.700761850277638+1.6148518337595i
-1.97230704263213+0.692413474354144i
-2.15953377201556-0.934815008574574i
-1.03462866222456-2.2022651358857i
0.711746720719928-2.24861977189518i
1.94706514368021-1.0868785800445i
1.99630303617115+0.555468347099094i
0.906490371073173+1.57803527834264i
-0.520032748009339+1.34043537092966i
-1.22330291114827+0.151196045886957i
-0.644616852247589-1.12053353655337i
0.800938324490378-1.46465656232516i
2.12632991738244-0.555979815825318i
2.43690491987049+1.06030236561738i
1.39651044836836+2.39941108578095i
-0.24905197697179+2.62127604769983i
-1.50984754805853+1.61302550376287i
-1.62250753101596+0.0841788688328123i
-0.542106105378168-0.939245709719352i
0.87967550792368-0.797481292452057i
1.69782599704153+0.394218948828355i
1.2333591078487+1.74453547470497i
-0.209041241381039+2.28236763495047i
-1.59769040883287+1.60283488701095i
-2.03858421029313+0.107822893490277i
-1.21400281673149-1.16517085936168i
0.285404831196491-1.47498813754976i
1.41694490532087-0.628846991997106i
1.48181453299021+0.819876551412222i
0.338279248034609+1.78257267418684i
-1.20723781853467+1.56997121712348i
-2.0560839730181+0.234696004601512i
-1.65166140762455-1.29182318999396i
-0.217916049069258-2.08341093111602i
1.22655516524623-1.60221651404391i
1.84983000460934-0.20496883286456i
1.18879310459436+1.09135432000916i
-0.279926999559414+1.50391524756831i
-1.4558280669345+0.600608329720786i
-1.57159506942191-0.897769684471411i
-0.464032075074886-1.98762543505866i
1.05340548921536-1.93611430105964i
2.0143982228995-0.66641348130098i
1.77736070699709+0.885264921965922i
0.455197695226689+1.75122786224324i
-0.960889670451349+1.42217896111951i
-1.5600131381146+0.119349807485757i
-0.969161896945879-1.21821532589498i
0.399189359530002-1.59161950252416i
1.53911344421415-0.752604815938581i
1.66990347341066+0.685533993624116i
0.722853484995925+1.76598613925519i
-0.698285173562002+1.79626890088128i
-1.61844088811006+0.685687994110218i
-1.3600098072925-0.719678651171763i
-0.141458399001734-1.48325910931326i
1.22042494076676-1.05077748792373i
1.80153415217502+0.374863479608378i
1.21043356909197+1.73036390230002i
-0.15036783239003+2.2102926508641i
-1.39988080672151+1.44791113947683i
-1.67575778224567+0.0670720739768089i
-0.838299372297733-0.98526575494249i
0.517474201363229-1.07416935506999i
1.40892864929231-0.0272109698537857i
1.24708527570637+1.33363674830659i
0.0952080251218929+2.05752830816595i
-1.27055285217764+1.6084041639096i
-1.88066355940378+0.287989103502042i
-1.36008196271027-1.0761594339117i
0.0218999360509337-1.57167263422826i
1.2705414540292-0.82849712811741i
1.55965693073156+0.501949800571203i
0.763701962595533+1.55912352169634i
-0.608243378811361+1.60232548250576i
-1.5727004264996+0.555836568453638i
-1.45542857309681-0.850010952287791i
-0.394831875057161-1.69663882287645i
0.948199122698657-1.45588815518585i
1.68497517872236-0.328813519772521i
1.28830112531988+0.891423545278404i
0.0710764966394959+1.33270850460119i
-1.09627871800763+0.715467401301648i
-1.37526004202894-0.586762510120553i
-0.558851318681721-1.71488838354666i
0.856130837256507-1.82759870658279i
1.93484713034887-0.865902811816929i
1.96103162725052+0.526221568380113i
0.985754585009628+1.43963036519251i
-0.328942576410951+1.36350219255818i
-1.10820691579446+0.421052253052148i
-0.849335202854036-0.717749310240948i
0.191267384971896-1.13213856451342i
1.28232105819189-0.567988334362406i
1.52028331151934+0.67693071190981i
0.643163121914368+1.75331188974601i
-0.749312509823656+1.84059119675312i
-1.89613947536034+0.93214818300949i
-1.99485944332224-0.454859153451834i
-1.04165300513014-1.43155441345073i
0.24467271622504-1.42815203028201i
1.08345633778744-0.540483210506073i
0.837670567497693+0.54183870084454i
-0.127887434197576+1.04516325572539i
-1.09867401104603+0.576056812148683i
-1.33749754664858-0.562917565679869i
-0.472109661905141-1.54034229291235i
0.895877924367782-1.63377039138169i
2.00206115316243-0.646219674910593i
2.09017530765227+0.785013511609145i
1.15655920157098+1.86533821444206i
-0.14730537512968+2.00644666865225i
-1.058515080404+1.19171508504554i
-0.905123398700939+0.0643885970554505i
-0.010318985598339-0.5482147706962i
0.936856968415792-0.126772305077511i
1.25408298301164+0.956544896179839i
0.504983896841419+1.97501360107099i
-0.866996354351645+2.19447042183471i
-1.97238189118043+1.30250219643558i
-2.17921724683908-0.158998550229035i
-1.3655859535586-1.35196393117854i
-0.0682474426468471-1.61287003661152i
0.813473477416745-0.927178960506984i
0.780227104031507+0.0676101525408945i
-0.0261369321664042+0.606659431270903i
-0.922003691929942+0.208672945451107i
-1.18226232720488-0.950798042572043i
-0.437202247076036-2.04866256804337i
0.979582023426863-2.3696692974261i
2.20346101462999-1.64700242075612i
2.55767643868563-0.229916563222072i
1.91242020443697+0.952059658965219i
0.781787831395713+1.2412125694299i
-0.029917336098949+0.608161132221728i
0.00236737760199977-0.337931352640684i
0.806861657436473-0.830782413366153i
1.77205782892021-0.370358411739757i
2.13643599483412+0.872785157633685i
1.45867272698053+2.06544857120082i
0.0615400398610178+2.50569911872335i
-1.1956832071945+1.92139982365061i
-1.68459811384921+0.647074919645325i
-1.20877966706867-0.407177089310547i
-0.194087772135589-0.573278349891618i
0.446351625160664+0.0541739316443995i
0.236845057589071+1.0449767068446i
-0.704438719551118+1.52673849176161i
-1.80607909455082+0.987011286284927i
-2.2862529716368-0.201220555220758i
-1.78157198195902-1.41254102739783i
-0.531720470639122-1.89080304814864i
0.61149637456246-1.38005267531838i
0.96486608201697-0.25823732814055i
0.455208367878619+0.668234169897781i
-0.544581151561254+0.698935496683635i
-1.21475611118829-0.104310462748524i
-0.985161016884978-1.17189433629027i
0.0472020334746997-1.76911395498935i
1.31102690427123-1.38712374382271i
1.97409914993771-0.247282012746277i
1.66189002940848+0.893752837860519i
0.704765223716384+1.43113711452739i
-0.307228930290877+1.07784696570562i
-0.592389980309473+0.129604935868504i
0.0267058126978159-0.640848715070649i
1.06903637111304-0.63232556843344i
1.83893802011332+0.219923625839557i
1.70098554603538+1.37477242577894i
0.754294334797605+2.15192865979555i
-0.486431844091972+2.00878461026341i
-1.2408600564422+1.09221431769828i
-1.09197862389563+0.0455154036036932i
-0.291804254219551-0.506405432599643i
0.558450529701119-0.208737860022387i
0.723170848736081+0.522664106850114i
0.131762653564487+1.15284221051664i
-0.842150841770468+1.14369377268349i
-1.59307121148314+0.30236732421185i
-1.50301702306189-0.871048175855597i
-0.600818125402956-1.7635142313193i
0.56660294675028-1.80100457707213i
1.3409937800666-1.01846667166783i
1.33406905851382-0.0956888062121997i
0.652658381878789+0.400865073475197i
-0.104076617755958+0.236359441328916i
-0.296892400286157-0.500566066400824i
0.248429474191069-1.18956769550548i
1.24725554859688-1.17789986134011i
1.98989814093624-0.387461022022317i
1.8938106513159+0.798862374505821i
1.05637518984746+1.6710503290893i
-0.104978350624485+1.75822183430022i
-0.927603517378055+1.11375714363763i
-0.924813996260333+0.155444956504472i
-0.305937228640282-0.370858606880606i
0.389281158522783-0.132385767484632i
0.573685599653083+0.597794749613944i
-0.00659856333026747+1.33513010514935i
-1.01020706197667+1.39416844674682i
-1.81120858910566+0.665880279215328i
-1.85293072302153-0.468214537635459i
-1.10498439890767-1.36752083635365i
-0.0503926036768971-1.49542449473354i
0.710874400072961-0.916967391935928i
0.738196743642242+0.0528229487646774i
0.175108118265229+0.62695925123869i
-0.490908762646013+0.436572962256733i
-0.766661493164642-0.28323427354566i
-0.274679530740846-1.03807632567282i
0.676753788318943-1.19140389613657i
1.44632076180865-0.584983730060132i
1.6759863177121+0.474332485945352i
1.13936752154867+1.29789503687289i
0.209813228880289+1.43564734957971i
-0.405313618123334+0.861053677168549i
-0.401384574779309+0.00646362706716422i
0.244987744676339-0.41155579321073i
1.01163605034657-0.147990945291717i
1.32034628372485+0.640291951241317i
0.958603596088372+1.47494171332623i
0.0590249794480359+1.69389352251164i
-0.771492120538816+1.178799269939i
-1.02954585214791+0.293370531845548i
-0.571352748895571-0.474562472705354i
0.236764513686227-0.588777142028606i
0.802242418171786-0.0953232439165126i
0.760768009487139+0.624923293090366i
0.119752528817312+1.0708296765838i
-0.667841200694466+0.791804374118096i
-1.04529165766463-0.0369057716705139i
-0.722944188172031-0.874329658244368i
0.0931703434417582-1.18621204052297i
0.856880775683185-0.83634798302544i
1.15150212052592-0.0652535182175345i
0.753437096021068+0.624470175685466i
-0.072721775538268+0.733027395610049i
-0.658977032175737+0.185526440849151i
-0.679794314551828-0.593380417745554i
-0.0781848250724819-1.03603198799328i
0.764615540573667-0.86144569343822i
1.22594344167506-0.177399982786931i
1.02950829761739+0.664661815932599i
0.235742271041879+1.08848746563317i
-0.610483035302778+0.782840579499408i
-0.955383984295176+0.0896527251563939i
-0.632682759695368-0.602031890857968i
0.126635564589895-0.76505196913268i
0.738138033679226-0.264727917471355i
0.749074475306359+0.45525321137393i
0.168768159589943+1.01308349554077i
-0.65116493533618+0.94129966807435i
-1.17420532173141+0.273829258916501i
-0.992658848924422-0.444310105155394i
-0.245050374839879-0.864099096464756i
0.53479859717622-0.673687510040581i
0.827257003785758+0.0430460184650539i
0.547159496212424+0.695867669133758i
-0.133209230541731+0.874350549618532i
-0.713689945839955+0.458182737547028i
-0.622528456327489-0.277076676305398i
0.0062790022085731-0.804846455146679i
0.826471063777328-0.687360872121247i
1.39180846493885-0.0144295584858866i
1.29792813338811+0.80340876142689i
0.653515364043465+1.36922442675314i
-0.0964206241327484+1.33057199284808i
-0.450164444222391+0.796890697937543i
-0.249955775218004+0.208059854957187i
0.307524119329199+0.041577404619431i
0.704387555181052+0.420674602772409i
0.551235404646095+1.03922530010025i
-0.144498484362615+1.40416218821695i
-0.959479396836479+1.18045672927579i
-1.40435944268509+0.398170910915341i
-1.31367949212014-0.5431107914731i
-0.618939285440058-1.17966268166728i
0.198022183244002-1.24334223423482i
0.620253153001727-0.775241463431635i
0.565266484864588-0.268828750472921i
0.207183775364468-0.10021080079636i
-0.0640138612315571-0.454468115626125i
0.0517701840864057-1.04406992235574i
0.702426947009955-1.33857414645188i
1.55344113925312-1.11658355171495i
2.04513205095373-0.289889531666447i
1.91143071663124+0.69673403378001i
1.2554255977691+1.37632753662319i
0.39337389304631+1.48875640005112i
-0.232130833392549+1.07262328817828i
-0.320862605495168+0.55918571048248i
-0.0898511232662568+0.283185418281315i
0.105162063376804+0.470993934791233i
-0.0296758094262719+0.926589299048066i
-0.582194459160962+1.23020256539449i
-1.32890624677361+1.00408490442526i
-1.81160518406661+0.190206614097328i
-1.7300577920215-0.742638089276376i
-1.11488252114891-1.37630627970458i
-0.224623238978722-1.46783463071788i
0.450545198465157-1.00365053176287i
0.611031033337256-0.409396608027513i
0.368541008880352-0.045551561219567i
0.0501911914719425-0.0536779695318401i
0.00647963737568063-0.425253734601141i
0.416586835148018-0.691816448196985i
1.03734769704526-0.482918356294515i
1.47163165963132+0.159041950182252i
1.40598415213903+1.01924609795967i
0.801803199113034+1.61052968243682i
-0.0207979614204247+1.61294208843231i
-0.629840341629051+1.13842068994973i
-0.702925915237608+0.512217043382708i
-0.337874911815959+0.115679958636418i
0.110356474305002+0.18891368684576i
0.29717642409941+0.574246988890971i
0.00479664534008671+0.871147807817193i
-0.56416942490283+0.792552836550908i
-0.930670891108523+0.286517869374683i
-0.807282810453436-0.40780597907911i
-0.219275727196434-0.903790763031211i
0.538158492486052-0.840382308129701i
1.02768188545858-0.354241871569734i
1.00230022882712+0.277916948689701i
0.532701849621875+0.694625494559656i
-0.0256475449014621+0.586811023394168i
-0.264030264872458+0.136963433167712i
-0.0528520924783614-0.357532655813363i
0.427408767164212-0.43791569541161i
0.806341105213261-0.100976500249554i
0.795079804972705+0.371039852271215i
0.276788883305357+0.713387421236116i
-0.403332405157317+0.615340328905949i
-0.729870851188317+0.059319559151026i
-0.626466163913489-0.615566198424302i
-0.0934290873193586-1.05149131172305i
0.578458128958486-1.00471644773409i
0.944080263968153-0.484923877176221i
0.829354545222917+0.0204556638593626i
0.363342256210439+0.263898195893183i
0.00109694066959273+0.131285427668794i
0.0043130345141064-0.252718605325475i
0.367321331728772-0.477477272817407i
0.863306883184383-0.333149336410078i
1.12256998874818+0.240794910658899i
0.872476127063465+0.949795392078272i
0.228352312818716+1.32090185529618i
-0.458123148745293+1.25015777524754i
-0.912295993699285+0.79995783442235i
-0.88412397195212+0.250578890437105i
-0.566818978433914-0.0425327425911594i
-0.284789070404437+0.00814491198989196i
-0.28447941128142+0.31139882908153i
-0.633702648375074+0.46946135169824i
-1.00601840273065+0.25250101167269i
-1.17917026424719-0.299223617042479i
-0.900944194313471-0.932739581076154i
-0.214311557225612-1.31290697552624i
0.474068337693923-1.19562937920592i
0.940583395898631-0.693337545057984i
1.01979684978215-0.139815946512564i
0.76320178877227+0.196850705469546i
0.536811525804358+0.159195887176882i
0.568549547215619-0.0486964417982785i
0.87469047270911-0.181635215101335i
1.30371013565651+0.116809773995208i
1.47742148118188+0.739535788906389i
1.23439910186872+1.31430764711373i
0.627741301436596+1.7380790648322i
-0.101247728972701+1.68062448025317i
-0.564832596206116+1.21416225171184i
-0.678183365483057+0.681983636309519i
-0.519476167576744+0.304395454244949i
-0.271686605880558+0.275806441765061i
-0.226471209183462+0.402527121661856i
-0.482519220915957+0.468060042789248i
-0.831609654119434+0.221286775336306i
-0.981445101749989-0.354953343108177i
-0.79249682372084-0.95810056173391i
-0.242220427461723-1.37853717599491i
0.455305253535775-1.3757462958589i
0.943433516737073-0.978990319711228i
1.12344451973004-0.479906644505818i
0.961702209196262-0.174896411291942i
0.673077064522573-0.105420870269924i
0.596023669416338-0.242939567008513i
0.75009953543853-0.337452943635651i
1.06554961077663-0.122611588913978i
1.23970294266841+0.314496622153512i
1.05417131850361+0.81949391158922i
0.542708123112533+1.17527569609456i
-0.0833877746138617+1.20303865989495i
-0.582681440475147+0.855028583629251i
-0.749925908589752+0.447460534805249i
-0.588356022641424+0.161767912030467i
-0.364101923405612+0.048594969405903i
-0.24546968610626+0.187007337539127i
-0.382698729720385+0.290529024429259i
-0.66443501353294+0.218196866782968i
-0.864222802136752-0.0822186916338629i
-0.756675838338782-0.507004233403216i
-0.304009260729451-0.772215064172944i
0.202243823257944-0.713170087096893i
0.549728941121723-0.347673455373681i
0.570899769951342+0.0789768599303136i
0.308179071248462+0.35322024001076i
0.00715588350271017+0.331255704959489i
-0.148260850590535+0.119799553992971i
0.00812015587822112-0.115036694146184i
0.371748641613137-0.153564069845001i
0.610012124940883+0.0968785870997655i
0.601019928579104+0.472426313935286i
0.362936698955616+0.749141655178249i
-0.0494859655418512+0.700955338963997i
-0.306761434930928+0.388087942770855i
-0.188035298792908+0.0326668836236772i
0.185679217685214-0.166074294197038i
0.544928442148141-0.100977452833655i
0.696223711589742+0.213658938573566i
0.579337379214792+0.546322463225521i
0.24981621775519+0.662760438783438i
-0.0017244418029905+0.48525452358274i
-0.077689755278886+0.180877575769742i
0.0941851317565538-0.0454557338668989i
0.413434944924936-0.0657785953358557i
0.550648409499544+0.142771005179983i
0.472408233069099+0.403818444936693i
0.140668740118873+0.564443260245442i
-0.207238542684562+0.422563893232593i
-0.311075967138974+0.104341641972589i
-0.211345024118417-0.243530290487752i
0.0287641720811382-0.474943166881909i
0.261241269555877-0.378318304234123i
0.381339116958219-0.141447083028616i
0.232504055167774+0.015972747688881i
0.063539966155921-0.0164560607789016i
0.0178836628564618-0.205878760432823i
0.0499570068430615-0.446628308042933i
0.343902372865644-0.51347085155256i
0.566073207755272-0.383053207260103i
0.60670747470387-0.0797217092050231i
0.534499710192947+0.252985270984694i
0.278008011814537+0.373613040783327i
0.0502680881874175+0.377931481171387i
-0.0768038057501912+0.208458218435125i
-0.0419665341395614+0.0278628913103931i
0.127451463679924+0.028482806973521i
0.190919762390616+0.189036268147934i
0.128201071643608+0.420368236653037i
-0.0374566739843477+0.521261232236889i
-0.284056943287378+0.455930301137205i
-0.425728271577469+0.234561659793929i
-0.369217551804628-0.0267127560293114i
-0.149666903115107-0.119864568233666i
0.051834442285436-0.0283748790245342i
0.16000399045642+0.17334232954195i
0.116202316625751+0.373423308757379i
-0.0605158945207406+0.435850846639755i
-0.151071452120683+0.336510193215184i
-0.167395870796486+0.130023993663066i
-0.076922300004037-0.012818725845815i
0.141632846963286+0.02994900212352i
0.317563217183795+0.184439588918418i
0.323391706611612+0.382709034913886i
0.182945077993592+0.474493650496916i
-0.038264360579665+0.378436560254755i
-0.125108320925457+0.157685238043839i
-0.00628092391240207-0.0680426786169176i
0.225676047033677-0.128478950926852i
0.501962229423316-0.0605611294075005i
0.613077957521494+0.11035352645283i
0.552864558740818+0.284754597172379i
0.404682816763205+0.356089499717163i
0.276207647945903+0.318992430498585i
0.299789830809689+0.188929183969507i
0.402739545665939+0.120731919661106i
0.520427722649693+0.240724415451597i
0.541049972401635+0.455221911762408i
0.322679244817167+0.597344307651545i
0.00184577187450147+0.619666867270727i
-0.268287566529526+0.472304983042435i
-0.383370766045077+0.215533695144231i
-0.351203014836916-0.0440172133099259i
-0.214532675235711-0.213517739953099i
-0.0846443273001097-0.249325897640805i
-0.0758882734563496-0.238583222047741i
-0.140268457755794-0.273159859166561i
-0.199055375468884-0.393841314523218i
-0.0849787284638328-0.576044931684033i
0.157737051673521-0.704815137000217i
0.43301894662098-0.658766667403724i
0.688946325345173-0.439487494515865i
0.765082739934687-0.119817681928583i
0.654820440915403+0.172964789506347i
0.478683603217134+0.399907664665511i
0.293654740349146+0.501987534891917i
0.151058231049265+0.49368210209028i
0.101773947576203+0.534358083015073i
0.0525004687212894+0.609658279827802i
-0.124310384232664+0.661194098471718i
-0.378643824955934+0.689255197664268i
-0.641786807379187+0.642707920928025i
-0.828930771258905+0.380748559941875i
-0.832518618779818+0.028218740194008i
-0.693415949946652-0.271648145261233i
-0.465026500635127-0.482575903074861i
-0.174392338936223-0.539194372765i
0.0544224478098685-0.479223826576586i
0.225394907310561-0.374246499931982i
0.395725406745605-0.309793881655832i
0.503751924605423-0.242674124047235i
0.672498154274036-0.128032600074542i
0.860896066317978+0.0486579704308337i
0.928255114490822+0.31333593912207i
0.888467264563595+0.682789913988422i
0.684766509588631+0.949977574415798i
0.410260234843714+1.07109389656833i
0.148270536193386+1.10302892266599i
-0.12201268409661+0.946817869755607i
-0.334767250233515+0.775688901894992i
-0.430889929347441+0.551657631027875i
-0.456398329103892+0.343882278198573i
-0.521303001908364+0.195001413952902i
-0.517819757296091-0.0652255837878595i
-0.4262428685864-0.329697392148248i
-0.283891390412873-0.622814886832793i
-0.0219432444595975-0.800964350727442i
0.290068560997464-0.817159316394862i
0.621357014321304-0.753213589308188i
0.84103354603967-0.571678879652548i
0.95809456200608-0.355678531660443i
0.997763634627133-0.118730208702116i
0.946037516948065+0.0769131921328613i
0.88421336906102+0.269914598971175i
0.766563703656532+0.438964928800069i
0.591928877400466+0.62299442395771i
0.38289857764291+0.780831049459469i
0.0794223320818151+0.832328843363317i
-0.250674728342616+0.819854757598578i
-0.514369544170986+0.594765905044811i
-0.715203600772902+0.338565778887011i
-0.759413058017379+0.106101889955358i
-0.724605448733077-0.13667617378908i
-0.61167993934494-0.28836340595824i
-0.482416741996941-0.413689973509727i
-0.389975980730014-0.521973314774114i
-0.236680061581572-0.624352085247474i
-0.0752538557875899-0.663078299640417i
0.15798256897052-0.630270284702761i
0.409576056584114-0.484764622495841i
0.589817258388084-0.25053020828297i
0.659221958086866-0.0255841768685555i
0.645036346137222+0.20047736124499i
0.572994595649321+0.408178249665606i
0.423578395294786+0.575056453336552i
0.276606942385006+0.667310008265556i
0.158565078582551+0.733080170819249i
0.0630155278484932+0.766395312245754i
-0.121920131344997+0.718425798149864i
-0.270325323327055+0.637462922893581i
-0.35505394215241+0.506740851452712i
-0.42848825544848+0.351309098678691i
-0.403765301497537+0.233824824480673i
-0.39523007342185+0.102717175305538i
-0.26367883174587-0.0491781674421377i
-0.12836770216518-0.185446830653002i
-0.0371209984672505-0.258827313190543i
0.114683121149913-0.294351883039776i
0.272560682799039-0.317681559780505i
0.451628449158346-0.27500945578008i
0.576121741241031-0.172367297512082i
0.690791188988973-0.0411222376101825i
0.678052282093998+0.0515968471694412i
0.626428391120209+0.157322184699378i
0.589092003199329+0.274578004053221i
0.496783148516895+0.354251136805196i
0.472207957454997+0.430956195913747i
0.362909064842686+0.456631236407734i
0.185317161934655+0.477112730107615i
0.0165696180050386+0.421494236258545i
-0.190520618732462+0.278269702970501i
-0.265134320871626+0.131042555885231i
-0.294908303132255-0.0831269293482842i
-0.262790306534661-0.176254823006836i
-0.18404111566961-0.28795132950543i
-0.146801247406034-0.438476504552402i
-0.0299716720629336-0.448070971527552i
0.07136503307626-0.54578653982314i
0.169329041425852-0.592778659772126i
0.33511243118764-0.531136453245337i
0.552446276315706-0.419259357231292i
0.65415971368478-0.220972873948519i
0.660642957514589+0.00503533642466197i
0.588316809585857+0.207763671734476i
0.427959527222728+0.394355009639825i
0.290969386904497+0.50983473354422i
0.133398768204455+0.562512624209901i
-0.00432280708605115+0.634427707238306i
-0.144689024289258+0.644362152195355i
-0.345612906153634+0.626027654032592i
-0.574329349749399+0.509713020589879i
-0.744635149160779+0.296791430692428i
-0.804277376801033+0.0258776783941197i
-0.713450257345791-0.272791303536359i
-0.450109601187675-0.489207841524813i
-0.174713319351166-0.60129663955562i
0.0822678251414954-0.573923484920555i
0.292836393178359-0.48598237370499i
0.442032607444547-0.375655103679013i
0.620880577235547-0.249190132059233i
0.762483234038029-0.121905464636787i
0.93129223593479+0.0719672601179965i
1.00435128995982+0.327484124299091i
0.953927178225798+0.637909654556055i
0.801681198191929+0.918714971467317i
0.468648589529444+1.09489925961976i
0.135038955964402+1.09927455059115i
-0.131152053779919+0.94800038809653i
-0.324457868586889+0.741076216015993i
-0.442943901473187+0.475682096216641i
-0.461423689949544+0.25229704450128i
-0.446743642015281+0.0440103562546063i
-0.40855457416068-0.127036369986072i
-0.343935658272114-0.306014971225165i
-0.218183750385131-0.571593402543388i
0.0635693828755378-0.775159318751268i
0.39348582275689-0.846211716505685i
0.703519693211589-0.731500284231463i
0.946604440219265-0.475823884412834i
1.049977748632-0.16180355308813i
0.973676673859354+0.119576865574051i
0.791717962141403+0.321747370406158i
0.649493485821223+0.401988643756772i
0.493685135650796+0.435835659750774i
0.351444948782593+0.530112753031027i
0.204888767361558+0.596739602633213i
-0.0716338311961431+0.624749224105409i
-0.333439662546546+0.553776693129919i
-0.55987486172271+0.323846597016259i
-0.682303611279024-0.01496740504938i
-0.608829395468733-0.377177400144876i
-0.428919237181008-0.588336474085163i
-0.154397670302857-0.611426428674383i
0.104223619270061-0.593410816481299i
0.238316091994341-0.431070853464631i
0.283750091023748-0.305529127905721i
0.340305422229091-0.338571532679192i
0.425048439571536-0.265037916978279i
0.564171009542874-0.0907318758104659i
0.733120928610827+0.165076385290363i
0.673470785296153+0.478200040386254i
0.455838841096012+0.821634822350421i
0.14902724792469+0.942177448000903i
-0.214928344642435+0.843122099798974i
-0.463578290915916+0.647913805718611i
-0.53850329001999+0.361394467558231i
-0.421106124921117+0.194081010096948i
-0.324657579929364+0.120201643219829i
-0.25400934921489+0.0778501102085464i
-0.22208518025732+0.00998995654366867i
-0.236025719879074-0.126033117616386i
-0.158387007933331-0.305074265708733i
0.0370582039178068-0.445753850083752i
0.366922810988842-0.498167303252763i
0.711881725059017-0.345311580477007i
0.879887519832492-0.0401134488605125i
0.890384383752639+0.23166474313645i
0.745921379825342+0.439674060865584i
0.490012850716539+0.462239182340386i
0.429930936639527+0.416717157521406i
0.439245811910772+0.369149677798695i
0.449092889414271+0.401422976256571i
0.431598972482011+0.51962610606036i
0.21067850095278+0.59035336018454i
-0.0441272589631301+0.570796879579045i
-0.278393631234528+0.321029936933133i
-0.348792380463443+0.0285699423322291i
-0.192685589432964-0.228266972730809i
0.0488846395138716-0.399360204806181i
0.314352668468678-0.359518518776934i
0.395373889583577-0.19465333945438i
0.305559725711081-0.0228469124211349i
0.201067775440275-0.00663124394284253i
0.128556559594071-0.107591828255778i
0.190790305926047-0.226012683857878i
0.326429331207497-0.27881659680296i
0.461970170135702-0.193246194779915i
0.511780988517092+0.0434456658208632i
0.344070510511+0.265078191244297i
0.1012885011223+0.336374613194328i
-0.111928138554352+0.23036278410865i
-0.174621093516063+0.000509679128264679i
-0.0372348332473161-0.192694188317574i
0.154899339321573-0.229593122485392i
0.310083414545312-0.0142469382996004i
0.263580771591487+0.201835809429807i
0.09671377213292+0.341545838502175i
-0.100857436379101+0.362083285268265i
-0.256978770039672+0.117073910443409i
-0.165131853284102-0.100176475475932i
0.0496022555938581-0.126161220301622i
0.236181824227241-0.0123309907502851i
0.29019298055073+0.221247486045114i
0.166727593459393+0.426161357066996i
-0.0513280380043032+0.4566513985767i
-0.226284228882538+0.341299498074371i
-0.184790626384105+0.0814563600764873i
0.0189771011935557-0.110920321639219i
0.271503911926642-0.0195645089640271i
0.436761825320745+0.167398031792138i
0.415969329713376+0.394340713781876i
0.226922001357528+0.535851680649099i
0.0256291277673139+0.459045225084691i
-0.00781475829568529+0.272153208413426i
0.0981206591594989+0.0929479689231277i
0.254456907999377+0.117725140102061i
0.380648681765744+0.267225884345167i
0.343663513659943+0.444178100125901i
0.118603627882435+0.557675290099365i
-0.114191467603067+0.433591520125589i
-0.223086117774848+0.115716213359898i
-0.132411895869285-0.238099682906504i
0.146511013171651-0.394777897813005i
0.44138607635333-0.301054290222395i
0.604651614000169-0.107324504114017i
0.580295558242156+0.0719177326819611i
0.394379749878692+0.149139858610294i
0.268647292231768+0.0350859015466668i
0.291530910245936-0.119875684195909i
0.44391824646485-0.152093002236406i
0.705426623340851+0.00101037357715338i
0.747199017593079+0.322042853953285i
0.534767283190633+0.619623018327583i
0.164621828964034+0.7455251009879i
-0.241334861635231+0.6100702063673i
-0.461598519293708+0.295478077443393i
-0.451884863743688-0.0394358592339852i
-0.258019937932696-0.242038505596976i
-0.0776695137357916-0.21135233106061i
-0.0358004753231491-0.0542179915829771i
-0.174146345098332+0.0130796218209237i
-0.341562493787335-0.0884947707430504i
-0.364540038081177-0.333943893448066i
-0.197264947827288-0.606485581184342i
0.158465192000027-0.690705219100208i
0.552715146642419-0.537775567171144i
0.784429884496278-0.133509932103253i
0.731439701499316+0.301210516944625i
0.388881366110573+0.56622697806788i
0.0753675681894935+0.608800605719931i
-0.0439706407242831+0.398423716395984i
-0.0307295992418981+0.257510053585151i
0.146523043007861+0.264703924026632i
0.246197145070839+0.422767882163907i
0.115397930960817+0.65883276860318i
-0.213063432799592+0.712737786626999i
-0.529692830012193+0.551367420026712i
-0.601609649639833+0.173360754133128i
-0.419817986873179-0.22920668809484i
-0.0629571533542251-0.405027538765056i
0.350533712762408-0.283770140414193i
0.554620065021415+0.0101601315631923i
0.446716672557263+0.267277778420752i
0.285196147881897+0.359673224135144i
0.160776597950589+0.264365004804368i
0.199820417207797+0.0499361193128907i
0.433672648197874-0.0498033729666765i
0.683537072824424+0.122521963076916i
0.757368616686622+0.450122376537554i
0.514909797822014+0.763181722062385i
0.0828114296873178+0.866353977192033i
-0.303354840374142+0.610256169841398i
-0.390986318558063+0.173137815489225i
-0.220811404409703-0.183390301338838i
0.0734933292300441-0.344277821384905i
0.36290273309291-0.206004374417858i
0.387937310890009+0.048561391140321i
0.213449323036267+0.199323189229095i
-0.0270718705191039+0.126961310363442i
-0.112084546144958-0.168250597146644i
0.0956153308894516-0.453603515179821i
0.402343509924107-0.505960272884704i
0.711736888502828-0.238555986592683i
0.805536088172634+0.183747007547277i
0.524454499927476+0.514424429370835i
0.0906214390797593+0.609347784961464i
-0.225957790842794+0.388363272685767i
-0.334250251791614+0.0257637035943125i
-0.205333642385507-0.181232145339633i
0.0670591162651926-0.175216541898316i
0.20828749935457+0.00690152251445011i
0.0846526484259861+0.240803050949067i
-0.178207652729573+0.295182752209851i
-0.408733559645802+0.0996129123083059i
-0.446940998297561-0.227222510968499i
-0.202903422585695-0.498051959124709i
0.200919853569909-0.470136852641705i
0.494457006720822-0.18657864291258i
0.552689556618418+0.214810568351155i
0.332959929578899+0.561123726325402i
-0.028113875457871+0.568104924027276i
-0.216395231609054+0.330090457262992i
-0.212121903677815+0.12335397837962i
-0.0186202439591638+0.00683199904382334i
0.230695477888763+0.103267052844047i
0.304879324851715+0.447578626537177i
0.157611390312747+0.616341948262078i
-0.191468282896936+0.575721622863876i
-0.451938311581882+0.350109087086247i
-0.429928278500583-0.0699867044059467i
-0.119991039586949-0.326861131725421i
0.332210825308879-0.307974949778971i
0.585248936814008-0.070953220188191i
0.610544674401853+0.245242957365879i
0.411432930774606+0.485454603779885i
0.0901830139135759+0.477608712073398i
-0.0518367898272686+0.241747549644514i
0.0661385448861385-0.0105679630063918i
0.337877286599801-0.0531735516711648i
0.565076095638627+0.177828966470798i
0.569542200402749+0.432820887972411i
0.275761781342888+0.639409860740792i
-0.182554748169023+0.608505906723984i
-0.496637523540897+0.249369714731059i
-0.449205231276004-0.189172662713334i
-0.0982842983599622-0.54844014464222i
0.301710373660051-0.583657102746325i
0.543158588173113-0.304737522747607i
0.533808511105542+0.00312030605279247i
0.241618980666679+0.1481258976433i
-0.0260369041981466+0.032160830137067i
-0.0612696077842507-0.250997785368508i
0.151854282381318-0.467933392062444i
0.533274875058009-0.415830522505712i
0.775811050639232-0.109985025529088i
0.706328742963268+0.291935564514296i
0.29257967321158+0.617519723170391i
-0.175185439577208+0.594739830932656i
-0.43289537246466+0.265044986646358i
-0.395695201240036-0.15804074748539i
-0.115675424684745-0.379847442333551i
0.18340536050213-0.238663921044785i
0.288552326735987+0.0685740610875682i
0.0665870756661595+0.379150150000256i
-0.300198432895942+0.388261443706638i
-0.473563790397515+0.0684920404742784i
-0.3893755816743-0.320923347700548i
-0.0712105058814368-0.558219722584179i
0.428220252371767-0.442009379630897i
0.697860547095066-0.0132148326102182i
0.540915012912384+0.458177937512773i
0.134367552697792+0.68803225383743i
-0.217985684347694+0.569078047330888i
-0.310663876349867+0.221478411726959i
-0.144719418652681-0.0820797976439864i
0.211015834728092-0.116009096352171i
0.46347558602875+0.178127840617805i
0.39209097138012+0.553354517222824i
0.0223988958708497+0.766584547650942i
-0.400763790562443+0.673035744225413i
-0.567133094061332+0.214761133208987i
-0.397482093885709-0.265392787851527i
0.0596591575936317-0.457814588534346i
0.513598130462578-0.286974199759249i
0.620266970216939+0.108033831538985i
0.472550176122691+0.445344482218684i
0.141287043281268+0.542395915200417i
-0.185055702930306+0.258997983869296i
-0.164742585667984-0.182674633294164i
0.134992794253177-0.453375874033851i
0.529024245505591-0.394325021511256i
0.774912080754241-0.0284506999193813i
0.686180127077953+0.350346258030169i
0.322291332902192+0.541319170857205i
-0.0657166724350619+0.381916577773244i
-0.205310167838828-0.0348650557839759i
0.00159584999922518-0.354220222545574i
0.391282857397629-0.412856676792999i
0.66994418286834-0.177448416990372i
0.674608657462176+0.236086526584713i
0.38665311537113+0.52071687822386i
-0.0314319391143923+0.470851829571735i
-0.31336888295907+0.16082686423769i
-0.335757752722242-0.216018057816654i
-0.0218645623941657-0.464983918906501i
0.329218405466791-0.381057130291756i
0.401984082325515-0.0130235546097134i
0.27344548754546+0.293223165560509i
-0.109445486016048+0.331224883199874i
-0.441822636859402+0.0890669721087083i
-0.469493921593804-0.311647024757066i
-0.167011534458081-0.612874878785583i
0.301043370251565-0.615365714762804i
0.598565891434458-0.276574999746195i
0.611156248378556+0.182351082263169i
0.28877234679176+0.463180050081163i
-0.0896853279082871+0.440720359548396i
-0.296022995530683+0.164061666430469i
-0.158699970927677-0.130096137943115i
0.247035644028631-0.220534933600321i
0.545993654877882+0.060057802847707i
0.561508736551124+0.538930825675895i
0.20931633818685+0.846187928891666i
-0.319032017183036+0.91061095484737i
-0.688598654990423+0.587734634028331i
-0.721361169971648+0.0326217636460767i
-0.389290205797957-0.312883728595993i
0.0656957615917448-0.359329027812872i
0.337530550927498-0.0883664667208296i
0.281832194630168+0.240796433688153i
-0.0467442445931858+0.351400348697185i
-0.33862080577821+0.153801514457752i
-0.317949723610744-0.311540140976593i
0.0266429637917919-0.645472073116813i
0.579315674040512-0.696772046490604i
1.04294036556181-0.355542298522962i
1.07808392296942+0.199367388617953i
0.766151465926072+0.569537979686228i
0.316740672785419+0.623503960793938i
0.0111389377956154+0.306784928846612i
0.0816552677051728-0.0590375570158813i
0.417368232867329-0.233795758615357i
0.749622637080099-0.0638046483780123i
0.788199420865638+0.379336052135659i
0.500033879896425+0.736857136895067i
0.0178842722198842+0.784676331948724i
-0.429787095409579+0.399837091161668i
-0.471679662281088-0.145221587747708i
-0.109830521443092-0.48666750239366i
0.355389071076227-0.47923371229212i
0.61487125151376-0.132734175540862i
0.480327746445126+0.269933745123828i
0.130125442675752+0.445199652949181i
-0.267048898192897+0.270798051021594i
-0.404762662905874-0.174916650639615i
-0.152922503440838-0.533793698757545i
0.285547802889034-0.573045410538289i
0.632257857835279-0.235684477870695i
0.580137899089072+0.25479842333766i
0.217134639677966+0.53767726202297i
-0.282149566947+0.500309818465376i
-0.577228741815698+0.0986040617364785i
-0.445711833427416-0.353301908880717i
-0.0601038115106451-0.556585437999488i
0.375363768481508-0.41544166134824i
0.556136941588415+0.0264010566995204i
0.389768329782928+0.394526967596254i
-0.00496411739406368+0.501901934371642i
-0.335994867497836+0.241296815496484i
-0.345282251787749-0.234787671116152i
-0.0235873619579363-0.479018809317676i
0.509093525480021-0.366098599034695i
0.823534194449934+0.0571370016588605i
0.677624670374593+0.554694887313181i
0.264916660193399+0.825866537009774i
-0.174748510699839+0.721634106453981i
-0.403948551579242+0.319038824756384i
-0.235732417499547-0.0489371135035018i
0.160602920840531-0.220535182723991i
0.497443136758805-0.00698621129642483i
0.57119126460871+0.417744030958363i
0.272233863948862+0.647516827532974i
-0.160537358183243+0.617543425292378i
-0.425936974212237+0.254840833403284i
-0.329767764312002-0.24010733423407i
0.0940250426993619-0.557014776934239i
0.586424257695021-0.458123573552994i
0.852514831663375-0.0551467533465606i
0.746011819186599+0.350726806959813i
0.381980658098541+0.565100144979163i
-0.0146441269425758+0.350953385172044i
-0.103393463605061-0.0606452004468391i
0.195645604563031-0.337530959331175i
0.629319566193649-0.346295949163544i
0.915848315022058-0.00183967829965796i
0.836388198585314+0.470503305481646i
0.384683463558802+0.739716321991227i
-0.0933716366968675+0.645353670789034i
-0.373799309081512+0.244123013654198i
-0.323485076533704-0.191647627346428i
0.118923692142035-0.39077641905754i
0.484306232831515-0.216979520284694i
0.540331658677605+0.18031962706167i
0.259321128352582+0.493997672158723i
-0.244759613169123+0.482328119982894i
-0.572477634971142+0.136248999215913i
-0.520692710707105-0.357867733299507i
-0.150735429926387-0.72794116898485i
0.291061912351433-0.643732289977121i
0.60446023305749-0.243358350888082i
0.545616069046595+0.197840707978383i
0.116950970933766+0.488031893852675i
-0.283550918955337+0.298222845563733i
-0.414064949710738-0.166840067218296i
-0.156452434446038-0.493457388071743i
0.357745331500107-0.537516271248003i
0.685704705667048-0.222651182809382i
0.681474660834496+0.31719223788878i
0.36697768907087+0.701176915979764i
-0.127461746272861+0.673171471759942i
-0.392939027642084+0.319628271690145i
-0.273010074682138-0.129581451386765i
0.134769573324312-0.339283161825672i
0.587984280404604-0.145751803068249i
0.723959649871023+0.315182579434659i
0.478009828293495+0.743598963842913i
0.0234086936248778+0.857651056106457i
-0.361181624854731+0.555374749864371i
-0.381429142848069+0.0812081541090331i
-0.0374794501579262-0.254489774235101i
0.425721292013405-0.261468576086525i
0.747191408303733+0.129221127164777i
0.660384876552227+0.59296343194663i
0.242764844160095+0.823271084077648i
-0.186546878157961+0.677311160302897i
-0.379823687561899+0.190627302985884i
-0.158049480832783-0.274798863219006i
0.286115882341915-0.380562951909915i
0.681445713709577-0.0826930397232429i
0.752944339994255+0.364536669581842i
0.390513818239093+0.673126726103095i
-0.117056491345512+0.659807671130267i
-0.418059157864518+0.240005913988968i
-0.307576571594251-0.275406770647908i
0.0840194088178866-0.547122864135307i
0.529205808879658-0.411786840982648i
0.752416693049503+0.022884718765601i
0.5026250741264+0.430012146973087i
0.0103372492615181+0.577577823139473i
-0.371906819152357+0.266862117743086i
-0.466452766738049-0.261556714198137i
-0.12722691511873-0.609747852967449i
0.409483001057627-0.620096229088418i
0.738239765217641-0.266994073270425i
0.683625936389659+0.227422912462772i
0.296536542306697+0.502849209940459i
-0.188548911404843+0.404542748666449i
-0.436412715187003+0.0072751909269063i
-0.240525909585542-0.410406762420107i
0.225170725850396-0.551486190025495i
0.641392074533234-0.299838343460641i
0.715502018864777+0.244306545984923i
0.394928196370497+0.659296917359894i
-0.105971372752425+0.697091150060316i
-0.507317380647179+0.350255700712493i
-0.476953884079667-0.141412296710552i
-0.0254745771134799-0.411005398409847i
0.438782359453969-0.291117092849532i
0.673761352997062+0.1646982128492i
0.528626640931426+0.619273711771642i
0.0487507589695304+0.825764752575798i
-0.367507691379899+0.629854767100008i
-0.490058793220077+0.157596924656363i
-0.228100036376749-0.176058609665882i
0.268650073962618-0.212109002005327i
0.632441801499324+0.0934768078582742i
0.608977676576489+0.582754722704825i
0.173504015752352+0.865165095419249i
-0.343010479997001+0.776237908681215i
-0.624030518683013+0.382924224516523i
-0.457444229897913-0.111740818775796i
0.0193443701792371-0.391427274405591i
0.428946199856982-0.25741791489178i
0.587554835585761+0.14505238428456i
0.36104625163808+0.511729787400013i
-0.0619605185798772+0.554368592876087i
-0.395059787314252+0.20951609722195i
-0.332239944610514-0.303794221888143i
0.118671261465433-0.628218590679497i
0.627890758339512-0.552706488970182i
0.949861768654987-0.167793247706027i
0.833863547501118+0.386371017432994i
0.405952908676808+0.696767109697425i
-0.0764710350847372+0.50648774329432i
-0.289232477251483+0.0620584643540557i
-0.0844238324879654-0.343067351926686i
0.361207357738054-0.449758179534205i
0.713354418017577-0.193090621246746i
0.699465163440929+0.272297156233136i
0.321963564290579+0.64792633068215i
-0.212890540971601+0.590509847988626i
-0.517120494770246+0.12689905275334i
-0.449242550093876-0.433776065449097i
0.00614671285685164-0.718177476224549i
0.550807084773396-0.588481032585128i
0.766921281722967-0.150884631572172i
0.599146786766724+0.385193211919451i
0.154905005643034+0.541683734714853i
-0.232921759916173+0.292062675943105i
-0.298328253931495-0.100527391470249i
-0.00701235218070124-0.424174771746661i
0.469991840798365-0.344576436075679i
0.722943491046851+0.110265262324952i
0.591041038827847+0.63095637339643i
0.139053186094925+0.954909884628057i
-0.463424938564207+0.829238870186196i
-0.737840297897021+0.325792841440886i
-0.56087982701641-0.159775308873487i
-0.144208794050433-0.348105990153504i
0.274006596499646-0.144503920111729i
0.366720424405785+0.271257155182514i
0.092391595282097+0.582718211408062i
-0.3641139045051+0.564001457612566i
-0.659211589897344+0.19113039040019i
-0.536566109567198-0.341911481230032i
-0.0675482097115347-0.631495271853023i
0.491047334096423-0.450403525081405i
0.806249073773982-0.0074566542296544i
0.650846105655385+0.473826461350405i
0.171892945209573+0.735445448252269i
-0.210389134981198+0.527279951224317i
-0.314310942822758+0.0428514435932137i
-0.06948298337356-0.290332555085617i
0.410143615174222-0.322255952560997i
0.7468954643089+0.00904230416476975i
0.674461910054513+0.52174249182684i
0.227994137365031+0.758160517784346i
-0.270792501938159+0.573171747485265i
-0.53251269558889+0.0672507460341575i
-0.347523167748011-0.437904113247977i
0.17630012363591-0.68148376053525i
0.648730510193894-0.492168898468309i
0.863038932918494+0.022338280432387i
0.669908658314087+0.411527402786759i
0.173684422300498+0.508792978197611i
-0.192658679918845+0.239907139155835i
-0.185767066745107-0.225589101731769i
0.169293268190672-0.509138592537567i
0.685084403279108-0.418539814897988i
0.952583860723362+0.0412592820761794i
0.71685916315818+0.565441570257042i
0.213353317772033+0.80967746098713i
-0.305532997255011+0.647377100619037i
-0.56849927283472+0.134958137584944i
-0.356100219631383-0.336420231419667i
0.125209886192803-0.43574609277145i
0.456896170682873-0.166772940784432i
0.445313788841774+0.291509171640132i
0.0740027669271668+0.602781550009745i
-0.447221705323224+0.556695279068397i
-0.707551733079223+0.119323057311771i
-0.563410716298761-0.389227788310543i
-0.0645737829488505-0.630673410555366i
0.413632448031816-0.475308167498251i
0.565889969509648+0.0276227961387676i
0.315898447156493+0.477636862033952i
-0.154782760557544+0.607758159967762i
-0.527842086132368+0.313653352057376i
-0.569915638665633-0.179544716715715i
-0.201197360185513-0.52743910512622i
0.305975401681279-0.516178576992983i
0.677523642988665-0.0764362587965462i
0.578522106209272+0.426191439392669i
0.118110666902857+0.695385234485587i
-0.335637040674869+0.517091562125692i
-0.490775172227079+0.0198398272374283i
-0.20485213128289-0.433105345099828i
0.319269914592345-0.577485648840314i
0.763205366010606-0.226348771415578i
0.834839822205845+0.289985440341626i
0.482900040112204+0.693352244765078i
-0.0581084643099263+0.703046987946161i
-0.336443191376231+0.258304634639538i
-0.24083321847212-0.219299460525552i
0.177744883858504-0.514717672247977i
0.67564580971151-0.361893290953309i
0.895228662784708+0.181044614220492i
0.699121550163139+0.614104932898791i
0.189773735268754+0.733321288641354i
-0.203769311588821+0.462587297575511i
-0.278050510886547-0.0641290967352266i
0.0383198544536097-0.436102437554674i
0.53029748506682-0.433545989612265i
0.837199824861605-0.0445689557935867i
0.782504846433196+0.471779001247022i
0.320445272179585+0.777499835025648i
-0.211856969464977+0.63255998816593i
-0.490746509665436+0.158480405974408i
-0.369702691430377-0.285731047914076i
0.0791228377608873-0.481186496100959i
0.497302481049142-0.25872966273257i
0.5529377695327+0.202801230403322i
0.235791549094845+0.541017989074319i
-0.263882186259645+0.507251543458644i
-0.619148128068719+0.107194266451901i
-0.559153581281179-0.401465091450689i
-0.168026516619146-0.693735803630918i
0.345486590860455-0.586326154067383i
0.598248706195677-0.176545583776647i
0.453606451192973+0.303805690227381i
0.014276996664712+0.473515609792165i
-0.447349667401047+0.24597859715988i
-0.543970150272653-0.153194648087698i
-0.281063391795383-0.547165956519401i
0.251317831018413-0.600483895388376i
0.669842314454958-0.229972951672096i
0.625135680222685+0.27003023728048i
0.239107544107032+0.596504775837199i
-0.204698217600943+0.536173371162474i
-0.44332546714509+0.108426012003333i
-0.296981950522286-0.396541553813589i
0.197086180837492-0.5828533030554i
0.707607764050049-0.330091336842333i
0.899530221897861+0.18814902712167i
0.642701700714246+0.677716392579807i
0.145968224012738+0.808558708999437i
-0.258157922976375+0.515700226920717i
-0.290587936194512+0.0303830397447347i
0.0739585078289278-0.298076189939343i
0.566225265542268-0.192858798130783i
0.818709283752183+0.230500687629777i
0.663913062744992+0.710989059709341i
0.19967058512786+0.973885912693889i
-0.344016037653826+0.747888492841232i
-0.550554255041416+0.227254715074053i
-0.307147779836404-0.260656414511415i
0.150556211874061-0.442547411773954i
0.573705336569378-0.206544757353418i
0.635979593632279+0.209747151831632i
0.290768127468512+0.582184310955982i
-0.188004328835494+0.544344669672531i
-0.467867809286917+0.0694969449344837i
-0.308553278935509-0.430816209128016i
0.155298622962814-0.702398161413055i
0.646549275159079-0.544496395074677i
0.829537316889855-0.0198940764089128i
0.592704024478285+0.459094192216711i
0.125591380618261+0.589535549300181i
-0.306195164551034+0.314193301900173i
-0.389594537664905-0.209278854381559i
-0.0809485534170429-0.56035059138875i
0.41836786358288-0.553640237786547i
0.687449564325567-0.178868365664131i
0.55398109176362+0.334052227267451i
0.130711113288874+0.526324451238652i
-0.344080928233373+0.351915548238194i
-0.518980670846596-0.112555677528457i
-0.309778319714738-0.580300673704566i
0.22082219961823-0.688222218565651i
0.656661397652017-0.402088247391574i
0.71026433339976+0.124884972067554i
0.438605860466345+0.519103911017121i
-0.0911829876241725+0.541183531540968i
-0.435963234115823+0.208902854383818i
-0.324649039262526-0.259772357924256i
0.0756465235915359-0.480558668812632i
0.546633020336138-0.301833123347392i
0.745652132374869+0.15890681316645i
0.539224131836759+0.633017147943402i
0.0830949968089501+0.797903799665306i
-0.355134299066355+0.568729660867432i
-0.450852690404038+0.0506810828792249i
-0.198058349130235-0.355782062679016i
0.28393152786047-0.336710623368273i
0.679808426261726-0.0245737228710002i
0.681563835672014+0.434972143380599i
0.363294727781638+0.728697167301032i
-0.112795174929668+0.651088350482502i
-0.367271047085742+0.29043223749641i
-0.217815378699999-0.151734696135117i
0.191910049961764-0.313510094468086i
0.640728393728193-0.0449254160850692i
0.758363417687759+0.427726715382944i
0.442156005967533+0.802452154592942i
-0.0660203486060739+0.818841485468216i
-0.463720879083729+0.466939137230009i
-0.515084080636664-0.00628203798279087i
-0.196622970128802-0.3922071625843i
0.254204329729278-0.42633875194463i
0.549982977866357-0.0874027799890338i
0.444108588283556+0.274727133447148i
0.0469537439632939+0.398277797686334i
-0.353453755968102+0.191418019372477i
-0.498210217742348-0.291233707825036i
-0.147539559788122-0.73622935385394i
0.376908367705392-0.859103252355222i
0.820439149847705-0.571247412881007i
0.968200812885357-0.0340629099170506i
0.638730553549785+0.3724586064819i
0.186962118336562+0.422375480334033i
-0.123080951461207+0.116876007064599i
-0.0684530377847818-0.276751995449782i
0.370729694969952-0.471403529531919i
0.808099637564014-0.263306006954058i
0.891002116364446+0.265059061128339i
0.584936099231748+0.679715347364722i
0.0259553920978647+0.844375796941463i
-0.463018140782269+0.583494668201934i
-0.532870799768145+0.0212634821958936i
-0.22210938061632-0.359472232802369i
0.262943866591602-0.381339902588724i
0.528885236550252-0.0057922397880088i
0.405759198997671+0.470661907709225i
0.000784414777385982+0.70458466304155i
-0.467947361905113+0.548996152590745i
-0.669319053249729+0.0399531617686647i
-0.403861912135323-0.450334271438373i
0.147443361832-0.567509641958179i
0.548991940440313-0.255177407703848i
0.675245661367613+0.257025384664382i
0.396431365310527+0.623345433854367i
-0.138407508044011+0.696929251082149i
-0.442144802468977+0.372018679489408i
-0.331695274804454-0.163684101084573i
0.0798768843504121-0.394244967597379i
0.543868583570527-0.224279208138294i
0.741740168902223+0.233794581545586i
0.459277789450445+0.709112903906149i
-0.0426607680579695+0.832432493145418i
-0.451911990871089+0.517354383130229i
-0.566129963686983-0.0112245496559656i
-0.238534535460783-0.389799985790405i
0.254938363941234-0.443439575780506i
0.600024401316431-0.132179331751581i
0.575246310129772+0.300545605810042i
0.191816999878047+0.51856150942017i
-0.212372201536795+0.33332747919385i
-0.352698559303569-0.11968898862412i
-0.108116031784096-0.550426667941079i
0.393902791853081-0.720298193000392i
0.858127121718816-0.419937320657658i
0.955539441755199+0.119254914670646i
0.636669677517376+0.528999400368695i
0.197749424920345+0.569894473837502i
-0.115653813849166+0.245246248941607i
-0.101331385037812-0.155501408584361i
0.260159897285562-0.419217002198503i
0.657746561453393-0.300913626434076i
0.801982759784738+0.164458809974082i
0.591633498678212+0.622466219154395i
0.111360244749898+0.764425559430148i
-0.376948523367824+0.530941408700556i
-0.523585640442259+0.0702309428954099i
-0.273274400669285-0.410865066646572i
0.176805800994678-0.44448487849206i
0.539741168126637-0.130539499846933i
0.520729089227184+0.261782525539398i
0.184133414120131+0.558376014501301i
-0.259300151019481+0.482267153989793i
-0.482450842348289+0.103693955590475i
-0.329909523433226-0.327269418307783i
0.0893140154409714-0.441655388470827i
0.529168460000143-0.209767558888451i
0.652707865725336+0.238040492690754i
0.379975594102326+0.649865151881973i
-0.172685653904454+0.747801419360746i
-0.571789237143906+0.456839376751978i
-0.581221558669937-0.0321927302987787i
-0.278841693102239-0.33528247477006i
0.160743475514247-0.295873582565006i
0.398424706410251+0.060059193526362i
0.283127434150313+0.436747321393334i
-0.112594260990359+0.560392714809976i
-0.49141497528847+0.321155444382778i
-0.603424195043986-0.174319129968609i
-0.303943190144795-0.604348053259033i
0.277631067770401-0.693622250997002i
0.710682947819261-0.425172741832539i
0.815236029808784+0.0458400500994353i
0.568108623236636+0.441063669979547i
0.164911054487048+0.43320044283459i
-0.0610644298759145+0.145516290699158i
0.0561452659967651-0.251150239083591i
0.485160852695901-0.388792545221357i
0.919643937063953-0.114273176744735i
1.03048102941216+0.347477721480998i
0.736381723314896+0.850838528878937i
0.17460218882656+0.976364541321402i
-0.317138839289496+0.683462016345141i
-0.423837402104326+0.198546855109324i
-0.146897506610896-0.223883539871115i
0.251877865020119-0.270748352007985i
0.475822454027668+0.0287995391175963i
0.342267385360466+0.393662121608592i
-0.0664221274664459+0.552272080116555i
-0.447462056814791+0.342249601671897i
-0.585734547005867-0.169782258752289i
-0.321517873878283-0.646030149481248i
0.239343031255937-0.790461314052796i
0.668910237741341-0.509699765752461i
0.788254770377186+0.0192099729650159i
0.541508162249926+0.438347674960977i
0.0555351167602294+0.507219083505836i
-0.2549501596546+0.209213856322419i
-0.20161666515083-0.180229344638447i
0.138470698255953-0.341527037988897i
0.492643327152112-0.1769997645639i
0.586790270342415+0.272019845564109i
0.318305219256283+0.694835957823722i
-0.191598193247375+0.798864047902001i
-0.627377939521444+0.505881378277811i
-0.740931872675188-0.0379071429885949i
-0.479097595636-0.428694495533612i
-0.012878988768264-0.531974256011722i
0.293761590954189-0.277424310557041i
0.309720448302978+0.105609057334209i
0.0620960406674779+0.307950643738363i
-0.291826892676422+0.205012690918931i
-0.347212161454341-0.243564611559237i
-0.0821157872441357-0.578601358952271i
0.365778922350641-0.613517772261887i
0.822297169856329-0.318674460138184i
0.938860921965278+0.204647472333787i
0.688878717801552+0.622725523900366i
0.234253367441328+0.708012731515794i
-0.0982451873987686+0.486496950699542i
-0.134530080830438+0.125729518545684i
0.0870707910953253-0.112019922742667i
0.47319947483952+0.0197301434345324i
0.60920410198568+0.365557084224566i
0.383353797401386+0.706565324676417i
-0.0672785216977598+0.789791794372516i
-0.469622404409171+0.515518694853841i
-0.513883648118693+0.0131498642811298i
-0.25122650630653-0.389762877662994i
0.164226827411049-0.481036707743652i
0.561656812377885-0.279910825822528i
0.664691611593139+0.0929043512524483i
0.410277824608831+0.36808754161189i
0.0565574833648346+0.349797491116238i
-0.137901939590495+0.0335446063734328i
-0.0163976432644298-0.322176380013752i
0.351985174098012-0.436133153210829i
0.73949343949285-0.230938982201127i
0.859673856591696+0.204886949880925i
0.571536170549684+0.623920923153672i
0.083846216093509+0.750874241082681i
-0.325264176529216+0.51368026090165i
-0.432691166852274+0.0818644276609387i
-0.226499184310411-0.233740802037101i
0.0803310186643419-0.271600628607691i
0.292087023016292-0.0174970924149883i
0.204560449204363+0.293912620036757i
-0.17632681365972+0.427164874623504i
-0.568830757494898+0.232145029276791i
-0.684040682972664-0.225796658514653i
-0.399436198448035-0.649981430237859i
0.0903019035365993-0.821639061338487i
0.48681129529-0.568145790514149i
0.621718504246783-0.161731860397193i
0.424843705651917+0.187979428349615i
0.0957386151895718+0.247468989537286i
-0.114922253130406-0.0226242991334947i
-0.0410112632685391-0.317371351901048i
0.379994480822464-0.465817512850326i
0.743113723986612-0.212461763415378i
0.863079399264475+0.255809081479543i
0.669219632670514+0.692651366036777i
0.150447111165935+0.876732098341206i
-0.234404523680718+0.659919578476964i
-0.351717363791454+0.252433640807288i
-0.130654559084907-0.105891803511862i
0.262372401191643-0.114112235034974i
0.461109721580855+0.143094592816593i
0.365993209434884+0.527161702907794i
0.000931069017505143+0.751982003522549i
-0.392219929201427+0.523661098619283i
-0.554674725857747+0.132109262881793i
-0.342683943393242-0.302279853327714i
0.0702361621726909-0.502171174707511i
0.508434731901809-0.294054658317286i
0.621356764213072+0.114950408845719i
0.325535804739004+0.491648314097231i
0.005879652076196+0.502922255366237i
-0.239739438080899+0.20495324483001i
-0.213451066719787-0.18306205678658i
0.141860609871495-0.409053517862409i
0.5057800376044-0.282231762342875i
0.652987724523126+0.0857017817007803i
0.464131948348798+0.468750006581656i
0.0349232540976994+0.598585280519741i
-0.3048255162274+0.328838855180029i
-0.40854276516236-0.146274651577176i
-0.183754884257509-0.503106191893593i
0.254465016544621-0.567896723323621i
0.575001160370666-0.328373929962675i
0.579613796255822+0.0915300715607821i
0.311070244046863+0.340983710600591i
-0.0543161077137621+0.19994543462154i
-0.208592740004025-0.119760460625441i
-0.00156255182153051-0.447357684967969i
0.333636286218333-0.561758222856358i
0.685882900955612-0.29039181520767i
0.785545806058429+0.154366189990705i
0.494602808098018+0.499365031365369i
0.0883539265387561+0.594225355290436i
-0.232072342411229+0.336997967891874i
-0.286375982349538-0.056555985436364i
-0.0190759687412752-0.260563176129323i
0.289579830564477-0.175860369730558i
0.432825053278403+0.135576314826001i
0.285008234467788+0.464660021936408i
-0.0879696184564454+0.624575149951183i
-0.428073967156959+0.347345142456165i
-0.540073282993399-0.0780537576517946i
-0.242163740013617-0.354946576177875i
0.195041079160644-0.479049766870572i
0.529336181021396-0.199921207586338i
0.620663544237588+0.211215966201362i
0.336563427806616+0.497690800353302i
-0.0564445099612726+0.481558729261117i
-0.253698187935957+0.16016965474077i
-0.140790307822649-0.112238155490361i
0.18276916785296-0.235694662196324i
0.528531467947143-0.0446827546710041i
0.614163022469878+0.361455029746056i
0.34432513604695+0.647921382777596i
-0.0744844462392101+0.711711797145707i
-0.425024973308243+0.42818551982529i
-0.466937304156302-0.0255913822596894i
-0.171337104738643-0.326534712558402i
0.231646242962272-0.341410684940515i
0.468016329584545-0.0734765267751143i
0.406211644877687+0.235581012849866i
0.124443166078108+0.385489226629356i
-0.177452957200526+0.223218380247924i
-0.271556343839633-0.14216955463i
-0.0473297286521475-0.462375912640262i
0.399800527198177-0.529060774206188i
0.758970907332275-0.247330854999524i
0.775617796245515+0.145198273040609i
0.478085428414713+0.439749316636298i
0.111157127861863+0.456546413225959i
-0.122416385376926+0.215288962991783i
-0.0961986676379259-0.12017448812719i
0.176460943965067-0.32310591952528i
0.498323827772915-0.189551346765638i
0.60486692506454+0.149126227510723i
0.351583543095627+0.455891219284842i
-0.0347771303343959+0.527010227823935i
-0.339481440336873+0.279145441173556i
-0.411256895257099-0.125881111233111i
-0.157509195873424-0.440923681067441i
0.233682145930187-0.455805055460011i
0.493418954755442-0.168061229230521i
0.423056320869589+0.184935207895331i
0.13072025325817+0.397717179585054i
-0.170997318409856+0.275349495854127i
-0.305440621953655-0.0710590941739435i
-0.122496519012047-0.38742486867942i
0.223638271057699-0.450955050835765i
0.562269370536677-0.156306350685898i
0.624097587624813+0.260132737688731i
0.333908114481689+0.562040325815905i
-0.0252096536078425+0.598525934721288i
-0.306340843287424+0.331189027715124i
-0.285198039511823-0.0315626887359332i
-0.0155756036253192-0.220419043904956i
0.298229254117143-0.136086068291259i
0.433790866757664+0.192425296089497i
0.278466966487571+0.533253609484621i
-0.0737920806918994+0.648398738319967i
-0.461391843599435+0.391942636816296i
-0.462938542542371-0.0304353807409516i
-0.244148451754122-0.347755507867978i
0.107111212367563-0.390004758354238i
0.437027808951094-0.125748845283204i
0.415701328485544+0.161906974019314i
0.199855499518184+0.347129298547034i
-0.147360334251392+0.271170162869297i
-0.229787602600261-0.0547305646672827i
-0.0523025490952679-0.38479296059306i
0.257729603111186-0.483702658334422i
0.643112382412919-0.337584438950931i
0.723202345185935+0.0173222591984034i
0.547969591733103+0.349154707143368i
0.250237584500527+0.402333105711056i
-0.0189148788883719+0.204551449579748i
-0.00106304492122834-0.138442941800682i
0.300308238547237-0.312321667193042i
0.600476401528968-0.211457493970324i
0.752144644552027+0.119929773942866i
0.640606798463671+0.464216390396952i
0.265206481639794+0.618217417145983i
-0.0868049429105327+0.469895326232842i
-0.218865865435983+0.139066501733586i
-0.0672078293998899-0.125315275466177i
0.222500322660784-0.175614215065093i
0.403057975878443+0.0553475017060743i
0.387623811560175+0.340489088048255i
0.0966981208842439+0.514231489880168i
-0.328320330067342+0.430847587038706i
-0.509119332621751+0.117420607916344i
-0.415019867626112-0.238630716780207i
-0.140031686012024-0.419896464352665i
0.208041288907527-0.323803451147619i
0.315939855188383-0.0693373314458168i
0.157146481727784+0.187685052667592i
-0.107836584064454+0.237517007083325i
-0.327908488373971+0.0375056827296172i
-0.274466225990124-0.281897196436942i
0.000106834027965347-0.493598264422161i
0.349173735396374-0.464273231161202i
0.599688492295304-0.22345012661201i
0.513958092606778+0.153194574997376i
0.255475639760142+0.361339444480205i
0.00282119312539697+0.268776917586957i
-0.095814123508978+0.0454623178837227i
0.0490009042579752-0.176457314072161i
0.312661853724746-0.195373281647603i
0.583016828298675+0.00918864544149722i
0.57455259672824+0.321124447209471i
0.328012154285711+0.602414540290341i
0.0103636514815393+0.584220991306101i
-0.250760641656696+0.376430062804263i
-0.230214239215805+0.0925136556111081i
-0.0165520453689992-0.126097241938417i
0.24573490435542-0.0361218394754679i
0.340536354869073+0.17122068661287i
0.196686048179298+0.389473901410581i
-0.0811078528473621+0.438900873087816i
-0.325670365649278+0.238177330888955i
-0.32686193333752-0.110115034189709i
-0.130619827778411-0.424832343031866i
0.219174081154355-0.408559415247467i
0.472646076783632-0.209206888681232i
0.447724167113427+0.0308925347049807i
0.259872968105552+0.224457359171609i
0.0464352322693308+0.145622475551509i
-0.0268005525991465-0.0910956865388952i
0.11659751883261-0.297653150948201i
0.416064643020419-0.366328915055486i
0.665058142132899-0.141420510822854i
0.695534276604294+0.221017410904699i
0.469048710343546+0.475604947933542i
0.12307806229914+0.544620682765401i
-0.126064481283491+0.350400068317646i
-0.147517604766144+0.0498648278410397i
0.0111862487722619-0.123353735117534i
0.208683137620789-0.0935990722026819i
0.293417058618068+0.142484846385572i
0.111334583083888+0.375649676237726i
-0.183694468530263+0.396740924489997i
-0.424650248933635+0.165396989442637i
-0.49060698540936-0.175528672738567i
-0.273508123454227-0.448248027219655i
0.0510299517887815-0.563825693638197i
0.31717333186368-0.382504570955289i
0.377058539747132-0.0864063719715033i
0.263526991877854+0.0718730702096548i
0.0414954207293517+0.106534835004103i
-0.076670100881266-0.101716394421548i
0.0580268218377499-0.300220599374931i
0.33551055207712-0.291562552918936i
0.628806601435794-0.127463093295537i
0.666063793859024+0.238016386710539i
0.473182096389003+0.527364196922684i
0.134435873335866+0.637070159002314i
-0.154860359525663+0.472436535964023i
-0.215101557389537+0.175753202380447i
-0.0819825626025513+0.00798286744594223i
0.153398055556361-0.0176114150460463i
0.246464856151627+0.174591957154823i
0.133740407239056+0.391906941996233i
-0.11158742943622+0.445941249388677i
-0.332183613411528+0.247950032340277i
-0.347987748590788-0.10608545364034i
-0.158964986938307-0.356645071810724i
0.179724954027054-0.421309618614919i
0.499127343356929-0.24853724263235i
0.560181140718478+0.0628801103618074i
0.380819931143621+0.24661912563158i
0.140121178933402+0.263407254275857i
0.0303059381745736+0.120824434858251i
0.115360924795892-0.109079846759312i
0.349530488882632-0.167632154122327i
0.572513039846151-0.0121304596413366i
0.591695147670376+0.263219794607899i
0.381331310987039+0.489414947654213i
0.0488252041296556+0.547676271672513i
-0.190072743327048+0.366536426082844i
-0.251358784423496-0.00318152668766641i
-0.0931360412841302-0.231803380205508i
0.180760993349576-0.230670836256473i
0.326177576592835-0.078156270826342i
0.227211167561253+0.16124987830205i
0.00409730365957059+0.23457493517487i
-0.166303193645212+0.126894122402219i
-0.223039469439226-0.130396757895853i
-0.0616050978631518-0.410032005615855i
0.217126148904893-0.426110569585643i
0.450055961696378-0.285885961396868i
0.464383351972205+0.0160085183849562i
0.271515619670464+0.248348751133447i
0.0441615432961027+0.222215803091773i
-0.124321538635042+0.0916315251533587i
-0.103739311110966-0.149850401532318i
0.108509156512668-0.279240421233979i
0.340432173481936-0.179274011139268i
0.392196784181688+0.0297433414379429i
0.294581334107377+0.257539351635094i
0.0776651131330956+0.316353262473602i
-0.122712239891274+0.18339376118585i
-0.133851974798129-0.0403280095340174i
0.0342816431024297-0.250478134701152i
0.298707724015894-0.189511169078783i
0.463757582372135+0.0123596076912215i
0.416022304093773+0.235815360089298i
0.219093969164736+0.424923046342054i
0.00417733670016611+0.358974373364368i
-0.100404708294122+0.185605179417469i
-0.0380484198870973-0.0117660512322836i
0.187539344739385-0.0801666591632201i
0.382921640593879+0.0887192056027074i
0.36256570129004+0.304911747334176i
0.20151145170026+0.486941581165013i
-0.112676636958402+0.480791557180599i
-0.325410245464482+0.284638544735714i
-0.296934425534171+0.0243237660520641i
-0.143691477731425-0.189362156534491i
0.0839847746807519-0.207738153917596i
0.207551857190174-0.0390603972183735i
0.157906180960038+0.128723421919617i
-0.0371453329925571+0.103775122655919i
-0.196156989279494-0.0725676731574766i
-0.183668088161423-0.379711342916459i
0.057863352246038-0.575138398160418i
0.395571031662457-0.515789059223949i
0.636018476907467-0.368730466594603i
0.713440486706697-0.0825512432560549i
0.60923341240654+0.146961461577158i
0.441300504540418+0.173748718554198i
0.312600889123964+0.0911813419907165i
0.368206590923599-0.0145315602776475i
0.529875856674329+0.0331802836053552i
0.633372031112567+0.249312939461352i
0.605276576433502+0.520557323869678i
0.360155231371538+0.717543573731532i
-0.0107900243727968+0.732303073463908i
-0.343754364818167+0.542449363602785i
-0.454696765042378+0.271869800588626i
-0.382767104339407+0.0161421645367462i
-0.226019681187303-0.112010160213703i
-0.103724122369421-0.0476071854970194i
-0.164510434045446+0.0143525794115359i
-0.287619371310923-0.0256405870179513i
-0.398663152349378-0.21210870781718i
-0.348987330144596-0.47358269461601i
-0.049901365248839-0.676326885179786i
0.316710525230637-0.709172852157838i
0.609305089906878-0.518331966629245i
0.712153696594948-0.212533043602673i
0.623145528692263+0.0924126098167452i
0.467975492852996+0.184982975175855i
0.332486876399996+0.150756989653544i
0.371758881895267+0.101971549076671i
0.51034152580023+0.119149417433696i
0.541245311468657+0.32692452451845i
0.502338350824147+0.573698823270311i
0.246500246463474+0.723730230630002i
-0.145152366178635+0.699504883814059i
-0.391015645371523+0.493562590207512i
-0.4269077313473+0.209475378942228i
-0.312702455242129-0.0239541436209349i
-0.120616160818168-0.122398565651843i
0.048753381067138-0.0778642833197546i
0.0324865379443052+0.0163447045127752i
-0.024853197706756+0.055445499616972i
-0.0785853619640525-0.0521569024832154i
-0.0698817906339528-0.245191752261359i
0.105893731199691-0.353121368680877i
0.368511061516798-0.338082574072764i
0.564052971256876-0.172365380082009i
0.58208753322977+0.130794350970975i
0.453994205993266+0.329739739160181i
0.228821089117889+0.345107312626924i
0.0618720277973895+0.272418078818867i
0.0546541086216794+0.145236962012177i
0.144764169414419+0.0102646800542892i
0.226300901736233+0.00964082755993366i
0.268368579701577+0.144215168721186i
0.143737982416592+0.233565283210289i
-0.0457470298323498+0.217100701371921i
-0.117006248282988+0.0294443347829001i
-0.103188143256413-0.173518556584102i
0.0460990111926378-0.327276386095232i
0.262084675742264-0.360237374007617i
0.424974682393761-0.187340326302105i
0.44195922601406+0.03846666263563i
0.343879546946047+0.21373813058946i
0.189523318937913+0.188645762545767i
0.0638497627802437+0.0984094320426238i
0.097364323672147+0.0282085177580002i
0.213153182642974+0.0230864893572576i
0.295580340067788+0.114517141921259i
0.233995098386775+0.266335463482319i
0.0700493125542535+0.407174048678448i
-0.1261928823301+0.337739146426699i
-0.297951520897069+0.162492684508967i
-0.253995906575877-0.0673079809782923i
-0.132646978392784-0.227005578889737i
-0.00154365182527755-0.200323335443231i
0.175292513207411-0.11225498544644i
0.147525701927547+0.00144761869264928i
0.0604384285303919+0.0565728415755013i
0.0399122413916389-0.000412619886096806i
0.0111657018469987-0.105939052475111i
0.145241888045118-0.217168767951371i
0.355588517391251-0.171965485144321i
0.458440332851909+0.0296435142173766i
0.434164458501129+0.216795489690539i
0.294190605876639+0.330146924601181i
0.0952784122248519+0.30786766979268i
-0.0352163150006985+0.228384337189775i
0.0039434230541687+0.114791363052994i
0.122175082683087+0.03357771807249i
0.215973872786561+0.0702569548743708i
0.242915116273905+0.191082730239062i
0.171479275608527+0.313217212159262i
-0.00571411650760692+0.287819762235702i
-0.116134357738005+0.12390319347148i
-0.0817413656380601-0.0658577393852938i
0.016786948235208-0.162164165065524i
0.177408329887571-0.156106070804587i
0.303159959039817-0.0534854923114002i
0.28307954216587+0.0719032506098841i
0.151790714419219+0.120224222349607i
0.084652995135213+0.106840765281271i
0.0761707114762464-0.0264395439854468i
0.187623628770845-0.140628348211861i
0.33554956209195-0.135804471246237i
0.388727339904512-0.0132890714272825i
0.433879310234608+0.172544614117512i
0.279430143022223+0.30040739231518i
0.107444733804322+0.339728921617149i
0.0304709154899263+0.192913379029684i
0.0218771606927379+0.0740166091927905i
0.128775778911523+0.0426586934433219i
0.173326314992239+0.0690621464074632i
0.135901106162563+0.198596037376873i
0.00947066728003588+0.241625711835442i
-0.130556003298563+0.23738726930143i
-0.288303053227409+0.0877492368849544i
-0.275456810087603-0.158634185175297i
-0.136858796616641-0.283613589881635i
-0.0309708446134785-0.319077287031834i
0.140240135451115-0.266555924069142i
0.187904231711153-0.140027746976492i
0.156920309903568-0.0745951394837256i
0.128670652933871-0.118175654762463i
0.152405711987457-0.156951686867517i
0.259630748615326-0.189878162392636i
0.414842028863069-0.129305541446448i
0.51558583488118+0.0409994640274397i
0.485172992203918+0.248746478145831i
0.378044707437218+0.44517265327078i
0.157419424102672+0.499434591354977i
-0.00127948884474171+0.418504917533264i
-0.0457510952228019+0.311898878711866i
-0.0657644766458833+0.220714126736327i
-0.0239589562589536+0.187078292262016i
0.00480617627131702+0.225627170705787i
-0.0832191289575887+0.277408785012969i
-0.217595494322844+0.211477602896451i
-0.26280814817411+0.0399176117269964i
-0.225204668130827-0.141533368811644i
-0.118820867722446-0.28450640124142i
0.088499906408649-0.327828937089716i
0.242279617240807-0.266637682522422i
0.295059625334442-0.120200896744359i
0.329336071754859-0.0167341861087526i
0.261135263250115+0.0331129855990805i
0.212963837166629-0.0118803239441685i
0.259094538194741-0.0410534142199949i
0.345367247216497+0.00750444214787325i
0.411811395502124+0.0797865164747915i
0.373384597891273+0.224644564844672i
0.271627187885698+0.272845917644622i
0.0811840974691561+0.254082375418704i
-0.0299692847204443+0.192712541872092i
-0.0209582480949143+0.0357451801416181i
0.0306904754232275-0.0702002877463955i
0.153415723680113-0.0546245555850928i
0.214579848669452-0.0107152591609806i
0.19867560456053+0.0212045986547103i
0.146744057882063+0.0678627822861854i
0.0771989241918909+0.0548550257565694i
0.0714257869319093-0.0179499870066051i
0.123843056013845-0.0729997814345982i
0.193487892231909-0.0849098791989578i
0.28255604467807+0.0365791632218286i
0.210874776313984+0.147281677546179i
0.074072502967672+0.216577621140942i
-0.0173749826795202+0.214294432816123i
-0.121578606960425+0.0824766740853645i
-0.145434592187485-0.00259963617969957i
-0.094881449160893-0.11402095433292i
0.0352227300097157-0.131438512375512i
0.0662485121113779-0.0854039290309876i
0.039847522047909-0.0641658513980837i
0.0130565896914552-0.0642967700133423i
-0.0317309100052211-0.139657906078695i
0.0414785526040793-0.192062540209221i
0.170499399300966-0.236000175563237i
0.3238904706234-0.176836708034765i
0.420271140964463-0.0335857686559026i
0.404609823271389+0.129038993246839i
0.299645579275704+0.207943092947213i
0.173153217343316+0.222266918480071i
0.104311960207948+0.211902083538836i
0.103440045007894+0.150075774204596i
0.124193314681686+0.137113819097433i
0.127343680684264+0.176254702327535i
0.087166311739972+0.271235294885384i
-0.0054071422031806+0.244310157931423i
-0.107105267863901+0.186982722590704i
-0.146979505507677+0.0882603997177157i
-0.0968677223247969-0.0333337570494337i
-0.0227939695949024-0.0822575624907115i
0.127567876622275-0.132032636667548i
0.201559018637849-0.0564386297968745i
0.166449780827043-0.00895316841040367i
0.151923734354992-0.0134210876469225i
0.104596811493832-0.0094854773313656i
0.133428543148611-0.0448586076335434i
0.220378143761878-0.0850516577328874i
0.252877270637925-0.078813978580384i
0.246291741353011+0.0353546133173583i
0.211988022530151+0.0867772269963274i
0.147608027729574+0.0798936707282693i
0.0942927120275479+0.0821331883249499i
0.0534230823879346-0.0104661064312974i
0.0682417414741633-0.050710723292574i
0.152069641813798-0.114045512475301i
0.201936081692691-0.103149772057681i
0.231814622297522+0.0289523311214833i
0.223644748720876+0.0262526142159898i
0.12540371827359+0.0540626594269765i
0.0804691708981391+0.0559901799531305i
0.128993514483445-0.0271821902227147i
0.168569512177776-0.0296199220594865i
0.171225877864305-0.00526779217209745i
0.149547007138238+0.0662796889552263i
0.10733007166291+0.163639625570799i
0.0316170404393728+0.148472775301406i
-0.0173995459043503+0.0738014901994025i
-0.0334086354841755-0.0294425035695627i
-0.0168377080491709-0.104968482168319i
0.0149817534022417-0.0787861180234222i
0.0784846473655057-0.0855093484109425i
0.118253845054933-0.0777182423998444i
0.107370101489221+0.00183974085022415i
0.125479606742026-0.0106730661926979i
0.10053026970429-0.0622991698745435i
0.10635340617244-0.0770689833469678i
0.194004553579262-0.0589569576589884i
0.266389107691901+0.0218758173660525i
0.233462746663229+0.0727341950282086i
0.194563982586629+0.126323360503356i
0.130261830541774+0.154533991276646i
0.0676453775863215+0.0825355675481819i
0.0807802329032357+0.0655934909090614i
0.0553940811944735+0.0537003438392446i
0.0879510232766974+0.0475673767859528i
0.0928706968444641+0.0736429362083983i
0.0852748977615909+0.0510595787519913i
0.110937123999266+0.0364496261988923i
0.0809023905964371-0.0177291304735277i
0.0657980980291723-0.0507094516658387i
0.149040120741426-0.0674344642566702i
0.223687786469102-0.0859238526847747i
0.249816105439626+0.00122715530136377i
0.292029800506561+0.0575215655077991i
0.20171443715586+0.077330066702784i
0.136599645297068+0.0697209012869358i
0.14632306600566+0.0657492284367865i
0.132942308681189+0.0844314366413539i
0.147053115965027+0.0398794791491849i
0.159793941898389+0.0613780669520666i
0.167232734014337+0.0316968333545724i
0.121654405356251+0.0183458398823178i
0.0817976530873262+0.0431189726950322i
0.0798411561060482-0.00263883964242968i
0.0806044638196358-0.0461876421547717i
0.132479021489266-0.0741045887627212i
0.192083035687738-0.0207020496965707i
0.181646213353281-0.0588025640042597i
0.193852639914322-0.00718315798324275i
0.196653808111066+0.0622040798545757i
0.138574013765624+0.00100837382447914i
0.118370570703218+0.0647934107254074i
0.118375487382265+0.0469559500800129i
0.118473058696913+0.0129300491270232i
0.126839207632748+0.0315834582348534i
0.0901466874512005+0.0195944192686993i
0.071922456256877+0.0498746626595399i
0.0786401130714919+0.0103691388948308i
0.0580537098130007-0.00796917191692455i
0.104220798149634-0.0294158927612853i
0.111415630361338-0.0843500948603318i
0.132465732323422-0.0483808291074074i
0.172290728137178-0.0420642849974582i
0.170594672058426-0.014396953556045i
0.213969417790952+0.026382390749085i
0.214092119307489+0.0399806596316478i
0.201534004546024+0.0851119774894126i
0.186162239116587+0.095700797866018i
0.143401841564637+0.102877559750708i
0.0950712559042461+0.131243446798753i
0.0820532136791392+0.173708472604113i
0.0349358471153916+0.14888231229832i
0.0260607862882522+0.107877304644467i
0.0532320602203065+0.111708480704537i
0.0130636339134166+0.0264497126065921i
0.0395939212732317+0.00167128805169737i
0.0418631349655387+0.018539248833622i
0.0703394431375228-0.0598636173382931i
0.138646692914351-0.0842112938473327i
0.164397937468561-0.0909150158755633i
0.197853168572208-0.0768345787990385i
0.235830374223666-0.0805204635587567i
0.279534622308839-0.0464983257868725i
0.287746317892035+0.0420239855549786i
0.289311434501516+0.0656797902061998i
0.296026430081229+0.113937687112624i
0.236714519862308+0.123329609304052i
0.18313259544626+0.160577688242128i
0.189253614865496+0.152170579078867i
0.10669836491491+0.123070945176747i
0.0369206664011689+0.129482706600222i
0.0568200872455608+0.0729510129178656i
0.0426048765605287+0.061354725612978i
0.0503884734697339-0.0262335430342202i
0.0816339189483352-0.0863343397571922i
0.0691832232186076-0.0612515073149065i
0.0943625356335751-0.10656333321909i
0.129891824024952-0.126801642712617i
0.155804066938009-0.0783643369259562i
0.181436299920779-0.0707762932637736i
0.231159486962864-0.0790836381462609i
0.272445165455819-0.0420819433677676i
0.238963212269118-0.00151780480833048i
0.214651386382166+0.0833333002910316i
0.18787387139543+0.129930059225806i
0.161503927033415+0.110040200716592i
0.106930074253984+0.110104031141445i
0.0957310488032728+0.0714254957135499i
0.102248682406719+0.00313580896674692i
0.107236866681882+0.0170642460942338i
0.0929856297710074+0.051590218075296i
0.045402334128396+0.0297803330673175i
0.0789998323037116+0.0312246379566219i
0.0636069166832365+0.0146504613914086i
0.0694063815176444-0.0563375132902575i
0.12923467142661-0.0711289168778862i
0.185431584026-0.0410974963493749i
0.232628179884876-0.00839173217839963i
0.220895649059346+0.0473485271076088i
0.194680414743205+0.0872763978573232i
0.169539096227049+0.111242996189901i
0.158071549346889+0.0943199981279978i
0.129438027614837+0.0738241742759872i
0.160551915535797+0.0985539297112819i
0.142012998985316+0.108849643604827i
0.0841179750220328+0.133940037930002i
0.0876173014847717+0.121295779260372i
0.0278675732994895+0.0680909915035684i
-0.0113760941783663+0.0474898537452359i
-0.00616358580213437-0.0111231643403563i
0.0848317905498556-0.0453022915585199i
0.149229355756138-0.0373124880389529i
0.149451105168634-0.018070619332992i
0.156942018611628+0.0220448932489121i
0.157180845090452+0.0106537434284983i
0.167691006829655-0.0321783732730844i
0.161120526967751-0.0664388580026384i
0.200925556999062-0.022848302637155i
0.256880162991983+0.00996496456265688i
0.279933336990186+0.049847519916906i
0.234194142979489+0.131718052517404i
0.194970188694137+0.116252804735347i
0.124474818528556+0.12895306699722i
0.0846516479343831+0.0923287601034463i
0.129934747972931+0.015751006915075i
0.142657507824077+0.0336462999651195i
0.169767551445034+0.0757654631765651i
0.110545787047758+0.106911828967465i
0.0631062845058523+0.109129475890764i
0.0471709700345163+0.08966044309367i
0.0105460853071336+0.0251364126344097i
0.0347101772587415-0.0117680788461992i
0.0243715636249207-0.0514387716644961i
0.0412548542383607-0.0538002556370641i
0.120429561083802-0.0216896621716116i
0.113954050851185+0.00148997116916074i
0.0689356807749982+0.0331349128802774i
0.0605267818934425-0.0403863544338147i
0.0619580853050642-0.0795500832552525i
0.113408247112494-0.0949185964020681i
0.184967670687663-0.0801782071635619i
0.224731651306039-0.0122583549875084i
0.227501620742761+0.0351506983493609i
0.195592576079188+0.0985580358542655i
0.118279222641938+0.104616531588648i
0.0968391276479689+0.073891413016152i
0.106684538904565+0.0190055113269557i
0.144896551949758+0.00279889824447712i
0.195608556667548+0.0552840679295141i
0.156929102703444+0.100974997649126i
0.137791886889307+0.123263002597821i
0.0549193974119273+0.123330777894775i
0.02345032898075+0.0986337934004623i
0.0293036603001783+0.0582160153866884i
0.0547994037698259+0.00491735242599478i
0.164225759692937-0.00868371687510663i
0.153892131620211+0.0310213107676077i
0.152274992805018+0.056705563680176i
0.109459457994691+0.0959233822453724i
0.0470477389851564+0.0824039047434426i
0.0508350014065036-0.0048424140317603i
0.102954405545251-0.0393276763395415i
0.180150317994356+0.000700995287001811i
0.198885359802583+0.0291339899215926i
0.170569319439378+0.0662454669925308i
0.0830392476145878+0.128144916421335i
0.0279271646314301+0.106786457822197i
-0.000927505868339778+0.00966738857479896i
0.0252931029024824-0.0946704777028716i
0.106252356728507-0.13792288724694i
0.175303796573994-0.08481934865997i
0.202215726549963-0.0171346472458823i
0.187756812342889+0.0211938879973006i
0.163960066392109+0.0313726951084103i
0.118232563178397-0.0191322513857634i
0.135818174956017-0.0870936556328666i
0.20115076748269-0.083159462288502i
0.250949782062622-0.0130584076949912i
0.308894645725741+0.061138995961005i
0.297747113596982+0.142380494654882i
0.172721452647113+0.19329286767713i
0.0708797121274864+0.158539044539929i
0.0341085301177692+0.0967397373104091i
0.0323577733555808+0.0627300056547078i
0.0769080850708192+0.0484587963566399i
0.0905635124506995+0.0582646439977126i
0.0691624667745239+0.137035374054046i
0.00616258607470828+0.173257914640029i
-0.0983510304294263+0.0835828430999727i
-0.137543155564274-0.00839484539158137i
-0.091894748530073-0.0991521483198024i
-0.00266873108227585-0.178263984999586i
0.0890780434018269-0.162375579926213i
0.140383965826808-0.0987528589273938i
0.124007280807041-0.0303594615940885i
0.0891931912215752-0.0301927875489628i
0.0800109644180226-0.0868557116819473i
0.0852406992722828-0.141802117788752i
0.183416017124357-0.181209136488078i
0.310020456645513-0.112775087409582i
0.359895794545849+0.0260995065622563i
0.319652135306113+0.150139975635115i
0.199267827665497+0.195058330483449i
0.111303193372327+0.190265813088756i
0.063602203710971+0.127026196172136i
0.076587345218313+0.0565133265290308i
0.146106408450841+0.0558412318889003i
0.200877410117134+0.103387642086469i
0.179072733949197+0.175967203544976i
0.0621360165257506+0.1919502988207i
-0.0599181301858699+0.189834731134608i
-0.13085316198692+0.0901407531008799i
-0.101774455637422-0.0559285280371686i
0.0165810335129276-0.130480616354004i
0.130418833712922-0.117583350231643i
0.181599097867281-0.0222827471672218i
0.157600973318094+0.0430610932721337i
0.0672634677372974+0.060455932159642i
-0.00826357890967402-0.0197641412664398i
-0.00880189844464462-0.138015215732955i
0.0569109611810549-0.171115625686156i
0.170979855274928-0.13038423608728i
0.288454399564409-0.0546802831840989i
0.261755932327002+0.00708290045139687i
0.118898234526652+0.0787212368853902i
0.0670317410245086+0.101946837129547i
0.0382812393483846-0.0241834416099808i
0.0779176998355799-0.112785965461109i
0.184443647507725-0.119477226177804i
0.240524003291381-0.0892431015266733i
0.251929853471589+0.0284065594975822i
0.132057522496508+0.128792863160108i
0.0390427869685764+0.113545323106021i
0.00976186488395967+0.0298716056563354i
0.0221077865321612-0.0615146556343976i
0.118516062780775-0.135869334412988i
0.195940191995797-0.0769339178856135i
0.24665100081004+0.0658461074513435i
0.189107998005839+0.165218582253819i
0.0580215771583721+0.156297536241312i
-0.0720496972388673+0.0933036697426989i
-0.0682022297949977+0.0198064113042597i
0.0444635422384945-0.0593247970858713i
0.132873615620384-0.0896363815871871i
0.204085668615981-0.0453985994689932i
0.152156512892492+0.0702912347219448i
0.0592505971289668+0.100365437478522i
-0.0511640334965116+0.0507374150189184i
-0.0965590055986653-0.0626573868962792i
0.00277990713872017-0.211523669100765i
0.15143430222542-0.212917046164095i
0.272120055128785-0.131366714106411i
0.270096311528696-0.0256640928196238i
0.217825213894837+0.078121271790331i
0.0837137137976422+0.0931263043941502i
-0.016097578982157+0.0288476614310181i
0.0795731406404635-0.0937421429567656i
0.166117212735421-0.123918165479284i
0.257528522978526-0.044110478102998i
0.32633917986747+0.0655946678529816i
0.242401484136803+0.196278165178989i
0.106555373867494+0.218942035102887i
-0.0120307494971534+0.140725131509125i
-0.0804909433664272+0.0224823558250753i
-0.0350066082481655-0.0557708546680332i
0.118640428904934-0.0752844862327433i
0.188294991668294-0.0528430246541129i
0.161385922103776+0.0600992319571694i
0.0925350946510863+0.114554090646723i
0.00489500501371612+0.0418383091906769i
-0.0368923806862752-0.0829287353245836i
0.0145971522367142-0.208075194169841i
0.179758784389066-0.245782047633666i
0.291567289923339-0.155077342918099i
0.312285140000377+0.0108819144740431i
0.255765346926533+0.144948372691059i
0.11767412487794+0.160287342814322i
0.0374548484855375+0.06547653658825i
0.0271933574427738-0.0768894677298994i
0.102874220202228-0.117493518484871i
0.23362440043179-0.0546529001759884i
0.283245758074255+0.0404012161619037i
0.218835964796853+0.132127137831097i
0.071588804572071+0.149507296963953i
-0.0288188740859853+0.0985509133507213i
-0.0552214250940001-0.0314154557449267i
-0.00320907159635327-0.140950284567295i
0.133925325224754-0.168256590764455i
0.278786453972977-0.107792929485616i
0.261728909438533+0.0406467159679591i
0.114031690036845+0.10168868022372i
-0.00428864862421238+0.0682909869825218i
-0.0474776284868127-0.0222419410948595i
0.0124281165311379-0.149496048599947i
0.116159791457516-0.172260293281885i
0.258476428460636-0.104078372920669i
0.28290278428903+0.0316918957493235i
0.220889315450658+0.111588679896446i
0.10847865680798+0.157296245865698i
-0.0543984960734074+0.103848486002504i
-0.0292495743990123-0.0826088109607628i
0.0951178451162091-0.148244181872897i
0.219987977594904-0.146662654842153i
0.335358865949138-0.0595512454983313i
0.300581033827033+0.113552402690863i
0.141204253150645+0.187210487304321i
0.0140908681774464+0.134436662784395i
-0.0286699484153898+0.0455012027190408i
0.0390479610750822-0.0994741672761324i
0.163356399796603-0.151906015784788i
0.254533647486489-0.0413592124770766i
0.259966850247176+0.08870128728306i
0.105508050430961+0.196027406457383i
-0.0495689644248159+0.1558276636962i
-0.101993688926721+0.0105037106772753i
-0.058020709733381-0.142022974087163i
0.0972349934604619-0.26938757816994i
0.236889017461855-0.246677345042613i
0.302538748051535-0.10021971359621i
0.235030969257795+0.028560080816835i
0.114129292007051+0.0710992762379624i
0.0647335009049112-0.0113474029884948i
0.0865612247435949-0.160177195907104i
0.205276410107055-0.24946445169287i
0.33382372839369-0.186339600829951i
0.3928689778358-5.22588943193886e-05i
0.342894812931484+0.145930043308793i
0.191499704421928+0.221400630686335i
0.0816742636813341+0.225669976497012i
0.0148846480477756+0.0715105101355013i
0.0253609288851934-0.0713529201219289i
0.141074100885411-0.0883768038501053i
0.236613038941459-0.0177595863455045i
0.253213076968026+0.116879996997362i
0.118749711411268+0.20097032331263i
-0.0382673589691596+0.17357410050522i
-0.108035234714447+0.0305585675243896i
-0.074462164347101-0.133355916314125i
0.0529627672885332-0.209073831387609i
0.204300191587637-0.182413375304361i
0.271813890460501-0.0456254832566359i
0.190441682760052+0.0949269529701785i
0.0604555128463058+0.13564177664815i
-0.0358978595502276+0.0304243599762124i
-0.00559216162119691-0.141079058452961i
0.0753187296370439-0.222573850361019i
0.24333259517304-0.204922176600356i
0.353327233955061-0.0629437932847826i
0.303881093687463+0.0620216502419502i
0.208198738057522+0.152018082286228i
0.0273801078921443+0.111935728033827i
-0.0123852107438577-0.0431761229027205i
0.0414173176858639-0.141873111874939i
0.155030037924281-0.193870137043144i
0.298170111405993-0.0892893638664098i
0.336313714710853+0.0992260044056929i
0.281456531859426+0.232833768860428i
0.103611807888597+0.187355631044303i
-0.0172021193539314+0.098496617455291i
-0.0204145930536372-0.0209397947040938i
0.0789695191262809-0.139757461034962i
0.240877132391716-0.0890858543892235i
0.279965009101947+0.0421546202141358i
0.211793476982052+0.176364815134499i
0.0820278084452519+0.186939552781155i
-0.0910470659250749+0.0982938324708103i
-0.0779678672316022-0.0673407771731463i
0.0418083301513933-0.205280963005886i
0.152973307031829-0.206300681522924i
0.282287088718018-0.0980499132599793i
0.296690558852725+0.0490647095331855i
0.188081743527977+0.123404037944052i
0.0127477167179455+0.133376507354277i
-0.051607319517991+0.0424524537217787i
0.0283305806789965-0.127683189770034i
0.192422012832464-0.159571565469997i
0.346345749902821-0.0182620927900238i
0.355931639589415+0.100389159361484i
0.241225926201634+0.212578550318402i
0.0381630782810409+0.241345658075856i
-0.115069860245428+0.12540892254809i
-0.0953653752344389-0.0458997935111213i
0.0410743835762749-0.168617148425445i
0.19364194861226-0.154678336232188i
0.28960823466577-0.0443316735634154i
0.222793561205771+0.108034868757996i
0.0625315382632214+0.153521643593958i
-0.0632659587922254+0.0648121477131777i
-0.0877472030463107-0.0907198045407102i
0.0112498239276882-0.231660046819722i
0.21509118106682-0.261373769245417i
0.387284975112395-0.126190704232643i
0.371634440221301+0.0464229946305559i
0.225894537367581+0.161612342441316i
0.0431706581964277+0.181137442337241i
-0.0483525468687275+0.0309425232782637i
0.0132417994477672-0.129877530549948i
0.18461359374522-0.185631712945195i
0.312409088076779-0.115395636423333i
0.339247404461577+0.0636064959485228i
0.268060077921804+0.212458753467329i
0.103865006393386+0.239817782079032i
-0.0454006647559392+0.101897540482645i
-0.0577124850693607-0.108844190144433i
0.10346158739916-0.219720700160878i
0.297580746697904-0.156807081165697i
0.403635028908002+0.0305581940233134i
0.329996512558135+0.185771525296105i
0.135638634594493+0.274445386602409i
-0.0609593874840828+0.213856384172023i
-0.112826294165789+0.0362622546318939i
0.0182707903639226-0.1255382008632i
0.133775402795541-0.177417236101857i
0.20202528564486-0.0505542310182601i
0.211704948445399+0.129852295281006i
0.0765399297412355+0.213882213362488i
-0.0658994893730272+0.142836440725264i
-0.129471099757854-0.0272068961548935i
-0.101158410296394-0.243126548905128i
0.0911512370838607-0.328671845403754i
0.305317260400872-0.222407150123622i
0.398724652575324-0.0686111978309848i
0.330584762758067+0.111289295338197i
0.161162545613631+0.17353628629103i
0.0330788596388395+0.0807552640043359i
0.052952300816545-0.0360798442161177i
0.143654018799107-0.142170718238065i
0.289003346160677-0.0833432566924101i
0.411846689437243+0.100266865101743i
0.331171960061955+0.263233225067025i
0.15397246638037+0.347816054633052i
-0.0760519412748402+0.280480669581091i
-0.174825036157846+0.106543983122096i
-0.110044569171643-0.0888466346007665i
0.00205019393939853-0.165233151230147i
0.153155786496572-0.0919324723516024i
0.161583772459458+0.0344369157145927i
0.0614432024017229+0.136114548880328i
-0.0783082449449206+0.103325967571456i
-0.177196667569665-0.0630277880610566i
-0.118558376970955-0.249604382921057i
0.0659848739208764-0.328321642636181i
0.285349486468598-0.268033906267477i
0.381634271872378-0.122199627505416i
0.353606287431352+0.052676758388283i
0.194851100895295+0.11866872106267i
0.0427365274517671+0.092359170410679i
0.0279623894104629-0.032335458502635i
0.124641706144367-0.195486668882676i
0.311691119970794-0.165206567349957i
0.402786978887076-0.0153727172718921i
0.387721785081416+0.158922525003083i
0.225593581616128+0.298004241174683i
0.0241623159804378+0.255576122552983i
-0.0762255805735934+0.0907604332384817i
-0.0442472243327114-0.0621088652867185i
0.14475056657122-0.131208273490483i
0.290826081761266-0.0420560390687509i
0.320772117500731+0.133371901018581i
0.193345952700335+0.289744869212168i
-0.0360055808100594+0.333122161232032i
-0.20759979699324+0.166722415177879i
-0.201959497395467-0.0676731874985051i
-0.0985683646864754-0.201696965679794i
0.077407292439372-0.197251771973153i
0.212770539802646-0.0476354793800514i
0.117344807534058+0.119643960405023i
-0.0432799999800992+0.151679984064344i
-0.202984828181517+0.0427317920611613i
-0.234276892775971-0.173620739555898i
-0.0833774260207781-0.342734351448609i
0.139202131914472-0.380601658255779i
0.341292616535815-0.286877997323243i
0.358422437804715-0.0724124422454828i
0.249293943688015+0.0792651771220697i
0.119078838441271+0.0771965297715927i
0.0180935455955761-0.0689111313555109i
0.0977060534562961-0.219980917636086i
0.293469454019585-0.270633068892056i
0.42776509861899-0.198924132283774i
0.470495353618997+0.0740328854554671i
0.350520369661507+0.289202203803215i
0.149434036964596+0.320114746033223i
0.000994805896360135+0.243510030609541i
-0.0603103631141148+0.0369677337187561i
0.0712248906215428-0.0862193983759503i
0.242152991396367-0.0680728829888399i
0.310998266043508+0.0894899996188134i
0.210456484029694+0.279374921486251i
-0.00532333797095338+0.316538965641781i
-0.147615688177678+0.226402716667261i
-0.225166301423092+0.0031655642659125i
-0.135021466732776-0.185408337524228i
0.0535268389328259-0.227985672479968i
0.182051971087973-0.138172847942136i
0.195877683407211+0.0543797181377061i
0.0531649003253336+0.161270463632411i
-0.108866066371326+0.0901221062501206i
-0.1854130684574-0.117428358080264i
-0.0926764758788724-0.321795831060579i
0.118217765988091-0.355768585702852i
0.291336357161095-0.277228043816396i
0.372694472199043-0.0821691317315344i
0.292898784714656+0.127757880810312i
0.139136150707021+0.150212750780226i
-0.00809001410557584+0.0238387415641604i
-0.00526426616887643-0.152292744117188i
0.184946512679059-0.234203017732121i
0.33815664066238-0.172089938224574i
0.427157457317901+0.022347944398715i
0.36395167058233+0.204871578084342i
0.164283434990542+0.320564954298897i
-0.0439286472615602+0.257724600762079i
-0.143844293465159+0.0330511526149544i
-0.0714884088823185-0.105690812041622i
0.0958999222495116-0.192246596125035i
0.263044084468629-0.0999257201924761i
0.261139562532965+0.0816998122383119i
0.120547163694042+0.209925739365755i
-0.0909741075682844+0.192746828524221i
-0.202018528210486-0.0279184035798096i
-0.122296058328126-0.203993691948746i
0.0516065099731529-0.319235506539704i
0.278500149226621-0.230083798382682i
0.371867696334062-0.0395177293022382i
0.32473557568152+0.0881751332843156i
0.132045824572846+0.190906969899066i
-0.0761670111762267+0.103260770366709i
-0.0753746334676615-0.0851598524984983i
0.0374076743991719-0.215862222813035i
0.203530090332098-0.207656071799669i
0.33427282977854-0.0691503404274481i
0.290971921732874+0.10929455120101i
0.104584550488735+0.204240826592968i
-0.0636331017729738+0.151319032293924i
-0.149644485814925-0.0185778019497984i
-0.0762242329173613-0.233553583054875i
0.153987813613518-0.297008969596097i
0.373388337936733-0.18395630271603i
0.422593777120077+0.0102192665683896i
0.259789520451936+0.20837925347929i
0.0838566798007688+0.2347246510781i
-0.0291839777361508+0.0702849388915842i
-0.00639785859283233-0.0741455793992359i
0.172155351064947-0.155916380230615i
0.323283058385458-0.113732032667359i
0.352285274125995+0.107256822038778i
0.232714542288918+0.281477103060418i
0.00158812565335923+0.340870353059981i
-0.216234265471991+0.220367102308584i
-0.310822042778043-0.0435335868818i
-0.197980144044525-0.248838139842613i
0.0531770092822995-0.319212602243107i
0.192153358053812-0.201556632630008i
0.181271691204616-0.0232250257067371i
0.0422407741024735+0.0450089410227753i
-0.129620362874591-0.0333880966544571i
-0.132464061744545-0.258403902242512i
0.00380742624979863-0.468568088983537i
0.251947167640985-0.49519551881437i
0.487735438060352-0.332593699197272i
0.559678205465582-0.0700456871044003i
0.474917380860102+0.150590349950138i
0.232729554512671+0.21768436671756i
0.0698724488879749+0.0870333894809637i
0.0772535994442365-0.0707576088074954i
0.186580762183146-0.144281178471754i
0.339912365621868-0.0883806429137855i
0.414675264980728+0.124978676397315i
0.341234414753122+0.316617913887364i
0.0720484336364465+0.354069784452759i
-0.124115869368092+0.237548138644348i
-0.162314135115867+0.00517809303273806i
-0.0902995517448893-0.161234133613791i
0.136085615903147-0.172643317405814i
0.284577051403538-0.065043908860928i
0.266328669363466+0.131683119009555i
0.135137091956827+0.239420927747996i
-0.090967106348725+0.20740426708515i
-0.198926405825398+0.00317017282064071i
-0.100195721571708-0.205243126505591i
0.0676755758539855-0.265631405930178i
0.240484049925239-0.176004501358652i
0.310481135423474+0.0518099792061322i
0.191265927356331+0.197097595510394i
-0.0386800927265343+0.181308915156621i
-0.194772897614277+0.0309581564284995i
-0.194164249657378-0.189437315569859i
-0.0436896170978386-0.346269739610437i
0.219094557667625-0.324362911080263i
0.350039550956734-0.19363180709271i
0.281546343913267+0.0220038279052002i
0.128850593604141+0.115538647393956i
-0.0033429215671807-0.0100140145387481i
-0.0253185437012572-0.166298323788682i
0.0767074145013274-0.345868617224837i
0.32949454098903-0.345766739726938i
0.504964341465725-0.184073004408792i
0.494734643905828+0.0436972007230103i
0.368784211595046+0.243025871484488i
0.106612402043141+0.270690080836459i
-0.0644310342663866+0.146293189634593i
-0.0168103009411799-0.0889165831891763i
0.137557217610901-0.193969422388406i
0.324874721420574-0.095191213435613i
0.379805167014418+0.112661870756414i
0.217185299241023+0.26862340429978i
-0.0157476032731078+0.277818734341546i
-0.185081865609014+0.170045833787204i
-0.208694662376433-0.0347138762469835i
-0.0689287370726106-0.21316097782199i
0.144045054016033-0.259831035179621i
0.304641613935718-0.107014410169185i
0.302183580611151+0.121780493459513i
0.117328385069247+0.206384590416361i
-0.115093639119276+0.123076775034785i
-0.170904559214658-0.0856883670561661i
-0.0671617049391052-0.273086520785235i
0.130461449743963-0.290865136771336i
0.33620122511134-0.188732785771813i
0.360689437292953+0.0216757696937821i
0.241583350623977+0.187460489203838i
0.035432000445068+0.175376044686598i
-0.11361546381011+0.0467805217424643i
-0.1059094392431-0.171235352038118i
0.0806114671413281-0.281806667963505i
0.321955970214711-0.213045437258832i
0.373441957490692-0.0191445108851336i
0.28991947240028+0.190242132275841i
0.0699084289695015+0.228627709285307i
-0.112267548348436+0.0607846465846826i
-0.0899275257260244-0.119238988357039i
0.0205214431533648-0.211298813851298i
0.203212361171839-0.264699527994726i
0.361120475478951-0.114141604849373i
0.346345288547777+0.125890761978151i
0.153826339885678+0.237463587766014i
-0.0322062829421792+0.16268418224007i
-0.111979399301822-0.0216699801927367i
0.00394417216296472-0.214116678558625i
0.210517272788567-0.299106536514596i
0.350644062250812-0.169763319919522i
0.438436114529536+0.0227867644317298i
0.305283646625233+0.228900291257271i
0.0669674209327686+0.241620844772221i
-0.0864325729891893+0.0582933576632244i
-0.0673211314723801-0.0999546531695229i
0.078708803320174-0.250331061714211i
0.254524777163571-0.206986955707368i
0.384110521117376+0.00472436300425139i
0.284313417310316+0.167163091531519i
0.0911914018348717+0.229641824171458i
-0.0958206123283473+0.123744550506224i
-0.152041586547443-0.0982259211625214i
0.00512021041012358-0.275197958503984i
0.20826961830943-0.285488134799633i
0.368241610630809-0.129824248203813i
0.380178216160631+0.122321048111296i
0.251554490754824+0.238357371416892i
0.06190507251026+0.195915163847677i
-0.0800533972767589+0.0699134318462282i
-0.0418331572132593-0.121989376229806i
0.158961205333598-0.193848765587166i
0.312477835706303-0.112237268335761i
0.319619509005066+0.12154483304969i
0.181680779661293+0.303590196643353i
-0.060143940799469+0.287200831472218i
-0.238515902162629+0.125653505196645i
-0.261892528516456-0.11055808334259i
-0.0828579507814799-0.300847307712863i
0.125292839555505-0.270561373379231i
0.256095622743701-0.0738566189238342i
0.225414827650077+0.0493798903396352i
0.0271449732543968+0.130019024899042i
-0.121233793212776+0.0139997685321436i
-0.143323669178312-0.222362115324209i
-0.00532595457163521-0.37920272962824i
0.249396433533037-0.401610648426036i
0.471554183269717-0.214261102498924i
0.466621517334287+0.0100773914016114i
0.309863310434225+0.196594109658223i
0.0798228598298693+0.225747941459387i
-0.0709940631319255+0.0519884028648416i
0.00121371989602203-0.156363131057323i
0.203921836841649-0.241151391246638i
0.414897675037197-0.122728934313446i
0.423750605646046+0.0936152700654087i
0.308705302628046+0.201684444801461i
0.0934473130496376+0.24152641698686i
-0.0924568678316691+0.154485785385126i
-0.072586765729581-0.0992020595568464i
0.0658877682499153-0.220847069416919i
0.272433101893356-0.193416610466199i
0.412051174575377-0.0155418526717151i
0.352859718525305+0.209422745788247i
0.13385919977068+0.307782370636184i
-0.0557734403764795+0.25884080788372i
-0.159575764279818+0.0511553600808643i
-0.0959926916759246-0.129694900604061i
0.103069206774141-0.162347236920759i
0.24276931401378-0.0738052963699841i
0.23380956337219+0.0896756156046482i
0.0460593330368747+0.206781353986646i
-0.162123971429161+0.15074137852683i
-0.287379698342174-0.0391057103301286i
-0.244339461344135-0.274524630234204i
-0.000184988804794455-0.425857325249262i
0.218501666464561-0.362028096278401i
0.334289753983016-0.144652392373264i
0.305903944890627+0.0124485811132741i
0.101496695974684+0.0598729979762329i
-0.0327617732061532-0.0270983445189601i
0.0132295216881284-0.218607474228003i
0.169620502694345-0.310625785212054i
0.350691120504979-0.284605405984093i
0.436759436270757-0.0865399958038443i
0.4179180084693+0.162264083412608i
0.225591369988079+0.306464696258407i
-0.0556920756843865+0.253907711608008i
-0.122884150303061+0.0219434125660444i
-0.0350391339962084-0.137610073726188i
0.106916707776918-0.22989952496405i
0.291954603606032-0.152815597722498i
0.30099369005117+0.0675651033872254i
0.149626964925818+0.187074040417055i
0.0184979744042959+0.186117885308758i
-0.130557901374073+0.0300450370663366i
-0.114205179260503-0.192226511980901i
0.0976503321407209-0.311471516951949i
0.312621872169283-0.226021490496829i
0.438980725939936+0.00205359208019196i
0.35424562787914+0.19939649125735i
0.156085455265316+0.284722168309172i
-0.0547989693089017+0.194059537216939i
-0.0899593988859223+0.00732810129503156i
0.0166578657250014-0.167533452284841i
0.154465630329005-0.184912554712314i
0.307999052252995+0.00834781803608948i
0.270612398597319+0.156837184145619i
0.082191092712042+0.253867259365003i
-0.124403925873282+0.231353455663182i
-0.2472190159561-0.00838502526007744i
-0.170746927122731-0.21763976394466i
0.0574012529501282-0.364387485186034i
0.254620611748379-0.288114691584496i
0.34305530028904-0.00506397039635954i
0.251725491684995+0.115441878085082i
0.0222839045586886+0.118267237518864i
-0.115143596527254+0.0292946004067311i
-0.0899369189152998-0.177380621213098i
0.10550524742986-0.310129724378619i
0.30411035071632-0.255251745538997i
0.388873038356931-0.0492097319292352i
0.330325731750155+0.16262810953365i
0.088456126189044+0.279882551934986i
-0.114561672128046+0.15292087415837i
-0.171596313867601-0.114517009745581i
-0.056900197466155-0.257820405741842i
0.179957144995334-0.302565922190606i
0.362451744710082-0.170836857784773i
0.355807642345667+0.0772619243126586i
0.15629411368822+0.188102325587085i
-0.0263057635103586+0.148625883882006i
-0.100837111945882-0.0344606778848128i
-0.0402982645822638-0.257774162428836i
0.175992412443836-0.274961824427385i
0.377373625332196-0.187158322346351i
0.423973322614755-0.00412371643884143i
0.299007565385512+0.225675100056605i
0.0741037710165596+0.244877216368439i
-0.108388610088697+0.148771297385695i
-0.122664568138517-0.045277297588707i
0.0551801731687637-0.178715750174925i
0.247190023656353-0.137853467346714i
0.302824906914075-0.000640281882938592i
0.245439874322137+0.203644593291041i
0.0632639332512796+0.276821841230001i
-0.14424003990509+0.175890240419001i
-0.205838443255596-0.0421323646356061i
-0.111516699749934-0.251752077451317i
0.10608070134004-0.307337291796078i
0.288603836320668-0.165547022579966i
0.297424568876064+0.048475434650556i
0.182416437058028+0.15494260004151i
0.00170200295136296+0.137259894895895i
-0.109908304839586-0.0195433933490709i
-0.0254083875518774-0.223631919419733i
0.148483893945671-0.273242024039821i
0.308581222280434-0.192793269878703i
0.349966129056996-0.0170320217997581i
0.24244897388746+0.205175990827068i
0.0628583559824306+0.231948056986447i
-0.109102933217166+0.0935651461747001i
-0.110688479653932-0.10657654898372i
0.0109469836320262-0.259751301912984i
0.190211963844019-0.242644749032173i
0.31058122723174-0.12754742243987i
0.248690533613529+0.0525546244628352i
0.073040148077541+0.14663469111331i
-0.086614971111642+0.0608711151594226i
-0.131419155864882-0.143657986304947i
-0.0297921446252481-0.353655158315594i
0.217075868169831-0.392081560622556i
0.38252440100213-0.268269982895357i
0.408515109202047-0.0603921767345917i
0.317900238860803+0.115960836446999i
0.124640940497945+0.133900952315459i
0.011792760156064+0.0229092994402055i
0.0751498353752121-0.130934587320967i
0.205070121844408-0.203961123531662i
0.354082125132141-0.112788028756658i
0.451756536881075+0.118787263611393i
0.303225432694537+0.333759630002656i
0.0758156207315358+0.370599941503875i
-0.129395723567654+0.24621488261933i
-0.204949582569552+0.0462037799811527i
-0.102519681106042-0.12088692700616i
0.0530873508407427-0.160054343142255i
0.192002297024893-0.0602374965688141i
0.172108651304141+0.0943873020036518i
0.0128442053834988+0.1851579405017i
-0.170834180770001+0.108508121422287i
-0.240498955341181-0.105718552556817i
-0.112251070433595-0.309243216643942i
0.111540405094393-0.363051702680576i
0.295848464973818-0.235546420908255i
0.365822666875241-0.0563597975294763i
0.27804919530436+0.141167837291813i
0.0823074777746505+0.184465618904766i
-0.0768913875062411+0.02900988925358i
-0.0453954223747-0.123461701359819i
0.102288172667824-0.226532864395836i
0.246571342483177-0.173180328607746i
0.314790558999529-0.00316569427110246i
0.23744055086544+0.151743307886581i
0.0684262159786935+0.191656014187508i
-0.10338242559345+0.0999260767415148i
-0.173090886813067-0.107640245854862i
-0.035016363678307-0.329363261846373i
0.193735708116285-0.342116985998116i
0.370989667828128-0.205249203872971i
0.378629764513775-0.00865743213254555i
0.185380899564362+0.134392943665936i
0.0840790552186594+0.07669805668912i
0.0390763178107352-0.047938043553666i
0.0882662970368194-0.187380773762037i
0.30539489026848-0.244912330443519i
0.436831483736189-0.0683623585404213i
0.425862775600073+0.142131649980453i
0.277535747453761+0.2737813796843i
0.065301673763429+0.310253099769082i
-0.154256746767119+0.186141529902805i
-0.202123917677319-0.0143787182809891i
-0.0357828239124746-0.190762612064781i
0.137274637589505-0.181988687526693i
0.234519488971814-0.0193844200704917i
0.156933397942439+0.101631835128088i
-0.0377199376347856+0.133788500482591i
-0.19354540130488+0.0263418678429394i
-0.195350097776126-0.184352034638247i
-0.0264846749264982-0.35973353924227i
0.203673391616788-0.38301544893241i
0.366611082717582-0.249783667945403i
0.349435408777852-0.0470456209162023i
0.234386828224829+0.12876908781424i
0.0679370875015999+0.155215455713156i
-0.0509407879392832+0.0298606007345337i
0.00931556838896751-0.139156333125464i
0.143594472135137-0.211083827243505i
0.291047967325308-0.114633818791156i
0.322444386210428+0.0778755718773128i
0.199442436294795+0.25589567001261i
-0.012394433395074+0.266550265872123i
-0.200754207567561+0.13199175609695i
-0.217164563376171-0.0604176557951104i
-0.0771519993166398-0.247189314935224i
0.108969350909819-0.313972464544827i
0.221970368863448-0.175918271791267i
0.236337212772006+0.047787252205295i
0.122078059711335+0.101109824886417i
-0.0320700710305999+0.0160387069289972i
-0.0451984024966631-0.184976398064283i
0.0652756058513262-0.353060698767042i
0.239607057173349-0.331618266117096i
0.426975317353957-0.171825486441093i
0.479522921171835+0.0681522792641809i
0.367296310538589+0.19489553398258i
0.172032922042515+0.245762441654222i
-0.0011987833400729+0.162825960563415i
-0.0238609589824554-0.0553417742223671i
0.114230586138759-0.135826089656708i
0.253663398324747-0.0573447171094918i
0.311970294390194+0.103411679620224i
0.230332651770165+0.255745900950825i
0.00621442810378895+0.279587339017568i
-0.172383254119266+0.133389510608493i
-0.191394223376824-0.0606771152655977i
-0.0608522523172545-0.255129319117665i
0.130078506221757-0.315048007593992i
0.286087851080254-0.155318452161933i
0.301412273218848+0.0232051257882664i
0.123640629111072+0.148007684455054i
-0.0472577257489132+0.0863324132082597i
-0.0789904885147652-0.115335821830636i
-0.0274150793395732-0.263540453754596i
0.172481939266866-0.283415976068714i
0.340690100566241-0.163407044763134i
0.366269257696817+0.0151027059407069i
0.243718145694633+0.201572110526077i
-0.00808527284098643+0.239698400327069i
-0.146334543384071+0.0629095099437664i
-0.163459031239438-0.14476917343477i
-0.0155974817398002-0.216218330965768i
0.165664614675612-0.212019951296301i
0.2667018346832-0.0787264819223397i
0.207116631536683+0.0761433078263569i
-0.0098265978670468+0.0969531461553348i
-0.140809807858738-0.00817119561076879i
-0.136709428143357-0.246569369199525i
0.0327589812605297-0.363139257875239i
0.222114610113455-0.334429173225004i
0.423041838335851-0.206515904577343i
0.432732554121225+0.0093979181799297i
0.257350892476882+0.138640204566943i
0.115887636580696+0.106744768027224i
-0.0205606189578738+0.0362512055610135i
0.0707352619021274-0.10158522940771i
0.205944904099682-0.167717773467518i
0.325074502910003-0.00663253079685338i
0.364677788159664+0.152106115988285i
0.192862112744743+0.297680065638331i
0.00204761073045986+0.317881133593413i
-0.153473821370492+0.126175892366962i
-0.181721760781108-0.0910922262299862i
-0.061317451799477-0.224364788417586i
0.132092345121946-0.241682258640508i
0.239912593291189-0.0816656135753552i
0.198994301668234+0.0579531808982892i
0.0763341381421734+0.088823543917886i
-0.0605630299921157+0.0305967801248882i
-0.0960697734711767-0.157206485450069i
0.0474743606549116-0.288100364300174i
0.264194063854305-0.300015146008575i
0.388342062509408-0.141367402989126i
0.388567394739828+0.0842818846436179i
0.238598686675515+0.224828312383578i
0.0358018674419327+0.19170059427946i
-0.073866526443238+0.0274351239857788i
-0.078154496773388-0.104857678565936i
0.068281848629424-0.204033581919736i
0.223442610877595-0.165256279090177i
0.222974678208091-0.00025061365087542i
0.140822736161711+0.117275964948207i
-0.00506288631508337+0.12180192089109i
-0.163647147783064+0.0153266089059886i
-0.148267834083525-0.192653621246034i
0.0240884157149046-0.367203141311585i
0.210849378483083-0.339296551177415i
0.311656838283531-0.162401307480659i
0.285457521894801+0.0234741683372926i
0.194279014217505+0.0920619570472781i
0.0329740568986803+0.044260374008809i
-0.011552182971863-0.0984121926099626i
0.0814095690958425-0.253702387705189i
0.206980568551433-0.225908549502818i
0.342720749800124-0.0860158841134577i
0.326012192261332+0.0684452518991998i
0.209701107913096+0.223314614535632i
0.0378913314072223+0.21910584537276i
-0.0971302600652573+0.0662643478368461i
-0.0726863448293625-0.112885070489969i
0.058846558521808-0.214971383103578i
0.200080916142971-0.131564407962101i
0.287202504854935+0.0263820078631989i
0.238680658308285+0.167792712285812i
0.0330927769793185+0.199990780836269i
-0.097747762317987+0.0616883144344965i
-0.0948816345349378-0.0913027181059399i
0.0151822111879517-0.200753144466109i
0.218136186105123-0.209191347600739i
0.343494039999641-0.0646751156834064i
0.287141173791528+0.114079018880442i
0.142401885258526+0.171610072557084i
0.00667822543782536+0.113807342076942i
-0.0944095322149445-0.00800071317519232i
-0.0271351745920727-0.150411979418136i
0.149135812872945-0.176995121242343i
0.28822822304405-0.10632094182654i
0.294005783635115+0.0572857534560455i
0.129726680838983+0.166986674393897i
-0.0198823267063187+0.126321649781037i
-0.134524064621209-0.00406148423670917i
-0.113697859473732-0.186039228543188i
0.0657924912355888-0.265367588549052i
0.208347291762613-0.239313352267781i
0.281989048295833-0.0975081251042862i
0.209557196978486+0.0319343348605641i
0.0949589038640385+0.0472976838200201i
-0.0167583240162123-0.0413984395701185i
-0.0512956501288664-0.191504621568927i
0.0909362302785861-0.300862878675111i
0.264636149452049-0.315453509226602i
0.413582258778891-0.159410430419054i
0.39743401897835+0.0349920521376909i
0.227220211327786+0.130845085108166i
0.0954238400748676+0.125054923942731i
0.0189647897396676-0.0146955213788256i
0.0565880756216013-0.138629855904234i
0.198034691772325-0.134341871680835i
0.300631039092067-0.0771970362359392i
0.298544782563011+0.107451516780433i
0.143786438839353+0.226653551704466i
-0.0476030990347584+0.201662319245787i
-0.150592805258092+0.0958746808987773i
-0.170600841862669-0.107235374855991i
-0.044725653542281-0.20295704815189i
0.116788684596056-0.188391059718022i
0.181211633985763-0.0638495380172225i
0.197128068150498+0.0392461283980667i
0.058168158968338+0.0803783570960141i
-0.119755009053097+0.0417690056668561i
-0.109420277526595-0.152858834381066i
0.0213746261674662-0.258792136827652i
0.199914386642362-0.279172609340128i
0.321349628673015-0.182095511266673i
0.339271764977717+0.0247629186957689i
0.21462014148446+0.145528948562721i
0.0153988213847049+0.146207906053473i
-0.061198291661606+0.0294049490307983i
-0.0169410767304177-0.0892445483657996i
0.095372233501573-0.158896078611624i
0.213920659906562-0.154584236253769i
0.267482307724587-0.011888189524759i
0.171459534465816+0.112891578397147i
0.0213591466320583+0.0937636239003433i
-0.0685419360389022-0.00235563306678822i
-0.0872759865996811-0.15736636921177i
0.0411187207262647-0.297043795663965i
0.23883739061954-0.284096256877396i
0.340994037085051-0.126268519815807i
0.313023409037329+0.0475022692290307i
0.220181096985163+0.113369128398016i
0.0577984755179651+0.0633552425772207i
0.00336686410633697-0.0576713231512333i
0.0844262532460602-0.166731326948016i
0.20398838770075-0.168244101600267i
0.305775265581023-0.0718930135908289i
0.273560314015278+0.0770477857256949i
0.182826065962444+0.189370145468942i
0.0261208839150974+0.135359707178354i
-0.110695355526239-0.00429187977873528i
-0.0842848053179013-0.153531788062987i
0.0465323874226051-0.260204992326934i
0.214390242874506-0.202677917983357i
0.274833241139823-0.0742452482936672i
0.194394507382794+0.0674869323118462i
0.100156963618009+0.0951155737491981i
-0.0299453794140022-0.0230085565643627i
-0.0407330455649839-0.135528420914228i
0.0726828114074763-0.237027352294949i
0.208965397396258-0.213315532499213i
0.310404148025599-0.0648354095324846i
0.264161119470651+0.0741691083622663i
0.147626793553175+0.135585574468545i
-0.0275704236977251+0.0982222277332643i
-0.0983412430021249-0.0130536018966733i
-0.0148300475483233-0.159413639827929i
0.115395384139743-0.219870416305063i
0.209703913679019-0.136949182753469i
0.24971880416628-0.0149173830366697i
0.177998928156596+0.103247722743169i
-0.0234920395439957+0.116600578464342i
-0.098816435846322-0.0134840359339363i
-0.0549518271502786-0.138331883228504i
0.0988630972071845-0.198805555347283i
0.282231491805695-0.173577455258364i
0.304103723840852-0.0384541764856886i
0.241512504522999+0.124016846172804i
0.0851085684415645+0.161328215976339i
-0.0702132575451472+0.0824180715281396i
-0.0868347492127862-0.0637587417466077i
0.00399167585120336-0.170516507246803i
0.172526118486239-0.214063865769478i
0.262641780940426-0.128282441906996i
0.244544946227999+0.0211757318214533i
0.125524728169482+0.0854415445048539i
-0.00408222937371258+0.0772510374688865i
-0.016048231507983-0.104039108082375i
0.0475007579872734-0.250972810921214i
0.198120504491879-0.276259539166195i
0.331327279975464-0.204545821459935i
0.356129408986821-0.028692953655867i
0.267347600068872+0.0875755697278243i
0.158522320729456+0.13286148339077i
0.0880189445672087+0.0880335321240402i
0.0524679901978962-0.0799229226585883i
0.110874035127796-0.169130588006859i
0.24767921988125-0.0969389644131632i
0.300573717317679+0.0108539278691574i
0.214195340774356+0.142339168670079i
0.0693446940339802+0.199076669423023i
-0.0720180429996918+0.120026412081275i
-0.091960033167409-0.0579981514510965i
-0.0285006176126932-0.180613089943449i
0.102041110888368-0.210560583631184i
0.225762253508741-0.164622283821517i
0.194749269020029+0.0263234151484869i
0.0786881468128701+0.0962343932230559i
-0.0484363239118441+0.0429170079820798i
-0.107791202782891-0.0692205254891626i
-0.058258714888708-0.230606047152874i
0.0586184368377725-0.245302040177885i
0.209942575331576-0.173314812418241i
0.271475269435615-0.0592090610949062i
0.186781809304371+0.0282080429364227i
0.0498135954806016+0.0481915967436252i
-0.0429527015017806-0.0284282107391874i
-0.0477154942388693-0.175343130367208i
0.0843325381409468-0.232584787214692i
0.251710000772737-0.229380685730675i
0.308929723809704-0.129172518095824i
0.304119244432035+0.0168954153886087i
0.199465169133997+0.116067080831851i
0.0623871928365467+0.0922128126997956i
0.0253774688137783-0.0584907993909542i
0.0926433818231294-0.139037873089011i
0.229086984640979-0.139750102981489i
0.284292048867334-0.0333722722443893i
0.261396274054662+0.115538762048187i
0.178197196822576+0.188703427661985i
0.0301587810035035+0.18517623860941i
-0.0498389254553796+0.0794774698061216i
-0.0400164104128482-0.0544514948039683i
0.0712996081796126-0.130071817535295i
0.192275629034867-0.0811884866704173i
0.200100823624539+0.00637611609299141i
0.133944859293806+0.0806004509038726i
0.0237807811523352+0.108567298666483i
-0.0787197617964277-0.0236504997073567i
-0.0741467943166852-0.125563883667694i
0.0480020208262737-0.197177490205858i
0.190970785048353-0.226505488699931i
0.287129651518534-0.0832734914906829i
0.236210015942146+0.0347261077578353i
0.115008754854609+0.0690780529483574i
0.0364883208181651+0.0124820559749649i
-0.00840657760228414-0.106717795876351i
0.0616852590459658-0.207078847803028i
0.178187070008882-0.194035158436418i
0.269883259703945-0.106642427198558i
0.282690642261917-0.0380769366132446i
0.192169771659455+0.056538395249355i
0.088404836743707+0.0501397076943201i
-0.0133358536170247-0.0303476636099957i
-0.0143543563014571-0.115917505878855i
0.131589528611657-0.192753186665826i
0.233409134015711-0.159746596832455i
0.282790153249789-0.0192393705278949i
0.252729263881897+0.106480477022631i
0.100222984496983+0.122892168651674i
-0.0231838858987105+0.0783174664868669i
-0.0657488191153566-0.0257015627767242i
0.00976348182925201-0.123297653129257i
0.131708251788768-0.145532063049889i
0.201674366189199-0.0656758177185341i
0.171964171165869+0.0392842205712007i
0.0551347031254857+0.0899554705370596i
-0.0612597280363726+0.0595540468033019i
-0.0808210629560516-0.107369134079924i
-0.0101613065205408-0.21155581357407i
0.128984551145994-0.221807005748622i
0.250172407435956-0.213675057474548i
0.258779787775164-0.0756893668969721i
0.214701894835741+0.0637700135605444i
0.0848230173110761+0.0523060304927084i
0.0141924303739485+0.00576526335620439i
0.0732770485573894-0.0782581528408519i
0.1533263893521-0.155070703223533i
0.259995707920567-0.07815749393316i
0.279595572450448+0.0194966521967273i
0.188639560869846+0.131549474093439i
0.082540027956919+0.189377140625319i
-0.0425337854479414+0.0844583501753381i
-0.0622618139511534-0.0118142993424716i
0.00860401519183996-0.140617733699006i
0.107750945767052-0.171833658780411i
0.197036650149837-0.0630526744518452i
0.164779216382783+0.0125589339233706i
0.106613234095751+0.0539989811917277i
0.0298102683346227+0.0231239448377789i
-0.00230136499402729-0.0774732802563443i
0.0386684236009441-0.201113923558917i
0.144750368249972-0.220841192620423i
0.277784871770038-0.165938835466021i
0.296984810119489-0.0391600747645554i
0.220678285533069+0.0887705951933182i
0.102552206037093+0.098492082532772i
0.0109332619129884+0.0350727364530558i
0.00264517481812405-0.0778879892235354i
0.0783468964176605-0.149486426285413i
0.16104936510976-0.134416301853075i
0.196094723371333-0.0750273561987267i
0.125533669981593-0.00149125533156377i
0.0322795836081909+0.0354120291194363i
-0.0152398943379211-0.04055352554151i
-0.0569739026581033-0.144073222722184i
0.0142964479328071-0.235627888526168i
0.16224670768022-0.222200619243326i
0.252141178658753-0.140600115389962i
0.24883454753064-0.0503936159636198i
0.186134077191377+0.0597061222196864i
0.087359513000114+0.0504089024711982i
0.0259061393477151-0.0264266917626755i
0.0606711627902843-0.0938984247614758i
0.149579097356306-0.0968813273538491i
0.239029631932373-0.0732988600552877i
0.218324638985366+0.00103468466081912i
0.142507533986682+0.106458505950334i
0.0362416017284701+0.114046418615761i
-0.0567653470901387+0.0498552874945641i
-0.0603518756279001-0.0672983989844617i
-0.00662451512441081-0.157321185445857i
0.124176246835899-0.110042166727559i
0.198583464240612-0.0113173777715961i
0.178501631473307+0.0545887566238326i
0.0846802666832503+0.0728322894652366i
0.0131194881742674+0.0378284423084317i
-0.0267686334215466-0.0780962703868651i
-0.00353705384203272-0.148846647326739i
0.156673974333703-0.0884715790751851i
0.208510014695617-0.0538721728861991i
0.208091781183049+0.00191864053374275i
0.150219866573106+0.0673394858512493i
0.0181334489263353+0.0683607037695224i
-0.0203433732025749-0.0340372245551697i
-0.0242899399926523-0.12749739426341i
0.0546228216129346-0.158466785941582i
0.17225268945199-0.159169887053484i
0.189589805479819-0.066322277500843i
0.167714320811122-0.0353332563683155i
0.0842319644500298-0.0300044213718298i
-0.00611868559525586-0.051437504221203i
0.027246721693247-0.122207812931492i
0.0976463511159212-0.183219010905865i
0.207234171193467-0.206201025172266i
0.296396466369887-0.101623289315814i
0.271146686888966-0.012215682921314i
0.197446879248993+0.0607046654687619i
0.103518980142598+0.0883619436658564i
0.0402951889077132-0.00686736008890176i
0.0774730568657161-0.0796843969250803i
0.164430813119691-0.101264818824378i
0.21273990521165-0.0417860183001851i
0.20937584421224+0.0575396707592541i
0.120187922866889+0.117682256725367i
0.0220994664166545+0.0858464591482137i
-0.0425830014264134-0.0117718888783054i
-0.0361371402618318-0.0518379499406209i
0.0273908896442922-0.134697868130514i
0.0805744941919087-0.159152895445477i
0.118627358471731-0.0863997615068453i
0.0626673487064763-0.0524366315332228i
0.00574579676109976-0.0109091802227722i
-0.0480968464457118-0.0581784994927547i
-0.00478977162776563-0.122128204741116i
0.0707838591245243-0.212024271390459i
0.0897034551348392-0.269010975739508i
0.208721206074043-0.15234994738787i
0.213962772496285-0.0434883939934475i
0.146240857748812+0.0142034868206197i
0.0919101621851448+0.00128222072252064i
0.0450069713461204-0.0495681765347892i
0.0938974556535653-0.0917688910680675i
0.140057426843513-0.110706599212077i
0.190379609664283-0.0467297350866827i
0.209644275237924+0.017703458401805i
0.151433190828698+0.0406207284527622i
0.0585161967594631+0.0965312264220593i
-0.00745870709442731+0.06308101315295i
-0.00617409493846395-0.0634991136696083i
0.0417626192816179-0.108093876583433i
0.147273774241217-0.125381210931266i
0.174133491087567-0.0614601819041466i
0.126405591223047+0.0394070166750539i
0.0869397361098601+0.0534956239493002i
-0.00053567858206951+0.00183247398764785i
0.0140062177894103-0.0880502062208567i
0.1022981649786-0.1507834626648i
0.149490918930799-0.180194937811983i
0.217288892260822-0.0991561999069939i
0.240990581821972-0.0106681565846043i
0.200879664884818+0.0416601718765053i
0.110904262230853+0.0455084800200303i
0.0324808285085952-0.0327623621962232i
0.0441939691163921-0.0545588049379573i
0.0997007013183598-0.0825759895360992i
0.168207137360277-0.107604773134351i
0.174652668620169-0.0474479237644597i
0.13471973737833+0.0236296885397417i
0.0723050818996051+0.00930001690114463i
-0.00281490571439221-0.0521772279240217i
0.00232800913026809-0.149658471413034i
0.0576575289946695-0.194756861149668i
0.154546280462555-0.156971413231288i
0.212229544577492-0.111765242001991i
0.209214823200291-0.0442058894231563i
0.185835277528493-0.0155609521863512i
0.104141625499306-0.0426879588471437i
0.0967413417152558-0.0903186734112106i
0.111733532196108-0.129562951701567i
0.143453313060694-0.115415338763295i
0.204787030883776-0.0324618116204648i
0.173092017827174+0.03016706066088i
0.130720194273721+0.101065094317358i
0.0306949557882902+0.112142116237536i
-0.0503010988263888+0.0113823271387788i
-0.0335910346390968-0.0531910757366707i
0.0101064728790699-0.106920273319304i
0.0824983207275619-0.126450804451896i
0.0818361305202799-0.0611690480226693i
0.0243802489171627-0.00726485459046885i
-0.014514906015022-0.0334717803565488i
-0.0310038548697766-0.0858067938760729i
-0.0250365968157415-0.14253159305923i
0.0421413048530172-0.197920100569345i
0.177263555615432-0.189202483756413i
0.24509830731287-0.123380123826128i
0.212605108936816-0.0568402366316645i
0.190666205732138+0.0248637155495184i
0.140289075603697+0.0163684558597005i
0.0678003544994144-0.0622682262332001i
0.087181459738055-0.0662649001273859i
0.151969731471327-0.0685370845863153i
0.196505896995092-0.0574012394591478i
0.187249494936252+0.0632460786747637i
0.139329691123051+0.108929615676656i
0.0707709669517948+0.0456354129171739i
0.0190423384798539+0.0379200380582696i
0.0321950218510031-0.0541080969326006i
0.0743687873503096-0.155942076111568i
0.142383498662602-0.138198838120964i
0.168332520329743-0.0723218010474026i
0.167012562429788-0.0364200693186109i
0.160625721533276-0.034597159380999i
0.103564646689382-0.0451123836481531i
0.120800141502187-0.124803419454065i
0.167398046791952-0.158446432497553i
0.190649762306178-0.0954339672361082i
0.264365744232905-0.0698893335000018i
0.247978847739302+0.00281212695318996i
0.154040130452607+0.058850030289132i
0.0766072634512295+0.0127368059695947i
0.0223617081473915-0.0074917177706452i
0.0415631264877779-0.0638266235888171i
0.0782294482678035-0.0945304204869856i
0.119654548765141-0.0810339752695571i
0.102591105049692-0.0381665473770035i
0.045979837927959-0.0261502104751813i
-0.00991448178493506-0.066726291767301i
-0.0382301733057575-0.0986354164681869i
0.00840416324757886-0.174924924407477i
0.0606103641700883-0.214298145197099i
0.143741724516012-0.217871527117889i
0.177232246430413-0.143751314890983i
0.156584424473908-0.0816064348376904i
0.136417485192823-0.0987899455822825i
0.138498628745736-0.0709257702411419i
0.152715498408112-0.0836270797283198i
0.163113540970229-0.107589453045442i
0.240027337256588-0.0748773259836756i
0.268581846013764-0.0235834399167137i
0.216668527109382+0.0475776310648583i
0.179126534797441+0.0923182122646762i
0.112204552474893+0.121038726569994i
0.0396247913250946+0.093679567983518i
0.0277873124552469+0.0437517758967088i
0.0455301432203786+0.0330715040610146i
0.0622875739968758-0.0109477528093649i
0.0786535794519197-0.00505814679197212i
0.0477437083388532+0.0491848564054442i
-0.0226560990088005+0.0103243150058043i
-0.0251874406513837-0.0469204769650289i
-0.0238422062280713-0.0885100019956804i
0.0411700511457608-0.16183699799469i
0.113114578823603-0.151689219046539i
0.135856145706628-0.123305410998755i
0.186350859291871-0.0948644471716264i
0.130333516367186-0.0886124792927666i
0.117505962501104-0.110767598387359i
0.124097584931452-0.0988999354192638i
0.155740607824429-0.12798185603229i
0.237327444367174-0.103259119996489i
0.217343832241743-0.0607786830025601i
0.242270456506704-0.0367341832176889i
0.199549690056395+0.012812108226469i
0.12235075357432+0.0011174010608165i
0.148590690061455-0.0262247218201312i
0.145267076765946-0.0312178242432879i
0.164104559187951-0.0424977337491535i
0.173038705215958-0.0261964884667451i
0.13467377885857+0.0133381777032205i
0.123901420709093+0.0216893100162644i
0.0904432662448565-0.00327057718821124i
0.0605773092566797+0.00366349928321397i
0.055079269476648-0.025530393335347i
0.0772882986137503-0.0721760049216014i
0.0948995342377388-0.0651755233444622i
0.079883125521797-0.0693840283631824i
0.0935411569458724-0.0479588389726821i
0.0626334083545257-0.0120634660557258i
0.0495634039729277-0.0394436176630726i
0.0388371984295855-0.0772253520203615i
0.0434993675142377-0.0930531756123607i
0.106187517213439-0.0988894300555247i
0.11643630103417-0.0823596050135353i
0.119296711352322-0.0515531316263682i
0.104522222676846-0.0286635982027253i
0.0865550252806963-0.0495522977912601i
0.0602451582021384-0.0684382460237076i
0.0667516890327015-0.0613002505742138i
0.0971730071487106-0.0572384075313093i
0.10240585863936-0.0793620271925659i
0.10930842621995-0.051739946083032i
0.112368673183141-0.0136741138612332i
0.144897512083723-0.0107692752867165i
0.10778035304454+0.0167355881859475i
0.0703906533320419-0.0253367607304144i
0.0924636210957623-0.0741566362605528i
0.0996862294689432-0.0582118237414565i
0.141984972148547-0.0417205483751681i
0.146671226301556-0.0309223402041903i
0.150006042709135-0.0233209592062563i
0.132312056782629-0.0259410162196185i
0.100296224036358-0.0037280828256171i
0.152796930430423-0.0122537677726875i
0.15578537577575-0.0291133340533193i
0.129821678363707+0.0129570798629033i
0.13798913289506+0.0222622037377945i
0.146399867703278+0.0326492515454217i
0.100547230414932+0.0322813780869163i
0.037493514760416+0.00448351543235619i
0.0318925276706884-0.019927456345389i
0.0446681601406794-0.0526006119666951i
0.0683685796397834-0.0568775807689296i
0.101142997575291-0.0583394040658649i
0.0858226566635478-0.0491074078403576i
0.0530318220798879-0.0650696595467195i
0.0912211495500822-0.0931936171074248i
0.0959215353056226-0.129496116787645i
0.0904974874568963-0.176809829888573i
0.140864836729721-0.144347528923047i
0.185697707936035-0.11337296974816i
0.213409023246528-0.0976110911301548i
0.18263448611964-0.0490191193475971i
0.139456387349967-0.0328371360156918i
0.14437534860854-0.0472813945387548i
0.130360552834851-0.0575182216192814i
0.11251473309115-0.0468844875379703i
0.136016581266247-0.0303881222028994i
0.129254039880236-0.0330108494754838i
0.136230920576826+0.0125983524516972i
0.104804927920035+0.00953272956979884i
0.0575582281712007-0.0132074807722713i
0.0561801337223992-0.025364159211899i
0.0486957116659563-0.0495634690074097i
0.056389530799306-0.0347637857966723i
0.0687518854063731-0.08231543491982i
0.0533811872181646-0.0641023912376315i
0.0634464632010195-0.0451089805748683i
0.0935942275952044-0.0652855109928839i
0.0512937654300303-0.0418345196641038i
0.0799237376832198-0.055991594766831i
0.102462155969342-0.0367854334017888i
0.11197424475028-0.0133123632298026i
0.096515079096435-0.0486462793355988i
0.0359742497861922-0.0499055166764847i
0.0629152163819974-0.0374568791545093i
0.0662491653864777-0.0379510572700811i
0.0644998974238364-0.03528433522902i
0.0525323649829414-0.0686625055258619i
0.0672145470125552-0.0761963851689864i
0.0788604400840194-0.0724881665082233i
0.0859792271812594-0.0638511902838253i
0.100443428856019-0.0519689565280069i
0.0803393872616386-0.0635861181577116i
0.11025503176621-0.0796210510608969i
0.129709749970215-0.0716956324757955i
0.134637972573396-0.0842700175031329i
0.160732449770139-0.0849079951662976i
0.15677787378341-0.0288998485696547i
0.158714697502878-0.0177640093468018i
0.161147507589714-0.00540478472251092i
0.146432011952112-0.0132025297208677i
0.14795058710415-0.0213103244299895i
0.159721531590992-0.0108241828733184i
0.129230886367304-0.0192002715902564i
0.0971617793250467-0.0122111541172347i
0.129453273939942-0.000264785082203578i
0.0890656615406894+0.00957376655234658i
0.0935912681318208+0.00106290711943367i
0.105019481053685-0.0555836751453736i
0.0343848432708175-0.0615800282976413i
0.0183498683985385-0.0328313381532724i
0.0298243415418253-0.0879844959071736i
0.0565482985807766-0.0623737015551825i
0.0424573076219491-0.0677776565001802i
0.0743928167789939-0.124534790776449i
0.0855551799954991-0.0974998471398012i
0.0524660396276271-0.0961107710753756i
0.0447667157991953-0.0972895360082484i
0.0184293494420501-0.0954113019935794i
0.0580636007347178-0.131402858543962i
0.0856050256088405-0.166679784465641i
0.122144780231118-0.12176871694468i
0.132647559293141-0.11281416614854i
0.131360897099193-0.115001619625247i
0.172301897618621-0.0751488863086413i
0.173386824879557-0.0776553624924265i
0.174142847929273-0.0669692301596348i
0.180850046934142-0.0434619139705204i
0.172431276905813-0.00994018520726562i
0.152353171765536+0.0273238352688596i
0.133459532403116+0.0640786867322916i
0.0884555901640566+0.0599062925231674i
0.0960764574618043+0.052190822096629i
0.0548715969476825+0.0593450117764642i
-0.00282997183988293+0.0530236209544416i
0.0202625023318265+0.0361663259975208i
0.017225303090877+0.00168396814289711i
0.00464284199213914+0.00304552237051631i
-0.00377748288499883-0.0205016399642259i
0.0309248809043099-0.0834218868028765i
0.0337775966419175-0.134478775280639i
0.0195710644219674-0.122999534642482i
0.0586945007343488-0.154286700525189i
0.11358172550621-0.180972875448782i
0.129611286683038-0.143547723967952i
0.153012874787163-0.149251021700053i
0.219833534119203-0.0820605684367892i
0.178315624872659-0.098754310272051i
0.161310730543058-0.104624784676243i
0.214094001464801-0.0498367871685093i
0.197488141384945-0.0700867359922788i
0.201517785688891-0.0556522602349563i
0.15835565355434-0.0397155758086577i
0.111666138387719+0.0119704490577505i
0.127355636907132-0.00789525576462278i
0.109219804059042-0.0104393539870041i
0.0850295704336444-0.0304083114405081i
0.0846633302287133-0.097040542579944i
0.114745901696898-0.0405924132011509i
0.114861549667088-0.0358133840669354i
0.0994940258743609-0.0385326078261359i
0.0745866208919455-0.0335582967073455i
0.0338386508324168-0.0443615254077465i
0.0569445440351874-0.0817654289278612i
0.0601555752023593-0.11590971022409i
0.0942438332960036-0.0679743986372975i
0.131181923124942-0.0657518730408956i
0.0638965990175367-0.0511382262114032i
0.0608155744073575-0.0379007090866986i
0.0264622823234609-0.068590100338935i
-0.0251870616740963-0.0752782732805786i
0.0115552639889817-0.108907122783888i
0.051171820199231-0.126282481062188i
0.0585555701470456-0.130379375004828i
0.0538483765551056-0.113988998558105i
0.0987329450162402-0.0765022302932657i
0.0921950183823093-0.0898693885824638i
0.0636893981556661-0.111513486057025i
0.0903689649731252-0.139354791417778i
0.128261800160719-0.111881713777485i
0.159202445784343-0.0856581901414502i
0.170873011621031-0.0645341871908512i
0.178745671074755-0.0500573164740226i
0.144426256014515-0.04567365583628i
0.0861604195947958-7.85804489766475e-05i
0.081793268405466-0.0400985681609371i
0.114064167409118-0.0667717608720808i
0.142384305785918-0.0369502238525715i
0.158116096460124-0.0179708938728594i
0.155926961438243+0.00113073851112886i
0.102856030493551+0.0235513006768933i
0.0506059468535774+0.0284551288982776i
0.0414842981943592-0.00148587189959107i
0.0515387291045767-0.0328060398662358i
0.0848619173286912-0.0517783402348265i
0.0874814937456048-0.0717647326077052i
0.069060608062893-0.0559808744147497i
0.0731612986684356-0.0530096002895717i
0.0797913928378072-0.0716273507227249i
0.0288772402943639-0.0747387472069326i
0.0276493436102961-0.133876174269009i
0.0789008733737571-0.13874498522511i
0.10772866020594-0.150596194398573i
0.158983175667412-0.148105209384699i
0.127478597731267-0.0930147063453318i
0.118609566713418-0.106102511246233i
0.135715209306977-0.113051336421966i
0.119636829857801-0.133420983785428i
0.175650474943097-0.147477869917831i
0.215516727931025-0.129919852984003i
0.243106806447905-0.0864293488139096i
0.260000479507122-0.0655238372489539i
0.216984089048243+0.00303961859639943i
0.159437466728266+0.0496151769800442i
0.095344587851372+0.0201719475297733i
0.0841450179286036+0.0193255503727354i
0.0947324225594509-0.0336130735871591i
0.0661052012330347-0.0161436462247774i
0.0437756840576117+0.0100767118497352i
0.00568071948300445+0.0110629081422629i
-0.0343067184008092+0.0256547943292899i
-0.0717846461548779-0.0464107732581819i
-0.0539010295484022-0.10901540575295i
-0.00358590843032789-0.171997123060925i
0.0363102388961223-0.198424107651823i
0.107662780499638-0.161419698393807i
0.0956273571204374-0.124364941845269i
0.110101747226973-0.0763382415732143i
0.133095662008898-0.0982733570061015i
0.104196462462343-0.130528424660582i
0.165389169249968-0.122803674486707i
0.21226531055027-0.0998824202669619i
0.224729743959207-0.0156531011164553i
0.214151483946844+0.0235449680704318i
0.180107432371839+0.0467685749511672i
0.0892851299117442+0.0753188999896251i
0.0214999447404961+0.037387874788729i
0.047082177483013-0.00421655900401468i
0.0372422477175129-0.0466359265296513i
0.087491605483501-0.058161324496447i
0.0950821358870154-0.0343982467997695i
0.058936014917877-0.00354694576483996i
0.0387124229544134-0.0364604861615442i
-0.0153778058096714-0.110307950119387i
0.0436219676424968-0.13969438843432i
0.100866111642125-0.199592399990802i
0.15135859128838-0.175569471673655i
0.20868448787218-0.101653079953595i
0.218903120336035-0.0711137728906465i
0.176370884035598-0.0151601452087742i
0.110800151010627-0.0242698030851105i
0.119591268990207-0.0454341156153365i
0.118095304912595-0.070327670981874i
0.139781410434632-0.0868657362303422i
0.160237772561427-0.0405178313436256i
0.161415137257931-0.00716587092647112i
0.132097368555709+0.0387046311295628i
0.0410711919118084+0.0164578903229036i
0.0209954513141697-0.0745189856430056i
0.0493452772252188-0.115883689064317i
0.0816043034424714-0.162568759234521i
0.135773757666452-0.137899152221579i
0.152679127726516-0.080585391871609i
0.114826920211395-0.0714880508581038i
0.0911389093420259-0.0377313543267097i
0.0570146093313386-0.0562969506106051i
0.0319802686869273-0.108547764353389i
0.0750247943542619-0.123889980313812i
0.140211545337406-0.105311581388187i
0.169405314250368-0.0760809025447696i
0.120399321056366-0.0150362971886408i
0.0715730585636378-0.0118050785172917i
0.022119699586713-0.0344866447147798i
-0.0109837393120343-0.0570038049036768i
0.0580356386056868-0.143819891901507i
0.0990320178510628-0.148820242736215i
0.137561452876765-0.0954578468427179i
0.150258902966348-0.0399840841099539i
0.111289289863903-0.0125703703471715i
0.078322971225961-0.0157269816312768i
0.0472096961910032-0.0349831098808114i
0.0556970003060736-0.0783631443874481i
0.10144625828448-0.097463874778632i
0.170859043835468-0.07437408376644i
0.149504475236535-0.0392737666355505i
0.132283908753479+0.0350779467448359i
0.0982119308628705+0.0710024562719101i
0.0444798011440351+0.0196522992896419i
0.0236205416052182-0.0450944514849349i
0.0352452371971088-0.119563633794453i
0.13782827680004-0.130684750747689i
0.155719297826187-0.0765302929762642i
0.128689498279772-0.0254080862038213i
0.096998442260497+0.0196808217614566i
0.0535750871910961+0.00552913397987656i
0.0777161107875681-0.0942998635838651i
0.107865348252577-0.129788207250633i
0.133119169492043-0.125115588376341i
0.213632073723462-0.0878010474502275i
0.220388840658071+0.00246604636018613i
0.152109969005086+0.0116658197904448i
0.096571280110873+0.015265625264641i
0.0174991621912845-0.0345225776848401i
0.0318433997302297-0.103403313775246i
0.064080368862173-0.109281388533353i
0.125694866196085-0.132951589263807i
0.182722155573255-0.0678744314142009i
0.125409483131636-0.04646980583889i
0.0898662792064891-0.018161596530781i
0.0339311603898133-0.00923181627502225i
0.0354479690604401-0.127707268182882i
0.0973929725117299-0.140074588784255i
0.158879039295303-0.140504119134518i
0.237753708266542-0.0908292850755309i
0.204986437999549-0.00145826093121285i
0.150105254580711-0.00640628888856677i
0.0997938306696412+0.00272672102411836i
0.0381174493414623-0.00960688323757886i
0.0389792753740587-0.0920867483517043i
0.0500925530898442-0.108946687561844i
0.106271321875282-0.0542799886639433i
0.131373886901486-0.0207642983255095i
0.0761824576790338+0.00803063651303442i
0.0220497420706005+0.00787842211028841i
-0.0589091425383133-0.037085466583591i
-0.0809988076449552-0.136461003720277i
0.0133436950724323-0.213442825538464i
0.110332265139144-0.190668370549491i
0.166790836000401-0.139611434202527i
0.198666847023272-0.0617141808501957i
0.144263085507512-0.00308536600164425i
0.0634327762757115-0.0253293126696104i
0.0562391046625405-0.078537075375397i
0.119477710449613-0.102318971585235i
0.18944509676959-0.0815703314377932i
0.228344441878968-0.0198368185438137i
0.227955415938714+0.053144178906536i
0.118004382456515+0.113784163061619i
0.00829295495756744+0.137409458758284i
-0.00942750165211833+0.0465135346939028i
-0.0154937083616864-0.0396871339199073i
0.0204837778485516-0.0895002306997248i
0.113933725996188-0.109108232717448i
0.111490862767135-0.0561062300788011i
0.0970644680668026-0.000173592235922399i
0.0770045366999247+0.00508408341068535i
0.00277538691802786-0.0457762202339171i
0.00025297065937928-0.126446788183594i
0.063584742298643-0.185920728097567i
0.166788138125547-0.15844957237452i
0.21331339243949-0.127415570094694i
0.215641703898463-0.0494375066318188i
0.154130109995013+0.00812852915734319i
0.0772354699560337-0.0309354116220955i
0.0751046113821509-0.0818751582167535i
0.0892959344252837-0.133501587787192i
0.145490556920954-0.137630402329755i
0.19929613797752-0.103749355480387i
0.195243551540643-0.0490636819924073i
0.154282356484666+0.0251458907657684i
0.0889799723362708+0.0327738106902939i
0.0235974844987992-0.0429761456017179i
0.0437250528052099-0.0930523473888159i
0.119505430413886-0.115794058700558i
0.173177510090545-0.0952767603131761i
0.196923051815628-0.0247913614036966i
0.131068123232107+0.0411382386463885i
0.0275273661639872+0.0738471315172621i
-0.0416099790686691+0.00125915984639306i
-0.0531434490729388-0.0893570593964751i
-0.0155120274986408-0.139308859967378i
0.051235356221795-0.146375743292692i
0.12083100887568-0.0941230190992097i
0.132282504498228-0.0540679092101248i
0.0908937039915654+0.00998409630392135i
0.00814204318923376-0.00453454259685396i
-0.00468743070877641-0.111075237029859i
0.0500387552630691-0.18796990277848i
0.145350281435259-0.21707180483049i
0.237048707988207-0.14509057163451i
0.221984371949442-0.0211960186784621i
0.202830935864609+0.0590945160567209i
0.11925513414668+0.0645425676450476i
0.0236968017843761+0.0149583771103781i
0.0382371606554218-0.0410817837558547i
0.081448685439305-0.0844938556841338i
0.150516977586523-0.0651692805250833i
0.190500530553931-0.000466003997650812i
0.144105734546361+0.0737275437013076i
0.0351074557230641+0.0908467004976616i
-0.0264531341376789+0.0262443202634876i
-0.0467736208373544-0.0939867311675336i
-0.033619058487579-0.17243770047775i
0.0905991729339767-0.1751151808257i
0.177521342368756-0.159002369586015i
0.17147357914491-0.0669694575412782i
0.1509436550701-0.0157311139811259i
0.0728769684374886+0.00541192261980449i
0.0350316152170915-0.056464544288565i
0.0628657451451735-0.126194515299355i
0.128237344770585-0.119336090488661i
0.246748793556816-0.11231446507474i
0.24523910417087-0.0336851465630619i
0.174083076729682+0.0549520249134091i
0.0609123100884752+0.0797874952127001i
-0.0499686464258309-0.00785070775212814i
-0.0172014716673882-0.109258939224273i
0.0336907363335886-0.174324225649726i
0.120269905974583-0.152438848708547i
0.205192435410344-0.0816025039145545i
0.162038331617038-0.0500459024335714i
0.0788088597613035-0.00285817693167395i
-0.00307371540498831-0.0446570761492738i
-0.0235509535721195-0.108277337542422i
0.056729480808411-0.152902615650034i
0.162748566330335-0.188927567193756i
0.239524767856259-0.111193875895651i
0.230523666876763+0.0161450188152385i
0.150800716277309+0.101092805675575i
0.0273952731808701+0.0762781935636136i
-0.0453350707092924+0.00925794664979891i
-0.0350023142210385-0.0764380652222379i
0.00418827753140747-0.133762762276985i
0.0822974787347291-0.10384694349444i
0.117776268439219-0.0539236493688774i
0.0731080088529947+0.0378639315894784i
-0.00664854158690405+0.0460335181572218i
-0.0628317363271712-0.0634830833933553i
-0.0812729972627536-0.16585515486481i
0.00824098407319173-0.23860275887056i
0.173046121705513-0.217406547808716i
0.246507563522597-0.126810848620592i
0.202691883160065-0.0458534666945977i
0.137399467324117+0.0369244647450548i
0.0723469248351102+0.0316217275553646i
0.031073108435322-0.0710605900618867i
0.0709570167777576-0.153280109604609i
0.156346724351943-0.133988114637705i
0.271502021227783-0.065879241669774i
0.241817723069645-0.0200022441246741i
0.129127400017807+0.0833266741037806i
0.0430981621113934+0.0969038775236039i
-0.0403465300155567+0.00338215814201721i
0.00512910618214073-0.113490284056016i
0.0667037407413971-0.180674032076468i
0.151196781006548-0.118629396299726i
0.220472734417956-0.0468342943591561i
0.150414092280323+0.0474878665247515i
0.0662260463267841+0.0731779285767087i
0.00680103484896847+0.00455767977869233i
0.0206608526098132-0.105395553235043i
0.0837856096001773-0.172464577169651i
0.137777934066574-0.129082767236073i
0.217631144814928-0.0533443135466151i
0.202242906800164+0.0157976300904456i
0.086759616257174+0.0564823745425621i
0.00010760883318974+0.0497375352429053i
-0.0552784387164043-0.0711139716365791i
-0.0440680206128649-0.168282535050676i
0.0539966986802066-0.229960476639663i
0.146506367487228-0.207687009010359i
0.192822815919753-0.0720111292212459i
0.146776664277703-0.0162156918738519i
0.0521442481288468+0.00289500860754119i
-0.00552739180606153-0.0806916634214158i
-0.00333933571772908-0.201752654634478i
0.117606086265693-0.211968636811133i
0.222407160755189-0.165522799334458i
0.244505502546144-0.0834057878147169i
0.197651220500364+0.0313411960409004i
0.0914900487051667+0.114965858842898i
-0.00673796444827068+0.0323685610143681i
-0.0851923386105523-0.0738279741555007i
-0.036481674551503-0.123930151129267i
0.0772772940325033-0.167065552336438i
0.130118995421756-0.098712636529966i
0.155216140030037+0.000998405388355189i
0.0887715469575488+0.0399661156783076i
-0.026153678852864+0.0126100535622355i
-0.0711406546335485-0.089512055641504i
-0.00362795929353546-0.197446617307825i
0.121339649385902-0.249688380823709i
0.217309239873127-0.207322590417061i
0.288064042038218-0.0514841504056889i
0.228992197766614+0.058209189228794i
0.148967174743451+0.0575509304663853i
0.0679903832433124-0.00202131910077712i
-0.000501867943242333-0.0550919030153918i
0.0844033657771532-0.0935160810885257i
0.148520202634009-0.0967868650213129i
0.20734131904126+0.000478948158521362i
0.186935051710999+0.0857143896606794i
0.0240147237424959+0.135683585422335i
-0.0850508839770689+0.0333935456201341i
-0.114062970678197-0.128087239377558i
-0.0560864682499023-0.205570092019866i
0.0775817883834182-0.22257510038487i
0.159592503478738-0.171508390255827i
0.163779794087685-0.0911434171447936i
0.124915018181777-0.0127943869016286i
0.0389111038710081-0.0492907761890496i
-0.0125694114596574-0.12111002559546i
0.0572629561907474-0.211095415162696i
0.180578931411431-0.243382449083984i
0.251194265493122-0.173593768344437i
0.268503081292628-0.0875750105974004i
0.236164514498256+0.0429122046260664i
0.110383577936704+0.0637302417568176i
0.0175866103969107-0.00339672607862105i
0.0223138903041157-0.0964021850618915i
0.0478823954703941-0.17822659121585i
0.165368269304375-0.139019271976287i
0.206076039077539-0.0568637940307502i
0.157464175549621+0.0612094335810987i
0.0672270504711274+0.0903299143885504i
-0.0768112779926895+0.00844476673389253i
-0.086192452920707-0.0852242366045965i
-0.0719167764042784-0.194038087562075i
0.0504976607088229-0.210617567988644i
0.185466350665971-0.145765557105365i
0.169209302385439-0.0672815573275403i
0.0977816657448023+0.00674778398205438i
0.00344220353669997-0.00347364115465619i
-0.00978589679497283-0.0664219605599139i
0.0183826074409767-0.185327991787347i
0.122133908763391-0.24725687854115i
0.215213071839289-0.168056180520179i
0.251407262237315-0.071796410468632i
0.25344899329231+0.0765493166111047i
0.126310303029092+0.0907952409921694i
0.0189044542786624+0.0438842376927875i
0.0154166758611446-0.0351672408771319i
0.0744959821932422-0.135649037569792i
0.161300756923806-0.0982869474079891i
0.187026020098991-0.051420669397037i
0.185488254259715+0.0674647031420576i
0.063061621102927+0.117994851853936i
-0.0691795947967312+0.0539325702943223i
-0.0863270101178266-0.0508261843992043i
-0.0546433416647857-0.16576468699204i
0.0814084303017464-0.200413774678963i
0.177302814508313-0.181006068256231i
0.214782662526276-0.068023877502267i
0.126311621333477+0.0242653836091925i
-0.0122698353197032+0.0269956704265813i
-0.0257075920377024-0.0334358701009921i
0.00772248706066958-0.160379174172974i
0.11112670836888-0.225019087846084i
0.23029937673916-0.185555081650667i
0.286524445279512-0.070706769648964i
0.244354337270871+0.0632292252185202i
0.113933006641264+0.109425772356694i
-0.015754736779871+0.0680922879661903i
-0.0548013006454961-0.0596737023910192i
0.0139782467552746-0.190296291759294i
0.101913994327092-0.212870642395254i
0.173381939110884-0.140002917818666i
0.185383417779972-0.0233749466886977i
0.116712964068188+0.00679566473856278i
0.0228674506022796-0.0288420987932018i
-0.0482965822241221-0.115051602530216i
-0.00512355515430769-0.230807735876285i
0.147130846057076-0.281237396535561i
0.28469216645454-0.185947022674457i
0.337828312318879-0.0470132522699396i
0.305971097192512+0.035673814944434i
0.157985333973598+0.138489358034504i
-0.0137734873479494+0.0745902307399165i
0.00632590861264721-0.0491694945543869i
0.103718719568599-0.0841074181218221i
0.143309323117064-0.0552737774528236i
0.186387403078657+0.0636298896986609i
0.129427481603034+0.152896150830074i
-0.022569513275714+0.189708434877379i
-0.147527770616267+0.0924991787301525i
-0.198165533793657-0.0606797601638486i
-0.166783094937214-0.184528831101126i
-0.0526350151883792-0.26701528723585i
0.0969576734366601-0.197854189890549i
0.134817851914751-0.0920049794121996i
0.0644312280197982-0.0456712787242508i
-0.0353964657796622-0.0795373170508388i
-0.0423226630516758-0.16690371184827i
0.0634794485035816-0.263006684277076i
0.164465205296464-0.295573473435457i
0.286743424787099-0.213766137040146i
0.346639345826444-0.0782041877011967i
0.298580919707457+0.05277381151084i
0.182521135694286+0.129209275541424i
0.020652710284769+0.0960924018106884i
3.48067636809903e-05-0.0259813668994118i
0.0777056119389458-0.134624053270172i
0.15282337711678-0.118360287503684i
0.205430088553199-0.0193521314359333i
0.169940665598398+0.0707845733249751i
0.083784009981668+0.149821584199151i
-0.0603824073322103+0.0581875019144148i
-0.109783154350174-0.0732971692486148i
-0.0132288828701482-0.19263615070766i
0.0968142209571598-0.304609040126557i
0.228704197093304-0.209975356090866i
0.295740132347282-0.047742893432217i
0.189555128759867+0.0343123330975476i
0.115448020110884+0.0260087593784341i
0.0702589958282594-0.0387340180164716i
0.0359851710783636-0.145465756185083i
0.140852812121201-0.176192764794151i
0.245623355795067-0.128635053188596i
0.283434351130356-0.0380718996533631i
0.194083463483729+0.110549904842966i
0.0576698779690446+0.134541310507168i
-0.0866864021058007+0.0212880834230916i
-0.129904487330915-0.0924408365393417i
-0.0439594671517474-0.166898725596324i
0.0714863596123782-0.20193606930281i
0.168315064914415-0.138835574632902i
0.155368684188927-0.0137590969776351i
0.0750673594663568+0.0581068022662525i
-0.0645581563192026-0.0156711725504181i
-0.0920801307177778-0.143683242488441i
-0.0233069328133734-0.237358186737829i
0.116285374558898-0.259408439433678i
0.262054870846317-0.16099704581557i
0.273098409292262-0.0457496559180196i
0.22472408943079+0.060159714266392i
0.0567183625917935+0.0683275330434728i
-0.0595016851119416-0.0150929143179644i
-0.0331063417363199-0.11619938444404i
0.064870396551639-0.163340663526628i
0.189383505686324-0.157957663747981i
0.207998188064117-0.0424815915416936i
0.162411362744716+0.136244167479273i
0.0671527652527073+0.109191442131673i
-0.0721606526579742+0.0164926954754469i
-0.117606298949271-0.0793841610862013i
-0.055788978109833-0.204991273463892i
0.0954485997492895-0.244514896046347i
0.232394329969449-0.13978551850544i
0.206966556761159-0.0261816621537358i
0.108612138828532+0.0241167224582532i
-0.00237553820712353+0.0273813023031913i
-0.0523123372163755-0.0864466728381636i
0.0148839151950202-0.182872931269237i
0.175199135034396-0.216587430374i
0.301953669834225-0.172912413419475i
0.321058300142716-0.0423117503912812i
0.251870326447438+0.0923091181443274i
0.0881508705693902+0.131410373471426i
0.0087855879326173+0.0442728763611008i
-0.00169359549414458-0.0543200700536128i
0.052215455359004-0.13728644246968i
0.186381791130934-0.146746148400357i
0.221552184680698-0.0424869686300251i
0.166247774689851+0.0984815891459318i
0.0412442401070062+0.128135368657709i
-0.0709141456747184+0.0515097581994446i
-0.1234872450542-0.0633254953221781i
-0.0667590016401332-0.218457145251223i
0.108688932451206-0.240340251288902i
0.188098922155519-0.167710011000838i
0.190377161649092-0.0573731244402594i
0.130302052667536+0.0397245245204149i
-0.0128766741978775+0.0202663009748559i
-0.053898272497306-0.0553210760747948i
-0.0202669678891017-0.197233441841014i
0.0719480320457486-0.262379567718382i
0.191681309878083-0.178483993874147i
0.222089807108036-0.0709913163082596i
0.18219942950166+0.0504769004551647i
0.022704503104984+0.0970666527142993i
-0.109568713241115+0.024335324746847i
-0.0684663602041736-0.0956298066801769i
0.0299379454927343-0.248610247769885i
0.127798860690159-0.228450425258116i
0.231124921570506-0.119644202890672i
0.199104920418632-0.0241526892239295i
0.0832621399981989+0.0656083444520761i
-0.00265600601850978-0.0100400251487804i
-0.0535104403899116-0.140769152480858i
0.0536509505588955-0.251399765484358i
0.208126474129672-0.25608923530852i
0.30789864981781-0.150840784775818i
0.328758104311013-0.0221535820214057i
0.234081249892345+0.105363256758797i
0.118609677940076+0.129506542272614i
0.0424506944005763+0.0527809315287497i
0.0474461229356238-0.091221763128059i
0.131027814979437-0.140859857871555i
0.22970636803225-0.0457549447027505i
0.264958234026467+0.0563984245714986i
0.164351307622409+0.185916665617199i
0.00511877617641058+0.206111521729836i
-0.138934098764043+0.11564592917361i
-0.189207836727095-0.0329102910022007i
-0.0871800012159818-0.17333796242882i
0.0300000309390807-0.205969761930205i
0.128150322004006-0.161911782889831i
0.128366687417669-0.00871041829982567i
0.0436134390580576+0.0438225939736274i
-0.0269332459016129-0.0225968126019864i
-0.103447340228455-0.142564510970546i
-0.0379193416759011-0.313935360015162i
0.10912396241364-0.347848522111909i
0.247847934799497-0.25632891970804i
0.338800072500905-0.0767861462355219i
0.248275174101547+0.0374703643225032i
0.0921915127973547+0.036746152564464i
-0.0098538572401293+0.00141190808375979i
-0.0152621897885567-0.136255937795441i
0.089621607432162-0.211776438818067i
0.234312810286062-0.12332151672615i
0.283257895869932-0.0288463132198378i
0.192789435337179+0.0605818513293491i
0.0600250225800006+0.136295746536996i
-0.0478894240468217+0.0269118845783727i
-0.0833688776137597-0.121288290162308i
-0.0305716186288829-0.223963948427321i
0.105520312347885-0.257016996638098i
0.217061219714763-0.140614212417908i
0.199212900228943-0.0170502077910403i
0.117220103147173+0.0747337081067708i
0.0215448913289955+0.0631226215889135i
-0.0797596182157686-0.0374555882449486i
-0.0587606971723445-0.157599955117197i
0.100622814413866-0.228928609406194i
0.239817886167512-0.152098671823791i
0.288543267043264-0.0337235178977997i
0.188860229239101+0.0879052306739266i
0.00752204663042961+0.128436213403135i
-0.0985058424170835+0.0335192694279921i
-0.107806620077925-0.0776804977409748i
0.00227376265373216-0.203898001827535i
0.161544723605492-0.190794502912986i
0.21379669677817-0.0668996189687623i
0.164766639517681+0.0692721579314093i
0.0822728103835549+0.14855942451217i
-0.0409984559655135+0.0470817051253706i
-0.0964405679140383-0.0560118922235084i
0.0242428138639612-0.176904897265789i
0.121617592012118-0.237224154913019i
0.233284339897872-0.13096084159301i
0.254736118294885+0.00474020737520669i
0.118077626039226+0.0747510461771669i
0.0285930716829314+0.0484275954182166i
-0.0629824960064939-0.0356342826035811i
-0.0247676654251576-0.171026136936858i
0.0760349447694006-0.22903967202394i
0.1668204580093-0.154341024759949i
0.225893063071808-0.0390772041555644i
0.155353070493306+0.0521568083707291i
0.0323396534468202+0.0773938680625876i
-0.0753815099964882+0.00704338567181305i
-0.081767992399079-0.145844123820972i
0.0479665496512754-0.282174262116807i
0.17111234035036-0.261115590559093i
0.245958933945396-0.140938097431833i
0.252576737998055-0.0611523831089253i
0.123127151072428+0.0048456318830856i
0.0219939399633266-0.00753723433710003i
-0.0384048719499502-0.148135754273879i
0.0158124739288472-0.262724214844978i
0.192573314137288-0.266189549641389i
0.305619596612405-0.182511443760855i
0.317010635418648+0.0022474251008179i
0.22484024349306+0.142232429787634i
0.094947527361635+0.127815240523695i
-0.0286557651851755+0.0366365053208997i
-0.0393651185775099-0.0786111251303756i
0.10310978804895-0.159846953926707i
0.21343264668852-0.134883699358026i
0.209426452738584-0.030067259505283i
0.131510468139547+0.116983161267009i
-0.0103207537540894+0.174785713260592i
-0.14375362171549+0.0749791905351089i
-0.155128087030366-0.0683441592738969i
-0.0568992821115925-0.217482881652883i
0.040982318292422-0.225912392193491i
0.14865335907076-0.131057077726066i
0.188224657105998-0.0281716835515606i
0.0650733005035446+0.0560953073246802i
-0.0566826854449155-0.00992206754482718i
-0.0707546859497145-0.113196655705769i
-0.0032704368785037-0.207735239201252i
0.127113644865437-0.260555578365962i
0.262985980551813-0.15195368999175i
0.285253896392757-0.0386283342166346i
0.185792956959408+0.0510645127386796i
0.0542545528538632+0.128779002290581i
-0.0528897144485258+0.0170596145949928i
-0.0740726718413339-0.127289751628756i
0.030511710895781-0.176245772204082i
0.187937675928374-0.186009570034728i
0.228076941973831-0.0530499379117744i
0.149427822983093+0.0724484552827944i
0.0364635105873682+0.0824337461286696i
-0.0737623226676751+0.0203817276141199i
-0.0765612431032903-0.102868326768967i
0.011776096506418-0.213967229597625i
0.135166203952945-0.255891945961316i
0.236666465166517-0.167159983982203i
0.242130237827549-0.0357140822359647i
0.14355567977838+0.0569787674353509i
0.0195700859279248+0.0262723671311361i
-0.0336725230121091-0.104117725261474i
0.0165985209461397-0.1938526941922i
0.159803672529173-0.212254724295489i
0.270106407471136-0.148491204494858i
0.284048782729006-0.0192251496671504i
0.209793291995463+0.121626433973265i
0.0791756279107186+0.148766093867627i
-0.0105603185916485+0.0272712004759897i
-0.0502438330464506-0.0805444874622021i
0.0195000409895515-0.129603420043051i
0.167301633003939-0.124610917662551i
0.219029379723716-0.04402317824205i
0.121265944256664+0.0745564626576957i
-0.00945807312153262+0.137896849250053i
-0.1007911225683+0.0688426636532662i
-0.162092905363817-0.0566620032225829i
-0.0661105876749809-0.174578596108523i
0.0347933390636269-0.196800914910146i
0.103297960217634-0.142461190868485i
0.138453937825985-0.0596662785829206i
0.0663707578198201+0.0294552717625589i
-0.0452799885620892+0.002888582361272i
-0.139365425467649-0.108426814110667i
-0.063306412676547-0.234451785322302i
0.0702541843834113-0.287863786937169i
0.203889549047708-0.225931506488287i
0.249445419218548-0.111809206128785i
0.189336532111069+0.0256940862380449i
0.0714030657451595+0.0516092186888816i
-0.0249203291258063-0.0254898476587344i
0.00455776819383122-0.130208264031046i
0.079976740859268-0.221140100658264i
0.238475939379886-0.226401287658723i
0.282206273051397-0.130034817110799i
0.230487794297358+0.0590964114191866i
0.175856092306794+0.134131844004811i
0.020400835066855+0.0821152765542159i
-0.0487942479077606-0.0318673574150016i
0.02076873292995-0.156655363670514i
0.171173084357407-0.196700049306756i
0.264125693322536-0.140389764579522i
0.236558998815282+0.0621540298162862i
0.163682184578309+0.139670958944499i
0.0174697710854887+0.107265135126549i
-0.0796160355174648+0.0533253316493742i
-0.0773305715916235-0.116251856977307i
0.043936028797583-0.180788598059748i
0.166387844248682-0.166295599779169i
0.174708276959885-0.0419804159108528i
0.177819999621768+0.0912468860666766i
0.0386318538949295+0.0859333572898981i
-0.123651530382918+0.0191768846236833i
-0.12722069743393-0.13461532286525i
-0.0214844118996152-0.207654913226838i
0.136265699599807-0.234435031996659i
0.218119267464489-0.180569547325157i
0.208026301781044+0.0295190916106301i
0.106617150457728+0.0663681488882684i
-0.00117075822079529-0.00880597493986147i
-0.0375660637985296-0.0864825626331929i
0.0189504362211996-0.194037377156507i
0.132992586196597-0.215150208952928i
0.230952208352377-0.163716237167826i
0.252596055212985-0.02406109192997i
0.165852402997567+0.0944349325707424i
0.0329816159233137+0.087428036996947i
-0.0539540246772633+0.00800708627076869i
-0.0515484568495242-0.105403263352247i
0.00768508954411357-0.207225358553076i
0.14851079131778-0.173008695571787i
0.224649935881068-0.0738128717926224i
0.122085072535712+0.0217410632144286i
-0.00394912863503756+0.0751302340184789i
-0.103682679319706-0.0127047904977794i
-0.101444250001689-0.140687433550166i
-0.000839811717914173-0.238452783858145i
0.0980494763819095-0.243151586685924i
0.238648980266605-0.167801524918058i
0.245081477918697-0.0409631644879003i
0.116125304123061+0.0528911243302567i
0.024606802350124+0.0332721368664574i
-0.0411845037425952-0.0833494531995228i
0.00362546339417778-0.193342630397068i
0.149541918248729-0.220698081539069i
0.263819974585078-0.143488506943328i
0.278634995794838+0.00771860945068824i
0.192688590682698+0.0993008801095648i
0.0732874952896703+0.122482819708628i
-0.0346746014090411+0.0604415037222581i
-0.0418263998052657-0.043864407302198i
0.0474303584614843-0.135100061759018i
0.175696147168961-0.138666887909012i
0.211067465020998-0.00896501539485599i
0.123463384808584+0.102930316056298i
0.0579593368550765+0.105743811228585i
-0.091722175831163+0.0728610811550136i
-0.156843498924939-0.0499085140341226i
-0.0725124346117896-0.174311763929465i
0.0684014325872252-0.21738811394846i
0.164953526764642-0.18160947572614i
0.171803106770224-0.0187401450012083i
0.111917334979374+0.0198653472689673i
-0.0459979839063885-0.0238894231315628i
-0.0641515384109149-0.104476313040688i
-0.0263727526559962-0.252750272424905i
0.0855793688406494-0.316236171737325i
0.214471611953087-0.25878771685788i
0.227046210339808-0.0933164837681264i
0.219153141536527+0.0272439543259355i
0.13404623733018+0.031851925585663i
0.0225288565486869+0.00324241198843738i
-0.0308635735850414-0.0813021479687325i
0.0612984947798362-0.205418558124419i
0.182600033505385-0.228428992233022i
0.213749510789625-0.120921450531202i
0.200720660607593+0.0503924920707914i
0.0918684266984922+0.126141288144159i
-0.0478134487031443+0.0666692389355192i
-0.103673449445633-0.0498969086375156i
-0.0716276843190965-0.204378605350904i
0.0811013226161893-0.262058753191476i
0.230173690079398-0.150775296111738i
0.239944745205905-0.0446871183436165i
0.164170537875367+0.0455066358212668i
0.035783888371853+0.0976946690845457i
-0.0715116030687429-0.0195840778626326i
-0.0442266408924802-0.144741349259914i
0.113783784602285-0.201301027990449i
0.224348327402597-0.176328907280993i
0.254281107613882-0.022602405644747i
0.222380140850973+0.133696607830655i
0.102183302929023+0.181797128612142i
-0.0252990423340537+0.0964095414830911i
-0.0755392662644119-0.0427936566012234i
-0.0225546391434672-0.149497802992209i
0.0748807359886627-0.170675371550084i
0.160162872214736-0.0512026546537498i
0.128476852370424+0.0390005143738566i
0.0285839285883157+0.0720043671280207i
-0.0784320101517902+0.0213737734885813i
-0.143746115712004-0.103301627125885i
-0.083607943744331-0.21246700870299i
0.0339147271008349-0.289463030403149i
0.165261272412324-0.197922806815267i
0.207688037314027-0.106754806265372i
0.142376666119742-0.0320679488803395i
0.0364295476083737-0.0116504072117472i
-0.0448001448707102-0.109088275323338i
0.0125631717893643-0.186771733741235i
0.10457745294407-0.244205541662356i
0.205797831699357-0.224559354710184i
0.295225545040245-0.104856710509949i
0.240915982627411+0.0419112200984605i
0.13069402971605+0.0719403257154912i
0.000897046697370389+0.0356661641240693i
-0.0232962999487-0.0770546926710689i
0.0473949957966616-0.200659618276851i
0.142138675643064-0.172355569295449i
0.256232830450864-0.0829960839481224i
0.204555000738501+0.0207213735015185i
0.0985723011436583+0.0913950796218341i
-0.012643711521988+0.0496603017433196i
-0.0733806141919582-0.0753863875062075i
-0.0212131453336111-0.151450741530583i
0.0755192482468925-0.191197867185894i
0.1961637121787-0.137376998719173i
0.19803470710663-0.00232585489116995i
0.142905888567487+0.0742892609885734i
0.0158562447998936+0.0875765159357661i
-0.10387663255281-0.00350519116085961i
-0.0836680830582564-0.126324782645446i
0.00810659163523187-0.199449435243366i
0.138185303544464-0.183459574600681i
0.187247729368886-0.0750269127213157i
0.141609872961433+0.0233099363288808i
0.0376279363025061+0.050792382342166i
-0.0515100168459675+0.0180021101931893i
-0.084807196307102-0.0947528935265048i
-0.0372839533990533-0.211565261931528i
0.0808485733734034-0.234718883803181i
0.19427936348632-0.176575915992143i
0.232873828086718-0.0319675547527769i
0.14907071528271+0.0553250946398427i
0.0255610671146172+0.0367140016345367i
-0.0594516003135093-0.0403333102410857i
0.00891664438923079-0.169366001220442i
0.140861837299653-0.230033453143197i
0.196946391395222-0.175455065186271i
0.231149772951276-0.0554173678886312i
0.161380534766149+0.0840610548925833i
0.0346866884504206+0.103986282821923i
-0.0148693625646984-0.0189499890503448i
-0.0506681986288751-0.111770746404022i
0.0251476797045171-0.186005914040239i
0.167315724814881-0.185900427073906i
0.204578774682273-0.0710589462759578i
0.195357990113758+0.00741288963377932i
0.0758373989277902+0.0442828553995095i
-0.0777916128536365+0.017608916896421i
-0.0746647908653884-0.104726336073354i
0.0103942641754989-0.212431392582267i
0.0905164477761592-0.233242873397558i
0.206769668101181-0.173692287347449i
0.251276435368071-0.0502115845997122i
0.177872741870202+0.0442260675928663i
0.0766046534571933+0.0450359133225524i
0.00576002627227794-0.0462363966315398i
0.0324329464580939-0.174824295214999i
0.121459439916912-0.23152697863654i
0.230497576628778-0.186305577844644i
0.290436939956922-0.0401713308987579i
0.23514110554379+0.0999177067642064i
0.0983460781088822+0.139290130842522i
-0.00908848453232678+0.0773009772372846i
-0.054996375039055-0.0286802872471849i
-0.00631782380453382-0.103852669407313i
0.0922321645754533-0.155915705087874i
0.156516040762191-0.045843350726498i
0.133351038559247+0.0681679026605811i
-0.000925395417299775+0.0797272880418802i
-0.0958706291236711+0.0668761599560503i
-0.129412117318557-0.0853870290792993i
-0.0886768688709173-0.197399893937321i
-0.000514468359440741-0.228905190811233i
0.129339576572318-0.215000053165001i
0.179949333841357-0.105254251248348i
0.0890270379822407-0.00918121576087144i
0.030152324625106-0.00556134291186621i
-0.0378306036917866-0.0560907018645252i
-0.0402234712912167-0.180324501576984i
0.0696213397261702-0.273695011592463i
0.227049098047257-0.201995734886248i
0.272697275236167-0.136657894677025i
0.224027454773906-0.0173913041253679i
0.155859589006893+0.0669310867481958i
0.00349022651302711+0.00430292326586077i
0.0214372269614286-0.0517588068792925i
0.0902005378552394-0.12931795477538i
0.128624602112894-0.157623926643895i
0.247395327807954-0.0755916515058058i
0.218235905239713+0.0413353973239687i
0.0990722967159342+0.0983242036860128i
0.0142803639136898+0.08009543842868i
-0.0496186373903304-0.00285989054782888i
-0.0367519578735452-0.121990157341969i
0.0734452398735176-0.19430573559166i
0.17836677744107-0.144524162889516i
0.19705601051914-0.0168202696233043i
0.125386399983394+0.0974740613607942i
0.0211408084304389+0.050611480482171i
-0.0697500504604115-0.0623209456020987i
-0.0774691026601917-0.0950079119391343i
0.0459071246640654-0.207744605882036i
0.127268910266314-0.207293188558337i
0.171929211844439-0.0660181351355398i
0.182102321386474+0.0199856629731799i
0.0594166899602717+0.0612601793033511i
-0.0497305636744259+0.0138736896263703i
-0.058279061741047-0.0992195511859066i
-0.00310190117969001-0.184967268028774i
0.101779859953485-0.209796962479566i
0.173020531361444-0.166932158553557i
0.166998091281397-0.0487011916127292i
0.0974976416252553+0.0517632722315535i
0.00757352038095678+0.0260374400255586i
-0.0536015726963788-0.0424881359670432i
-0.0361605643434424-0.140370399565868i
0.0756594714770199-0.224320621902899i
0.170552651640974-0.180277583519362i
0.199559136459938-0.0667706107578402i
0.153707330635964+0.035900088585165i
0.0721955649836861+0.054522568420388i
0.00832597775332815-0.016136531743318i
-0.0301956308022152-0.116257775545596i
0.0120730405317015-0.155372097190859i
0.146591704680813-0.186684073050601i
0.228769863802844-0.111807014364778i
0.196992134030574+0.0277829757293993i
0.114954270091188+0.065637802910882i
0.00138350954315484+0.0440660983810587i
-0.0451924582637762-0.0599192622202237i
-0.0058419398763391-0.150074859341605i
0.0846652986962562-0.183004962813166i
0.179142017787111-0.121505218621417i
0.192014148218125-0.0121520361260728i
0.123836556954748+0.051705240930605i
0.0184717284828657+0.071602062850681i
-0.033116711043006+0.000502996330243379i
-0.0230094149420946-0.133818090265573i
0.0702697023076765-0.184491183013687i
0.180143955010581-0.136885908011874i
0.181816911399741-0.0575369152340749i
0.182207427090896+0.0463464435357828i
0.096025125822777+0.0828012726057522i
-0.034726719130241+0.024057249580533i
-0.0263188827077663-0.115261907567443i
0.0300653366805479-0.190274020366012i
0.12504162077286-0.150687092517176i
0.200669926522656-0.0749099356265775i
0.190631770337698+0.0397714211100719i
0.0750963201160054+0.112899050200507i
-0.0502930062793646+0.0798611686216021i
-0.0782494472093546-0.0474093340950282i
-0.0394201058325772-0.135455021085333i
0.0309169150125753-0.169289508741008i
0.138390788367272-0.127062316095595i
0.193176703549322-0.018360509029702i
0.105852114722738+0.0169978963129557i
-0.0234781987664782+0.00687348273205607i
-0.0857013560735498-0.0741976677446158i
-0.0324668986217463-0.195776766025329i
0.0259851739155219-0.248515498281475i
0.145868711405827-0.223711998076761i
0.224948577224236-0.158594237779598i
0.181228110006251-0.040201016409402i
0.113067146279416+0.0223763503878243i
0.0269534665818134-0.0232006418918569i
0.00827899379691125-0.0859067021715351i
0.0554614883830541-0.181373666127612i
0.174535845902949-0.159420853459113i
0.24976372726288-0.0438211239365857i
0.20826251946049+0.0284386527084463i
0.0962072307021694+0.102412251206802i
-0.000904923171069242+0.124337116451355i
-0.0486600388709535+0.0176224883579668i
-0.0414844516206915-0.0998444233871705i
0.024317693771965-0.148631171023187i
0.105703595957473-0.115997964192505i
0.132274266816648-0.0140410663374339i
0.0796397578287423+0.0598562750871768i
-0.000320613982546031+0.0402872536224887i
-0.0740896409287561-0.0516271423876931i
-0.0438809044529991-0.135764016238095i
0.0462610312389631-0.216220470455923i
0.138812332538145-0.196369020048022i
0.200529225731452-0.0850778871969336i
0.185708422527973+0.0334382601400733i
0.10756722861969+0.0625139444784266i
0.0164089141359563-0.000308675185182021i
-0.0272749728793339-0.0317478194140759i
0.0246469025951614-0.104247690239516i
0.112603383791218-0.135838907016983i
0.16263744022073-0.0677508523315348i
0.153480368174976+0.0231625128849621i
0.0602817369103649+0.0844825502774427i
-0.0237920750480157+0.0550052263434487i
-0.0924296413500528-0.0583348989322017i
-0.0893899496876133-0.167480400409427i
0.031413847018301-0.216395457988108i
0.142277723772324-0.210797697691499i
0.142606901653178-0.106926153980114i
0.104704716844969-0.0172833304312976i
0.0681853160622547-0.0180979959884417i
0.00807223452295032-0.0814930353718552i
0.00326322243250113-0.172121915466168i
0.0751003964525512-0.18305013878612i
0.143912170922264-0.159557402917482i
0.209121264634806-0.0845359520584807i
0.231493764413357+0.0667790090630754i
0.109474917501427+0.101057538154981i
0.0371233233608354+0.0123628632760209i
0.0149150416963859-0.0486575325290906i
-0.00334888685895568-0.0941859758096032i
0.042996557854941-0.147772641531713i
0.118647542510891-0.101523860019954i
0.157743522204716-0.0174143654679599i
0.0637242166125374+0.0164433651422972i
-0.0106218038867277+0.0304515620539032i
-0.0314420731369725-0.0495227615551739i
-0.0180682308896789-0.158084286167684i
0.0532486255276058-0.207751809487342i
0.135791375935074-0.16192030148172i
0.193519861299873-0.0602850905718501i
0.160570045013653-0.0151288752053233i
0.0417802153365545+0.010944814284205i
-0.03276416192657+0.00472809255545968i
-0.0227996404794172-0.0690351644320005i
0.0462593190269116-0.133721356544251i
0.138186136893414-0.124271567487614i
0.159093082477778-0.0435383194757095i
0.154210143972845+0.0118485411502394i
0.074862425549277+0.053415541104628i
-0.00997378206968529+0.0557393869607662i
-0.0539427943178158-0.0534582051099249i
-0.0248736626172119-0.14414476707492i
0.0729037846690173-0.185199637398318i
0.118178210331496-0.152222448569894i
0.152070242599531-0.0590518764656433i
0.0661225918698647+0.00287527922376255i
-0.00545768622121506-0.0163171836542451i
-0.0142026218382129-0.0724993877315082i
-0.0157062431830888-0.146705838590806i
0.052829377373642-0.225198380303255i
0.101389374419588-0.183972806251776i
0.170594411155425-0.130323937984726i
0.172542949696125-0.0504342542685468i
0.0827298201731804-0.00650196556195955i
0.0375005589340938-0.0562495700255266i
-0.0150276570715431-0.0713655539853919i
0.0100088665737335-0.152769764143043i
0.124567279843595-0.186750051436681i
0.158306575358945-0.100265568317736i
0.153366337470744-0.00380971596970677i
0.0929883674786335+0.0324985596327049i
0.0110377232690119+0.0164084054382569i
-0.0235135405902124-0.0243260738532541i
-6.73040196740538e-05-0.114403983061562i
0.0677971505477356-0.160889373394469i
0.102992359818055-0.11710821188011i
0.118402544127868-0.0544260270538133i
0.0813883183601633-0.0143149246154496i
0.0233756982968483-0.0107592059074082i
-0.0181626985627946-0.0658763258808454i
-0.0216351368803851-0.13326526772741i
0.0153207528987506-0.172814552396295i
0.124025501250929-0.186899356560512i
0.18866878425967-0.0761645361462396i
0.148673867623974-0.00706923371998019i
0.122677477871676-0.00414574851317409i
0.0415890166353026+0.0140189567133996i
-0.014235077256013-0.0802465192059954i
0.021515253343606-0.115212157230914i
0.0780686632439598-0.123226011269403i
0.123785716616781-0.0828876079111049i
0.134344991960354+0.00744078340531658i
0.0626719939920597+0.02706949914804i
-0.0208714849329432-0.00916667104232515i
-0.0540133920079024-0.0902421187858248i
-0.0628587290648079-0.165737618238832i
0.0352181014494936-0.172534358589547i
0.116720082018543-0.142131748881226i
0.121109855839945-0.125405835619253i
0.106616436087114-0.0568521752456093i
0.0571196595126847-0.0351329163276426i
0.0413714747478786-0.0712340862614948i
0.0275734107828881-0.132287490541436i
0.0729835389480094-0.161112764918117i
0.148507046781914-0.145085048861938i
0.187183699712761-0.0839493280804946i
0.191711928809107+0.0158438552624765i
0.123421147900531+0.0568760533200692i
0.0547233580129283+0.0303000106597114i
0.00274606749133035-0.0442806848203202i
0.0251323800845571-0.100393336566153i
0.0820889895551049-0.134956904267356i
0.106142323510577-0.0919564769999749i
0.14050067638816-0.0204266538799095i
0.0803437544844976-0.00859410841974954i
-0.0320835313575699-0.0100556643148886i
-0.0462398186430624-0.0719830242373577i
0.014660670492215-0.12964960879081i
0.0791059235143121-0.157264326518239i
0.162882615281177-0.173839603129424i
0.191240836388131-0.0839103329346266i
0.129681759716631-0.0296274635620958i
0.085390057051646-0.0162180225211142i
0.0133509637324051-0.0278230197692828i
0.0022554493133068-0.101845413735391i
0.077737525137264-0.104498319125788i
0.105979781807661-0.0966212342241622i
0.1172105055534-0.0719515250832858i
0.114103610493285-0.0182327835044651i
0.0635545888691167+0.00961697573491803i
0.0111832449767628-0.0125875455466213i
-0.0474593217842146-0.0912251713493067i
-0.0307027896442955-0.134198205764667i
0.087868283125948-0.154625200011382i
0.142252389530102-0.16001533452821i
0.162378405481874-0.112117473255929i
0.142582034198437-0.0396164292636212i
0.0629122126149367-0.011941923986213i
0.0329713777431361-0.0391143427220763i
0.0401104254250071-0.0842840504270186i
0.104630261088801-0.122176281107099i
0.170742789387164-0.079775159617268i
0.168892003811398-0.0200500922694048i
0.127711653241233+0.0281019664072672i
0.0513049522946897+0.0296722849370271i
-0.000177395441413028+0.00603323745540602i
-0.0388399857364064-0.0375389343434319i
-0.0233088344355763-0.161737196422464i
0.0559083888816975-0.174418121310636i
0.109339204946399-0.104039831960296i
0.103443846188811-0.0767603914877837i
0.0536843191763643-0.0669390687566746i
0.0131287391832207-0.0566967860378405i
0.00148833717184616-0.0897633824269223i
0.042041991277668-0.174033684884596i
0.106346175459699-0.197791001226313i
0.165105856859263-0.131147793338401i
0.208837907169945-0.0622828738093469i
0.162014676539413-0.0264514796594403i
0.100676583768227-0.00263909920487464i
0.0752976836603509+0.0117898164535527i
0.046647462036111-0.0297145627282815i
0.0788146573164353-0.0976402111528343i
0.115906585337849-0.0768689737472726i
0.137290630453571-0.0352256127258971i
0.116567973769289+0.00499358769277369i
0.0186065997725469+0.0105321717179145i
-0.0425521822810504-0.0419366063232781i
-0.0466672110374113-0.0858389746681161i
0.0154917199085949-0.170648040312968i
0.107255645517796-0.183154963567345i
0.114946003343727-0.127869645321956i
0.116066019334734-0.0799192240869504i
0.116729544084618-0.0376568842718671i
0.0505602336782828-0.0529546945867357i
0.0105933934657367-0.0784546550445526i
0.040155169962883-0.139115319189806i
0.090333008123451-0.148727561190616i
0.159277776282083-0.0974806545680549i
0.177909683296788-0.0508022638832927i
0.114288071697363+0.00973937744710281i
0.0570319212836348+0.0326096889662098i
0.00947120854118424+0.00333086277602967i
-0.0191354042753318-0.0725083726161099i
0.0184822736128928-0.098188299255079i
0.113085104148911-0.100397002332996i
0.126990614774248-0.103916263013772i
0.117975418497414-0.0269238868394953i
0.0851683611882581+0.00665429319982154i
0.0125343567977283-0.0266200398437573i
0.0297721414542479-0.0912659258579788i
0.0391507341552267-0.122495126862171i
0.0746572582694813-0.102566312487078i
0.142501394819389-0.110711608005123i
0.149809107187544-0.0598912612372938i
0.104166510260686-0.0266784289925905i
0.0485873916631674-0.0105170110711345i
0.0130255745811216-0.024340092845086i
0.00434459458472993-0.0945151043301038i
0.0709139781562848-0.0887169070004651i
0.147505637428093-0.0875870082587316i
0.171348019873553-0.0617946975399169i
0.118252807372512-0.0305975756856523i
0.0348934673709343-0.0204416947292119i
0.0211622922216741-0.00846101879108486i
0.00660915771689581-0.0981533401313732i
0.0375884506953145-0.118733000197624i
0.0763501961164648-0.0764073664767951i
0.112073134219384-0.098560461132563i
0.113503262232553-0.0500399095708464i
0.0492135164699197+0.014559450317784i
0.0603740313797974-0.0421413479411834i
0.00970128211896586-0.103610805218797i
0.00931233801007021-0.101628093401205i
0.0846892857921627-0.146329770319249i
0.133852946633567-0.13687169093625i
0.144793008296298-0.0787353316231382i
0.0779771361711373-0.0558799259709503i
0.0590967199277818-0.0404318360321167i
0.0387992787655978-0.0709749545112187i
0.0468334783041047-0.112949808001453i
0.0962222395449715-0.119689143815197i
0.118851954971154-0.0788511847412328i
0.152716087448654-0.0251502813868354i
0.10946230100493+0.00846692966041889i
0.0403131883676742+0.011274381782773i
0.0246953904186831+0.0238756545010112i
-0.0239039992901663-0.0337070359388389i
-0.0277228049795534-0.122259202216502i
0.0168136083925074-0.105704797005597i
0.0575292433369951-0.0762310485626055i
0.0768969341208445-0.0655078009294288i
0.0385219440814958-0.0686724547737247i
0.0378042786650478-0.0844798896495071i
0.0390489395064467-0.104239610129886i
0.0208415968396741-0.149236967486066i
0.0976659671801049-0.179450434817655i
0.174643265641278-0.143510551628149i
0.180428232380129-0.0657753400312692i
0.168344345071354+0.0137340698930939i
0.148442012259311+0.0187475828753128i
0.0952765822885031-0.0174333283075457i
0.0580970284087335-0.0381827159723531i
0.0774837335128857-0.042336746077806i
0.0578488100816618-0.044841228183607i
0.0537173802316075-0.013840578140013i
0.0703707529457051+0.0457469700866653i
0.00944733007483164+0.00234240700040062i
-0.0623899772976913-0.0228618916562674i
-0.0683174541090374-0.0781708113795767i
-0.0151950295379366-0.169272806244254i
0.0268742748398322-0.194793898316262i
0.0953665448608736-0.192560056095803i
0.127341789326038-0.118827391186579i
0.0805008231593001-0.106821826658755i
0.10758866660586-0.115036929255302i
0.116708119665413-0.0938877919792073i
0.123507997460121-0.132993523512904i
0.155500633059041-0.111800962559464i
0.166118533889058-0.0498942848387266i
0.172413076512587-0.00928980409053097i
0.115903560443016+0.0504013422036781i
0.0783769509803601+0.0518659848956773i
0.0514014613170463+0.00873419153061463i
0.00738473508552414-0.0199672357688331i
0.00747463235223042-0.0505327837979603i
0.0140743636760171-0.0614308890574686i
0.027099652483713-0.0609436284532862i
0.043314425698712-0.0431932869828593i
-0.0220080886642083-0.0571026151387057i
-0.043599948263427-0.0923582551425401i
0.0173273865504641-0.106512175142348i
0.0280217310314094-0.174107786841171i
0.085681439151023-0.157212044416104i
0.145827367172385-0.139627358548828i
0.119987603412262-0.118745002763865i
0.115271614463401-0.0101506685275213i
0.10943300709317-0.0246078045548897i
0.0821226989277835-0.0453726352574794i
0.0546104664919023-0.0377151934198257i
0.0562174015459667-0.0580922189470457i
0.0980307322384567-0.0473401196679751i
0.135741443845575-0.0346282022397326i
0.10028597482588-0.0152270985230698i
-0.000284710409493718-0.0101324573925759i
-0.0124256171914198-0.0264556754679478i
0.0140541607331171-0.0824362617825385i
0.0279637069891758-0.142153642075263i
0.0605147868442916-0.118254249332058i
0.108798489814573-0.117854523896039i
0.115791058793474-0.106532150184124i
0.0705166454029656-0.044874268410317i
0.0607797016750284-0.0545301257268802i
0.0705301125639493-0.100466023616029i
0.100867208807329-0.0788631135141153i
0.104848020905323-0.0561507397559015i
0.0894429675486212-0.0631217795395382i
0.0951294091541268-0.0215082631148773i
0.0635686312399572-0.00424804311667636i
0.0220494754623042+0.00628973737818227i
0.00537897012263324-0.0236595726468015i
-0.0178754567275408-0.0726547600323689i
-0.0249230798107828-0.0907031508825572i
0.0563894543843131-0.0865418063020588i
0.0923484554852983-0.0710598576529853i
0.0586089806506774-0.0670460793186252i
0.0610623679515015-0.0380994230717226i
0.000565423889725279-0.0765757130104074i
-0.0100509278444811-0.0991870846512137i
0.0731762871359112-0.123156975953702i
0.121878403963045-0.143453906458069i
0.106925770633339-0.0991782686425278i
0.127850331974504-0.0520106874964234i
0.108631150390978-0.024824379927601i
0.0197827452391775-0.0573311066199594i
0.0526149705713294-0.0696274822936685i
0.0313823042839989-0.0577113580713139i
0.0365547568439971-0.0812234927563031i
0.1187868777273-0.108205982129953i
0.104018788722001-0.0938227565893422i
0.0716192019760371-0.0826590901564946i
0.0634681510349519-0.0541196195394686i
0.0451606233711506-0.0417890427348757i
0.0347283195805454-0.0752403757575073i
0.0572157350808853-0.0781528423391141i
0.065221476084527-0.0825988882782756i
0.07746898442766-0.0892753863365789i
0.0662577873862041-0.0422917796955674i
0.0372130178585393-0.00846752889377299i
0.0254118668969958-0.0448373292060154i
0.0173163113760461-0.0705036947881013i
0.00708186101618063-0.0634934960479002i
0.0477987875979567-0.103898230956359i
0.0656707746640918-0.120845378004545i
0.0581659391286385-0.0645074670655181i
0.0658284988886779-0.0802209050505251i
0.0254540193955658-0.118041258737414i
0.0338174086425852-0.0982492886947921i
0.0512815384668228-0.119348452636759i
0.0931423539053606-0.129306927694445i
0.0947761004719023-0.0810622327572459i
0.0818730585333954-0.0930598646317123i
0.112536085125327-0.0567078010715523i
0.0995421171297406-0.0250083871131538i
0.0565454123744254-0.0725632557297452i
0.0258504904966443-0.0385021848886402i
0.0637332154792515-0.0540569447914131i
0.0583221880631642-0.0730552843423243i
0.0594090016082463-0.0567332660648131i
0.0473037336914107-0.0561462471564626i
-0.00584966870498986-0.0504980520068634i
0.0162042534179684-0.076466179134682i
0.049246108497371-0.0644800026185684i
0.0495911459820717-0.0995764086769651i
0.0748547901287331-0.126358218311912i
0.084676428699756-0.0905939306481095i
0.0611110524380878-0.0809792280237824i
0.0891407195372741-0.0611487870806759i
0.0896221672711418-0.0572592634505024i
0.0694715899329125-0.0367500993643694i
0.0553784745117144-0.0486535452327551i
0.0469128107989246-0.0832829823738835i
0.0481470029811942-0.0528206569382574i
0.0337860852314361-0.0353223138713673i
0.0452643530973507-0.0319150681930018i
0.00380602152474392-0.0637491602323107i
-0.00256008377960043-0.0811328008532644i
0.0117878415184859-0.0921998722450678i
0.00438831745299654-0.138397333265561i
0.05642295400224-0.146342561326653i
0.0781210977169502-0.134958131530121i
0.0903170501835504-0.114174738187995i
0.109437670161194-0.0906784555883195i
0.103925346130814-0.0882674939863484i
0.103302998817345-0.0961241433657988i
0.123966849428211-0.107605090320234i
0.107140578334392-0.0804157220365448i
0.104641912341116-0.0521309002479276i
0.0952847586435003-0.0406535510158824i
0.0818551457904124-0.0118478573749391i
0.0803276275492737-0.00364581375554471i
0.0254554374793723+0.0191879503062832i
0.0154325688715214-0.0160533971195812i
0.0316702597162917-0.0446773542632683i
0.014790989569736-0.0422772814207081i
0.0249968458764341-0.0736254439222986i
0.0362040552652172-0.0826652336707299i
0.0108850470481667-0.110272537324691i
0.00353423902685182-0.110819618078422i
0.0251623301628078-0.116302602463132i
0.042681179340536-0.136750979845915i
0.0639587239431589-0.137393320778724i
0.100380195152922-0.11629395224333i
0.080058493830421-0.0785837638458601i
0.0969571104580619-0.0873073836860072i
0.078599422031506-0.0602679708353141i
0.04850759710816-0.0402601347933426i
0.0760437535198708-0.0830467320018583i
0.0572440059425963-0.0930408387157518i
0.0623045046039188-0.0513617567665422i
0.0331708457207483-0.0359308846549385i
0.0305875060638951-0.055065320636675i
0.0347875077929867-0.0478841106174948i
0.037087963877462-0.0630509580674367i
0.0853526784279579-0.108846058799248i
0.0670570621896821-0.112201989887393i
0.051764222992116-0.086957846281011i
0.0648145086706735-0.0930531159697391i
0.0778781573663803-0.08110519955995i
0.113518351567886-0.0756197764379889i
0.0952441571389502-0.0547223643026306i
0.0590151369614043-0.05298574810534i
0.070570508415874-0.044715779831578i
0.0912503058498427-0.00615481354974567i
0.0482907059864026-0.064751718284638i
0.0200257439109366-0.0428442640049277i
0.0569658998998043-0.0372596459716802i
0.0491819944917702-0.0820107236248422i
0.0250755532512647-0.059879226090318i
0.0206758177861324-0.0789649644425399i
0.0620356792741285-0.0833170125408262i
0.0675819787262098-0.109567346730664i
0.0567276949087201-0.11135938986897i
0.0701489521547022-0.0732455142934657i
0.0656055927435179-0.0908549594485547i
0.0740703084459944-0.089804516627138i
0.0903407732733936-0.0739345414300751i
0.0784436349578022-0.0655463071957485i
0.0574395193879906-0.0616453033460605i
0.0755355688429036-0.0687401074037754i
0.0562139301445545-0.0418925704138239i
0.0650786823943075-0.0500876915018822i
0.0438646949802059-0.0620351340456921i
0.0355802409838056-0.05189261199636i
0.0396704272345878-0.0735834698607917i
0.016687060519401-0.0774033651334368i
0.0726722638033258-0.0909230494146488i
0.0280780170612821-0.100293390794584i
0.0372249967746427-0.110662375434294i
0.0905617997355879-0.108045207490442i
0.0798350377989405-0.0876205779540038i
0.100045659753344-0.0749677988643627i
0.0974792668540575-0.0795224420675501i
0.129611933064174-0.0828940325960531i
0.105365446222061-0.0527208492857492i
0.0830447755627432-0.0746160559178477i
0.100269843226353-0.0454864163839226i
0.0698604590291591+0.0185711582374946i
0.0919861733614055-0.00742989285005392i
0.0455242889108035-0.0182922141916268i
-0.0124828085550172-0.0372145429305648i
-0.0123025618405804-0.0435451604810647i
-0.0209331411182704-0.0723022423019951i
0.0341283968775469-0.113567861358377i
0.0433552667408345-0.0676462959730374i
0.0359471511172285-0.0838432241940645i
0.0513598381559279-0.0757516656358571i
0.0736951315481375-0.0864099393319677i
0.0926543055341181-0.112415418579562i
0.0557544614537731-0.0771496446094696i
0.0674959739942085-0.0971196886117544i
0.11862641479326-0.0496974127133123i
0.146231891765555-0.0338842961594035i
0.132731939294144-0.0609481031998647i
0.106689401307045-0.0383538670448323i
0.0825733942372809-0.0479125034221579i
0.074828419187291-0.0409383391297978i
0.0389983586125962-0.0376864102274522i
0.0248012321755732-0.051766717509091i
0.07864844756244-0.0435874846410111i
0.0542122364995328-0.0649899847304657i
0.053752599511461-0.0790713368026744i
0.0469994170717766-0.0915751530528918i
0.0283835287494464-0.0872008247312732i
0.0378584188920981-0.108772921042563i
0.0461075497693894-0.141843200529314i
0.104698317618648-0.102743086949409i
0.10007382947558-0.0863394993006945i
0.0821310372740861-0.0681872155940409i
0.0864144345118409-0.0487504209907926i
0.0815401929269696-0.0213234423265649i
0.0499916363755959-0.018107125127243i
0.0441802550250295-0.052891234811428i
0.0851051115873372-0.0374945318605373i
0.0924977829867522-0.0400079161404759i
0.0404997883579082-0.0639849924355707i
-0.00211815961764168-0.055475899278837i
0.0445117536870393-0.0651798047239884i
0.0428880443248497-0.0560675676334746i
0.0265849057618171-0.0872609581773195i
0.0546160384813015-0.140177349756507i
0.0713964088141184-0.0808335472359307i
0.0613810349760731-0.0739970896323281i
0.0672889988835597-0.0921750114814164i
0.0767262173158569-0.0681749748890602i
0.0602369910156014-0.091672392246643i
0.0811022898267027-0.0830717686678309i
0.0923782517796253-0.0689647554847065i
0.110214286249171-0.0855059076184429i
0.123315317169511-0.0621812744370646i
0.0977940605976319-0.0126154958857478i
0.0585754666848797-0.0126212667285881i
0.0282518220958569-0.0415729364099853i
0.0535739195521361-0.0448482948392658i
0.0260526637896259-0.0547902044562143i
0.0261932913162771-0.0573695042810823i
0.0801676658602294-0.0590911905409422i
0.0492835983442111-0.0410648643171944i
0.0483543690061778-0.00430500592675196i
0.0172306298687865-0.038350416023532i
-0.0123661572770725-0.084779606055239i
0.0380596985807523-0.0826474479172419i
0.0439478565217837-0.0940954899901213i
0.0399075463540137-0.100873447733095i
0.0591635173328694-0.0581624774757523i
0.0499518503169871-0.0478406387993229i
0.0448899797767917-0.0671332609166553i
0.0517175819998713-0.0649556238471452i
0.0803589635063684-0.080908249371757i
0.118626373397668-0.0904945213305168i
0.113073177902193-0.0735605222199278i
0.118401953496933-0.0843783905761778i
0.118490355481626-0.0717953328633947i
0.0909531718859171-0.0349877509697655i
0.0592720990348322-0.0700660925077166i
0.0562702916363615-0.0732752596424057i
0.0762358793529257-0.0371011718471734i
0.0867553795723507-0.048815452578354i
0.0859291732008388-0.0399158835639676i
0.0405404935742701+0.00549804722225621i
0.0381701096801206+0.0217280092102705i
0.00918052166099441-0.0193211734480763i
-0.0420444802413111-0.0465186763317862i
-0.00975249327445616-0.0637619048253797i
-0.00557887085877194-0.100812551026072i
0.0219049722405555-0.129223627974587i
0.0270112623348738-0.103585015264334i
0.0338125290296479-0.0828992691381479i
0.037310611132513-0.103972837458268i
0.0244932257217815-0.0979993629174473i
0.0649630335938731-0.133159503773693i
0.0643752294668335-0.12813547388423i
0.139620231479386-0.0980304725097014i
0.136404213081933-0.0992893394104266i
0.0977800713019542-0.060938692460664i
0.110454612131231-0.0258942483769866i
0.0635168308802927-0.00391054889289934i
0.0655480644883502-0.00929885227594494i
0.0310030692933791-0.0194565996408222i
0.0494802639617106-0.0374762212692043i
0.069240712650452-0.052838520426112i
0.0674287571345227-0.0335030171962951i
0.0552748523436412+0.0133252735867209i
-0.0318556486126602-0.0253389576311523i
-0.0323941855320401-0.0874833148220156i
-0.0214677084762454-0.0953758740505485i
-0.0042582413218565-0.134399022304358i
0.038431129539995-0.114774103015372i
0.0733013124740901-0.135402002474744i
0.114674348382596-0.115242513753379i
0.0854032747998479-0.050567704042775i
0.0479350343653571-0.0583063323442466i
0.0461769651946537-0.0558841889046179i
0.0659923440824854-0.075887799399445i
0.107399120664954-0.0599343156244512i
0.0900043937080766-0.0413825298436796i
0.0299171292905443-0.0161847087548893i
0.0164219525795678-0.0277650077724618i
0.00258487284551939-0.0287508799149443i
-0.00944803745963094-0.0434676144262801i
-0.00939434580925575-0.0880778697691729i
0.0150270535512106-0.0849356915131529i
0.0512884950789523-0.119744592465527i
0.0538052617938127-0.0670094899230961i
0.0671125688124905-0.0560314709511761i
0.0558535477460025-0.0578593351643785i
0.0407851581144498-0.0469020981887279i
0.0502715973920629-0.131953190082793i
0.0965885040917142-0.126676010848267i
0.110082702471243-0.0891323830507904i
0.119630102962709-0.0521922088692568i
0.134460629845079-0.0366614319918253i
0.0549824279357908+0.00851466849288644i
0.0268408808182948+0.0174908619091678i
-0.00196729398609632-0.0315907544701328i
-0.00597752639182371-0.0345083871028294i
0.0339345670921562-0.0885331764268448i
0.0472215628399433-0.0821706035450784i
0.0706476855369589-0.0428064840603071i
-0.00194847458308365-0.0439407010263157i
-0.0290320843947528-0.0550712338805178i
-0.0216332375931673-0.0662493562340053i
-0.0221999098751277-0.111283631475063i
0.0432733560305337-0.17456286403055i
0.0853939515122468-0.139055920939208i
0.111432683526134-0.10814476626081i
0.103325014567862-0.0794560705138323i
0.0721801363961197-0.0409263841180305i
0.0639274266639943-0.0798179824329954i
0.0830857847702117-0.0751853273459439i
0.0755128709670057-0.0760381106507925i
0.107775730905866-0.072625335528246i
0.149672309564467-0.0249391263370246i
0.0998905199046477-0.0109314379146497i
0.0732832554681162+0.0129635436465906i
0.0176226143312144+0.0185350809244183i
-0.0175559894654168-0.0390645077543617i
0.0134342361840803-0.103072687425468i
0.0363289156173883-0.103714641999801i
0.0589437783433095-0.0923841216115688i
0.0337241401743565-0.0628104969324254i
0.0223025738900595-0.0463058992947669i
-0.0113398552206757-0.0639217555992291i
-0.0234996807196376-0.0930612458036287i
0.0474681589248702-0.133240673352202i
0.0673081469926462-0.153448881478943i
0.0917182461135768-0.123405707584658i
0.125750667516145-0.0651193844187251i
0.0946850779179476-0.0645493315878141i
0.0566493386992306-0.0461602110144088i
0.0429758377822784-0.0481341810216898i
0.0322717554198254-0.0898709076071666i
0.0526864803381264-0.0976591119718029i
0.11384699025613-0.0846832675327475i
0.134297236934892-0.0444849861266606i
0.121988477097498-0.0332470494246601i
0.0741859420171239-0.0248685675206083i
0.0187535654529363+0.00778152293685943i
0.00769014256614757-0.0198090891430328i
-0.00571287413012362-0.0641451659787362i
0.0228115660831708-0.0868511261791169i
0.0335834660492524-0.087234695779181i
0.0603159768366437-0.0369084291013789i
0.0494211826785143-0.023085915363135i
-0.0181748466292044-0.0568386324612789i
0.0132216094418624-0.103419846519166i
-0.011369494231312-0.13128274246684i
0.00955953206425227-0.124401561576262i
0.0837192911478969-0.137437157575887i
0.0848178388065741-0.127058015702097i
0.100733570748962-0.0786937871049233i
0.0912046864302316-0.0309271214065834i
0.0567230793265735-0.0194373471536835i
0.037397995277249-0.0805670901949073i
0.0438223161517729-0.128293915151736i
0.069879568614889-0.110648190448456i
0.102618764445061-0.0602292908363128i
0.113838022165702-0.0362439074364719i
0.053330900488028+0.0135203413792588i
-0.0171165487835173+0.0216315412910638i
0.00486371652092049-0.0707161507576817i
0.00454059755579843-0.0833392240884614i
-0.0154584093386338-0.105298808235101i
0.0442506938211546-0.123241178868929i
0.0753223352935752-0.0924576460797247i
0.0480644185497537-0.0616412267314142i
0.0129658031807623-0.0319017693990328i
0.00653855214356434-0.0893302319593333i
0.0391127414375827-0.130139599265409i
0.0535813658903287-0.14130982305765i
0.0736847269687365-0.139253818520447i
0.129897342492909-0.0642574947546007i
0.106203416365581-0.018154570950633i
0.0512323263735834+0.0136628096332042i
0.0338162721401057+0.0279259968153871i
-0.00694081503174766-0.0353698232217323i
-0.0119728262937693-0.0932816105957866i
0.0357708658856297-0.107086640151137i
0.0813257780592361-0.0884834909088073i
0.0840004630394914-0.0474971348018308i
0.0423524564685997-0.000614851246024415i
-0.0156644720464482+0.0152840557909831i
-0.0185373893612154-0.0602876003396798i
-0.0112739422066485-0.129693996529896i
0.0295680024038633-0.118003586470657i
0.0924115483938457-0.115611404182106i
0.0952213831943356-0.0839338191697753i
0.0994755850352086-0.0402197236681696i
0.0604095051642436-0.0184509552474601i
0.0449631968422157-0.0567680690093551i
0.0350526044311754-0.0896061765048171i
0.0576409505974774-0.0844146462679429i
0.0914574922212378-0.0869636519230549i
0.111026070565512-0.0498092451715854i
0.130974292717254+0.00511350261133073i
0.0417459854458741+0.0506467138972658i
-0.00642608352291186-0.0259667031250455i
-0.0146814914279316-0.0758271797694963i
0.000950386507184806-0.0950772048459224i
0.0639995353177197-0.113376821186946i
0.0747308206167535-0.0772463181724431i
0.0753971012095707-0.0687447957189975i
0.0778976041338886-0.0185953500841719i
0.0264992107099476-0.0701238677984647i
0.0346110553051616-0.0994010179467118i
0.0180586168349367-0.101938828527923i
0.0335181746821708-0.149229838314312i
0.163028316718377-0.109403954529269i
0.169407603317134-0.0924983197620248i
0.12185081590031-0.0280101349310201i
0.0538176713818851+0.0194679171611575i
0.00662481576649186-0.0110341265908462i
0.00224326986828679-0.0628438128536751i
0.0111634321944178-0.10993867983041i
0.0594718887838028-0.0878181809762225i
0.0610584330820161-0.0345833015926857i
0.0314825061564613-0.0016792008166218i
0.0192420384208903-0.00675393368003759i
-0.0212064952998661-0.0497136117703926i
-0.0510577865381997-0.100249168325291i
-0.029378906055037-0.139941799128062i
0.0363071903360242-0.148735097848262i
0.1115649217282-0.121320630623895i
0.107884658757273-0.0825145882268336i
0.0790541109651007-0.0497035418753447i
0.0475985035483668-0.0294395378613902i
0.0253709796367934-0.0375375413699021i
0.0350227303497967-0.0999454471760845i
0.0776021578366454-0.125296913921872i
0.113637280947371-0.127011518295006i
0.14440052210215-0.0676722100158691i
0.132696983547283-0.0101237150548492i
0.0447657997668202+0.00915515472498305i
-0.000793102010985989+0.0357943088800129i
-0.0351451770514314-0.0331029585961966i
0.00989442570886405-0.125513658079589i
0.0603025515175011-0.12578018635078i
0.0576519341350967-0.0829685916722269i
0.0961250460578531-0.0581838656148331i
0.0373635821005868-0.0121798217195657i
-0.011942015323783-0.0218750569257124i
-0.0083959037638156-0.0605363766190141i
-0.0174308884195339-0.127727957704216i
0.052038725920156-0.159346852606555i
0.133661887636149-0.128533331044582i
0.148079351359006-0.0790723936168608i
0.111036078781182-0.0302587450301245i
0.0829729377356523-0.0373146634673283i
0.0541807612759995-0.0594071604129522i
0.039386126274038-0.112762131220951i
0.0881597164008844-0.119454376436076i
0.127982954744261-0.0921516189468811i
0.148043498841264-0.0430360213510458i
0.148497816373132+0.0247981054933693i
0.0734233832937197+0.0589748598793026i
0.022013439984823+0.0417358994979631i
0.0233934897258388-0.00992150406359735i
0.00604684589462379-0.0698275632955901i
0.0315470548098767-0.116950509749358i
0.0863643543908689-0.0835298136405651i
0.103238256663768-0.0284667268592246i
0.0596062941037937-0.00624964533939285i
-0.0152295476366757-0.0119625452824931i
-0.0499427231573295-0.0651532825643364i
-0.0444511694423175-0.140759690474358i
0.0118506291037501-0.172303220531979i
0.13096375866341-0.157727183461471i
0.113903564639156-0.0938463173919364i
0.0583623554057604-0.0169942642866464i
0.0819368083885862-0.00494784601469272i
-0.00770699348283144-0.0433552749744507i
-0.0116430206766566-0.101222546564495i
0.0714696618732599-0.137817638822728i
0.103607992367292-0.113828840673031i
0.131210484296991-0.069465745666617i
0.120548123757924-0.0224973032180047i
0.0707675910481444+0.00993332177220444i
-0.00349043095843621-0.00506297670578849i
-0.0157683111354924-0.0716577420053539i
-0.018670787408566-0.120438798260508i
0.0513653347992952-0.112941181763343i
0.109902228519687-0.0831913466210254i
0.100694914891227-0.0144509080005044i
0.126575023751727-0.0114601621095918i
0.0115332441793925-0.0249526927068482i
-0.0172354696706679-0.0601364634424647i
0.0409625075380531-0.103649945265043i
0.0355830151948849-0.102870999176313i
0.0852459604913578-0.130677734904973i
0.124985142726884-0.0345446372737212i
0.100937196013772+0.0336304184596512i
0.0493004863722679+0.0147310855032791i
0.00618637287312047-0.000833589043841818i
-0.0167757343015353-0.0890120193205789i
0.0111329235292413-0.11677244512912i
0.0628381994380336-0.127304981874006i
0.105955803372129-0.10128573568387i
0.0518514126150984-0.0265937788884959i
0.0400140406518284-0.00841583919764293i
0.0180417994418886-0.0185559736907085i
-0.0605064654496551-0.106213645159392i
0.00370452645877109-0.133517731521406i
0.0687050265963673-0.16014251427761i
0.114597407951829-0.159476261061653i
0.128415919900392-0.045253432879724i
0.0771972532928535-0.0138939765491963i
0.0130355755417233+0.00672006705080485i
0.0068318021396741-0.0129462517164086i
0.0375393360641194-0.0985448718291347i
0.0528829113419855-0.147889542295981i
0.0941765890829041-0.132719078701098i
0.108185903873092-0.0627623578509179i
0.0611279394367701-0.00385212704530555i
0.0123620453195901+0.00688250672525173i
-0.0224606019195524-0.00400536380468887i
-0.0594101073224102-0.0787519092035789i
-0.00347782167275091-0.140515776618472i
0.0510496564626151-0.114639762973769i
0.0863013511099325-0.123541357611861i
0.0944815473914462-0.0667841514171618i
0.0524192437511187-0.020127474028543i
0.0155280517699883-0.0434032148033407i
-0.0422454494432092-0.0566227546914502i
-0.0246527690717447-0.143622213001284i
0.0682486458283164-0.147465473703743i
0.129978339903605-0.11842519792623i
0.137883533820273-0.076069008888338i
0.118968319181+0.00762141064326602i
0.0494373900329322+0.017233347234544i
-0.00622744697870494-0.0116988344881762i
-0.0129877651832891-0.0977602742398054i
0.0333569713367366-0.113891801374564i
0.0962115898728774-0.102568107444423i
0.120236487231817-0.0596762854416185i
0.0925670876483547+0.00114406213718129i
0.0427279625658634+0.0107896877242191i
-0.0211003575794876+0.0102997058823615i
-0.0619863318398207-0.0790453834652121i
-0.0190010332703686-0.147743176670811i
0.0559944299977448-0.162266753881612i
0.113084780401584-0.104756688116098i
0.0878358657751922-0.0245182512696871i
0.0650090784368694-0.0096811553290683i
0.00560314854376508-0.0293978561236302i
-0.0491883519837117-0.0785356675976359i
-0.0232345156958689-0.116478898195429i
0.0350078735543793-0.152610570189426i
0.0956314967927052-0.139631481072705i
0.118749724368258-0.0954111914520934i
0.0848406929639866-0.0311034188164733i
-0.00215467994201108+0.0145166439789283i
-0.00984684053520003-0.0525449479930477i
-0.0108797433984072-0.126764385861535i
0.0293134036363293-0.144255171621694i
0.0989805988707166-0.136951716704441i
0.127508116050428-0.0970042117182607i
0.143448416090791-0.0416176336554543i
0.0751031211944429-0.0313369604934181i
0.0209759948293286-0.0405411460562154i
-0.00682022752311409-0.0736355637631656i
-0.0146262066330084-0.14463242077531i
0.0744007037703078-0.166655428287975i
0.134084661348042-0.104251721296354i
0.107610373067258-0.0453875158263943i
0.0938700827028188+0.00167418402428967i
0.0531280561283262+0.034063876219363i
-0.0327153500777202-0.0165498797957209i
-0.039627481860883-0.0831167359334957i
0.0189893370939907-0.114967081647623i
0.0712198184167062-0.126315591188267i
0.121186928035055-0.070411543731271i
0.080482159581084+0.0153492202582254i
0.00241228884134868+0.0180250753426156i
-0.0664565072074952-0.0171724644102557i
-0.0766829405624699-0.0947613888769583i
-0.010588243217427-0.176591345948702i
0.043237536602474-0.126764077422069i
0.13058269643667-0.0682719678286048i
0.143075378147346-0.0463401664464482i
0.0637991522211065+0.00766233391731668i
-0.0453676826131474-0.00506946691073281i
-0.0638974648297228-0.0704549903797088i
0.00625270372213626-0.151614004666766i
0.043931163856871-0.143261778742629i
0.112318145308529-0.0840345645333387i
0.0945750183808384-0.0413703714607035i
0.0566165908485906+0.0406201673600866i
-0.00212318820790658+0.00975460966359338i
-0.0632889966377805-0.0520743409191183i
-0.00274199996262692-0.116444905401409i
0.0214547291644438-0.168821599209479i
0.0665966542909603-0.152986389608581i
0.137782013419251-0.0951064190553796i
0.12735438722274-0.0250656334971544i
0.0425520679587327-0.00552590856199093i
0.00219805514013618-0.0171777401284037i
0.00481325687043364-0.119562157311387i
0.00861115341463586-0.164962510421128i
0.0966638715572354-0.113549870795208i
0.146566503458884-0.0975574578113751i
0.127116981531359-0.0450409305287574i
0.0900782442185427+0.0272524090428863i
-0.0059874723824628+0.0221336798073289i
-0.0553861294321378-0.0641674302772759i
-0.00187324361587208-0.118670448950367i
0.062232949010426-0.128876076386237i
0.0912830169566853-0.116188773760065i
0.0942234303676088-0.0666349702675516i
0.083075616064222-0.0379122010105396i
0.00741729620075454+0.00155315170845169i
-0.0524583380336582-0.0220494220127116i
-0.0265794429779399-0.111815804778673i
0.0233001737561886-0.158755322453189i
0.10305373777531-0.115838238422205i
0.158886374923353-0.0680549359572162i
0.128983230441188-0.0365774955718519i
0.0760672257044057+0.0473222242826821i
-0.010117210498445+0.0264688986365871i
-0.045654153299968-0.0697834209720709i
0.0329606563826705-0.113255126516417i
0.071182616375525-0.114901767354989i
0.125815368399792-0.0908276978018818i
0.123230870913944-0.0283788055420056i
0.0422308679168728+0.0296790871180543i
-0.00236890720859213+0.00763509856538059i
-0.0830529393529015-0.0362234691833616i
-0.0636494614453805-0.120999659703347i
0.011701020229086-0.206325388954051i
0.0406142306678872-0.161049495250179i
0.0979126673382558-0.0845461107244911i
0.0676085705280121-0.00307384608311707i
-0.00388870951515732-0.0416440832936682i
-0.00692783021098649-0.128110162303996i
-0.0222435399221871-0.130764531716403i
0.0152576978853976-0.173088807087853i
0.143342318798929-0.159054720662944i
0.159102275536105-0.104827690445021i
0.141900480413925-0.0368398691563983i
0.104880830618296+0.019355195565658i
0.00863956409650564+0.0163692622058162i
-0.00784421286567855-0.035820145713953i
0.0073017911154711-0.0924582249444768i
0.0790898827508614-0.107111256451218i
0.106476891807885-0.0724009996727284i
0.0943110237002365+0.00463945549950866i
0.0702048422134108+0.0294556866352685i
0.0169633930648272+0.0228992129723613i
-0.0178133296715295-0.0366082851462594i
-0.0516289583260998-0.111269030625937i
0.0206698974213707-0.130142107989055i
0.0709322073388028-0.156462977038303i
0.0935347346172787-0.102069330517221i
0.1033462695464-0.0272197131221726i
0.0380946150686717-0.0296828759775583i
0.00102793255610598-0.0432349673580683i
-0.0174327777304636-0.0719529840522671i
0.0678440031519964-0.134207997922756i
0.131407920813714-0.135299802544875i
0.131301285699402-0.0701617173533915i
0.120267244346651+0.000290447734725533i
0.0440477219363757+0.0561914495402328i
0.00278094781101557+0.0283318492346612i
-0.0441539404131091-0.0353162254309587i
-0.0420185138701871-0.1046642730352i
0.0139410525111169-0.128341920373363i
0.0728828297256078-0.110631972062734i
0.0946341771613443-0.0616694376652603i
0.0290297697175513-0.00896025277286661i
-0.0253845297597678-0.0354933650623982i
-0.0414129469713307-0.07976720534108i
-0.0222340431325191-0.118879568447624i
0.0189794726152944-0.181541897313581i
0.0850245673908199-0.185357145300027i
0.13372962885054-0.0993298664288467i
0.104469270302502-0.0477685315185158i
0.0224897657316125-0.00306784210503585i
-0.0238068985363365-0.0219723036249003i
0.000233830144308525-0.102610793510096i
0.023069613032772-0.137267522178425i
0.0842515805495372-0.123471228315923i
0.122984734055127-0.0978575331283895i
0.106071557490174-0.0383854084179949i
0.0789607928648443+0.0521991468743362i
0.00480251104765285+0.0166841559915157i
-0.0281040470450849-0.039759064197554i
-0.0172409460946717-0.11050320260398i
0.0393513122756085-0.147272290191758i
0.105941976941394-0.113804321269535i
0.104135782101457-0.0739399926463454i
0.0798387684811006+0.0078493642351613i
0.0136497583149176+0.0206726912138251i
-0.0476232610184879-0.00527876274371481i
-0.0238110786165086-0.102867035453883i
0.037174870228984-0.192393256944958i
0.0904792587624368-0.150840363247426i
0.106863537115198-0.0631968122878591i
0.0967748196877673+0.0077161799008843i
0.0646595820452408+0.0403654671841848i
-0.0127715855246651+0.036109639184505i
-0.0330170735207264-0.0182317652258941i
-0.00372762413213439-0.105223463159537i
0.0332595075411925-0.156113736835425i
0.115307452322311-0.0898656485295309i
0.140173650635256+0.0109160656202905i
0.0553029073796757+0.0163335292478212i
-0.0344782583751592-0.0124149729839467i
-0.0590530515854554-0.0596757440842556i
-0.0670721161860993-0.144427496776248i
0.000215017615988237-0.168385353397706i
0.114499252511932-0.136441823501419i
0.130335591620738-0.0937569045919029i
0.0800423614705154-0.0400666175465807i
0.0364379094651966-0.019822093316144i
-0.00330303126393078-0.0663043458411934i
0.00670573553394537-0.131056839733117i
0.0307895452645878-0.160526212596666i
0.071664411647503-0.146862042430961i
0.151054870291726-0.103549040716798i
0.125807618570958-0.0174660851169715i
0.0371456223631101+0.0390872753401721i
-0.0422815352464162-0.0118933895964251i
-0.04211189442983-0.0794356101153094i
-0.0120526683325163-0.13526000729215i
0.0582466206258168-0.136745626086518i
0.100257792022271-0.0756777617320934i
0.103444524203649-0.0256679091178348i
0.0799779242161052+0.013275821446774i
-0.0430785920244454+0.011207677911814i
-0.0570304234599308-0.0291925779682926i
-0.0506536376149275-0.0958429892564112i
0.0119011947462163-0.149831049946481i
0.107947606846443-0.143954181024797i
0.149178638625546-0.0793411756617297i
0.124103705846428-0.00617215782383524i
0.0234381470707398+0.0473611316553892i
0.00905105876198029+0.0358584950901618i
-0.00593157889807415-0.0481306983408209i
0.00635836892583838-0.109888041685496i
0.0609418834992515-0.103643922545715i
0.100358263415842-0.0365942458189462i
0.112621215723382-0.0181886257135035i
0.0603299351702942+0.0212319385436181i
0.0010789899555768+0.0422706219008962i
-0.069823235738679-0.0637991489893318i
-0.0331934827176168-0.105174210160623i
0.0466705787788051-0.105097395885407i
0.0771746507169534-0.107529306964326i
0.124503182051921-0.072968815343464i
0.0455910252590867-0.0243274240696399i
-0.0327281887175587+0.0203866601300769i
-0.0587248422679771-0.0421971192486251i
-0.0839529301857379-0.153809533737118i
-0.00724481132653527-0.162483929598049i
0.0679275146919201-0.160707387377636i
0.105228742122509-0.139592801943635i
0.0973276567951505-0.0465659528650272i
0.0262701048748016-0.00765620238662038i
-0.00534831980857545-0.0307026743128333i
0.00635376707872645-0.128063788666589i
0.0335783616124479-0.202455558861524i
0.0907195004263786-0.17448637010136i
0.160172010374939-0.0856452683673023i
0.157972931223346+0.00413543209890885i
0.0780640356414239+0.0171757542827905i
0.0137428764907658+0.0158181589085798i
-0.024389737413247-0.0255336515869818i
-0.0102506501987425-0.104456274757945i
0.0463949675763344-0.122884006569798i
0.113706258067401-0.0937322315630693i
0.130330522539017-0.0349626808840973i
0.065495814660511+0.0587074709318101i
-0.00269331454851478+0.0675567496777827i
-0.0498609499306134-0.00172045294867632i
-0.0720425505794276-0.0572492242080556i
-0.0281744439433823-0.149088003112959i
0.054632736003469-0.118956501573641i
0.0930473531316307-0.0306384534861011i
0.0625333687602611-0.0181797295574162i
-0.00454328239054791+0.015590189839248i
-0.0334940289323739-0.0207518349235724i
-0.03096622015982-0.0837338348151419i
-0.0194980099659716-0.170315620923284i
0.0632817355319275-0.203592475802042i
0.129474792485831-0.115976084657321i
0.108377464399219-0.047687158832518i
0.0638481539406915+0.0118993676561401i
0.0277198618435076+0.0142312908854896i
-0.0211376271963864-0.0407387559528774i
-0.0158913619914612-0.136315640678686i
0.0662723311273345-0.159864483352499i
0.102696981862574-0.0715089137612452i
0.118531442989259-0.0227810580718015i
0.085156678846048+0.00482483639437792i
0.00562227926774682+0.0242960710815394i
-0.0422471506938793-0.0193758129570155i
-0.0466480281997958-0.0978611547931441i
-0.023131524426763-0.1356165182683i
0.0491372074946002-0.148794079197487i
0.0848144647927072-0.0727008497821829i
0.0808678037157294+0.000184692857471946i
0.0476453472747044-0.0576469028588813i
-0.0432850443221223-0.0627472831814336i
-0.0475734527900445-0.0976964803668347i
-0.016095026015125-0.181825054853772i
0.0628842064542862-0.181316223770031i
0.138494786190771-0.15028981524229i
0.141893866928468-0.0577505664144492i
0.100684635497525+0.00843743926107825i
0.0458229050038397-0.0113807620370877i
0.0196728629398785-0.0220407783948049i
-0.013952430823529-0.0639347637675913i
0.0237141225427192-0.139139259729869i
0.10567438807181-0.0888823436850315i
0.124908322892728-0.00381192522997275i
0.094861555745784+0.0107239590966563i
-0.00123462103763811+0.0706342960267079i
-0.0801274057451728+0.0364385173136479i
-0.0526343238854331-0.0824570289132989i
0.005507650146127-0.126129508349981i
0.0608266164052222-0.117757232921576i
0.0809535597888603-0.0559263664182056i
0.0820968747329646-0.00068559278540297i
0.0337292399112009+0.0189232130971652i
-0.0566785037411657+0.00042294470781597i
-0.0773249488498926-0.0700215164848398i
-0.0369107527612869-0.163177464766512i
0.0417834986670937-0.188655517160853i
0.0962224296967409-0.127464207362797i
0.105031688975767-0.0742924504250178i
0.0468030899653695+0.00762843833936181i
-0.0338528570352976+0.0184640193787146i
-0.0426637426606253-0.0686136829775187i
-0.0562423230275904-0.127856901474981i
-0.0174531184596871-0.171288813577527i
0.0719151899524877-0.172867162988835i
0.112113555062321-0.117046208755623i
0.111216798523381-0.0394955271092192i
0.0454809478062777-0.0214983301149751i
-0.0188952171143889-0.0430994518147549i
-0.00694092527855666-0.102460804723747i
0.0496908887890807-0.179850959363676i
0.0994230682008212-0.173039110223997i
0.153699325401111-0.094450938181295i
0.174144676555053-0.0164412829035824i
0.103089745424628+0.0180124918769797i
0.0253322875283186+0.0110419171316986i
0.000159482599457132-0.03904835263249i
0.0217148593511621-0.072519805295481i
0.0773643638169599-0.0812781705049861i
0.119059310203278-0.098569949283962i
0.113310982912286-0.0293092132205083i
0.0524827582965659+0.0832339744994129i
-0.0293312882276886+0.074772993947725i
-0.0882987448052735-0.00831942128011129i
-0.0787956450100803-0.123583630330499i
-0.0184920824135969-0.192867321425288i
0.0712684956330359-0.157954275872477i
0.086226965117304-0.105664127546166i
0.0578042715174106-0.0476487223653178i
0.02894355852552-0.0326029013808537i
-0.0597385702039935-0.044041535066251i
-0.0205893171490153-0.0861888373998123i
0.0241793297996187-0.156237073121148i
0.0546910547774028-0.169459939016888i
0.145160199967196-0.138858349548892i
0.174504111408084-0.0468237660266996i
0.123121910880273+0.0442590366474019i
-0.00682346666449336+0.0165328175289893i
-0.04736725184183-0.010275852599465i
-0.0275061567747029-0.046092846167308i
0.0286792949557816-0.108044393603117i
0.110231571516942-0.0776901481838811i
0.0994828127062072-0.0328911483684813i
0.0522168200290269-0.00546648804051944i
-0.0107958990216224+0.00929022092461476i
-0.0826479066725439-0.0342542410022346i
-0.0826779451177899-0.110651780187385i
0.0271621786039227-0.153697720254701i
0.0730735499157314-0.179476161411924i
0.115712019265603-0.11266987736688i
0.126626795828794-0.0349305893910997i
0.0391123387753713-0.0262612750530249i
-0.00185698998319622-0.0412613674499283i
-0.0342518565217103-0.0918918573846221i
0.00488583550435619-0.124689163255363i
0.0833300751971035-0.138759091831071i
0.169021249414502-0.11426290939997i
0.152632463296476-0.0586403956486018i
0.0821269822136495+0.0211401365783602i
0.0691842349172279+0.0315796058214554i
0.00690630042691254-0.00994738921311141i
-0.0110088468190484-0.0574631527171032i
0.037791598882664-0.0962325623480668i
0.117538436906987-0.0807075905821726i
0.143614536552476-0.0351835871795918i
0.0743160724188347+0.0417121983235259i
0.0280627230970767+0.0605306599251353i
-0.00943844866092107+0.0107032542055593i
-0.0680067411926288-0.0322575779880669i
-0.0505683124263053-0.0874164744401268i
0.0229523832503274-0.126380633321567i
0.0791645721821697-0.092651780589143i
0.107992431418952-0.0269178332799361i
0.0382670419456195+0.0123663697598345i
-0.0563809133570213-0.0374663318664181i
-0.0698613432583786-0.0951472977560487i
-0.028102987210971-0.160441884332498i
0.0333663139655578-0.190342224883935i
0.0924025608596979-0.143603386950408i
0.138926901108776-0.0811922657160608i
0.0926169781334799+0.0104847822813635i
0.0207709232195339-0.0101844460675909i
-0.0165247137946521-0.0670932335744217i
-0.0487289024719662-0.0884398683143596i
0.0370574196702339-0.132746190682163i
0.110058120231042-0.13600785342754i
0.102015479106727-0.0781308268839925i
0.106891836857267-0.00315086855072842i
0.0605257131527509+0.0372972276549426i
-0.0113881860017344-0.00272289430080581i
-0.0441794332371904-0.108019496006687i
0.000307554219745893-0.147559503780626i
0.0509346161377974-0.12479132753484i
0.0860216992119094-0.125715553049336i
0.0874739553331058-0.0492466073870355i
0.0695978863989276+0.0307206076870601i
0.0492545273510594-0.0128751382812832i
-0.0171624873884953-0.0809428094371728i
0.0156079148223536-0.141395755712759i
0.105911447457704-0.115647669345794i
0.134400248704128-0.0793537351264183i
0.139841892302263-0.0334726201511937i
0.116650694161589+0.0371450173829842i
0.0299220821089952+0.0594614654350424i
-0.0120831440063573+0.0248824466120047i
-0.0293552186563831-0.0860146145218105i
0.00840054469298603-0.118885941298407i
0.0961621237472527-0.124240346167575i
0.108708353940239-0.0615723763382087i
0.11153799106521+0.029310670881308i
0.0369114978353199+0.0206647932355371i
-0.0317713715719486-0.00804408255051336i
-0.0440017308201432-0.0818552679695675i
-0.0305245036062914-0.13429750994089i
0.0372618181200901-0.125100051782881i
0.117068191365075-0.0872710301482871i
0.128275115253234-0.050753887407203i
0.0590939543386866-0.00469525018596178i
0.021791587469199+0.0136902744064194i
-0.0306090963977804-0.0386128690058259i
-0.0546230530369806-0.0831186528081476i
0.0175676040019638-0.15196676885139i
0.0755104464268966-0.151913826431217i
0.0663413365893878-0.0553519680034148i
0.0506641890735466-0.00970843117904424i
0.0265426198855764+0.0281640490738351i
-0.0257381095176468-0.0367550015253167i
-0.0422187712911582-0.10945914556042i
0.00866849719416195-0.134662154718073i
0.0843287332891186-0.189105238562131i
0.130970180583016-0.110582442845602i
0.132544325497375-0.0405145117455423i
0.0832233461223533-0.00425823507757315i
-0.00773938070447531-0.00243168916334045i
-0.0327439548656193-0.105442594431358i
0.0219923822436246-0.118783686685386i
0.0624779542621268-0.0778659287214915i
0.118059569938727-0.0854088457527286i
0.116976689590997-0.0218036674639203i
0.0691982825010984+0.049324935243652i
0.0112994393589629+0.0416739828762107i
-0.0648762803157138-0.00421383697344881i
-0.0455221364258652-0.069954297203797i
0.00836627099471722-0.0719176636597148i
0.0627653401703583-0.0836426581263974i
0.106277740810129-0.0749475418035228i
0.0823731581259252+0.000320556261759476i
0.014219265157338+0.026534095154709i
-0.0362558816877754+0.00845757319780535i
-0.0466499379991385-0.052590464567022i
-0.0298848065084511-0.100352751683282i
0.0700699889389153-0.135714395380736i
0.10498909027541-0.0996237357529458i
0.0854896711951154-0.00815251450925526i
0.0662275758380949+0.0059515441509833i
-0.0411182453885318+0.0114797384242194i
-0.0715931258952611-0.0662582014104689i
-0.0452422225716021-0.142159694027084i
3.57400906017811e-05-0.158676810021027i
0.088015760129564-0.132560437561035i
0.0935086258643043-0.0349666950692721i
0.0417401229604041-0.0286658835839945i
0.00786112098705016-0.00494827340487588i
-0.0227548903821943-0.0497401533463446i
-0.0282727005664324-0.141184254521325i
0.0225665024442134-0.150978539954925i
0.0726763741722839-0.144303296039455i
0.123573915995851-0.06523368008543i
0.0813985160503397-0.017991520172315i
0.0174877622267478+0.0384777161775778i
0.0019688735861604-0.00938919697551618i
-0.0742304554529388-0.0862215225030005i
-0.036016675821409-0.11146419623157i
0.0522697384722285-0.157205663078479i
0.0859751048532656-0.0734848192811016i
0.0845647932255519-0.0243223421158894i
0.0400484865155594+0.0195309370762235i
-0.0130125454659931+0.0209668681944171i
-0.054307273119333-0.0826894732033564i
-0.0088509675145709-0.141033353249355i
0.0722079149909085-0.164768916607399i
0.128174241034121-0.115085512574221i
0.133359153413079-0.0674848046867621i
0.0885800026807393+0.00250817487359067i
0.0269641629725142+0.0581670090581326i
-0.0080557582341233-0.00464023465798327i
0.0055847342655596-0.0569371625991585i
0.0314364588881908-0.0940779653810712i
0.0700836148917777-0.0844678739717486i
0.126077372990248-0.0481311436873882i
0.0651531608685008+0.00881722320063734i
-0.017562986270193+0.0631408530879413i
-0.0304765161556868-0.015079401577623i
-0.0821579344325025-0.0702070819242754i
-0.0354134940047173-0.100775257462515i
0.020214499084592-0.154838510757494i
0.0560292908086319-0.098073067541418i
0.116058929118404-0.0484164589065229i
0.0562740926174256-0.0394744550188688i
-0.0202444319234644-0.0198069329686698i
-0.0274554600312855-0.0780688240656905i
-0.0416665892189173-0.133779610704109i
0.0133205252441769-0.13429324674016i
0.0985607162849528-0.140483635815032i
0.123734168167835-0.0636025561941915i
0.108599805608093+0.0132504293741912i
0.00921866796577023-0.0328942183727122i
-0.0287485903474532-0.0410387770788922i
-0.00559096211583053-0.077414054711323i
0.0188318730901588-0.143168149200806i
0.079164866122204-0.122318309464079i
0.108158555480691-0.075031934192865i
0.0917433156403038-0.0163805766612673i
0.0767467939133283+0.0220160793316835i
0.0363358411825188+0.0416855132883744i
-0.0316766603126003-0.0453529731553727i
-0.00307731686220466-0.101662617046453i
0.0792032568483754-0.0861570122008925i
0.117933840762836-0.0735837812155877i
0.0982819500052662+0.00161427750814631i
0.0517710040190192+0.0379590435109127i
-0.0181551070930511+0.0469038801502215i
-0.0820936281382737-0.00979402840238496i
-0.0330713793510087-0.0967339627901715i
0.00855030361108431-0.109799613483689i
0.0454485306294214-0.122433451893261i
0.105481817226602-0.0604643709888903i
0.0654770449881411+0.0153313906635224i
0.0135540709415552-0.016867857627181i
-0.0484475605321077-0.0141198263577364i
-0.0769650702660043-0.0849727258395952i
0.0124963419224086-0.135063421808979i
0.0731332452292337-0.0896759178022846i
0.107773036554797-0.0764597740911275i
0.120820558791001-0.00587232371175533i
0.0570251612948761+0.0708701697112662i
-0.0367427629715084+0.059020445306879i
-0.079166792894778-0.0531672876571715i
-0.0577097332633682-0.117606077835992i
-0.0044811434675597-0.0926333030061757i
0.0744846426374809-0.0590866999960708i
0.0609296511437137-0.0565022133430347i
0.0228267173798466-0.00756014325959245i
-0.0301417814156248-0.0184808877552447i
-0.0886382921177467-0.0738701161253295i
-0.0605379574692498-0.100943817990471i
-0.00498916781871673-0.187074993172211i
0.0714702888144951-0.143303122917253i
0.122143326783787-0.0871084954335786i
0.113754799602401-0.0244673222182236i
0.0712540620227298+0.0202179687640799i
0.0189403122218071-0.0300334485131183i
-0.0112973606019731-0.0448391059136206i
0.037117131394112-0.112586462525367i
0.0739828080920751-0.124258699206048i
0.0844314375590198-0.0505399933205996i
0.100833675539682+0.020316284663115i
0.0402765803948983+0.0376797650513776i
-0.0249488057911273+0.00509711437791586i
-0.0538144042253426-0.0365980385932521i
-0.0252655747108189-0.121058055756477i
0.017478826530187-0.112510520045484i
0.0413707309805801-0.114170364235472i
0.105691099907686-0.0945138335460404i
0.0616120822722572-0.00691272422808952i
-0.0310281918821012-0.0186096145071253i
-0.0220606063664037-0.0573691166368346i
-0.00198502554691158-0.111838856321989i
0.0554169414470259-0.123263633889942i
0.101471997885189-0.0888801430567574i
0.1206553008647-0.0342083849722147i
0.110087733904354-0.00472301961220922i
0.0177075775468447+0.0167576418826126i
-0.0176519311848114+0.000281862525699751i
-0.0711508531651411-0.0740870408363408i
-0.0740572808288359-0.102416500430549i
0.0150156127120791-0.140834233212815i
0.0409837967445635-0.104084033050727i
0.0709912244464575-0.0383751342347928i
0.0198381321796419-0.0392183235690552i
-0.0280992594910321-0.0370000360651281i
-0.0303324729736577-0.0796187325480296i
-0.0349577009975106-0.124583044967378i
0.0587334644248556-0.133469898793718i
0.0988770457796471-0.133783025899279i
0.11738873231649-0.0948689064809321i
0.107242103248497-0.0344360723972154i
0.0361825951778532+0.00158203781102715i
0.00808042736840812-0.0465457517682408i
-0.0254973168904871-0.0539656418807284i
0.0214014580833926-0.0636014375924897i
0.0944751126639589-0.119351598269491i
0.0919381712565577-0.0619094579396043i
0.0777291398192527+0.014563171921526i
0.043505760271916+0.0201790129569596i
-0.0351767657892769-0.00370313595822822i
-0.0496728726830742-0.0535067023780927i
0.00335794993046208-0.118337021978163i
0.0237575301129233-0.143042077849181i
0.0735973919861109-0.128011007492413i
0.127112962006821-0.0376653230790291i
0.0551003898599451-0.0223691761970191i
0.00329242439778967-0.0245008706512389i
-0.00230339597493466-0.00427687174076861i
-0.0302729344545976-0.122738548909068i
0.0441546375919163-0.132951978435621i
0.0912879823248324-0.0771334609391191i
0.0928622696096453-0.0701832603374949i
0.0661745332446809+0.0138824927042878i
0.0260928791015699+0.0274658759785954i
0.00750049579017192-0.0507518807883129i
-0.0484754989143351-0.0760754970920931i
-0.0329781888004672-0.0998752955312822i
0.0571403081414746-0.103176992136809i
0.128169873903362-0.0700347932505516i
0.0884580058085159-0.0494996506017056i
0.0384116262806277-0.00735713257954181i
-0.00171248666757997-0.00670655789752576i
-0.0493328945524245-0.0627454790371702i
-0.0325734269432371-0.0770263624259055i
0.0162087584852298-0.0718124517100799i
0.0671229352456255-0.0577161481365749i
0.0456558778031773-0.0287720952370859i
0.0181962014742354-0.0244923483668409i
-0.0196535436954788-0.0290575299999608i
-0.0516054724011727-0.0198073286856741i
-0.0332029944783438-0.0956760364947447i
-0.0104826484477081-0.175796145362477i
0.0288110791101874-0.124713193204547i
0.0983807127950092-0.0691357377345255i
0.109789748748019-0.0424251759691794i
0.0268146463619537-0.00409211137415419i
-0.0146616529830373-0.0237235332654621i
-0.018750330787251-0.10001551326539i
0.0268374602645484-0.0964754792185192i
0.0917500641437037-0.109338929638881i
0.12007215036-0.0453999427151502i
0.142271061144654+0.0324842153756689i
0.0832450138239086-0.0180710930596743i
0.000943162863711717+0.0181828058390062i
-0.0402287779085317-0.0132320305969367i
-0.0647248405019136-0.0723296861956463i
-0.00164695800670603-0.111681282211674i
0.0413721993270895-0.111790976657338i
0.0496617262640085-0.0413920525055013i
0.0799431641143283-0.0115952704944751i
0.0452663891351084+0.006846684190723i
-0.00865736321924812-0.0734385133397713i
-0.0304164603727782-0.0869417808131424i
0.050820617714673-0.0791186906259649i
0.105385232650065-0.0912161469769431i
0.0947509002281043-0.0355135824776758i
0.122804343096079-0.0169338028718627i
0.046705930776451+0.0118843458697881i
-0.00477727484516972-0.010240242775191i
-0.0175449992435849-0.0419344953584205i
-0.0194950737510833-0.0844790758495132i
0.0189784964860354-0.0990045717888485i
0.0461091931134682-0.0768537692749449i
0.074309367112349-0.0548096241905175i
0.00609316276978254+0.00548773622110847i
-0.0200525153496411-0.0192640899978202i
-0.0324577987396315-0.0542424949625264i
-0.0652379911316491-0.123061963787724i
-0.00821663173039419-0.185783703686166i
0.0587348091499719-0.150881676963639i
0.0962520109910183-0.113152442589136i
0.0995112099673755-0.0466100954084924i
0.0545822988730992-0.0188126216952573i
0.031321854604862-0.0390635684559872i
0.0319330874899972-0.069988599186671i
0.0310320847137644-0.102024732878506i
0.100935448365836-0.0953046186380711i
0.105279938174436-0.0459188230000043i
0.0591909937126963+0.0119774666241182i
0.0469540010275887+0.0253679916063793i
-0.00981124978493579+0.00238604741044441i
-0.0403698251029219-0.0373737120050152i
-0.0191728814932153-0.0634849697674447i
0.0149097818339162-0.101546809921774i
0.0609634959954823-0.0911476687381633i
0.0817370548997163-0.0422061917788274i
0.0425675629165623-0.0227710968055092i
-0.000885056600042606-0.00702530518185528i
-0.0168620925673935-0.0615885393008282i
-0.00958059643955191-0.104848879421676i
0.0428582742359398-0.110996624323334i
0.0769603541830066-0.104172077259621i
0.0761137600478922-0.0449812205213817i
0.0960138032250794+0.0122532057334524i
0.039072710359675+0.0267403853807859i
-0.0390772571044861-0.0280677584200492i
-0.0202112132804864-0.04968401053213i
-0.00657120889923451-0.0777660846882011i
0.0234053150198669-0.112269024032472i
0.0669887340238121-0.0855435624388727i
0.0685869942530415-0.0153396337211504i
0.0428010417716684+0.00157089828372623i
0.0190391389768323-0.057747906310874i
-0.0151021780238339-0.0806613336779924i
-0.0116159255966376-0.141284761932269i
0.0555890046165026-0.128851115471319i
0.081779551400962-0.0925260308667926i
0.100280802998651-0.0330181378655041i
0.0771538653305537+0.022612205418825i
0.00349234181888915+0.00918698414257764i
-0.0153514376292077+0.0302652546963216i
-0.00419864578474623-0.0615930712381933i
-0.0140236694140541-0.1091386226118i
0.0273088074578775-0.0758190806627542i
0.067471337322909-0.0341133383332062i
0.0364348701369003+0.0056720272184032i
0.0182505060308506-0.00150314610427247i
-0.0176763804381108-0.0138207738781968i
-0.0396288601600407-0.0736489018908286i
0.0042090146873973-0.117635991244601i
0.0578753407894251-0.129279097473763i
0.0851503630514463-0.0846943189986027i
0.087028063305042-0.0461850872772148i
0.0502600305124614-0.0118859208664737i
-0.00951980121120744+0.0185882977379047i
-0.0273794477902683-0.0359766665956498i
0.0192688054911993-0.0750741860720727i
0.0539648807108634-0.0887234796417689i
0.0577919424297457-0.0822805677839817i
0.0511416515420697-0.027506984374978i
0.00795940608689587+0.024112942241875i
-0.00937449670068544-0.000874468245162555i
-0.0256842629573971-0.0461645759633078i
-0.00999090440857607-0.0937273070950472i
0.0145570132636147-0.111513652922234i
0.0652849263546915-0.0898960876797959i
0.133704267624955-0.0840805997606624i
0.0807610594532334-0.0374159649420184i
0.0172836524347003+0.0167298883934467i
0.00187380610290991+0.0280219201867892i
0.00312175900836936-0.0233679920101394i
0.00922640336187719-0.0635335814284337i
0.0404417308199486-0.0694131335905278i
0.073106689453132-0.0672559604426018i
0.0629413009043366-0.0337882199054057i
0.0175258765093096+0.0238747526998711i
-0.0585553991165916+0.0367963384490638i
-0.0737919244404841-0.0308734241929i
-0.0523663989631244-0.105668350033246i
-0.0492423437781522-0.126370457775913i
0.0258191162241536-0.0984138504504068i
0.0565768033312657-0.101175168610017i
0.0437714280945098-0.0614888873676243i
0.0212483528289683-0.0354903574660412i
-0.00553164213332056-0.0505599765035425i
0.0332757865822111-0.0725834169152567i
0.0374225826976034-0.112729586184825i
0.0973757642966925-0.0946575067980102i
0.118853890933089-0.0525299757615562i
0.0672964795552364+0.0137199300589988i
0.074055337124308+0.0278870496783014i
0.0339830456548871-0.0215861231407211i
-0.0313564000197387-0.0242910526010024i
-0.0322985505520201-0.0255206126114661i
0.0141160226424749-0.084642924811218i
0.03998225659273-0.0799760941437069i
0.0246079611572722-0.0303170490202004i
-0.0121823022161651-0.0237861941201724i
-0.0389102588877941-0.0188747304840675i
-0.0190060543925687-0.057660006100772i
-0.00918721689664668-0.104952604298422i
-0.00277838614253158-0.090720720193464i
0.0599119326632985-0.0947185145376072i
0.0867706572582139-0.059240558263508i
0.0805400851288838-0.0203836951839602i
0.0417287133715669-0.0369819864858982i
-0.00584766793566761-0.0284359692766975i
-0.00636250514933067-0.0743408611518156i
-0.0122965545401181-0.0833892519612772i
0.0164130399162892-0.0696767046904483i
0.0396674704261062-0.0780583517619775i
0.0512511971313343-0.0307745811080703i
0.0324400775568405+0.00935381657717472i
-0.0357958590077713+0.00236066938665932i
-0.0444496039235372-0.0485425203033451i
-0.0196165601850304-0.0735465308721685i
0.0127423613685752-0.120046641477425i
0.0451091216393613-0.133806027324483i
0.0573476074990988-0.0627443118344886i
0.0607392072685182-0.0191004114993491i
0.042326379588642-0.00923281305188921i
0.0103976017118499-0.0677748269110604i
-0.00290224383682395-0.0796861520771698i
0.0143388148770219-0.0431752600487839i
0.0615324525465607-0.076410919620269i
0.0709025900051279-0.0599109407429764i
0.0374882831327185+0.00468095902041952i
-0.00531450035646671+0.00619344431654244i
-0.0616289232781576-0.00385032956461321i
-0.0199713912357487-0.0214533061082284i
0.0249712447159613-0.0895712201629902i
0.0182247977363361-0.0902050694893367i
0.0774470906449038-0.0457112681545265i
0.0603426829275383-0.0216923382921558i
0.00681465635819013-0.00118636438684712i
-0.00686845389165322-0.0422260970062785i
-0.0221284767095732-0.0678306209124692i
-0.0189202545635905-0.10192896897068i
0.00768277277057547-0.109104364884963i
0.0682531724360974-0.0480683664088341i
0.0696186248408202-0.0445929776720508i
0.0642339038123256-0.0113580297470766i
0.051653716794027-0.0066277634643138i
-0.00674213190730406-0.0191077085724029i
-0.00601952660854988-0.0568355229279325i
0.0463334526302748-0.0735688680918793i
0.0661227300406352-0.0513560183979265i
0.0693627293337996-0.0468978066148297i
0.0692716070359516+0.0137578006482365i
0.023722259991119-0.0193226113984748i
0.000974276681979497-0.0325908275497662i
0.00042482052712299-0.0561273068334333i
0.00718822606354926-0.0779942358340113i
0.0339635602623184-0.0552847916815159i
0.0270504669079363-0.0828855985420396i
0.0222864477313053-0.0317104447322469i
-0.00925245321580824+0.0125621471362077i
-0.033960334214248-0.0117225226278688i
-0.0314463113301184-0.0365244441333854i
-0.0495305294663228-0.0919815027865748i
-0.00823422926006228-0.132964965245747i
0.00612867228595143-0.103401245385817i
0.0175990374291707-0.089557023929934i
0.0438482755390363-0.0640147556191948i
0.0065867162080803-0.0523958873353766i
0.00569354000531951-0.0648712879445293i
0.0379745947800658-0.0752083124149609i
0.0273066356868218-0.112596299889721i
0.0428595649559868-0.104763614018924i
0.110205399543852-0.0730408408026168i
0.107687753724681-0.0372820776113231i
0.0516944806310333-0.0023207656691659i
0.0278381524481137-0.0260309688765768i
-0.0173483092561806-0.0213984412319215i
-0.00986037934553941-0.0252550631165688i
0.0402412938546852-0.0556922486382635i
0.00410733369359963-0.0350529718421915i
0.0340178044529418-0.0171634421795939i
0.0151227291039643-0.0151834403181923i
-0.0376427652216305-0.0328844262307879i
-0.0168826830324375-0.0519341493550701i
-0.0602673253870597-0.0910249306994736i
-0.0208208650440996-0.120533809802586i
0.030714374419921-0.103512274839608i
0.0424420656462993-0.0654454444006431i
0.052600258666858-0.0437840012254972i
0.0287872236806095-0.0122986242066387i
0.0223309560452684-0.0191570346161148i
0.00651590239515838-0.0692191145689056i
0.0382395645297555-0.0768322448886305i
0.0506710369003865-0.0752605729938376i
0.0634251310135707-0.0279292544093006i
0.0763499156337576-0.00869340016539573i
0.0193417159859474+0.00797442200890986i
-0.00561325402382187+0.00613561044532183i
-0.00885215827420478-0.0718266636666581i
0.00534226803388407-0.0881295414127809i
0.0140419947155619-0.095367999402809i
0.0204624086237765-0.0950055234468364i
0.0475592454469396-0.0870937351625969i
0.0515239715201-0.086759143649753i
0.0536071194290303-0.0814127708107115i
0.014263284524023-0.0912666668105804i
0.0172513308894933-0.0753626271837979i
0.0738668138215455-0.0965353288642896i
0.0567957400850712-0.0900956556509076i
0.0857888705447141-0.0356636149939805i
0.0868055058004437-0.0102365181587566i
0.0394168085422259+0.025113796684611i
0.00618737454551028+0.0161727416578837i
-0.0261868484356141-0.0143285288602533i
-0.0192903456407664-0.0434620058347707i
-0.0257731909147981-0.0458111120319997i
0.013642402286862-0.0188969944092887i
0.0103011857570665-0.0364225548501535i
-0.0118073926887514-0.0412387260673129i
-0.00702808154056365-0.0445232844655528i
-0.0507335342623446-0.0625895140625082i
-0.0174166074960371-0.101032044769247i
0.0233230417182096-0.113700295399374i
0.048137679922608-0.104467785109267i
0.0858001078910803-0.110324194101033i
0.0617964931621958-0.0794756201599842i
0.0527336955291324-0.0289855058067486i
0.0277625290390692-0.0123319362344836i
0.0300622278831498-0.0373815061102432i
0.0709706425822274-0.0461290700599434i
0.0476014814269451-0.0601776378804475i
0.0341858807627921-0.0267527249999557i
0.035848523283953+0.00357793832796867i
0.00630719107995706+0.00078893175008489i
-0.0197599764651497+0.0141488458143244i
-0.00934192457859203-0.0274911881912351i
-0.0182625712336405-0.0724027576257975i
0.00636894852137683-0.065730848725477i
0.0322402400349959-0.0560097764628172i
0.0276541117555833-0.0840816208559701i
0.0256676634005119-0.0501464411447243i
-0.00759176667166248-0.0351751143929411i
-0.0101466596659917-0.0617163141861531i
-0.00991171564951871-0.0534188725630828i
0.031415073531985-0.0913316849587635i
0.0595023014817673-0.0956627339961212i
0.048448634851107-0.0650126804815579i
0.0610137553175374-0.0603186268136901i
0.00392933419240562-0.0257842268923237i
-0.0221898809151777-0.0261650792251005i
0.0214054469604367-0.0609476054001151i
0.0380930829916645-0.05071310591914i
0.031454747921317-0.0689466215747626i
0.0199532867530592-0.0899420777339508i
0.0347443931253319-0.045459526972706i
0.0233223518713721-0.00394355750550692i
-0.0437687372553879-0.0331664757984563i
-0.0246288231394727-0.0427947129049132i
0.00403773898285768-0.0474523822183869i
-0.00405725373755041-0.0726467079789887i
0.0651365328089596-0.0714760753687046i
0.0427900212846582-0.0419426969979624i
0.016095445084748-0.0397314531667098i
0.0309403536591903-0.0448991064451548i
0.00291685147535134-0.0125770816561422i
0.0397376354988004-0.0655602695472799i
0.0378131409021694-0.0957492825131886i
0.0552665829471576-0.0891432226324263i
0.0870569402839723-0.0660175457905431i
0.0589968457174911-0.0557230576116097i
0.0511781130779161-0.0383479147362394i
0.00794163889119502-0.0102387826078325i
0.0172641900737176-0.0502971891727711i
0.0496083829530007-0.0334010262141734i
0.0210995087413935-0.0420188737601653i
0.034150853645984-0.0483633670786139i
0.0279779082851868-0.0041520118764223i
-0.00333788422402639-0.00130740978410286i
0.00404724233116016-0.0521614058048723i
-0.0126009528531586-0.0606622491185191i
-0.0260635537690138-0.035817456967736i
0.00529924941399257-0.0756810071322732i
0.0167715901786545-0.0735712899821795i
0.00137798173651282-0.0765000002581071i
0.00564300611276336-0.0724094020106952i
0.0221278784071328-0.0485293531986083i
-0.0014223530038733-0.0774592441487988i
0.00072801080287195-0.0977335388845618i
0.0448328694356763-0.0801945697006203i
0.0729716506220574-0.0618020199165039i
0.100701165633441-0.0532203310092542i
0.0915828523235863-0.0128158731097306i
0.051374719043164-0.0165569684711877i
0.0520332195308109-0.0139379387796269i
0.0275658719995861-0.000950826725982779i
0.00956803420840678-0.0335952799943005i
0.0299869817244469-0.0322686798863253i
0.0215979675563652-0.0318090709806061i
0.0275711933442572-0.0132991490079503i
-0.0158301507864267-0.0141083100699921i
-0.0261637032974302-0.0639947076432522i
-0.0221484271322702-0.0493367491845297i
-0.0238357792385091-0.0445507721450496i
-0.00976960611168456-0.0830574315511619i
-0.0259998468254029-0.0852088326265046i
0.0617472941087473-0.0646885884495613i
0.053743949501785-0.0458332637329414i
0.0248490202060097-0.0799667828390279i
0.0579804707787183-0.0809931790305529i
0.0132755911098285-0.026720966680212i
0.0544501675451693-0.0880030880018142i
0.0651080282766694-0.0505405817658977i
0.0612152242410686-0.0016510827118425i
0.0428584288674266-0.0481251626129803i
0.0130486636861789-0.0293767838096299i
0.0226221546852932-0.0504900241151146i
-0.0242649556744715-0.0263984553019029i
-0.00784188633037239-0.0463467878213862i
0.00580800468088839-0.0371454653789269i
-0.00919315103522522-0.0206408815864488i
0.0229943268551257-0.0701802890998379i
0.0309571418116151-0.0359953944952048i
-0.0116643871656167-0.0449916623599513i
-0.00358775136008397-0.0681740705155915i
0.0451536097287044-0.049762859477527i
0.0480820868428554-0.0660444925037747i
0.0479759059338681-0.0815328663657743i
0.0536465128914259-0.0120754950122466i
0.0541187341632405-0.0123247389481331i
0.0230760901269453-0.0578585630770169i
0.00464353308203193-0.0202325995715248i
0.00941584286200919-0.0138983532336668i
-0.00172371431462925-0.0365235157048822i
0.0276674231084659-0.0231457014544012i
0.0145332539964712-0.0202032325668045i
0.0189528291920161-0.0493836743994385i
0.0231186273695532-0.0506031049058381i
-0.0135108958816701-0.0275907907692995i
0.00907841522436134-0.0146188059876699i
-0.017090580289448-0.043310412961736i
-0.00894423796563113-0.0668817026993701i
0.0208610869155107-0.0768763952033589i
0.0434897068202384-0.0641276381787288i
0.0359775353181204-0.0500864877291653i
0.00242915577529585-0.0415882194603693i
0.0580924846042822-0.0280632708687453i
0.0547901626383775-0.0766533268252973i
0.0375080998070827-0.0958500159670751i
0.048529057794245-0.0949394636096973i
0.069340125111917-0.0545851968361598i
0.0627267436451701-0.0152051971745968i
0.0167279422675803-0.0415163598540762i
0.0232048412477391-0.0358378468532044i
0.031622939883438-0.0261112765948992i
0.0316333965352432-0.029769695396722i
0.0274542535219068-0.0320070703010269i
0.0569065510573426-0.0335064264150506i
0.0268867095125846-0.033130939430609i
0.00469865245716021-0.019743967513415i
0.0474578867477327-0.0265881430676684i
0.0174723284059461-0.0449440133968566i
0.0162112916245088-0.0548574419744856i
0.0139606996823019-0.0863782820718643i
0.00179485100205416-0.0883928911768585i
0.0042579635736877-0.0508403201705188i
-0.00617853989127157-0.0596625718324671i
0.0283749826535406-0.0744441095386784i
0.0429319672694238-0.0835145961856323i
0.0193113243420719-0.103596312516481i
0.0147723675014107-0.0813865611437821i
0.0121164394343591-0.0437903241574387i
0.0340903851547495-0.0516366119399632i
0.0525010551836625-0.0811152397767825i
0.0245830745174593-0.0730456805286132i
0.0157749024618793-0.0503884140772248i
0.0431168260388033-0.0378015329420321i
0.0486391939849793-0.0417541090789804i
0.0139147624856401-0.0354196543147229i
0.029070101243927-0.0091017973812278i
0.0354418855381931-0.0247929130118489i
0.0067885702521578-0.0441827844398406i
0.0112003392251951-0.0240676315504073i
-0.00949761585184317-0.0607266330602791i
-0.0227488137906499-0.0590720073756722i
0.00527143352446446-0.00903093446872967i
0.0240503407257455-0.0377494865503364i
0.00276179144775266-0.0524162515863879i
-0.0134439831590405-0.0467103867613681i
0.0094066577597298-0.0587542578301498i
0.0153922811862196-0.034453272158541i
0.0152895631793491-0.0210965369699666i
0.0289942148278768-0.0455205180471335i
0.0410377244991882-0.0549692558949087i
0.0445455527492221-0.0719826928629209i
0.0123172224205695-0.0555248715376813i
0.0403148139317355-0.0256153585586041i
0.0604589785708933-0.0344477597437661i
-0.00305041351470584-0.00519091619537224i
0.0180606929011126-0.0307875313650724i
0.0523581396148339-0.0432022153276177i
0.0278572792430859+0.0142720798757247i
-0.00703063521301637-0.0537589160949995i
-0.0133404697327706-0.0623348746890109i
0.0431090809743139-0.00944604616812366i
0.016762129892533-0.0325094468964365i
-0.0214356590087442-0.039809014647751i
0.0275559455513538-0.041195101207458i
0.0222999218148801-0.0350150428673663i
0.00329201950362172-0.0523493340400178i
-0.0139480629777802-0.076001750111237i
-0.00523306850315672-0.0976755070025332i
0.0360233118406417-0.0654653055095344i
0.0123324765284778-0.0349517506145734i
0.0130251836603589-0.0435657967472739i
-0.0190311124969824-0.0358822859006922i
-0.0234022082505952-0.0487780034826905i
0.0415167771463631-0.0463537204718267i
0.021236911852811-0.04806405831286i
0.0283589246104126-0.0451253208016178i
0.0342545369918785-0.0294206221930051i
0.00737115478432628-0.0180266566744198i
0.0118554314309444-0.0463983474465473i
0.0244896887570408-0.0497877033650263i
0.0178947544473934-0.0564001359865309i
0.014353924502332-0.0879022735558577i
0.0316472585779836-0.0115474386165421i
0.00985520495540327-0.00814211035307241i
-0.0188212404304009-0.0542294683380709i
0.000167188539071612-0.0637390828933026i
0.0145196241760211-0.051078535311845i
-0.0298336565033553-0.0345913603881994i
-0.025829132080947-0.0680013770702778i
0.0110516762504935-0.0612701581100101i
-0.00571456835377764-0.0796118109578905i
0.0131207848614795-0.0462060319978439i
0.00970916466598078-0.0259390209699846i
-0.00881710767747214-0.0524239672785683i
0.0272808817437669-0.0423322518021065i
0.0276524186377425-0.0638492922274869i
0.022943036370792-0.0505447674379564i
0.0321147013693511-0.0611979745733191i
0.051523915923787-0.0262444090882616i
0.0320906310046376-0.0159274692997299i
0.00512986053251968-0.0433465249155358i
0.0180330267616769-0.0122067984829131i
0.00898439655653354-0.0429782039483358i
0.0299396817422631-0.0467713720487305i
0.0242695277512757-0.0493171214010889i
0.019946304187659-0.0265511152094407i
-0.00815476285334639+0.00842892703325062i
-0.0201895705889606-0.0215019994687906i
-0.000324418715583772-0.0442426964767377i
-0.0146305936767131-0.0383476203853261i
0.0169690902835072-0.0347521042121135i
0.00396311538514992-0.073635732580826i
0.0167592103210905-0.0557158402880886i
0.0262731753437624-0.0410265484815795i
0.0301788098950583-0.0503995843143731i
0.0249537646435473-0.0266257589012299i
0.0130657234748266-0.0318964922886917i
0.0406039538057349-0.0648508871042473i
0.00972637612752334-0.0471670380791823i
0.0222844833495462-0.0385370706617558i
0.034303565775017-0.0467734429442835i
0.0275173655035917+0.0112073891357852i
0.0106423805250044-0.0352001686314525i
-0.000250531727510768-0.0429614032539346i
-0.00896305051886699-0.0246531893707478i
-0.012958573057098-0.0737540858568931i
-0.00422845498858186-0.0674940868729892i
-0.0116907112219816-0.0534969113068648i
0.0495669441933276-0.0429058823760327i
0.034296758063101-0.0642239135353859i
-0.0123383792215038-0.0596157272068841i
-0.00389253485052294-0.0499594667154473i
-0.0165182098401739-0.0662958377916103i
0.0369144123731054-0.0899523387839052i
0.0721234222939135-0.0684927992742734i
0.0327692083209217-0.0395963963836936i
0.0333012339607517-0.027288313689479i
0.0489347741263558+0.00610018719356911i
0.0217381547081077-0.00356640415260004i
0.0241576272011515-0.0291920918968769i
0.0671040061772828-0.0380148163303164i
0.0440029281132283-0.0447387796533978i
0.0315746898668159-0.0382078625801703i
0.021951170663078+0.0186768262231458i
-0.0347041829846468-0.00136462069368407i
-0.00655321551231791-0.0301569577412097i
0.0120158907614631-0.0480081360641307i
-0.0348030538277557-0.0830611101559348i
-0.015430068558174-0.0602774892546027i
0.024596168031122-0.0781915867926424i
0.0319468010272786-0.0304133328220159i
0.0206314877182119-0.00726377896140928i
-0.0100943022410161-0.0308683179154029i
0.0018777429277928-0.0519697473514717i
0.0186124304631475-0.0927960687432009i
0.0203509937227249-0.0760575893403121i
0.024521236697779-0.0843629583029193i
0.0467585073559843-0.0779018754216104i
0.0651494948461862-0.0387516080736985i
0.0352627585308286-0.0087424778071734i
0.0216499793213025-0.0263641379633337i
0.0154946465357819-0.0560821962493465i
0.0159537483163878-0.05537726166426i
0.0251301806565777-0.07318124895581i
0.0290104279633267-0.0356369519549156i
0.013518169976981-0.0048733102095073i
0.00734245241177639-0.023100030223991i
0.00605429646676278-0.0273657127072591i
-0.047582174834003-0.0324901485182453i
-0.00810905273055936-0.0440161858222758i
0.0192796975416726-0.0878590274962555i
0.0175462143972584-0.0829819626758003i
0.0503172275091288-0.0382387434837347i
0.0218047186733278-0.0151404397803253i
0.0200786697683316-0.00775756926663611i
-0.00475705864988615-0.0418866673875089i
0.0202927728124823-0.0481358500274871i
0.0112773919307791-0.0646539320504861i
0.0170436135384334-0.0654584530115253i
0.0421340097864325+0.0146117872335206i
-0.00654916078911165+0.0125786225938204i
-0.00221111965204873-0.00949098855979858i
-0.0445126463231497-0.0213658321360846i
-0.0508557134864535-0.060429358011403i
-0.00615222096495023-0.0693155824797439i
0.0083643030164867-0.0818943227696632i
0.00629210577118035-0.0583819045704064i
0.0103963229937715-0.0488022657577191i
0.00567293891025011-0.0428568650632006i
-0.0133938828045306-0.027730382360178i
-0.031254512717408-0.0361513186092088i
-0.0157303396887837-0.0595756618996008i
0.0134276756283964-0.0839157587689954i
0.0164647398150757-0.0631520881538789i
0.0172364105785682-0.0391245748042647i
0.0411348000342809-0.0219531703113639i
0.0413923258901529-0.0237787066752083i
0.00280461010614555-0.0379824602791953i
0.00904719583475299-0.0450213515441576i
0.0297884121259775-0.0494344348788157i
0.0593645949824525-0.0421391505422794i
0.0718238099312702-0.0189644533486002i
0.0650388641804654+0.0186469667720632i
0.0323999942463292+0.0232365282530264i
-0.0202364922006332-0.0189595138721444i
-0.0241539129657912-0.032750748418546i
-0.0144439892510169-0.0210572881848131i
-0.0122214230425714-0.0300866145997443i
0.00159734942741707-0.0398013736303087i
0.0291803030667661-0.0212747840353994i
0.0118968425010524-0.00667891694764416i
-0.0481573233318293-0.0312482064087039i
-0.0442478954910163-0.0563081077568454i
-0.0217795318061332-0.0838761913583828i
0.0031401647132813-0.102178369718068i
0.064099808601375-0.0819135696537885i
0.0692462538266451-0.0364019419856105i
0.0464249045825572-0.0480826403733612i
0.0503072599550853-0.0816843931342061i
0.0154866755786017-0.0501544350135144i
0.0111221776565449-0.0485694034324862i
0.061555144782235-0.0823195749456374i
0.0720692019945123-0.0779563088344753i
0.0886337367200775-0.0238534089459868i
0.0592037038605583-0.00717448781548866i
0.00336567280686235+0.0205992058389211i
-0.000436974689055284+0.027097437173613i
-0.0174322729769136-0.0368961773338734i
0.0237267295056917-0.0498731893756456i
0.0374602905145133-0.0666792721801332i
0.0367648955576825-0.0469484076101511i
0.059313895676526-0.0101021937882389i
-0.0259047632956008-0.00788091996084616i
-0.025619594301201-0.00480183851848607i
-0.0437421196122687-0.0294685360791761i
-0.0539401857620651-0.0736537126829563i
0.0156791573734651-0.0895219740567297i
0.0074032464168826-0.0664094605062964i
0.0448600550857445-0.024189368664631i
0.0218993540949015-0.0352495373558634i
-0.00281862088152589-0.0356787522172307i
-0.0052861687892638-0.00579443968188428i
-0.0273456378549311-0.0729090272808322i
-0.00265396398432453-0.096281884134715i
-0.00746916535434239-0.0796848900718931i
0.0364140267343825-0.0617589997633708i
0.0699734436887124-0.0218351468718122i
0.0363629903760678-0.0253609258568071i
0.0108360815767438-0.0210388292267953i
-0.00921591708189233-0.0496246142518407i
0.0116583162865936-0.0694566312126812i
0.0764740270651587-0.0771034895888199i
0.0644891598120785-0.066302412852237i
0.0306981744185442+0.0121486510393672i
0.0369974593198106+0.0018316311542101i
-0.0182196295043114-0.0315077259043881i
-0.0343812801730907-0.0266294822898856i
0.00334248390814737-0.0454297545346833i
-0.00935054482294968-0.0608250124661331i
0.0192700610448081-0.0337537600500468i
0.0574674562000457-0.0175998294180296i
0.0359420410084159-0.00401362627311418i
0.0291742823511544-0.0171479393781559i
0.00262045106323114-0.0686487499328811i
-0.0198756400652306-0.0474966192648814i
0.0387265462865215-0.0766488068121962i
0.0515990165007884-0.0747589948543781i
0.0255934608991715-0.041822375003763i
0.0453694251461281-0.0269240753455012i
0.0185792899396328-0.00741677504387698i
-0.0224161029603221-0.0127197144533193i
-0.0395140515176804+0.000555808139375294i
-0.0189066592462934-0.0473606682525878i
0.0124246391860307-0.0511493866054993i
0.0358960292223568-0.0466597635796465i
0.0415174460207106-0.033195100558464i
0.000175552505227547+0.00909483901325188i
-0.0155923957723485-0.00927763413116846i
-0.0183839246259618-0.0456109795458358i
-0.0110037295803064-0.0747760969156496i
0.0207305080501986-0.0735395692985879i
0.0464973138452365-0.0674256733465585i
0.0435325797280039-0.0399750453014268i
0.0421450116902865-0.0176142765710683i
0.0185414371657981-0.00290104493595064i
-0.0106611508264247-0.0107980187222073i
0.0156141808305972-0.020995259246821i
0.0182872327377255-0.051571337053947i
0.0253316652944232-0.080328375782341i
0.0619314384910683-0.0346055317648577i
0.044691086377224+0.0128757684520637i
0.0169250606200684+0.0355807197871398i
-0.0152828974759274+0.0113571588052065i
-0.00873958598097791-0.0136436205568234i
0.00202000075653225-0.0419020705017523i
-0.0175649438099809-0.0954067876872824i
0.0210385319862859-0.0703754377658761i
0.0101336402835868-0.0218472670021679i
0.0156265328155665-0.0183943264058532i
-0.00723200482424079-0.0219067710408738i
-0.0384811438599049-0.0427664698711354i
-0.00452011463648844-0.0743727205262222i
0.00777015068505573-0.0854421531629308i
0.072897628005441-0.0502259706748401i
0.0997360558400412-0.0624520164725633i
0.0559100909757158-0.0590938666047791i
-0.00145638849971074+0.0160387617769918i
0.0108778174366085+0.0116488339645824i
0.00652461425662277-0.0289545045296681i
0.00915853661348947-0.0540688976989059i
0.0411992721369724-0.0362235852760887i
0.0339343043475334-0.0108427395234951i
0.0591403134023252-0.00719204765380986i
-0.000809202924482567+0.0130190508252169i
-0.024015311579348-0.000379930164820933i
-0.0208985358445866-0.0386701369113439i
-0.0512504825134448-0.0678307440515006i
-0.0202796242739074-0.100965880177115i
0.0314839433793929-0.0802221251532111i
0.0540620322081544-0.0304649456074269i
0.01775501483119-0.0549550053609318i
0.0103600490678047-0.0288357370118429i
0.00115168276267724-0.0238994692002786i
-0.0141494299161915-0.0796947088666126i
-0.00383234194303253-0.0911577357342603i
0.0424955912333072-0.1063504431298i
0.0929168145910028-0.0687314745161563i
0.0822866043661955-0.00963343380237932i
0.03066110409864-0.00103263533538116i
-0.0339074041111761+0.0127264356913141i
-0.0214968638605572-0.015539923160164i
-0.00209320889700589-0.0713818119794338i
0.00571581428894113-0.07594256158147i
0.0567450335264415-0.0521592388904492i
0.054663018789561-0.0312091319623082i
0.00489331466124729-0.00859436706932814i
-0.0254467076402447+0.0237358358856964i
-0.0402871105620403-0.0547775665282072i
-0.0268411328773912-0.100392506080077i
0.0148199947525428-0.0992829641278199i
0.0372531094546602-0.100219113734349i
0.0683417821341033-0.0395868697279312i
0.0632258101049317-0.0241577520309331i
0.019029066018816-0.0116432803899301i
0.00541949843297061-0.0403486864518742i
-0.0101282356568403-0.0623368092642946i
0.0380701782936471-0.0568960859717519i
0.0744819740226957-0.0593010907026784i
0.0724112243347657+0.000634133904900232i
0.0863653213612774+0.0348764438987122i
0.0286747388966867+0.0327913831406231i
-0.0440261599540306+0.0137015734075658i
-0.0439209359181599-0.0183397683057911i
-0.0287992650951015-0.0550995242471779i
-0.0120184516535736-0.0795473045704759i
0.0374741088224428-0.0431532375950621i
0.0348013219919738-0.0315521945023738i
-0.0215294678040418-0.0198428785988196i
-0.0745378857218428+0.00647137988652005i
-0.0628550265287754-0.0438639937689108i
-0.0483658846276151-0.10999148073822i
-0.0132948085620079-0.137254030385193i
0.0210069739316109-0.128023946488003i
0.041487099289311-0.0529858818554143i
0.0556673168259153-0.0217389109820997i
0.0154589889139851-0.0259031705328616i
0.0318756603337145-0.0389206178164493i
-0.00225322453782941-0.0718115729487652i
0.0121364221250304-0.0601527842588986i
0.0865487550338519-0.0892340902831424i
0.0756785708905077-0.0259604559618156i
0.0432507879646305+0.0281574479683493i
0.0279078400804413+0.00573305768676598i
-0.00646741038040444+0.026163587212115i
-0.0483758284149711-0.0181223140623195i
-0.0245478448580543-0.0546085318573209i
0.00902249021575823-0.0668204453141939i
0.0346401982067331-0.0539090284479639i
0.0382962087116544-0.0241261007717826i
0.0240082578377858+0.0101392642665092i
-0.0577127550239605+0.0155214988590327i
-0.0637007796491261-0.0261577847582033i
-0.0291524456952927-0.0692119445596107i
0.0010154576041058-0.0861247078263836i
0.10342227545953-0.0737547229484914i
0.069717472771271-0.0426053686085451i
0.0448609594213008+0.0283386654325261i
0.0160213032053322+0.0334915706431991i
-0.05539108701161+0.00281891792043226i
-0.0513753268890241-0.0221716449961449i
-0.032945005267866-0.0692930123561518i
0.0113784650855023-0.0550041630447528i
0.025037637909522-0.0414211923931479i
0.0309935971585129-0.0090180081625269i
0.0200546273911397+0.0407845241018285i
-0.0406321723036886+0.0101788928965765i
-0.0225774875135566-0.0462190293348371i
-0.0434018163731548-0.078936252315418i
-0.0264092593085976-0.101385886178124i
0.0835771253238663-0.0994954991374383i
0.0604788885313959-0.0448546799369621i
0.0429034623280993-0.00956045376692219i
0.0310657042581411+0.00450720453293758i
-0.0351284987009259-0.0199697910004661i
-0.0443307327406293-0.0617087300653598i
0.0233210047811126-0.0663432640830846i
0.0521705661211621-0.0869740610775016i
0.062517588245848-0.0486508209040621i
0.0827377376501295+0.0230855170423101i
0.0122130312143079+0.0196391496339916i
-0.0285174194360825+0.0187836500941574i
-0.0530115276956309-0.0209138042147241i
-0.0236178450587299-0.0888842806617879i
0.044866903436882-0.0814108597605681i
0.0389638997811678-0.0649093213916735i
0.0608695934522294-0.0453684561641828i
0.0349512794020153-0.00517870373788838i
-0.026468595064901+0.00378386804362241i
-0.0456491338934414-0.0306026613423221i
-0.0038990280990169-0.0560313966885238i
0.035074756030099-0.090912484286475i
0.0284470349360285-0.050286677602429i
0.0668035932590046-0.0100715716281453i
0.0382465263425848-0.0146827706996377i
-0.0316264820090875+0.0374198194738449i
-0.0260955017512965-0.0151317603101735i
0.00112904986818474-0.0564361111075027i
0.0121722675183672-0.0836947652172538i
0.0492158842150916-0.0806501429807384i
0.0442753767858194-0.00917949028116987i
0.0289217365498447-0.00160928567473856i
0.00806432430470364+0.0462818472285818i
-0.0701905905625068+0.013903044406629i
-0.0643616034608857-0.0576788082636611i
-0.0352190988845349-0.0795891920912488i
0.0147994109573009-0.0959335628751198i
0.0839201315185257-0.0663972995983721i
0.0693473558354685-0.0394446317201853i
0.0363365077921881+0.0258826060362625i
-0.00964688398311603+0.0367166254828205i
-0.0607775948076819-0.0516855050489697i
-0.0350061472304105-0.0752748272560207i
0.0192047464947223-0.084991420881917i
0.0687878483689043-0.0811602339143631i
0.0789799594173469+0.00661675438637718i
0.0588030340545054+0.0246458381584813i
0.0213491456160935+0.00898509818305002i
-0.0213364169667513+0.0122351298937935i
-0.0268982597292914-0.0496847167130696i
-0.0350872794888926-0.0920297861668616i
0.0420403130883445-0.102078066139582i
0.0743723061507172-0.0434034060226514i
0.0329757101165198+0.011913497850555i
0.0221472804424262-0.00690718432261201i
-0.0432502576455545-0.0113156122063205i
-0.0575977237459789-0.0559513112995246i
-0.0167686333979438-0.0665689890234497i
0.0228570952833394-0.0971237051810916i
0.0592406848748047-0.114229722025882i
0.0728811678204023-0.0223582222112048i
0.0521957718385757+0.00420906171381652i
-0.00313987918485456+0.000812670082533952i
-0.04001575570475-0.0210086000011668i
-0.0320827597602128-0.0717020007704567i
0.0340399762326535-0.0815080909102108i
0.0566134213082672-0.0629314308871543i
0.0571654308186659-0.0294949322568424i
0.0632746311589661+0.00813973766921428i
-0.00874487320579751+0.0530757727537423i
-0.0401000482459985+0.0240752559130047i
-0.0357910048759573-0.0650760904749678i
-0.0316981832287276-0.0810047821616063i
0.018929767792569-0.070473534489932i
0.0408959090830859-0.0469788462762383i
0.0577556406338989-0.0142956862763659i
0.0298184727858715-0.00393432226966017i
-0.0426055176328899+0.0117923244372167i
-0.0645233805123315-0.0254604862525446i
-0.0592644367520801-0.0897513398369903i
0.010780326403403-0.113771823639734i
0.0498839722108578-0.0727311556711416i
0.062609927282381-0.0122570866451446i
0.0500670701263595+0.0412842668689633i
-0.0189029663992475+0.0468621419556324i
-0.0678405204413829-0.0304727694216889i
-0.0862445890019597-0.0792589991400834i
-0.0121350033649679-0.108183016419069i
0.0463999876414841-0.0898505215244722i
0.0517312010572358-0.0264324537765993i
0.065857426973459-0.0188166646260466i
0.0397886934987376+0.0197850071132263i
-0.0312698415231411+0.0159517558016001i
-0.035987331525934-0.0480660958915998i
-0.0168953942576145-0.0634270507896022i
0.0366213919857815-0.108550865984574i
0.0947056502502819-0.0788898729731943i
0.0615680320124083+0.0275434559384567i
0.0531685513632547+0.0499151783218482i
0.0263216566407182+0.0373603475407749i
-0.00267020642411988-0.00182037115660759i
-0.010067288892304-0.0650837892420888i
0.00294982059357038-0.0770431675852146i
0.0728550606854155-0.0447154847160884i
0.0867565625846232+0.0118236959833084i
0.0234968334446459+0.0475295263706826i
-0.029553475458071+0.0519657492150175i
-0.0827718801265166+0.0262983516957602i
-0.0635703676525873-0.0297638522610059i
-0.0169010320093122-0.0650916299978052i
-0.0152888812023767-0.0802503157755342i
0.0457636452171147-0.046897046031683i
0.0449252535500876+0.0145859970929815i
-0.0372843926054853+0.0261832964713297i
-0.0596664760377168-0.0218604808148089i
-0.0402165272294728-0.0673880710246124i
-0.027766237640796-0.0901077040825118i
0.00973363174776214-0.101689193743569i
0.052835822237839-0.0741974041720369i
0.0636267320138188-0.0205154065162117i
0.0388621143094465+0.0173857123945058i
-0.00212202033211353+0.00985145814645708i
-0.0289516042327104-0.0107208522458938i
-0.0353102605816997-0.0670873534308534i
0.0212687283868827-0.116962016147907i
0.0594815592483633-0.0914025855893802i
0.069748083828205-0.00223078477495401i
0.0485872853983244+0.0545733081335031i
-0.0419026489724148+0.0323571922808717i
-0.0703445269717541+0.0228199553455146i
-0.0712770335120957-0.0337919368440279i
-0.0201134144011-0.0841188412181556i
0.035189192324956-0.0895281611039257i
0.0483772710502467-0.0671318237993674i
0.084575551191933-0.0206207278260886i
0.0222345940896143+0.00555839270728472i
-0.0374197787941643+0.0130552443986614i
-0.0342177763346802-0.0447461566971293i
-0.0167532450001545-0.0799769084177253i
0.0306483859733266-0.105320228854045i
0.0932691741686829-0.067801750394905i
0.0857714728692122-0.00550814509363376i
0.0302808078256667+0.027966084540251i
0.00244001417355508+0.0800263490641146i
-0.0512527693897565+0.00913277286557516i
-0.0980596285950793-0.0468698678008515i
-0.0464132140198539-0.0994216436873975i
0.0194007428573614-0.096605346109445i
0.0224480046546568-0.00187869952034477i
0.0321065535276019+0.0145652522542311i
-0.0208765216522961+0.0326980703696244i
-0.0611047286719449+0.00716682852325065i
-0.0549023508595863-0.0410704364065635i
-0.0441172174063066-0.106808868728887i
0.0246658710015617-0.122137331864314i
0.0700098051174457-0.0556880447135289i
0.0525608574094432-0.0204106410353034i
-0.000464203082926385+0.031167019162467i
-0.028632878498425+0.0212787022886211i
-0.0376387149645213-0.0195211360537226i
-0.0441951030377597-0.0312260531137245i
0.00134609108147826-0.0813556345623269i
0.065797336171875-0.0714541566649216i
0.0584806473180154+0.0176046546316724i
0.00429063201566698+0.0468100505655532i
-0.0392681891558131+0.0532883568031444i
-0.0730933122469363+0.000990469564953198i
-0.0642083878658767-0.0890877678840148i
-0.0389201264768107-0.107364835233172i
0.00628895289452583-0.127160063225046i
0.0575709639371225-0.0883842266936302i
0.0622808789658519-0.037475629970396i
0.0295475166700688-0.000258735960098122i
-0.0354388874832364-0.0192780661422922i
-0.0858818913622329-0.0759991866336591i
-0.0125569540417868-0.096614120046553i
0.0796343190188666-0.15015037194226i
0.083299176419556-0.0924193615635773i
0.104906879095833-0.00933678792052956i
0.0607943467127395+0.04535402251039i
-0.00968217325535147+0.0732469886015709i
-0.0307231967940629+0.00131683724288596i
-0.0503596136528634-0.0494056852511094i
0.0182239871797089-0.0830342280045972i
0.101265255208364-0.0749056185848668i
0.0964274250392644+0.0167936898697474i
0.0365898003650725+0.0722780969442884i
-0.0193041487232411+0.0409097548006725i
-0.0815191367375987+0.0225533712686807i
-0.0912042517583629-0.0272610658351535i
-0.0339976027275427-0.0976679299541579i
0.00889890193857831-0.0883054958291987i
0.0709045514476743-0.0590917224726575i
0.0552714239397244+0.00941252983444845i
0.00396746724263372+0.0539999198952646i
-0.0299425325963361+0.00336084041020042i
-0.0671313643818093-0.041142188911764i
-0.0577167987695991-0.0828321523224878i
-0.0173550087985245-0.0974133952994552i
0.0315348903997592-0.0695089608635777i
0.0186872653812704-0.0495082292560837i
-0.00536456585059404+0.00478472371445733i
-0.0174241422602021+0.0406718358428503i
-0.0562741335573999-0.000659418292767951i
-0.0736495232742171-0.0837281717020843i
0.0232650137546478-0.122361617790121i
0.0749944014715168-0.0877575175892042i
0.0519712179923905-0.0176311714618723i
0.0804952037237293+0.0362774453798508i
-0.0104522740011757+0.0189978830097818i
-0.0845640522289876-0.0125198347859981i
-0.0367014951152481-0.08554629334945i
0.0091544461697332-0.115395553864322i
0.0451426760432694-0.106732677920448i
0.0817733476509809-0.0939543370516582i
0.0577544868179159+0.0082774636979336i
0.00705662625998911+0.0342961377628378i
-0.0299128616596614+0.0114863943338711i
-0.0799391609249962-0.0364613136558253i
-0.0313557794879454-0.0912643996459157i
0.0359667765883339-0.0853982858486761i
0.0920774707965385-0.0752658322862592i
0.10239441142925-0.00147965881201567i
0.0315937608562476+0.0599946789248192i
-0.0166892510024664+0.0539641668086751i
-0.0526371577989173+0.0340487506514794i
-0.0528694586858873-0.0384973750977174i
-0.00868532118132514-0.0843831253042846i
0.0468689742687545-0.062772156412517i
0.056946368533938-0.0260499988776437i
0.0169498594741909+0.00323965639942345i
-0.028564686666202+0.00852411213516338i
-0.0940612515509273+0.0172531909537037i
-0.095463923362521-0.0451444374373689i
-0.0353495528573423-0.144065343100579i
0.00136389624566733-0.131009722346685i
0.0511551769292409-0.0473477335774775i
0.0750406775206039+0.000753609753054408i
0.0284369109684757+0.0263279187168278i
-0.0508610452752574-0.00980334453971475i
-0.0678000784519372-0.0531373217322969i
-0.0394621486237579-0.0708878045008054i
0.0434103000506453-0.109341566783143i
0.115789236389075-0.0590667738825475i
0.0719368746110336-0.00269152133237052i
0.03294896809866+0.0417805753228984i
-0.0273245786634278+0.0453878859375254i
-0.0877482284898299-0.0238855604596173i
-0.0505922202955205-0.0652546800794691i
0.0168255382640783-0.121663370028904i
0.0483037406453344-0.108159857640156i
0.0470253781940338-0.037755714340005i
0.0471644549543758-0.00865917124045093i
0.0167256451162271+0.0204120285208957i
-0.0620810550286363-0.0455048401303344i
-0.0487659846570377-0.0801365474209681i
0.0272098762162358-0.0802633792527899i
0.0654548887547867-0.143100673605662i
0.105709704790106-0.0607189412240912i
0.106734801184665+0.0411430180588289i
0.0588688014235339+0.0541079405158883i
0.00782962712315804+0.0414971751908159i
0.00500508451610534+0.0120866188479648i
-0.0325160192981775-0.0491579687343955i
0.00505922549581991-0.0721568860546401i
0.102627864218107-0.0260896183359798i
0.0479919439841241+0.0131900461884063i
0.0281514356176691+0.061756813564161i
-0.0417897137877486+0.0416884047372572i
-0.12131088183869-0.0202694530111647i
-0.0746724197999064-0.0446841721768022i
-0.0179185395644112-0.0795913573901665i
0.0401502140911546-0.103169626490974i
0.0651434575740132-0.0292229104196117i
0.0665263005683619+0.0515235208452343i
0.0123479938843429+0.0644065986473507i
-0.0605666321021817+0.043614181611521i
-0.0853315763493038-0.0389040114284534i
-0.0483594654846501-0.0923684613747598i
0.0155803814577901-0.090666533927794i
0.063865675015524-0.059356673655997i
0.0637421688545451+0.0138197193706221i
0.00391784626700016+0.0484665735040363i
-0.0769253069830117+0.0480336817951736i
-0.0826560569732176-0.0237499405477364i
-0.0593380669020402-0.0921698064784269i
-0.051620258718667-0.100471623126556i
0.0448144383653176-0.11332845100683i
0.115186399569939-0.0483678728894565i
0.0724413989733702+0.00716922960348547i
-2.96639531002046e-05+0.00172630868875283i
-0.040831730553015-0.0468740067686301i
-0.0435563754157866-0.0812957855047631i
0.0180494874912585-0.0676666267487279i
0.0781913611837568-0.0973118635453859i
0.0807644914617193-0.054840088048145i
0.0768897384414064+0.0400829015233417i
0.0470259865047439+0.0855168457309982i
-0.033513592861296+0.0447914148671918i
-0.0767525153769065-0.015226875226781i
-0.0197110499486213-0.0242161004883668i
0.0321309423166988-0.0842097498057881i
0.0575747228033096-0.0580288661191885i
0.0511601296578924-0.0084736000844104i
-0.00705832112711283+0.0201277118314473i
-0.031207860586012+0.0555982775659692i
-0.0549095763697247+0.00227150001200445i
-0.0473029646734073-0.0634000503752901i
0.00206334315758986-0.137750237243688i
0.0418248243450937-0.0893003965544859i
0.0950513185703492-0.0048604670571896i
0.0677127863056479+0.0122560764463702i
-0.041506278688303+0.0594274678149488i
-0.0901357444173526+0.0476176490197242i
-0.0730595409180749-0.00126662325529437i
-0.0533548161688778-0.0732515048032867i
-0.0124516940732597-0.0940121595835133i
0.0264249919986533-0.0246029181726419i
0.0449611488152211+0.000592677292767132i
-0.0160267216351797+0.0254943331338627i
-0.069035064406218+0.00874147385582144i
-0.058798697337314-0.0527554271785283i
-0.0354488787490273-0.104915090658228i
0.0176464103636012-0.121531586650467i
0.0559316224149698-0.0640328757600599i
0.0983035166083082-0.0232638263573383i
0.0420110173813476+0.0163410485947091i
-0.0169282093366164+0.0128820501023105i
-0.0492406039970216-0.0257606404960764i
-0.0742261751699554-0.0779763221466553i
-0.0139696274263293-0.119050655792228i
0.0488706548106261-0.0776405688679623i
0.0991165734185532-0.0440764740586964i
0.0510266839601794+0.019223978677384i
-0.00651689807883845+0.0711300106056518i
-0.0524631468930583+0.0399354423332305i
-0.0559410155645716-0.0565186846951298i
-0.0202953331440222-0.120770516561133i
0.0258374428153644-0.0729420620395817i
0.117624392248445-0.0315537263723341i
0.0985484289904452+0.0168279591424363i
0.0557250626878851+0.0518320289061427i
-0.0288889048508264+0.0308460033550648i
-0.0661328266623616-0.00311614442922732i
-0.00998962977517945-0.0588787720629278i
0.0029124258893731-0.0815924611714992i
0.0787913034377083-0.0364168316635419i
0.0759867209064056+0.0138762512021287i
0.0149341222402213+0.0651813407557662i
-0.0369022964115025+0.0783466808175708i
-0.113214384105596+0.0128687480085362i
-0.0586841877587206-0.0444527781007154i
-0.0172992984532171-0.0873016405379344i
0.0236861903432522-0.106475918068658i
0.0799518318793772-0.0385741045379628i
0.0251378619889777+0.0389475624418064i
0.0132049223421976+0.0516170310462637i
-0.0350034764365275+0.00721975993949548i
-0.055563448498557-0.0485934146844627i
-0.0103556664705139-0.0713387189202249i
-0.00823961787729873-0.0691032417471345i
0.0703321399330575-0.0160225328866266i
0.0510907854998291+0.00254881354128244i
-0.0197825380839935+0.0549907081707536i
-0.0529478013211474+0.0575047517064876i
-0.133716679088077-0.0357260453888813i
-0.110038011692037-0.0257096495609528i
-0.0575383893804928-0.117754314518635i
0.00451833937524963-0.116994769699181i
0.0433131852231175-0.0027988050477849i
-0.00622238891582414-0.0377567348490453i
-0.0228054414605316+0.00218024524881131i
-0.0515876228849032-0.0300045900358498i
-0.0244499246252405-0.106786670534271i
0.0205405960389961-0.117998553687956i
0.0317291784771288-0.125462114549575i
0.0936745387202046-0.0321106274520661i
0.118007423111556+0.0273491950471165i
0.0785675623595287+0.0570614794648326i
-0.0361228119171713+0.0515041352889831i
-0.0370566429196952-0.0145833672769705i
-0.000571060147879048-0.0698927940967919i
0.0125637135368901-0.0632159178668064i
0.0906958680901906+0.0129576102693007i
0.0748183312406967+0.069626806038689i
0.0206530294085+0.0794428407770194i
-0.0617202925300104+0.085627298675183i
-0.079514516073101+0.039801019981344i
-0.0730504791930567-0.0428118122208489i
-0.0278257496404277-0.0517953779166934i
0.0593427806347987-0.0657063198009367i
0.0497342671923672-0.0290056945245559i
0.0395826085528356+0.0336411784189968i
-0.0141462281673698+0.043194491888058i
-0.0696647550045723+0.0494484588140382i
-0.0864403935201955-0.0359238834999927i
-0.0688006377292773-0.0720704655021879i
0.000728374490564779-0.0635166833039014i
0.0462562368146752-0.0545429209110947i
0.0399226136995612+0.0255390437362723i
-0.0152501787648164+0.056720515552952i
-0.0521631557468966+0.040014958008791i
-0.100577144988309-0.0729197722687436i
-0.0806559744445696-0.11973933561816i
0.0333743046856734-0.114073841681734i
0.0588734161308695-0.119211099338844i
0.0673942283264208-0.0254624743504615i
0.0239159719396974+0.0059946443585406i
-0.0644132110705771-0.00134758691194593i
-0.0435903730299405-0.0511488693831836i
-0.00591994770883661-0.0740338785053299i
0.0291387115213588-0.0830625045643431i
0.0870942596846739-0.084652797140878i
0.0945428803827026+0.0144680107046257i
0.0729646717652684+0.0480153353281949i
-0.00263965042406507+0.0604073892220768i
-0.0535461609033025+0.0437802078496479i
-0.0460123766305177-0.0150234834426479i
-0.037246316724346-0.0833691213329483i
0.0328682599445918-0.122789392876626i
0.0456284565060171-0.0308116982560363i
0.0508945788997759+0.0295632996502511i
0.0361383299109284+0.00800766860275032i
-0.0525390753603971+0.0110518469895872i
-0.0736118856419225-0.0252008516068017i
-0.0571403399345254-0.104423840736055i
0.0125428250009933-0.0933926484530404i
0.0588386957929385-0.0445850561325238i
0.0580308155651665+0.0032851367411864i
0.0602109954660778+0.0460351498069621i
-0.0207776103827183+0.039192692196251i
-0.0880980498808128+0.00192362828192198i
-0.0643410642548188-0.0456139650685356i
-0.0300479453022545-0.0772174477529645i
0.0539059915285451-0.0869024014739173i
0.0725324048003399-0.0266321524071675i
0.0302576411506003+0.0464730488692029i
0.0329354509381627+0.0615337648450239i
-0.0571185049375593+0.00160118271989268i
-0.0598473407898731-0.0435139658882105i
-0.0221249896345584-0.0543926726553712i
0.00127459312664652-0.0970165040571045i
0.0758003306228364-0.0311680874069418i
0.0656170971194255+0.0434479940998841i
0.0280919806875301+0.0442156354669537i
-0.0386129147375605+0.0405505085826488i
-0.0896027305913291-0.023915427468759i
-0.0929038327476787-0.0660806980000112i
-0.0530028327141808-0.055239009538967i
0.0117064544223817-0.0564864241802937i
0.0408343120684111-0.026293632556906i
0.0205923958652558+0.0230314042649811i
-0.0364291151664907+0.0170040655262341i
-0.0884156662706804-0.0557886344289895i
-0.077730023858883-0.107384018199468i
-0.0198372774337911-0.129967383334237i
0.0401139539760833-0.129841371688156i
0.0982092266936545-0.0601684883523071i
0.103252886517081+0.00693160985403608i
0.0599337638713758+0.0327397717105775i
-0.0188391823799422+0.0417371772055679i
-0.0411963604810743-0.0011907159013433i
-0.0139262763755728-0.0594770383442197i
0.0321936661102922-0.0355852879996905i
0.112656127254769+0.0022655036474597i
0.0770389991106286+0.0584383246956029i
0.0287103965731206+0.0928812140498723i
-0.0281810508887092+0.0515796487694243i
-0.121949639239662+0.0255791243978432i
-0.0716802595802763-0.0424564338630019i
-0.0149826295206184-0.114833615259174i
-0.0137066252132278-0.0667519084882098i
0.00504337932120834+0.00489512306401769i
0.0225338947221056+0.014432619194583i
-0.0298668174737759+0.00711295571435011i
-0.0652908320803108-0.0237925681557401i
-0.051852881054208-0.0519405392012841i
-0.0177739343774923-0.100966760364854i
0.0604191790653307-0.115760603552393i
0.0683363004798098-0.0170952491233077i
0.0666735587598775+0.0304297650566701i
-0.0143500102403915+0.0822894164466471i
-0.0728233325329275+0.0877540056782749i
-0.0667003362427429-0.0288853845373147i
-0.0626264870271301-0.0868098126493057i
-0.00704149085870106-0.094759853183686i
-0.00222811832795081-0.0543131505691161i
0.0512786791013624-0.0130368043627752i
0.043346762122666+0.0190384246109806i
-0.0429121373032157+0.0229537102100542i
-0.0896317724918006-0.0197995317642926i
-0.0604828053532695-0.09819029351339i
0.0176325816229031-0.153162835452309i
0.0591517278668586-0.0954658666149865i
0.114791639822434-0.0506876610214808i
0.0727551816861159-0.00539738674892927i
0.00270096254143799+0.0160106918931053i
-0.0335516708824446+0.0148298175976802i
-0.0391658832712004-0.0302782297067413i
-0.00388783014343679-0.095852124677476i
0.0294725741512009-0.051265206003027i
0.0660207809225009-0.0466814816240113i
0.0593889235678812+0.0290762142752817i
0.0223230510627751+0.0891508506312983i
-0.0717447062008734+0.0365850463171845i
-0.0898322246642854+0.0126459988275163i
-0.0480496099402408-0.066314154854749i
-0.0158021889204468-0.090690219968882i
0.0295584022218615-0.0687775637827101i
0.0530182175875237+0.00160682146153345i
0.0481195467127068+0.074156394603881i
-0.040973358132849+0.0378681276574509i
-0.0785293165595374+0.0229208778917177i
-0.040923740552414-0.0384654125178836i
0.00220378935228688-0.103785016571471i
0.043580988809102-0.0689077355729638i
0.0501616978030411-0.0244798144342995i
0.0418321016449284+0.0486705504562397i
-0.00471985246328339+0.0431576071573304i
-0.0598374401530003+0.0109785801298849i
-0.0742510702973808-0.0280185163083891i
-0.0612145873511328-0.116622465357511i
0.00744011899670611-0.0990667939756038i
0.0680220708093362-0.0786486842020291i
0.0579685661897472-0.010302604963289i
0.0272121035192754+0.047819828373405i
-0.0134589083134965+0.00389144979083723i
-0.0524927636692448+0.00181604977549603i
-0.0641149707215153-0.0723505490657453i
0.000503124815381216-0.131386202860568i
0.0917801028777991-0.0642736679146034i
0.0740533555353939-0.0113840948653165i
0.0254023477406285+0.0384653092677067i
0.00403194661976978+0.0673627024015307i
-0.0509552117965794+0.0136452176577277i
-0.0637358996548212-0.0817700734185996i
-0.00406619458544296-0.125411432414231i
0.0276414317589095-0.121676511174221i
0.0455405441185135-0.0737332072681169i
0.0424749407472011-0.00213568069246923i
0.0113972220161294+0.0301361671691745i
-0.0134155645835714+0.0298031628874918i
-0.0548392720463134-0.0365648065591613i
-0.00539565354158882-0.0836628454669393i
0.0438063690766311-0.0903276620517966i
0.0631477339365642-0.0419930045562295i
0.0756981592599582+0.0632400662463321i
0.0129958479899887+0.0679211341929554i
-0.0420297433543281+0.0452606752247286i
-0.106988697126156+0.0329139607316765i
-0.0898137708329392-0.036467042209052i
-0.0378586560585759-0.0825561259445495i
0.0118160360620716-0.072832457577911i
0.0664521342700991-0.00261860605043674i
0.0135483941473118+0.0377727892660081i
-0.0329288360028235+0.00703848249163765i
-0.0612646866898288-0.00663978380750641i
-0.0580375448902253-0.0516026568897323i
-0.011371609478094-0.10281825058187i
0.0359029933098637-0.0820179369465213i
0.0954143031439401-0.0272807807903911i
0.0857147187371935+0.0197826929870541i
0.0334415953682087+0.0480917773102094i
-0.0228824427198762+0.0543994591667665i
-0.0730604888358958+0.0162099377277298i
-0.0517844033154782-0.0480902026127594i
-0.0106590859122735-0.0660177985787339i
0.0365106175776099-0.0459873687081091i
0.0536333519309262-0.0159809876712547i
-0.00511949462449207+0.0351787010975257i
-0.0524636133642569+0.0208135592006897i
-0.0843357554809051-0.0342350081626201i
-0.0707696126669349-0.0628247270514461i
0.00613882149828278-0.135699283930445i
0.0713022887404856-0.138869318114974i
0.0713983593298894-0.0461078317155849i
0.0566917495873977+0.0222588642334245i
0.0429686261800636+0.0313037840147083i
-0.0141337449546879-0.0225562859240097i
-0.0349640100844106-0.0727660715206599i
0.00812407008279882-0.056348229641177i
0.0679065834373892-0.0312171484169859i
0.0868279632442009-0.00521955488592549i
0.0765889412470212+0.0408904166081739i
0.0247785461626152+0.0602927883305617i
-0.0412995802077672+0.0621085323400927i
-0.0521667769716149-0.0334826326810332i
-0.0583093988545993-0.076982459107952i
-0.0183488245252389-0.0587650883871758i
0.0287200519768049-0.0480504571798615i
0.0458510947319092-0.000344708375531687i
0.0160300769924842+0.0168472333930655i
-0.0606306126194544+0.0395572926534299i
-0.0643963494114253-0.0324759486559799i
-0.0477594494558638-0.0694149848928138i
0.000459515845376155-0.056222350734759i
0.0818173662860186-0.0804954729273788i
0.0757882970713929-0.00456490896044187i
0.0469234238127201+0.0386651037322975i
-0.0060887733645212+0.0526326867822322i
-0.0572725354942855+0.0566322144627596i
-0.0488094831479987-0.0117120973641656i
-0.02984832321072-0.0323783698558046i
0.0294918629949094-0.0594039135483611i
0.0548079730547051-0.0282200416750544i
0.0285280737896737+0.0408025536170027i
-0.0101525962615858+0.0345836727102148i
-0.0672672819273227+0.0432291873994807i
-0.0822758852284906-6.73000034204961e-05i
-0.0290884162747643-0.0471336398024928i
0.0121978300668045-0.0981266143001662i
0.0418115218430125-0.0873997004156238i
0.0575000037325431-0.0240065749367145i
0.0263460699754662-0.00324871922777792i
-0.0102125811812949+0.0192263753012116i
-0.0337516431866485-0.0240290125352605i
-0.0462565061973667-0.045180926069986i
-0.00340933065816392-0.0752829479958735i
0.0676961966016679-0.0588730644754103i
0.0446827778600652-0.013015355081846i
0.0505619501692382+0.00675065594967951i
0.00917933616787569+0.0775406725196681i
-0.0593319963875237+0.0471192096796467i
-0.028580760764458-0.0239200034545612i
-0.0171555206963472-0.0293374387810095i
0.0363670345142946-0.0504438469214515i
0.0822231142465773-0.03624236296684i
0.0525989083032727+0.0133035276173541i
0.0229458683627229+0.027685907275792i
-0.0204221316218064+0.0587544333843034i
-0.0626979548546587+0.0419055864586569i
-0.0163731986903199-0.0206324154822198i
0.0105016297474167-0.0797228943601536i
0.0130163630012343-0.0499044578086025i
0.0333539457337368+0.0248819610888292i
-0.0129664181243357+0.0326711358407866i
-0.0381282624363722+0.0669105530093525i
-0.0628861774267839+0.0133866328677576i
-0.0675827994308865-0.0517285209575071i
-0.024920787394678-0.0516915674979998i
3.77324553890763e-06-0.0559515048757407i
0.0447050392449341-0.027041805831499i
0.0337268894848664+0.00778738690863598i
0.00286374419734474+0.035128281401811i
-0.0298450547233611+0.0214276041920242i
-0.068362050285522-0.0237939211072569i
-0.0601201386992063-0.0793948250943567i
0.00490009973528689-0.0918409272075851i
0.0682780695957486-0.0505536313462639i
0.0277853371554984+0.00303903852194711i
-0.0156650059026664+0.0280006448541045i
-0.042115775092634+0.0200104859407964i
-0.0515297544376089-0.0274599963195711i
-0.034598511553569-0.108007381635513i
0.0172069389970005-0.105879370921421i
0.0697680221286477-0.0729736289071111i
0.0842312267751262-0.0128293862627644i
0.0663054176587107+0.067576812812053i
-0.00343362428170946+0.0630809320068299i
-0.0237299613114282+0.0195539332271235i
-0.0212717084255762-0.0105147772320773i
-0.0137408768479257-0.0144676521628873i
0.038994070343851-0.0249838725942224i
0.0660488997546086+0.0155502413243021i
0.0308177087944686+0.064650465916834i
-0.0153249373035187+0.0694745018477415i
-0.0765305975628311+0.0447043467132493i
-0.0885736979175919-0.0153382161340254i
-0.0695466957124542-0.0383830411829967i
-0.0672843013526126-0.0349070075145528i
0.00397259954982947-0.0475784795013693i
0.0312106638745697-0.0390883984858421i
0.00144402076591399-0.00130293543056954i
-0.023988023334218-0.0161322738404259i
-0.0659869869212085-0.047086759904596i
-0.0346805530101311-0.0512930209263282i
0.0324718889525918-0.101338953418601i
0.0345702275007025-0.102743465659893i
0.0750192467156981-0.0198941414467836i
0.0887052519482411+0.01448902278978i
0.0160246883203531+0.0599676930943475i
-0.0330573518483017+0.0546108478207544i
-0.0439649159237217+0.0174111199425781i
-0.0222512808602423-0.000553144775193898i
0.0163092454122306-0.0803638019707024i
0.07388665887018-0.0157906495115607i
0.0412834927982692+0.0751774462027057i
-0.0540450548542114+0.0519873713967766i
-0.0629295920513648+0.0332521994819029i
-0.0809540552990412-0.025889867034306i
-0.0882525358600777-0.0466871864995009i
-0.0210559052231052-0.057271055665065i
0.0140763591409374-0.0608117217490602i
0.0357663756428791-0.0153175294639646i
0.00948825750801299+0.0069847125546924i
-0.0349092377863959+0.0318394922728594i
-0.0180666899711333-0.0104579518076963i
-0.045308413756597-0.0427677453253632i
-0.0145914717980454-0.0356959487626581i
0.0588063101048712-0.0423166429153549i
0.0314521746689949+7.51137981782038e-05i
0.0192762404519335+0.0206737493778873i
-0.0182339042019486+0.0284885519051463i
-0.0534492945153242+0.0224770748366628i
-0.0479313482492889-0.0182109108045316i
-0.0521697955490795-0.0401554035302024i
-0.00344222124823667-0.0677200042073803i
0.0388967887088622-0.0611128053246783i
0.059470275395664+0.0169270194949567i
0.0206706709045676+0.0556591502733467i
-0.0490702060685936+0.0204300833806971i
-0.0345204351569109-0.021343133624033i
-0.0128349623456089-0.0417104959594689i
0.00481317562434303-0.0521350568147193i
0.0929272948520175-0.0357964068148263i
0.104919761707581-0.00234683987883693i
0.00582649286887466+0.050198194706619i
-0.0391332974111344+0.0713700207623037i
-0.0589448941459536+0.0230946670038753i
-0.051852466685699+0.00607469305586826i
-0.0491834082403422-0.0350193828107136i
-0.0365329706750702-0.0431162059720834i
-0.00621053646430114-0.00227264368341126i
-0.046619773690133+0.0231114961654303i
-0.0478322132068279+0.0363494239457487i
-0.0981970389862647+0.00179715478343773i
-0.0937643565361405-0.025031420950694i
-0.0477649343653737-0.0662358687849033i
-0.0613372983859576-0.0648552664713138i
0.0343447500874557-0.0439296406587537i
0.0552511869531693-0.02026726703172i
0.03161877244847+0.0189316186791978i
-0.00767830728480785+0.0232820273827691i
-0.0405617798324535-0.00763435933028081i
0.00967129997002274-0.0609891577336017i
-0.00491657605093246-0.0790947244468228i
0.0260745694615779-0.0446999522847335i
0.0631397271185403+0.0206355017666427i
0.0398259784029846+0.042474728303964i
-0.00819738982584284+0.0150391228701784i
-0.0851374436451764-0.000210931989771863i
-0.0686660116116048-0.0198879270527202i
-0.0105025032446266-0.0643978676648614i
0.0451401969327789-0.0479400443556246i
0.0427913780344723+0.00482821309122434i
0.000135334754553579+0.0211059947523116i
-0.00223892440674598+0.0376611077742402i
-0.0676425102105638+0.0299231942770916i
-0.0631084884679322-0.0139297114832903i
-0.0224741213149715-0.044836903419309i
-0.00970602234112847-0.0759358098481892i
0.0654602849540702-0.0193938540750317i
0.0657532362762617+0.015775455478225i
0.015805441889463+0.0239501078304433i
-0.0269515361147631+0.0475749170242276i
-0.0441680698782293-0.0255284599771837i
-0.0567759039957427-0.034543164775414i
-0.045792056495474-0.023852682850425i
0.0172904851153151-0.0210898625019008i
0.0193296564668257-0.00381748655046403i
-0.0248646648557621+0.00880367291711853i
-0.0605264861938931+0.00309323132602891i
-0.0720178755717823-0.0149707488319149i
-0.0593947355421548-0.0333947901021532i
-0.0376878901540094-0.0833142594345044i
0.0292553091750759-0.0627259407337856i
0.059512871548658-0.0233665184577078i
0.0209904253080367-0.0303837692591387i
-0.00280404736808529-0.00101934083994394i
-0.0163479387637271+0.0184785854228629i
-0.0135581176513781-0.0354108397910841i
0.00713923178948191-0.0760614892845301i
0.035582181311914-0.0694782209863132i
0.062868523108521-0.0637366970376941i
0.0821072588802777-0.018034754604492i
0.0328845936727825+0.0519926206303424i
-0.0132870388715945+0.0192032158816135i
-0.0257271679680671+0.00597763457896177i
-0.0355959230804581+0.0120100114725956i
0.00899099507067596-0.0547700503360402i
0.0202143712591175-0.0336122010978287i
0.0268604871989998+0.0227760423069323i
0.0173690685462194+0.0241934397170118i
-0.040942878120913+0.0354195417162686i
-0.0792404303278231+0.0352556862735223i
-0.0552536452967423-0.0123704027377169i
-0.0274740322875005-0.0174014559928387i
-0.019655851262549-0.0500478195561043i
0.00128501683396011-0.0622497856940232i
0.0068558708009279+0.00837351489193123i
0.020341817323679+0.00376998369655378i
-0.0535150972554829+0.0245142468187999i
-0.0817200734201372-0.0142388763602986i
-0.0300388164534622-0.0734617838040879i
-0.0209473823982116-0.0475230843267671i
0.0381814887551427-0.0428644167746858i
0.0403834475535058-0.00578590933221082i
-0.00290282307256079+0.0133757762557325i
-0.0146747955666137+0.0250756658306272i
-0.0578549024942203+0.0313718305710625i
-0.0588122858058647-0.00719125958586887i
-0.00441931336166159-0.0336347255434283i
0.0304881024384099-0.0316327712370615i
0.0366920481434091-0.0129590391902576i
0.0180316872395462+0.00833600243813419i
-0.0132439561257676+0.0332868922316569i
-0.0369145023315617+0.0317085937569908i
-0.0667410772120647-0.0169249015144632i
-0.0476816431471433-0.100117335855266i
0.0096067892798607-0.0760545712406825i
0.0294658098476764+0.0123893390987106i
0.058806382103133-0.0031078400803821i
0.0351956280127927+0.0325083443892974i
-0.0204785209727023+0.0401274386800763i
-0.0108287249255555-0.00547084328592212i
-0.00878243381729627-0.00450816524797967i
9.72734725046247e-05-0.0453658401587988i
0.0405589069946818-0.0297157591482535i
0.0588896581212453+0.00804207738396328i
0.013315888069753+0.013579656615399i
-0.0385203067605762+0.0160133236028912i
-0.0471230309732396-0.0136692441601928i
-0.0617861140365826-0.0473366831686316i
0.00104649841001702-0.0607001867469467i
0.0269902172517715-0.060703085251248i
0.00630081215622815-0.0707970529160683i
0.0496876522536845+0.00680140672765624i
0.014671418608977+0.0290837264272605i
-0.00489960105508251-0.0104734736255021i
-0.00779518809230233-0.00820122272198956i
-0.0122839225130994-0.0472494906200948i
0.0422509327965707-0.00578143142806546i
0.0901635470357368-0.0133547032672274i
0.0545742515004541+0.0224288188512465i
0.0279011639667648+0.0858862191900965i
0.0123622555129455+0.0244359503287155i
-0.0781568353316674+0.0303072959724718i
-0.0463302442936727-0.00136145384546787i
-0.0283735171983579-0.0273497688427619i
-0.00555578611353181+0.00213521022666393i
0.0208498760183524+0.00990189890429713i
-0.00587423194368657+0.0315245894852487i
0.00255198139498102-0.00654954186467734i
-0.076094018499218-0.0194871757931653i
-0.0719354583216993-0.0189015049945704i
-0.0225828372251619-0.0824166045580754i
0.0226810061105481-0.0710256906812344i
0.0510742142779407-0.0397614406926122i
0.0254299621851883-0.0282693203238243i
0.0177930307499469-0.0121276505492321i
-0.014425879081716-0.0160872527043483i
-0.0236319079971414-0.0201250170113874i
-0.00062977425732744-0.0240454226557397i
0.0169004576969983-0.0492545137609823i
0.0175603411685365-0.048619771116995i
0.00604737183308694+0.0246096888481963i
0.0174490993389835+0.0341439504855028i
0.0209684509597712+0.00280034100513735i
-0.0509481460744809+0.00767294115550042i
-0.0368219636155803-0.0027078068491595i
0.020545899334742-0.0303612560574207i
0.0185896043699709-0.0663625220051523i
0.0377296375310484-0.033270309933012i
0.0398035469305415+0.0186786198858139i
-0.00130448061189731+0.0311223114182279i
-0.0371540134548637+0.0252015570518257i
0.00131409420347216-0.0413337666248372i
-0.0159598190737971-0.0638717348497158i
-0.016573705383298-0.0527379440007127i
0.0543256294073704-0.015883770557721i
0.038545840780089+0.032912550522637i
0.0135935987505769+0.0621692538866491i
-0.0186821522274685+0.069415469434995i
-0.0430794501673447+0.0123594464681811i
-0.0358382702252476-0.0180675062796314i
-0.0176215640905129-0.0330899903621087i
0.00261460428263902-0.0288770085682314i
-0.00106115030644612-0.0142129023206371i
-0.0054397831441888-0.0163443224918907i
-0.0412208376833282-0.00280797948656364i
-0.039364054048691-0.0177535466047164i
-0.022120562038189-0.0522428840762652i
-0.0116312970111581-0.0544576706990399i
0.0318437099356851-0.0349783858719821i
0.0393030829066628-0.0209654221792219i
0.0503761460531792+0.00646346670359562i
0.0161004129667664+0.0414399502749204i
-0.0194224695226399+0.00859940756303475i
0.0224273166983143-0.00721432547188519i
-0.00518700485097214-0.0110252962850061i
-0.00044955741675866-0.0279059575285172i
0.0225197902829773+0.0118996533693381i
-0.0118323958352239+0.0334667911899365i
-0.0098721804462588+0.0437752773667209i
-0.0319197999913882+0.0155909577895216i
-0.0357541918544806+0.0109513963158443i
-0.0202796248812468+0.00563478216467878i
-0.0257408488344876-0.0507112899756263i
-0.0151524629722195-0.0414124196242517i
0.0305296685100015-0.0161701146821158i
0.0114130690697229-0.00470251117852659i
-0.024263517286473-0.00974362876289565i
-0.00355250051808647-0.0149406503518276i
-0.0347663034050324-0.0379746150754376i
-0.0245106932060077-0.0462432459387528i
0.0267826739044409-0.0172424428842431i
0.0472675354707595-0.0100755615107972i
0.0375972693988364+0.0157595586348418i
-0.00101872902007132+0.0389825115134047i
-0.026352564697711+0.00576008792323628i
-0.0213245047120933-0.0231649487303273i
-0.0241931953702892-0.0030321073008613i
-0.0117768160047808-0.000796897683585717i
-1.94441498950078e-05-0.00291678664369678i
0.00106057846638223+0.0295916998402707i
0.0184897029463358+0.0334939342274907i
-0.00996144075991892+0.0328687756529583i
-0.0204512854440827+0.0191514610690256i
-0.0457151571521908-0.0219534470263102i
-0.0446610443221896-0.0440757864964963i
0.0126302039118452-0.0597276167612502i
0.0272524378586344-0.0209915044699767i
0.00218950826672196-0.0197583146608103i
0.0162563253857231-0.00795036102723369i
0.0126234739257295-0.00092878454170982i
-0.029783048805916-0.0593347800629595i
0.0227034659945583-0.0253150012845652i
0.0285122941454092-0.0228286698204266i
0.0246868741010886-0.020306794829553i
0.0372523292125059+0.0113791730827399i
0.000883002862635643+0.00189972521454816i
-0.0175345307898197+0.0327179677165263i
-0.0192063824957724+0.0258958952855619i
-0.0297105030274785-0.0304012821803211i
-0.0201274627468047-0.0106671656703896i
0.00798519672767802-0.00578577685626902i
-0.00996946063568092-0.0206402750233434i
-0.0227804283614678+0.0386325861024384i
-0.0237762144107375+0.0291775453108587i
-0.0224697355420258-0.000264139481517139i
-0.0319086365954591-0.0230888583846664i
0.0108072656280561-0.040091470109753i
0.0298192387562164+0.00481708389720273i
-0.0120011636998028+0.00887956908762711i
0.0102271877601175+0.0161266354708527i
0.0153037603746248+0.0329530276655745i
0.000883447388650527+0.0190627328500599i
-0.00658546090961889-0.0232517646983771i
-0.014116703153088-0.0329230382092292i
0.0119736378281926+0.0095858741228255i
0.0323447984672044+0.00835786367269842i
-0.00536006071471801+0.0123971647260091i
-0.0139317322566692+0.0158344851959279i
-0.00855792403808238+0.0249876739965141i
-0.0390590323889558-0.00480666913007946i
-0.0199812124713486-0.0270684810024806i
-0.0179255337934039+0.00494715165000633i
0.00939161435702599-0.0376697144439516i
0.0296285881303076-0.0327026673638556i
-0.0188277768852824-0.00797203573902417i
0.00566750603770694-0.00731146064150657i
-0.00507512068002253-0.00602747448910655i
-0.041639472906586-0.0410026249667017i
-0.010186284705166-0.0281218686398686i
0.0261289714690637+0.00190495320560845i
0.0416616205689804+0.0246858596862959i
0.0136218807743475+0.0135836965239938i
-0.00536440833307426-0.00053262638640882i
-0.0131210924325886+0.0153511555378705i
-0.0279558133547108-0.0242053968428589i
-0.0337835165991848-0.0178070503466897i
-0.0417606723460252-0.0101625205360862i
-0.0144842414994863-0.00353787975296475i
-0.0117749907543715+0.00948144188129033i
-0.0414766810501189-0.00108648761781176i
-0.0367429474165718+0.00277158962638368i
-0.0224305382565715-0.0322302130357143i
-0.0139771162681441-0.0368833877906857i
-0.0275175013602647-0.03946061937108i
-0.0100614257201721-0.0227996405149974i
0.0155352745135774-0.0330287766490111i
0.0307630125846499-0.00089827470027885i
0.0522497450628532+0.00563288061010553i
0.0349666009503387+7.44490167088592e-05i
0.0173154675992973+0.0256166333640787i
0.00690367253297883-0.0329597698660972i
0.0132494496884239+0.00508996407959995i
0.0305283936944159+0.0145898886884993i
0.0203362777327154+0.0359608335849893i
0.013669832588113+0.0605332823625436i
0.00916045438413264+0.0318079885601463i
-0.0193489486287888-0.000913919718096896i
-0.0140389377766691-0.0114836977748294i
0.0214767045002687+0.0178595200155769i
-0.00579924153788408-0.0159033252241205i
-0.00139182106050377+0.0439288111207394i
0.000699382271519257+0.0279074492633392i
-0.0249974059311502-0.0307685568495426i
-0.018540678782975+0.0146021168498361i
-0.0473479683071175-0.0162711759681522i
-0.0440101419617821-0.0184803269502122i
0.0161090607890343-0.0116871208517231i
0.0408144027256536+0.00831305975997728i
0.0070126756318769+0.0111086728659726i
0.00196406535950548-0.0214519481440109i
0.0035093567851936+0.0301988052842627i
0.000782971048616526+0.000114779971898311i
-0.00505325355770621-0.030608721828935i
-0.0052549710682408-0.00418846040877942i
0.0260022387109714-0.0256586536402776i
0.0132196552093919+0.00492865190419139i
-0.00932718616537297+0.00996916664825905i
-0.0192705054987103-0.0064626289284891i
-0.0234016987271294-0.0160925813775513i
-0.00828571286346434-0.0244915293730419i
0.0132964094268717-0.0152465666354536i
-0.0115365036560534-0.0245379875105165i
-0.0273632189305286-0.0267695057991047i
-0.00791121929030468-0.0294707845852683i
-0.0176329252112798+0.0183737541436122i
-0.0185501398067943+0.0407545030634725i
-0.0136947946582083+0.00804473939284169i
-0.00237610366573111-0.00522226604627127i
-0.0067703498380097-0.00698447927444922i
-0.0137059863448581+0.0177855076467884i
-0.0171888004319354+0.0348911827186571i
-0.00766776993489865+0.0317928549508213i
0.0112960622294866+0.0273007701344357i
-0.0218869218025611+0.01956965360913i
-0.038449855548998-0.0181694201314727i
-0.0166448077005949-0.0283368767835478i
-0.016968550236002+0.000511933402499679i
-0.00507540944310244+0.00222270681809703i
-0.0032389791093742+0.00092625831703905i
-0.00724351113445331-0.00959572837898255i
-0.0311217778620145+0.00288827992553119i
-0.0580024745259189-0.00394095014414027i
-0.0336359451647521-0.0335623268898728i
-0.0168845774515126-0.00261671866048443i
0.0104821339069734+0.00380492477356858i
0.00272601553483897-0.00790080058249722i
0.00290524207448765+0.0156245064451394i
-0.00784306805281745-0.0085088013750062i
-0.0215161799480596-0.013587369322926i
0.00491782024431354-0.00500208355848793i
0.00651002709408896-0.0115293879082115i
0.0179678958782524+0.034719547921484i
0.010016537441717+0.00587418579744069i
0.009102996854718-0.0151570443147305i
-0.00310048611596251+0.0080162843657205i
-0.00671796796924529+0.00530010138624701i
0.0236169000354411-0.00313266604389028i
0.0126414026135668-0.0092545226550566i
0.00681301837460473+0.0385539231849988i
0.00335576410073694+0.0223825887917402i
-0.00660416687711986+0.00938213716328566i
-0.000328443701231784-0.00936554163473518i
-0.0305926362879411-0.0408533795714944i
-0.0341955475766208+0.00283853706196835i
0.000461330504690658-0.0187735163288205i
-0.0152103048799907-0.0183162996087643i
-0.00151124758268207+0.00889260155349178i
0.00655214593094734-0.0267710887703426i
-0.0110981313142271-0.0563050230865187i
-0.0149744413227878-0.0342798211835273i
-0.0182220523776477-0.000311888229320023i
0.0136587010220636+0.00661616203483968i
0.0150608970451167-0.0254734999018334i
0.00369171865039754-0.034721160881934i
0.0085697511806122+0.0136886311151333i
0.0336411375042714+0.00757744711884813i
0.0114596157581559-0.00104472598446611i
-0.00128071809619595+0.0489669196588044i
0.0257896378475199+0.0308158179133922i
-0.0261232858267597-0.0205644660520675i
-0.0114066180278615+0.0160723324215902i
0.0387522227531474+0.00133570595796066i
0.00611056915977653-0.00493304456186024i
0.00611472181449713+0.03724076045861i
0.0158001228319681+0.00510547534959921i
-0.0324843726891047-0.0220868857332927i
-0.0443101898044468-0.0115542573113008i
-0.00627848332298323+0.0320694080510631i
0.0346873076606041+0.0146584281168778i
-0.00702286277553973-0.0289256073464551i
-0.0389788492514239-0.00644984856763872i
0.0104936805149676+0.00754107183002662i
0.00579059752113386+0.00102696186115508i
0.0144209659513632-0.0235964784405171i
0.00683450905844625-0.013034131135721i
-0.0406738778507402+0.00942726939577241i
-0.0151196426999116-0.00444535076422932i
-0.0146717314458442-0.0142011372897933i
-0.0239419095307562-0.0291038313679967i
0.0291918205443826+0.00372551874679749i
0.0140509090285081+0.0166287291757127i
-0.00539823056492882+0.00309236951217502i
-0.00881235366644707+0.0272611792234391i
-0.0245864310235345-0.0106070192805679i
0.0233728499951988-0.0101465498869768i
0.0271941451546115+0.00266758846122755i
-0.0227472411269017-0.0269539427866797i
-0.00339261004939443-0.00808192713027925i
0.0484166598865117+0.0151673267286471i
0.00362433376992408+0.0224349413576743i
-0.0259464490479706-0.0176818358622285i
-0.0219026456167327-0.0415179653325715i
-0.036392378471599-0.0123538673647369i
-0.012765800454731+0.0269340462306133i
-0.0112111409267788+0.00707962241947641i
0.00616792603290597-0.00439794743138354i
-0.0104658161683235+0.0098507236761512i
-0.000493326014997148-0.00208975938347196i
0.0203406315412696-0.0136467163463825i
0.000234526977523144-0.0190578311632743i
0.00120459391373863+0.0230752079504921i
-0.0170841730922074+0.00798114998922006i
-0.0170986949226231-0.0126014166328369i
-0.022931256242206+0.00764470894582636i
-0.0170243954368148-0.0140880578939316i
-0.0392037313364423-0.0149454695827058i
-0.0311543700790733-0.00821918025115903i
0.0098400867145696-0.0201122288489587i
-0.00961540417310718-0.00245054845060696i
0.0229626164728093+0.0155570508398341i
0.0261279691395098+0.0227331449474136i
-0.00758671834408399-0.00912810356367061i
0.0179888326877569-0.00469572167564635i
-0.0153009752538105-0.00146582192734586i
-0.0275577599953179-0.02877470910355i
0.0181838962395553-0.00754351396796566i
0.0142975925895024+0.00748259925350621i
0.0113798919476197+0.0107188350550799i
0.011792513861724+0.0174649809631077i
-0.0132738232949434+0.0193785448547994i
-0.0132593973562652-0.00868912024636001i
0.00986071985977026-0.00409791127618318i
-0.0048781385569296-0.0397668077216387i
0.00394556069853838-0.0180964151987052i
0.00419899293030321-0.00315294445877792i
-0.0258454073524338+0.0061996827931291i
-0.0224503591787723+0.0483706587105358i
-0.0337605177622388-0.0274190734784265i
-0.00666652302012956-0.0294979313899691i
0.0115973312978039-0.0385520282395827i
-0.000407624865303707-0.00660881211370466i
0.049186537483091+0.00950140743284021i
0.0125383543150836+0.0040550157712462i
-0.0244075942296813+0.0613427961139905i
-0.00274257816702177+0.034153750350635i
-0.0200605187092461-0.00787089197378694i
0.0241458583336544-0.0153035999025736i
0.0105328982913143+0.0135513605195586i
-0.00715354511686766-0.0190854527693793i
0.0166676355034426-0.00264276419577113i
-0.00831055513039485+0.0369503617054735i
0.013678985107304-0.0143150360883072i
0.00626068036433645-0.0301659984849937i
-0.00736564021715197-0.0195281517013161i
0.0229628789282652+0.0063004550139362i
-0.0260086711573101-0.00453122960418653i
-0.0281638744729596-0.0161730573928558i
0.01306142689445+0.0319677601022815i
-0.0293179213992854+0.0277821919886525i
-0.0213093122753738-0.025709613585819i
9.65391483797152e-05-0.0285461265420897i
0.0127642275109254-0.0275148547622858i
0.0248613836751262-0.0356923180517305i
0.017582128437106-0.00701025696225889i
0.00697312604503874+0.0247443901852048i
0.00874888903658829+0.0281097905798109i
0.0121203563145088-0.00480086065260864i
-0.0263217840574326-0.0104167229878238i
-0.0116595898945897-0.0174643278746505i
0.0121906448830189-0.017608776033332i
-0.00545828943319648+0.00691527715288988i
-0.00997082117767573+0.0487867259728238i
0.0107229743911932+0.0428996132602786i
-0.00594439138058504-0.0112115672188848i
-0.0310206667768789+0.00206706882939223i
-0.0247617377490334-0.0215939730967948i
-0.00531973164540447-0.0102589032784901i
0.0324130122804454+0.00370557532603229i
0.0116298477602534-0.00907913453262626i
-0.0229908187684261+0.0332543633333021i
-0.00295075144469047+0.00741822938731786i
0.00679587836045335-0.00261980103926421i
0.0128702766815034+0.00281228992804741i
0.0385209702989501-0.0277131159667521i
0.0512259563119493-0.0135427576232822i
0.0868862897318134+0.0185560800020153i
-0.00264636519148365+0.0205108304568143i
-0.0484033564503348+0.0240355645176782i
0.00589051247005223+0.0223889447880467i
-0.0470068435867955-0.0124280066063262i
-0.034961228365884-0.0183836424427358i
-0.0153487378359086+0.00852832553443455i
0.00110675192680556+0.0177200852733884i
-0.0201781868600669+0.00286536119212736i
-0.0526621844173349-0.0138497907166851i
-0.0289776101393928-0.00669913513684951i
-0.00877680835199209-0.00742694562846781i
-0.00736598235816447-0.0149090457486317i
0.00518307554813503-0.0129562024236577i
0.0324975123088421-0.0122462675709746i
-0.0226024002768395+0.0178243766719634i
-0.00374490016373812-0.0159264747207344i
0.0186314663394822-0.0259100950153174i
-0.00456981358187386+0.0123526493620443i
0.011431958558976-0.0365519543636287i
0.0248575331585231-0.0229351430520353i
0.0295346815430628+0.0176480205728766i
3.94283236859955e-05+0.0115276276963354i
-0.00057181719691872+0.0326942225889856i
-0.0151134984896524+0.0578750096096576i
-0.0216466009490641+0.0199477872031565i
-0.00981199471557603+0.0114847956792939i
-0.031785328127466+0.0251452300076762i
0.00254619022888286-0.00805134764776643i
0.0126190115364572-0.00124066276223862i
-0.0238287447670975+0.000313798985458284i
-0.00338894698895609+0.0237064347196003i
-0.00513719214574249+0.00837995291264344i
-0.00667402291969233-0.000470647487230146i
-0.00484234324190078+0.00551849658918468i
-0.00399729974286651-0.0340478673621769i
0.0427585165274515-0.00976526445539556i
0.0358274501700564+0.010924474237344i
0.0292138273994665+0.0235114856434353i
0.000848874703685205-0.00220288720661059i
-0.0545952793678604-0.0182860714431051i
-0.0339594361427412-0.0163992636239581i
0.00203137019466778-0.0425055942539806i
0.00235139635652268+0.0037758575011116i
0.015645617852645+0.00422721222941138i
0.0374724144129054-0.00924121199217443i
-0.00325450359038491+0.0322698686281895i
-0.0373631726323558+0.0105763119233498i
-0.0324522032485848-0.0139992764629855i
0.0290808763195876-0.00757006960469698i
0.0114737275908632+0.0101615331496853i
-0.00956670254957892+0.00668792799919983i
0.0152984391241629+0.0127835539142707i
-0.0496769257803374+0.0238930465147353i
-0.0408052637680396-0.00114493140195952i
-0.0441093094988787+0.0327731659961872i
-0.0215738786240727+0.00612605268164937i
0.0199394745887411-0.0385794815134414i
0.00305565074278123-0.00123227756258753i
0.0188195402540699+0.00753504220755949i
-0.00630148495301496+0.0490364781667107i
-0.0150423122934017+0.0469346104973107i
-0.0309435404907253-0.00654557718295454i
-0.0622588453104215+0.000327195310744818i
0.00539102480275073+0.0112989535419269i
0.0185022786048252+0.0118018213620321i
0.00285548003239572+0.0160905831936419i
-0.00240401766420029+0.016046773880299i
-0.0694067201331408+0.00949546609946836i
-0.0362456426150016+0.000153462211621933i
-0.0150462065824686-0.0044999021729888i
-0.021506629818296-0.0230117829352472i
-0.0104982394995446-0.0231402119754788i
0.0151662877704785-0.0191180049725142i
0.0551520394883272-0.00238899862424662i
-0.00463224357754964+0.0281392014309864i
-0.0315198362185198+0.0131303728341171i
-0.0237922311325183+0.0238590993595339i
0.00338768913060319+0.0202124862252931i
0.016700200606248+0.00648797217278723i
0.0208508600798693+0.013455452562585i
0.0553773478095468+0.0373826607427873i
0.0164105118388512+0.0242543157884321i
0.00646985782297064+0.0279842541484686i
-0.00364865345097251+0.0414678586075305i
-0.0612876694560099-0.0235578322081226i
-0.0490569754653072-0.0154525855107316i
-0.00088528035036313-0.0160793057349287i
0.00700398260245708+0.0130117169582525i
-0.00372213694459327+0.0178132050245339i
-0.030105222392863-0.00375461248078473i
-0.0367630306479944+0.0217488873630789i
-0.0180651239255442-0.0144762459649065i
-0.018888740957145-0.0155016706060969i
0.0211164220310494-0.0177377653924607i
0.0420281379634005+0.00640233129798415i
0.00338451866761627+0.00126021849602841i
-0.0203271653496887+0.00705145356698027i
-0.00583933729565237+0.0583925603399755i
-0.000135083886286007+0.00124060789532489i
-0.00897440259707834-0.0279553110660197i
0.0212846554682829-0.0440282655784875i
0.0232806658215961-0.0377939125216417i
-0.00177540745361397+0.0312403325282048i
0.00200137982323343+0.0152885406356562i
-0.0125146596077133+0.00802891808191539i
-0.0538982904090577+0.0143411339369473i
-0.051104951488877-0.0237277996521076i
-0.0115134345031973-0.011895611954619i
0.0151096410318203+0.00587606971371786i
0.0304681216596137+0.00455435350494841i
0.0019860646996951+0.030989527230362i
-0.0204926834873683+0.0307075081264995i
-0.00858535521357738-0.0113403850829842i
-0.0194045526694269+0.0221635758228699i
-0.00433443312443387+0.0101211153954736i
0.0315772205796419-0.0290815354096462i
0.0273968745373629+0.00865950308227727i
0.0341999371955036+0.00409441346957741i
-0.00116325201117492+0.0229142778192733i
-0.0329875250905987+0.0407330796138246i
-0.0161458067913885-0.00389209416858335i
-0.0672986423010737+0.00576205101114995i
-0.0394671291735272+0.0273550777259533i
0.0194753427466218-0.0155461838781761i
0.011252558771276-0.0151213946070305i
-0.0144764278654516+0.0384912367278962i
-0.0581620440990552+0.047004114807841i
-0.0360287264348889-0.00173689499688295i
-0.0294360382853433-0.0385675985709253i
-0.0285860690979194-0.0450669226306199i
0.0102700078216513-0.0268340213584016i
0.0391781834129039-0.00330612883645237i
0.0423454111428393-0.0025917832167514i
-0.00137471033966696+0.00131336728382832i
-0.0198465503627147+0.0442840399767164i
0.00527707491521622+0.00880148542486414i
0.0077468220037508-0.0391657642751473i
-6.75217281644062e-05-0.0205591387346192i
0.000377724995423803-0.0038211004265845i
0.0316558820609654+0.0569401241563924i
0.00491277033777425+0.0553425799626917i
-0.0583653169395026+0.0398755756737373i
-0.0292073864086096+0.0509129969596115i
-0.0272908065604749+0.0343285333108687i
-0.0446264548830878+0.00596597234876437i
-0.0374618271289951+0.0100945584102276i
0.00709138507303117+0.0501107458767772i
0.0111991005478883+0.0257086216336206i
-0.0344619706290341+0.0273447058608035i
-0.0351371562106078+0.0388600616768965i
-0.062754386405073-0.0132609865998842i
-0.0428964332990873-0.0495613796534924i
-0.00464674575624659-0.0434707520783673i
-0.00692865397022785-0.0193052518024675i
-0.00133677308780735-0.00386217084264488i
-0.00945569176859561+0.0479800014148524i
-0.0389979196640067+0.040507865059586i
-0.0500828305438167-0.0292641533159528i
-0.0084393497631715-0.0412168685962219i
0.0132614749975944-0.024563831547249i
0.0241139039055306+0.00934078510943917i
0.032540449955672+0.00848925129916514i
0.0175677798502876+0.0378662224857392i
-0.0371346809211013+0.0748369629889395i
-0.064315865575037+0.0133204826456884i
-0.0466702632555808+0.0152770705942724i
-0.0239041647562284+0.0213891677811795i
0.0688843636043671-0.0288490417344627i
0.0659451868113225+0.0127642630707412i
0.0143195888425405+0.0322642036670182i
0.0156148663169673+0.0245717337942174i
-0.0323019942838428+0.0402518914538102i
-0.0620042496779312-0.00733817084115469i
-0.0319665558464931-0.0360735442039178i
0.0192927786996837-0.0250451154501837i
0.0247244369073838-0.0381343342029467i
-0.00254666721687339+0.00543230816144433i
0.00141138737909018+0.0539039484584452i
0.0138053391802593+0.0184555704748503i
-0.0251919364025498+0.0113849782418277i
-0.0438649029657399-0.0196732092791706i
-0.0185436970508515-0.0407964538131598i
0.00806665820882719+0.00425903738506245i
0.00444694864136131+0.0241468661041394i
-0.0497431916608634+0.0367070551552805i
-0.0276858514010177+0.0124557001938882i
-0.00608085916839938+0.0261368556091159i
-0.0630442177069189-0.0126777662225073i
-0.0445957437137255-0.0484380933523563i
0.00658232741701905-0.025629093460802i
0.0377868303722507-0.0456061127928279i
0.0413566793643058+0.0266876410336189i
0.000339492023018787+0.0300130285841671i
-0.0355783482312105+0.0239231634310638i
-0.0271940620548422+0.00986986061462286i
0.0150637240412753-0.0441768568762773i
0.026142201573193-0.00884557089986198i
0.0341863377588331-0.0191092803311867i
0.028352499401399-0.00275477757440549i
0.0181208659431666+0.0521022792745131i
-0.02144446715307+0.0497322942957606i
-0.0467784273609815+0.0175978336855197i
-0.0156211301555297+0.014547343098085i
-0.0283434827730719-0.0166638661664731i
0.0189617809957546-0.0328111123837733i
0.0463591678627439+0.0184021614687464i
-0.018981953248354+0.0493330693908311i
-0.0305676562432038+0.0551879586463796i
-0.0374019700221154+0.00672519067753843i
-0.0444785429985797-0.0211715928991871i
-0.0236730175996015-0.0171640509171394i
0.00927377652896871-0.0462907101838i
0.0811647092842249-0.00783075096597993i
0.0784380600087391+0.0412560093268802i
-0.0125254050035104+0.0356607726559607i
-0.0316132676702143+0.0404400181420501i
-0.0249379643632268-0.0270711404786365i
-0.0249575187638973-0.0598332376248254i
0.0131038764521688-0.0166162479124652i
0.0263954408555074+0.00182231437723489i
0.0254519406059511+0.0266716646615383i
0.0262701329788196+0.0168967284769724i
-0.0351420140828934+0.0393323727717939i
-0.0738484144203164+0.0395561741372996i
-0.0456454295885785-0.0293108852101693i
-0.0321723529460924-0.0314296237175021i
0.00783423682318833-0.0143794357342425i
0.0354633306146599-0.0151257655174165i
0.0312293798980612+0.0299387963225021i
0.0277780165490188+0.0582121010463869i
-0.023750813668576+0.0267364108079899i
-0.0573143756768694+0.00721287126263348i
-0.0308882413955773-0.0249501285235224i
0.0218933412330442-0.0214458551527699i
0.0382753588141793+0.0265425138663385i
0.0166518399031835+0.0310629310886227i
-0.0146577889956935+0.0521093480960249i
-0.0658331998708643+0.0408386224435563i
-0.0593833688628996+0.0115813158046144i
-0.0383321136488127-0.0192220123512107i
-0.044863513756725-0.0564373001722616i
0.0130298769075044-0.026358174070563i
0.0390775014642122+0.0272708878575057i
0.00361056089542271+0.0603315163283918i
-0.0082570974620454+0.0438157662555711i
-0.048216658262453+0.0221999765300538i
-0.0469815538168541+0.00234243032207763i
-0.0156848069763298-0.0191159076655036i
0.0329788745618108-0.0254885796081811i
0.0870718518904514+0.00332561464561065i
0.0419415767747508+0.0335459688463156i
5.9371885684575e-05+0.0721464096473054i
-0.0459822577693533+0.0483838400750542i
-0.0529815783002748-0.0554518998034952i
-0.00944620081354209-0.0464429536017588i
0.00464886715751267-0.00457805212675405i
0.0324509192178871-0.0209364456918922i
0.0435111758258422+0.0121975438459241i
0.0156038495628675+0.0689138993633729i
-0.0260241317226836+0.0513533572639822i
-0.0314566419529171+0.0021472337077619i
-0.0270951264098749-0.0227687104046807i
-0.0185346510355262-0.00895991066678788i
0.0288936250012714+2.45009508486744e-05i
0.0503028077796288+0.0350881940017422i
0.000192789963183977+0.0644641264670071i
-0.0120837712835798+0.0443091899910375i
-0.0458225654242544+0.025074776066112i
-0.0667396394731548-0.00109714381333267i
-0.00099223978456053+0.00546514646515443i
-0.000267380861350173-0.0130544206158839i
0.00133753643550602-0.024238139513342i
-0.00262795250623371+0.0214224821090572i
-0.0172232112609446+0.0401017692552955i
-0.0578527265151405+0.0210533324596222i
-0.0894490653311014-0.0112787616217703i
-0.022250631268238-0.0227026031915982i
0.0111001788777558-0.0546645947801949i
0.0141478470387453-0.0157360703356295i
0.0418692095113649+0.050462640458482i
0.00828374050633119+0.0545435418647791i
-0.0483667654993745+0.0647477164831192i
-0.0482727721469576+0.00300351212629057i
-0.0522912372308234-0.0370582013068888i
-0.0277133907870133-0.01722214462373i
0.0243604841515279+0.0103423093583016i
0.0436367390434277+0.0157921798119576i
0.0298567606551223+0.0316556213656479i
-0.0102564244923058+0.0550926519883529i
-0.0434897566427723-0.0232621638458428i
-0.0362732220301131-0.0254054682555616i
-0.00554389997299273+0.00299871196249819i
0.0457475767015093-0.0575109877751243i
0.0680653702287883-0.0224908383174408i
0.0236757217629042+0.0412022476370153i
0.0249422008527286+0.0230393869871859i
-0.0110333017506012+0.0195961957732883i
-0.0772723979996515+0.0245192811675533i
-0.0140103112866759-0.013886701098448i
0.0270620987334715-0.0363630018615128i
0.0319935138670305-0.0166641620845697i
0.0348873456297471+0.0117061874469093i
-0.0314265507788122+0.0498739969274253i
-0.0382953770884586+0.0678532519726947i
-0.0530021723911219+0.0242390413669557i
-0.0941187932304084-0.0489126144683969i
-0.0646976948037857-0.0336350314125379i
-0.00444367937672973-0.0272379370822414i
0.0411882322966194-0.0406962557402128i
-0.000506777288420708+0.0617006892927919i
-0.0567792814136477+0.020402343672295i
-0.0515297958147967-0.00459946908279931i
-0.0303640222435409+0.00858840157577201i
-0.0284796536785194-0.0672589744556105i
0.0231960470336569-0.0289773039627542i
0.06699451131357-0.0216839961930774i
0.0508488477480643+0.0306509734382712i
0.0203442579032234+0.0586917664841362i
-0.0485273396907153+0.0308705040083068i
-0.0648089596975871+0.0312386367348967i
-0.0508483670109462-0.0288194384910531i
-0.00510552934754262-0.0205267596596567i
0.0119523557580557+0.00256942417305282i
5.51373314809519e-05+0.00324109789144592i
0.0120375252168875+0.0165256226847372i
-0.0517892868736971+0.0188175418793252i
-0.0752376908809684+0.0186980715623371i
-0.0564176414171574-0.0431949678728156i
-0.0306921029342579-0.0606804577430663i
0.0311993236210515-0.0111503903475761i
0.0421195518976413+0.0220314465979049i
-0.002729827808885+0.0513797821409777i
0.00595397370519642+0.0337928697891314i
-0.0136296484382972+0.0113054544040696i
-0.0601464116312917-0.0187405357381769i
-0.0246589110270961-0.0327601234217687i
0.0314399648887485-0.0226620567828632i
0.0439437318896483-0.00375418070112058i
0.012990654336149+0.0445437054574701i
0.00733123263530504+0.0561849280437627i
-0.0527452474814886+0.0609659811157115i
-0.0885452414898281+0.0353389692847912i
-0.0406830027667278-0.0150513774415641i
-0.000533571545830119-0.052223506125817i
0.0390066463449797-0.026000816181696i
0.0263310459816091+0.0261597946167202i
0.00188938369261615+0.02527356257407i
-0.0205370893317953+0.0500305454297991i
-0.0314985629104114+0.0251270368266403i
-0.0535864678833634-0.00961974939635302i
-0.0414278441625495-0.0594342479069752i
0.0264736701370261-0.0759818012623414i
0.0307441865750247+0.0221640318367223i
0.0383070655999477+0.0172040772272418i
-0.00322299187808817+0.0369576535788252i
-0.0499583345258472+0.0723037866952697i
-0.0660501278904474-0.00788912207598976i
-0.050533392186224-0.0117586464016691i
0.00541969550547982-0.016025936326398i
0.0102849052933426+0.00756693747686933i
0.0228428833798794+0.0745493878739217i
-0.00289864346738807+0.0607883029086048i
-0.0400039301838156+0.0585000337520408i
-0.0645533132916793+0.0261454971094259i
-0.0554129045671111-0.0252011931673879i
-0.0172725508271757-0.0165077345221804i
0.019884899395482+0.00226027408493568i
0.0475700350664965+0.00981927094451775i
0.0231423431868515+0.0363979420205695i
-0.00295577653901271+0.0526425173498687i
-0.058616835298447+0.0173202840474366i
-0.0694705608369474-0.0290405023955161i
-0.0117816272495834-0.0272465747989999i
0.00446041451464087-0.0379195441243822i
0.0546530682318867-0.0224974759757885i
0.0466079160762616+0.0448646692304338i
0.000941924607231936+0.0480687488848811i
-0.0366279962970472+0.0479033832667091i
-0.0675383177672539+0.00879772623795038i
0.0141343119694298-0.0668213382226768i
0.016464728268963-0.0459329396058121i
0.0414452242116711+0.00718346578942015i
0.0643391638860746+0.0319995180086874i
0.0117848989489977+0.0643250276915874i
-0.0187239480933568+0.0898442446317379i
-0.052012929584012+0.0747621630471714i
-0.0329311762329506+0.0375826950882055i
-0.0259773317773839+0.00192341495133739i
0.0122397106183987-0.00726999516335232i
0.0114799695474046+0.0203857074497235i
-0.0286254273735749+0.0431955049411595i
-0.0191203864906143+0.0312490088122985i
-0.0836737081181363+0.0116847359046891i
-0.0966222349602899+0.00430771699233848i
-0.0475845950190725-0.0551062934214627i
-0.0178756498624672-0.0535925456467433i
0.0393749270963613-0.0195524105147676i
0.0253714877683483+0.000965114557272738i
-0.0188907069918249+0.0650235277993422i
-0.0225822315778153+0.0371901603827728i
-0.0466513148879638+0.00375700808181187i
-0.0353480677542094-0.020682012686634i
0.0247597959022813-0.0272150495021699i
0.0327411135777143+0.011577350366016i
0.0413836109629418+0.0259042013884452i
0.0216439523358044+0.0231806482903382i
-0.0429096916179472+0.0160359097304263i
-0.0656228127260556+0.0139942357685437i
-0.0511678001979606-0.00867915450522319i
-0.0231212721747138-0.0417761216368524i
0.0165156554892548-0.0295279817555923i
0.0437235378822584+0.028341294763856i
0.0390583328875539+0.0205527929466946i
-0.00797095064132076+0.0279471203253698i
-0.038952769550335+0.0494911922963371i
-0.012442244465198-0.0164780043085663i
-0.0117512195748476-0.0464574797520573i
0.0234353313071652-0.00967278539369847i
0.0526095359297484+0.0350701110869589i
0.0471513260485118+0.0692497477136766i
0.0365499220808732+0.104616528811846i
-0.0426684642517422+0.0860229541283655i
-0.0712067423053045+0.0131143101662306i
-0.0590108371960403-0.0049092296851764i
-0.0293648532443711-0.0214426153420521i
0.0372089978693856-0.00425791623636106i
0.017534008195294+0.0282609679239586i
-0.0037526428003817+0.0458748941047063i
-0.0328210121935491+0.0548845661222634i
-0.0728409279109314-0.020384464358369i
-0.0744036628934211-0.0345162508063588i
-0.0278125630838283-0.0376286748092265i
0.0401217807577345-0.0406063491198485i
0.0216897888280885-0.0265083767719593i
0.0180846294307298+0.025644143654533i
-0.0117894197124285+0.0853620491614895i
-0.0548203205034788+0.0514285896367598i
-0.0457167870432845-0.00906608951235704i
-0.0293377971786907-0.0557466136893262i
0.0364484302762331-0.020645596783155i
0.0570938398464685+0.00255774308891439i
0.0288108161863899+0.0343351308101165i
0.00954257809371031+0.0742377849491457i
-0.0620310625604725+0.0690585204074836i
-0.0909925650326634+0.034821323766698i
-0.0441880570090138-0.039421614237421i
-0.0121968890403181-0.0719184524106391i
0.00996417338832559-0.0210795492905928i
0.036775502959258+0.0131783042053843i
0.0258100778613387+0.0465669111590881i
-0.039533996222557+0.0736423387190402i
-0.0640520728145612+0.0181385260263676i
-0.0156339027808856-0.00136788394326998i
-0.011834415429539-0.0321083359369979i
0.0124445865043901-0.0251701093601247i
0.0707372079841465+0.0284314762952928i
0.0429927065259438+0.0227216381696921i
-0.00837916020762307+0.0729081333898401i
-0.0519168921006231+0.0724244754736101i
-0.0472280969496873-0.0143173964161964i
-0.000777366058602423-0.0329329139660054i
0.0347102098612364-0.0322264850202426i
0.0636540210687696-0.0115348832953066i
0.0529662771517495+0.034108931857496i
0.00492964393999497+0.0509550674441972i
-0.0310069034087594+0.0547689775090077i
-0.0388685364909949+0.0403114403544169i
-0.0412018898771107+0.000883205970025678i
-0.00426018634330128-0.0226541226662332i
0.0342369522435106+0.0185239716689064i
0.0502712568575394+0.0206847206118036i
0.00753604152442547+0.0247620583108687i
-0.0776582097136207+0.0628152261178861i
-0.0725776366717247+0.0448164058715484i
-0.0791598928714482+0.0146216703100609i
-0.0549534795786585-0.0608507182573354i
-0.0112315762334756-0.0599224014077555i
0.0120289930614179+0.0139560123709141i
0.0164568079589096+0.0488846965682892i
-0.0185318851139574+0.0603923750380411i
-0.0244226362751891+0.033424470159143i
-0.0726487352691587-0.00669766091086588i
-0.0284701779759273-0.0544058762661679i
0.028683682565388-0.0361763525743541i
0.0178686217821204+0.00736122933530621i
0.0582148365907228+0.0260437195218897i
0.0587610649713937+0.0593056559355086i
-0.0100105152699377+0.048275755677157i
-0.090728834078098+0.00554075437154028i
-0.0644245498876977-0.0232710280002264i
-0.00323698948050817-0.0283584348781675i
0.00530380945251096+0.00953396374784125i
0.0419731977039434+0.0408480011431619i
0.0176489660683938+0.0301866344858771i
-0.00797906492723405+0.0488991490065138i
-0.0325842466970693+0.0617311348629444i
-0.0778172044521761-0.0131366399279628i
0.00167455616183967-0.066386860304503i
0.0523473423101878-0.0584338370336834i
0.0604859478913963-0.0220696920770613i
0.0805692583167821+0.0444081636511178i
0.0372703753600111+0.0944646437513206i
-0.0142392505801164+0.0769240583257483i
-0.0194150694157274+0.0275914711552559i
-0.0393216779708598+0.009793405427752i
-0.00822640822514691-0.000517704994760549i
0.0585714214144396+0.000241177459373628i
0.0311554082551249+0.0421258905894014i
-0.00545886621522461+0.0918932522008243i
-0.0374525544768536+0.0748795541712089i
-0.0406108515466945+0.0357489122728816i
-0.0618850827206196+0.000700138943302248i
-0.0485838627221129-0.043197008343101i
0.0367303708380434-0.0327818611233627i
0.047964125349194+0.0127613133204155i
0.0121249923287445+0.0529321684673189i
-0.0370350086399219+0.0679054728535982i
-0.0663933644275365+0.049354758291399i
-0.0451340334967145+0.00434255783712451i
-0.0360014892729451-0.0370510633727399i
0.00187002780324058-0.0375242864942177i
0.0574531316374957-0.0132881646530603i
0.040018721412431+0.0520046920533242i
0.0294278819247137+0.0914889341565885i
-0.0104681741300905+0.0451813632004164i
-0.0883037502790924+0.0156603351594321i
-0.0642471825828761-0.0152669506026013i
-0.00625450118072822-0.0641763271355649i
0.0129147798256904-0.0658819574733231i
0.0529086741922208+0.00153670832509359i
0.0382702587404758+0.074841084941075i
-0.00387470184877173+0.0766643996367897i
-0.0559543836243097+0.0453298760038142i
-0.0458210745269416+0.0142713072346737i
0.000955508900266395+0.0229066393197583i
0.0128763481377806-0.00596477227716725i
0.075402038652669+0.0112873910530087i
0.0411414386138858+0.075656036420906i
0.0172838854097243+0.0775858290161033i
-0.000748050163350594+0.0778956725485485i
-0.0590786621063496+0.0297967459800421i
-0.0568831297323018-0.0186934780607631i
-0.0178622408174852-0.0708426791876778i
0.0670546118259463-0.0354125048258419i
0.0295866159200277+0.0381791741470185i
-0.015778467366432+0.0556749802896492i
-0.00412879734432344+0.0570693485937496i
-0.0744912955833231+0.0291338569109959i
-0.0797565945622074-0.00788428534299643i
-0.00422960191227429-0.0310890501722598i
0.0403094859515353+0.0085152546480572i
0.0469848526057638+0.0164790375663739i
0.0291312233099894+0.05909534047318i
-0.0176406937416726+0.0715607610857159i
-0.0904383829823889+0.049664082540195i
-0.112759383608649+0.0376920462708951i
-0.0267853005722616-0.0599017599753028i
0.00648617328933473-0.0533083740536672i
0.0119223386059536+0.00462619482963406i
0.0144452275828447+0.0625797446719739i
-0.0384827172206458+0.0692541437105532i
-0.0499756815680373+0.0287801148627031i
-0.0705014751694777+0.0105136578952209i
-0.0450888373893215-0.0526359060038899i
-0.0204407875126424-0.0474259415423798i
0.0393567179601679-0.0150150596337848i
0.0818264938616935+0.0312146645479894i
0.00439964865114695+0.0548254057632547i
-0.0111510049218177+0.0507974792969598i
-0.0326739301950417+0.0467231839375278i
-0.0334945670630132-0.0169050459057175i
0.0112191007788785-0.0365709307985663i
0.0205271412127217-0.0328937944341452i
0.0315119598303544-0.00229769519941282i
0.028032440221719+0.0442090619554911i
-0.0297164632949765+0.0550961579959727i
-0.0510644738792857+0.0323492573429608i
-0.0449803061634722-0.0286320679295032i
-0.0439507472612493-0.044016620323441i
0.0433548746656743-0.0557045375502195i
0.0754148853816866-0.0192478274972629i
0.0679400714739742+0.062358517429794i
0.0561829267342857+0.0604402171386336i
-0.0347488136136923+0.0535560568014803i
-0.0827079257313674+0.0220005610081448i
-0.0672648443533419-0.0338229745424426i
-0.002917985785525-0.0419222592553496i
0.0370507922733583-0.010590305633741i
0.0123380662705614+0.0500426275701509i
0.0206798494080936+0.0897513716508538i
0.000694947184620026+0.109155369022533i
-0.0917966410914757+0.0472728769524684i
-0.103228295694462-0.0185635212824196i
-0.0521217236607704-0.0239385493624611i
-0.0145556826035388-0.0538797616708339i
0.0426776269262219+0.0172180096356962i
0.0410403851129127+0.0692478375844724i
-0.0044727905091506+0.0393873086004042i
-0.0501492844873328+0.0489275677474934i
-0.0731191169331659+0.0226719964029742i
-0.0356385256927916-0.0151068089266624i
0.000469175912702432-0.0559363947410259i
0.0392395119504612-0.0165034499091599i
0.0447711103318102+0.041613763456506i
-0.00447030045228157+0.0633287809250088i
-0.0315471036805277+0.0961746490267832i
-0.0518826980647627+0.00693926255549193i
-0.035295559300842-0.0422310020327209i
-0.00856909807514261-0.0377679934252145i
0.0359930274413239-0.0222273017571236i
0.0717137187412195+0.0335429902434266i
0.0188637817719265+0.0616485425015325i
-0.0045617571648222+0.0932754107662188i
-0.0266425930051373+0.0269624587202684i
-0.0494402938709353-0.00710642537891946i
-0.00735222386275295-0.00983436118712643i
0.0474096880934608-0.034836566036891i
0.0510785846852915+0.0148813337634018i
0.0546799128769429+0.0556044241527785i
0.0487132712600901+0.0929823732109257i
-0.0487511270234228+0.0778723003524147i
-0.0723590295233595+0.0206871347642672i
-0.0261141294232954-0.0203439188303668i
0.0115635791216408-0.00857393809349979i
0.0462495200152186+0.01109129305295i
0.0417770691906393+0.0274089636612304i
-0.000487871559035951+0.0756811612362388i
-0.0659117866244692+0.0735337811750536i
-0.0793130166948469+0.0274224252138978i
-0.0555251561378463-0.0244265188615668i
-0.0224204738186252-0.0263736032511678i
0.0222814498262955-0.0298657376973833i
0.0537800620363386+0.00725686261139059i
0.0164334096314058+0.0938524573147545i
-0.0116167029057026+0.0812608239087553i
-0.0365165842324054+0.0357705066480181i
-0.105066391387342+0.030611001486297i
-0.0508879119799372+0.00827578739849971i
0.0075647769549711+0.00562283495361977i
0.0245942159899912+0.0413437366807616i
0.0379206820275504+0.0469720810231541i
-0.021479224404152+0.061881685096395i
-0.0343726145500481+0.0663875647156358i
-0.0278066775961617+0.0174456658901489i
-0.0429322041226414-0.0553085774696245i
-0.0227348394324044-0.0460919729108123i
0.0315095499503482-0.0173159482817675i
0.0494464716302156+0.0326269426935577i
0.00614488331846981+0.0655701827978903i
-0.000579760660409798+0.00393817218295141i
-0.0368758879429367+0.0383490669419783i
-0.0588648746235724-0.0256771549045196i
0.00764864136540177-0.0734580599510235i
0.0334499942483405-0.0113501777144699i
0.0797067790550275-0.0202939856545843i
0.0725980296846663+0.0234533043148012i
-0.0051546746489317+0.0743384970549176i
-0.0327255293087878+0.10371663501958i
-0.0556452306229386+0.0337575593452328i
-0.00517442229976612-0.0193910595741167i
0.0514510204538265-0.0169942044926456i
0.0468248862259109-0.0204026760216891i
0.0500066309574521+0.0498094542431044i
0.00326610560148164+0.0886483942673255i
-0.0488620127293216+0.0688651263078537i
-0.0652020886688289+0.0128216974135108i
-0.0684080617392584-0.0122280330849337i
-0.00228222541289009-0.0479392941938083i
0.0175182046889072-0.0141705925201526i
0.0162490300112129+0.0441286817919187i
0.0397952239785321+0.0430912040767713i
-0.0074431813684982+0.0762426247809575i
-0.0518146113256409+0.0448216442403209i
-0.0600353617861108-0.0189479366214016i
-0.00171706294069547-0.0460878555745901i
0.0412120408421782-0.0184271369834882i
0.0219982860703521+0.0192013578281219i
0.0233082989662874+0.0471765876677711i
-0.0177148090496445+0.0744646234009217i
-0.061421798709561+0.0699374982633628i
-0.0731399352418137+0.018029728453039i
-0.0777806658931752-0.0189040029140886i
-0.00574932746093038-0.0337365784786686i
0.0357409133337292-0.033470819432629i
0.0188863414462257+0.0378363605439362i
0.0175322326205426+0.0664492847535178i
-0.0346540951083931+0.0273172598255191i
-0.0720225734037441-0.000776562972915359i
-0.0450711694857826-0.00214304338844659i
0.00764558576034545-0.00515732532499043i
0.0770088712508038-0.0336248329175384i
0.0911897417329467-0.0214214068546941i
0.0403833212121147+0.0411387639671747i
0.0254611300587076+0.0418854934227108i
-0.0209146833070836+0.022738176758179i
-0.0686172617781985+0.01695938549857i
0.00134001166424118-0.0247037293854158i
0.0259694240353286-0.0120635318643652i
0.0613122238266917+0.0177631384964323i
0.076962550271109+0.0513414761189903i
-0.00761005785780075+0.108366680584654i
-0.0415542520149678+0.0550893390264986i
-0.0737378504152243-0.0120603708125144i
-0.0564005250854082-0.0174484732011928i
-0.00193842506681185-0.0238936758649263i
0.0210029911904965+0.0129348131555184i
0.057122922195537+0.0413181694050999i
0.0173491696545866+0.0623007970882023i
-0.0303690384422423+0.0530598347193982i
-0.050606915574965+0.000848457770128352i
-0.0486300168442928-0.0482207350838405i
0.00589435467868863-0.0761816361939173i
0.00325081568382508-0.0350391302901513i
0.0481738108019369-0.00190357205421159i
0.0665532292009898+0.0614252332061394i
-0.0262002973413733+0.0637188798840252i
-0.0759424749690934+0.00694566148105044i
-0.0846490287333521+0.0327183557531189i
-0.0510486437675361-0.010813453513174i
0.024979939833989-0.0199454726542431i
0.060601154995554+0.00996038264232136i
0.0399218997419036+0.0240019535418975i
-0.00515480543272264+0.0671064067114109i
-0.0447264677158082+0.0379840695191004i
-0.057004160237376-0.00153848675775353i
-0.0715952324307679-0.00853055789894266i
-0.046394483925427-0.0126245353648995i
0.0202026077852692-0.0548101072396796i
0.040949005294143+0.0123248469493363i
0.0215553178982444+0.0791334933462041i
-0.0113026634275329+0.0260664384594271i
-0.0505448358178324+0.0400203350374101i
-0.0395141133403414-0.000365708657358689i
0.00141613538312787-0.0508816230502166i
0.0459443358051732-0.0404990597566617i
0.0747379161037441+0.00697050286993125i
0.0773159021388289+0.0777412225276513i
0.0344038957495916+0.0949712266381004i
-0.0428506893728573+0.0789471687288535i
-0.05482856813879+0.0426093013932478i
-0.0458225698552808+0.00637506030206271i
-0.00378902368384357-0.0325633937290475i
0.0411580291076221+0.0168331703622815i
0.0380970540527568+0.0687443534838005i
0.0204590314070974+0.0602408181209204i
-0.0406727016990833+0.0933037102731719i
-0.0554655391441029+0.0381272438738355i
-0.0259062188439578-0.0207374180883714i
-0.0213721165555561-0.0417414753947676i
0.0201851355449611-0.0475111380904945i
0.0545724332708193+0.0312646937910029i
0.0144411132099487+0.0745396794158889i
-0.0122083367115377+0.0661776825572843i
-0.0356922395478561+0.0493837419327548i
-0.0729300624297078+0.00992506092986183i
-0.0449602327427954-0.0273996949443976i
0.0153153911716561-0.0350116524956322i
0.0354029370415066+0.0133889984708548i
0.0092679256867976+0.0840855618524025i
-0.00322587252090133+0.100622999981621i
-0.0658614605333348+0.0890075314580658i
-0.0842806680143672+0.00536980532979865i
-0.041257596611391-0.0240880196987409i
-0.0143131192498107+0.0132120737142657i
0.051992089282504+0.00708116277629871i
0.0534552721446316+0.0182813076465035i
0.00955830422039457+0.0451472498373608i
-0.0527178905714439+0.0749313569364308i
-0.037163280924969+0.00986057054118407i
-0.020439902025662-0.0292661354146049i
-0.0172657765884077-0.0456278170845913i
0.0387158208561521-0.0513255493788389i
0.0353323038818128+0.0128268089347759i
0.0483411972155418+0.0731978679733377i
-0.0289315671218558+0.107455163813444i
-0.0629879246472283+0.05053358655546i
-0.00307617242761905+0.0124956814421017i
-0.0359284702413469-0.0249484118717174i
0.0113293479723764-0.0188602366302366i
0.0447440707372456+0.0285792443131614i
0.00568431461835517+0.0199578726680746i
0.00299355892687731+0.0896742622483561i
-0.0421821868222665+0.0895958643573398i
-0.0553435250213058+0.0183156929274204i
-0.0358527562030315+0.0101435387289644i
0.000237075904854554-0.0193035400323105i
0.0503329549669352-0.0244815050000549i
0.0408905256495949+0.0125141824880129i
0.00379130028489738+0.0918217522378196i
-0.0446127246588416+0.101157463665432i
-0.0505719422394217+0.0275439238546251i
-0.0335180541794041-0.00383773635034587i
0.0130130686825669-0.0240792484512857i
0.0447034488666192-0.00519374342057944i
0.0392454539193271+0.0291114687870313i
0.0255007816305423+0.0695432339781359i
-0.0195838266413399+0.0756576975723672i
-0.0427546325515616+0.0377468678456622i
-0.0717588224061273+0.0061207762068517i
-0.0825287071965898-0.0460160368969602i
-0.0203052170759162-0.0426747887745527i
0.0269956163668892+0.0162281947732626i
0.0116650470577546+0.0495387403903806i
0.012959113067719+0.0649179693147371i
-0.039158933771365+0.0518964015617623i
-0.0766733419941067+0.00691272979808595i
-0.0350669642370194-0.0249305374163671i
-0.0124661548047187-0.0342612014351324i
0.0220227439531047+0.00467269360824713i
0.0144129882573115+0.0457897534146354i
0.0136730875388163+0.0642667838065376i
0.0300842527895984+0.0705348116922058i
-0.0479617591097404+0.0484409883359612i
-0.0601460101228668-0.0168334107500013i
-0.025384370293781-0.0473257425658582i
-0.015874242034128+0.00287674933603369i
0.0358344436141166+0.014145323072024i
0.0262528097029606+0.0167644972067538i
0.0214403435206423+0.0292439448402879i
-0.00151210251197373+0.0344697639498827i
-0.0666898716340503+0.0217361503646547i
-0.0474641392199629-0.028212585369256i
0.0317363774954744-0.0372253711683454i
0.0789758352834508+0.00807917728697227i
0.0604193976170704+0.0376559491792268i
-0.000188759277602865+0.0562153753297946i
-0.0430422944168534+0.0597616972608326i
-0.0765536254493041+0.0427676981780578i
-0.0768928045697802-0.00190543152137231i
-0.0029631446058711-0.0127209197069705i
0.0121960235264561+0.0272312533224843i
0.027427186276685+0.0476470687126432i
0.03537003851279+0.0769456334780424i
-0.0302578253890054+0.0589893377164261i
-0.0743582455531419+0.0662682430514617i
-0.0579156954748791+0.0509727840447761i
-0.0326925837899969-0.0279768091965016i
-0.0152690405088943-0.042018336535716i
0.0374979087996513+0.00342075471925459i
0.0203850998221038+0.0539704183846245i
-0.0282052122060774+0.0776584357648443i
-0.0450682894051124+0.0700657359632019i
-0.0607994171589812+0.0219938713534318i
-0.0368612713172371-0.010156928547886i
0.0240207612608972-0.0139360811976011i
0.0471545027933249+0.00228421749882005i
0.0309353359111905+0.0417194988336829i
0.0172487033610149+0.0574242309736518i
-0.0451224671138231+0.0667556909827633i
-0.0743701137476726+0.0567971220338388i
-0.0641009111038069+0.0114297831277765i
-0.0247105212817884-0.0114051239757031i
0.045926899823271-0.0458133363053299i
0.0295349379594925+0.00830216998722229i
0.00313848386819081+0.067915377283549i
-0.027849508506953+0.0721434037801754i
-0.0764536484741445+0.0692100199779542i
-0.0488951129091244-0.00426655484948021i
-0.00305722111718409-0.0294805224627891i
0.0298347703701882-0.0284563484078661i
0.0588037228491403-0.00740764541753684i
0.0483919985228521+0.0306295555711343i
0.0304734646862383+0.0365369225302962i
-0.0229839025536121+0.0490448651307459i
-0.0736020574643202+0.0232343918659919i
-0.00586540230056617-0.0115327648354021i
0.0024728977665117-0.00491625512201319i
0.0222460448001359+0.0285600186099471i
0.0566940786333305+0.0734670913439209i
-0.00736653909466896+0.0607981600653992i
-0.0140499974772245+0.0602223202372775i
-0.083741120408136+0.0682446272962216i
-0.084174051453584+0.00389478996530358i
-0.00608087027318149-0.00215201557744052i
0.0107359752681102-0.00226452785434675i
0.036250385400545+0.0129994986389411i
-0.0135955461386188+0.0830601844142478i
-0.0288008065024354+0.0729497304534796i
-0.030562113332538+0.0508311275595955i
-0.0660191001259025+0.0143337382721481i
-0.0373319264821074-0.019352750024763i
-0.0036783249921884-0.0356655986414203i
0.029996438268124-0.0195243904737477i
0.0216880471731551+0.00883788416285399i
-0.0138120642561332+0.0211968487602766i
-0.042005267252104+0.0464172954242669i
-0.0593228087131444-0.00353003069426245i
-0.024792616734621-0.017218351706986i
-0.0289482124221427-0.00685771098509176i
0.0207127952513251-0.021083242086444i
0.0630098287171516+0.0279902800268775i
0.00298988370822466+0.0716852701659849i
-0.0103538325674944+0.0659697463104719i
-0.0582301786622502+0.04285069536767i
-0.0655776783346404+0.00765544524472222i
-0.0304727388370369-0.0150328728279117i
-0.0017248502371861-0.0299912164357717i
0.0439974680172694+0.00262458127698814i
0.021241922334207+0.0307316269346879i
0.0169192031496512+0.0503111087321381i
-0.0371839562103387+0.0840489090789387i
-0.0546821950279881+0.0130701322173728i
-0.00256271896310032-0.0295693185159819i
-0.00698070018393936-0.0264689002363236i
0.049909667344932+0.00556633095489354i
0.0609345629074558+0.0457096336677168i
0.0228721522973722+0.0557108274706702i
0.0163395913442205+0.0728121046492245i
-0.0403449017541628+0.0325675070942907i
-0.0389800539774481+0.00891941882034724i
-0.0170432056265259-0.00698543476701711i
-0.00350264550520989-0.0120857564929042i
0.0354098399412738+0.036984624109573i
-0.00891153242275056+0.0735792337059664i
-0.0157592318513882+0.0517254094804293i
-0.0289925405135593+0.0213098354270638i
-0.0822747075705286+0.00271561126069555i
-0.0263093259156689+0.000715053369402079i
0.0119800011777434-0.0156868332296595i
0.0376986528061697-0.0173308607488793i
0.060006591192806+0.0341807366645343i
0.0327326189446249+0.0243077179416929i
-0.00484775010668217+0.0279980620411166i
-0.0563152506678645+0.0120856521610236i
-0.0110837763260881-0.00388845911787445i
0.0414394338941423+0.0113534482739986i
0.0529728977114919+0.00718604235699079i
0.0566425372879718+0.0353433787857092i
0.00925176042612425+0.0480951180573257i
-0.0159205092946605+0.072739046968977i
-0.0522780568599231+0.0607831921320144i
-0.0536486700085597-0.0116999586734739i
-0.00879490295160997-0.0181331381210535i
0.00776023432564746+0.00673122442136471i
0.0171940245692011+0.0236660091034763i
0.0240827480897021+0.0443355076905585i
-0.0253755698865088+0.0346275408649937i
-0.041889536473014+0.0427144006746363i
-0.0175830123818037+0.00562481024275008i
-0.050697031298967-0.0313707035382351i
0.0123993812672658-0.040146651300009i
0.038610540081149-0.0401931952750295i
0.0270919195337229+0.0514303525931426i
0.0350832570732222+0.0761719041942245i
-0.00375587529975099+0.0348019489009068i
-0.0117434961489577+0.0469227036832773i
-0.043954494084486+0.0495332185028889i
0.0159022632016645+0.0279156289769768i
0.050436397528663+0.0291357023243379i
0.0126674453234425+0.0445957725685571i
0.016788966970433+0.107179921298651i
-0.033747265018931+0.118080081701279i
-0.0750512710786489+0.0483673895314492i
-0.0650637425103253+0.0222600658551031i
-0.0438405039421561-0.0333835678073007i
-0.00572331219361159-0.0416633389623777i
0.0173474265291056-0.0021590934332015i
0.00471214339888504+0.0126736652376294i
-0.0528376062837459+0.0538055021812271i
-0.084237536349948+0.0690023247467675i
-0.0633114126600462+0.0254573820128686i
-0.0692649931662199-0.0263346323830148i
-0.0083560781407957-0.0279738157779654i
0.0318477302030085-0.0208867676740798i
0.0387073732114473+0.0106885289991521i
0.0569708209724655+0.0336185573250837i
0.0126055242921297+0.0402273776376305i
-0.00625794827941967+0.037019011563472i
-0.00849571724874918-0.0180559900552849i
0.0111700026636674-0.0264773431219707i
0.0322275748159092+0.0316674781137656i
0.0387661498647559+0.0461326807512934i
[truncated: 234,331 more chars]
