# Supplementary material for: Time-frequency analysis reveals an association between the specific nuclear magnetic resonance (NMR) signal properties of serum samples and arteriosclerotic lesion progression in a diabetes mouse model
Source: PLoS One. 2024 Mar 8;19(3):e0299641. doi: 10.1371/journal.pone.0299641 (PMC10923453; doi:10.1371/journal.pone.0299641)
Supplement: S1 Data — (ZIP) [file pone.0299641.s003.zip › SupplementData/fid_B18-10.txt]

0+0i
0+0i
0+0i
0+0i
0+0i
0+0i
0+0i
0+0i
0+0i
0+0i
0+0i
0+0i
0+0i
0+0i
0+0i
0+0i
0+0i
0+0i
0+0i
0+0i
0+0i
0+0i
0+0i
0+0i
0+0i
0+0i
0+0i
0+0i
0+0i
0+0i
0+0i
0+0i
3.81857535138052e-06-1.24025802836771e-05i
-0.000495784845009974+0.00177271783327512i
0.0295272850074468-0.0704898216547376i
0.0959964334044427-0.086330838235495i
0.0142716178470547+0.10042060562521i
0.0930918225571996-0.155448599223147i
-0.0765504314935864+0.285187309277112i
0.054481578308751-0.333615648271248i
-0.0199979361932967+0.302672177328173i
-0.0259964071859481-0.248212002841947i
0.202034109260719-0.0104223965420082i
-0.290257816756121+0.416792961773223i
0.483573721248464-0.914446818568963i
-0.656226333734022+1.62405403219024i
0.736492985858475-2.33742346992223i
-0.816758288451847+3.04674112991826i
0.70594331352208-3.67657576831851i
-0.433105033645492+4.08433481032185i
-0.223757320903496-4.2529022726681i
1.16437920906765+6.02283849835388i
-55.0867559288772+101.089227480439i
-100.923961647607+73.4474631448786i
-80.6010098978533-10.4956300401229i
-37.681274851007-31.9054098516673i
4.77360699011937-27.6261309647907i
13.3760573235745+12.1792553564454i
-7.84344345135977+33.5105982453643i
-36.765210838868+29.6598079314631i
-48.8365978455074+1.59752733463511i
-33.0329213733739-27.4445450457202i
-2.61702279591072-35.7308380648264i
24.0698407656136-23.8759329166353i
31.857322781968-0.664188131315158i
22.9407833827214+13.8005791132346i
9.02625726317314+14.3165442432632i
2.89568356014132+3.97061256524247i
8.14490356810339-4.46016373559196i
18.2862833899021-2.52709062023449i
23.621767097999+9.08720136080944i
18.6721430064756+22.384370666648i
6.26071060584549+28.206849728986i
-5.6371575204644+23.5397471587337i
-10.3445535000401+12.5457766142223i
-6.85578626866491+2.8146442613259i
0.476983896996987-0.355448407287423i
5.87102019358531+2.94221693403688i
6.30879471659887+8.88818489877369i
2.48644490846664+13.1863912505868i
-2.89553255844249+13.8295770739748i
-7.10293788339595+11.1817468117968i
-8.77531633825797+6.82562104277924i
-7.4217108077904+2.62702589910296i
-3.48711532890377+0.125937780311473i
1.56320189219409+0.805840795224984i
5.26649398784863+5.07125321442309i
4.81727102443229+11.3281479344552i
-0.40735697964436+16.1212314954632i
-8.07621847660397+15.9679266585813i
-13.4423079037952+10.1949630551338i
-12.6096993545934+1.9714313309531i
-5.75565182743395-3.44133100265842i
2.85616723233165-2.55938208216858i
7.4183354651291+3.62786211748886i
5.23104092246146+10.1401449684896i
-1.27698880442356+11.6791127851665i
-6.04976671133682+6.69923228114506i
-4.00938147642636-1.02792306487251i
4.6695593445719-5.00106444764628i
14.6264258011678-1.19315435331956i
18.872416920062+8.84758341011847i
14.320660981631+18.5521937936673i
4.22610904439146+21.3320202375986i
-4.13676231906871+15.6580562614074i
-4.85882196259811+6.06166819703872i
1.91837108914804+0.164863141133609i
10.1642657799109+2.55481500780501i
12.5486488626181+11.1524213401227i
6.26184234136434+18.8748136169537i
-4.7266405890972+18.9905842351879i
-12.4941845097691+10.3425127536819i
-11.5137243959688-1.53247315129153i
-2.76796564422423-8.72107182435967i
7.08958188754895-6.95026630610457i
10.4503744964826+1.43268449924193i
4.87045554105639+8.99322402335315i
-5.38694890195588+9.10849086391629i
-12.5817292222858+0.660158256741422i
-11.0409469663697-11.1506632906707i
-1.29398030889427-18.5570464791072i
10.5466548565789-17.0264169927709i
17.2347947482105-8.00040932512549i
15.5095571198852+2.30030687971686i
8.02235815307637+7.56797089819082i
0.848954112955999+5.70180345082135i
-1.03842295055171-0.0767194060367649i
2.87801421342845-4.1924605546391i
8.72912432015353-2.87945271757884i
11.5457162073197+3.46254736887767i
8.70347326601529+10.7980877776762i
1.60917780725286+14.700674524069i
-5.72764126054972+13.332375611891i
-9.76983323621714+8.29634114942079i
-9.52625547166582+3.08078470910219i
-6.8417852241219+0.478481835883167i
-4.60140711412241+0.92008996104019i
-4.60812030040204+2.59893914542675i
-6.67129400516397+3.04078886587789i
-8.86806163541952+0.865479321688461i
-9.0273361770283-3.43086723194738i
-6.15981935554869-7.75444140618007i
-0.94738384315234-9.87522194483158i
4.76703648500147-8.5916590915i
8.80827598397373-4.33636040684427i
9.73735721425271+1.04383355519271i
7.80265407150699+5.24836692464567i
4.44450769951196+6.69465541383771i
1.73437689396068+5.52471081422722i
1.20183087756091+3.44946489738176i
2.60188981349674+2.80035528985607i
3.95076625331987+4.69757967277132i
2.84247306685742+8.14085231850865i
-1.72871703414559+10.3473257003961i
-8.29208937189553+8.3909316129606i
-13.2452246065802+1.59870135418843i
-13.1789884056322-7.63629966155761i
-7.34945316973812-14.9768011922253i
1.52010102430285-16.894592339364i
8.92754349067187-13.1490450491503i
11.4374340143004-6.98152983020713i
9.19878894841904-2.63285132028722i
5.67831691721539-2.4979008489287i
4.6975984505015-5.35044722492429i
7.75506428938265-7.34120348293489i
12.6172048653008-5.21046095251278i
15.1465862820324+1.21869483787222i
12.4841239865321+8.59580851389339i
5.20351564845396+12.6659736996486i
-2.90010490199274+11.2264315503872i
-7.73777058163204+5.68553807896133i
-7.68167350194177-0.0625765158027119i
-4.48509988675867-2.75563253182053i
-1.78788131642787-1.73673994830761i
-2.19310293659901+0.671612885058679i
-5.38147396614298+1.29867688251646i
-8.68048515112408-1.25189629275789i
-9.19450284828878-5.84864204852595i
-6.02889202357083-9.61888940311248i
-0.970449736482403-10.2782044183091i
3.11122176594796-7.60768312279426i
4.2101528573086-3.39036186863874i
2.24445795901952-0.0956381774619281i
-1.03233980279512+0.851162722681043i
-3.48719979177578-0.399722467583085i
-3.94903345801428-2.49020247950508i
-2.72424774028344-3.99565163483491i
-0.948446157374531-4.24662536471055i
0.236564502244872-3.41590370710333i
0.159452426442536-2.27099438861866i
-0.936429408640067-1.57366145998427i
-2.37748704734124-1.9469665228046i
-3.15084283825603-3.6424574383848i
-2.256962801212-6.08336988258292i
0.511058741131221-8.10836781041354i
4.44359831617556-8.2115106339192i
7.94767954570061-5.7280781566558i
9.23497610497026-1.40107971870548i
7.63006650258315+2.93880563982264i
4.14159555875845+5.13864623954474i
0.733133053097109+4.52345912073703i
-0.757989328283509+2.21641980435598i
-0.0724294976210061+0.471202129911314i
1.21579497707443+0.850529262635144i
0.975253700775607+2.96746903298917i
-1.79458675921927+4.7720399860957i
-5.98306144545537+3.77519502530417i
-9.08012788015879-0.541618409366038i
-8.7384889830591-6.38911187166505i
-4.81784403083051-10.7733245489582i
0.442271753209014-11.3507427372677i
4.20924246655251-8.45013790381945i
4.79673610677556-4.55692259157696i
2.9006856047195-2.47213881692457i
0.982807188692604-3.2595368220084i
1.21470937282984-5.53159001615145i
3.78793069016087-6.71903075066395i
6.78164478274219-4.95414564093559i
7.70631749958607-0.759720687948278i
5.4633628556857+3.300547413903i
1.09515681496206+4.74581124564068i
-2.98965512437815+2.88049213786864i
-4.540043023526-0.841333139710206i
-3.34489591515097-3.81932698436392i
-0.907349069651136-4.38742276726932i
0.805593458822967-2.76878130711328i
0.38550704441415-0.595931492271553i
-1.60471699768557+0.1598971592926i
-3.66454772421554-1.19841498285768i
-4.3528696823742-3.8386811667684i
-3.20406520701685-6.08582079548844i
-1.04441820935234-6.69076804720229i
1.03680862000455-5.55642356494274i
1.89187409028428-3.36460636467955i
1.21263537048323-1.40857127780205i
-0.508478639188869-0.597888074113151i
-2.46119085960993-1.14379937634289i
-3.67945753527805-2.78887788543327i
-3.50231516450276-4.75450033098156i
-1.93443082171719-6.19833957286744i
0.356457460957323-6.37434744128824i
2.24232583763555-5.1691905683977i
2.67705217772857-3.29157927217556i
1.61982887883066-1.7951500876305i
-0.0753734874312438-1.68086631352408i
-0.844989658646627-3.02355801273785i
0.378732230660269-4.59463956227676i
3.17540845031353-4.79930824230599i
5.8837165823812-2.77935556546733i
6.45109579259773+0.910498551750335i
4.15478823749612+4.32979782708238i
0.11116810265246+5.43510452108491i
-3.2595544913482+3.7020831969942i
-4.01362708157003+0.563963471523326i
-2.19773771371595-1.70173634749884i
0.25874332972587-1.50115025275792i
0.887925168870314+0.673835552804574i
-1.24795108471075+2.58686616704683i
-4.82549458280822+2.02914855904899i
-7.06967228192474-1.52379439498818i
-5.84628001385126-6.18889334696637i
-1.4045272723734-9.02265664656288i
3.61314669256458-8.14179609712721i
6.15550045830578-4.20903576877162i
4.9945756011302-0.0137749963845757i
1.36884632681494+1.63891263146899i
-1.76122346659105-0.084969475974891i
-1.94444004895621-3.58544264128465i
0.863221104360967-5.95190214036113i
4.38252960813924-5.20124044659608i
5.83284376911536-1.70555655634319i
3.92069080817554+2.0641346883554i
-0.254568873246688+3.32032688954963i
-3.96327477167199+1.19662640923198i
-4.91197517897853-2.96090604400445i
-2.71906856846858-6.55982707003237i
0.88215164456192-7.48020257443623i
3.47034332231418-5.61325636955441i
3.74243201324899-2.61787752538925i
1.93982599639366-0.585557874333819i
-0.320273176762302-0.65145577167606i
-1.38250643275403-2.28928994006938i
-0.785375098087863-3.98532976008966i
0.838610569572681-4.38289752453235i
2.09170291690244-3.14925641411172i
2.04385806148057-1.12496683342989i
0.685330045278214+0.458045745488485i
-1.2761536191109+0.600899303566913i
-2.73871832760615-0.801446649048895i
-3.02472073631137-2.87133823499411i
-1.8914328230187-4.4740934423337i
0.0975818926669387-4.69326165449913i
1.86170494825434-3.35278074217789i
2.61196694123354-1.11409697995102i
1.91958687720329+0.886136035369055i
0.245523017784366+1.50290206688271i
-1.17130805005838+0.572045653075492i
-1.22572557450549-1.01988416335206i
0.331389930611215-1.85821666403657i
2.4822325457816-0.665955562220962i
3.3923316161963+2.28353751553489i
1.81016761227985+5.34232381561275i
-1.8571534082007+6.52711679418422i
-5.69699034304829+4.65297020633162i
-7.31315214066569+0.588612726074624i
-5.71572397572874-3.33580013753028i
-2.01439282092407-4.78107377906177i
1.25616047875706-3.18640660622866i
1.76311154976012-0.277651199448977i
-0.463207046418769+1.36753583073119i
-3.43507486430218-0.0762276720374299i
-4.37919100637564-3.91936764825946i
-1.74128312109157-7.47181362953605i
3.15421720675351-8.15203484766363i
7.26835427407779-5.19950026145149i
7.94095417319308-0.470862803991i
4.98643363456847+2.96770990883116i
0.554864250416749+2.98305843103438i
-2.15650547662124-0.115898119988754i
-1.32721156691563-3.77712893171257i
2.00974350314601-5.21362264381326i
5.21140856573562-3.51576659515303i
5.72718262709874-0.12822390946094i
3.12124366202208+2.36046331903923i
-0.736747534632238+2.06461571616649i
-3.03713753061844-0.801830277283503i
-2.18248184788831-4.13307378934316i
0.974640594122599-5.52443092326205i
4.14797771072929-4.00365183611989i
5.11742883042955-0.684649573221246i
3.17497716652232+2.33924975498009i
-0.312542204013494+3.27149812427446i
-3.11294919798348+1.89649411945472i
-3.84878571975781-0.438487748391841i
-2.66706837500207-2.07301508526236i
-0.983920843380279-1.98055246296627i
-0.489079401288879-0.606423453869737i
-1.75701361355395+0.812407324691364i
-4.0782015417753+0.910797147298851i
-6.02296560193424-0.722272876214157i
-6.20036310611319-3.40489953686119i
-4.29270863458368-5.94903071681134i
-1.09432813189025-6.8982626775582i
2.03345310964255-5.89482745678187i
3.71909340685268-3.43909424907017i
3.51010460262036-0.608158779693437i
2.01946114448387+1.12310995740335i
0.49545986563417+1.23481904422853i
0.176080768799707+0.188901453782493i
1.33061880972292-0.743163114532605i
3.23177983309437-0.17364090251686i
4.3073805796586+2.12451993330166i
3.29107513153551+5.18371627192963i
0.300121476950919+7.14323942670867i
-3.36802195190342+6.46639915685178i
-5.71786621949736+3.28178512992473i
-5.44827732666346-0.720954565120307i
-2.84608860785063-3.34252963028272i
0.301094920091579-3.33401284854413i
1.88159487411642-1.308661197326i
1.21012505152639+0.748897548043626i
-0.778397816471225+0.817530714763913i
-2.12859944875931-1.48729193734875i
-1.14201765895475-4.56050131121263i
2.03276735530642-6.21606959959172i
5.58000482559353-4.90533225736934i
7.29619769519463-1.20867085006727i
6.05089877250403+2.52970827956796i
2.73642880978624+4.11598067466044i
-0.449700693904502+2.72389566513361i
-1.61773946844643-0.292910769171389i
-0.402496642832519-2.60225443337297i
1.72015567029626-2.60427646869901i
2.69671031048056-0.525830571899326i
1.48705788408872+1.73243110118176i
-1.30321873679308+2.18556089615708i
-3.82937827317839+0.0601934595591163i
-4.27572807329851-3.40204417612081i
-2.21607070082035-6.05582094615237i
1.06890237215494-6.31538010554135i
3.59179979625699-4.06789921287751i
3.91797062296041-0.874266877393397i
2.16240948939756+1.33363813140461i
-0.380928693909203+1.48440479131642i
-2.00473687820871+0.064027007807386i
-1.79245031346179-1.54952762632221i
-0.281580531423289-1.94090587880035i
1.24866107556459-0.552257190995279i
1.4273694206806+1.740993187062i
-0.130292175982417+3.54439931158258i
-2.75736643895395+3.85669078171i
-5.10960837118241+2.38914167794708i
-5.93390978418843-0.0561543824418174i
-4.89960174403874-2.14288029710365i
-2.70995561831669-2.9756970631733i
-0.739294082040406-2.27675562210111i
0.00689964599422194-0.815828044324528i
-0.706487781720561+0.23017549201697i
-2.03698220476994+0.0998538252565769i
-2.65692253039191-1.27396228846735i
-1.69044194598039-3.00360917811774i
0.748500210717952-3.8522636981003i
3.41387631557151-3.06608990111007i
4.90793287929101-0.850701192462055i
4.45390410652745+1.6345871404346i
2.47210913980416+2.96218191741386i
0.472738210022114+2.55080086495253i
-0.0589022493085907+0.894374400999211i
1.21361697092129-0.62639658389826i
3.36966571527425-0.58852394828129i
4.66564671563055+1.14531387701318i
3.88641360866833+3.48744907638315i
1.30404265267665+4.72657703524614i
-1.68048828269444+3.83252610679389i
-3.05596168526328+1.16347702949268i
-2.03455681766043-1.68383650235489i
0.415518005486553-2.82990102880708i
2.48914252741987-1.84891284928625i
2.6141930350275+0.304063512361404i
0.681420292221382+1.84773573184433i
-1.94122114237121+1.31759298173325i
-3.30673107270628-1.16339667958826i
-2.35461026891243-4.02629945899336i
0.283421036658604-5.40899182592216i
2.77336464402619-4.47411720951701i
3.5163994507925-1.9544531505612i
2.23045257210489+0.376923607193692i
-0.121452214880153+0.974695632352803i
-1.817777531174-0.333391483347098i
-1.70007042254065-2.35908870368887i
-0.12389362793929-3.51904491379698i
1.64103742301163-2.89729241462339i
2.20318836769026-0.871200555728184i
1.06617657440984+1.24895050348057i
-1.04374442129977+2.01199924175461i
-2.87837569739448+1.07104968313371i
-3.40499477321831-0.886794574765969i
-2.46000351394152-2.61684949425045i
-0.769290125003085-3.00343673266699i
0.551908687853147-2.01301335839273i
0.865127323103507-0.385709457599283i
0.268014184446367+0.781376746546876i
-0.659538424277474+0.898968914287522i
-1.09983558062702+0.159820541954628i
-0.653661705633193-0.794921003612972i
0.445285403141161-1.08524974821413i
1.67850333974429-0.163225308162331i
2.27346922007682+1.61777140130801i
1.68417910151415+3.39528763453555i
0.0875297112350245+4.29802804187187i
-1.78886501743968+3.76758777584891i
-2.97025315457889+2.05190408033108i
-2.83548134032769+0.119747873964797i
-1.5433400127843-0.994485465575476i
0.0457969558041729-0.87654713910646i
0.888791871462619+0.154553595999296i
0.481040172316923+1.07136501121035i
-0.716333356559898+0.78247646109088i
-1.51598396954565-0.80827739457134i
-0.917385203708403-2.83760429116702i
1.21318662966983-4.02853214577085i
3.9076252055601-3.42757466248658i
5.60397245397388-1.26128163354841i
5.35911222942924+1.24282152492151i
3.41701036858635+2.61315366752008i
1.19554495755638+2.2576465029906i
0.194027407604776+0.772352128598744i
0.792613598536457-0.552587144577135i
2.22961105385279-0.480924101060343i
2.98464563650222+0.935430870831483i
1.98096386858711+2.59370725371841i
-0.467336941687856+3.13820166720382i
-3.02500072919754+1.7640017136849i
-4.14671352629956-0.822560984761747i
-3.15129587325754-3.1663286310385i
-0.936686999894166-4.08916985294627i
0.942745453500101-3.27379454901509i
1.34159038633515-1.64414211688497i
0.0899178235709453-0.587706217720491i
-1.59844405261019-0.916965502001706i
-2.27189377587069-2.3907016267363i
-1.29889727497424-3.90705785301941i
0.768716629425452-4.23117932109015i
2.6286707518591-3.00055664977789i
3.15169322030227-0.836095468936638i
1.98893184774599+1.09861819755359i
-0.0219741845621237+1.80847206692203i
-1.58468755083233+1.15205797982311i
-1.88250650747322-0.20282778900376i
-0.863229642455568-1.19773909944344i
0.608255379056989-1.1323322425975i
1.44120890712787-0.00576379089534748i
1.12934595792691+1.50954146773821i
-0.143418894612336+2.47713984901316i
-1.55677189834815+2.30431129153062i
-2.19829495847638+1.19934841699036i
-1.61188465516399-0.102635467494975i
-0.229432763826119-0.773005895550682i
1.13302931399948-0.238316458886389i
1.60522941620499+1.16836054745625i
0.863928556597718+2.5627042324817i
-0.517070396581333+3.04355459355613i
-1.69684729473907+2.16431885191264i
-1.80647678362929+0.490592168036431i
-0.759759326658432-0.932650711838209i
0.788582704450213-1.24887883768607i
1.87277852063602-0.206309229328086i
1.75699186312286+1.29237051502242i
0.572692498290642+2.01369279531299i
-0.759166976242044+1.29653845941555i
-1.1953749673856-0.615944089670918i
-0.189171992655383-2.48178853683038i
1.83324468313924-3.05301333450398i
3.49132557761982-1.91955424165113i
3.83183512476196+0.166894724380539i
2.63056052335023+1.76916147032983i
0.737727680573294+1.68930054701382i
-0.414921172694073+0.0103613466824503i
-0.0915099472572999-2.01540370042289i
1.58331313521848-2.98203924954591i
3.36775944582027-2.11601106323243i
3.92052072525605+0.0508891553900141i
2.77171789714877+2.06193257978262i
0.553183173692129+2.55163204577164i
-1.35362608790951+1.27031194804821i
-1.80755484668277-0.817569098747428i
-0.715126785909725-2.19615018664939i
0.87980780885595-1.94398170173461i
1.68881716527297-0.312708221729204i
0.974948386559868+1.47203643302096i
-0.942488845603244+2.03395612746319i
-2.81996285636855+1.02528627385134i
-3.51008907334137-0.943485427407716i
-2.69263573232629-2.57503604131185i
-1.00986709228494-2.82632807962713i
0.318202087303623-1.77621425025628i
0.459293246968563-0.284922611611378i
-0.513832173552028+0.522997040561957i
-1.77608457766766+0.0465955879740093i
-2.2861680349143-1.31179381710484i
-1.47447284947872-2.55435457256942i
0.375010799610687-2.82858097696835i
2.22141048502138-1.76535075668462i
3.00925135369175+0.192472275231692i
2.40750989953351+1.88949720415199i
0.989101279078761+2.57223946431009i
-0.307723440402839+2.21021829848981i
-0.695861516034191+1.23919232333311i
0.0618718895351529+0.570907353718051i
1.27048339243906+0.855565475244146i
1.96229443243328+1.96412252377158i
1.56739506413661+3.22561343995404i
0.0557946288415114+3.84926216182839i
-1.66250508043939+3.33078887321567i
-2.51942879893287+1.78833439824695i
-2.06625805221378+0.0694901147525795i
-0.543273376688194-0.908763070460281i
1.02679636084759-0.709647851194207i
1.68066877235133+0.392442239774879i
1.01565456263262+1.4540714031181i
-0.431671154672565+1.63035948876512i
-1.53486480919472+0.600312677519023i
-1.44749473837205-1.13541338220459i
-0.0235348152635229-2.44672648278812i
1.82093795071942-2.52478674845544i
2.83356263361553-1.31384964257694i
2.31669927502296+0.256851941722396i
0.67000482843395+0.953940673626162i
-0.928175677117978+0.17129578036364i
-1.3411344202792-1.65773480707098i
-0.105682611552659-3.34976106817839i
1.95639856462263-3.81366663000043i
3.51943672454807-2.66064180145723i
3.65294817363566-0.705085204538118i
2.36462026676227+0.738040534375751i
0.763875809174044+0.833592842076847i
-0.000846488753708576-0.290376930521238i
0.6178213612082-1.54977059761388i
2.13555635724887-1.72161231756333i
3.2348042372222-0.299493017742319i
2.94457895721169+2.03981579276564i
1.13078947292876+3.9022421001879i
-1.36060650259056+4.24021044608624i
-3.20457007289136+2.95428224935887i
-3.63752415303864+0.97673665143409i
-2.94617910718277-0.435286348796822i
-1.99688098175258-0.555339615362673i
-1.69568617141256+0.30257773540625i
-2.46255244252744+1.06956164647012i
-3.6935276701744+0.805594944918386i
-4.39285668273182-0.723561042475448i
-3.86136441236181-2.74264125648945i
-2.10601425458144-4.1005219625791i
0.096525231358243-4.05478865060098i
1.6831015783725-2.70929616705363i
2.15559205838628-0.942318277453186i
1.70705059191958+0.255466100122363i
1.03651122851691+0.319300412571651i
0.94814645117371-0.326958393838959i
1.61387924589177-0.764453071501928i
2.74586326597841-0.375014064461723i
3.5899729031978+1.0261452481786i
3.50151931765026+2.86869078295549i
2.36281390692973+4.17825600220836i
0.700617405704057+4.24381222321267i
-0.570201481414245+3.15475177433299i
-0.946489343686476+1.71847638826401i
-0.34789804788774+0.794862893453167i
0.644412669431845+0.837113636363743i
1.13832044156245+1.6860818998606i
0.702702391373519+2.56663514449588i
-0.51155311997164+2.65268300648001i
-1.78847099194455+1.69326927134691i
-2.31276803126105+0.0418696742864172i
-1.72843192371095-1.39006219620604i
-0.402570921411792-1.8786440322871i
0.722642057480709-1.40018299869227i
0.955700733629967-0.498660634739912i
0.226627461644901+0.00182831582898346i
-0.931225712579473-0.465228676934311i
-1.53834600458972-1.72492672499927i
-1.07013401563537-3.00132852498416i
0.304831863362926-3.54053369942781i
1.78319323340461-3.00471466003001i
2.40723508656068-1.82889113211221i
1.99786824078225-0.785166054667608i
0.96250174157567-0.464022548882918i
0.160034848059867-0.924892063722499i
0.291359114553771-1.60850262690528i
1.22452328214169-1.79343544697955i
2.29074829443485-1.0259854883241i
2.56711968880498+0.373738332304785i
1.68434448350828+1.73209745326022i
0.128336574681889+2.32105331682608i
-1.33219050632045+1.90663249993353i
-1.9414775626161+1.01420636370407i
-1.53034706801769+0.251221982746773i
-0.714909182019803+0.223844107075217i
-0.279676541006903+0.878472019864577i
-0.728153866481778+1.6295845248185i
-1.86060658371272+1.95358927013308i
-2.9469266458414+1.41371879986632i
-3.28146741974207+0.283075063933047i
-2.57374223447937-0.783201305865942i
-1.32544148747865-1.25210487989846i
-0.273217806826418-0.872918714744205i
0.0274840252275098-9.41042151631946e-05i
-0.488562032569416+0.703515936167596i
-1.25913684595379+0.74533113607929i
-1.6595308553592+0.103238032780171i
-1.26928898100146-0.861890076972256i
-0.178197355627589-1.6001690027178i
1.02944469330238-1.59206451952073i
1.77774311734093-0.830365358481733i
1.79234425902042+0.0747510537976048i
1.26099414681212+0.639343382250244i
0.817844331817483+0.548119106292191i
0.905888971727703-0.0811962843491615i
1.56158395486619-0.545303385623849i
2.41935110940737-0.477024289530347i
2.91158079807242+0.348253847520985i
2.69894001695033+1.51413211620728i
1.789582138931+2.28254735048567i
0.642652380958902+2.32400264499892i
-0.13362451832922+1.59613625807064i
-0.285429257970304+0.651415579046711i
-0.0272062109524217+0.0272095325304259i
0.280459249376891+0.036278697866679i
0.153265484744716+0.497414893907561i
-0.494458038155785+0.802903336529946i
-1.29256112011108+0.420331140243251i
-1.79597028320949-0.647103432838016i
-1.61250170046288-1.91161208907793i
-0.815488285565104-2.75707741673781i
0.176818272172382-2.73250832476695i
0.805197819996659-2.07049107349631i
0.833353752271787-1.24289792998576i
0.462028624936331-0.822003971668391i
0.0869152367732806-1.04655804665392i
0.140543851616616-1.53307457480395i
0.630924326313593-1.68961876212967i
1.21969619417472-1.14678224112027i
1.45072084054306-0.0145830055606326i
0.973005194038583+1.13666476567706i
-0.018547068736034+1.69711934654492i
-1.09170933112731+1.47545505691133i
-1.83944389410646+0.643026746538322i
-1.88872673287552-0.207173892014697i
-1.44805905072867-0.562245687923881i
-0.964125591548713-0.363224395655063i
-0.712754884065447+0.0377278650754737i
-0.836762486989559+0.242513321628095i
-1.07662491190509+0.0447250898785544i
-1.09084095389611-0.50426232134048i
-0.714460256738099-0.973046805812005i
0.0263062727190866-0.923870630489566i
0.782945565352252-0.368827803010702i
1.1791253252166+0.410121769676398i
1.02608119361187+1.09608307834822i
0.485038727372927+1.36727996005668i
0.0284665377823229+1.21486559460194i
-0.207065174057405+0.879086437371654i
-0.0910498239732236+0.673868546160804i
0.254932201085799+0.702844353474886i
0.418862182849733+0.87922281297075i
0.367218984777437+0.991828733083284i
0.0408252946821981+0.908501287501895i
-0.303452364566025+0.587845972253039i
-0.418474576925528+0.0834171714683074i
-0.202815588109216-0.274276907777127i
0.325181046063641-0.423568779286381i
0.755960401030673-0.38131236309353i
0.96145365015997-0.228971170674322i
0.832765470240968-0.10231570091992i
0.518933144915776-0.0881212527437746i
0.256981824097741-0.235390036945386i
0.17262965785027-0.42944283140704i
0.393671347983263-0.595140818716575i
0.601487699787771-0.687006335793085i
0.637440206165572-0.661229565794454i
0.369354506847087-0.591654965566029i
-0.0499904665239477-0.635337855119146i
-0.366723938084551-0.846462258794827i
-0.40626488225801-1.29580760796873i
0.0175807658295816-1.72668617503482i
0.632719746161622-1.84845993424077i
1.14384801802476-1.67709982167775i
1.27077621701664-1.18851967374346i
1.10751576384574-0.651609795024674i
0.851209303273068-0.229993042694461i
0.612666435088852+0.009687411269165i
0.589305514643866+0.0978702133161707i
0.600017862152256+0.282959357728146i
0.459748424874152+0.599570419213765i
0.087309530262503+1.08758936261268i
-0.577693073603518+1.44791059141288i
-1.25463410486648+1.49229917158055i
-1.7773094359808+1.23153805015784i
-2.03727266462014+0.688564865653875i
-1.9768406544494+0.14174106140345i
-1.87447138909117-0.243422304950594i
-1.78762415391545-0.409442184153058i
-1.70178685325117-0.49755943438691i
-1.60210907763012-0.623718554384329i
-1.27551824516367-0.86511089370013i
-0.790090084896339-1.19284185633756i
-0.275392778791204-1.36310828533129i
0.251302345886576-1.29634176812869i
0.618389798311404-1.02203616520398i
0.856411671937443-0.595125885080166i
1.03446059648119-0.269498862935616i
1.24498493390103-0.108948823138261i
1.48485493179227-0.0150773163100088i
1.61575307311826+0.127894842600359i
1.70919967046246+0.350107821741864i
1.66330192048198+0.690131865265921i
1.50982190714229+1.11270017633322i
1.40499975474287+1.29914010379621i
1.31277757335918+1.39506357685556i
1.16785741738508+1.37064622743779i
0.959381162280435+1.27561709587436i
0.677599173758971+1.34966770980073i
0.276995187459617+1.42043517026689i
-0.0532860666128953+1.37277180691497i
-0.311358111487725+1.16091420419835i
-0.555563143576563+0.788025652610161i
-0.664755359870566+0.278331554992957i
-0.746280298919703-0.137497079130084i
-0.841622207565167-0.42990183242224i
-0.848152549179221-0.676277640719553i
-0.817968188514122-0.841851722680509i
-0.725566524656193-1.08294176594068i
-0.531529058409135-1.40202246151087i
-0.339921843394805-1.73513623331739i
-0.164584723186957-1.89264723572217i
0.0209954611727649-1.82666181872525i
0.197947628983795-1.66304836299701i
0.388234517288514-1.44657869385341i
0.556823438162511-1.29126954743461i
0.679828637951368-1.1288607944882i
0.755414017419074-1.01494618004065i
0.67211074519342-0.79296999211399i
0.547664038922453-0.434401771514231i
0.42693881530878-0.164748376063109i
0.261476838330115+0.10635162187389i
0.138747219055071+0.217079667923747i
0.0770934083380986+0.156412022721458i
-0.00468163884166964+0.141620868622517i
-0.069870055800927+0.267277070401913i
-0.0653431246516189+0.475394392832552i
-0.122599368100864+0.703022411064446i
-0.172359374002406+0.914179675523511i
-0.226717535344689+0.928119377266533i
-0.31505093079447+0.847309855446686i
-0.340010954327039+0.850516918599499i
-0.391185750560792+0.952595832976509i
-0.481525868263514+1.20736131274516i
-0.636411770971277+1.48056965944165i
-0.879753837482712+1.56544416467229i
-1.23023695237123+1.3416021966404i
-1.55491362842888+0.842044901740808i
-1.66768212163719+0.257307326787812i
-1.60929776830245-0.281192259140911i
-1.29613455436403-0.594770314699682i
-0.840291265687085-0.760672705334865i
-0.478071463097479-0.913941748334303i
-0.207471884508746-1.10572185411573i
0.0575927267397798-1.39122405736i
0.374074742572015-1.65969988340813i
0.859404382585748-1.80823351214748i
1.53811789605343-1.68724609212263i
2.22109933383499-1.30376318310974i
2.66622587478959-0.799073372555387i
2.74117192338883-0.208398555164519i
2.52231418977913+0.310815725069914i
2.15128805416031+0.65809442525189i
1.78536571018623+0.941001658788667i
1.52148731637822+1.20299599129865i
1.28823477751788+1.48409587592491i
0.901795819132212+1.68677915327585i
0.252743587892037+1.7382883768354i
-0.56387245848707+1.60385529381285i
-1.31330423637947+1.21034785346996i
-1.7860121410775+0.591512441680711i
-1.87224326427204-0.0537209383741114i
-1.66274749049852-0.563786518047012i
-1.38053882342518-0.920859696242829i
-1.3124346949056-1.08131691489579i
-1.41529682730094-1.26169039210026i
-1.42545806749313-1.5179246698597i
-1.22121162282532-1.81233352894282i
-0.674058292716543-2.08743214584019i
0.110806011888551-2.05094164690768i
0.720105897811159-1.66118398022658i
0.927028972887158-1.02445436790904i
0.693414282818799-0.333176784252874i
0.145678129156756+0.0632500795704108i
-0.240727479508665+0.104722951796226i
-0.262426950320012-0.0531518398285295i
0.0443568751352065-0.197433211521635i
0.349656782853595-0.0661055439409664i
0.388869855037537+0.328499893736051i
0.124648504603703+0.810400385308383i
-0.450111345966651+1.0588418199403i
-0.918741960436643+0.886173316589765i
-0.99295287975086+0.39326247223536i
-0.620711196756013-0.162632850993653i
-0.0563477271925721-0.385840151467821i
0.344969844366029-0.195338531773783i
0.481247773936543+0.264018213906931i
0.384561822741566+0.676833335962191i
0.22691060798349+0.774079874733547i
0.250189845842874+0.605663231970734i
0.523353139193499+0.335807086660052i
0.838188495963868+0.375317814622711i
1.05354711463357+0.785601655606981i
0.903594997224899+1.43726245032811i
0.339162891662344+1.9951105180476i
-0.357756612019733+2.03227144783367i
-0.962382233402357+1.58136865637631i
-1.23107311381586+0.81562200670724i
-1.20862617486827+0.16738576046692i
-1.09084013707605-0.173735673186151i
-1.08101273324898-0.22334910159069i
-1.25625209324261-0.195291725197773i
-1.56617110236064-0.598800653425298i
-1.72899290989147-1.45806944749337i
-1.38715354278428-2.46725083310953i
-0.640371710710642-3.31150087546825i
0.367525342688542-3.55453133305223i
1.34864235260215-3.1073026971108i
1.96631190864962-2.32194316631115i
2.14992955165959-1.58006262035763i
2.0533174965831-1.18617727246142i
1.96138204294051-1.13370860436676i
2.05350919897625-0.994584828790208i
2.33814329276435-0.457558373116614i
2.54706087585349+0.475344686057038i
2.27955347124257+1.63934788040287i
1.37512053792425+2.59274371501347i
0.0973887745047669+2.91520546368059i
-1.21602649711869+2.50855118052734i
-2.11994646093459+1.70774821384866i
-2.39512446860759+0.948336360865259i
-2.2416140718105+0.473650860821908i
-2.03900281142606+0.369325937683074i
-2.1380169859053+0.32989052214533i
-2.47473090990613-0.0313991881404193i
-2.79821932698022-0.713705224101414i
-2.72066120400328-1.55322332799523i
-2.00725705649406-2.29439825133056i
-0.861719149406445-2.44921719548747i
0.234661540625884-1.99423961439242i
0.845344890476781-1.20152148099721i
0.783687030728986-0.424223370130722i
0.306360151302043-0.0936931459739166i
-0.11295767176335-0.142850043277567i
-0.139037578296125-0.359501972288579i
0.320069926461743-0.452207136423827i
0.851217770663962-0.179678768372581i
1.01564600404381+0.385576436706309i
0.645376563056749+0.848937151765012i
-0.108546540539804+0.921249881225977i
-0.781514461352565+0.457184801650816i
-0.852154243645771-0.364915343615099i
-0.2609526350162-1.02220825587241i
0.69359411736447-1.2812333748327i
1.55757954994493-0.943465931092845i
1.80611795774443-0.292076408294977i
1.4830587477962+0.281696532105539i
0.983758906834239+0.501177366688519i
0.792109636148917+0.280567772839912i
1.07827690973452+0.0672319369663502i
1.59777201662768+0.102797837784938i
1.95033055786863+0.640412501382722i
1.69393406038975+1.51404794267111i
0.729348004152162+2.23835248775144i
-0.566572997675722+2.39176418779308i
-1.6252721520413+1.75074825625096i
-2.03377321248786+0.773778278369097i
-1.80267893664868-0.157462572666595i
-1.40362246132307-0.61208800202883i
-1.31572641036176-0.503156767772809i
-1.70699619130251-0.35275282835994i
-2.39669393711874-0.559980373851227i
-2.88580645512166-1.47414096832489i
-2.63214832125046-2.8518423754525i
-1.59134694154241-3.99566854173733i
-0.194635259778148-4.35832157034409i
1.05745775039995-3.77745241408542i
1.6822051937255-2.6994155930672i
1.6002465948139-1.72658174751043i
1.2994270576503-1.33483492258645i
1.25274038775097-1.51838523783189i
1.76547579619093-1.7760659814465i
2.65922606074834-1.52384351421852i
3.35726902170996-0.375526063133952i
3.35337137261138+1.33499339737124i
2.45036891543693+2.87282644031321i
1.07883069737892+3.64475460723727i
-0.243771489851578+3.41325559166475i
-1.05890461790294+2.66366671069848i
-1.22346195370399+2.02646799695743i
-1.17399906709489+1.95385657850397i
-1.41252990751422+2.42181351152124i
-2.19602901026651+2.70330257304279i
-3.34299578821847+2.28300748271134i
-4.24639303743122+1.00937872460723i
-4.34944013651239-0.752432910177281i
-3.57706551532288-2.28179173651071i
-2.25289149699901-3.03352601788394i
-0.910991786121781-2.87949891830313i
-0.0816734637348189-2.34717248648098i
0.106761099108992-1.99794265678919i
0.125631452272081-2.19373981486745i
0.489395559196451-2.78159486976604i
1.36865746621158-3.09186335625451i
2.64164779789156-2.7206566975917i
3.73488086556777-1.55333794812762i
4.03129598110726+0.0892216291034902i
3.38892213695843+1.45475837385126i
2.15684903120853+1.97190405559348i
0.980940286626221+1.68104816889763i
0.380224868071765+0.981150972738213i
0.515480270844604+0.46139906089904i
0.91086090935575+0.550922501798972i
0.997039758329011+1.08420092557076i
0.494517035877549+1.58392253029631i
-0.585244126698363+1.56444721019517i
-1.60052389084611+0.797921605678483i
-1.90017857568197-0.435915714664662i
-1.3575974749244-1.47091542831329i
-0.241344386627838-1.79517663211227i
0.839221842618704-1.3052897896748i
1.14094531259719-0.370432947969419i
0.56751924933403+0.441623831405812i
-0.452277409789285+0.614005633932363i
-1.30214863672744+0.089515220525256i
-1.41119829131343-0.651350413425056i
-0.852294259479695-1.12147394905242i
-0.132176079776024-0.959460007964172i
0.0670669543679817-0.358919097339276i
-0.56684238181836+0.216515541172694i
-1.58032177443558+0.201134979905375i
-2.35896346042071-0.674477849775748i
-2.33051599296025-1.93983404490887i
-1.24064251661887-2.97719440818094i
0.306113581927293-3.19202373007731i
1.49196262966464-2.52255287998473i
1.86102095958521-1.36187167275436i
1.45160930628916-0.408345915706229i
0.848438076647311-0.159744941607315i
0.7141780795575-0.468897900814132i
1.35394778269185-0.830282711529476i
2.41416298225843-0.559086922062674i
3.07672851336737+0.555879506692775i
2.80537864398038+2.14638964971598i
1.54696641192482+3.4301025992797i
-0.225049909896973+3.72788741581347i
-1.56663406067443+2.92519601388872i
-1.89170026789247+1.53605610043412i
-1.32794235213842+0.460322078893653i
-0.563750078482364+0.229105668573065i
-0.2563302084601+0.722402449278542i
-0.742855829529114+1.34643179807984i
-1.75021710950243+1.33404697311586i
-2.44370418207325+0.347625833633098i
-2.28856793926471-1.1995029312867i
-1.16138333934675-2.39140628205612i
0.344958754012182-2.58827242823153i
1.40982453181176-1.74491887582142i
1.48903283863198-0.4144861935158i
0.67080605312141+0.423866326306955i
-0.290426031980126+0.23418064326996i
-0.742331860836738-0.839248226406402i
-0.215278368549772-2.01555172208432i
0.993570669473203-2.37976367463606i
2.04001248898756-1.66370646000673i
2.322565817494-0.309800875227284i
1.6414063929136+0.79305434095411i
0.462458012481422+0.945479037088349i
-0.320834737730373+0.0966818063414333i
-0.21839163849034-1.08382412098054i
0.680613840297108-1.64829442259762i
1.82971593211821-1.14098374984935i
2.28616512752406+0.273347746619363i
1.64174362213234+1.75193342526872i
0.28142487899078+2.32752734183628i
-1.16414468607353+1.75970207787698i
-1.86587320523298+0.452947092093744i
-1.50795882677122-0.628768543738681i
-0.602803160484247-0.86385826071635i
0.0751986786960646-0.290420774648759i
-0.0352346073299948+0.627407028874918i
-0.855497453986266+0.981216450489373i
-1.86290969706492+0.336058094157937i
-2.22665041406868-0.974726211966705i
-1.51103847627691-2.12494201219777i
-0.0245068937843674-2.40614078607522i
1.40999347986101-1.53082309195498i
1.91669358864285+0.00800546487558383i
1.34352757575975+1.26520616796476i
0.100506526250485+1.6487546793577i
-0.987829873788827+1.07275014357314i
-1.21260696249936+0.140798680175909i
-0.602374259886538-0.425144617497238i
0.233596162235656-0.150463013075006i
0.549481398981251+0.751091068241432i
-0.0790026141235592+1.46316985686989i
-1.343511875652+1.3864648869697i
-2.42864110300198+0.315976407720375i
-2.53026825317928-1.30973607892248i
-1.40104550304532-2.65667687461649i
0.401771804580504-3.04562551119951i
2.03015680808255-2.37522286672879i
2.76642126902031-1.12144794511466i
2.4668143980135+0.00661607277139687i
1.68305455843802+0.414554804231759i
1.27841497966917+0.20162102470989i
1.62120610092484-0.0559575452509429i
2.45056419262311+0.202278356568781i
3.11242942628316+1.22324658448566i
2.8039287479714+2.75627115096504i
1.34370909113207+4.05755053063059i
-0.759497644348533+4.32253980625108i
-2.70234082685792+3.37471480443792i
-3.59393645163866+1.68782013033171i
-3.32195794962858-0.0525768356769958i
-2.47633727184651-1.13062257919414i
-1.66914125707457-1.33009427613197i
-1.53352336568366-1.1733140872986i
-1.94610873827326-1.28637674297169i
-2.2557016429275-2.03867453240146i
-1.83744922244158-3.24662901292277i
-0.419037487619805-4.29523721817605i
1.542245175932-4.43463219860652i
3.25030228845353-3.31851768544335i
3.88018195574212-1.39166722719181i
3.27784295829485+0.414385965068496i
2.07069208217731+1.3580907585746i
0.964227541085808+1.3275651483602i
0.641658268176548+0.726190851169664i
1.0993716229677+0.388479749255086i
1.5580030987668+0.905863875393151i
1.38510277767346+2.10289281824462i
0.243267259181212+3.22245328063189i
-1.52557238315563+3.41554342526999i
-2.97075952290516+2.31957390405664i
-3.40973233744859+0.467644039022461i
-2.6332186168735-1.131616194255i
-1.13270852889123-1.69654341499163i
0.0386737530710345-1.01532427198331i
0.238756627878922+0.209351024286685i
-0.498784497193543+1.02071583187286i
-1.48514733834351+0.794181922820267i
-1.90267667195492-0.371149728105702i
-1.35402511105608-1.52044504563767i
-0.0568817748615354-1.87461774662224i
1.06453642890968-1.11474338800759i
1.33144511068129+0.375169244790561i
0.519474616916385+1.43595295764769i
-0.826206594853802+1.41528620227464i
-1.71665319876339+0.290331503639886i
-1.629142380587-1.25785527794622i
-0.432930293779281-2.10005079132915i
1.02085186263874-1.83946946240532i
1.81805818789007-0.675642255520003i
1.65262983073337+0.603608107212546i
0.668117289326833+1.1160667188525i
-0.278764134488203+0.6014285973272i
-0.525073444117117-0.492607736799011i
0.196594278009038-1.2751022559421i
1.42940636659562-1.08285899411564i
2.19461527480639+0.0559191122053037i
2.02040873208686+1.45671436978796i
0.786260894211191+2.2826445200945i
-0.748324078149722+1.97654508122133i
-1.5622023451195+0.791888270120554i
-1.43475020414792-0.413161668592019i
-0.446274712847912-0.985241249898664i
0.569741883348859-0.535733642383978i
0.818662339596354+0.559854382616961i
0.127195376895731+1.3613680730665i
-1.21889755039126+1.37136177442097i
-2.1901099200696+0.430002368081333i
-2.24109510574241-0.839102841616216i
-1.35731184588462-1.60979473326408i
-0.108665530260606-1.50388280728528i
0.478899433889271-0.599961374805356i
0.0635268713517764+0.343153706418019i
-1.09912188755544+0.603538612953886i
-2.22935729352881-0.142081279931614i
-2.51475453739302-1.48316884567211i
-1.60943591663712-2.67148083098328i
0.106271616688867-3.07330517387572i
1.56631388842415-2.33148477983936i
2.05032632191476-0.977650220147752i
1.46240092775184+0.0877284569618987i
0.493457273552761+0.374245873937449i
-0.00858947663514428-0.0953565302693847i
0.339756214213764-0.71371496177297i
1.47855477212917-0.739192275834562i
2.48573036722798+0.259087748155064i
2.48586828079982+1.92633884745269i
1.23646139936617+3.4415995526425i
-0.813422827069928+4.00104350601964i
-2.6671385914147+3.13279395947277i
-3.49236320282221+1.45254966644261i
-3.07416660814405-0.171227453735766i
-2.06605585774904-1.04266306974159i
-1.30141320249078-0.959111766654339i
-1.24401419301813-0.5078337352753i
-1.92490371981183-0.464307116439062i
-2.47392830969519-1.35338257345208i
-1.99899937703477-2.88538392337595i
-0.414261261727291-4.15766112088819i
1.86635359664984-4.33113961740572i
3.82234081831847-2.97711277313811i
4.54989686627683-0.722275018372528i
3.89549697846126+1.3458480765118i
2.34529876669258+2.5386598735161i
0.925547069237373+2.49390663638612i
0.338132433413014+1.79887086402543i
0.477739666046696+1.39244743714754i
0.738267377119057+1.7896103436304i
0.235653346370079+2.82175128200538i
-1.22365332177277+3.58545366934953i
-3.18179276378763+3.25228378047572i
-4.83145223984787+1.4856747378009i
-5.13525078373063-1.13296577576652i
-3.95198650760919-3.35955707738735i
-1.92872387192436-4.34686518861945i
-0.0593562156634856-3.90460716453371i
0.847035385537151-2.62452038124693i
0.738786909831101-1.63708649422932i
0.308761118693091-1.588512407505i
0.379102751396674-2.25392705741484i
1.27815634290899-2.82251832686318i
2.7700249194528-2.35952193267018i
3.89481155597552-0.613038890134545i
3.74246695793635+1.75135358181136i
2.15557033917989+3.65092863034471i
-0.260901912912826+4.07698266946335i
-2.31298742536954+2.89702878147555i
-3.14349554665839+0.951786164335499i
-2.62808542096143-0.583881035744903i
-1.44084663405742-1.00831966843196i
-0.706936011150138-0.477088104936573i
-0.934150966160667+0.260968493343569i
-1.84322446353574+0.182508197172297i
-2.62081333255512-0.99054256269781i
-2.31664060037497-2.69551615325615i
-0.721611749406236-3.89561144395318i
1.46190548340612-3.61541134575029i
3.16043760525871-1.97664992101418i
3.48518909301193+0.141530312699074i
2.36889753007405+1.7399456898323i
0.660908321086765+2.14544422252762i
-0.535628725921714+1.40597466719793i
-0.665634986053215+0.417905343956702i
0.0634481843928775+0.0687570745366353i
0.807893187006628+0.646034881602826i
0.667402399756233+1.76342681929277i
-0.568010542848879+2.42110379775104i
-2.30714658319173+1.99024494356599i
-3.47812450440669+0.442341390256578i
-3.33026601653215-1.54517021330203i
-1.86004929654895-2.88733158531692i
0.100630818588444-2.98609890761937i
1.38692545089748-1.99491604831579i
1.49009025082878-0.666018837686314i
0.643521972743359+0.152264650125226i
-0.383251149279488-0.0617577037571378i
-0.673115085880187-1.01301363589836i
0.0905956745157598-1.78112617704679i
1.45881863633928-1.70029181751i
2.42824893722901-0.582735764034384i
2.19028112055606+0.982101838935287i
0.806583198182731+2.05057685115234i
-0.989728154424816+1.96934926850912i
-2.10201271224969+0.74373836415393i
-1.97837131747716-0.820179852252319i
-0.846970552845234-1.81757541339556i
0.54030593275726-1.70469567554013i
1.1748151959533-0.653566370298183i
0.646963156266401+0.50668648823016i
-0.636547009453217+0.836307106616807i
-1.66559511394982+0.0705895519329069i
-1.64886760881774-1.35776300144308i
-0.558960823354428-2.4761753613134i
1.03056682025042-2.44495607980326i
2.0499263105836-1.29149207552735i
1.86336821696581+0.372782204706485i
0.669316196965263+1.4153457811337i
-0.785301437738704+1.19934127476854i
-1.45242461873949-0.0413473418590348i
-0.887487656357385-1.50215657475546i
0.54033454404697-2.03094848068146i
1.89427522258513-1.22653410994679i
2.17437099107579+0.434435238255393i
1.2226810055056+1.91987254465556i
-0.324910142099262+2.22898462961811i
-1.52369980137139+1.28860328183902i
-1.57681790457313-0.170980465075299i
-0.607154979630003-1.10765478063962i
0.586013562700912-0.799758689358366i
1.03904383771954+0.511740256671854i
0.217205477789567+1.86743429396597i
-1.39137618594872+2.2080911594026i
-2.80355128483465+1.06539961644671i
-3.11356054817236-0.892437438703877i
-2.14482255613111-2.55050781350242i
-0.42828560126517-3.03630820038164i
0.980670389467514-2.17910500518993i
1.25984451960905-0.819980190778734i
0.630748032732531-0.00277751414656798i
-0.282385907491275-0.249877636085151i
-0.474790696583691-1.32430032239953i
0.474486089597573-2.31456912586412i
1.9752826517116-2.21827292063539i
3.2154283067805-0.81879283177322i
3.27889503765473+1.2345837122104i
1.93664047353904+2.80620114176841i
-0.0917634881470383+3.06266542014509i
-1.72571183186866+2.01542608272507i
-2.24024747199329+0.347707580528684i
-1.56854606643865-0.849066226966386i
-0.493276673546446-1.005518302535i
0.0668227772714571-0.325167592606195i
-0.301954204971785+0.389686607701359i
-1.34892955217286+0.286387742350328i
-2.16588251691828-0.881848519444262i
-2.00552190723382-2.55915712746753i
-0.555204040222297-3.74508239233728i
1.56241866437847-3.70201893536149i
3.25131025705342-2.38008824512408i
3.76946380831489-0.437848337553635i
2.99605938147694+1.19750292420706i
1.56251296640168+1.78957519819372i
0.435067270176816+1.40435801723852i
0.225194721155037+0.778648563838017i
0.73289949276815+0.669023771079827i
1.2602218379084+1.34150275108059i
0.89407051394795+2.46694023486295i
-0.57631115236381+3.26778418405924i
-2.50227559723103+2.93184665352039i
-4.02550359119304+1.3737025214375i
-4.27635752184798-0.76927332738263i
-3.06251656119813-2.53742210025063i
-1.16356258858241-3.16319205778425i
0.343351383162136-2.58089217721183i
0.805922717426506-1.46343868342327i
0.26119773083334-0.755548978111433i
-0.465216805885778-0.90104409142486i
-0.429669305763717-1.74743191838206i
0.64297423524649-2.48096996834798i
2.24918655472849-2.21754666075797i
3.39422997886316-0.818626387296483i
3.23264137097963+1.19472199574751i
1.74974924464999+2.64841353917811i
-0.248422936426413+2.79385191468226i
-1.71292730403536+1.7140540522193i
-1.88948457411361+0.0477830899933808i
-0.879406245985786-1.11662401071237i
0.406751565435996-1.10700503946001i
0.959410785884588-0.120177034351231i
0.370652627446026+0.940417083665949i
-0.938180576116776+1.08767121341078i
-1.86787726220135+0.0333240401110859i
-1.59718197492414-1.61164661086005i
-0.182462738253786-2.78948172801833i
1.72845828360723-2.65026164467269i
2.95349887631589-1.15743714922834i
2.76288718928876+0.851509731980892i
1.42226578646476+2.13272531716594i
-0.215398957726418+2.0759618254552i
-1.0942284872896+0.926958938247918i
-0.794778598994315-0.429465438716664i
0.299717924365276-0.902107454147244i
1.21406183793986-0.206078874263991i
1.14012278055441+1.11213938059765i
-0.0167417414396691+2.00175908116749i
-1.54571853073215+1.68963663790713i
-2.33599676947463+0.218757922371645i
-1.88510017003382-1.49379743400934i
-0.388618414115028-2.38983434679228i
1.20790244555066-1.93529265261179i
1.95413763660645-0.374873584986523i
1.4699440109835+1.18805308594845i
0.121924383999675+1.87445781145634i
-1.11864909461879+1.28287622768858i
-1.53433038598092-0.132878054704667i
-0.820989561118059-1.16747648480921i
0.372790151290921-1.15819114274455i
1.07656141886868-0.134907606026136i
0.802333981317973+1.19939102316426i
-0.490721773790669+1.80359582962238i
-1.95664918398345+1.18021729982241i
-2.60456376174045-0.407748017078044i
-1.98242892205188-2.03063487178838i
-0.419818804228738-2.7322453516296i
1.10491710482405-2.12726722883764i
1.77464901394185-0.70680543002791i
1.30332611418071+0.48403811403084i
0.149859217068238+0.73749339969755i
-0.763131867645337-0.00067323142051356i
-0.695633589078958-1.13989241944814i
0.408106477854541-1.71092229437585i
1.79461201325104-1.16669910208615i
2.46268725004114+0.24393520379109i
1.87719056951864+1.72904534596824i
0.36415086632364+2.33470575101882i
-1.20698877631975+1.68187454327545i
-1.91356630573106+0.187355265414886i
-1.24383826557019-1.15480341562971i
0.284500590960722-1.50328804872931i
1.53896628201226-0.683081564743778i
1.75860772983848+0.711657127049657i
0.810809785588615+1.74159749460464i
-0.688691930576745+1.70654790672102i
-1.64153434837386+0.613151985248852i
-1.37300956689711-0.654417476477637i
-0.0973011397305129-1.24834768399161i
1.24148957598929-0.636924848932468i
1.61124416190228+0.852559030289784i
0.613649117646716+2.15537711127234i
-1.21623672460601+2.43370718392453i
-2.73890543766696+1.39819060105782i
-3.09153096847478-0.401943882876731i
-2.08070593238585-1.93349237358533i
-0.401955816765676-2.36005345213027i
0.76640384106581-1.55405699802902i
0.804709797919446-0.324585230068149i
-0.151469146965265+0.279827007045507i
-1.23201404645724-0.137130186908909i
-1.43201744389209-1.40835203810823i
-0.320035711665299-2.65861354142631i
1.60237918335904-2.77015898634874i
3.13846647761267-1.48983285418466i
3.35705106247942+0.543621469941429i
2.14654857233748+2.24698436349393i
0.246790163685202+2.73311033919493i
-1.19318142418675+1.8708722625024i
-1.40763295110035+0.474027858832909i
-0.537937876464737-0.391721046220102i
0.473048816586201-0.161233903598341i
0.649762513336445+0.966844945377964i
-0.337749096327748+1.9900479435209i
-1.99037975631252+1.90510589408049i
-3.19423117081801+0.505167324012513i
-3.06117706263543-1.55880611507228i
-1.56311785568923-3.16386861468088i
0.484402520051403-3.34943196721371i
1.92833369520795-2.08871280054488i
2.05437391492368-0.317594183785949i
1.09076104029326+0.880960653376189i
-0.107738629906696+0.789757737905266i
-0.563197200706134-0.309040815957037i
0.127882145063885-1.33133844071367i
1.47829668232947-1.39902499765138i
2.50974772159521-0.175632740957958i
2.3707085781532+1.65383460765568i
0.987001517314044+2.92489088407773i
-0.857957900476709+2.93393410625856i
-2.10585104743749+1.6948639423678i
-2.20585667054428+0.0106497802094238i
-1.17867602299583-1.06045022780101i
0.0972217435118815-0.914646660468235i
0.650492055862694+0.184180328961866i
0.169814546107328+1.32172375354151i
-1.04158098085353+1.56344911962931i
-2.0867001284754+0.684942010253858i
-2.23972410469413-0.753572450538369i
-1.29900075324641-1.78113765297359i
0.0512608797848991-1.71958565502797i
0.940345185339431-0.683260138185122i
0.793797336472028+0.669105634743309i
-0.356206476480204+1.34808178552633i
-1.66948998558826+0.832195695393656i
-2.31094477226979-0.517861806093835i
-1.84029344269734-1.9344061857382i
-0.553789296984465-2.51190090692824i
0.809480099009502-2.00004667357916i
1.41105893039214-0.833933787012543i
0.958057796353658+0.2084197486574i
-0.0337292826797433+0.342522128511007i
-0.788991864808004-0.435433450966005i
-0.568787357815621-1.52092356993344i
0.634274459963897-2.04041260437762i
2.0421487255125-1.47830431216067i
2.8182305465135-0.000642404748888695i
2.38470342270658+1.60652067380104i
0.899171814958058+2.45330050824472i
-0.736889705109046+2.15821897450265i
-1.58921981366068+0.957479385315802i
-1.25458438506489-0.260428989859457i
-0.20047230058549-0.655377578645755i
0.727740333637971-0.0702606577381106i
0.781877158359007+1.02113585501674i
-0.298198310889834+1.76191318820967i
-1.75107588527611+1.40828245746907i
-2.57032443440816+0.12578741902123i
-2.18621157352652-1.35337661327673i
-0.70446558280042-2.18552274154512i
0.84599066521678-1.79620787151988i
1.56469001658893-0.485552941901254i
1.0709944927178+0.881988989299016i
-0.349701081652017+1.37229727769174i
-1.56714978624816+0.696093894169932i
-1.74839372805704-0.608967341723371i
-0.821253948610907-1.57774390818239i
0.514806464189721-1.47720760418651i
1.2735942969668-0.411479859141602i
0.845440661206882+0.916792147989587i
-0.576138405086261+1.56183111647896i
-2.00337571741742+0.913423624457534i
-2.50694497356814-0.655305481930365i
-1.63189067529933-2.1460911702624i
0.0177677192623514-2.61301965917209i
1.32213559006932-1.79203154732117i
1.59510502511898-0.310574488524041i
0.728861039219271+0.817669063863478i
-0.56785481530713+0.879554253043454i
-1.31034027708838-0.148010430259018i
-0.904374115372153-1.44811751454917i
0.42726126370618-1.95017980709715i
1.6843564710685-1.31073589941185i
1.97006675521907+0.188400011908227i
1.10243982683266+1.5868244296865i
-0.442703817051092+1.89290439857527i
-1.63761847063637+0.964863459577769i
-1.70291931243327-0.576406644290962i
-0.701573542526027-1.68998375861317i
0.686363298021398-1.66483449688693i
1.5109820672993-0.596763516097671i
1.28644441172582+0.753836570829316i
0.192206480485153+1.41923982860621i
-0.95101984487411+0.932986641749432i
-1.23749021558711-0.232316034394388i
-0.507197119769678-1.26327290996943i
0.756707501317224-1.34927371045019i
1.7174959311477-0.291478351484912i
1.63012741953063+1.24416891512626i
0.442081150455281+2.27561656261711i
-1.12596447418491+2.14555944155337i
-2.18965760368044+0.949032741242448i
-2.18363719771338-0.57424176871888i
-1.24713433075252-1.45261996451513i
-0.145274738114143-1.31807783729235i
0.386379626182885-0.37879892883394i
-0.0464451179985978+0.503477068659407i
-1.06346998345433+0.544165318401594i
-1.86095375755561-0.346378671201095i
-1.81698319321335-1.8121241633569i
-0.716107991851901-2.81113647514974i
0.880638131251225-2.72996681032145i
2.04245198057454-1.65878785927438i
2.1716438607621-0.117005733399354i
1.36564159204625+0.89399943831468i
0.155533290516073+0.946640141311069i
-0.615662812538678+0.216710983076033i
-0.44710498372365-0.653447751084796i
0.401755291207655-0.885720225611919i
1.27002912184772-0.238670944545878i
1.26230485548121+0.974743340244914i
0.266237781034689+1.83751672989791i
-1.20602964497142+1.75828267873076i
-2.37105203197074+0.704998260864701i
-2.44099592458141-0.821590955480067i
-1.47242355693281-1.87281403418582i
-0.0362806215298814-1.96241912091716i
0.921266044666015-1.10288838817543i
0.809793292808705+0.0194464701820639i
-0.164702071011982+0.511242762908374i
-1.21019864887308+0.0136108034490572i
-1.40669808019752-1.13124470206341i
-0.571998744712948-2.0887975947332i
0.901501747025496-2.21723672523002i
2.0874508813111-1.25320658309782i
2.22508677936882+0.226403712209339i
1.29561920568424+1.31384969796606i
-0.133460895452567+1.42188206380359i
-1.04497519577209+0.500584826246138i
-0.844396483264785-0.661244036391829i
0.316995467855863-1.25917481233182i
1.57216013998543-0.825241471797839i
1.96315119830184+0.507181007943584i
1.23283648896454+1.78623321300824i
-0.238970427753587+2.18632124145056i
-1.53245533875299+1.53582158140726i
-1.81216908920161+0.196787537420878i
-0.964383132707354-0.854763127038072i
0.2206821051176-0.938316267777738i
0.84792031737512-0.0324118762829688i
0.439337808668849+1.19256838600647i
-0.896566087537898+1.67007202881246i
-2.28799256144426+1.06134766280614i
-2.85073723753647-0.456234321174705i
-2.16272613367001-2.04530483645693i
-0.688593678126253-2.73654163307182i
0.59689466920015-2.28017551161239i
0.983642957243804-1.136357773151i
0.362496978007501-0.256963187466462i
-0.611261840978906-0.31475553757579i
-1.04937279558592-1.32046704841534i
-0.443832186101571-2.49643261101036i
1.0002037875735-3.01820388534081i
2.46040667596159-2.34712143331361i
3.12453009221364-0.691693347395534i
2.56630395312208+0.932293126524679i
1.19896054688138+1.63811664231901i
0.010785755119254+1.18852937238395i
-0.331332469675873+0.127075000655936i
0.311120807244998-0.710474884911627i
1.31446081732186-0.514918492969861i
1.83173792978623+0.623648920620462i
1.33984003139394+1.96991095989268i
-0.0531149520913594+2.63709817222485i
-1.51221260676686+2.07540568178612i
-2.24011615877529+0.709936499238343i
-1.83343856668726-0.658511160598326i
-0.694136818699009-1.20061861355155i
0.310346802803443-0.673312651961071i
0.537315240202004+0.492295987062363i
-0.25167651860207+1.34809813047091i
-1.45360973804957+1.1511866615714i
-2.21820083121324+0.0947534035808413i
-1.99969090675641-1.26919930034786i
-0.885960857799636-2.08178379622582i
0.362253981637508-1.7888573166713i
1.04420678651346-0.744808985291252i
0.792529827736923+0.301465147458768i
-0.156860102159414+0.647706158783195i
-1.0577080754223+0.00259043098413187i
-1.17252825334752-1.18727446536402i
-0.318850088900439-2.02552573224752i
1.02521411532389-1.97072214540403i
2.0081599510253-0.95539129086111i
2.09015542074079+0.411450454384424i
1.23881119816715+1.24178473033156i
0.0015078178700189+1.2013415804793i
-0.670345194089695+0.410240138051158i
-0.44427404435984-0.515359922019699i
0.442082390025192-0.824961273902431i
1.32405771361393-0.213314949754929i
1.47060127860399+0.880097366344067i
0.60644688665413+1.6602903008756i
-0.755779546313658+1.69101046236498i
-1.77401133551148+0.795932699512495i
-1.93429287117393-0.541194624633476i
-1.06278166329377-1.46049327441739i
0.142754661823096-1.57813566947415i
0.85898324993871-0.892612613593552i
0.747658937724064-0.0111974071330207i
-0.0737755467167158+0.321233031562433i
-0.889804250120683-0.133910860654145i
-1.02659162536893-1.08525028919976i
-0.219317833048188-1.90856090402614i
1.11843829180453-1.95954694609608i
2.11672570451502-1.0371959787596i
2.20873367004339+0.321407569977084i
1.27490827634171+1.35935022341649i
-0.0793213298186535+1.54203228515333i
-0.943691489003334+0.840641697299748i
-0.89769608818117-0.138027434379118i
-0.0648111271743694-0.655465388094805i
0.79389835502061-0.344709098697251i
0.974686730400932+0.64515841025572i
0.256672137341975+1.55821964859824i
-1.04952809819994+1.70133825038548i
-2.07797485295234+0.890803580566212i
-2.17697971835774-0.497842469672294i
-1.2943051807958-1.5588358475182i
0.0101725331676103-1.6942328551225i
0.869352747653614-0.872719156985636i
0.790358808601606+0.259744173031306i
-0.121483150143057+0.922693705668846i
-1.10754993235723+0.632706902054153i
-1.43096398328738-0.447585618602104i
-0.855296923825314-1.40953320793027i
0.381152966471906-1.70328246954984i
1.33787710493983-1.03852567179784i
1.43704328826976+0.192293808836323i
0.658008586953336+1.15450636618028i
-0.507545191829563+1.21888114697371i
-1.18702826705594+0.250534263715671i
-0.97147059535567-0.952230339718772i
0.0376235127976131-1.59282189089344i
1.13980034012958-1.26722458541381i
1.61786300952534-0.151964980250007i
1.15913830915954+0.923138173845456i
0.153920283976876+1.24407562391568i
-0.682472348335744+0.63759457454814i
-0.808799298434686-0.442717919100799i
-0.0415904876778938-1.22805756994393i
1.03154586580765-1.09842666478005i
1.6078705826073-0.081117416901287i
1.29312960872976+1.05183600393511i
0.238792590769216+1.6327830957532i
-0.886244678246959+1.21622019429298i
-1.3780591539207+0.0411179392950178i
-0.978619076316525-1.00251146110719i
0.0688927243972958-1.31980399156442i
0.963157108491738-0.695940118976507i
1.09080550750893+0.37091413389719i
0.402108858740288+1.12751573192282i
-0.675470005872787+1.05272027811584i
-1.36321833712664+0.122751396670333i
-1.15856386229533-0.937709265933595i
-0.225427492606241-1.46642866808008i
0.811408505259796-1.08529615118893i
1.27555132750726-0.00647420356665948i
0.827171157520371+1.01177819463196i
-0.261045472749132+1.38337540126947i
-1.29409739462801+0.840737581379605i
-1.59339303119516-0.215246882317602i
-1.04062232521582-1.01549905439541i
-0.119504035031355-1.08425971792287i
0.550946937145928-0.452177691194741i
0.461229309571164+0.442924434227712i
-0.371113940280389+0.930355440153045i
-1.31837136175294+0.536677550603541i
-1.75289373199787-0.429872797480588i
-1.31731581427472-1.40677816739612i
-0.260886056577154-1.79277134590507i
0.822500644783269-1.28573920741406i
1.23707264549258-0.351336919167082i
0.763866686938408+0.447113413229799i
-0.0669954723879211+0.600391224738492i
-0.715346569548337+0.0315133845077388i
-0.622308885743672-0.789301329577873i
0.254157026111939-1.22934489411522i
1.26459150560748-0.895872964804553i
1.76915310810111+0.041594995128278i
1.44251439953765+1.09243884920714i
0.447220266694854+1.59245573745284i
-0.604038548627549+1.27539356081076i
-1.00816978325502+0.415377987895107i
-0.577945628699935-0.437720970114186i
0.28547812875888-0.630391681372024i
1.00295382623978-0.077872064655819i
0.935177438461488+0.777686407878281i
0.0934310557880379+1.38365393524536i
-0.922316165610856+1.22391642199102i
-1.53650018767055+0.385410786280538i
-1.29972691645715-0.635382515697014i
-0.376553477682815-1.24445085042389i
0.561852150561346-0.979692192955375i
0.874488979073815-0.147953890235521i
0.391981913413727+0.652389775077868i
-0.552459921969496+0.865131888745421i
-1.29727950138241+0.219351856116205i
-1.28971729348408-0.791496029854895i
-0.567946909706435-1.53289469731682i
0.465111028980779-1.55241251809464i
1.1382333630337-0.77845911080002i
0.955911299316014+0.241740056668816i
0.113908733224665+0.830328451718453i
-0.858448314850071+0.590836544515457i
-1.2576284226793-0.348343680259362i
-0.795523293576485-1.24693818856446i
0.134588098605763-1.52865425954074i
0.956884485995782-1.01552043174195i
1.07293265653627+0.0663284549682586i
0.411154947360727+0.849192002487664i
-0.545178719442715+0.872914589689179i
-1.16483568785453+0.173982540564516i
-1.06244484291041-0.838032677851149i
-0.280389201689686-1.37526860626029i
0.641146165969813-1.1129307984467i
1.04112073093692-0.203282024952547i
0.723242481761544+0.771144998467943i
-0.133946099874572+1.07541253390228i
-0.92583400065964+0.558501155996024i
-1.04455048366151-0.359639988877108i
-0.449210196486364-1.04708440809089i
0.459041496605356-1.00402732902338i
1.09517543963636-0.194658639847751i
0.997212049227084+0.831618165152458i
0.20044787874416+1.41190888020263i
-0.775327633248172+1.17242210700186i
-1.24807548404213+0.238618297364643i
-0.935254021697643-0.63697527421429i
-0.0948684458848245-0.928127578616938i
0.678773037866915-0.478667624133488i
0.82757420396501+0.432151957295046i
0.266057774776197+1.07758007479676i
-0.586965967107747+1.03410975147813i
-1.20385013246443+0.291998108700048i
-1.14635928235113-0.685636795034205i
-0.37199112478052-1.21870612819621i
0.543420995566565-0.972161760800003i
1.02614479996975-0.174440861582549i
0.706920541370642+0.644437299715146i
-0.126657298306532+0.917552421722839i
-0.909776899469161+0.433926440747121i
-1.17894932222887-0.453842534507141i
-0.655153047899103-1.21327209713264i
0.199096583974063-1.29540109493842i
0.856707097080457-0.6925168061112i
0.884819696406829+0.0974801036481439i
0.178079044508678+0.563823065855315i
-0.687492940148153+0.313758433855553i
-1.08645885032415-0.435392241754263i
-0.769183680879987-1.23621503496517i
0.116157458577006-1.56467786088315i
1.01698464654712-1.14516256990545i
1.33190246337444-0.31533694705483i
0.880277785248345+0.465758100717579i
0.0344055420325953+0.707021052331568i
-0.62620881944858+0.331080723639977i
-0.683270119109929-0.349754844909727i
-0.0997078950115841-0.79606039367961i
0.587528840380807-0.619404885526693i
0.896641798791171+0.0501968057958104i
0.505877035520375+0.835863267892145i
-0.4256930542729+1.20438920036439i
-1.30808765055169+0.850146340423723i
-1.6519673527687-0.0202695932032678i
-1.26678567161631-0.826432690148433i
-0.504998894573703-1.15217040328978i
0.162963089692918-0.863259991666912i
0.290587666188884-0.225181425071615i
-0.163158488670391+0.196632020427452i
-0.789680533052098+0.107208648290399i
-1.03844323876244-0.527483820757651i
-0.645467058151586-1.27379082340272i
0.284526505368966-1.56614607075607i
1.22730469593725-1.16684560506928i
1.56920199366205-0.247707822991255i
1.24094553122915+0.685286190408601i
0.460173568347578+1.16202246302877i
-0.202308909842048+0.942545968398862i
-0.394268558906859+0.304409177006333i
-0.0628370557535196-0.187270167441845i
0.541615989446387-0.118769429467277i
0.813029664985697+0.509024878304254i
0.492838162875987+1.28079389819902i
-0.366662656772869+1.63361598068719i
-1.29318335086706+1.23582301178515i
-1.71014087202231+0.305186697440613i
-1.49017189061078-0.653087652703212i
-0.795643713660501-1.1678178976116i
-0.0683759281253999-1.06686979265203i
0.180430637012103-0.498775330114765i
-0.172532562238895-0.0507290203264407i
-0.73936299790291-0.204189145857767i
-0.990115789694745-0.877214340474089i
-0.67233741702552-1.76149045197214i
0.182881635653123-2.18350575155364i
1.13940266221585-1.87399362672384i
1.66148655710555-1.05461939349706i
1.55306868848523-0.109396632413511i
0.967584568705668+0.375265439553793i
0.338181902564047+0.202557941330352i
0.113658294808159-0.382743646863747i
0.468213358055738-0.79331237752769i
1.0686991086262-0.633226711948104i
1.456105333921+0.104803334188079i
1.242227336469+1.02861134059904i
0.41154182490321+1.49391533386391i
-0.494916677771877+1.3490322868689i
-1.08440576001495+0.686119998077213i
-1.05303163539164-0.0846895711269389i
-0.530032722499134-0.40091132358169i
-0.00629576284622997-0.101842650946413i
0.124893358284049+0.481978339136918i
-0.404363371745848+0.920842400080657i
-1.2139673485594+0.82906405254909i
-1.74236986723811+0.077385120498495i
-1.68658997191341-0.764079881079259i
-1.01278210790137-1.29263028547443i
-0.180776026928429-1.18726307762008i
0.244672678668522-0.571691708781366i
0.109055248439423+0.00950088781507677i
-0.427275924006376+0.206914066167539i
-0.97947355339235-0.228165825061268i
-0.992193166729738-0.960956816579444i
-0.373194016425193-1.47412318226627i
0.493267604282013-1.43769706195057i
1.22636931140261-0.876292724553662i
1.29473429849305-0.0601375897874582i
0.795090248723452+0.514716760615475i
0.180535840741313+0.470658293156414i
-0.198181754913886+0.00792642868351969i
0.0683865616549669-0.48865411185377i
0.707131145442953-0.583503102865972i
1.30350298947953-0.15399237111723i
1.40933961878689+0.60573299910628i
0.868826152277417+1.28886335184136i
0.0320718612121375+1.42249371348588i
-0.704751168042094+1.00181842719632i
-0.88870719121698+0.312287648256939i
-0.497505421459731-0.227209441768756i
0.0405103636737533-0.262903111626706i
0.256528427454162+0.101711170127292i
-0.0167202990275905+0.513070237920134i
-0.675390773507256+0.602723362764789i
-1.29660877398246+0.153552020766737i
-1.37347287068911-0.658801192215763i
-0.907591829201852-1.34763245546998i
-0.104614539206209-1.6045226938281i
0.569178273266525-1.32279949849118i
0.721832736474993-0.724816997996281i
0.417453115788538-0.27209948545876i
-0.0524541571043424-0.224631331344207i
-0.240663170150445-0.648967579556091i
0.0313906075230377-1.13454534834717i
0.65361364305062-1.26552815044703i
1.26068022688552-0.839887921054341i
1.45379120861274-0.00465868110222369i
1.03260744775736+0.7431785213497i
0.276536734953458+1.0930833633597i
-0.362628191926391+0.847943018739361i
-0.6036027352701+0.27988961122921i
-0.353321924385967-0.179078857615448i
0.031795786244324-0.197496978360933i
0.23016161289678+0.27509301781635i
0.00382987711583394+0.812549777165255i
-0.651071450812914+1.05027162809101i
-1.33690229973068+0.664929970837412i
-1.58321988546019-0.125223210953195i
-1.26434877017494-0.846843780042691i
-0.638115580249158-1.22132427458519i
-0.00657520259781212-0.971349383037676i
0.253464514432382-0.387537705475732i
0.0531205702257477+0.0541884523709022i
-0.353847512173026+0.0931238523081469i
-0.595568822548668-0.333337425332672i
-0.381615359352335-0.917453781414231i
0.162883286826483-1.17070464820882i
0.778090261512881-0.843107092573743i
1.15701093731105-0.181598910357141i
0.974377064455+0.471647024189343i
0.414563848026632+0.795106752813625i
-0.0679217330654489+0.550662024709429i
-0.251959576033622+0.0163112066080098i
-0.00360698198611798-0.37632088424163i
0.510210929057946-0.363620043099328i
0.847648409517704+0.0877902637232544i
0.744493023240431+0.660924339775108i
0.236282772004349+0.956402778552194i
-0.365877063009578+0.7725136842517i
-0.709301770592396+0.184730000530406i
-0.584616678564087-0.425603875538556i
-0.0772239566113024-0.615021711348534i
0.417347005621715-0.385166855022459i
0.56036681700547+0.0747399443201685i
0.260282880264435+0.457209387035775i
-0.297398860014173+0.431389115505248i
-0.748547264010172-0.0197224066155199i
-0.748184838342471-0.600051801828872i
-0.309621586813453-0.898966194025602i
0.220019760413637-0.845713405869534i
0.559922055333381-0.422047950045601i
0.423856680124744+0.0585410294112997i
-0.0741503844230468+0.196463142936273i
-0.588682354787874-0.0482165973051965i
-0.740938681653624-0.589227611563879i
-0.34208914885567-0.975594893205495i
0.226056931884947-0.990962450621966i
0.682654414583121-0.625150877648731i
0.715621543350598-0.0435121435172019i
0.302722260952872+0.37407161265023i
-0.284015831522815+0.421756992218672i
-0.681459021694258+0.0472963998183447i
-0.536561643218422-0.373532535167141i
-0.104236872898218-0.571367295434238i
0.319540561552817-0.368662297188081i
0.437506724162497+0.125200871286376i
0.115695026292351+0.547734004995833i
-0.491555292003653+0.68951589645046i
-0.98731140875558+0.324584503653618i
-1.00600272501411-0.247326583332259i
-0.625750996412036-0.667910336714811i
-0.0678476552068088-0.719867508891747i
0.296582545850855-0.402799979589528i
0.226011394833263+0.0329785079864623i
-0.119756784503346+0.271381561290066i
-0.456155062317687+0.0881242197858079i
-0.502013501984225-0.339883830808411i
-0.0924609848286098-0.740472204137208i
0.479808601997922-0.817172136612994i
0.945114698347413-0.427728815326012i
1.061283318582+0.190699643220853i
0.730728631273971+0.687992576453642i
0.23897007336401+0.852293116030828i
-0.119239230196899+0.624267361199656i
-0.170790314902334+0.25825176773227i
0.042098524561029+0.0575168933396234i
0.305915254497228+0.188019175502955i
0.28059434216631+0.564345907209305i
-0.0844286504565158+0.858867092856301i
-0.658440373221995+0.816204401753282i
-1.11190370240824+0.322217427173242i
-1.18775820443043-0.40479009630248i
-0.902509362974906-0.952610503799757i
-0.359201209539508-1.15691382957928i
0.0318542381090702-1.01485709469364i
0.145963043282972-0.674661453735598i
0.0371159872964125-0.512880706820861i
-0.124367672978007-0.732717291973045i
-0.0688807812122095-1.11187293256113i
0.314558523631775-1.36716618398166i
0.920815320522559-1.3081356156616i
1.34201715722532-0.789200063126828i
1.4277198275878-0.0633419424391688i
1.12464996412836+0.55708684945014i
0.583494347647016+0.82086230556556i
0.106090842747893+0.709717723586664i
-0.160374129390423+0.420676035436457i
-0.130915704777609+0.206412554181009i
-0.0576489708834251+0.341230932477406i
-0.11173590068022+0.64880160723102i
-0.408552839155248+0.869575448767435i
-0.993082800824588+0.796640349528578i
-1.44091606211949+0.312375303960044i
-1.57863052250601-0.329951217598155i
-1.34098841891411-0.88375292718659i
-0.769154968572708-1.14924658796957i
-0.256666332733696-1.02201962077613i
0.00847527929437068-0.725942548608145i
-0.00479312097879503-0.508814356910315i
-0.146949972215084-0.495071356350459i
-0.153893231063155-0.650642198972479i
0.0945041140940788-0.809068888009247i
0.561275712857866-0.745516323412174i
1.02616851836087-0.32491205502793i
1.11613525997345+0.251923431761822i
0.824366585956623+0.742945237225505i
0.322959081691948+0.986109327078219i
-0.173648468882577+0.825985188962062i
-0.40660957744064+0.488999220706131i
-0.313663582907736+0.212071571179417i
0.00207673772528208+0.136702569601197i
0.110557598075542+0.320535673571362i
-0.0739977836134254+0.540784790140953i
-0.428802080097415+0.536547195947341i
-0.788712520133411+0.212830706630772i
-0.825891972643322-0.235581507266186i
-0.513764521400173-0.67563868157793i
0.00481953222349456-0.858861054396849i
0.466231943606595-0.676449703585987i
0.601635573989388-0.282255879778222i
0.383051898609973+0.0726632927421612i
0.0509271843210503+0.0940836871695101i
-0.176259936899247-0.0973635361635904i
-0.106976687635795-0.370952381898767i
0.20753563833482-0.528960436608808i
0.460318454080578-0.388212752862501i
0.498459873549367-0.0461242345541937i
0.186081441736409+0.284303521811909i
-0.309434635796607+0.28449254483665i
-0.658057402384496-0.0248279072855183i
-0.694384686840502-0.487684215352154i
-0.436599965625553-0.892761096491316i
0.00203589205131461-1.00147326353586i
0.375729373315437-0.821345482193271i
0.393507680123958-0.46240966826475i
0.217263779418653-0.223956475100687i
0.0158269790113175-0.219749535244313i
-0.0120476743654014-0.410112474531589i
0.242434037784454-0.59773032073901i
0.592553702019415-0.503752610335613i
0.833517078090306-0.123798365647577i
0.720666852266665+0.442030370035235i
0.299164892543205+0.8626725439014i
-0.224865132583881+0.97707945874704i
-0.605519362599155+0.759382616616145i
-0.742606176649545+0.355218991518275i
-0.713046893649527+0.0877806082203138i
-0.583635456330354+0.0464450768868021i
-0.593750289371866+0.202940252046858i
-0.799281617135473+0.261974482550691i
-1.05555239494213+0.126094901393603i
-1.18642196559485-0.279471514060377i
-1.00882715260416-0.858183848956418i
-0.60798611473389-1.2175323836245i
-0.0703184762956426-1.27985615886144i
0.406167607534886-1.02921198452884i
0.58766309352322-0.643236693527906i
0.617530830887084-0.361219596254643i
0.605485249610498-0.251887082692639i
0.597309572589609-0.343353082855282i
0.783622169533594-0.361146477125286i
1.0519388741112-0.129289809259519i
1.16275246305915+0.275479593860633i
1.03592403030007+0.819471656072975i
0.673997550971664+1.16694940426842i
0.149157685536002+1.18982367281367i
-0.309501004006029+0.974410509872073i
-0.504331994843502+0.588550781607647i
-0.526583664457724+0.299668704419368i
-0.421397205930714+0.190463539845854i
-0.420066438880351+0.213872117999112i
-0.581571372291653+0.17068378195297i
-0.772077633496867-0.0402001214167359i
-0.912202222141057-0.359017608098515i
-0.854769603253094-0.851226764473463i
-0.583738347857741-1.22016776305257i
-0.0897973634005278-1.30366091251212i
0.382849391804933-1.1808422642031i
0.595898777316505-0.872611816512276i
0.594082381920026-0.643271604711273i
0.45044680989812-0.536243163346169i
0.384251917808186-0.525860531565064i
0.490031154775783-0.552740369628848i
0.676364611547298-0.428545063631619i
0.845433468994626-0.151648374084533i
0.812961614673351+0.245472159513394i
0.53150928011359+0.560494443130126i
0.0609291721453175+0.697955068335768i
-0.329035949246249+0.61516359883042i
-0.526777627220875+0.357906251884323i
-0.533474124797414+0.134598089325362i
-0.380385698786117+0.0107327243868696i
-0.348768405697608+0.0522314496017427i
-0.464909471493624+0.118706604919781i
-0.689584545174263+0.121663489376813i
-0.87636806212533-0.0535362815043424i
-0.824297406614775-0.376251359601005i
-0.602564734403419-0.636978723185467i
-0.269698767140881-0.702640034241641i
0.111519461628473-0.556560262137114i
0.218899506378555-0.30316827275398i
0.0636560295965888-0.0629289873756504i
-0.0813596590664059-0.0417107226393696i
-0.178464446121196-0.108822040286444i
-0.0649575856653758-0.227021666067619i
0.185104740957576-0.296365558106907i
0.413552985886191-0.155694392663421i
0.479189945924515+0.0920424349418323i
0.279930843076212+0.345947016228703i
0.0379931698329565+0.386397281172957i
-0.17031505631411+0.257986786543342i
-0.188164247172788+0.0436735486914664i
0.00337838624086528-0.198990480960111i
0.241923917469733-0.25631977160207i
0.392510844327904-0.0810346469904211i
0.321711943789372+0.113591056453867i
0.159139456642301+0.234484548783588i
-0.0314319731136321+0.178162590578265i
-0.10859630489103-0.0589347781867646i
0.0205134991455494-0.19914828897211i
0.180114725713478-0.280451602388703i
0.312221087046815-0.154907741290297i
0.295403594737426+0.0798340649900703i
0.10466796369541+0.204655478951736i
-0.113267719774558+0.197010048002564i
-0.283174369919006-0.0226416562039554i
-0.286495196801104-0.271875380653748i
-0.188421931985013-0.447535265590118i
-0.0600389430814231-0.427341759131486i
-0.0099934081147875-0.331721831142522i
-0.0709710024563587-0.260095063063221i
-0.11663607112278-0.264816247551654i
-0.188926362760348-0.419037430769404i
-0.133306153954487-0.591601337345427i
0.0505281269493147-0.681642084323054i
0.196546345967517-0.581956888636263i
0.31865262115862-0.400275371833172i
0.318155985178591-0.188181669069298i
0.218933555402357+0.0233787538657341i
0.0772679951783397+0.0625158078419984i
-0.0417655833217598-0.0257562819589699i
-0.0197315005429446-0.0878208486464472i
-0.000540237284091366-0.0533973729037029i
0.00416977765597898+0.071472684687842i
-0.0274793504714676+0.220873794223019i
-0.166965617779558+0.332278204290325i
-0.332331748318327+0.281227841433414i
-0.466426087373503+0.121944544945154i
-0.4845456223463-0.0467366512480437i
-0.375458473595942-0.186774490698398i
-0.218862724486611-0.183535471131738i
-0.068005737053592-0.105226690627027i
-0.00549600746721189+0.0077528598994388i
-0.0639215413261592+0.0889701512345283i
-0.165185715294511+0.0580906064844804i
-0.230177308110455-0.0528833399066607i
-0.115464928685613-0.154055873001367i
0.0469687660400489-0.130662534384703i
0.174755383939028-0.0268283766709706i
0.217881992050528+0.0652513000248126i
0.100493639979972+0.136260784106276i
-0.0298896293837597+0.12933008557637i
-0.163354257807354+0.0262695078043949i
-0.130211374721969-0.142435639605636i
0.00901332111267658-0.255071426399233i
0.19025894493389-0.260500162722197i
0.369148386411441-0.207372493409525i
0.321863819389115-0.0666211580815489i
0.246793025868842-0.0239358200769232i
0.206684234295945-0.0666246054032335i
0.209673313614621-0.0742796444926172i
0.274354313073711-0.0994349337455345i
0.37020637109466-0.0210103617918483i
0.404570082445068+0.145500827142852i
0.266499876695553+0.231792604681364i
0.00864287087766559+0.297344614276321i
-0.240893505186356+0.293457900584676i
-0.380284121049983+0.136787189035759i
-0.460569856382505-0.0490497000013448i
-0.39020722887702-0.214618887084603i
-0.36322105037038-0.338120835039177i
-0.404435155005687-0.383320741471047i
-0.373216642795262-0.434500182594802i
-0.41191073543111-0.552512706099388i
-0.333351009564502-0.66992960366698i
-0.151267166172203-0.789930090723852i
0.0966205720555533-0.816369949572769i
0.383667793044098-0.684410825775589i
0.488821052177656-0.457563859744021i
0.480184788374496-0.170160605699892i
0.380389577416753+0.0923338966874378i
0.261019084438498+0.237927685160499i
0.185352899810979+0.282034821802808i
0.0831879611610413+0.318070348177709i
0.010433253572679+0.415246489393274i
-0.153456608218959+0.529201943680617i
-0.447197145161178+0.539116983140339i
-0.661444914024637+0.4740961008072i
-0.820581488386998+0.307949614876548i
-0.867913683403199+0.0291456854452632i
-0.775555009507189-0.28880064912193i
-0.644319293134481-0.52440865255461i
-0.436590716736371-0.599091878897032i
-0.211524335311284-0.592761736339364i
-0.0367102809332635-0.561991657802805i
0.162924951940131-0.520186367346729i
0.37398712290348-0.444667275342549i
0.511019639081928-0.401896693162476i
0.646725029143677-0.223539129950165i
0.699147651244982+0.0601094701413644i
0.666475291100925+0.285766892159653i
0.610338329130729+0.566884956914646i
0.429319296725886+0.716424007675128i
0.200919979531125+0.72127280928615i
-0.0600181083870458+0.696558547313187i
-0.307521989100603+0.568547056328433i
-0.469475569871134+0.409558642232229i
-0.557197815053797+0.247676772423163i
-0.603891416750127+0.0483610685360522i
-0.610192877384081-0.183734346315035i
-0.561451847254442-0.430316635100491i
-0.464021065199441-0.672029095313831i
-0.272049040862148-0.877696004705146i
-0.0757272051773258-0.932188680382068i
0.218393914969113-0.869294496936859i
0.467387350434687-0.780105452478206i
0.58145930297859-0.639139857897962i
0.714178956184457-0.462738235864865i
0.658514399780829-0.3109066319961i
0.610231577112349-0.115907369405133i
0.599265291254255+0.0847513459045987i
0.44944102448283+0.282368642607045i
0.280773433381861+0.464677108948949i
0.0611843317981017+0.510123063433094i
-0.187165541093058+0.518120656906015i
-0.444553971844095+0.444362484358951i
-0.670924794172317+0.275665844466926i
-0.781569355852363+0.0875018828330553i
-0.802113944311282-0.0906407871525993i
-0.737390607420903-0.270230827730235i
-0.667748389579051-0.431461667150812i
-0.614689278411791-0.548354243617626i
-0.477226918892679-0.646449308791294i
-0.350414004673765-0.671485316614037i
-0.173713730959063-0.717581419518111i
0.0690723736165261-0.658456272528485i
0.273081501094882-0.498571996601653i
0.397307936966309-0.358237482576355i
0.405697164891857-0.127655313023628i
0.400462726656938+0.042989427038704i
0.325655062499961+0.19468788677763i
0.225162180568693+0.36759509898094i
0.1703871395531+0.446830509386507i
0.0484719781182814+0.519650207079424i
-0.0960284857229185+0.517877126445698i
-0.238447938442669+0.439238226330113i
-0.358852323692502+0.382818997087131i
-0.435560167088863+0.289166648079012i
-0.464377302719903+0.132410860823657i
-0.393708474958205-0.022258065118009i
-0.358999116063402-0.116923978947691i
-0.338061493683337-0.236838299515954i
-0.275562574184377-0.356732522710155i
-0.160935638359227-0.417521655150745i
0.0330283886165831-0.469970250714269i
0.152771555318025-0.467242975813517i
0.292363446946839-0.458857668977959i
0.438510578887459-0.39759575424298i
0.483686811981925-0.243520707563475i
0.480555457691486-0.170473583953352i
0.363902488659089-0.0605014013448847i
0.362996441909388+0.0902084304495224i
0.375429626954119+0.166605518908906i
0.230354144103553+0.230736555379802i
0.117303431694112+0.248505488211775i
-0.0698709004450671+0.250989011566484i
-0.252254346274053+0.174579805768485i
-0.394890520052029+0.0229786351658326i
-0.47010074279857-0.106089992187145i
-0.445018541367095-0.269646782949312i
-0.410763356134791-0.435516276744658i
-0.356359034424791-0.542529193666602i
-0.294856982265109-0.636698031586731i
-0.196090454795769-0.718344724303248i
-0.108158347011136-0.739878331294968i
0.0667426075865653-0.687352174348506i
0.288763826691282-0.623461181036938i
0.401567183967847-0.479976965737504i
0.477135922588216-0.273047456584637i
0.426058930821064-0.0923700101171048i
0.323119977283886+0.145751263671818i
0.235094333641572+0.266838163568524i
0.0959181893743587+0.357244527007709i
-0.0438323768091486+0.469098414187252i
-0.208462025664526+0.482782143002745i
-0.384338934317601+0.461253946931816i
-0.617082100548337+0.347727391079762i
-0.806204416393899+0.223500080366901i
-0.884176784913846-0.00587028297584361i
-0.828747979268131-0.280413175727005i
-0.604911575154399-0.497252343402635i
-0.411818258967471-0.65962769996109i
-0.22075599823791-0.699437683196965i
0.00736837948964306-0.686411521835341i
0.153824636269776-0.594143977205718i
0.321425608317785-0.512963697037842i
0.548411037474254-0.370942260448504i
0.672165879478092-0.184400184013911i
0.768449318597688-0.0107362935233114i
0.788559332573333+0.250764055929704i
0.625671297319113+0.517507953619544i
0.424166589883695+0.727565617128456i
0.152080505744203+0.778881325015398i
-0.131443009129106+0.705329987181118i
-0.312794486540141+0.564244668889402i
-0.441461553022788+0.363786180176378i
-0.521249549630049+0.14601366964235i
-0.540061565907557-0.0484660170905142i
-0.545029972098857-0.205177059159631i
-0.54109346125802-0.416909858832612i
-0.380130680921832-0.64526178576229i
-0.193104953106403-0.823324159161531i
0.0149533640815047-0.910743418137332i
0.310002389874463-0.885021422622953i
0.525545701636574-0.724713781095937i
0.678760551702735-0.479411740356893i
0.679089482577267-0.263940944669958i
0.623787311226627-0.0551189574251942i
0.506539501747589+0.0701534138771249i
0.335722879821901+0.136461418347478i
0.236758002438247+0.238186325166264i
0.0754081273857164+0.346245758713386i
-0.124317079651498+0.415077332504662i
-0.337769968177704+0.368088346598449i
-0.529140837363912+0.202020556422868i
-0.694682893069373-0.04289776353799i
-0.752667817506045-0.307514123093359i
-0.617280419958304-0.523627387550536i
-0.410823770064906-0.629796714875032i
-0.185325863090591-0.646739084477096i
-0.0457834465777737-0.590180633340092i
0.0334728764745688-0.522340259481193i
0.0990433841711674-0.52045926768241i
0.164700306437574-0.445341837851282i
0.304853719594916-0.268363423680164i
0.4246797913172-0.0704832144185732i
0.470698164860865+0.166032645442293i
0.360112140827636+0.383675020645907i
0.127075420855181+0.535946593647326i
-0.170399934996132+0.574230164339423i
-0.427502157947316+0.469344888911139i
-0.486242593776309+0.300948157376918i
-0.478474824202948+0.134427753092539i
-0.396715131455324+0.0378432352404989i
-0.337301004649916-0.0317184994799421i
-0.366784262909379-0.0905709290479981i
-0.359334740571112-0.203429139056106i
-0.320026493313774-0.359324829910238i
-0.15496559399483-0.475700910099666i
0.0979003981083129-0.561010191075358i
0.35327312649428-0.476551108098316i
0.537940391493403-0.334713839135584i
0.611117281711341-0.150630213387019i
0.530918149716951+0.0927982951140651i
0.388287799546272+0.133865049033432i
0.332436703591722+0.121633796310557i
0.305218513322913+0.167652373238049i
0.342165944875331+0.141363060928429i
0.286073591339991+0.202703542579178i
0.125681896243064+0.30209004293661i
-0.063822927871045+0.287034106908921i
-0.2755606378566+0.179290575290413i
-0.333238029356774-0.0415409932935021i
-0.303428954917488-0.267438802072263i
-0.175485387324689-0.410369644804619i
0.0223706521360996-0.460962852003667i
0.0914222071767462-0.370237758734436i
0.0660848436212764-0.252044673493738i
-0.0178522992516908-0.223293685776958i
-0.0899768903007203-0.252748476977352i
-0.0227093495347788-0.369395672067913i
0.0988792757068074-0.42847776181756i
0.205344001025788-0.367447996424066i
0.232618263443927-0.21495000193775i
0.113310982858738-0.0132938543698681i
-0.0205015928704516+0.071518805393384i
-0.149863803531052+0.0522097438089381i
-0.243542261221398-0.0662952253174191i
-0.184987444496815-0.182718749894584i
-0.106198042139959-0.235105010777808i
-0.0327686459892336-0.177674599447111i
0.00396158887529684-0.00448834224569635i
-0.120511457801836+0.120304384336472i
-0.265118516064094+0.113774175124127i
-0.3129296693237-0.0279061750034204i
-0.276340400179457-0.170349650605003i
-0.158123954411133-0.251932608729987i
-0.00448691112332816-0.204018246234965i
0.0574711719894945-0.0212831948339961i
0.0422580411344732+0.142334498017947i
-0.0366421167580856+0.181280385818252i
-0.144331244470749+0.0917388893789439i
-0.164794134630526-0.0180118931478014i
-0.0718914014173527-0.10638885643047i
0.094177300052314-0.100308624247287i
0.175694140783484+0.0420983170744925i
0.156289580476269+0.19356737211914i
0.0804008745786679+0.286544540283419i
-0.0235688854948323+0.255564483649826i
-0.0993411123325533+0.119623705199163i
-0.0919264335596064-0.00997073698784628i
0.0333538553611821-0.0392394195557191i
0.131449256142062+0.0330203801525484i
0.109501167513595+0.129791427866347i
-0.0185880096238963+0.186449658242695i
-0.201541123657459+0.124436374271124i
-0.277219853852915-0.0617496526305803i
-0.223149945126942-0.312474272049617i
-0.0904988831968033-0.453339774470797i
0.132144492438742-0.441128473667549i
0.306483710500567-0.352372179509206i
0.31687684487756-0.232619559787682i
0.258109188518671-0.187380688408374i
0.191746105444911-0.191515441798249i
0.168036936220339-0.219703547321156i
0.267195452688286-0.251236350874619i
0.389128626928508-0.15258469282396i
0.44186519808035+0.0302535277251889i
0.332316687021521+0.227505664274106i
0.0492333188264896+0.401948831517503i
-0.235544820288008+0.353032298655297i
-0.452854305486001+0.18069498411125i
-0.481009909622878+0.0108923598630753i
-0.425642462619882-0.160740156439019i
-0.337387262078008-0.229688375126127i
-0.252967837899716-0.211151722500528i
-0.340998628995207-0.17594428333957i
-0.435647140769822-0.229801910707606i
-0.478735742683533-0.368522618850496i
-0.350431140104134-0.541026713595428i
-0.0942112550927826-0.632226108917746i
0.195632246944697-0.599095037997563i
0.40835409369284-0.373866424162861i
0.3985881040367-0.042086272372484i
0.276582159815326+0.180774149825974i
0.0492671783469999+0.282663522959168i
-0.0841081161193413+0.233176691854898i
-0.0500918850861058+0.188508529881865i
0.00608356758996977+0.163256876416973i
0.0379010801801209+0.216943854704776i
-0.0300270942236224+0.380035235550544i
-0.252593514473755+0.443108901980397i
-0.486334016818919+0.364750216052729i
-0.577860256685855+0.155294158779112i
-0.492932037414617-0.143066437723125i
-0.280623127422696-0.354023215225599i
-0.0122503605690835-0.362298152693486i
0.174109328613848-0.218584100085096i
0.171748235527426-0.0428479926758657i
0.112657560113882+0.065695887223868i
0.0451459708105817+0.0461146126272031i
0.104064822389044-0.0902688964519181i
0.252856428485373-0.173124397149063i
0.373675069034267-0.096389276150936i
0.452480821600619+0.153186008632222i
0.348141407468601+0.380897573112082i
0.0896328626925839+0.477374698360606i
-0.210074815395824+0.380560614042579i
-0.347653789388351+0.0988336476134529i
-0.293570569365659-0.161853658715995i
-0.134648316742287-0.312003556252198i
0.0221860030389495-0.292401655974911i
0.0637044872282954-0.154891651376128i
0.0435996476674187-0.0489887994574147i
-0.0829778566210958-0.0951545758086059i
-0.211112999475384-0.259216887159606i
-0.107210751669724-0.449878824801541i
0.131210230664374-0.528851073249261i
0.281562120676484-0.381431347876304i
0.390296057368882-0.0946000146143184i
0.312237631421666+0.144607252145761i
0.0102722075330155+0.237381839204119i
-0.205045165910639+0.170406060728522i
-0.351255499957525-0.00338266327924271i
-0.306272096631634-0.141153071299497i
-0.148458402019105-0.143032593074696i
-0.112233347902109-0.0852383851927424i
-0.132531298264654+0.0280114136982562i
-0.290892448078497+0.0929832604484468i
-0.421284687344871-0.0439570441009585i
-0.453442100014554-0.223427889159748i
-0.351935378820728-0.39643736213749i
-0.108900518979317-0.43911232463084i
0.115099045139582-0.284589015480282i
0.212399997718014-0.0447059186782691i
0.114324935949732+0.167641781622905i
-0.0476114789752561+0.211896626381243i
-0.199471764958517+0.144458666796176i
-0.2369462847302+0.0463679000017196i
-0.137119217522966-0.0219518010399759i
0.0346492473742757+0.0735440734822282i
0.044533198749813+0.241666261408342i
-0.0618054934461109+0.316024788655987i
-0.226631346928844+0.326566305216751i
-0.435605465419282+0.197164753573327i
-0.429998251623382-0.0648461574845833i
-0.278387377922961-0.258121605135996i
-0.0122764188525464-0.300406177951841i
0.18895719982612-0.239326304231566i
0.276301612395303-0.0617808557375881i
0.208610701572302+0.100486390975489i
0.0152572336722862+0.128399211979644i
-0.0535851969723649+0.0466858448827709i
-0.0239095234028909-0.107572812237647i
0.139430758539493-0.153231858985291i
0.302980630548217-0.0497179125101262i
0.297493192876169+0.143411722791771i
0.108994199234401+0.334773663055922i
-0.164598116906323+0.341981331056015i
-0.394281577889871+0.127031647405002i
-0.445982092859196-0.141424869903229i
-0.28031135573077-0.395327988605763i
-0.0884166229791433-0.492876973470524i
0.114376553969736-0.398952874311645i
0.167252097329739-0.24484287019857i
-0.0203288053331505-0.108503089576281i
-0.153689061367585-0.145518007711645i
-0.172074565527573-0.303993856348587i
-0.0196834337121405-0.474467827508565i
0.22046146720103-0.534484254814263i
0.355012212704037-0.325603428764104i
0.399631248106455+0.00671674765017276i
0.172808681220536+0.238003435837394i
-0.174180774369445+0.31676179408059i
-0.363416300463828+0.174917412703768i
-0.403016524165968-0.0916666157730162i
-0.272497032115142-0.275640882460456i
-0.08614948055612-0.231443793486396i
-0.00242265251205261-0.0370052168668732i
-0.133041180310289+0.12532025653014i
-0.37093154506919+0.172861197525834i
-0.521148422366698+0.00906029779007406i
-0.487726912045165-0.272810522327117i
-0.246987490586133-0.475042992641979i
0.020453132232316-0.473666147859029i
0.240958323987592-0.249757665751989i
0.258554986120199+0.0684657862571464i
0.0286992539578604+0.302806092982268i
-0.173607156963417+0.288276143715797i
-0.26979976447633+0.0745931470108432i
-0.204634093613622-0.114239587617939i
-0.0130594724918822-0.157428463391389i
0.15716111379697+0.0199570591925418i
0.13787964789795+0.300469330073667i
-0.054327998001834+0.442992709229341i
-0.328973549264354+0.374772051816404i
-0.554624544609399+0.093451205547065i
-0.430402745944276-0.228218732690112i
-0.148629584989366-0.375526054092878i
0.0890486621202528-0.308105781042073i
0.265684452132543-0.117809369703622i
0.207319416727556+0.0864592744290419i
-0.000223620927843797+0.160974163531065i
-0.186979849884604+0.0146380245109523i
-0.151411249926409-0.210956542831916i
0.0472887124087196-0.3933710877224i
0.248775639653831-0.389941050478316i
0.403025784357228-0.175618001432002i
0.329262007184212+0.0811689785590674i
0.174289056214949+0.233809728579746i
-0.071844845275365+0.151264885140514i
-0.263777556159604-0.0818933829999915i
-0.149029006472761-0.28474904584536i
0.0318955060455797-0.343612552048886i
0.20171752087624-0.222533468426165i
0.248859036969992-0.0144047434587207i
0.110615747358447+0.167480657069521i
-0.152063983061445+0.156091750338967i
-0.364080821799039-0.026983030056412i
-0.383346736526786-0.256769965944345i
-0.244394205107005-0.39906034130439i
-0.0189182634250833-0.38524767404612i
0.0739164483303547-0.250352102366086i
0.0210045933803884-0.0195809198962746i
-0.190077298183097+0.0825340703435087i
-0.40507461812454-0.0480952811962196i
-0.442203819612716-0.296836453191423i
-0.330348003701372-0.478930755670398i
-0.0547441587010852-0.491774776909419i
0.19055660276182-0.33096638417674i
0.269789744194831-0.0716310642285289i
0.130179916686109+0.102589596786052i
-0.120238564867544+0.137712817224898i
-0.207018956578119+0.0473273105866922i
-0.196309000047839-0.0924640870633559i
-0.026930903610743-0.157089378650384i
0.22628013376524-0.0667484730817702i
0.213190545508551+0.185921657625256i
0.0451824095184623+0.461645785173731i
-0.225337475682733+0.574332578931815i
-0.526055938583786+0.415488556274212i
-0.636723693269513+0.0774386083948107i
-0.49000750866496-0.195051885939582i
-0.229193253784685-0.304142742802594i
-0.0516369375117754-0.231028891704904i
-0.0365788458880794-0.0242685799683736i
-0.163557267024211+0.07353738566863i
-0.295534690827649-0.0233547382416853i
-0.333384182148456-0.288800831543843i
-0.120448060237293-0.583798252537147i
0.220902009671159-0.626313846976626i
0.518572615118109-0.44831674551871i
0.637167969505644-0.142488441731067i
0.499849909871205+0.163793416029071i
0.268580846929208+0.264215943567537i
0.0700917330998047+0.14887888436587i
0.0338862413298822-0.0636659942600843i
0.157755041884459-0.182043272127923i
0.328692341066978-0.139530405372014i
0.374159677984993+0.112828280486282i
0.233081467662543+0.375996059357321i
-0.0782553736383424+0.390666473851498i
-0.351826307523027+0.239558716264383i
-0.418733581091981-0.0989839225515963i
-0.296939716273749-0.446468052331575i
-0.0388273897699459-0.483410950281153i
0.155912729064429-0.328457796321529i
0.161203501425933-0.0952130800072457i
0.0180119582255588+0.0796036357218253i
-0.211871632300375-0.0126567591198847i
-0.342128236574958-0.215207316333186i
-0.215977134353552-0.421834709977152i
-0.00614449666671281-0.470092546387385i
0.201405979760384-0.27472205205352i
0.248217432202471-0.00481188060863656i
0.0225447059731775+0.242618361694205i
-0.261322600128069+0.243304354346062i
-0.48928403515641+0.0209673918747604i
-0.512428523744667-0.235154111468241i
-0.299889774905504-0.411300849523279i
-0.0330814047079533-0.405662567973138i
0.139074047854386-0.16562756805552i
0.0630424831654772+0.0842194773627197i
-0.105296426654878+0.0952058803069756i
-0.282064138875268+0.017697426236971i
-0.361506433088468-0.190335056195661i
-0.142145803321897-0.394648966204909i
0.175208469305123-0.330240328248752i
0.369531155945632-0.0813614736002046i
0.372238047694401+0.221781403737249i
0.173324449644239+0.39269809720956i
-0.0923739156365504+0.410417586871147i
-0.269567588722329+0.234107199745031i
-0.296616944602786-0.0302224364125574i
-0.112288826758902-0.109695686955469i
0.109297155131154-0.0361212153053981i
0.196552807579377+0.170985740421499i
0.0553947297129527+0.322430945163881i
-0.188958792394729+0.293971385436222i
-0.363337953096626+0.109966915692446i
-0.387257712420886-0.202307111010774i
-0.15523820246843-0.391145217982852i
0.166376265299486-0.400073217930529i
0.396922008765744-0.235517190808337i
0.37100431524357+0.00181025112347965i
0.197249067063903+0.139073793151247i
0.00100768737023472+0.0961732705466975i
-0.0972074973712213-0.114287648871431i
0.0108203789807289-0.280614107412425i
0.208473074295045-0.352677706679879i
0.446813166184172-0.226249459148785i
0.434820108018786+0.0955684146864103i
0.17121100776686+0.298507241011565i
-0.0919417428449991+0.281003659687832i
-0.31358024217025+0.100049686243804i
-0.310176802231201-0.161218899152287i
-0.0857929986917585-0.31708535144071i
0.108132814553855-0.26241414777649i
0.186595100057542-0.0768460252473366i
0.0332775034269907+0.167130836891002i
-0.254700569261796+0.251559899811176i
-0.440052121154715+0.0375624856572544i
-0.495363842834738-0.253100987371002i
-0.315646585762326-0.452212114328188i
-0.0223190742105567-0.473279129682267i
0.154091344504045-0.300154247044841i
0.175357044139735-0.0219952212004815i
-0.0463455486412851+0.17756569112945i
-0.340501329763422+0.13511003020702i
-0.437731877335753-0.108568255826045i
-0.337246763812601-0.362505672934352i
-0.0396586813394227-0.467925955451397i
0.217893648321846-0.310772922205821i
0.256980858289526+0.0124367082753164i
0.146118461307851+0.238796295723412i
-0.0833296471760245+0.337965415497507i
-0.25012406320214+0.163297684719435i
-0.212138087045316-0.0935247669160745i
-0.0138607963989339-0.205670084018372i
0.201901336032488-0.157969180991309i
0.308628806126639+0.1362089804429i
0.220510274951118+0.395268895450573i
-0.045019318941279+0.497458808031593i
-0.277372741113261+0.356618676243994i
-0.365117906572505+0.0548616852443925i
-0.217383603615003-0.180105794514349i
0.0827318313446904-0.19356536343777i
0.276186759505345+0.00497265640452589i
0.283450055196825+0.215964456283816i
0.090298692984175+0.415997784666748i
-0.175887734414231+0.376154881523089i
-0.35428457549737+0.045691413830675i
-0.288510173461816-0.225962384673258i
0.00848032173696899-0.2737750108788i
0.300123659877947-0.197031681460072i
0.371141013119548+0.0531889912917402i
0.229475557956001+0.332843635145445i
-0.090169466767453+0.31697757012659i
-0.323721962456628+0.0924114781672635i
-0.295432331552987-0.20444520324137i
-0.138409990433245-0.401107299556072i
0.177775153845338-0.325999141997036i
0.312769920429792-0.0928781443828766i
0.191647507112907+0.143497963772802i
-0.0718961163810736+0.221206017516848i
-0.364446630291043+0.0688909840198248i
-0.429431110074379-0.238012389847806i
-0.284785840038486-0.481045093666325i
0.0303209929101316-0.478664490219097i
0.283113876529039-0.332166496726942i
0.294311008441005-0.0464699313669381i
0.0902749281083341+0.185191166523141i
-0.233106538741892+0.161226244751646i
-0.412853732800971-0.024463512581894i
-0.334003477374703-0.267839143327163i
-0.0904655298766712-0.383367185820821i
0.184890036453164-0.277173767910629i
0.251409023384465+0.00740516325648896i
0.0872464818462974+0.281812568764743i
-0.182291577794157+0.3308688705228i
-0.41409819256608+0.163191903664129i
-0.45760309744876-0.086997939271247i
-0.21472829179521-0.289878758530242i
0.121336425466677-0.283635150731893i
0.240597996873606-0.0189735813378572i
0.199094495674964+0.283165996043099i
-0.0257487563028003+0.427195183024859i
-0.295088324197192+0.332570137450953i
-0.403789968558934+0.0955952001468566i
-0.300621003347329-0.0944127774398268i
-0.0163464074079227-0.150550171717749i
0.21476136231985-0.0172777702159848i
0.233806272057753+0.266564093661444i
-0.00299889155177546+0.466829869628885i
-0.3199570620703+0.450514549608313i
-0.468846522341492+0.255412274350606i
-0.427028116507809-0.0575956658040074i
-0.214505464145832-0.253951606234176i
0.0918887560035873-0.253912870285861i
0.210805882064347-0.0689722771887622i
0.0952735457748852+0.173120572825646i
-0.0956898083131877+0.194287442198313i
-0.289183489575044+0.0570223812596502i
-0.286172994302729-0.22046986609968i
-0.0672439630640384-0.496310678819229i
0.207182451685963-0.461589943604615i
0.4385781025861-0.229129041810613i
0.428984795218299+0.11000481032599i
0.221453410255458+0.315764173122632i
-0.0801684254531274+0.257003248536275i
-0.285863607805245+0.0347961978768061i
-0.184008113714314-0.215167638062194i
0.044134363381239-0.299121432718544i
0.241583066718705-0.222184186280363i
0.249695895357866+0.0601145553639995i
0.0494317440229268+0.269271970662119i
-0.23918796976763+0.240910083015277i
-0.445409494058064+0.0644938176518758i
-0.461672577418516-0.288336787464778i
-0.285320524578869-0.518212416061347i
0.0801582488785843-0.461615359522653i
0.270470915528816-0.242803576344246i
0.209680800132838+0.0372904128412726i
0.0234260392605701+0.198504857648436i
-0.242999163998827+0.0995603381558038i
-0.311185620165136-0.0953947378280148i
-0.151407083692312-0.253168638903757i
0.086290166164337-0.271973479937693i
0.250644249894016-0.0528630340374271i
0.208055394081595+0.277150661167711i
-0.0558027810400024+0.522038022763253i
-0.363515473299108+0.482772929043303i
-0.567097224344479+0.263408843113056i
-0.546204497775517-0.0314361135493987i
-0.324425657610988-0.207346506707265i
-0.0986039255080794-0.120068317659701i
0.00693101539242219+0.0878094952557461i
-0.100559254688243+0.252891276762005i
-0.336474651559432+0.28744531936166i
-0.537751208915638+0.109408380181729i
-0.52187236134544-0.219823354438338i
-0.282896760599339-0.386896299731466i
0.0825129382472007-0.367909731196895i
0.330049280540619-0.159957653785953i
0.318008831485835+0.183167133733813i
0.0878068601377915+0.336330483167621i
-0.213171519074121+0.251022018634083i
-0.292424158080941+0.0575916115827349i
-0.168317473152119-0.157101677840478i
0.0591590334894811-0.202565645298635i
0.262332288142323-0.0613693431613122i
0.300299566044394+0.191430862341674i
0.0964890562884315+0.379769310344677i
-0.235308867669881+0.337561231791757i
-0.425606807211262+0.080529446836421i
-0.369301133318759-0.254105825071192i
-0.12781486620174-0.435385215724675i
0.164438800995368-0.417400477796872i
0.342605855761611-0.19106711848794i
0.253896437853033+0.0630859866840067i
0.00787737381261621+0.15544661010422i
-0.226335310681784+0.0506025140113527i
-0.283486258356912-0.203329920049426i
-0.0498729309016626-0.372427002030803i
0.239234796957878-0.355999050718858i
0.397918687327089-0.139057798643592i
0.330508941876088+0.191432357205032i
0.0366787320979189+0.372589782714914i
-0.290603906165336+0.302511548788509i
-0.468164232286585+0.09195292581976i
-0.356254940654452-0.133150300741009i
-0.118645618934612-0.246996701491211i
0.049254666170134-0.173687123024661i
0.0692840929960604+0.0594504428143512i
-0.146169421109776+0.286948914687543i
-0.402221187754206+0.296461855480773i
-0.544884834063241+0.0716623936084494i
-0.554554650002508-0.223207645194674i
-0.320114998829451-0.442184270070546i
-0.0258548262558355-0.400193015803947i
0.113721747873472-0.108074845141722i
0.0483257425309603+0.160473055437316i
-0.188945261407398+0.299586470148805i
-0.396883318285092+0.205688814430518i
-0.464962198511171-0.0849813104951512i
-0.300134310231585-0.325582148705493i
-0.00949671469768344-0.381055465257147i
0.189145701092677-0.143873995160203i
0.169581839255425+0.17373616332843i
-0.0229722773010346+0.333841662976784i
-0.248503611111909+0.289674689493018i
-0.399102749808035+0.039717506767098i
-0.313082235062392-0.200480102261329i
-0.0322869727714533-0.335050329333278i
0.261397400452884-0.207131877172526i
0.357271009694935+0.101581677821025i
0.171611823592873+0.320826894245138i
-0.130058891295204+0.396119527008119i
-0.282666108677947+0.178102623945204i
-0.280441052135843-0.175772944796351i
-0.0738933266921263-0.342082516950534i
0.239338845313386-0.259513388179233i
0.353710294892468-0.0328372064984062i
0.325329821527916+0.212936559648999i
0.0506627713028865+0.318067944886973i
-0.22675286999626+0.209328952616175i
-0.24524235248007-0.0680954972435668i
-0.141043244274749-0.353181417834695i
0.124632533624198-0.37875194241158i
0.344418713966279-0.147468224810777i
0.38300462983057+0.152774898620039i
0.149963474804005+0.345772246541597i
-0.18517487374523+0.317624140565948i
-0.349114884579626+0.0831877211919644i
-0.360811596523563-0.180626510658872i
-0.134623185781585-0.317484505468535i
0.0961206803285252-0.244988101159659i
0.166408432745968+0.0276504700979287i
0.0199442444041784+0.231487963766008i
-0.313247710062601+0.237848025766432i
-0.535641817466218+0.0843608684430577i
-0.545831478338744-0.225329049752384i
-0.346383590645185-0.430178894212034i
-0.0814978048439213-0.41050806375566i
0.108820356846038-0.244810870679i
0.0918491660560795+0.0365886204846483i
-0.156686601510947+0.162714430329153i
-0.381335344419611+0.0835623027775198i
-0.467615674909269-0.131851710779999i
-0.339568330349899-0.36291600131069i
-0.0291132603792924-0.402260241085464i
0.22669288064115-0.240150345994291i
0.295462864200306+0.0812456526348136i
0.0582142999321602+0.2918515569108i
-0.266448913416091+0.270492500933806i
-0.410635690634528+0.0717685739700126i
-0.367045998534489-0.164414024576885i
-0.112105765003299-0.305570879133417i
0.205125001090837-0.273026469907447i
0.369174523551638+0.0217084200779585i
0.228799289588493+0.293201153571437i
-0.071749062969148+0.363027946124432i
-0.301488121160003+0.30605423119899i
-0.322136920886054+0.0472730174502701i
-0.140316656392028-0.211111403230159i
0.15284150233223-0.216405301593322i
0.393875913524196+0.00530035988710097i
0.328511100674456+0.356214653489928i
0.0463459241779096+0.513543117197817i
-0.260136732895782+0.444246804329587i
-0.424224833551104+0.191582618531588i
-0.344825637177287-0.130906641126569i
-0.111078102123033-0.280846891450744i
0.141154232788277-0.190242147686787i
0.205537948677589+0.0731821637566402i
0.00466507087356605+0.238724014545036i
-0.237595374798564+0.251195792744803i
-0.405138032470862+0.00216659149639797i
-0.402437691250331-0.338861752887931i
-0.141766820239038-0.512860759154421i
0.172300321647079-0.484815199987223i
0.332569911538873-0.205275377878531i
0.228892032966852+0.0556629530990982i
-0.00679031845341372+0.195484126243778i
-0.229946860460033+0.123954856998271i
-0.343803307574361-0.179320640842503i
-0.195228350943663-0.386418357882809i
0.067504693690774-0.389353005861033i
0.267297012883829-0.186777095500246i
0.248862617855847+0.113848122905423i
-0.0154796274265796+0.273930133566243i
-0.305195179961953+0.1947406814998i
-0.475843645879771-0.0499901730243425i
-0.366748207777216-0.327108518913412i
-0.094855004383313-0.473235270549201i
0.153853358193001-0.325238784942682i
0.242845447346277-0.00886893908042227i
0.056580926113183+0.217570344814214i
-0.167557854937638+0.268831685717252i
-0.378441916833185+0.111009909188878i
-0.392411476755778-0.13693867133634i
-0.150851047668876-0.299500739315805i
0.105960207541801-0.254573083267666i
0.247098242675236+0.0291866326578188i
0.153568116509969+0.317382464662868i
-0.0223862069106571+0.425407931136267i
-0.280214698426557+0.30642428153237i
-0.412861205916897+0.0633367312244951i
-0.294805407649237-0.195267807088591i
-0.0854817845478057-0.245534122021085i
0.180485694856381-0.0748755569746983i
0.252160767437131+0.146821612000347i
0.141276504285079+0.355362270552887i
-0.0777621443867613+0.297508887318802i
-0.260371795554698+0.106632136766619i
-0.200268013730127-0.0794120700601369i
-0.0156535701989742-0.179007278378092i
0.246710945713295-0.0709673530349862i
0.363115777856877+0.130080401433958i
0.207420205050497+0.39748835729032i
-0.0583281743118095+0.466527034385544i
-0.327257954433954+0.304600244290183i
-0.425116154789159+0.0868178363790652i
-0.324980850510576-0.151477852687171i
-0.108962820114551-0.23365875383324i
0.0868043098572842-0.13099696703111i
0.0536766259880586+0.0677306022039816i
-0.155759241275906+0.162553044247873i
-0.358868492994745+0.0306145139468484i
-0.482766856545969-0.212844183041938i
-0.347982856552417-0.508745945389792i
0.00571375585479954-0.641641639019409i
0.305408503253402-0.488152256677932i
0.417967442962994-0.227705908952314i
0.30900772113751+0.0464093453651868i
0.0773621066401363+0.110160454176277i
-0.12840832602921+0.00882813996083052i
-0.125372176887414-0.161042653331661i
0.0763239447209196-0.308964361503467i
0.291776357245385-0.2082168240669i
0.382399071614624+0.0423940797885553i
0.246484628421287+0.363656462672997i
-0.0626593515094556+0.488409951068371i
-0.358029704548314+0.383089034570089i
-0.491427282207014+0.118697900492157i
-0.396793094873613-0.180506366303942i
-0.121482226255697-0.232289801708645i
0.0669674361281514-0.0909327789794326i
0.0604561312382985+0.216879605615577i
-0.173083430974032+0.399709781218104i
-0.452218204078437+0.28920633747491i
-0.556178726901952+0.0492468541922968i
-0.465011325896607-0.250178352519352i
-0.153505995713802-0.398540083370925i
0.119084377360211-0.269997434271968i
0.211821190882575+0.0102790595496127i
0.095719812366003+0.284965472841442i
-0.157845111760787+0.371810324087612i
-0.355216526808585+0.222322852350756i
-0.343391165885629-0.0537559598143563i
-0.104507726776967-0.254557375217368i
0.165576443517956-0.184123805015299i
0.277361344686815+0.0808152313835413i
0.161500990326863+0.350943315946512i
-0.10187206813017+0.455020077659557i
-0.34122562548574+0.319332758081657i
-0.409898766712688+0.04187758989425i
-0.301594463057661-0.186612584119188i
-0.0228125461008476-0.262964073051301i
0.193205531657903-0.122517380742283i
0.171684790388662+0.132970149823677i
0.0100914396990893+0.249301786101937i
-0.238504252718458+0.181645520660731i
-0.379050607888631-0.0775120024075955i
-0.241953951359654-0.381741454846296i
0.0423868341887884-0.480220090172353i
0.286927876546962-0.352702136326598i
0.406129184071612-0.0819640367916552i
0.295379428253048+0.166650832034179i
0.0559009147774544+0.239091329804623i
-0.149155553405649+0.0786082214341887i
-0.166121492308091-0.1601737883598i
0.019528671093391-0.279855991086687i
0.245273440812617-0.220385921791746i
0.368418492382796+0.0503914231421295i
0.238751266749355+0.307435969442311i
-0.0217313642546802+0.420868761803154i
-0.318049095361632+0.310712018073495i
-0.450427453579223+0.0558215972142673i
-0.370024934527291-0.151090042258103i
-0.148761179729633-0.250305796530459i
0.096578100418607-0.116634374335127i
0.0836568333341176+0.0694844364863415i
-0.085424181743446+0.219910539992891i
-0.307340269177111+0.229203227749209i
-0.475171717607546+0.00759823457320477i
-0.408485406262395-0.231148242938027i
-0.155520352607569-0.355275965338068i
0.0876189537931115-0.24779454050459i
0.249187225197367+0.0465388837542054i
0.146228867978382+0.323426370612245i
-0.129636237000818+0.424016209307291i
-0.343345929758588+0.339293492268684i
-0.451658334672309+0.142470945045893i
-0.323697443385487-0.0668685931390879i
-0.123842140979817-0.0907735237851088i
0.0298393352446845+0.052783646347041i
-0.00616143101755286+0.245247889460647i
-0.255246455439531+0.356816508855024i
-0.490540335629783+0.25553175714442i
-0.601016663196528-0.0437652180314604i
-0.458706226788815-0.357449794329184i
-0.149835614486191-0.473391473456388i
0.179607234454239-0.376636082611297i
0.335546017985405-0.157927575907547i
0.197098010317892+0.0903565411804726i
0.0338083018509103+0.202750243433121i
-0.0646183110602402+0.0342028565408125i
-0.0201851508397856-0.188969670723929i
0.226513600974277-0.263636214643226i
0.456922748159223-0.141563824215991i
0.55216643911588+0.160350479424485i
0.41733558662805+0.519075895455668i
0.089132420668335+0.673987925907959i
-0.263782022544456+0.50318338992009i
-0.414387092758498+0.22992710520983i
-0.325778803493367-0.027040491776158i
-0.127116752213448-0.123332880787473i
0.0529378158951714+0.00863739168876589i
0.00198243794542266+0.181554140380244i
-0.263599901371325+0.278365488264641i
-0.498609234345233+0.151940104596933i
-0.581211081241445-0.174656968066821i
-0.429008039573988-0.460606302430981i
-0.0723009529044876-0.600510876732467i
0.205949425813712-0.477696154737249i
0.313977927668084-0.136205077018224i
0.206457299023653+0.167551847187924i
-0.0607945855071929+0.223136425857602i
-0.233145379648521+0.071757341147665i
-0.209904958202769-0.110562962578914i
-0.0528018643395525-0.236835750574508i
0.136796360990057-0.137515163750828i
0.193944417484758+0.147194825501485i
0.0459292803351885+0.380733199230668i
-0.231777054348328+0.47912930592687i
-0.524134891680674+0.357293663658652i
-0.629807113256566+0.0455650865438042i
-0.484306131527292-0.238725666014103i
-0.267699494390199-0.309995832510381i
-0.0959836567126943-0.214390778274831i
-0.0364925021298322-0.00839184873447126i
-0.159381232320296+0.15105040948288i
-0.295307980734165+0.0942713643732141i
-0.384492464118313-0.121972005825826i
-0.250471745520399-0.364026307017295i
0.0600155693349956-0.402364261559111i
0.293641340927851-0.234563874544001i
0.439031673913219+0.0464282708513935i
0.298376818345695+0.307859418379912i
0.0641406080573974+0.425431376075999i
-0.115441208059678+0.349529354117999i
-0.198561248051301+0.142653381477972i
-0.0844483458766067+0.00655128762062475i
0.0758355921590973+0.0257182009529855i
0.163431577749452+0.234645693512864i
0.0473276713108548+0.414987961509395i
-0.166478457848897+0.447345076326359i
-0.405282991299171+0.336450516567962i
-0.531002938581068+0.0466914078701522i
-0.407680614316685-0.226382737873475i
-0.15927779911083-0.31808221506746i
0.110940395145559-0.242146129066165i
0.206120810565446-0.0666476581013634i
0.103200963402468+0.115493775935204i
-0.0856268321225663+0.114597866126296i
-0.19955119829659-0.0521525484604584i
-0.155900804844047-0.230990892159706i
0.0530798834910913-0.302489637649429i
0.334139793075532-0.21452494699201i
0.396555092861901+0.0298159420964333i
0.254341369930667+0.308750569443165i
0.014365379610675+0.430827858261526i
-0.264971310564703+0.372431662546507i
-0.409706030420554+0.157866553504805i
-0.305023745462266-0.0396830940567409i
-0.144134875304822-0.0737411602793648i
-0.0811812072766298-0.00584927713549702i
-0.110334290261839+0.147481456760298i
-0.320814523462883+0.245419997795227i
-0.57440928848959+0.114179498429419i
-0.674911822021376-0.131787460959785i
-0.561622677069324-0.399574450264615i
-0.271989746416457-0.531460205725563i
0.0213414945906975-0.47124164807953i
0.162121090989843-0.303485068955671i
0.0948604241533992-0.0678365143704745i
-0.0619452429152747+0.0391793186236532i
-0.154031642895475-0.0826669139809841i
-0.122678033740536-0.212612707428707i
0.0658307943047379-0.266633867973782i
0.318137860638804-0.198046136492555i
0.41171745428106+0.0991406008840016i
0.30660081755197+0.389646570352228i
0.052679158813181+0.556117006634291i
-0.231320370268034+0.502245884253329i
-0.364505123308463+0.257759753565441i
-0.29535581858029+0.0595812365352805i
-0.103183748692582+0.01207139972465i
0.0408871246796562+0.132354335461403i
0.0211761078866625+0.288837973571343i
-0.192061116897697+0.40671008642476i
-0.406118152972424+0.358169049899003i
-0.485631590094998+0.0824057230389899i
-0.402224821025563-0.179070052731576i
-0.161820047382368-0.309882120603426i
0.0998871118536487-0.226371522585906i
0.219476872712782-0.00858193959830219i
0.135016899028496+0.194446111026199i
-0.0667515776675436+0.279879562453656i
-0.269063783180137+0.125611493013762i
-0.240549137604371-0.0644229190543828i
-0.0565184203990229-0.207935445893251i
0.068128513265332-0.184375328020384i
0.193359105280179+0.0134863101668441i
0.161882649004158+0.191783138724418i
-0.0770595785433882+0.315426936874234i
-0.326227241196438+0.206211905753478i
-0.444781570751167-0.0704254691825624i
-0.321263009052951-0.299636605473204i
-0.0918372073529751-0.412979137426865i
0.115073231967528-0.291688906266413i
0.16537240194037-0.0627025924559789i
0.0390447535518269+0.083783195600396i
-0.101082489106134+0.0911418429966067i
-0.206788824064535-0.05108537529282i
-0.182171895964068-0.24149785873098i
0.0130172116061014-0.336848044529704i
0.243420240949933-0.187858140159026i
0.298646234037026+0.0655166003663825i
0.180176192082717+0.271878250459839i
-0.0227821620522195+0.374839993467883i
-0.259112127328722+0.256427661108386i
-0.356126697600155+0.0578525019179021i
-0.264291622874544-0.112583374255502i
-0.0872692666188227-0.100004408168696i
0.0356837921590131+0.0743991144967794i
-0.0237987156616041+0.201916242704501i
-0.244251481807051+0.321272649175621i
-0.450786258561196+0.203987798763741i
-0.51810984180804-0.047295258907521i
-0.383145286856302-0.228131674315666i
-0.11993688047661-0.316662131833111i
0.128129046664414-0.14629255022324i
0.20278209820814+0.0888337320546555i
0.0408401224219347+0.232375165159594i
-0.131461752654198+0.26167310215039i
-0.256011379305847+0.171069807792322i
-0.229784337851554-0.00978412061717476i
-0.051576529577894-0.120431302613925i
0.128886238135511-0.00299499839366958i
0.210246961588476+0.172956432523626i
0.0794137011365777+0.356600743821498i
-0.140472359208719+0.457931861688102i
-0.38985962790178+0.291869921197605i
-0.44182146811185+0.0489224806028211i
-0.292437006738392-0.160613955912103i
-0.102616895532646-0.186280390146694i
0.0803409875466354-0.052027126200915i
0.0904235681833162+0.058839447914806i
-0.0547097864420991+0.191104854631152i
-0.250739954259575+0.154614226049432i
-0.298315209587186-0.0577461874348673i
-0.185343579255178-0.268344717204942i
0.0217602701921325-0.349620329417028i
0.241193074869239-0.220842831930843i
0.324792723627702-0.00716472025561812i
0.204996391864569+0.190658720253401i
-0.0279398449648257+0.265084607504735i
-0.182938409516525+0.130673742904071i
-0.222160969421673-0.0579533002280819i
-0.100537002604269-0.197144378251727i
0.0952018810876765-0.159174672993916i
0.177776354449836+0.0283491573802553i
0.0865104126182748+0.226757848791769i
-0.150812770181002+0.327970033130794i
-0.374624374490889+0.173574180688473i
-0.410301386427498-0.0415656864194131i
-0.299634423151274-0.231034508141119i
-0.102446261830105-0.277060763811325i
0.0527305824516878-0.119957695137547i
0.037697306933519+0.0465609231486862i
-0.0910128952977741+0.148145166296504i
-0.266010500303085+0.125255194218915i
-0.345597083649185-0.0478775102437916i
-0.27074149045287-0.226373589514906i
-0.083770840731558-0.282028266926171i
0.138736683767849-0.162079274018399i
0.230605327397698+0.0995902748692438i
0.106740263038663+0.276720426842995i
-0.115377973957453+0.354878759653066i
-0.286977538940266+0.252653952416037i
-0.319607247105594+0.0253144899388574i
-0.200968123667445-0.0868320119573113i
-0.00989375361224911-0.0279488506443766i
0.0961812402180028+0.181909877906366i
0.0114663617379586+0.345876828520175i
-0.19481302927494+0.393392094077205i
-0.403338899560051+0.307467393883582i
-0.482531659885744+0.0542198386979598i
-0.373537425174471-0.153895210047282i
-0.152124272698715-0.207889178745179i
-0.0222366023308396-0.0943304019977207i
0.0224327288326624+0.103989478125319i
-0.0391885898666836+0.163108827071345i
-0.213829823490578+0.131721954484954i
-0.320653035134811-0.0436508013939359i
-0.26116924604975-0.250711972602704i
-0.0187299763229478-0.296844084902066i
0.166986225993158-0.244795301869513i
0.279075355168899-0.0391466944866986i
0.239497227044211+0.137168805810829i
0.0494192694414024+0.197413280816314i
-0.0836774606937345+0.123043607345891i
-0.118155137024865-0.0735354619199001i
0.00967135563443552-0.153781355841044i
0.205845523727438-0.141313720760078i
0.303901346274486+0.00530346607529017i
0.220799095030363+0.251849330124835i
0.0688404034605709+0.36731916341919i
-0.136880149845874+0.304423001669575i
-0.267943776356886+0.11718187204821i
-0.201704865388744+0.00100409125198412i
-0.0853190772153818-0.00909698661328915i
0.0609831418591065+0.0623671187538881i
0.05764165680336+0.22521503386454i
-0.16130931881308+0.312399889853904i
-0.37267371363603+0.275331350319123i
-0.4898297365091+0.142821687705988i
-0.490919671562587-0.068368327324521i
-0.335391784098803-0.216039943306419i
-0.141132751652954-0.21610756707301i
-0.0579212547236766-0.119283592030302i
-0.101171087665731+0.0311795738974133i
-0.267990034025938+0.0843164270455506i
-0.389922177888441+0.00175259719898836i
-0.338477193559288-0.174946407891848i
-0.200386826066333-0.330543141740089i
-0.0205837618040363-0.315018126655669i
0.158353988110061-0.189816920863083i
0.173341622532131+0.021671488656454i
0.0363345128745724+0.187486699054055i
-0.114003762073427+0.166547508977222i
-0.193445013584034+0.0826619336487555i
-0.125187855144484-0.0113758437132137i
0.0521483586890638-0.10152944107927i
0.184280475858933+0.0166861998815696i
0.154264759617365+0.251963901986761i
0.0372869930786958+0.376845803791155i
-0.124392738474102+0.402127584701152i
-0.270876110841938+0.304216638535045i
-0.311158994949112+0.141142940044292i
-0.217969707425721+0.013691390558653i
-0.057403224743013-0.0303310907137649i
-0.00853209484765664+0.109314869829256i
-0.0413939911271927+0.274812474580748i
-0.19104646399886+0.298568861596407i
-0.385572827191594+0.195475635468571i
-0.398523905746212-0.0299567086494684i
-0.299718658626498-0.2201243336609i
-0.114978908356087-0.257628890682383i
0.0379764410389402-0.165962532272649i
0.0699369681722048-0.0489339509757814i
0.0106091379835152+0.0564292389840196i
-0.103360203566551+0.0523612161290997i
-0.13357403768091-0.0896206330085543i
-0.0887069515639311-0.199130091315978i
0.0916632383658576-0.256654978655808i
0.249582111342416-0.134532300754328i
0.280982668784408+0.0630293871524621i
0.230258745996002+0.234993453084371i
0.0182636795700537+0.315466427297956i
-0.13723926752967+0.198405236489284i
-0.205370639917389+0.129401675970993i
-0.178533281016356+0.039990976933669i
-0.0615872410390246+0.00620763401212121i
-0.0294420230076183+0.149013290226808i
-0.104961685984284+0.282406208807129i
-0.309398140373745+0.304980387551788i
-0.463781991271467+0.180418489114097i
-0.520363778277109-0.025223816301771i
-0.469470006924524-0.242434613332462i
-0.245101958634625-0.354597038772499i
-0.0902323584303808-0.269549426966422i
0.0117136767414019-0.110808517204644i
-0.0239679639496365+0.00771277000629863i
-0.16241555111749-0.0104638204102692i
-0.190335932524043-0.115449295862477i
-0.128669318702012-0.170097001900381i
0.0408190960362205-0.227626862815107i
0.213576808553098-0.126032035171424i
0.312221732350187+0.121961137930285i
0.1869229253373+0.291249984892589i
-0.00478583772318054+0.3751709701243i
-0.150890435668731+0.37138586290097i
-0.299687361481602+0.266870763782156i
-0.252432365702401+0.124173638431299i
-0.111995825191192+0.118755360997905i
-0.075718706449322+0.206274900262067i
-0.114147178051271+0.260546439797181i
-0.24359306150329+0.306935197591988i
-0.405842409598877+0.200180379407057i
-0.433571481817314+0.0132638995543655i
-0.348091697956118-0.181344020506606i
-0.146066353714201-0.276972851011215i
0.0738361716430367-0.168620739163428i
0.176500661349038-0.0490301377566424i
0.0841880853603603+0.0624767904209476i
-0.04552143585969+0.0863012423653146i
-0.0725358177027764+0.0330524328322859i
-0.0440947170542368-0.0726751385504619i
0.0919397376514982-0.130134632275111i
0.209365419513739-0.0195161403659515i
0.223055577047404+0.134435298390035i
0.0996292123609077+0.311062812884661i
-0.081117266901319+0.37960873504691i
-0.247967483694518+0.245242295063094i
-0.307677476926095+0.100096558929294i
-0.226913977184307-0.0431618345377705i
-0.130733952359795-0.131064665822974i
-0.0153675227056695-0.0267199498464635i
-0.0778165857256086+0.0745984002576426i
-0.204095297721488+0.0949600107066493i
-0.276796269315734+0.0832784833824188i
-0.38140637381732-0.0336936826861793i
-0.292249189975124-0.216407846379868i
-0.0841187714725906-0.290900223316641i
0.0279379051205442-0.20548048065278i
0.0469230700528257-0.0337355338002518i
0.00128622374958857+0.119098197693657i
-0.117603381969508+0.141840313287739i
-0.219111161405915+0.0505283276195248i
-0.254129136334922-0.065656643382028i
-0.166812041372019-0.136224196792714i
-0.00905205624571819-0.087382415151888i
0.0292173852892573+0.0137398269190329i
-0.0279224193574341+0.137041865354103i
-0.142990638054733+0.227776387996471i
-0.251954927536095+0.146076461132032i
-0.258072157284143+0.00498910140028585i
-0.168100160355801-0.118236564867455i
-0.025861537006946-0.144582079417172i
0.0751036533179972-0.0398518052232767i
0.0830583373763471+0.11858349073512i
0.0225433305029143+0.238964506889547i
-0.116680256776913+0.225631483338192i
-0.197548549531144+0.15347230473352i
-0.160694513073043+0.0535715345713623i
-0.0250450442298186+0.00799621370450253i
0.0583868983738071+0.0947077206661204i
0.0389305060979751+0.245127697241616i
-0.0164053474373868+0.354821430187887i
-0.177387902638242+0.372945401327587i
-0.320940435172679+0.272098187523387i
-0.376236620824936+0.102590729374056i
-0.346969735526263-0.0215970857859202i
-0.279363435804647-0.0697227535799966i
-0.144406640806859+0.00881575019350189i
-0.118022908486598+0.0586492283674172i
-0.243457109178289+0.0248562350409772i
-0.338549384075147-0.0738107788482685i
-0.345186896951263-0.269598569673115i
-0.181700974925479-0.368042180350338i
0.0110090142024857-0.436026089798096i
0.204670824837827-0.368794279333588i
0.314881061559868-0.175289000487941i
0.281938321704934-0.05635124898604i
0.210173099180205+0.0489558273584308i
0.109481582518705+0.0214984183395842i
0.16043250134427+0.00367266170502052i
0.266050213507471+0.0288655540738565i
0.278270024682496+0.122880749414123i
0.268796960395137+0.370736974420563i
0.0902320489252861+0.54251814462827i
-0.135823222383926+0.575583919242032i
-0.305030046219933+0.498987414761672i
-0.489667556916347+0.326535493204745i
-0.534000232473573+0.151266650264832i
-0.426983167039902+0.0328155918324704i
-0.393289397180027+0.00838693260799474i
-0.435477650357822+0.0404435217125958i
-0.439998707180215-0.0532072684119916i
-0.521268856780935-0.19486243480456i
-0.509804617516446-0.313486706186352i
-0.315283464214022-0.502253722492389i
-0.0907428520462042-0.545086756157601i
0.161219763791733-0.42232239054747i
0.300240882554025-0.271791909514418i
0.275848862093793-0.0255069853667226i
0.18558249016496+0.0554072273155348i
0.111464151478362+0.0614219129325532i
0.129200344674882+0.102356183044414i
0.205097798475617+0.117600007644588i
0.252085909757167+0.278148706711642i
0.208483505528727+0.428304551214733i
0.0176709917565302+0.573414608405296i
-0.242274203525075+0.595101489669313i
-0.420210096061013+0.426125635040812i
-0.494443721442974+0.278996231769018i
-0.429341838603425+0.108758351742015i
-0.317705715974585-0.0434088943665952i
-0.254869451573242-0.0298849816689252i
-0.217071690973784+0.0120653898858247i
-0.254945950026633-0.0139548140306759i
-0.246947013479364-0.0620906377359734i
-0.196554184893775-0.148959724938231i
-0.11242725280269-0.200384508730273i
0.0733010521374027-0.234116613041003i
0.232033084720373-0.157503695462315i
0.232705547922932+0.0495985719554278i
0.162353052948784+0.176847848515612i
0.0753762260476767+0.222874980365252i
-0.0853339149092281+0.214552419573198i
-0.125573133042934+0.109987329077577i
-0.0955375340720332+0.0255508979417788i
-0.0781650487169276+0.0334462553793464i
-0.0675333838484114+0.0785656878710222i
-0.119309157671436+0.178695256346914i
-0.207176354416128+0.138575451560045i
-0.303801126384947+0.0245071175318704i
-0.295835565999482-0.0837116242080073i
-0.19399503899513-0.254846311481638i
-0.060463356697571-0.235100345474322i
0.0377430241964817-0.159094051763146i
0.0649033331257805-0.0750251248441402i
0.0652442477499571+0.0301580722797351i
0.00081857086940602+0.0809964974571316i
-0.0531296030465118+0.0830564933182946i
-0.0402341164803974-0.000615670268952413i
0.00622186188130094+0.0265107099663311i
0.0548834202984401+0.119475578285455i
-0.0255968409224875+0.214244321777357i
-0.147383328552358+0.269357879742528i
-0.258769565866571+0.300614399059032i
-0.351650477697849+0.224795046594392i
-0.376982685162607+0.00584077562558238i
-0.349511552618988-0.0584876736712921i
-0.242592271515851-0.0578738125876819i
-0.155990689288789-0.0319389650592769i
-0.144710254327579+0.0102135289502346i
-0.164249460201855+0.0259420734938346i
-0.181935375242663-0.0145701932079803i
-0.186204194273663-0.0868960299700515i
-0.108175665327767-0.112373857930792i
0.0205113154356451-0.160294425170438i
0.117885063715798-0.0407493688543377i
0.144427806712984+0.126831318314754i
0.067055549481123+0.209230735761563i
-0.0391654850393825+0.270016079935681i
-0.144933427440837+0.195171495083541i
-0.189530468182467+0.136390564742978i
-0.122452691631582+0.103935120133555i
-0.039816134643175+0.0945117302990296i
-0.0243330061634022+0.18309054238419i
-0.0461957316097096+0.206440281886207i
-0.135718382419967+0.19706615765178i
-0.2773532981799+0.147975724391929i
-0.301712680721175+0.0299839500804058i
-0.215740727365177-0.0480010749083249i
-0.123792205688168-0.0928399861902031i
-0.020838809050819-0.0531912139151182i
0.0199485012202681+0.0195008258875979i
-0.0658538534101647+0.0216376503512625i
-0.112118490036353-0.0112241028062053i
-0.130777276623645-0.0640224477380786i
-0.0723831531868628-0.0977114720319473i
0.0639026704550516-0.0759738553944978i
0.101380242297615-0.0288657840912483i
0.139045981502135+0.0762354270249867i
0.0689885087033544+0.184761978393652i
-0.0669844296568497+0.200451080661682i
-0.115354847728207+0.198133713499663i
-0.162049177290367+0.154875024686676i
-0.134447543244836+0.093159884483885i
-0.113637135124804+0.126013647994161i
-0.128558094449926+0.204331847155668i
-0.2066394637752+0.18109892939895i
-0.366201049042052+0.161623988574302i
-0.415623549118094+0.117507752783i
-0.409223794411019-0.0842603904819366i
-0.33982764942434-0.176876831218967i
-0.229249004648177-0.204213438688375i
-0.152271339606648-0.230549948289268i
-0.119389528537282-0.172931035707908i
-0.114574038800028-0.141234848462248i
-0.0741628306395777-0.129942095833576i
-0.0461784804817074-0.164092573891388i
0.0319981491334491-0.155061352761938i
0.140247375442719-0.0728379243327692i
0.195990165391379+0.00571598651433115i
0.212956410195781+0.166073862299302i
0.125959793971326+0.317373349630157i
-0.013117561116128+0.369932101821643i
-0.114297432600896+0.358336448734787i
-0.180771955356728+0.294452337811642i
-0.210113290648853+0.202947841867301i
-0.257781884635719+0.217932074737343i
-0.27713652681721+0.290756766963916i
-0.296482962156503+0.248166100188274i
-0.37273151686865+0.195601831952001i
-0.401920898199449+0.0956726317577874i
-0.396238594667147-0.0595999799045355i
-0.327274809023519-0.139941630185574i
-0.201549095912772-0.205191996442941i
-0.0986106210110306-0.196815718073133i
0.00545924772513751-0.105443840129642i
0.0317309362987553-0.0540799137801118i
0.005336835093713-0.0427004962350761i
-0.00223313067227782-0.0438091210738366i
0.0270867028976123-0.0234743295591451i
0.0922995620661835+0.0127712224303108i
0.0951426656140591+0.0602869308196563i
0.0733219929040514+0.149090292513021i
0.0162247503401596+0.204466256262095i
-0.0761320659860587+0.196421917515914i
-0.167001697681659+0.17196625691279i
-0.217878374334038+0.0911610477376316i
-0.1804089559348-0.00366271418747496i
-0.127982196214786-0.0198053055252425i
-0.0926133374258639+0.0387322405847811i
-0.0968373577595966+0.0461818071780823i
-0.112908157234375+0.0632976467494498i
-0.162764924984864+0.0573864807844769i
-0.19659536298584-0.0463913899881453i
-0.108419270413987-0.0570982298544942i
-0.0482494213440971-0.0517008890952746i
-0.0245023107532655+0.0259638577925922i
-0.0250116785407588+0.126547850778462i
-0.119652518929426+0.161316089760053i
-0.246723447360336+0.188572630459934i
-0.311116855986144+0.13431195362435i
-0.283502283383424+0.0565435344762658i
-0.277215150536303-0.0285080339146015i
-0.23297135350144-0.0385753425030873i
-0.158259158179652-0.0324727309807118i
-0.171853777887575-0.0532956934271771i
-0.192135017379031-0.0244585564244598i
-0.186217139189304-0.084179407271577i
-0.139916768058126-0.151493075764216i
-0.083832678192502-0.140704800744198i
0.00332951625957317-0.126250767138195i
0.105358368261944-0.0337141597243901i
0.0744144487914278+0.0417692559836697i
0.021802555016217+0.128371429864599i
-0.021003505019009+0.180967611162298i
-0.103156901532154+0.163013748209149i
-0.0886221664817356+0.199591363977235i
-0.0698368387027821+0.159491872109442i
-0.102267859723879+0.178738923831147i
-0.104594522489532+0.231274146898497i
-0.193308879653668+0.206537840794181i
-0.282226658834267+0.189006714808236i
-0.269006391489946+0.127441529925228i
-0.257794770576717+0.063175938403931i
-0.204692913209832-0.0309534217139077i
-0.181953346649983-0.0799174075702653i
-0.170972102457979-0.0251581286270866i
-0.0952708233963929-0.0235068814313389i
-0.128266381947321-0.0203595123195593i
-0.153838429639732+0.00846676220242869i
-0.072564591905407-0.00930340466539402i
-0.0320636961077112-0.0493898636128547i
-0.0177274157031605-0.0396173780889445i
0.00465805585454195+0.0226896412879962i
-0.0383172773552308+0.0789804890099533i
-0.0901097900673824+0.0844407459614744i
-0.110450499515381+0.0738566130611672i
-0.142317847753822+0.0453830873059574i
-0.139857932965295-0.0220222509774681i
-0.136260249171309-0.00886872213218052i
-0.0796917939756965+0.025438808191788i
-0.0391050407745838+0.0118530370772566i
-0.089109297368462+0.0435859702903703i
-0.0902979057975314+0.0892912940200785i
-0.111893243330979+0.0247940435446751i
-0.142644547355289+0.0166188483058081i
-0.10788197310378+0.0261549461720432i
-0.0657298442050253+0.0228412842915417i
-0.0770655461434488+0.0743394022129544i
-0.10137039198064+0.0960619249728221i
-0.126292747484962+0.128095563191632i
-0.194198999751418+0.0689415276566108i
-0.217576214093144+0.0288072628979174i
-0.219530369227862+0.0167707846459003i
-0.200785005159627-0.0268355609787036i
-0.180214958980856-0.0328482244421155i
-0.156452817041069-0.0133150592796964i
-0.156446017365946+0.00246900528197114i
-0.172633526633251-0.0046242731800562i
-0.138591982761059-0.019231074073443i
-0.11804030859205-0.0506862764423696i
-0.0507239251160615-0.0421489185508163i
-0.0253631026698114+0.0332025286738194i
-0.0255343412066512+0.101732005370461i
-0.0452196628476243+0.125204955309888i
-0.0896959214841658+0.140273654829437i
-0.120319165463493+0.112738385723306i
-0.178650252169672+0.0836613391510553i
-0.157614263769124+0.0772855428838164i
-0.159401956362459+0.0822847935679219i
-0.146787109397152+0.0773235590467262i
-0.109376113821096+0.0476161198651552i
-0.144344113960301+0.0537948980218104i
-0.15771863045492+0.0232973034621172i
-0.139881787277542-0.00533589147892758i
-0.0976951817306139-0.0106545631700635i
-0.0445581017414688-0.0369072156048386i
-0.0328168395125445-0.00559234341715483i
-0.0390328539362593+0.0472593985391363i
-0.0154654153614409+0.0676238484128528i
-0.0500174061059888+0.0452812643381312i
-0.0530497809866025+0.0503727078169769i
-0.0501372902337502+0.0858277698065935i
-0.106515430796987+0.0496648279296018i
-0.0880334293713097+0.0516418816154793i
-0.0993821888697675+0.0960776459405192i
-0.101846259406184+0.0760304002197373i
-0.119692872289519+0.0474039469090905i
-0.197816503811746+0.0299322205613254i
-0.192095770168196+0.038091509650597i
-0.159716316135415-0.0193528304369002i
-0.11560099714142-0.0223310259386396i
-0.0770715589933328-0.00238672857308462i
-0.0816471603033967-0.0641323882767455i
-0.0820283005948045+0.025715932102293i
-0.0945251198378035+0.0403401633146521i
-0.132666351180563+0.0233354342809662i
-0.11475170756671+0.0347767220309287i
-0.0762308331133882+0.0113573757762829i
-0.1278002020866+0.0594597277854719i
-0.139498275772672+0.0273590620021509i
-0.152366472723721+0.0414187320170584i
-0.195745418117116+0.0372738167642774i
-0.186749406748474-0.0114587660514059i
-0.162027508686236+0.0202240439831508i
-0.138625218010353+0.000419505527559982i
-0.146348274966474-0.00896563825257331i
-0.124895973713074-0.00252585446280098i
-0.110988982832438+0.0109057722347543i
-0.082035714548695+0.02929082253172i
-0.0609023105621116+0.068443961558517i
-0.0691696677703003+0.109727088578136i
-0.056313622394989+0.0871546664112106i
-0.0752380154714799+0.0889392130594129i
-0.0960532242624811+0.10500602430011i
-0.131409745076892+0.137642735041939i
-0.147273195833492+0.159604009008717i
-0.138419775434903+0.131224040866908i
-0.166460541959456+0.0802668559331706i
-0.185397222326002+0.0656285939737531i
-0.189257497777583+0.050781030633462i
-0.212874485390121+0.0120346958042511i
-0.199555034780016-0.0235511446881225i
-0.147943447378842-0.0381059453571078i
-0.11118095140546-0.0285339952932618i
-0.0445211248612183-0.0458084400835764i
-0.005766189403538-0.0413716432490063i
-0.0251657640990473-0.056870727101062i
0.0171202751129397-0.0270552962025342i
0.0174348497401186+0.0459367546543033i
0.0156632350186082+0.0891585650195633i
0.0287078978138327+0.133473043805456i
-0.00530947887787983+0.124206458534351i
-0.0314011392795749+0.138718669955258i
-0.110767104391682+0.142509570862727i
-0.145490999175102+0.108367227089507i
-0.186114441122564+0.10891687480908i
-0.206256007961231+0.0744571375447026i
-0.206109635229644+0.0415737793379814i
-0.194382565002604+0.0198275472679927i
-0.157209811289434-0.0329854433436163i
-0.179212970103821-0.0408733513586691i
-0.173843599636281+0.0209009072026347i
-0.151006530411444-0.00204583742304337i
-0.109454529093553-0.0433948653951351i
-0.0506432273795154-0.022512621617232i
-0.0279244939080869-0.0626603921079194i
-0.0410443264132887-0.0186552850506113i
-0.0215492168257469+0.0682112333648396i
-0.0801312521987124+0.095799361303337i
-0.0741724265437258+0.113316039338139i
-0.0594777467626596+0.107461103677237i
-0.141550816273106+0.104758679173313i
-0.101602853735248+0.0789818807245554i
-0.109966665730888+0.0780966031875536i
-0.11846754762014+0.106353953588263i
-0.123848000222465+0.0808781434145734i
-0.167019801981173+0.0635031808183396i
-0.176719256991024+0.0321873181420867i
-0.18414369816115-0.024898001804532i
-0.107606222909912-0.00556380194809772i
-0.0828979046957213-0.00188763324131946i
-0.0498534720970784+0.0054076497803713i
0.0133224721344431+0.0513144506772808i
-0.0526659429892704+0.09416792190989i
-0.0583209531559887+0.12316779091505i
-0.0605372456403539+0.0933426176956031i
-0.0953310167846409+0.0947381960141089i
-0.0899384110386305+0.130205710973073i
-0.0927130242804263+0.138844461261782i
-0.126052976206004+0.141576742008091i
-0.171753163771783+0.141930426591141i
-0.183869551373074+0.129008912875604i
-0.221077217062227+0.0911890404242916i
-0.243548705236152+0.02853141335011i
-0.200316814134875+0.0148992566606892i
-0.109075731756528+0.039137422902687i
-0.0910919255610426+0.0180607123660482i
-0.0892942891543754+0.000443005634139326i
-0.0751055410489389+0.0133881340275351i
-0.104882528525897-0.0107130932796842i
-0.0874277903117525-0.0328631898791372i
-0.0586991283702795+0.000309225560226649i
0.00287487086317032+0.0433888948262232i
0.00487157678687007+0.0557694009082787i
0.00687454879080083+0.074146931861418i
-0.0143995414452552+0.106961288259636i
-0.108168443606398+0.139020415817522i
-0.0961256222267687+0.134207917286059i
-0.116589578918671+0.0989889249286426i
-0.110270025459204+0.118046143982555i
-0.0848903603184556+0.132705763814114i
-0.128803946120117+0.132387491535904i
-0.16158741520417+0.125916695389632i
-0.217662984191468+0.104384113963729i
-0.243394696159522+0.0543962434195043i
-0.191232357835737+0.0459496463144243i
-0.180410918195399+0.0241049094343506i
-0.195509780445747-0.0101789681433587i
-0.135805471080031+0.00585535042223677i
-0.117964070821253+0.00293921418581572i
-0.15510503171171+0.0386101505728011i
-0.160627227419324+0.037823317972519i
-0.139382405276371+0.0234126411215452i
-0.131348337107077-0.00062519447898571i
-0.0829617314983496-0.0141725625793257i
-0.0270820423117352-0.000861694567111143i
-0.0309357240841104+0.0513904883439802i
-0.068037505395176+0.106176065129094i
-0.107045684410964+0.082772101403379i
-0.126011836657724+0.0942365394397522i
-0.127990113112258+0.0823243766648751i
-0.0853730281369407+0.0597004814551512i
-0.0496676478865506+0.101417573870989i
-0.058678777288353+0.132119574211682i
-0.0714796983651174+0.145944508449535i
-0.124196986184601+0.178215133938981i
-0.195949947065569+0.140644531292239i
-0.185079789365295+0.110152986314267i
-0.163031898646076+0.0937967415440215i
-0.145665426054364+0.0467726484555416i
-0.122661970846571+0.0538895277228023i
-0.127697663740959+0.0669886637727129i
-0.14887873261406+0.0949132588271822i
-0.150537064828359+0.0974159015292716i
-0.155763144170696+0.0651871805772517i
-0.147029448701798+0.0185572428912017i
-0.0944702584711302+0.00773663966710982i
-0.0780482797580982+0.0352698982651063i
-0.0887434663604041+0.0734589503671482i
-0.136167416948955+0.120616764431838i
-0.197500181582397+0.0917307316139504i
-0.220596644047566+0.0588297323541138i
-0.175807196873647+0.0119754144686412i
-0.125412033820208-0.0230861568665378i
-0.0803324224732777-0.00873777460223335i
-0.0628242874781436+0.0105168924717262i
-0.100532940720503+0.0718776992622505i
-0.111154380511407+0.0489911616781783i
-0.150693921361725-0.0187386744467858i
-0.128720661334295-0.0177082383825717i
-0.0578683055730442-0.0262400450143327i
-0.0187046492070677-0.0101120203437334i
-0.00500132637899355+0.082713732321947i
-0.014486001501406+0.151451911891995i
-0.0323864053679268+0.173723162678847i
-0.113388179513361+0.144731761758566i
-0.119035019168305+0.117717703096897i
-0.150554558125277+0.114479285015571i
-0.193469615370903+0.0996843747739222i
-0.148240841097394+0.145932742592973i
-0.184470698344987+0.160032628539088i
-0.210571320660563+0.178845626091296i
-0.260040878893649+0.153093868667387i
-0.333178404627954+0.0642340990158674i
-0.313954483043374+0.0162303385892341i
-0.262258514525717-0.0557993832545951i
-0.208310263666635-0.0700840729685047i
-0.17179482505136-0.0588335135336547i
-0.167775159720826-0.0365028935275892i
-0.163248824654668-0.000530175924906226i
-0.146281905892981-0.0557895266436259i
-0.110423836133334-0.0729952812411256i
-0.0644245751906502-0.0507149432898036i
-0.00190474069843299-0.057304704490043i
0.0750372017335264+0.026805411270577i
0.0840253645721232+0.100785221944599i
-0.00314821679560907+0.15293381629231i
-0.0839431216459521+0.199197684903232i
-0.108534633022939+0.167518511734961i
-0.155220900362215+0.135540801288398i
-0.119875176335619+0.107504003407289i
-0.0725792118417093+0.13755509033478i
-0.114383713330104+0.193217809739644i
-0.183475998973821+0.201407309273994i
-0.256454821961895+0.191654056212698i
-0.289730551450603+0.101610946303209i
-0.307970900513699+0.0280384880029608i
-0.23056666042948+0.0103737996864186i
-0.14510068175601-0.0382951436573289i
-0.135601562107228-0.0230843226727473i
-0.124723288264161+0.06615019635936i
-0.180633700558418+0.0684756493052251i
-0.200239001769179+0.0129455886734142i
-0.19167632139373-0.0177400644381596i
-0.185862213256736-0.0516988933036235i
-0.0361586495108948-0.0337040027129448i
-0.0128558422003207-0.0108755842493918i
-0.0505825489736902+0.0273153961120457i
-0.101896984256097+0.0727930370265417i
-0.209203278545543+0.0729720262957559i
-0.193249813419712+0.0176283842312883i
-0.167783932243973-0.0570914456049252i
-0.0842964365150483-0.0478481256508578i
-0.0165673721032032-0.00892800094079468i
-0.00234058249311191+0.0509385862365719i
-0.0257424942870265+0.121262804989019i
-0.132835185986878+0.138791695015694i
-0.175292279160516+0.0559709566800827i
-0.144968107353855-0.00400800009919527i
-0.140833839729973-0.00723374985851702i
-0.0822118964410417-0.0237076387214791i
-0.0277816365852971+0.0701172724779917i
-0.0936114831526144+0.148824209163678i
-0.202900015756209+0.139889723281177i
-0.263839437959844+0.128585085699136i
-0.240365758036422+0.0686165240405915i
-0.192437992555453+0.0106725025813674i
-0.135174935884714+0.0015741786328518i
-0.106142524730905+0.0281801061214235i
-0.155926752349421+0.127580948878748i
-0.204122995204702+0.138717635103823i
-0.231869581791035+0.0688547871444268i
-0.256068867869646+0.00776709539948959i
-0.186265198916875-0.110084848515525i
-0.102942588271976-0.14132806826959i
-0.0558679876158499-0.0754949983611952i
-0.0428587938540338+0.0335448304599231i
-0.0793961398458374+0.095422024195249i
-0.134090273383132+0.0674765184235076i
-0.157417302978234+0.0585310860980691i
-0.143152064759417+0.00681494609575106i
-0.102393008210373-0.0508719058963315i
-0.0520905030495204+0.00235519038967186i
-0.0307225397846876+0.086527519595444i
-0.0158106545736144+0.177633114766044i
-0.0863667746915923+0.205111742678709i
-0.183661761952311+0.131712090723704i
-0.24476349818141+0.083744195267339i
-0.2474799169465+0.0173271477053027i
-0.135832275253552-0.0311967966403121i
-0.0686882941436443+0.0377410211126488i
-0.0911328198124758+0.109341436661564i
-0.122262381974552+0.121549251513016i
-0.199622799510597+0.0887315266195643i
-0.259175128558052+0.00542412843081866i
-0.224797304036259-0.0649849493410971i
-0.106327166153916-0.101866876740225i
-0.0372891593566151-0.0613274833342867i
-0.0445965021022652+0.0304830869738007i
-0.030414548349958+0.0811902651819314i
-0.116841409880749+0.127106129555111i
-0.204503016496472+0.0909463427120094i
-0.187144055818428+0.0319392170938805i
-0.149712510714786+0.00288448686399695i
-0.0760447832126584-0.0283027291042436i
0.00934776765138144+0.0352331769618622i
-0.00180595651082202+0.112294609400056i
-0.14103870246925+0.151848860427783i
-0.249886553483312+0.144409131843057i
-0.270683869932181+0.0690645568884822i
-0.235894472172367-0.0174247604901268i
-0.156584806100646-0.0477516708029272i
-0.0658313992387151-0.0518411295428787i
-0.0657407807018796+0.0169447022876738i
-0.120468750863641+0.119114696126387i
-0.171008351536832+0.113304231370385i
-0.259050174649409+0.0783270947845627i
-0.221485296998334-0.0428401473192408i
-0.111624904839234-0.0822303484565784i
-0.0394367058568759-0.0159427509967261i
0.0121705720478769+0.0302952691745474i
-0.0534782608159919+0.161080178215202i
-0.152937450638166+0.169339741026291i
-0.224570795565762+0.0888998681493785i
-0.231069569260765+0.030723190888343i
-0.176284296670524-0.040919618550327i
-0.0841642619218169-0.0557801244761107i
0.00195800423322543+0.0365266648024832i
-0.0157759482568556+0.149413088075835i
-0.0751082302235783+0.181929758494827i
-0.196347728983711+0.1746471475473i
-0.211769688693146+0.0966137127141489i
-0.140335593847111-0.00547933157327235i
-0.101797031484748-0.0252808764887744i
-0.0445616588853462+0.00842830750098355i
-0.04798389520228+0.0923363218529111i
-0.130230568723327+0.164167446104283i
-0.247726746782085+0.140989507864033i
-0.286661051377949+0.0800978926508197i
-0.232444195109539-0.0443169776927839i
-0.183067442765041-0.137398125486851i
-0.123573822040661-0.104893354691094i
-0.0230701044811227-0.0294147806963636i
-0.0395769875060023+0.0632489630418489i
-0.116613610580608+0.0934470906928492i
-0.15383896859268+0.0250954833880493i
-0.154140094855873-0.0620958136834126i
-0.0719082819753673-0.105485115333342i
0.0325615697280966-0.0712876502881045i
0.0693643542347181+0.0284558809915841i
0.0373603029040297+0.143340259638232i
0.00196651024530436+0.218058607507862i
-0.121310407371325+0.202637955760001i
-0.203043861065428+0.1276180080781i
-0.130746944339819+0.0643409665374959i
-0.106703922307089+0.012205677383922i
-0.0704976242086968+0.0543685481634938i
-0.0524985511056164+0.159088125746112i
-0.158792666450165+0.212006530422713i
-0.229670369948453+0.223182499244025i
-0.266515434601152+0.108748282529362i
-0.284548021997637-0.0471171847611689i
-0.221379636125444-0.0899179659047129i
-0.108515204626298-0.0570829066711658i
-0.0630191978634815+0.0137504974091086i
-0.0693402137664439+0.0912603373500182i
-0.130491651812684+0.0940518052491955i
-0.241402720253737+0.0242091531933962i
-0.20896790829049-0.0659225969710212i
-0.146200239652601-0.100628967278136i
-0.0795901655181317-0.0723668901591362i
0.0226390259460889-0.0141803587167427i
0.0167093941773995+0.088558611333786i
-0.0357240953577184+0.133900568118074i
-0.12448718806358+0.116051271825588i
-0.197228157272621+0.0258923159604139i
-0.150106058960246-0.0280425815606992i
-0.0619271031879835-0.0134743675478666i
0.00409572831379768+0.00262421486577968i
0.0506450689335265+0.101521081980807i
-0.0305338354785146+0.174188879231185i
-0.138200460622339+0.174720889847468i
-0.199121087441222+0.115296290362509i
-0.220367457737586+0.0450016078898149i
-0.126422631223957-0.0190370508721378i
-0.0864989735897174-0.0536819271029308i
-0.0424144881868357+0.0560591655450061i
-0.0502398180099146+0.178328620082859i
-0.1787160160783+0.185571060926932i
-0.257612099284919+0.12684278798381i
-0.286793346248761+0.0440096274899808i
-0.240874546247833-0.0359234694879377i
-0.117638465078934-0.0675386291776976i
-0.019267960291217-0.0258641919756698i
-0.00666331454994279+0.0336694798985078i
-0.0753136117677289+0.126763384209505i
-0.148543577843183+0.130501552616557i
-0.187356264460244+0.0215941208078625i
-0.188861897733442-0.0149155433423094i
-0.102163998076921-0.0372333141907644i
0.0137213552381058+0.00243423538356868i
0.0360421240531402+0.086072820085629i
-0.0441828515112405+0.145441686183249i
-0.137046024016038+0.244169346406673i
-0.252377588814118+0.189955917362062i
-0.262192050089202+0.0253737619931423i
-0.190126360216734-0.0268943600378537i
-0.0984617109841671-0.0485597214193159i
-0.0133078017269519+0.0212539295353284i
-0.0848988371983361+0.166441200271368i
-0.175578037840307+0.178860376680565i
-0.259517166745516+0.157335029438965i
-0.276857773626616+0.0570664584788448i
-0.220018958653885-0.120586830015815i
-0.0758686581493083-0.130636462936611i
0.0583443802969534-0.0498375477774135i
0.0331754584344051+0.0633352943921044i
-0.0173134312808367+0.182467711183586i
-0.143571165416188+0.190866822128376i
-0.221534730237596+0.100105510908424i
-0.204797867498574-0.0270980381952412i
-0.113880456472604-0.0839609046146105i
0.0135398319484267-0.0169771281301267i
0.013674985588832+0.108049181227873i
-0.0212118347016521+0.206695284346644i
-0.111687149689156+0.202630508489326i
-0.232478769574353+0.146455157089608i
-0.211897717398346+0.0311833093914333i
-0.129773175631191-0.0794762444037882i
-0.0384685332469062-0.0217803276918299i
0.0232943891015802+0.104500799290114i
0.00468234627478745+0.194371742749126i
-0.100330765460412+0.242193752008573i
-0.231158127222624+0.231699319856235i
-0.262161137320563+0.122449457257651i
-0.23802479546974+0.0148912172810856i
-0.143622924828485-0.00136424345217887i
-0.0614464273649066+0.0511965224705301i
-0.0806915734346282+0.116622387697881i
-0.151567635080412+0.160121324960118i
-0.236306094455471+0.18985787120955i
-0.317576162516996+0.0620796404525601i
-0.278651505698427-0.116681367239594i
-0.138393242587117-0.17215947266488i
-0.0409110949293974-0.122453235027279i
0.0421527825056198+0.0148949973145196i
0.0232536321311484+0.0882699177318049i
-0.050942410679902+0.104783640171058i
-0.148799048520849+0.0820908736243598i
-0.146403630906724+0.0125751246831592i
-0.0294213252147186-0.00588803559951458i
0.0150387801892924+0.0303318204703199i
0.0781781634583503+0.140442709426968i
0.0389511083810051+0.268078049609544i
-0.112390542286573+0.318693161897179i
-0.217899642604399+0.307859731498759i
-0.317770627798274+0.210236602951628i
-0.309583899546887+0.06365040709705i
-0.237880253443985+0.00869258643121781i
-0.17564346030542+0.0411484228798729i
-0.0910237688217924+0.0651264939483562i
-0.174079459724489+0.104110845000606i
-0.28046639221383+0.117087555094363i
-0.306049995969078+0.00281684483904806i
-0.306752267074156-0.114752185168167i
-0.198423664068422-0.181219990280006i
-0.0777975268285112-0.173968273626807i
0.0454214537608852-0.0558028444993321i
0.065604157783063+0.0626690504763241i
-0.0415664784662253+0.130167000005228i
-0.132100470583333+0.104487774739465i
-0.173927175337741+0.023574833830843i
-0.0905199459700806+0.00830908536922259i
0.000600498985042214-0.00109715018627682i
0.0736864944978421+0.0701059839702851i
0.0642270094254278+0.190165693352193i
-0.0726628547563822+0.227224324365504i
-0.162529596417385+0.233556179097445i
-0.263096475689135+0.150274390983291i
-0.226332597872299+0.0559782914504516i
-0.144766363550948-0.00627640556924322i
-0.0707868117953004+0.00686237017215692i
0.0421803771804458+0.157132505682722i
-0.0856090731493375+0.260479235772411i
-0.222346090868925+0.242825292357714i
-0.32180358546683+0.182469499610994i
-0.332248865068143+0.0685220633150709i
-0.243918756118124-0.0143549196244021i
-0.164752256432768-0.0280582121793831i
-0.0573962754844903+0.0662018941519559i
-0.125310182711381+0.176339348210605i
-0.247681997962038+0.154331791654115i
-0.377375231654398+0.116544684155562i
-0.392455723235707-0.0357572774736291i
-0.271803702448328-0.186209187336719i
-0.158659095831396-0.229319110790534i
-0.0456906080999504-0.172793673758841i
-0.0118010583658207-0.0156746012498971i
-0.0130682889933718+0.0452173960620629i
-0.114919570143011+0.0564381481913937i
-0.193863893123123+0.0103906887617918i
-0.108964133343818-0.128095188391309i
-0.0117090715328244-0.164355524902801i
0.131497959837139-0.0598219311407912i
0.191657752268674+0.109047818401103i
0.0899293819530035+0.277641306300306i
-0.0334033755461177+0.294805064979554i
-0.184565567521008+0.222822503419254i
-0.18360677290635+0.142102607273201i
-0.14632647896125+0.0339829117474128i
-0.0807538723199927+0.0379549737834625i
0.00534812237693402+0.156808170516814i
-0.104527256288268+0.281317374483123i
-0.197900787982898+0.307960424280281i
-0.314498631763895+0.236630227179977i
-0.407061736860688+0.117210736829901i
-0.327000531343208-0.0163676509422532i
-0.206449168646109-0.0471444671524456i
-0.146769453990099+0.0132239187606921i
-0.12044853694093+0.101356819083463i
-0.193926090177221+0.132443260026329i
-0.332703445463498+0.0946313034745403i
-0.316819077348328-0.00999972616593977i
-0.251097922258133-0.164802276386874i
-0.167049423535981-0.21245960909921i
-0.0390025990763383-0.130163859130518i
0.0612896159177101-0.0193901812898712i
0.0291673107345543+0.0743826409168647i
-0.10889216501873+0.0986901790414262i
-0.159341381210168+0.0505711139038084i
-0.153697902313558-0.0276148473146448i
-0.103626499605311-0.0919842772609655i
0.0269294214287288-0.0669573526801566i
0.127268974530523+0.0549527543241326i
0.0650342267246425+0.222069212146825i
-0.0552451857770795+0.271949612874594i
-0.189977911798023+0.238819022781097i
-0.265295742149646+0.163566917659391i
-0.222627417151024+0.0406438794593215i
-0.170980038701189+0.00122863506316269i
-0.0881832429334692+0.0434582936637644i
-0.0822930390482021+0.156366713134689i
-0.143044089827844+0.185429790612392i
-0.235086596861965+0.131600696008874i
-0.336129803824344+0.0561824948355717i
-0.327576731075525-0.031578947593393i
-0.182948508730195-0.0806521606787672i
-0.0304615410411452-0.110014014161057i
0.0136941285996354-0.0080970104281749i
0.00162982833532502+0.094050146727654i
-0.101092966563987+0.16938579553321i
-0.220439072046445+0.175455359559695i
-0.254056522703543+0.0224268955732155i
-0.202856632737665-0.0613169620261714i
-0.0690288020609798-0.0367182873611944i
0.0239519172356916+0.0334818050872967i
-0.0222938095250576+0.15020608047799i
-0.148819714116951+0.214932662740945i
-0.251897651022223+0.146997108457942i
-0.308705152982463+0.0103316279235633i
-0.271387108828864-0.113040022571685i
-0.10297696178451-0.139574325269036i
0.054739815915258-0.107084036895095i
0.0828847442657234+0.0256433373079904i
0.0158619598034458+0.195173988438642i
-0.0743738344181884+0.204343424766285i
-0.186955343658336+0.112951974528766i
-0.164234151195179+0.0386218317580542i
-0.084096485767898-0.00810070881092071i
-0.0010624270075059+0.0255702153918936i
0.0950811868001857+0.156728940831499i
-0.0433452694124152+0.288864957017519i
-0.224737655241012+0.337680405658054i
-0.367734842456311+0.225057316080868i
-0.447076618905857+0.0783031572773587i
-0.352728164347073-0.0355321908156768i
-0.228826524602547-0.118881569092295i
-0.182680391597402-0.0936075751011469i
-0.170559622945026+0.00155341271275305i
-0.22093341125613+0.0750521303688173i
-0.330192828934716+0.0234178324646227i
-0.349013528933736-0.145751637756699i
-0.242270279034988-0.250390027838893i
-0.0243838960590748-0.295474979861948i
0.124842056970961-0.225587153307889i
0.149046055883079+0.00280310271666273i
0.132004423694252+0.139058852315985i
-0.0126737293918545+0.192892824220708i
-0.129952316140205+0.131343115045782i
-0.122767296371325+0.0301291193509003i
-0.066791714345887+0.0104360498631989i
0.07683862711321+0.0384375613314465i
0.101743805943349+0.200256978335249i
-0.0128880487290332+0.301454465941398i
-0.11376561519969+0.316845013909244i
-0.263182056015383+0.248679093346481i
-0.356760457550001+0.0671852739058182i
-0.260479534427414-0.0247453245442614i
-0.11962892058189-0.0732656618814325i
-0.0264648654266162-0.0178179406889696i
-0.0122179601810519+0.140873738962525i
-0.117337012698795+0.205321610780648i
-0.220214688447328+0.193886588905395i
-0.294650060990631+0.107904102441511i
-0.281600734534256-0.0157798517838884i
-0.149330992651744-0.0718302810191079i
-0.0502230259296613-0.0205934319011718i
-0.029163957180141+0.110933460107032i
-0.102894817289247+0.222133214672655i
-0.218986527606217+0.224205774216874i
-0.316329134999674+0.105846452652161i
-0.346472050191792-0.0547142328787929i
-0.236329555373111-0.16824301323712i
-0.0991343007767652-0.157639315914066i
-0.0101641848972137-0.0570948015397034i
-0.00670994221032836+0.0396101080799788i
-0.0831311892870086+0.0767199449637419i
-0.209668962782691+0.0435262512403059i
-0.220668057258701-0.0377799473533266i
-0.0582856743877037-0.165953062352543i
0.0550732349352353-0.180166575640594i
0.158436152679323-0.0441760734186058i
0.1842803082753+0.114431889301181i
0.0573984904681083+0.224523755345688i
-0.0837801447816967+0.258806243026996i
-0.175714197959788+0.206275691336108i
-0.174682144223473+0.0446645164283518i
-0.0854469339882163-0.00933931445203094i
0.0161059889278383+0.0754900708076777i
0.0206071541118837+0.166719348402163i
-0.0420196585031748+0.263300841117373i
-0.186049345256842+0.278780894536264i
-0.34866873780759+0.201103739632788i
-0.364036325780176+0.0715660390239053i
-0.280965786111798-0.0597624375713836i
-0.112088051404867-0.0912194195739437i
-0.0294897249109182-0.0138799618372912i
-0.0535648410293723+0.0955112069366854i
-0.129584703246416+0.174950816862347i
-0.284870105325624+0.155196292718611i
-0.301455593260452+0.0139117875750548i
-0.223956164467725-0.125427771251314i
-0.11373397414168-0.138255682575537i
0.0264268636172102-0.0602190225133227i
0.0281324280939542+0.0706849646291447i
-0.0613410486312869+0.193217224649933i
-0.115395315280754+0.187801969945392i
-0.22748589081038+0.0700131380545001i
-0.225528714248106-0.0507449226659195i
-0.114849638094224-0.0877080153517173i
-0.034676842683905-0.0574209062777608i
0.0805276026182612+0.05440971064322i
-0.0026618447431115+0.205330996815019i
-0.155247802794914+0.233396321064966i
-0.280767269455453+0.160002708192035i
-0.284816471678578+0.0428250708374862i
-0.138111902896672-0.0685991387722989i
-0.0509263944261692-0.0741602941758151i
0.0246049752015733+0.00562192894339198i
0.0134015094362872+0.160007243888416i
-0.0785477453818154+0.245442392498417i
-0.206442708268529+0.171612250158623i
-0.24517329259188+0.0725830248979377i
-0.190170768393712-0.0654226076994561i
-0.102993360051659-0.11240651027898i
0.0311955446407243-0.0164027204003541i
0.0530609507865448+0.114532354023451i
-0.0211489150326453+0.210502295336197i
-0.126669397503808+0.230337561777655i
-0.245726789563752+0.17198307555798i
-0.251531896759876+0.0197032630022968i
-0.168189557330526-0.0846062654900714i
-0.0734029669075937-0.0607114637894515i
0.02613117184581+0.0579099350696118i
-0.00682596686605855+0.147372840473344i
-0.159036270184358+0.203337757288911i
-0.259702238376985+0.169917396568434i
-0.281763052739752+0.00223796552714929i
-0.199301190938138-0.0865071657214163i
-0.0554505300703515-0.102103140350139i
0.0559281279041969-0.0284444484989332i
0.0683070818895092+0.129854268557821i
-0.0254177391760827+0.209071537453153i
-0.130931764350456+0.21875912657528i
-0.213041405883202+0.152587301424886i
-0.183198312561569+0.00163998598835446i
-0.0891296186351666-0.0724139059842095i
-0.0410628951504549+0.0469402288674562i
-0.00648819939122583+0.171137389322344i
-0.0526421746829109+0.269162928583491i
-0.229195589370795+0.336262266208833i
-0.372011695085297+0.19226742264911i
-0.359690052765988+0.0431347146496446i
-0.285141412941142-0.0471793228575798i
-0.14992274550252-0.105402622628017i
-0.0533881162254803-0.0087145387212793i
-0.0951823775693611+0.0994291432580841i
-0.174048426072683+0.0964302964453975i
-0.27218015138007+0.0438489324808081i
-0.30943980551118-0.080955459865616i
-0.193741602584857-0.208316486643091i
0.0354165607424962-0.146788528182784i
0.120137201778297-0.0427068637002175i
0.0942969866359857+0.0448065570316433i
0.0368836116415211+0.194053369352522i
-0.146827105414616+0.217191576931182i
-0.247722008636538+0.105526711241795i
-0.204971934437378+0.000735231496411823i
-0.0519560899706517-0.031046470467348i
0.0498511748057414+0.0129142986235514i
0.0652502663707256+0.108859147886892i
0.0121675543076317+0.230871021400171i
-0.135514310792905+0.263820185868019i
-0.226105127028085+0.164186015378036i
-0.245764309851628+0.016127446581895i
-0.133444133003126-0.0787673425042971i
-0.00660799763164022-0.0491800915315765i
0.0571611213579226+0.0719914867669695i
0.0648934571905889+0.206982970264859i
-0.0695329523066907+0.321447964410328i
-0.229908072078153+0.285210696606471i
-0.310607028300915+0.151731320925439i
-0.269252192097896+0.0513826421851594i
-0.154540900657735-0.0261751847661448i
-0.0567204079664528+0.0260766100707288i
-0.106081350200898+0.122676447987985i
-0.214724246218695+0.211148882770288i
-0.291635867403391+0.206202241641693i
-0.354747168952912+0.0464778985351974i
-0.339353162020253-0.129353909688589i
-0.241573228261412-0.226349522158821i
-0.0370493702599363-0.166158881279926i
0.0198483307249678-0.0731851745709085i
-0.0405634760129409+0.0335688689596353i
-0.0842039735627287+0.080750045779522i
-0.179527427882011+0.0186572759564556i
-0.172102474104012-0.0714964674298531i
-0.0237887914475859-0.118574097617755i
0.108573219180688-0.0693937133446033i
0.110314784418758+0.0464650606067662i
0.0590949320944286+0.219565047125484i
-0.074816995703951+0.306308020627422i
-0.201078335416407+0.287001738701629i
-0.243458102444036+0.16044043715286i
-0.221509701518148-0.00461405739105747i
-0.121840185855307-0.0188245207756229i
-0.0319418819475203+0.041773793443517i
-0.00254563829329887+0.122486521900398i
-0.0868025101787246+0.221002466857588i
-0.213818764168058+0.244824882011466i
-0.295306584799386+0.122602072565758i
-0.264835260415963-0.0517782881941044i
-0.152856955152877-0.11685671512068i
-0.01777300525289-0.0698789543482229i
0.0509844982034086+0.0577437555188821i
0.0409668670140835+0.203244926605903i
-0.0706164392034863+0.272588245342944i
-0.225051264248802+0.209208882936388i
-0.241160042246263+0.101955484071162i
-0.209995410161214+0.0058103707886428i
-0.0989745770145761-0.0313540269592114i
-0.0140985808775964+0.0548345972754036i
-0.0211906763608982+0.177599882889608i
-0.0961495780819308+0.26485336996127i
-0.281792038165982+0.209303961009567i
-0.358149806081095+0.0299487375301411i
-0.315664701600774-0.121601437240292i
-0.17565614239252-0.154284615226103i
-0.0280440917676433-0.0906916504333526i
0.0418138425646218+0.0392436937006587i
-0.00480592635785971+0.166343186743783i
-0.183392843649132+0.163888735265348i
-0.251704491149871+0.0809422377769327i
-0.225246121023158-0.0417951718617548i
-0.112238876421482-0.121900156615669i
0.038742153817576-0.0587865222227782i
0.0959998733920679+0.0668234578475476i
0.0193178246867749+0.187537915509255i
-0.159187192424473+0.218197664462556i
-0.238639691972195+0.183387010717211i
-0.258466610584506+0.0600773951389506i
-0.226709283591197-0.0963603551736715i
-0.113694943760027-0.0853081981787635i
0.00811146357762484-0.0178210155221858i
0.0187530830304477+0.106261104513177i
-0.0981076998811862+0.201982149329845i
-0.213765017377963+0.157808033679764i
-0.262293977564645+0.0566850288921159i
-0.190771985292867-0.0801478128822801i
-0.086373860574846-0.113239548187929i
0.0538563921135089-0.0361157402401281i
0.101048513933416+0.0966029908120943i
-0.0177922278027422+0.231605513898676i
-0.142795982025325+0.233595003389272i
-0.252502413936118+0.164263415126436i
-0.271091276780875+0.0652790872272857i
-0.174336464969794-0.0240280550533785i
-0.0596169957026304+0.0163731429734069i
-0.0114983189964037+0.103261386665688i
-0.0584611507829068+0.214656364347066i
-0.205436291553758+0.237173540076803i
-0.319460908826379+0.160733515874381i
-0.327931909784641+0.0862614466037025i
-0.249190344053488-0.056340352789511i
-0.106690542977697-0.10682912430721i
-0.0421093760634256-0.0289081559760906i
-0.0305570292879632+0.0892371969610135i
-0.0746001581380882+0.185228870817185i
-0.176285786245411+0.181176633995223i
-0.23114585833507+0.067755684418981i
-0.20250343490801-0.0491936684757533i
-0.125468579884489-0.0850955427836967i
-0.0122915455845483-0.0631953479714336i
0.0511418895574474+0.0747855276941661i
-0.0313630665217431+0.192031438373179i
-0.142377395286002+0.195984306250618i
-0.221752834851289+0.149057026055903i
-0.242549850637129+0.0313215534592415i
-0.207195732813626-0.0739053063343133i
-0.0845279903699133-0.0530125077305618i
-0.0218722717551505+0.0589298841738159i
-0.0858000744152817+0.140105903100497i
-0.14202121513993+0.180991907004314i
-0.251647825330611+0.1238671253808i
-0.269618894342364-0.0592530083623317i
-0.171874075837024-0.158116222706089i
-0.0814643739604562-0.127975769073292i
0.0691711568256929-0.111795316243601i
0.147183124764959+0.0205370840246979i
0.0289613196291689+0.14235294893268i
-0.105821344919536+0.114897747752156i
-0.158847709213713+0.105624956263256i
-0.140274293102258-0.00320055922547308i
-0.0240321962941402-0.0476479789458685i
0.0992233445895936+0.0305852552918189i
0.0989232930746722+0.120607445505004i
-0.00946479705602095+0.278007554867224i
-0.143513836591395+0.336701122226663i
-0.249844480882528+0.275129196329919i
-0.340277538484999+0.161702254570479i
-0.317858821249667+0.00945257471913938i
-0.187328011879529-0.0202304311441673i
-0.105693236729226+0.0585675315899737i
-0.0682662701152189+0.127469759177303i
-0.189400039833214+0.173828566243307i
-0.318147151689865+0.131322650394371i
-0.343153789700503+0.00770746731542056i
-0.2912078952087-0.106009269223214i
-0.132388812347175-0.143795422698215i
-0.0615265132121354-0.125776895381479i
0.0109140800629319-0.0122497969441945i
-0.0017420467873103+0.135064982819356i
-0.133034496942318+0.168540016230744i
-0.219757161279891+0.127780583177128i
-0.223081448900019+0.0191681163095818i
-0.121247944530078-0.0612467181241522i
-0.00212489894315633-0.0217175037668624i
0.0305929940917331+0.0719572496079609i
-0.0480659167277779+0.190472881042175i
-0.128670455570132+0.192696617000189i
-0.252498427621619+0.118365635458688i
-0.280380315385564+0.00640804246086955i
-0.18206482635948-0.111656765542294i
-0.0558145162669104-0.099792354342237i
0.0749560951767393-0.055191532583415i
0.0643827906368052+0.0643343553725084i
-0.0224758196546789+0.142906348480297i
-0.118278497544979+0.112924101871415i
-0.152568360791759+0.0584069219517797i
-0.0934050831209917-0.0287407263592921i
0.0207485449764581-0.0288862910645261i
0.118561813332962+0.0532144065955184i
0.0945149855962604+0.190893868437146i
0.0330966221857176+0.277768127495031i
-0.128697539426113+0.318243148822297i
-0.299848591647674+0.255381048094733i
-0.30384271777627+0.0773359182569985i
-0.241830680068214+0.023280978687166i
-0.12118912737967-0.0145740065331577i
-0.0624573641153487+0.0281765722552757i
-0.12204740942434+0.142718094659008i
-0.258426752059618+0.152017452928297i
-0.357996412728035+0.0812497399062345i
-0.32047547889172-0.0500717918617252i
-0.221517574126366-0.166930747665191i
-0.0712662594630252-0.190029309159857i
0.0683292892160114-0.110399027427044i
0.0713507666705389+0.00754082255920418i
-0.0130597176941751+0.144464643370872i
-0.105411045014618+0.142897685350423i
-0.164527100296545+0.0800166302508077i
-0.118750993009251+0.00767349813540193i
-0.0709986851033858-0.031604700363767i
-0.0158913384924621+0.0896793184121768i
0.0151511056346141+0.181360131375658i
-0.0909453631906058+0.264462131970526i
-0.207657998153844+0.243005238059371i
-0.290823823965539+0.131811843736342i
-0.333933937460473+0.0487588205279251i
-0.237894331226319-0.073828935541785i
-0.118754725002938-0.0654799169803454i
-0.0428673557659994-0.0121908430653334i
-0.00058552013117694+0.0285158578036287i
-0.122682088913282+0.121610082651179i
-0.206608120468517+0.066700878360597i
-0.159435407003434-0.0478009345726764i
-0.103435326233361-0.11503606215653i
0.0218150338218947-0.151049203491023i
0.113264408940291-0.0264167353765202i
0.124671033684454+0.140058589386493i
0.0777808943488432+0.247197422250038i
-0.0846813761923358+0.281875531233732i
-0.166892679295823+0.18983583022689i
-0.141978325174062+0.103137298461126i
-0.107763297028372+0.042821591902653i
-0.0154987139505214+0.072767314170897i
0.00404205587528364+0.168414611686307i
-0.0523077455752302+0.241903704713256i
-0.167547413433136+0.270852318909558i
-0.308475600498246+0.199824303360174i
-0.33382426174725+0.0339826572697968i
-0.259806006179425-0.127951858492699i
-0.138093597276383-0.106111116749997i
0.0116228792403961-0.0380373319756467i
0.0108899878001826+0.0678194796397257i
-0.115037015418266+0.150414504949142i
-0.161061122571825+0.105912242600935i
-0.19770269349445+0.038112269447449i
-0.128639047352314-0.0785110665787295i
-0.0149502749639155-0.0994769791208099i
0.0401642186539917+0.0408570626014145i
0.0793676335917737+0.158140043970424i
-0.0485815927040105+0.225107436295659i
-0.188393488851807+0.236494313623325i
-0.27638850944295+0.145196536683504i
-0.344920607152144+0.0407776165445613i
-0.229869525733424-0.0337147865646829i
-0.081896593058953-0.0278834490764423i
-0.0495505660584786+0.046384009011098i
-0.108024824974463+0.105641244095566i
-0.208369604336428+0.137849678726533i
-0.272822753030875+0.0896012760831724i
-0.268177555329905-0.0549494217866736i
-0.185609409633891-0.150526464771264i
-0.0304720003773065-0.134461016768992i
0.0856162215048661-0.0423514221214788i
0.103303052871008+0.0882551523992771i
0.00551925532271485+0.187990636843542i
-0.125243241639154+0.1799294151454i
-0.152057729513833+0.113170384321509i
-0.135677632453438+0.0833520435448275i
0.00107065365106276+0.05909595316973i
0.0638968438893628+0.123259321770493i
-0.00182383031813817+0.249324290232016i
-0.0769760186493139+0.32225606187899i
-0.259193855570799+0.297748416994942i
-0.338025380440812+0.189330166148213i
-0.342137361599985+0.0548663204286102i
-0.253915404035448-0.0339536949880348i
-0.0809250705336187-0.0277233950717208i
-0.0679557941983793+0.003312498285239i
-0.10224226302147+0.0956665355753695i
-0.159198536928467+0.12902534016107i
-0.233644424600451+0.0529528414332382i
-0.223384031480166-0.0271470093799518i
-0.144148806717272-0.133371478684349i
0.000559833158470715-0.136891247009847i
0.0552254802764192+0.0176199820057238i
0.0176364429353775+0.148390101682677i
-0.0164095142033238+0.20987894591128i
-0.115287268816015+0.227509352725339i
-0.20727783904272+0.125343213201171i
-0.202515253643427+0.0149992615652285i
-0.108539812608783+0.00173960493868188i
-0.033149355052304+0.0164957028832736i
-0.0392676023447406+0.0839634499891549i
-0.104880014497211+0.190956757024583i
-0.194662787031772+0.174059376245479i
-0.275235012491517+0.0707734310396534i
-0.277672585211048-0.0356574885854562i
-0.185845014196321-0.128961243278602i
-0.0868578381342573-0.119277802997952i
-0.0161411988106735-0.00794644414728138i
-0.0108902321244191+0.0896005474239987i
-0.0545504575349142+0.0911294756131473i
-0.139934544598724+0.053067079270368i
-0.159197131420728+0.0250365381023115i
-0.0741270998971172-0.0444650210242403i
-0.00901939953889103-0.0474030677158845i
0.0337487287908927+0.0708814517878497i
0.0323839405747955+0.181158089856272i
-0.0337812362620799+0.238293833962621i
-0.169506947632906+0.200951075802115i
-0.242134366616801+0.128881798945202i
-0.207536543992928+0.0452138666558715i
-0.168639093143377-0.00501250730465506i
-0.0565262755500692+0.027872088159742i
0.0167574759588025+0.100916574935553i
-0.0709562057699543+0.180561485441319i
-0.184542894983322+0.19083674653495i
-0.259421281433576+0.133885632514929i
-0.227264778654668+0.0400120588916641i
-0.150002933557311-0.0758134239275843i
-0.0806809634263848-0.0571876044681229i
0.0335544645048127+0.0789693084711375i
0.0111717966644717+0.139030174779634i
-0.107709901159752+0.193331037102311i
-0.185992229667703+0.17751102401076i
-0.215928754925506+0.0475241527971236i
-0.171683472117378+0.0179995858994655i
-0.0675738194646842+0.0195241812326008i
-0.00858495571992261+0.00567428705965982i
-0.0365338854491987+0.127041531734358i
-0.0929050479197637+0.228241410263005i
-0.20072631228254+0.204177096077902i
-0.253874572351904+0.104702029524406i
-0.216563706606531-0.0334115788406657i
-0.131390545986833-0.0968031006264508i
-0.0455817296441837-0.0665560647016424i
-0.0413455697791451+0.0356687674313817i
-0.054157609086609+0.103841242196218i
-0.115895719211164+0.078739395442705i
-0.213983203169429+0.0481872143905425i
-0.179886643049172-0.0268512088132304i
-0.10157084637191-0.116865568776001i
-0.000398098500813172-0.0834956652072409i
0.0898089555472533+0.0124125370620806i
0.0698569434962643+0.0720574942428711i
-0.0189424444754352+0.165052168071023i
-0.113017458693592+0.213765698648851i
-0.124314563645648+0.0837938176420128i
-0.109300115425181+0.033603112240158i
-0.061505252777009+0.0419814018900288i
-0.0160437996336083+0.0511117206457771i
-0.0522618020855605+0.165205523353087i
-0.137003368920653+0.229211494105544i
-0.226447605224738+0.239443993623754i
-0.283173096994724+0.150334165914888i
-0.249504783822036+0.031467173655346i
-0.221939472014886-0.0287225529426916i
-0.143261426699073-0.0405579943274512i
-0.0523641448240251+0.0463915655514889i
-0.119733110577512+0.113460199523159i
-0.176601400541118+0.124185394686171i
-0.232892745882732+0.113562779432834i
-0.22109528119409+0.0139184374447622i
-0.156080506582358-0.0984074096045458i
-0.0797042263412304-0.0944024742347379i
0.0408543752536706-0.00180391759826309i
0.0303763125206572+0.121207739806164i
-0.0576808666869665+0.20545149756306i
-0.133170243984948+0.17057143940209i
-0.207152181552+0.0894418984821847i
-0.197498969252233+0.0320044278816152i
-0.109747461398935-0.00678958332808063i
-0.0426851856711871+0.0261185038289443i
-0.00807456559215131+0.0981220611489262i
-0.0707424819838719+0.170479352929192i
-0.164493053279878+0.184757482598807i
-0.194940533795236+0.115735771574762i
-0.188971072184917+0.0103915469193098i
-0.128081516967138-0.0694678451116296i
-0.0313456442813117-0.0525007998692874i
0.0223340312088267+0.0577884434277035i
0.0102944360876525+0.146165941222669i
-0.0531999967478342+0.153532682809893i
-0.14476229915693+0.152715743578875i
-0.151830090821575+0.0806930545524652i
-0.0921249336414152-0.0175024203478363i
-0.0129540994105804-0.00343593113385716i
0.0132998886995795+0.074833087420232i
0.00978835839711399+0.159190192615709i
-0.0523671956939009+0.201517750523064i
-0.189710758895304+0.177257961826384i
-0.231529228729937+0.089470403300242i
-0.195528640923483-0.00874402009463939i
-0.151879368438157-0.0164542597291132i
-0.0801232621836975-0.0211800605256264i
-0.00897455730935198+0.0335872559891645i
-0.065751875153674+0.148779277280675i
-0.14706339716244+0.126256128891837i
-0.213107805225004+0.0625024593166195i
-0.198923047434381-0.0034838927891107i
-0.0977687025207704-0.0696751697338902i
-0.031945028939665-0.0562353845904391i
0.0364269525467608+0.0487020915031662i
-0.0172350149201714+0.131014052312441i
-0.0921944743666868+0.128939252697411i
-0.140500255718656+0.108515483750488i
-0.224216525376419+0.0584871485879892i
-0.197657086289324+0.0179137799073722i
-0.105380331868553-0.0266173860591646i
-0.0181237409646139+0.0155225368744758i
0.00835153160477286+0.133818421171097i
-0.0919528725982955+0.167294228100254i
-0.184225411343421+0.149360575190341i
-0.217923053513852+0.0769274311999797i
-0.201181477534527+0.0149280717730992i
-0.116423728575875-0.0433995784120741i
-0.0399019960405507-0.0350936622132924i
0.0216533798861742+0.0629989858025416i
-0.0339880252792653+0.111146102455965i
-0.13474025688198+0.172635341428266i
-0.185074203140699+0.148492100668734i
-0.213743855917977+0.046488603985297i
-0.162497016833499-0.00262300235626157i
-0.0719761505560761-0.0166218142021241i
-0.000799312117117154+0.0414692313371182i
-0.0478608794411509+0.0949154712732436i
-0.0803277570206772+0.122865915896693i
-0.124784636629014+0.115868699306292i
-0.217693495670228+0.0252052992995361i
-0.139512631283851-0.0476683132306933i
-0.0328707120753759-0.0690237222662237i
0.0283320893706751-0.0232764794389028i
0.0467483080581854+0.0659681683945931i
0.00675345708355493+0.149301758609407i
-0.0856152293050569+0.188971161471986i
-0.143145157914054+0.112393410485878i
-0.100303802953616+0.0487412774655683i
-0.0491661430960698+0.0130066799500104i
0.00975482548680651+0.0350214246192253i
0.00918182742355742+0.136630090319207i
-0.0417331949222798+0.186535552216069i
-0.128783163625937+0.219112051953053i
-0.196562173951663+0.186118984505033i
-0.216142793775409+0.0881267026314852i
-0.193921423325236-0.0206744801011706i
-0.114180827995161-0.0254072096221491i
-0.0333536927963732+0.0181776804769909i
-0.0464549614462335+0.0681120394028492i
-0.137704160291274+0.138179599194723i
-0.174662307282065+0.10033650352345i
-0.245646277593474+0.0290452341664972i
-0.220806112146679-0.0593220451789705i
-0.0958873628111134-0.0796971671194043i
-0.0766055207459894-0.0510357424152554i
-0.031150635012527+0.0182190286984985i
-0.0493023588406937+0.12427474827029i
-0.129176555835306+0.111072883042449i
-0.164761030637491+0.0285323127015707i
-0.173009200178683-0.0281956628974074i
-0.0864687399431795-0.0551885571905913i
-0.0171648751754776-0.0434775063333723i
0.0242296478635885+0.042157817380368i
0.0285653469285304+0.151934364561614i
-0.0573146434183576+0.188895835295066i
-0.114108256900189+0.131845350474645i
-0.13173402744842+0.101717411514491i
-0.139701032271201+0.053009296794737i
-0.0370679673207005+0.0558545214292476i
0.0450783376907541+0.136726597564211i
-0.0128463310983574+0.178295881685213i
-0.0788718506602446+0.245170943808618i
-0.179691911556699+0.21548091892652i
-0.222329223064739+0.130655131749989i
-0.182406804033197+0.0597167315051092i
-0.142482912891288+0.0164898081857647i
-0.0638892450257635+0.0746957981053362i
-0.0584179873186997+0.116982043614832i
-0.116983017271641+0.109097659230811i
-0.183048717786594+0.112804905776068i
-0.219943743190305+0.0629405202039865i
-0.207933007548578+0.00175980884383379i
-0.150506514992561-0.00334593978997396i
-0.0450420893142657+0.010122796165954i
0.0184715474884147+0.0615166625106309i
-0.0111479888674967+0.087398087854881i
-0.0902516592632389+0.101772566104948i
-0.147060636590119+0.114449745995605i
-0.153592067905973+0.0706556441816212i
-0.128643426547144-0.0180589678076273i
-0.0643881004963002-0.0481721996237768i
0.0186180924691383+0.00726980953887911i
0.00661774045615508+0.0721380393619802i
-0.038666811631498+0.110281279987794i
-0.12041350448982+0.0915012110505664i
-0.164637613792056+0.0700732922748596i
-0.105720574401215-0.00472696847802488i
-0.0396764964385344-0.0187132754938562i
-0.0126155114996892+0.0515936492598676i
-0.0364890393396192+0.0880797395534869i
-0.0278131871339993+0.161983464872687i
-0.13891144878904+0.14572719752519i
-0.223160832857582+0.118216653775607i
-0.177394484604737+0.0957779431801939i
-0.143476329836219+0.00286668457927432i
-0.104568087005684+0.0258828013974042i
-0.0899332283334195+0.0849933120727314i
-0.0949604021885616+0.116761341132054i
-0.147481146769254+0.130622422226473i
-0.208597723066884+0.0955491125668385i
-0.239210689853489+0.0516172902892233i
-0.18883924430747-0.0477601136936526i
-0.0931121478265832-0.0538404689681538i
-0.0353951691049852+0.00494550155931312i
-0.0336756958308848+0.0475221778370864i
-0.0337323436863275+0.15769077701427i
-0.099829568828586+0.127941789628794i
-0.163816494682045+0.104765815451392i
-0.120057695167283+0.0697890702915126i
-0.0548782790687349+0.0135746014043864i
-0.00137431020213344+0.093573686368114i
-0.0222686728854603+0.1262209784482i
-0.0696279709561092+0.192960838622464i
-0.140095674570048+0.223513230307858i
-0.194681561467258+0.168507463648317i
-0.216348366464797+0.0830800487540235i
-0.168893064047192+0.0249248106055429i
-0.125689746998766+0.0324153404482118i
-0.113515565946136+0.0802380651912076i
-0.0665554476263572+0.119299932059152i
-0.120526153151083+0.103561268797728i
-0.119056685864673+0.0914448311156365i
-0.138810420340546+0.0189180205534478i
-0.144229315319014-0.0299069938506084i
-0.0336923709382156+0.00159091694841589i
-0.000866113119999391+0.0356576567448908i
0.0160013437600236+0.0589195324133361i
-0.0304161600504453+0.166281512036083i
-0.101309361201778+0.206575362230126i
-0.166433089592008+0.0817126770757777i
-0.151040876806046+0.0264018064601603i
-0.104374689962866+0.00430170251248428i
-0.0988744558482973+0.0553853603798775i
-0.0472531694886478+0.119386258976611i
-0.0770393453750197+0.107270480054219i
-0.125393371349665+0.0857834145382734i
-0.177839581333466+0.0690945931094191i
-0.188981693265954+0.0121152349558331i
-0.101274442303725-0.0943105603347818i
-0.0518268414446399-0.0453574287053561i
-0.0379857698910303+0.00543612444631663i
-0.0162388447661917+0.062949375276545i
-0.0333111947288161+0.112467023959279i
-0.086396799019336+0.0691870378342056i
-0.13281395246443+0.0496122771581132i
-0.139925469562335+0.00202255037188062i
-0.0832082256875637+0.0329030419439908i
-0.0512248934652993+0.0744787743436931i
-0.0597041048602137+0.146375052418404i
-0.0974556108472657+0.177306615829151i
-0.149148825410995+0.131939547382814i
-0.186313624659831+0.134932657488428i
-0.193759726006039+0.0901456988757032i
-0.145761127395565+0.0650970641505592i
-0.116888311613623+0.0296490030520103i
-0.110516255916163+0.0728721747822072i
-0.105671313392242+0.134495417007988i
-0.13215471317508+0.111222601286713i
-0.181367070122142+0.122692938027367i
-0.183202512358656+0.0534653107527454i
-0.144067155472124+0.00530265517362592i
-0.072653916704792+0.0256304229874025i
-0.0406044359083642+0.0615943004144126i
-0.0579920139662312+0.112903678845104i
-0.0690813748195396+0.105359051909205i
-0.157707536069134+0.126212405975666i
-0.191466646387813+0.0731475961086121i
-0.153469404807222-0.00266133831852672i
-0.121343705857592-0.00204681835370805i
-0.0729699859354827+0.00817254309863278i
-0.0264234457216874+0.0681498433944551i
-0.0538512178053575+0.0872759137886677i
-0.123242697755576+0.0950179738190108i
-0.101468369184715+0.0638705776193486i
-0.0815575989825649+0.00460267485174467i
-0.0474619414850044-0.0148718842371739i
0.0061741296710335-0.010766125265088i
0.0372122326463345+0.0357681349306934i
0.00015813561850807+0.0797047059964379i
-0.0602532934670715+0.125993699453892i
-0.0513781004034947+0.138965813290988i
-0.0982323888865061+0.0763772341638538i
-0.108299376036084+0.0593000896005683i
-0.0716203080305804+0.0750785367844464i
-0.0462644978973205+0.103316500775598i
-0.0415664367498405+0.153931496765629i
-0.099596760681111+0.162833530549067i
-0.157812902374768+0.176527083486548i
-0.206223862570076+0.129175420333634i
-0.210451839741247+0.0624733355922322i
-0.162182765523903-0.00523363775067685i
-0.116771261414507-0.0215807896071638i
-0.089710587279797+0.038466792709734i
-0.094228167614939+0.06199079838401i
-0.146219799083655+0.0828850226558697i
-0.185489259663143+0.0183730094621129i
-0.159175719343946-0.0373903137258405i
-0.110685888322594-0.019533881583955i
-0.0608873548239697-0.0310048782800909i
-0.0267659251025867+0.0115938342474106i
-0.0281185178864248+0.0826897731736469i
-0.037978485518612+0.0814603236667356i
-0.0764149229643739+0.0572635249560017i
-0.097516455571707+0.0625013938664817i
-0.0706369930008554+0.02310080805766i
-0.0599509911669762+0.0312842729308709i
-0.0652365746013201+0.0973756037979849i
-0.0343329504876343+0.150224929585219i
-0.0531976541881252+0.178921454112671i
-0.123858055109467+0.127313859227591i
-0.155450221844901+0.107400281647434i
-0.175127889702314+0.0688458348764466i
-0.124562500636653+0.032104549386972i
-0.0746114749104154+0.0490012843101438i
-0.0576110928608672+0.0681854229578853i
-0.0702663415755799+0.0977684277645223i
-0.121011691400796+0.0934372856086821i
-0.17625747960552+0.0538032020651928i
-0.172266098992878+0.0513267806218109i
-0.0900309684342181+0.0246743594735784i
-0.0347568488008935+0.00499336365344399i
0.0295240548861527+0.0531135263339532i
-0.0010069084698141+0.08617386958159i
-0.0683135855433227+0.13605191948282i
-0.0678252596931361+0.112327354010399i
-0.117195599488407+0.0578081927806643i
-0.120153809612527+0.0347721727547482i
-0.0629060276335074+0.0483236252951076i
-0.0789886738205041+0.0748721659651621i
-0.101484209910891+0.0664712597520787i
-0.0741869614187504+0.106594644878947i
-0.115014225751951+0.115001077981725i
-0.154774388835581+0.0349837912526852i
-0.126239984283733+0.015303516839561i
-0.0970341496413517-0.00768236508841458i
-0.0337263006904394-0.0286259660808863i
-0.00210531100158072+0.0306141104461133i
-0.0258442033007922+0.0391254792516367i
-0.0633327099085016+0.0711043785839108i
-0.0866975000716555+0.0801068599386797i
-0.0691328005107169+0.0429409083035407i
-0.0436128120875374+0.0705366273297015i
-0.00321956672362251+0.0715130351952083i
0.00107056188706169+0.110150771637144i
-0.0552491086621064+0.170531322733927i
-0.105548671997027+0.164105718405196i
-0.146855327513885+0.157048247591338i
-0.191677807397941+0.125229105606507i
-0.187521118288988+0.100641257601593i
-0.151849390397726+0.0666349718677442i
-0.145253994927581+0.0706163399957611i
-0.124924982035592+0.0752551434578119i
-0.0980936102179476+0.0630424907028243i
-0.165786665829823+0.0702814046920544i
-0.190375349784424+0.00438636724304807i
-0.126329583114306-0.0129047561231159i
-0.11627487341298-0.0208062011033178i
-0.0574956216152049-0.00334292848126422i
-0.0102112553622508+0.0345884730251716i
-0.00954375732033127+0.0366632959203897i
-0.0331726636464601+0.0937631538193191i
-0.0700363639102012+0.127501578755341i
-0.0594921613226882+0.111767112704875i
-0.0761146674845371+0.068922783376756i
-0.04497338903864+0.0679363538933622i
-0.0533359306647173+0.108084581797513i
-0.0658290886416638+0.150694774492136i
-0.0709641768595498+0.151784339353548i
-0.132806136808603+0.131184420466842i
-0.133958748000924+0.100405820301655i
-0.130741131064918+0.0327434249756397i
-0.107962759757081+0.0484931110536021i
-0.0907974253490158+0.0449953091410274i
-0.0643120126790062+0.021609510627219i
-0.0650756487182192+0.0682853818118047i
-0.0802150910106208+0.0689641992880358i
-0.0657478539854794+0.056940283808088i
-0.0755342552869038+0.0736602483709577i
-0.0491526575868353+0.0374922723260564i
-0.0233935149666432+0.0283174197766428i
-0.0252514163863825+0.0824357940144326i
-0.0261405375329732+0.136147492904377i
-0.0515006360196011+0.131660249393896i
-0.118675638608662+0.105465116785622i
-0.14040720893964+0.109897694609388i
-0.149031896778892+0.0789379418598603i
-0.116688886684201+0.071556545954376i
-0.110761579490046+0.0781823012240203i
-0.127524928696415+0.0947216101054658i
-0.114165797830926+0.0463940849235346i
-0.176746366002184+0.0250349984509081i
-0.133189125879056+0.0178823473521406i
-0.117236105756308-0.0434431076157766i
-0.0988399747627425-0.0319177163217869i
-0.029580121112224-0.0675831565363796i
-0.0349194410729001-0.013510075647951i
-0.036774996392331+0.05020395268477i
-0.0622467923305894+0.058608612766457i
-0.0806248684485303+0.0627632143705086i
-0.0707925279910495+0.0275604945593065i
-0.00903746166813256+0.0542433323997347i
-0.000573362501489633+0.0666132937930388i
0.00239996483384503+0.0956289665291599i
-0.0146089936623692+0.142686373834206i
-0.0616482740433175+0.16709618158576i
-0.0707716638179623+0.201159682147533i
-0.134540443414423+0.136760875632018i
-0.150303447446628+0.0871967665287126i
-0.154012610735108+0.137247650673765i
-0.155451557887078+0.0844066320093625i
-0.12789926133773+0.115065141649616i
-0.152628029300375+0.158427243634876i
-0.171916081306604+0.0820739832455133i
-0.153366753135461+0.0600244472561834i
-0.154634915104054+0.0214018805067653i
-0.087949927251128+0.00495937326336958i
-0.0275732786948099+0.00300587616296801i
-0.0590906015993966+0.01983582956876i
-0.065198651491673+0.0342731238613238i
-0.0587504958131128+0.0354326742281549i
-0.0577956070572965+0.0563883093347073i
-0.0638545123947529+0.0405495405360573i
-0.0142746060056036+0.0459860385351024i
-0.00353843146530253+0.0496330039046922i
0.00229982787605307+0.094480312461928i
0.013875328657628+0.120834355521491i
-0.0317849162789018+0.105366263521128i
-0.073899380355793+0.110316768801221i
-0.0840494566246407+0.088012483866959i
-0.0390136406723681+0.0922259415117734i
-0.0560126265660087+0.0881511338172016i
-0.0508217801630973+0.0668873524125466i
-0.0728596269612468+0.0544810578665978i
-0.0954887728692201+0.0777031669160165i
-0.0680256862267469+0.11152301952012i
-0.119831044130866+0.0904028461578907i
-0.14148843197896+0.0724292169421754i
-0.131706586948153+0.0595481804364869i
-0.0895936643694659+0.0366288368547667i
-0.0528408953647165+0.0553840649764132i
-0.101235526947531+0.0695843692623259i
-0.119508234037264+0.0333777069038887i
-0.0868078052143774+0.033618480014101i
-0.108625490132888+0.0615859248997514i
-0.102469378220267+0.0467846169443641i
-0.069086994951721+0.0151602939668041i
-0.0661647559796847+0.0292781243781245i
-0.0755895388309733+0.0593208050135238i
-0.0889122813438937+0.0658420522782934i
-0.0883592248506639+0.102573610969066i
-0.0966680891918965+0.052027810102929i
-0.0914738598103321+0.0675361849822228i
-0.0965252287883028+0.102447014524652i
-0.076527925133538+0.047239045303247i
-0.090757221355506+0.0934045652933479i
-0.122462123704373+0.075764418328937i
-0.0558266916358824+0.100446759857518i
-0.092200778269389+0.109414495591678i
-0.130490631419773+0.0543637074959981i
-0.0380883470949963+0.0499035750185791i
-0.0737332527030166+0.0527229859779672i
-0.0809636849144633+0.0876313552563236i
-0.055514567984595+0.0942212205826284i
-0.0690777269536739+0.125407879553688i
-0.0517536430600366+0.132782260986643i
-0.101480635826287+0.133317767191754i
-0.098162608021809+0.0973636987734873i
-0.0832793076231542+0.0846391179765368i
-0.0708160530822569+0.158154367192006i
-0.0871592630391962+0.136527928199623i
-0.104962951806121+0.157257592743218i
-0.0767819825192137+0.149602021844152i
-0.118874206348924+0.0775003160886027i
-0.130262897547976+0.0923564734513969i
-0.127857788494507+0.101535216076928i
-0.0945777642099697+0.0936955370606865i
-0.077105483939377+0.072724782231109i
-0.119819667297516+0.0640596695155632i
-0.122422346093886+0.047158830326079i
-0.0960980862633273+0.0468568153762885i
-0.0548025309189224+0.0519152470909107i
-0.081123557769986-0.00199733831711325i
-0.0336884682500023+0.0113947733766267i
-0.0061117118639772+0.0460731265966739i
-0.0524559306918349+0.0325144888849024i
-0.0311231857335436+0.0860086650627037i
-0.0690795091327125+0.0731040453209347i
-0.0750147733977662+0.0694955886909199i
-0.0493159915791698+0.132114698918565i
-0.0569162461372133+0.0681033158257091i
-0.114799374147104+0.1119164146264i
-0.119123561609048+0.115132229573077i
-0.0738199317751+0.085557746050516i
-0.114088270410065+0.136307096367544i
-0.132117515231282+0.0719766755361603i
-0.137037448160395+0.0804391457101608i
-0.111180897935076+0.074836223265351i
-0.0961600849168319+0.0761544094144889i
-0.101345883769368+0.0909283410526575i
-0.0937372369844914+0.0665185178883872i
-0.125765468229362+0.0777595204971118i
-0.124224326177685+0.0599983118777304i
-0.141163511435762+0.0759190079363659i
-0.114380062792852+0.0857043793709305i
-0.107019082984206+0.0942780425025248i
-0.111311251415467+0.0887363900400878i
-0.0723304290016146+0.0541962786670633i
-0.100469104189388+0.0901970439338655i
-0.100181353524502+0.135253175111107i
-0.119921251231282+0.120842231415555i
-0.0955990265398215+0.098890984970878i
-0.0999363763397485+0.0671566599853289i
-0.0999676513934643+0.0628647843830974i
-0.10437085132241+0.0722889621349224i
-0.144762791546574+0.047929402110513i
-0.0977676370564085+0.039961892105754i
-0.0795242236593904+0.0559796186498298i
-0.060364405796572+0.0640542678935769i
-0.0906879060116155+0.0461780419477846i
-0.0553162883737165+0.0530506330651281i
-0.0332481263425316+0.0619043262149784i
-0.0314311219532483+0.0566000209100751i
0.00774103931614761+0.105455754758427i
-0.0738056953411121+0.129963022335716i
-0.0563106803020983+0.0774612851027429i
-0.0372058330761014+0.0977122216885843i
-0.0699926416880076+0.119416243869597i
-0.0558342480089909+0.132327396047179i
-0.057357622767821+0.133283934388454i
-0.0679512025223884+0.0942944889682886i
-0.0920605135976429+0.114861496217171i
-0.1037438524718+0.103015457947206i
-0.0964245276451658+0.0697909947141479i
-0.111364052150582+0.0765837014210225i
-0.128425758455943+0.0870562271771653i
-0.101225517136669+0.0456955066525018i
-0.101688065832838+0.0355904514710199i
-0.128883504369953+0.026838289274113i
-0.13795173538917+0.0296323627092142i
-0.110059136026731+0.0597935628095966i
-0.106971442442644+0.0200726655677167i
-0.144466039713421-0.0103068585670197i
-0.139237023469514+0.0102127384969481i
-0.105413991381903+0.0217597762298021i
-0.0823327552827822-0.00924030824652078i
-0.0662438148535135+0.0309078657375465i
-0.0634773957810186+0.0276253404996689i
-0.0525736024574946+0.00115311119545233i
-0.0299098627639572+0.0379365533319707i
-0.0360172173727194+0.0525989395006373i
-0.0569282853075884+0.111306376414685i
-0.0265266901816793+0.114581949413944i
-0.00847357549211469+0.138615086838331i
-0.0553223126931405+0.145033545074915i
-0.079414502369359+0.13324716382931i
-0.0988226009356534+0.173237224362018i
-0.126658906269439+0.119881431411112i
-0.139530852133603+0.1241486448686i
-0.136557441833769+0.12380830927457i
-0.163735140045167+0.120482117500991i
-0.180913829500429+0.0986390558824593i
-0.173344535813222+0.0583503936544693i
-0.172717075647337+0.0945867793066944i
-0.126245224565066+0.0479392539555031i
-0.118014125170031+0.0135090506461815i
-0.122358654870542+0.00875588614995765i
-0.0978951442481893+0.00303388432287973i
-0.091524818806283+0.0237462690560075i
-0.0703589069518211+0.0461931678144243i
-0.0739625180001016+0.0379460917162809i
-0.0593216847760855+0.0370547174417026i
-0.0201047500989575+0.0451069451493268i
-0.0281655446262436+0.0604340147887835i
-0.0441823746734924+0.0826048277059748i
-0.0121317595137087+0.069381804867492i
-0.0316161058144547+0.0961198050653221i
-0.0577640144433234+0.099562140054833i
-0.0398483989907051+0.121629424121449i
-0.100824794060646+0.106608848546337i
-0.091608389491431+0.0301928426054323i
-0.05472268972053+0.0494785735512244i
-0.064091111655306+0.0788643332745666i
-0.0559825026175816+0.0664131705553415i
-0.0957650952551261+0.0862243401310427i
-0.091081139390444+0.10342885152409i
-0.0791825579780729+0.0540337027470366i
-0.111091201785257+0.0378353197229908i
-0.0978901485385861+0.0709165684436506i
-0.103174637507359+0.0541475078796353i
-0.127476499075962+0.039958492780569i
-0.102651859463894+0.0424486351680088i
-0.0808108795001887+0.059304010988185i
-0.124177167180104+0.0670959800413542i
-0.149349827601926+0.0493972506912652i
-0.146696282230896+0.052716358874818i
-0.127814951052819+0.0435716359953583i
-0.109385000732563+0.0419369242452547i
-0.100560326542698-0.0203147718640026i
-0.0796353917266999-0.0186539239970969i
-0.0723181414277991+0.0565215243292559i
-0.0858713697882846+0.0203720862920481i
-0.106392373825838+0.00220487867995285i
-0.0428891837175404+0.0166823981744993i
-0.018039639205324+0.0428822356185896i
-0.0268635378023647+0.0639592254115495i
-0.0413700518361493+0.0777484219713972i
-0.0806116448152508+0.102082425708797i
-0.0477101420154789+0.0828952771133646i
-0.0724812662113176+0.0712304215499646i
-0.112897443763521+0.0793962596021132i
-0.0889484134925855+0.103057562586125i
-0.0718841070107107+0.0794966995436855i
-0.0753583432342967+0.0838822496626918i
-0.0698871581105015+0.137889248923879i
-0.0733378609212443+0.113649104690071i
-0.119176652389217+0.0954676315562747i
-0.122287828569751+0.0852758613014019i
-0.0965688852895821+0.0942202976502041i
-0.0807796690569296+0.0857679152168624i
-0.0849839170665721+0.0668978680216188i
-0.100349423608138+0.0875177641179453i
-0.0952447923162597+0.0718468159020636i
-0.128877340721367+0.0652827538147736i
-0.121554401390408+0.0515268543743914i
-0.0715209900627518+0.030360994468968i
-0.0661891256429094+0.0467829340442125i
-0.0515872012066319+0.0531949815336469i
-0.0591494109613205+0.0279576636179455i
-0.057002566085773+0.0240797432098535i
-0.0570046719866822+0.0508889568687949i
-0.0542015555505254+0.0348138722262033i
-0.0235172797638503+0.0126839416418107i
-0.032850139084065+0.0325963015937277i
0.0258579221202019+0.0342099408712132i
0.0311256992029317+0.0494188189927249i
-0.0074917958827753+0.105147319779936i
0.00820202684560715+0.0939298504924367i
-0.03457992671015+0.117821771873283i
-0.102784020054769+0.140956578711283i
-0.113936952077372+0.0949537993518143i
-0.0984452883442239+0.108630947075186i
-0.104645001806122+0.0807434878698548i
-0.113512047742134+0.0825587556535233i
-0.161231517902539+0.102379486546286i
-0.173323096801175+0.0632214904526628i
-0.166729033000126+0.0416192009109035i
-0.181216207160098+0.0171940759269345i
-0.131478991441931-0.00660610378445911i
-0.0675816293932908-0.0191119035930171i
-0.0713651573402048+0.0288557939392174i
-0.0467640349845186+0.0592566956292607i
-0.0517240703654054+0.0301744134949347i
-0.0680523948370569+0.0257553544011377i
-0.0181520329866627+0.0397558242049542i
-0.0321565724700398+0.0338542406376928i
-0.0389932662502702+0.0564879016378153i
-0.012156128244041+0.12881898391592i
-0.0154285473395391+0.167871927673811i
-0.0518807473161063+0.184739688295247i
-0.109538595197651+0.139841439160567i
-0.148682253614868+0.0924539021511275i
-0.129858547196884+0.104301946767409i
-0.0976551975516858+0.0848843188603776i
-0.0868117313947443+0.0738480665351881i
-0.0875576215268134+0.0640082188843527i
-0.0856657860137878+0.0707306547696906i
-0.124639978003644+0.0672889734274827i
-0.156804063466458-0.00103433375261828i
-0.109019878070402+1.4028366341922e-05i
-0.0602596865587905+0.0266755464966088i
0.0199294067451492+0.0404000849506244i
0.0202109083429698+0.0934907249316245i
-0.00739716835745449+0.119458945708349i
-0.0254931550134409+0.100698221093427i
-0.104382327815465+0.0985272075813088i
-0.0668541454299462+0.114438933823624i
-0.0665483017105275+0.101266798460937i
-0.0867681542061088+0.119397885822717i
-0.0274635419956374+0.105695939723487i
-0.0553128119116062+0.0770615739347476i
-0.0973934012270775+0.107198579798398i
-0.100823445123635+0.0713296078063246i
-0.12753989185262+0.0394956907199667i
-0.135724229805397+0.0515571191497164i
-0.0938558436007448+0.0122098811629523i
-0.0509928216890481+0.00777923917356621i
-0.0282665665841376+0.0261589563171905i
-0.0533557169699742+0.0683169880435504i
-0.102317248896464+0.107579256528723i
-0.121994715095608+0.0679345975541238i
-0.0808384197978749+0.0461228285599112i
-0.0628478715214756+0.0635674047268716i
-0.0462273080781779+0.0949718434713508i
-0.0171530430114057+0.0863920261017915i
-0.0944018206305144+0.113444678146684i
-0.121543542094098+0.144990756348256i
-0.133191063324854+0.0943044292521212i
-0.134781935541854+0.0663333911547871i
-0.0791768295204564+0.0508411906964944i
-0.0679436942838016+0.0207640877429537i
-0.0326956724464045+0.0411085004949705i
-0.0352250740465238+0.101606499289681i
-0.0391043449648998+0.0934780048456935i
-0.0393243615021397+0.0686759332639842i
-0.115575843526209+0.100718420743955i
-0.105917298671788+0.130690715053968i
-0.0273398654321364+0.0943378604123528i
-0.0194736209500827+0.048268562541441i
-0.0352502310893666+0.100664282054988i
-0.0793331393566969+0.155946744600152i
-0.12368464056992+0.137788677075229i
-0.112586017925679+0.124048150971708i
-0.12846609742685+0.0985587300372382i
-0.101617520676644+0.0706690799820376i
-0.0457335078179728+0.0527246353227057i
-0.048887682295289+0.0653487275341775i
-0.0677444172215305+0.0898251544399022i
-0.0677709533398695+0.102736366994369i
-0.0760774162675067+0.104347830168776i
-0.0974152209177869+0.0566648799096919i
-0.0665170607811866+0.0504753640960011i
-0.0291078604533589+0.0212573682049705i
-0.0315656688413858+0.0287354348044245i
-0.0417545715039317+0.111035588507299i
-0.0269898712156001+0.121684073910493i
-0.0331882625489601+0.0996231027195399i
-0.0945461474200385+0.0927482468597545i
-0.122154018724432+0.0743968915086091i
-0.0910301456286175+0.0460416466306816i
-0.0494431485975824+0.0640951935294841i
-0.0172497995347172+0.0689311263998901i
-0.0312978382433916+0.0962226141055804i
-0.0568495970084779+0.107734740301906i
-0.0967643979939097+0.0667622957275339i
-0.0997446293735562+0.0555393872141703i
-0.0195598484555639+0.0267997470682445i
-0.011977394644806+0.0160349767227287i
-0.0362181416857243+0.0586990866013995i
-0.025621007889374+0.132108773350743i
-0.0457532286442115+0.122294696626986i
-0.0800740534016308+0.107803169569858i
-0.112330924621432+0.0894015884015084i
-0.114731948182696+0.048680783487426i
-0.0824228512276878+0.0720740029032006i
-0.0922865586179125+0.0542052863160245i
-0.114597627373699+0.0850610092646138i
-0.130479486827522+0.0887680908941661i
-0.170087088237067+0.0643460942127641i
-0.159268914436983+0.0776373162743699i
-0.121768813982558+0.0302885973901062i
-0.0932232559276513+0.0150437806112397i
-0.0339810127545236+0.0183771090783774i
-0.0205007209032394+0.027228066829494i
-0.0324975964470284+0.0608950093681746i
-0.0289191866266882+0.0916167961736956i
-0.0530302980993163+0.0850768011898466i
-0.0453418514213537+0.0537869451072545i
-0.0326231539916674+0.0664522026716945i
-0.0136043057231617+0.0755749693985081i
-0.010415209097409+0.113981571441334i
-0.0430273456199825+0.162347372963682i
-0.0595072259417441+0.140195715223652i
-0.0949604749074379+0.145504300413869i
-0.163202716173294+0.126162164579723i
-0.1656152067029+0.055299231786173i
-0.112921508761203+0.0645430149132822i
-0.0632828185249392+0.0636739742357419i
-0.0428178502185196+0.0791017724968117i
-0.119480204934034+0.145798469267002i
-0.14524098201291+0.116707863203503i
-0.129577963877736+0.0811637378984695i
-0.0940317930273864+0.0527970182583597i
-0.0525811019580949-0.0196308199671835i
-0.0269033848731237-0.012801003722163i
0.0219340829900293+0.0243114720478548i
-0.00843291745332501+0.0602994910576831i
-0.0444975047603325+0.0994201008585867i
-0.0524788152698016+0.0818346604114691i
-0.044758003427472+0.0509607437954023i
-0.0296257314970895+0.0320683163914374i
-0.00984009464829444+0.0471397171655041i
0.0188023847559906+0.0734097373689111i
-0.00478539572586243+0.100710647206192i
-0.0652080677011233+0.120325468156456i
-0.11168454367729+0.13917394933737i
-0.106085678504032+0.109016528997187i
-0.0832552389065561+0.0500224845282306i
-0.0908694210100166+0.0717806018960619i
-0.0740333854097574+0.0870614448183211i
-0.0216357561931976+0.0808034356525541i
-0.0782038896893678+0.11481525968218i
-0.147985515293261+0.152485987043539i
-0.147962887500408+0.0635674499163265i
-0.158090394250359+0.0227288489102078i
-0.0921019649451929+0.0476738372226255i
-0.0650455176787855-0.0194306546155467i
-0.0751971281028062+0.0369335740782994i
-0.0316967885253895+0.0629219986308754i
-0.0762620650999431+0.0542717893548808i
-0.12114557571658+0.083450119255781i
-0.0916991066469855+0.00338398439852038i
-0.0761837417074946-0.0415522101911765i
-0.0216181579949416-0.00356008631228339i
0.000888602288709868+0.0453918474258864i
-0.0288933013899514+0.0684025861174664i
-0.0313415594921257+0.121481902843095i
-0.0669062112752768+0.155681458813592i
-0.106187501168953+0.112033268276233i
-0.13079659801467+0.0880077351509166i
-0.0877516018538891+0.1018770249371i
-0.027876927691261+0.0842874391282285i
-0.0725315188578511+0.0807912383951164i
-0.0978156097748053+0.145275882292953i
-0.12559966726267+0.139912044946174i
-0.138986418208366+0.0620700789676472i
-0.13662386821498+0.0197808392086781i
-0.131254769675028-0.0140551387043459i
-0.0419835400823648+0.0100275965093618i
-0.019010480535615+0.0604357514308151i
-0.0264271980278937+0.0981982340111648i
-0.0500517960439797+0.120167053041405i
-0.068817577167856+0.0778920689678943i
-0.0700361655368315+0.047610934067685i
-0.0771880614364324+0.0352516537318145i
-0.0208850520763981+0.0780084607179574i
-0.00047901019552828+0.104347794031159i
0.0057278462977728+0.0933241545633223i
-0.0183935789542544+0.140713754420669i
-0.112212485208643+0.154886521510812i
-0.169905544553302+0.087643860649014i
-0.120736822575425+0.0213830916996269i
-0.0618271454750314+0.00752540593004974i
-0.0446858002326911+0.0224797057085188i
-0.0243705795207787+0.0492991532074998i
-0.0521197222399378+0.0765631170436489i
-0.0759678385483605+0.0883508122462607i
-0.094699883080571+0.0713452848302823i
-0.11249365941414+0.0340964328545917i
-0.0517151001013621+0.003199554292293i
-0.0054648699395081+0.0270611305241941i
0.0226412344678011+0.082396039900472i
-0.0128521333796586+0.12669476123566i
-0.0878970114846299+0.161805142360642i
-0.0965758422390654+0.135191708652141i
-0.139691380204197+0.082933166463608i
-0.137795266417036+0.0693685764464274i
-0.0988310651047497+0.0529540642775129i
-0.0588245738529663+0.0486446274494451i
-0.0483504421891228+0.0651988657259963i
-0.107157398186389+0.0826931501524915i
-0.150440900643244+0.0731460775816149i
-0.161392976125259+0.000264468792209782i
-0.141349266674397-0.021526030531528i
-0.0837063640110853+0.0150696509916629i
-0.0177707414073908-0.00863321808499867i
-0.0167644913960438+0.0213881281047714i
0.0166717988728514+0.107282866218599i
-0.00269040919201529+0.125258197681396i
-0.0877041663067133+0.0888256603303601i
-0.0896612621120338+0.0787087324814494i
-0.0633927008689978+0.0731791230960966i
-0.0620992119123906+0.0671328178451693i
-0.026989044221677+0.0994145314154891i
-0.0112623288432747+0.140745219769924i
-0.0974031508591222+0.166923818726656i
-0.126466506369418+0.108449609069081i
-0.134372512554922+0.0906064095013283i
-0.132606877394294+0.0633513204089181i
-0.0839428056348376+0.0138157723344976i
-0.0488497461123579+0.0284967308291834i
-0.0519338992527791+0.0546768209794149i
-0.0853861536334864+0.103830808112306i
-0.101543504799335+0.101961866038184i
-0.1051424729406+0.0823883118174017i
-0.0945747470176574+0.0352292130956324i
-0.0826565754345267-0.00564005391782762i
-0.022082466860326+0.0349095527994793i
0.0124045622439818+0.0833472309442033i
-0.0485436603950676+0.0940981666566487i
-0.0704916895983315+0.103806412652957i
-0.103923270315103+0.0781471532431027i
-0.145473807570707+0.0285772243736377i
-0.126430588406141+0.00572234874755193i
-0.074572561191477-0.0125818212604506i
-0.00469632995322289+0.0268853595400603i
-0.0311615931042802+0.0904356498810029i
-0.0658839157523669+0.0939110563142131i
-0.0816501815770974+0.0440224421035633i
-0.111774008980913+0.0222233197032265i
-0.059484704982594-0.0160265249568176i
-0.00326668816887701-0.0415541010562729i
0.00687527012866894+0.034689385846441i
-0.0078196269970492+0.115754936264623i
-0.013031126810542+0.141610128347212i
-0.0829479888693554+0.145940948554783i
-0.134947632480261+0.118389813536265i
-0.104832593781549+0.0458884107116584i
-0.103899993346999+0.0147492058209019i
-0.0460132476153966+0.0361587118116635i
-0.0371642669883695+0.0912723206951535i
-0.0679371473840836+0.114000609785032i
-0.0626944680052414+0.108464266211837i
-0.112829071870547+0.0710285328205736i
-0.145851239002089+0.00951733060020227i
-0.0908280924358514-0.0119499686776733i
-0.0359443054647725-0.0153064269932607i
-0.037593177445107+0.0383207482591704i
0.022375863421134+0.112502261743121i
0.0171614910547073+0.14908932135757i
-0.0944514248888433+0.136263688985138i
-0.132310245913278+0.110029647464245i
-0.117765302225839+0.0978378119600528i
-0.0672060714759953+0.0790230298433013i
-0.0297115420250136+0.0914828354397598i
-0.0497200957082824+0.133994070278809i
-0.0961624549833205+0.14687142269942i
-0.122373171046304+0.118058159246766i
-0.154349216067878+0.0904030625466871i
-0.196825014674396+0.0470173171305348i
-0.140530382746758+0.00179872951956257i
-0.0451681649429824+0.0163440224103404i
-0.0188084964379511+0.00553668781124613i
-0.0426425627665798+0.0391786458449214i
-0.0525303093908798+0.114259390016186i
-0.0778681205971746+0.0793445031421358i
-0.0796188822955083+0.00605101777954912i
-0.0441463422252762-0.0178447894627357i
-0.0127554228147177-0.00384518647748844i
0.0386425144333924+0.0450256482246819i
0.0640721790252299+0.0917491998947997i
-0.000673262311170776+0.146366688254585i
-0.0777350005250978+0.163747586445558i
-0.103344982113383+0.0798329044333113i
-0.11300826949818+0.0665102154235138i
-0.0561709760759028+0.0307112254933733i
-0.0266239164727707+0.024906070659155i
-0.0314700106726527+0.111576978469114i
-0.0676445489294302+0.138810497971254i
-0.137863942522622+0.123172066699197i
-0.160549042437643+0.0816248656699523i
-0.15174737051522+0.0477530386387496i
-0.0885387459395421+0.00303651531575437i
-0.0381079724854854+0.0134460304788471i
-0.012956633370514+0.030747250930947i
-0.0348965171681067+0.0633709432125125i
-0.0944863027626266+0.114797334608456i
-0.0776972105398647+0.0780920354533433i
-0.0742093199118022+0.0281921573345424i
-0.0720766881609394+0.00836177825364874i
-0.0206691987007377-0.0119674341950065i
0.00298260272347465+0.034404304594679i
0.0108149279380193+0.10578873026184i
-0.0202776243058339+0.132430504464828i
-0.0815306087785104+0.164807329415576i
-0.107369887606817+0.108783366302705i
-0.101156006507641+0.0602840898357048i
-0.0619763960429357+0.0627502385836325i
-0.0152078545491352+0.0518781452407635i
-0.0362878894633437+0.0827376840258339i
-0.0630653373567545+0.129558901667997i
-0.098171239409732+0.170780966455997i
-0.182287405422716+0.115083127860033i
-0.196559297323668+0.0446826607193502i
-0.102865616582612+0.0340946210777518i
-0.0317098870385655+0.0133874552629403i
-0.0123772215561055+0.0534997534402469i
-0.0122515198288529+0.115620210660072i
-0.0522239021265329+0.104808628249428i
-0.0543677622852355+0.0836255867037183i
-0.106432672722342+0.0611063578820882i
-0.087816977321535+0.0197987521648234i
0.00779688728649851+0.0206007339554694i
0.0140006824409344+0.036009545849118i
0.029752166599434+0.104510274377199i
-0.00399736999395525+0.192038150109709i
-0.0671283688440788+0.151259170079331i
-0.104350312883161+0.116077882246559i
-0.110695340363873+0.0707583160579185i
-0.108571018647797+0.00426685159193886i
-0.0482836155412271-0.00203240153965975i
0.00247230689833273+0.0227810723898157i
-0.0408392931022968+0.0786197748325927i
-0.0642332214455615+0.0813102155603534i
-0.103625006072372+0.0803787498194368i
-0.10610431814245+0.0300565889065148i
-0.0476942424486574-0.0419509980205156i
-0.00301610422438564-0.00460656917483652i
0.0569437824465434+0.0332100005938452i
0.0773346878559824+0.101216517714522i
0.0323351633302203+0.169724926476302i
-0.0409271919868785+0.141629982286661i
-0.0978324471289812+0.147343039752275i
-0.0727163872247223+0.118005591097454i
-0.0405578197724932+0.0789062871379267i
-0.0408356040309116+0.11711217413855i
-0.0530477012494872+0.14197060184278i
-0.0882407582450443+0.183884318043751i
-0.163092483290783+0.171424545445533i
-0.23291791224372+0.111154780140321i
-0.209907649007007+0.0478114640626239i
-0.164078488157602-0.000982981105006232i
-0.0899784019491398-0.0397157684974018i
-0.0445866732557856-0.0405315903172343i
-0.0865985049926478+0.0331305048271406i
-0.0744588765224071+0.0492695162963198i
-0.0740323976365692+0.0243597053692634i
-0.0723735091659753-0.0165570484216908i
-0.00933381689178565-0.0283834239194083i
0.0348779222941803-0.0116971255260075i
0.0918912931370151+0.0101362586888999i
0.0834070976231186+0.138017512179146i
-0.00629648488180985+0.221784192852901i
-0.0832951245911107+0.188237295516628i
-0.0974430145342687+0.141460462403489i
-0.0591183146581159+0.0763834698522741i
-0.0429855197510369+0.0602665586480051i
-0.0132455524216235+0.130386330575146i
-0.00687629944953861+0.1522833259398i
-0.0535684932908591+0.137811051757342i
-0.128726970675691+0.155999219915005i
-0.165552152304791+0.0751574208180588i
-0.140527301802774+0.018163136133982i
-0.101217973032553+0.020082317019267i
-0.0261620086871996-0.0108777212364454i
0.0317012259345674+0.0272475899487071i
0.0393171995357985+0.0829421957911329i
-0.0119220446801968+0.0987641054381394i
-0.0926153095350269+0.105835712524551i
-0.0700998553740078+0.0807032392029325i
-0.0314819625435107+0.0280304393529692i
-0.0394095143284515+0.026950858339791i
0.0155346748266361+0.0729811742528605i
0.0126955527673555+0.152353263516008i
-0.0515836605987889+0.164400346421619i
-0.118210277740589+0.132586818683931i
-0.166985365763972+0.123102054694527i
-0.172668666416157+0.0436296768635782i
-0.147964487747318-0.00503331299378156i
-0.0699220159564278+0.0138312796732573i
-0.0391834432976029+0.0488911909970043i
-0.0466853487392963+0.0893407077554186i
-0.0969876506084196+0.100383506785696i
-0.128544197201509+0.0551575696490198i
-0.107348164423391+0.013467010350737i
-0.0693487225115448-0.00285807437422497i
0.0170047611066293-0.0100077010839972i
0.0421936275791606+0.0699834222538343i
0.0391982941499463+0.12086420506833i
0.0109468649649037+0.130927104971895i
-0.0470358673288066+0.139431110139241i
-0.0933911727029688+0.12600210505202i
-0.0972982072125569+0.0730043393619035i
-0.0185779098511315+0.0375634655338591i
0.0133514795264999+0.100965676202014i
-0.0344652248987085+0.132543010647961i
-0.0485129043133339+0.191153452933917i
-0.114705811498065+0.204278868723911i
-0.178064134128469+0.0933580796298679i
-0.151471227847273+0.0271218107755288i
-0.13376162968116+0.0149271212111712i
-0.0485329458917504-0.00204201551248379i
0.00670138827398245+0.060845904825094i
-0.00171371791236077+0.120065545739977i
-0.0638382433636275+0.0959461114116315i
-0.0970357985394111+0.0802826473428526i
-0.0858484604643183+0.0172391806371294i
-0.0603677578740748-0.0244946945841491i
0.023164757097863+0.0174913816906428i
0.0446870278405898+0.0621363573718567i
0.0707118494721274+0.0887659724347943i
0.0060287514247055+0.17592950332025i
-0.0689809158317242+0.176468823410239i
-0.112628584850784+0.111685168133792i
-0.0831932335441407+0.0791786776916631i
-0.0237386539534961+0.0319700489643514i
-0.0468195514910133+0.0862524659523805i
0.00882242740110632+0.113552101580867i
-0.0638566294617798+0.153571864305219i
-0.11712839366618+0.166573212583286i
-0.138750622356357+0.092121307624641i
-0.205933568314401+0.0419547271134893i
-0.108124548121883-0.0142979668551139i
-0.0471616308230233+0.00295322356230316i
-0.0247819414809073+0.0591081261005437i
-0.0436767238580362+0.0945154840188334i
-0.100406991141575+0.0896181361993208i
-0.0894246114364519+0.0762410153845816i
-0.119567929932003+0.0528660859163561i
-0.0658412294981987+0.00463821787142759i
0.00757271431832032+0.00253795142983784i
0.0139284188435758+0.0218143902441621i
0.0237357491272503+0.102007563009508i
-0.033278653050826+0.131980399318476i
-0.09200202735412+0.134439102659646i
-0.131907990359924+0.136284354302122i
-0.0985802264796885+0.0364260698856913i
-0.0838406266877071+0.0219556242355969i
-0.031890855806918+0.00238267351961879i
0.0218992007493531+0.0230767333290929i
-0.0719131835014455+0.0889071773815194i
-0.055574119593409+0.105247726149433i
-0.0871838659031061+0.103809371604375i
-0.116978307512777+0.0237825887726062i
-0.0269730133818539-0.00218254263575738i
0.0403736408720591+0.0471454931750315i
0.0990903626083239+0.0768828112866353i
0.0308968894927621+0.123859448568638i
-0.012131105282228+0.196637130335237i
-0.0349811166565021+0.170281657696963i
-0.0863265266279989+0.115260842044369i
-0.0731491803038169+0.0642948981682942i
-0.057487923272461+0.0718733635959385i
-0.0211494634159767+0.127747926333994i
-0.03506265561524+0.141243233453049i
-0.0838946017138506+0.187563749657997i
-0.128857191291725+0.177755932607975i
-0.174405130506887+0.119268658182373i
-0.184714963561755+0.070010820414898i
-0.121302521675114-0.0110284498330714i
-0.0680847687840624-0.0182574296968117i
-0.041551787591635+0.0800201326255507i
-0.0254444168942834+0.10891769773827i
-0.0842683213356677+0.051460618168791i
-0.0947341266769273+0.0242800255353254i
-0.0687472655933544-0.022609408998298i
-0.0271772957711596-0.0566113195624871i
0.0104798082391577-0.0331204334222387i
0.0693479664641474+0.00661795472083666i
0.075385947792686+0.101809642063024i
-0.00799958678812545+0.119384592078906i
-0.0317002055731689+0.0922894885141091i
-0.0486159009589198+0.0651105410139712i
-0.0518949859372757+0.0448769733973447i
0.00352228671712843+0.0661964623176361i
0.0409499464015252+0.0588326515321932i
0.000443152279715517+0.108167674121954i
-0.0399865814572326+0.154316864117483i
-0.0798883430386526+0.175239998572511i
-0.129745600295481+0.107905492527086i
-0.138655952766488+0.0479208702767178i
-0.0777466985788944+0.0388699126265341i
-0.00487147919307322+0.0041455966732831i
-0.015894370184216+0.0902349394771259i
-0.0226999795606001+0.116151679198214i
-0.0595090340200383+0.128857114066816i
-0.155816928305815+0.150991089221332i
-0.14098308098995+0.0653503387522815i
-0.0891493862072854+0.00917831904715417i
-0.0503597456963415+0.0321580271684885i
0.016199577770948+0.057839107085125i
-0.012588955181914+0.075888708353857i
-0.0605275798153476+0.108059904847552i
-0.108407459690148+0.13408192750059i
-0.162084026392943+0.115041625804112i
-0.105972960372143+0.0139380753754333i
-0.0422611752623513+0.0104215123643046i
0.00335914894082674+0.0440557460421505i
0.0226376907874209+0.108516659868014i
-0.04775945145089+0.152006552478303i
-0.0927547531075466+0.0993502307233478i
-0.108482127610474+0.10527420104279i
-0.108411468321984+0.0844325496961117i
-0.0597034107843116+0.0176001307772121i
-0.000468002440852326+0.0151953455408243i
0.0255493310864662+0.0829350888547912i
-0.00160830672170487+0.106697203049686i
-0.0331270268169071+0.124935827715462i
-0.093471967329316+0.120328377908003i
-0.131401273233355+0.0812026360251149i
-0.0917649455433869+0.0587799244473412i
-0.0281329217342718+0.0329821104443784i
0.0156266502939362+0.0751600247172508i
-0.00348845266796077+0.116046946540259i
-0.0294363705338453+0.137161841145602i
-0.0960308008298233+0.155420332238751i
-0.147092747537219+0.0507528326776176i
-0.106176285648162-0.0139878080043602i
-0.0531787761254888+0.00278265992329296i
0.0171387410133527-0.0227008661866783i
0.0357860937291857+0.0353526528508935i
0.016310466203826+0.0782827370550563i
-0.0419150705025968+0.09079968363974i
-0.0907200924358609+0.0639358421382227i
-0.0829238583259469-0.00891160507855284i
-0.0318773945255405-0.0198419189976115i
0.0510015151729152-0.0364962011391509i
0.0395153230913322+0.0848963103363357i
0.0272982718602622+0.164221421909956i
-0.0188722472961046+0.162198879773815i
-0.132126754181547+0.213404004517323i
-0.108007987491051+0.116011664310844i
-0.091923593947665+0.0555898778979994i
-0.0753459635058489+0.0387534338196844i
0.000381764891821784+0.0418606884643998i
-0.0465117600037865+0.123837237126019i
-0.0614521195782984+0.149032476144585i
-0.124925092914397+0.146422385410234i
-0.167055282758483+0.0858241019989702i
-0.114760471433445+0.047006756498654i
-0.109615293640056-0.0146454032078036i
-0.0328229051497603-0.0319903869210424i
-0.0108325591145613+0.051939615210167i
-0.0502888787713583+0.0808916185944254i
-0.065100447101686+0.121123976433132i
-0.0875692448426439+0.0787059431299856i
-0.0944526922211308+0.0119619863888254i
-0.0403090157773173-0.0323524895512078i
0.0196780557827245+0.0109504655189886i
0.0426508963042747+0.0999972715795093i
0.0575381079471781+0.105821510705469i
-0.00685180245986878+0.157713138319819i
-0.0764299768744473+0.142171347434227i
-0.0931221470343264+0.109956982189179i
-0.103828011607359+0.0731203993140424i
-0.0356974539328823+0.025323981981074i
0.0106108640220604+0.0679976016756774i
-0.00767288483495952+0.108008638153337i
-0.00290035586056193+0.142849559225545i
-0.0933953261622598+0.136576805670893i
-0.173158595019777+0.0647096982588781i
-0.13604564071847+0.000990154774403327i
-0.0775643683756897-0.021861280570129i
0.00221698641541147+0.0214175886749589i
0.0306243762467031+0.0720850704066094i
0.0223106769641545+0.0924493065003921i
-0.0514476714269475+0.13534745977504i
-0.102213974303712+0.086735238980784i
-0.0562355867419896+0.0309930342854226i
-0.0313803572775767+0.0148155555632757i
0.0147900157851441+0.0212916155560229i
0.0394289036900055+0.0800882901776258i
0.00572263089016398+0.124004714026572i
-0.0568251130247838+0.173272104083173i
-0.0707278229133332+0.14836099936585i
-0.0968150567739474+0.108532377157449i
-0.0984793203013077+0.0717637031041833i
-0.0312789492011128+0.0514546443778104i
-0.0134204477618098+0.0810758102711842i
-0.0358447297692361+0.128893277806438i
-0.0197429223639418+0.167906875785575i
-0.0727424440648398+0.150681703535456i
-0.206605390094763+0.111618634867293i
-0.136397642014586+0.0405105111618682i
-0.0734510404446669-0.0266106205670193i
-0.0721612034209745-0.015539509022804i
-0.0307664238560792+0.028478516190583i
-0.0570808798725416+0.0735311215066151i
-0.0619387290013112+0.107008306679389i
-0.0968305918865959+0.0610910577813149i
-0.12810952731735+0.0228337466247501i
-0.0916826484916095-0.0102429580039237i
-0.0159285660700289-0.0502631233135607i
0.0378636190041514+0.0324501724363009i
0.0298691501738339+0.112861684166068i
-0.00682768594200802+0.129810350951327i
-0.0724091720060544+0.149092691371929i
-0.0889933505320074+0.0972161522195337i
-0.0781450849351776+0.0224729940170523i
-0.0152458076154736+0.0229964259322483i
0.0468784775268911+0.0644145229752673i
0.0285583841062866+0.118920984762558i
-0.00420324935391965+0.148870876408105i
-0.0683257304468244+0.137095170684345i
-0.100216340227455+0.135869585201396i
-0.0987684245521264+0.0952788214867995i
-0.0528780257361049+0.0365395361986945i
0.00847870858208073+0.0414441090054165i
0.0150491693421779+0.0749417156574785i
0.0019331796103204+0.153358615616388i
-0.0584330397060993+0.174605563399414i
-0.104245362334462+0.136229903702297i
-0.139498364583796+0.0969850291472165i
-0.132431529265039-0.0172624278501182i
-0.0322021503719566-0.0109893346864458i
-0.00372610465879508+0.0372930946099652i
-0.0202680468324571+0.0747982443668682i
-0.0569328092987382+0.149474942063445i
-0.117345102476171+0.108537101054522i
-0.117187255372093+0.0886690519242543i
-0.10139995949935+0.0186306477934365i
-0.0784083280030992-0.0342637151986322i
-0.0071106128588601+0.0222358958712201i
0.0245959741925326+0.0432581242904225i
-0.0078926329126827+0.0957625645613877i
-0.0507181438055644+0.11817515955745i
-0.0583191305507219+0.0850565743132033i
-0.0769006464500538+0.0353735992140582i
-0.0709068675636218-0.0182924300276204i
0.0370821744977844+0.00393418023569538i
0.0395908738037818+0.0827792118963094i
0.0170924972988622+0.114958327592348i
-0.0170522232555562+0.151969038625903i
-0.109156983332537+0.147534671430269i
-0.134393526337601+0.087337250604118i
-0.0877197818084115+0.0608202414249759i
-0.018537439697261+0.015440417877665i
0.000780043187829504+0.0609533002710182i
0.0127603117848461+0.114556546213142i
-0.0458648628335916+0.137135509984362i
-0.121426890452652+0.145804595416383i
-0.136125622282217+0.0713592103943227i
-0.135171565268202+0.0472145783523809i
-0.0811240288243778+0.0165740242739754i
-0.000204040929466446+0.0143707205625873i
0.0320419072961152+0.0825729249230515i
-0.0109842668603468+0.103703818434638i
-0.062589200324617+0.115703188494809i
-0.051029708375854+0.125810173299938i
-0.0634683057178683+0.0940007833025969i
-0.0587530172283675+0.023745793904528i
0.0310130733275446+0.0220473602841568i
0.0680248259075512+0.060638646335334i
0.0223861373648543+0.0987438170183131i
-0.0244973538460085+0.179753351488041i
-0.0600321964774844+0.191345162164742i
-0.121502445911353+0.124509233520078i
-0.108954504849436+0.0941560108465715i
-0.0210403952407501+0.0857999813440828i
0.00337912349250649+0.0544808548887747i
0.00300904737638681+0.0875136595884825i
-0.0508801230318805+0.144280383171595i
-0.133499175333572+0.139430300743406i
-0.146127314913176+0.114300023352615i
-0.127138218894375+0.0533204038864974i
-0.0780315657754176+0.00347730612072846i
-0.0451667797096869-0.00401523788950023i
-0.00835724996986439+0.0182951842405992i
-0.00159676790644503+0.0960531649795081i
-0.0593607458753272+0.0938934685159426i
-0.0652583566749981+0.0449136865738701i
-0.0599979666284041+0.0427934425237802i
-0.0418106308796165-0.0012736957921616i
0.0238377002891938-0.0547628549339526i
0.0359334854210007-0.0168463268790729i
0.0322647478006458+0.0752399950990769i
-0.000392720129791139+0.117650823292061i
-0.0442674587767427+0.118406797612734i
-0.0634977506829399+0.0881796051976925i
-0.0712795983777107+0.0288461411859276i
-0.00885148785265159+0.0126904562796443i
0.0295902011442131+0.0318668202180197i
0.0231044774751955+0.0601192048038041i
-0.0330718575223994+0.145674717290895i
-0.0807997595141146+0.157117619612363i
-0.0768563216163982+0.0847203568634959i
-0.119255222674457+0.0349313899484094i
-0.101740277224193-0.0096842033200691i
-0.0246794694993016+0.0307996658072659i
-0.0131104429266313+0.0556573852190352i
0.0162597924180395+0.103244613048457i
-0.0333882959153224+0.178887993300098i
-0.093767909287088+0.116614010770883i
-0.0660520598853102+0.0587189641210981i
-0.0555820769440822+0.0373160851177743i
0.00703392767887131+0.049579956924589i
0.0435510426524848+0.092365762303539i
0.035563741665041+0.147199750873239i
-0.0204813605113962+0.188876926208956i
-0.0769252168311538+0.17857126221672i
-0.130035386271339+0.135970236614599i
-0.153377535378511+0.0843362107397809i
-0.0780195115017333+0.0407108778905913i
-0.0446431254656443+0.0301927866240655i
-0.0373334275882048+0.114196750408091i
-0.0355256528127408+0.137800664592969i
-0.0820901962607665+0.112352450693265i
-0.155638441853721+0.075721893529493i
-0.151225919343504+0.00729067083490378i
-0.094967215885553-0.0218966496990359i
-0.0339600566871701-0.0294464825413742i
0.0446513791408351+0.0426812364102285i
0.0336008432619378+0.0691252779231345i
-0.0184786041805232+0.0663859936633491i
-0.0692920488403215+0.0672431745263856i
-0.0930921624257971+0.0398717598984227i
-0.0154965938370511+0.0202133151110442i
0.0172578196952426-0.0140602312666818i
0.0243506968624205+0.0510979647876758i
0.050373427488493+0.0985329562900251i
0.028388514560754+0.110770512243625i
-0.0424445665740907+0.15762750580594i
-0.0903255326363654+0.11519987871891i
-0.0489464483045751+0.0546524832154845i
-0.0304315676997738+0.0376239348291508i
-0.00308687851093232+0.0536317243015929i
0.03798624183514+0.0971559667787247i
0.00180994177626558+0.113502050905401i
-0.0694202557453387+0.152534457366242i
-0.0911371733634594+0.14345111642212i
-0.0974102018207259+0.07274123273849i
-0.0492408232784332+0.0357174110894012i
0.0176163011470172+0.0384861265772699i
0.000215342611281589+0.0680658929597531i
0.00814928276681493+0.0984506683594352i
-0.0366957015275163+0.138215313604109i
-0.0997855657441507+0.120404995999332i
-0.0961716512733801+0.071247736232142i
-0.107602658474204-0.00158335123356164i
-0.0443101760740255-0.000444680545855854i
-0.00778992573361951+0.0657211085275813i
-0.00431615237860365+0.090152522766445i
-0.0111115832617156+0.155320095644223i
-0.0740440916738311+0.13562897889794i
-0.095442271943701+0.0831395911971843i
-0.10251182209216+0.0416571227313181i
-0.0382098699398788-0.019077610959851i
0.00788302963084654-0.0308683286893076i
0.0200077167385704+0.0360584869936525i
0.0457391855007435+0.101672394032438i
-0.00866948977046087+0.116530156097832i
-0.0497896406784609+0.137581536927912i
-0.0920939924126169+0.059260900519036i
-0.0602250485463606+0.0368140788661805i
0.0467214508016935+0.0426273719366256i
0.0583290643066964+0.0248844888340412i
0.0491034739626084+0.10573906239539i
-0.00810223623024449+0.146196985053566i
-0.0679759905849175+0.123668143342412i
-0.0836000231773465+0.0877163199231725i
-0.0793400629513168+0.0637897037841767i
-0.0279599818354767+0.0403729290607425i
0.0139859709958862+0.0234034369546869i
0.00818970525503177+0.0760583323949856i
-0.0473050952445038+0.114199837455502i
-0.0907017008761563+0.114526637326557i
-0.106618681623376+0.101315869059907i
-0.11402237986716+0.0174143180822066i
-0.0748548498106175-0.0103128145773659i
-0.00504031200792418+0.0112261514538577i
0.0331546775982813+0.0429992588484143i
0.0270254207638194+0.0991920340783301i
-0.0167459144274296+0.0974510793094283i
-0.0547794042220955+0.0772406737079288i
-0.0700134349074276+0.0434425837994751i
-0.0479587335296541+0.000441058831420784i
-0.0110509759188047+0.0295828554866072i
0.0587317314471801+0.0568633607605025i
0.0698042333611496+0.102889544717148i
-0.0150789769273721+0.205335164093502i
-0.0700800916648086+0.163030947481654i
-0.113118030545178+0.10312557427671i
-0.0719131404339561+0.0789945054953113i
-0.0253903393912027+0.0272412210655104i
-0.0278084393591849+0.0775985070887562i
0.0204567354607354+0.131542134469652i
0.00510852683054441+0.109344404462749i
-0.108805013827483+0.118735590842487i
-0.141630128128625+0.124823854336451i
-0.107943534413288+0.0564680777533356i
-0.106573271582648+0.00099854649764031i
-0.0466605863440157-0.0144087311305078i
0.021957853730016+0.0128559531700616i
0.000327140513326791+0.0504953656077724i
-0.0306397709743649+0.0809313768561132i
-0.0791608621636509+0.0625822533400818i
-0.111756424572766+0.0185258544692433i
-0.0590512093078687+0.0319990560257903i
0.00441248059789505+0.0243843358194001i
0.0623060715514167+0.0149766449179341i
0.0551753569558902+0.0813101874866958i
0.0193854679966865+0.145641310820744i
-0.0156246955973822+0.16331049834608i
-0.0836648076760005+0.125437599299646i
-0.0741738099990838+0.079654783389231i
-0.0340741744379512+0.0638471592795302i
-0.00051259928221658+0.0550968801576188i
0.0211231891328455+0.106556029961959i
0.00313187572479527+0.158552291323696i
-0.051181450052401+0.141168085425087i
-0.100588432047644+0.0826164989795228i
-0.10841304328719+0.0745792573634702i
-0.0955856498659045+0.0590086547989501i
-0.0164255161298105+0.0167163909741326i
0.00531807693893017+0.0247557598059586i
-0.0260698246693501+0.0752946158299296i
-0.0272824556699465+0.136499133927305i
-0.0856438788078475+0.0938489457536365i
-0.113679915302413+0.0294179490899323i
-0.0639092866809837+0.0162234809399354i
-0.0216841592856659+0.0290042768289918i
0.0264064568656627+0.0454694231902355i
0.0228807550208842+0.069110340882506i
-0.0232063144134594+0.110455639691326i
-0.0431237528999718+0.115364059605011i
-0.0848453810250025+0.110026833592906i
-0.0901118207450417+0.0597376021591781i
-0.0435976392797069+0.0166985372291267i
0.00330433041245143+0.0235142046565932i
0.0169216244150834+0.0442284506187708i
-0.00928076854852441+0.106818674077258i
-0.0186048711904935+0.130374383800931i
-0.0823293391990024+0.102695321070642i
-0.107510617486994+0.0618343844740633i
-0.0468866863010525+0.00191951337463708i
-0.0168536779152528-0.0162305030190144i
0.0116061650417541+0.00858995866459694i
0.0193965267499753+0.0659038311429678i
0.0327630187899076+0.14348748058249i
-0.0269492460222058+0.108120048285378i
-0.0776496462231124+0.0514415892840449i
-0.0373503124430963+0.0501623903436551i
-0.00629425334607479-0.0153906672191538i
0.0226959420585561+0.0197058783387744i
0.0301420958046384+0.11404970045375i
0.00667203756748147+0.113987638758129i
-0.0648806180745477+0.134698755340825i
-0.101857467526906+0.123406568166772i
-0.0991002469845682+0.0664059844083529i
-0.0450299425683476+0.0344850859860701i
0.0202538560244573+0.0541788036685024i
0.0112044304741592+0.0812980572441839i
-0.00487305891237978+0.115573140303151i
-0.0367618970577155+0.156891102326092i
-0.0842478952732421+0.124915839628618i
-0.0971489249761327+0.0780748011578951i
-0.0583894836229779+0.0373143128755827i
-0.0177461178233591+0.00178102309383331i
0.0135543843627511+0.0227584235201789i
0.0326565760273727+0.0896414037614408i
-0.00415004326914617+0.132753539753475i
-0.0599440384622728+0.110887927756771i
-0.0784492017182364+0.102585159073469i
-0.0541890661234531+0.0893746113540954i
-0.0242413083551541+0.0262115730817042i
-0.0089014979678686+0.0477195957925289i
0.00438560645757886+0.081537029185351i
0.00913275353298454+0.113579072302341i
-0.0277215342805816+0.130481902044676i
-0.0909576699326683+0.118877222453945i
-0.0732494275187734+0.120639762751701i
-0.070356292678362+0.0332628054753985i
-0.0506768811572769+0.0402840946249283i
0.018375902733078+0.0626989504187319i
-0.0137630523752709+0.104217914093975i
-0.047129485491784+0.155736127154744i
-0.0823381347136588+0.0963219520571549i
-0.085937500386616+0.0724891643988554i
-0.0459925685496021+0.0119042230856143i
-0.0242535926468638-0.00484431951243777i
0.0352678725775291+0.00516595065580795i
0.0696710785279791+0.040968424304563i
0.0370963033073439+0.0818318018731417i
0.00730199951834437+0.0667915902545312i
-0.0319178139365829+0.0877582635534696i
-0.0604058963520826+0.0629515337191417i
-0.00756972888636246+0.0287684444559871i
0.0309284606119296+0.0672851729973383i
0.00295835537654855+0.1281886702008i
0.000289663078849801+0.122809582731481i
-0.0398057848148853+0.121356920227106i
-0.134862428082883+0.139194011960004i
-0.111478406516893+0.0690715250617522i
-0.081069034251306+0.0440569897855229i
-0.0868273855331414+0.0426637293824848i
-0.0291793973630922+0.0556370680013174i
-0.0099248106615077+0.125845356493599i
-0.0459186686079563+0.103639833883066i
-0.0925877340881157+0.0947846409049823i
-0.115959831849714+0.059702553418675i
-0.0946162265219807+0.00418084449446309i
-0.0111862347973299+0.0155414835888126i
0.0452488514527359+0.0111471803674174i
0.0203572163997875+0.0665411654372083i
-0.0166024068665771+0.132997055653612i
-0.0571725956917524+0.13149821539863i
-0.0688170565981318+0.0888771687953316i
-0.0684778443263272+0.0650353887426039i
-0.0765976437292832+0.0625328414067339i
-0.0169125696319742+0.0440307457550439i
0.00889189759023708+0.0586869215986314i
-0.0208684809809558+0.114801346008053i
-0.0394663934390638+0.132981555756056i
-0.108391472338537+0.115271450630365i
-0.119551942967252+0.0496218051522396i
-0.062850647416713-0.0144277662250114i
-0.0441603300187214+0.0129555483466591i
0.00516156041592244+0.0350630994043494i
0.0334189171446227+0.0700748226191472i
-0.0212600490543644+0.130683963202369i
-0.0388949904251485+0.101057437723456i
-0.0505788043186935+0.0439112115849614i
-0.034436833279379-0.00103471455388654i
0.0147899484497936+0.0310348775982462i
0.0244670198726842+0.08180041096679i
0.0410219219554831+0.0539862132819241i
0.0154670147936434+0.147437038958115i
-0.0478686051912672+0.181795884957006i
-0.0712211909418777+0.114879312541132i
-0.0879090868588034+0.0744070044490343i
-0.0927177337528997+0.0447120791543389i
-0.038245615284589+0.0641350113922035i
-0.00524895397931181+0.0741208020275123i
-0.0169025793054877+0.0947258611898419i
-0.0395920754235631+0.0805408701431602i
-0.0667975297338641+0.077861852932132i
-0.085522933435442+0.0504917581213335i
-0.0660553323827869+0.0103358773588998i
-0.00113322958890918+0.013222781572366i
0.0109554004896645+0.0198754805216135i
0.00409747431532932+0.060693519810009i
-0.00798138037953577+0.0682232527107384i
-0.0378761545219991+0.0920542795625886i
-0.0794651711822255+0.10997546730085i
-0.0691304292237639+0.0512491408651306i
0.00775480724175851+0.0117523568122454i
0.0367640125743355+0.0886375970435135i
0.0260841776657424+0.107459724116243i
-0.0397647737133122+0.109508959291708i
-0.0773365724879129+0.135692946265611i
-0.109309165547421+0.08605975566459i
-0.143970777586958+0.0800093567083502i
-0.0651284312059902+0.00889039493185601i
-0.0162221872246669+0.00352786726840709i
-0.0156891224086735+0.0819371012176947i
0.00956226073453519+0.109349135343391i
-0.0219123425243181+0.104153037205772i
-0.0387465088263943+0.087765990666936i
-0.0544232590909493+0.061313794748773i
-0.086607521407708+0.0206362439503728i
-0.0069587819914972+0.00968628556442567i
0.0247766096504175+0.020571131304224i
0.0147345555253831+0.0492834294332161i
0.013850354276023+0.0780705762327988i
-0.0462503634025156+0.119364482255138i
-0.06354039043499+0.102762114597959i
-0.0247614209195425+0.0613972688372223i
0.00930171902421396+0.0340148940579i
0.0118418886123175+0.0280066899020635i
0.00757560916757471+0.0614492096148323i
0.00631824887798619+0.108112957688328i
-0.0134881436501748+0.124781945679641i
-0.0664848750054251+0.107768693437223i
-0.0892162449648159+0.0802547527874872i
-0.0599748981069655+0.043812512938571i
-0.0125674438919117+0.0236385478371924i
-0.0161458492082304+0.0221728747554777i
-0.00904144248195318+0.0755411065221483i
-0.00575936954466387+0.109076557445115i
-0.0432032419077832+0.0750908310209926i
-0.070272085639493+0.0418929154899283i
-0.0993313513647839+0.00314407601082339i
-0.0158035835262724-0.0165754490683044i
0.0239933349250812+0.0341352225107536i
-0.0217936670137845+0.070006273856346i
-0.00713597046253658+0.0962588510069307i
-0.0203802924953865+0.136738679566288i
-0.0525560681452624+0.0840352451698782i
-0.0467205428747313+0.0320245855126352i
-0.0108348062648579+0.0416061452928057i
0.020871786198414+0.0359937872653497i
0.00979497533742639+0.053081334452746i
-0.0206061288944708+0.102443478315845i
-0.0321498127713562+0.134659005517931i
-0.066749795871101+0.104163343575397i
-0.106901495829203+0.0433998714729516i
-0.107462619952556+0.0251093120590107i
-0.0311498009193127+0.0264823340572561i
0.0173506225825865+0.0500411548675557i
-0.00387883175231297+0.0902205781305028i
0.000227702756209319+0.0951711675148481i
-0.0515932431269343+0.0720410264516401i
-0.0492008744901598+0.0459890322135864i
-0.0262888142985866+0.0529639317823741i
-0.00796076669460325+0.0473867102228621i
0.0370056816192901+0.00874281183474502i
0.0381004668627462+0.0842001792770166i
0.0571751744144314+0.139691593577392i
0.0283376711457813+0.120144466498965i
-0.032218231894341+0.152061853261959i
-0.0693538723853664+0.0741640620855796i
-0.0580594048063678+0.0264114159846275i
-0.0427266177791882+0.0500133784515546i
0.00690169052898359+0.0725760132296219i
0.0196367579565277+0.124882581498365i
-0.063431256766625+0.0987596151329177i
-0.0587264057363498+0.0836728590754581i
-0.0588139318101047+0.0628515627982791i
-0.0555679544151807+0.00665091581594254i
0.0121557743724646-0.00619182307469331i
0.0292150648782835+0.0411439207453903i
-0.00676136521615414+0.0734188163870371i
-0.0142430083140957+0.067475124981913i
-0.0179578565841326+0.0988622115008307i
-0.0374553980247449+0.0884585616237154i
-0.0667438289436684+0.0502801362605676i
-0.0606625090487141+0.0559381856329734i
0.0143905110311603+0.047822790206496i
-0.0246817400317205+0.0758635104268246i
-0.0200595638191341+0.109055583065699i
-0.0353618758133521+0.123160927977804i
-0.0861435098795009+0.0952057180795456i
-0.0508070678298763+0.0289363179800852i
-0.0889011187264463+0.0131522742298389i
-0.0273741311493355-0.00477838046140672i
0.0173787578508087+0.050576553295262i
0.0148974022259479+0.0573611663633388i
0.0159084327943846+0.0649683503803622i
-0.0166687146668144+0.148037792595866i
-0.0110691216303518+0.0863665585060229i
-0.0225627797745301+0.0299167192266997i
0.026358933008847+0.047400859724864i
0.0344936964067548+0.0936730653477655i
0.00673832554538696+0.115832476242734i
0.0121571296380718+0.139514181009301i
-0.0458102280065777+0.137460300600385i
-0.059111017084223+0.0744828783250953i
-0.0786403275286964+0.0674498431371439i
-0.0799736961650517+0.0389582945897547i
-0.0301545155682061+0.0254261020706835i
-0.0173170743033857+0.0408795753324147i
-0.00206565374347338+0.050863096441489i
-0.0436791876788453+0.0649517390168186i
-0.0643089971296285+0.0579619452044293i
-0.0529858652346932+0.0288817618823384i
-0.0237404900476415-0.00438446653529943i
0.0379001304942837+0.0010891166411971i
0.0326749488602753+0.0327283961335246i
0.0341426216951903+0.0761284207961787i
0.0500464175769884+0.0900820847123704i
-0.0116466526531078+0.120483734691203i
-0.0564745599447525+0.124398194089156i
-0.0334076166928514+0.0572639005873362i
-0.0150834294597598+0.0568552838725882i
-0.00682888612327619+0.0927407414531042i
-0.0181015414530325+0.10829744204463i
-0.058651457454459+0.111473352365689i
-0.06229003114686+0.115459165221361i
-0.0412052353572617+0.0747192896811827i
-0.0711984442621442-0.00394800796917438i
-0.0740692929171135+0.00789469492477489i
-0.0205474237106612+0.018635536555268i
0.000513640314864059+0.0189454190423352i
0.00313410057028467+0.045111577592938i
-0.013097933432362+0.0655309376571335i
-0.0600224043761961+0.0930235844677785i
-0.0356261103998367+0.0336880500551214i
0.0145307680998463+0.0104640909794199i
0.00678415456005843+0.0370496996974727i
0.0168934742926325+0.0754910788412198i
0.0079252025039905+0.128981894601404i
3.13916184367891e-05+0.101412918133544i
0.0216797725195967+0.099440536550794i
-0.0484359487820036+0.102933120007595i
-0.0703403115761965+0.0836807502265467i
-0.00720684840875706+0.0730461600394811i
-4.02784467785185e-05+0.0492476652299463i
0.0267395661829905+0.0795383799340597i
0.00232218796062141+0.103418871225409i
-0.0306542880780086+0.106172094363242i
-0.0476536185390575+0.0912344918468546i
-0.0902440062772302+0.0434149884265174i
-0.0112343887121331+0.0620805436914043i
0.0340436967909973+0.0503128416063145i
0.0455850363179463+0.0433849875974181i
0.0251407613548598+0.0842000726232625i
-0.0392703045874422+0.0789037902472323i
-0.0342741589784197+0.0797235679428894i
-0.0364995042398567+0.0834564762250817i
-0.0115091775702849+0.0623376971233765i
-0.00511440249464251+0.0416552040627844i
0.0188719293129916+0.0446856843758756i
0.0384153086678521+0.0858661982550679i
0.0130424119665372+0.097083843585894i
-0.0158902357367474+0.079762166575598i
-0.0516432884691518+0.113711796610965i
-0.0506405471788835+0.105710264299347i
-0.030621949760745+0.0556769419207735i
0.0110697718873002+0.0584195371281891i
-0.0111849662189826+0.0856261260669541i
-0.0335816618966515+0.0709796005008723i
-0.0358526635195597+0.079300029774738i
-0.0565791489473259+0.0613344453637508i
-0.0467629773924175+0.0159413276932668i
-0.0423865457583634+0.0303002579353547i
-0.0194935005592058+0.0227732832348781i
0.0283539646156592+0.0657626508803954i
0.0232434209776838+0.0630401575696877i
-0.034167367092073+0.0363666936962002i
-0.0225826046803228+0.0691717750854153i
-0.0137490204262629+0.0428540718299177i
-0.0238873708013989+0.0648909400982093i
-0.00554643807598661+0.104203908528773i
-0.00307491799822185+0.0862931834430363i
-0.00349391390307647+0.1040815222754i
0.00239864948182689+0.119169316685514i
-0.0179347381017363+0.0900546110379149i
-0.0602271305911728+0.094878150842519i
-0.0565986540723019+0.0754912488544901i
-0.0471106157576465+0.0414342604188085i
-0.0340653100015025+0.0512247224404197i
-0.00548926912892012+0.0616427120885812i
-0.019794346891802+0.0552100902375287i
-0.0461514635374169+0.0480557555761561i
-0.0389574046247252+0.0462512981955304i
-0.0191359732712223+0.0230169763576248i
0.00586286578608093+0.0227799472974465i
0.015666115467147+0.021589695347365i
0.0135322066180986+0.062565356128138i
0.0466332563455329+0.108894995360104i
0.0297769843484492+0.0982901291987615i
-0.0241069329419201+0.110246005047872i
-0.025399523189523+0.115976689135719i
-0.0516593972419357+0.0852711819275628i
-0.0350565637640206+0.0642219160005009i
-0.0148286306875968+0.122998387682235i
-0.0588429649227505+0.118660255353285i
-0.0420104722776066+0.0743429986479023i
-0.077758055930324+0.0857526489901086i
-0.0962291508456569+0.0712747006670256i
-0.0443636495387735+0.0237533984393503i
-0.0475842527312251-0.0136304772342704i
-0.0374797451913209-0.0142520114731232i
-0.00483522498810188+0.00618101544358187i
0.0338263346937441+0.0540273544481233i
-0.00563271602342661+0.0609919915489931i
0.00891079907089586+0.0668265527384515i
0.035166372089617+0.0554037947414748i
0.0438071218435208+0.0635026740681398i
0.0763038619114896+0.0942261840641695i
0.0271615614834473+0.0956286437850852i
0.0163857131112593+0.13395046856005i
-0.014538149739912+0.152575091562857i
-0.040520909956605+0.14147600255303i
-0.0722206113778823+0.114363009987146i
-0.0878851674660374+0.0939902106808887i
-0.0661685352446785+0.0734029751248172i
-0.0581282776436141+0.0683471080646888i
-0.0139137808925925+0.0774743657686241i
-0.0300039722861579+0.0953776699673172i
-0.102739137894768+0.0557552702136074i
-0.0791247741549673+0.00470657148046657i
-0.0356841696313297+0.0275809287020893i
-0.00182433726358341+0.00697733080825947i
0.0414578553745968+0.0112178380203356i
0.0296484294472795+0.0470405094674075i
0.0462822245812745+0.0678812928769999i
0.0291556352864338+0.103517858017339i
0.0108514458026818+0.096688702239823i
0.000926774255299671+0.0927094445934953i
-0.0263628279148478+0.117414539237119i
0.00333663844703628+0.0690821997991459i
-0.0308044109598565+0.0774136678697911i
-0.037529575601013+0.115708400754546i
-0.0192093594957998+0.0787945953159309i
-0.0591086478271883+0.0893585648028625i
-0.0649352110198968+0.0556016422534499i
-0.0590545799704024+0.0356195651897724i
-0.0399271333921235+0.0525318152014208i
-0.0198963982514356+0.0172598099670651i
0.013412742299597+0.0424780494850938i
0.0232040600353093+0.0739876928176038i
0.0159406818364657+0.0469324948926246i
0.00590573202561067+0.0444804950340621i
-0.037732447013497+0.0530742677451161i
-0.0338284261053183+0.0541795200695098i
-0.00128756011872528+0.0606311696645883i
-0.0049848601054786+0.0424649312779088i
-0.00955121947463166+0.0630517989321424i
-0.0122100350941933+0.0879154755176695i
-0.0424045261517213+0.094685877391642i
-0.0621068514012218+0.107290810629236i
-0.0403525252108931+0.0586069454820914i
-0.0494402557634037+0.0455348288788686i
-0.0501678518475541+0.056339861991213i
-0.0274234055486771+0.043281377424014i
-0.043019096772916+0.0728690529804145i
-0.03221168498422+0.0662440025484473i
-0.0411009067576729+0.0389758378149526i
-0.0407737421287573+0.0314284223841401i
-0.00710044601594237+0.0462635097204374i
-0.0112466921510881+0.0849047554092405i
0.00434401848185152+0.0373067228859363i
0.00911265803115531+0.0537558192805259i
0.00664501304977646+0.0842817084063917i
0.0077557465845901+0.0467515014668073i
-0.0415929042293386+0.0774453101141326i
-0.0338101645134746+0.0466533236341821i
-0.0101332632237995+0.0516289868010085i
-0.0359818767240398+0.0603932794174165i
-0.0271993763956927+0.0451733381268907i
-0.0235908842654968+0.0841639442108855i
-0.038841263371449+0.0987405152652831i
-0.073785524119149+0.101337439489642i
-0.0453463215169412+0.0808052139432882i
0.0212625410512542+0.0519409139169249i
0.00206891466969091+0.0450689096527863i
-0.0117525819693453+0.0844569906233677i
-0.0101675843513757+0.0815369602240102i
-0.0301301711564338+0.0951332431552463i
-0.0654645046840355+0.066216450258791i
-0.057663217689948+0.0141730081017235i
-0.035655260879123+0.044204858245093i
-0.040394990978197+0.0266831951292827i
-0.0424486141970325+0.0418831798084095i
-0.0336977899393962+0.0841343084155843i
-0.0249850787494737+0.0499586095939056i
-0.033273524542762+0.0453771475780779i
-0.0204225785624796+0.0563178065466059i
-0.00236016543978863-0.000930697349398379i
0.00963092580561963+0.0346653474749707i
0.0104432626873601+0.0686359247126436i
0.0188320250503772+0.0470502069668397i
0.00830311056332274+0.0894921567335693i
0.00957925745814995+0.100655836518079i
-0.022242285373963+0.0724312823735217i
-0.0595155240792215+0.0916407405881735i
-0.0271685315642565+0.105207686681112i
-0.0405951228528976+0.058502332722658i
-0.0181886768193664+0.0641245683908612i
-0.010801224623634+0.0817437237787639i
-0.0418812781388772+0.0523392431834275i
-0.0490014262431489+0.0748561579161696i
-0.0510129916691264+0.0613001138979776i
-0.0267702628539312+0.0202929815634201i
0.0144463638116285+0.0571622119415662i
0.0444076126547632+0.044107610312981i
0.022340731158562+0.0474393135355574i
-0.0101239049739328+0.0798781949493519i
-0.0196476713726207+0.0810109988979452i
-0.00840609436951475+0.0696444583495134i
-0.016119233123507+0.0635725300281587i
-0.0118986053705701+0.10046593862788i
-0.0151092534755683+0.0723716130252166i
-0.0447174304432592+0.0772703159321542i
-0.0316806406558401+0.091800792539649i
-0.0302166788952917+0.0574890655881674i
-0.0698940609034583+0.0411972502950859i
-0.0871794657034679+0.0312380452232592i
-0.0266162273601248+0.0487596869806149i
0.0112009271114565+0.0212396775408315i
0.000912246030700774+0.0180696014111272i
0.0324190780363097+0.0242332968121413i
0.0365271913641361+0.0078172624736979i
0.00604423495107571+0.0339344708870006i
0.0215509540317696+0.0453264110926481i
0.0341854153690421+0.0306374830942512i
0.0241223062730554+0.0414187435303334i
0.0117877330751243+0.0754597481581228i
-0.00909135361363134+0.097277613073824i
0.0151689382348671+0.103638042848822i
-0.00637279785749837+0.095883228959316i
-0.0392549967421554+0.0866883296100331i
-0.0469810510767854+0.0689416345961339i
-0.0459042058253274+0.0694358244239933i
-0.0215126458423438+0.0249497420867717i
-0.0421081901320565+0.0189916642622444i
-0.0480363348072819+0.056616838816495i
-0.0496765145528729+0.0422953828604579i
-0.0401479268280759+0.0659206234079176i
-0.00836181494279724+0.038433895469433i
0.00599460876068564+0.0283906139258035i
0.00342236689472557+0.0382543200518839i
0.00836927825770595+0.0550924211520849i
-0.0120558706442544+0.0664784841991504i
0.0164712445750375+0.0633535595031906i
0.0468758569940043+0.111221517517147i
0.00676891376542184+0.0497074002270787i
-0.00602442761634606+0.0298325863203519i
-0.00239961070073633+0.0701185576722316i
-0.0109485364829413+0.0627630400151219i
-0.0309489461354055+0.0804522515757216i
-0.0160559716069955+0.0824696211921875i
-0.0222307730188466+0.0553347059572774i
-0.0256467616761845+0.04711226960254i
-0.0245906598581387+0.0515122291450547i
-0.0232710526722045+0.0366067365852722i
0.0124609929178797+0.0552107147022944i
0.0378437765539187+0.0599058688897257i
0.0202247384358383+0.0446076409835382i
-0.00417084851860392+0.0827063905114879i
-0.00396660582470694+0.100413026839314i
0.00016737286328076+0.085427075286924i
0.0146581724098627+0.0715067290306403i
-0.0048590177724756+0.0770701934723141i
-0.0339625950278075+0.0893695858817494i
-0.0216237044877018+0.0736408359726875i
-0.0320967879275046+0.0748239887447074i
-0.0519769847430043+0.0500403474800157i
-0.0399959169762748+0.000813002579806087i
-0.0140601104707177+0.0183466038617913i
-0.000404093745638658+0.0331005919279914i
-0.029956761192173+0.0262955467371092i
-0.0290713610119118+0.0528177821549384i
0.00349023667361821+0.0224509501342491i
0.0281324871856491+0.0147891780055077i
0.00472434270550495+0.0757585289450667i
-0.0068442074241701+0.0831816863427896i
-0.00209540241874107+0.0705247438744999i
-0.0182480159958151+0.0704439148602531i
-0.0201358137854386+0.071924331323399i
-0.0179902142917846+0.0954312375964227i
-0.0300714702813748+0.0873019852683871i
-0.0305824575708145+0.0585743603723955i
-0.0116762429131618+0.0466384538098003i
-0.0212047198730885+0.0315449689193261i
-0.0100877167425266+0.0556284693681242i
-0.0180812561015221+0.0482612612960861i
-0.00494908264955765+0.0350301562375091i
-0.000804099502438161+0.0439357279110242i
0.0141821099245594+0.0458187709365325i
0.0239761194181833+0.0854201794595178i
-0.011846192828781+0.0935564115626722i
0.0337223577032314+0.0803403714112634i
0.0197705833928495+0.0938331968291081i
0.00734997311569775+0.0811811294494233i
0.024965232302991+0.0795040340205388i
0.0125107189676288+0.0657067299750712i
0.0111199908236742+0.0678038631953701i
-0.0158615088437146+0.104871588142134i
-0.0218035656465221+0.0815601623724464i
-0.0490373519046361+0.0748774194636869i
-0.047678384855386+0.0495474382299314i
-0.0501908871695337+0.0430199719466209i
-0.060601232929211+0.0491879402260573i
-0.0165254825963055+0.0484692613643761i
-0.0214107962229681+0.0424279936550125i
-0.00836674093869453+0.0218859327097079i
0.0225195415248885+0.0319768107428495i
0.0168265753396209+0.0560525294254758i
0.0104231965869315+0.0620940664574129i
0.013506837524675+0.0168972878475522i
0.0441350864033444+0.0786250661774632i
0.0239442534940161+0.0926194111238108i
0.0111807376720854+0.0678984450033576i
0.0400542431217143+0.0987340465817135i
-0.00327147064208721+0.0662456893984009i
-0.0304233655001941+0.0904417225022105i
-0.0432089773639551+0.0806521288014348i
-0.0569349086350052+0.0599536982555955i
-0.0318542692056422+0.0771378050798301i
-0.0112135311840399+0.0550794103895912i
-0.0210727857844249+0.0630764135822681i
-0.0428427944110394+0.0367569459707933i
-0.0163573639060715+0.00352076751677562i
0.0170594331642013+0.0642547003810924i
-0.0084788836310604+0.0854069699990758i
0.00930644709210906+0.0234839742675158i
0.0331490068719953+0.0277755295397824i
0.00483066353416188+0.0489893259571897i
0.0263119783432308+0.0681371532465805i
-0.0105381233996828+0.0598921669592999i
-0.0233884091500813+0.0121487231383851i
0.0345833374032113+0.0898099682425424i
-0.00199553027288746+0.0973411801035611i
-0.019405284508519+0.043421942788771i
-0.036064328984435+0.0807280989155793i
-0.0539748352353716+0.0564979148195776i
0.0101286855519797+0.0667500052769185i
0.003228128134389+0.0560604677820485i
-0.0311035067573687+0.0179474864616765i
-0.0104722952114205+0.0332369167755803i
0.0093623355086188+0.00824736309642772i
0.036961642568706+0.0498074522426892i
0.0396701905250278+0.0822728642396108i
0.00907280549422318+0.0419550149056976i
0.0257082749054824+0.0559200160428564i
0.0189394328427953+0.0466497460953539i
0.0116862395690573+0.0362989087795239i
0.00848161038008538+0.108811429466314i
-0.00521547415003824+0.0755494231129754i
0.0480079578128678+0.0608521119752775i
-0.00036534638892922+0.12120853473632i
-0.0599705471451721+0.0644947473308072i
-0.00970372742597045+0.0721551062581681i
-0.00713055061204368+0.0716408273907093i
-0.0128312258846167+0.0546891427524321i
0.00934498568599467+0.0935861993210107i
-0.0265482940928267+0.0798639900169363i
-0.0446807078292544+0.0966747414831524i
-0.0405091605341777+0.0708987776178713i
-0.0188616271965428+0.0585394651298787i
-0.0261643370823442+0.0686277895142049i
0.00819219334276319+0.0324644628456379i
0.0321103283631081+0.0674594102569418i
-0.0172725583333733+0.0632949519654253i
0.0188036288123191+0.0163360901687796i
0.00042658017391016+0.047403626656432i
0.0123550659162914+0.0552713333494425i
0.00378687902414647+0.0420218940305426i
0.0182767926110665+0.0315924849241935i
0.0769450840754336+0.0294841464541489i
0.0354245620861634+0.0725114768258703i
0.0305895658085529+0.0797441525275351i
0.0142051594551704+0.0988678522026415i
0.00997928987340151+0.114396494513865i
0.00951967654895294+0.090151975912596i
0.00952931228383753+0.0851088151992335i
0.00253690782603463+0.0888576415525495i
-0.0153015422617951+0.0921347132320443i
-0.0114759646560807+0.090241524873841i
-0.0345372238753252+0.095114766451693i
-0.062305188951173+0.0822444078663569i
-0.0470046868466987+0.0793583047546368i
-0.0311560512496458+0.0747100150119869i
-0.0462347716309953+0.0463143619828531i
-0.0152944712195053+0.0449165808722275i
-0.00484783749418718+0.0352145955712729i
-0.00741257570277351+0.0360509379402301i
-0.0155606609303897+0.0250555554953315i
-0.0223570619949996-0.0204534906570514i
0.0307810174436837+0.0252031873312051i
0.0384945078981191+0.0471455352161946i
0.0291552803344344+0.0264933863179262i
0.0486650835073122+0.082941659787747i
0.0614480612844182+0.0784762475122168i
0.0273414001297096+0.104500607482593i
-0.0108258224210226+0.141633458358854i
0.0170676448454306+0.0908887548252068i
-0.000357723460169163+0.122196880352134i
-0.0295165730644099+0.0918267591529069i
-0.0169021412800933+0.0638882889769364i
-0.0395088348068292+0.111365277601526i
-0.0466899524676704+0.0387106080049627i
-0.0618338604701977+0.0247980626692472i
-0.0790618251437189+0.0460643471365878i
-0.0368086298878098+0.0180295866145228i
-0.00212076278369645+0.0201689918481889i
0.0107153262573083+0.00288585468252863i
0.00943480189843037+0.00390017799979445i
0.00996573513642438+0.0457866224403241i
0.0214589017819208+0.073509754931601i
0.0317873997605147+0.069445934681407i
0.0203877030178189+0.0593547386847044i
0.0157425636701765+0.0765532511663589i
0.0442093185864074+0.107158343917366i
0.0226440357205219+0.106009009240427i
-0.0144843903687694+0.0866597974974276i
-0.0198698202371095+0.0851470086365958i
-0.0488661032370095+0.0464141284850978i
-0.0654890325796341+0.0523152032501439i
-0.0396243158860394+0.0630169323207584i
-0.00508268241299919+0.0281167765628732i
0.0134241925352181+0.0458788209294246i
0.00364094829795659+0.00454867921528486i
0.01838542728553+0.0359158382720168i
0.0125564780611909+0.0635785258936959i
-0.0192624936472769+0.0439299991322694i
0.00891524511480595+0.0582639674769368i
0.0517386148767865+0.00802881588190563i
0.0598712842422461+0.0635518121441349i
0.0550332906453295+0.118238623379141i
0.0230743015085456+0.089306548312236i
-0.0173106582927391+0.0957133495661898i
-0.040374239174502+0.0858773395258377i
-0.0361281155141837+0.0664015811968642i
-0.0207078806852312+0.0690748245825302i
-0.0304476581292339+0.0198399992412805i
-0.00303104339779255+0.0040630915704594i
-0.00895548095673285+0.0744470358239652i
-0.049544507879613+0.0911836101472162i
-0.0594762963726117+0.0492058783132438i
-0.0189718534872068+0.0201459562283931i
0.0158637303671742-0.00560162429196314i
-0.0140844536202686-0.00585705122254921i
0.0512080814305258+0.0286135774981494i
0.0536416092477009+0.0524293590415785i
0.0235957940428589+0.0755440492799123i
0.0635938468323553+0.0719086479240213i
0.0278477775117166+0.0988604384067832i
0.0210877148399867+0.0716879365865758i
0.0103092940738884+0.0202746976202377i
0.0231351320048744+0.0743874953969317i
0.0329282177068861+0.0776924456538134i
0.0105679572334962+0.0928310347170886i
-0.0377431242742222+0.110604087124499i
-0.061713949506486+0.0916257780973787i
-0.0334375159484012+0.0608320081517639i
-0.0265937425440922+0.0248032324283485i
0.007352726465156+0.0379311948362956i
0.00593984346518362+0.0427047299617843i
-0.00612102238798604+0.0444974463404288i
0.00127806976667936+0.0438686448379763i
-0.0148911291033862+0.0530093680502666i
-0.0333507726724853+0.016613502521135i
0.00523705713046316+0.0297487274393297i
0.0428647119739752+0.0306817946019914i
0.0578350447505538+0.0129434511357827i
0.0500557857911004+0.0772180802462182i
0.0185534421877439+0.071510996101256i
0.0120088206811027+0.10056085103007i
0.00731744450877395+0.0993254176852168i
-0.0209153759573338+0.0667015280545141i
-0.00228148795727596+0.0617639628945928i
0.0193398051401329+0.0509760041764543i
0.0184464154226728+0.0869589519594515i
0.0205304077612394+0.0873187051235775i
-0.056579961765735+0.0919331773271257i
-0.0384505745524325+0.098132663839729i
-0.0360087046921019+0.0898623286243185i
-0.0748804844418656+0.0525206233321258i
-0.0242364207348782+0.00633086188982706i
-0.00701567276655461+0.0596315303536085i
-0.000453264178108795+0.0716137988013959i
-0.043452314767389+0.0456909203640513i
-0.0769038390806886+0.0476630213752032i
-0.0506945002339476-0.00136709109978404i
-0.0141868904237778-0.0201763500000662i
-0.00526928747264052-0.00983996086490856i
0.0262116031176547-0.0206986134309428i
0.0726373357227043+0.0381491141857003i
-0.0166777065563385+0.0883686789291265i
-0.0275598107042666+0.0477216400935293i
0.0129047847512597+0.0343204919438656i
-0.0142213467155716+0.040457842225963i
0.038806012861786+0.0416786264170344i
0.0341977392049647+0.0302860121645056i
0.0265010001220922+0.0616708510312386i
0.0257660054514915+0.111789757581354i
-0.0391143696402511+0.0898934665031591i
-0.0462144923019774+0.0793660344547596i
-0.0323167702818752+0.0443057665501828i
-0.0223125017923297+0.00176506239785467i
0.0407256407256415+0.000657977724471867i
0.0459078909260313+0.0332823282682849i
-0.0187154916425561+0.0498556323060537i
-0.00166696870599226+0.0383114824745628i
0.0135502542515798+0.0336850311542834i
0.0106151726832483+0.0120108130267368i
0.0269916067270152+0.0342307315483802i
0.0443941076373469+0.0372685523126604i
0.040716969091171+0.0374590637339898i
0.033005664340611+0.0570767258663442i
0.0630072114184831+0.0811213393730611i
0.0236180103334742+0.0916116438848412i
-0.0123652241714655+0.0862141890621065i
-0.00701846052683636+0.0846700662359602i
-0.0158880849001448+0.0497730917087554i
-0.017050491842293+0.0642200216865241i
-0.0365185419007451+0.0861409094773637i
-0.013405253307191+0.107411642910461i
-0.0307545816231618+0.10608038528227i
-0.101482408138581+0.0795303805880334i
-0.0559664388759427+0.0224479644207665i
-0.0222583403151001+0.0132778459842697i
-0.0198980999058583+0.0358737694186132i
0.0321390929054345-0.0289000869221035i
0.0277798522801471+0.0421071725603997i
0.0386172099499702+0.112247148332347i
0.0437378421492946+0.0626392029750098i
-0.0103723859552181+0.0476341220474524i
-0.0226163889651211+0.0277300553573489i
0.0251931009119576+0.0420128711575904i
0.0607361764802073+0.083903103413181i
0.0228746720846383+0.0766237531872044i
0.0205011946028787+0.142681295477892i
0.0147458308506131+0.164589505871763i
-0.0434174477518879+0.0899719904429025i
-0.0585379008975457+0.0657706077717027i
-0.0720676458700536+0.00417716703878033i
-0.000878066540693176+0.00125006859397693i
0.0460106981968414+0.0363284857151422i
0.00988224587825697+0.0358252697920991i
-0.0108760349968389+0.0495837794617048i
-0.0280891531703768+0.0698510128943923i
-0.016550350147702+0.0153095955131119i
-0.0253647103284812-0.0489379925324794i
0.00453391258447514+0.0134075414791981i
0.0336892722643229+0.0118478630301994i
0.0413871895908894+0.0230695818557177i
0.0320592462400553+0.104655212185082i
-0.0172803931345856+0.093581038168455i
-0.0349118733555823+0.0779383875493002i
-0.0171363047951473+0.0613316640136336i
-0.0127298003570354+0.0522006549915155i
0.0194327818760494+0.0600605611408263i
0.0550017092826521+0.0426358104509592i
0.0319319603918562+0.080974807541278i
-0.0292730652322522+0.106947508699831i
-0.0887855540535958+0.065654219162195i
-0.0706203197221465+0.0207027972779476i
-0.0316426120804721+0.000176059204768021i
0.00904190193214048-0.000293194559740559i
0.0453879962160191+0.00352254851748205i
0.0306363589789451+0.0517657681719933i
0.0182551855891006+0.071660405843166i
0.00613836142454264+0.0819844916623687i
-0.00569448795893752+0.0697326771924058i
0.0126781494748366+0.00986805120946597i
0.0472201615471677+0.0314258888064965i
0.082061325658108+0.0435107104789171i
0.040401417219316+0.0679056934120724i
-0.00323228599515888+0.130648697742457i
-0.0225914934901392+0.113427983859867i
-0.0508287975374942+0.089622266613707i
-0.0320799867062753+0.0591952772567476i
0.0035632445839517+0.00117973743275252i
-0.00883844662606679+0.0302260462639168i
-0.0173739295575108+0.0566119464316905i
-0.000242884910389343+0.0563039093474714i
-0.0391302250934929+0.0587081188844501i
-0.0577441153098367+0.0464232713745159i
-0.0612563865021752+0.0500333480744022i
-0.0491192755773849+0.00732122232100205i
-0.0220297587958693-0.00228583878266767i
0.0310069005139064-0.00150065372567868i
0.0941108640062972+0.0298680322208959i
0.0577871871791669+0.095549482282192i
-0.00411643942272231+0.0968271528680957i
-0.0175476561309202+0.0535802433633042i
0.0211209928226073+0.00241847849312331i
0.0377988866555793+0.0287291729040755i
0.0598367349561897+0.0387175112350231i
0.0745618243909268+0.066982986199417i
0.00707230348733251+0.116207863964373i
-0.0486049026317782+0.124382151770537i
-0.070009920965137+0.123311187940215i
-0.0468648577968413+0.0535576745335314i
-0.0402540853542934+0.0312094821906687i
-0.0101579357410855+0.0361301502315127i
0.0470156311308683+0.0533224209104006i
0.0189082308641514+0.0696432834973396i
-0.0324903359099029+0.0576804660254637i
-0.070300992450854+0.0667171702944464i
-0.0552767645924722+0.016408021699826i
-0.01995297334795-0.0150086222991591i
0.0215290038312706-0.021617095367643i
0.0540455905436452-0.00123276070758107i
0.0436946492030532+0.0493424567270922i
0.0214057499464961+0.0715404174634128i
0.00393606257442747+0.0691757943057702i
-0.0275524466116786+0.0365108656889555i
-0.0342015859079738+0.0397137733915608i
0.0363391588008409+0.0118347182048746i
0.0460553493195343-0.00560678099617192i
0.0474765474441301+0.0675783478236132i
0.0716608822845316+0.0904577905150028i
0.0205730665631414+0.0968472896347075i
-0.050327861862084+0.097725469856534i
-0.0425192284220501+0.043201991422635i
0.00317637977206527+0.0181712505998126i
0.0271812859213082-0.00761025775531299i
0.0676688848953252+0.0659524037082507i
0.0113956745268378+0.151836352276595i
-0.0173400086737135+0.0842640664271791i
-0.00499331383612049+0.0870672152951377i
-0.044166624134118+0.0736355067745465i
-0.00749370627726118+0.0161449571304955i
0.0315991583836462+0.0278541627790103i
0.0415536192442376+0.0464365661933382i
0.0323735782274038+0.0886282449128135i
0.0433370873190969+0.0973902639278233i
-0.0174331003811058+0.100079933153455i
-0.0777713430073065+0.104181516781553i
-0.0313562207900969+0.0473349851158647i
-0.029388690144399+0.0257702536418813i
0.000664516547995665+0.0360859882281481i
0.0167948259867664+0.0524761701086315i
0.020729429092915+0.0753551436005831i
-0.0206525623492642+0.0519419333975253i
-0.0591450512361687+0.0593368267869349i
-0.0419115714080121+0.0331381013920902i
-0.00926119440673917-0.0390898213452677i
0.0615278090871825-0.0190189313211855i
0.0700453838678407+0.0319860717820277i
0.08461879218928+0.0745947309163387i
0.0325259417711523+0.0832257044241347i
-0.0183720976360974+0.0774061446803771i
-0.0278099196412825+0.0591690301743958i
-0.03310880250891+0.0100735675223984i
0.0404458083568206+0.0245453797691878i
0.0480709474434984+0.0404300161275383i
0.0372521452788233+0.0469111567213024i
0.0147020148331409+0.123785502760976i
-0.0361648288157143+0.113761751095435i
-0.0317918875356569+0.0526651848547291i
-0.0420101802046111+0.0610067344584523i
-0.00677606584227235+0.0120978546203849i
0.0469642866053525-0.00042297311901431i
0.0395912787552053+0.0397181614970388i
0.0230749219310337+0.0752401041660513i
-0.00036185795867401+0.0855730535773463i
0.00999415348235448+0.0632253395156108i
0.00500586918405973+0.0542800757966392i
0.00868036245992645-0.02180311571546i
0.0663041321850304-0.0247144380288431i
0.0971008571782025+0.0905417998128571i
0.086045537912304+0.117434327597378i
0.00726060736182932+0.0739532217856362i
-0.0528614110750924+0.081993735331127i
-0.0298570093592291+0.0731181586774759i
-0.0164141500913678+0.0444041213502527i
0.0186975861108472+0.0258418335090812i
0.04683053898511+0.0058963675641993i
0.0309079218214258+0.0676701239071321i
0.0179385207688066+0.123234317317052i
-0.0195651204817719+0.105244664495929i
-0.0453278808080108+0.0836770054207252i
-0.0547076644101125+0.0356738628818651i
-0.0420948743868129-0.0161059414814578i
0.00979453436762525+0.00129296486519144i
0.0681846522631795+0.055047749085917i
0.0613566534071222+0.0824663978031718i
-0.00809576057706905+0.0799336284908285i
-0.0561738836321995+0.0801546691626038i
-0.0557863254578179+0.0384350281459264i
-0.0185882774241143+0.00626049968621456i
0.0176112559482872-0.00826847213917462i
0.0354378600254274+0.00461028357461404i
0.0402924980375725+0.0360827562774176i
0.0233688463435761+0.0700860325239311i
-0.0142767987702038+0.10190746089622i
-0.0385326540668936+0.0350131086396525i
-0.0228505722081551-0.00373873408531442i
0.0296906231103173+0.00230163966130087i
0.071718484814758+0.0439738190202332i
0.0599450193906775+0.0578215539048099i
0.0255408101688462+0.0505294814683462i
0.0172353118715403+0.0943238622110047i
-0.0464866313179442+0.0762675942824147i
-0.0207908380858638+0.0387142941313533i
0.0240485747946546+0.0272415754161909i
0.0174818206741854+0.0282268405694437i
0.0796796875222248+0.0614057200438854i
0.0513693028217624+0.103841349100181i
0.027666677596538+0.126523711297917i
-0.0177244076902793+0.0638961740533985i
-0.00661198609556509+0.027451999610777i
-0.0117187085286059+0.0505764109437339i
-0.0124144437639343+0.0112914004459775i
0.079358864442191+0.0428680471845065i
0.0214540109843637+0.0786394454283213i
0.000720714989909566+0.0921594544683764i
-0.0387629911299018+0.0927796566965339i
-0.0637536642174696+0.0283238579601403i
0.000235547906402066+0.0253884296661804i
0.014305153425101+0.00627628711262882i
0.0500651891763943-0.00656416260502616i
0.0540430072894581+0.026277219692657i
0.0214343037305002+0.0314271988034524i
-0.0218300992299673+0.0810143243905252i
-0.0167656891113513+0.106805207031418i
-0.0129820880708795+0.0435242119171253i
-0.00736429034377967-0.00383328868053029i
0.019767759975005-0.0142789324838164i
0.00978647228693228+0.0342745042159203i
0.0610831844127651+0.0783765147341668i
-0.01052504124463+0.0731376292011895i
-0.0536383130297287+0.0952632386108152i
-0.0368611180701114+0.0362737352514002i
-0.042379416340033-0.019944460317729i
0.0465005572443252-0.0190839306654865i
0.0744746046565068-0.011910799899187i
0.075215114327498+0.0388618068717112i
0.00868640746214305+0.0418676669955856i
0.0361892085227289+0.0847216360581039i
0.026275109999142+0.0768212420869384i
-0.0426698987788212-0.00802747301494466i
0.0240796856817387+0.00445461290427445i
0.0526933698623232+0.0259599379726636i
0.0855374357900529+0.0433255957150923i
0.0422807606028041+0.0768692532787141i
-0.00324558599838059+0.125189713635975i
-0.0247656600752931+0.104632388058461i
-0.0413285156764108+0.0409815604008032i
-0.0440835283334713+0.0357292421112834i
0.00784630248893422+0.0198330840305913i
0.094332526675764+0.0199138579785786i
0.0490439874517949+0.0562584061226073i
0.0177733367822145+0.0936491517662203i
-0.0261738592906946+0.0870954667894713i
-0.0473071014755407+0.0323714133983483i
0.00238287752870559-0.00546131754444235i
0.0411364385552245+0.0125601097966951i
0.0645014268942143+0.0144007757814261i
0.0793126135298812+0.0598860452760967i
0.0627778594773874+0.109921720555842i
-0.00172560037414548+0.0889185668189055i
-0.00716046253908047+0.0721031471427992i
-0.0231739965283589+0.029811945888776i
0.0110714977844518+0.0273045757152796i
0.0746416971954663+0.0533884432344904i
0.035480657917909+0.0697854248521196i
0.0284564667469512+0.0817789205998973i
-0.00524485398791973+0.0849645484090576i
-0.0554701391237306+0.0516825895726132i
-0.0739678063886432+0.00417079634375646i
-0.0400708400151092-0.0105455109159784i
0.0162916709785473-0.0148850482697702i
0.0366152096680726+0.000477097205796392i
0.0697362111959447+0.0460077525408152i
0.00630310683054324+0.0784859085331123i
0.000636263319220221+0.0680907222320379i
0.00189310389654176+0.0368622850571798i
-0.0316866442562474-0.0372174502213754i
0.0712499542337648-0.0501610639554594i
0.118687800962707+0.013044253353784i
0.0847389306511125+0.0701523551458355i
0.0391256690562605+0.0843869159020593i
-0.0127877405494328+0.0777955095797832i
-0.0174316517573284+0.102957320739414i
0.00288296757473623+0.074998020122406i
-0.0135169624585645+0.05372983426871i
0.0178932467876145+0.0356066479761657i
0.0821033967139779+0.0773478690308348i
0.0387912572329952+0.139871274217552i
-0.0144289792159531+0.114691628597129i
-0.0319942322940067+0.107647349530774i
-0.0581953105960107+0.0809768374563596i
-0.00971569449880612+0.0303881041996733i
0.0427713968556016-0.0131611006695282i
0.0731680348833463+0.0220381437606175i
0.0756794863066702+0.0683431864322097i
0.0193708787006619+0.0745682666943456i
0.0140977457617361+0.0991175971083274i
-0.0064903991120048+0.0575139027701623i
-0.00710938906835445-0.0171417041707532i
0.0284439970936227-0.0023904008085047i
0.0515192126609239+0.0141889329863471i
0.0775376896451518+0.053728582771756i
0.0214330996835463+0.113396347430906i
-0.0226497485484563+0.0938142202249048i
-0.0435277941133966+0.0898597725721528i
-0.0376027117223365+0.05431278248794i
-0.0250097906903394+0.0184206233932306i
-0.00419471125182855+0.00284382370363481i
0.0533207122760219+0.0383128182435437i
0.00615850796493424+0.0628925194530839i
-0.0281898208826257+0.0512100338606787i
-0.060049120663492+0.072126448021414i
-0.0441791554415433-0.0158530913186548i
0.019384548640118-0.0495603586848414i
0.0546466145606909-0.0118860542226296i
0.122097746841264-0.0179233134961466i
0.083147795578814+0.0319497982749822i
0.0336451364304634+0.103981363481995i
-0.00954845832746091+0.116563630313126i
-0.0292368560425808+0.0719659653373277i
-0.0124014734030609+0.0197554203326153i
-0.00644419171362503+0.00819952734933472i
0.0624895787878307+0.0413186885496862i
0.0827064965806594+0.100441232134054i
0.0626672906768677+0.128278135539122i
0.00509251507405355+0.103276138931794i
-0.0449231423918621+0.08361419631221i
-0.0279708082009832+0.0528672659691973i
-0.0256888068804782+0.00266784917384899i
-0.0123155877003614-0.0049830123469066i
0.0273962230619669+0.0255253993992594i
0.0499528332368581+0.0513050377141613i
0.0207522614476053+0.0950528010163885i
-0.00897966121086881+0.0847764298196429i
-0.0388614336654558+0.0388739497966276i
-0.029489301227905+0.0217571570124422i
0.0291913928745736-0.0055372197963724i
0.0533017271571723+0.0227010730549061i
0.0800506423109456+0.0697077450542356i
0.0540405304705501+0.124094513858782i
0.000326726544316591+0.118994339872553i
-0.030710786105408+0.0458721665581863i
-0.0213414318610524+0.0222894370479408i
-0.00989183403038502-0.012309234849412i
0.0129072134784953-0.000421383072107018i
0.0508495166006694+0.0534042969634666i
-0.0227010800678102+0.0704510752267136i
-0.030532141829012+0.0885610389316758i
-0.0385542745755111+0.049016869125175i
-0.0888293409044603-0.000314810409589096i
-0.0212561138669753-0.0192561082003561i
0.0251135890463366-0.0345894726536598i
0.0462051723360019+0.0202463914528551i
0.0549245822522901+0.0396171733625545i
0.0170780785440568+0.0513859128696863i
0.00180248431023736+0.0853539435455863i
0.00194629554880969+0.0394872087349443i
0.00238346019569404-0.0181643951089373i
0.0528614058736698-0.0092187419254363i
0.0984602494232115+0.0251409866696245i
0.0961549665610736+0.0711231727521168i
0.0662883479745928+0.125846634489575i
0.000468472408594064+0.0967831855229604i
-0.0182918372143604+0.0689855960377617i
-0.0158821245537051+0.0302531033378896i
-0.0101651231034985+0.0295856512392664i
0.0097408821768587+0.0253340952435512i
0.0642053009201224+0.00852231484499695i
0.0532127943368748+0.10526696583632i
-0.0388863025020341+0.0882812729127116i
-0.0309556195942734+0.0647930587876496i
-0.0377573892313521+0.0725222671875868i
-0.00800798731101064-0.000784461792604911i
0.0294304803830613+0.0027583305764964i
0.0476643948963794+0.053890058333493i
0.101137441546022+0.0750605021064348i
0.0264753691518865+0.0951946190209063i
-0.0325919022512849+0.092884504735183i
-0.016756565467284+0.0537643604950157i
-0.0178807807223365+0.00490549267103472i
0.0351404285726591+0.0212166453915444i
0.0794882668073656+0.0525191427626142i
0.0607379948200217+0.0566552784764211i
0.00987235885563575+0.129459406715995i
-0.0364204174331259+0.124000971597564i
-0.0534965388019826+0.0660250111467585i
-0.0523223517427887+0.0350186448622717i
-0.0165504021780263-0.0416600579220478i
0.014599816012446-0.0350567926877172i
0.0400429494188941+0.0457187087598547i
0.0263465075198141+0.0710879711037455i
0.00174899772962858+0.0518557446172497i
-0.0242213831705432+0.0475267026272093i
-0.0512511746346803+0.0219933812759118i
-0.0329877458669747-0.0408118306289865i
0.00753733849466057-0.059719440877347i
0.0712898845942566-0.0118709108285394i
0.0633523381503176+0.0369942104009217i
0.0480715535645681+0.0811157831296147i
0.035500484253124+0.0673691992364951i
-0.0200967405195739+0.0441115329816996i
0.00286490989727381+0.0266090026107972i
0.0549635027038217-0.0517595072475533i
0.0919686839862342-0.000513819730854814i
0.0981196502046188+0.0515507072217892i
0.0587978373131936+0.0943783012996693i
0.0257620691531541+0.136556839554807i
-0.0174375029009088+0.0883806206331392i
-0.0494904474397798+0.0640854781367685i
-0.00418587054096466+0.016159798455719i
0.0538870695459675+0.0188126673559816i
0.052397000783521+0.0611825029002898i
0.0515138876521464+0.115791196049705i
0.0328587007703178+0.124945386608431i
-0.0362055199449502+0.0979408640529244i
-0.102590737395283+0.0642442062263165i
-0.0760959408840423+0.00600519929412263i
0.015634370386234-0.0164166430101135i
0.0378498195631324-0.00479445818065882i
0.0463024640664772+0.0529122941001451i
0.0310842196947132+0.0747430273370547i
-0.0161029944807685+0.0589100193637051i
-0.0243376336365212+0.0344079867640568i
-0.0424640005937496+0.0251087389139152i
0.00471371890353997-0.025578071539196i
0.065565353507931-0.0455421138409793i
0.0870914802838897+0.0469437833682522i
0.0832751716954741+0.100730654228425i
0.0161280343660689+0.0880462666781323i
-0.0213043685193123+0.0660439037704813i
-0.0347190207310572+0.0664462165382353i
-0.0253028823180868+0.0156050104147267i
0.0454644846294405-0.00213379147009087i
0.0944111422208059+0.0417000061139952i
0.0890273931525534+0.0963161851898274i
0.0515430714878931+0.121627989287135i
-0.0136409615392601+0.0643793543452688i
-0.0511569619925299+0.0726368938226094i
-0.0844581937995243+0.0490621622733142i
-0.0234351036020686-0.0375653466866206i
0.038821852679091+0.0219370075316597i
0.0462526052234037+0.058317186663425i
0.0575114476652498+0.0765832756422848i
-0.0151996499688031+0.0974910667622764i
-0.0309950266721966+0.0195044760208398i
-0.0302126312536835-0.011581415654438i
-0.00677563104641849-0.0297134855922106i
0.0489550629905635-0.0198588117517211i
0.0944366360592775+0.013879417499431i
0.125566754729527+0.0602406176983688i
0.0549390799058261+0.104821365245362i
0.0243704286207293+0.0922298073264334i
0.00714132713087744+0.0444880453937081i
0.00768735117789094+0.0164769773689267i
0.0963132103740914+0.00993153941912914i
0.0991654623613372+0.0450081958776222i
0.0757092228102774+0.122497722770602i
0.0434293783379059+0.121475012073878i
-0.0313234495170273+0.106553983645864i
-0.0692991681934756+0.0628668600828884i
-0.063472528750901+0.0190284677983219i
-0.0147146768960403-0.00347763140896446i
0.0460805372543233-0.0309466549438118i
0.0776556534850206+0.0539242698993475i
0.028242434490733+0.0902658866839288i
-0.0305092029346981+0.0690753973674291i
-0.0547743940462328+0.0737022614445088i
-0.0275304887448181+0.00754297759044351i
0.00617752455088473-0.00313549633050763i
0.0632275705211466-0.00462320064917846i
0.0954564353711715+0.00530311552349839i
0.0401943342857307+0.0814652694278137i
0.0110599562484604+0.0836421741848595i
-0.0294142857721058+0.0670285683260041i
-0.0555059164593287+0.0386460766474386i
-0.0234075256791121-0.0171584580134913i
0.0414968200823272-0.019610931653224i
0.0684020735141042+0.0220872361193039i
0.0865953288155891+0.0395604299360863i
0.0562068039633966+0.0810644160324176i
-0.00635846556813768+0.0902157487288449i
-0.0207090876297947+0.0372654683162359i
0.00172904666274175+0.0111881432032153i
0.0600195291745556-0.0346685456300009i
0.0780956070679028+0.00297968763573782i
0.106586334467559+0.0864517009052662i
0.0946112828470051+0.107875906637472i
0.0306977135030438+0.148286049489444i
-0.0187755785220248+0.134449192359782i
-0.0412496519725171+0.0740373477493935i
-0.0120992186203714+0.0506670495632958i
0.0379169260395986+0.0416011130586839i
0.0589286626657664+0.0783503583781838i
0.0162251394799171+0.106290458932055i
-0.0243608025747401+0.0848275851324087i
-0.0651241183245734+0.077969712773068i
-0.0825127883699695+0.00889052779156427i
-0.0297356834221169-0.0253342723913757i
0.00916215133273881-0.00735731888767302i
0.0512149819947496-0.063595723041137i
0.0807591203012522-0.0197878391517891i
0.0552508923448638+0.0513218667559454i
0.0184490270842383+0.0260351915357728i
-0.0191920104149631+0.0161982598321326i
0.00664679221563789-0.0174392870211745i
0.0670196484499956-0.0456215318860436i
0.110641316205741+0.0040437409194114i
0.113905873014191+0.0568231306653637i
0.0924226922642483+0.0946294968769498i
0.0377611131740821+0.107627349162323i
-0.0115646398643773+0.090339845330432i
-0.0263052341099713+0.060161498490355i
-0.0231868340014223+0.0344580400717741i
0.068801863852003+0.0513673961481504i
0.0416719807375248+0.0744381106808784i
0.0189411451378328+0.0930487714544581i
0.019471776786865+0.103112664682286i
-0.0573614488182233+0.0711558910968479i
-0.0545577909899001+0.0231624795457055i
-0.0329390151473118-0.0136673116948567i
0.0473396954535216-0.0273431337059181i
0.0949932015853853-0.0197073600422162i
0.0910643963801403+0.0273051268683917i
0.051613593387335+0.089246616117656i
0.00329016932470444+0.0749381497060125i
-0.00844459355606945+0.0568332554554941i
0.00749556554748466+0.0184131852646281i
0.0653658971340577-0.039015049509136i
0.0969075458414265+0.0185253022972757i
0.0887973491531508+0.0339758923120697i
0.0645734317352609+0.05138508897311i
0.0319037690109215+0.0817792180335593i
-0.0252435667344737+0.0736206327109023i
-0.0144484783362803+0.078196045622687i
0.0120575023795783+0.0187699710811249i
0.0407783438722283+0.0276638579759659i
0.0946694431567414+0.0358228651639399i
0.0596905808845627+0.040987651421713i
0.0267474269518121+0.146514856686825i
-0.022190965601535+0.152357771335985i
-0.0690284966710774+0.0832007601425634i
-0.0387441534793609+0.0381666478861441i
-0.0314232845964007-0.0316238473720821i
0.035131689297101-0.0117587237033929i
0.0811159477220641+0.0568286741992453i
0.030709844196958+0.0478199291992422i
-0.00667579922623226+0.020799532911974i
-0.0700402884843939+0.0173000291824446i
-0.0657705758838344-0.0036509075881944i
0.00129079676181688-0.0358690182262744i
0.0743638570570822-0.0547473033372997i
0.094381621857942-0.0165782027484546i
0.0513841318256752+0.0665508317268123i
0.0534864862778791+0.0897381520791949i
0.0235426916839178+0.0660210720349148i
-0.0180856625036731+0.0337974715029528i
-0.0104956076337941+0.00698696137025114i
0.030604219877075-0.0230731282334524i
0.0572991636854518+0.00476751950619225i
0.0671196812233798+0.0669044823262267i
0.0237800994927342+0.116201377151537i
-0.00373986458708852+0.0855910031472182i
-0.00713522033284923+0.0344791400522092i
-0.0312675880443892+0.0033160856175917i
0.0282030394718609-0.033424331089693i
0.069841445794638+0.00768284730575081i
0.0879523976626973+0.0354283941081186i
0.0881752562753114+0.105852873370055i
0.0528636134035505+0.103187501492095i
0.000537736763123427+0.0604102123241819i
0.0042855421751449+0.0583280626431083i
0.0225292674051538-0.0128880287060453i
0.0336594765456328+0.0254993585445416i
0.108261696217589+0.0467170417563142i
0.0621479384903484+0.0702638921249049i
0.0127250809609389+0.120909023164475i
-0.00291676633128913+0.10585790815881i
-0.0525840177258223+0.0921906388740285i
-0.0201456502512347+0.0189463812517552i
0.0298083864262279-0.0143090700927687i
0.0601762518645571+0.0142622551591367i
0.0574360508008831+0.0748625748754538i
0.0142607296107493+0.0990659051813231i
-0.0334326776738509+0.0774265262818705i
-0.0200185895524084+0.0480967039722089i
-0.0136523401414674-0.0110116827361531i
-0.0315488930817051-0.0281678177505495i
0.0323964181312816+0.00265721368651817i
0.0715290261280399+0.0513919901115433i
0.0645094353594767+0.108896752320265i
0.0261914135180983+0.0945817920746574i
-0.0220491120604979+0.0575107376427312i
-0.0366865093023156+0.0418749196441656i
-0.00410141313085288+0.0237580695200716i
0.0808076426015158+0.0343891098835513i
0.0816854887013932-0.00790985126773961i
0.0550273513650954+0.0629088338955339i
0.0470507947324199+0.102987675144891i
-0.023960191940607+0.0271649902068137i
-0.0347498060921284+0.0419245987667156i
-0.00282027019414309-0.000941856587748112i
0.031205316360984-0.0355794479850345i
0.127256641789544-0.00166637261225189i
0.116686412267682+0.0566038318129737i
0.0823408361880744+0.0735948448674091i
0.0724239292333566+0.0798742833417578i
-0.000704238038504185+0.0885453459246977i
7.32640108937461e-05+0.0148056168250642i
0.0315791934121904+0.0157438625457923i
0.0599900970733521+0.0325376980979342i
0.0885519553199987+0.0381603408292507i
0.0618219650661512+0.127837774738724i
0.0464259819370308+0.117608326407495i
-0.00895193206130971+0.0968213740756414i
-0.0859819693743748+0.0542427971470628i
-0.0259322466803436-0.0332102332090508i
0.00932524773386459-0.0250073398778071i
0.0563167272922176+0.000139312026894022i
0.0797507265548574+0.0652696752764091i
-0.0106461534044028+0.0867634786833592i
0.00744154377626176+0.0652758027772923i
-0.0265373828621385+0.0164028417212711i
-0.0339619939624272-0.00489310271298526i
0.0370109942678324+0.0097591075011503i
0.052508662356773+0.016644087981617i
0.0769446726766534+0.0651074417467994i
0.0349091883967758+0.0653045442810815i
0.00423015706076843+0.0591417253849856i
-0.00519285352732063+0.0382346446844169i
0.00867674244030514-0.000147371219966569i
0.0152963867920146-0.0245308579659266i
0.0425149696102384-0.0233769012499189i
0.0965901283859082+0.0509127070189335i
0.070187870567117+0.0674895461164364i
0.0522489523280936+0.0666962625173118i
0.00771214213341065+0.0774925010701821i
0.00822775489743254+0.0260626319353075i
0.0349295595050722-0.0243462516474419i
0.047794827102065-0.0128826730292003i
0.0914813092959181+0.0615349463020388i
0.0828607783027022+0.0837780934347399i
0.0478866905303618+0.121719396697469i
-0.00968286530191912+0.129639623836108i
-0.0279082583886141+0.0613608134651449i
-0.00255095374751511+0.010401369653594i
0.0159309141985365-0.0245214132078435i
0.0702389767028193+0.0275763094764192i
0.0744083948793743+0.0781176989155425i
0.0689850875349417+0.0608746422338264i
0.0557120249241377+0.0867380955783052i
-0.0383684670372261+0.0714074927466031i
-0.00322229133460488-0.00206424625971091i
0.0226683457086755+0.00350053962561268i
0.0449391375855898+0.00463936653146813i
0.106462120298175+0.0602022399452701i
0.0644578308400793+0.0889984130334549i
0.0557106795686889+0.0518048784737223i
0.0113302673942174+0.0981538948015838i
-0.0285954909037274+0.0594963524521303i
-0.00617212464550334+0.00733378589500268i
0.0128111795365938+0.0505699686967386i
0.0402221026155126+0.0598024817256147i
0.0435711326659148+0.0847442383306904i
0.0184950672322759+0.129558911725745i
-0.0340661686117944+0.0869668097138111i
-0.0668119178399007+0.0462090876556574i
-0.0342828436482963-0.0195885494116001i
0.0215779916104023-0.0408689098812497i
0.0802602408936257+0.00602897242143695i
0.0583291322144527+0.0139582444318285i
0.053524705029253+0.0765776133474823i
0.0645786306021918+0.080590998620017i
-0.0227349044504707+0.0421731485261991i
-0.0306461890574617+0.0424085214399859i
-0.000107366919653815+0.0125314782780045i
0.0270375838331887-0.00889675604182406i
0.076879282833188+0.0369299260623346i
0.0753227133282005+0.0813495132196041i
0.0378643727579701+0.053513264356143i
0.00192933993746831+0.0497841952240068i
-0.00464820051085726+0.058861770284767i
0.0391936931843076+0.0211060828645033i
0.097158263425751-0.00830458899081904i
0.0918886302189913+0.0185305019171739i
0.0881455525489499+0.0713399552960599i
0.053023398623405+0.0961122701147312i
0.00304515492410337+0.112148305429145i
-0.0041585019474954+0.0790225073162737i
-0.015263377807578+0.0210183419901237i
0.0344754739789971+0.0129635955497602i
0.0674575903910425-0.00562622577540353i
0.0769205082093994+0.0368530049959857i
0.0616227572353877+0.108730899714364i
-0.0056567908254668+0.102605987892074i
-0.0350261089627596+0.0760405442653617i
-0.0437898754078872+0.0382391383066262i
-0.000283898012712189-0.00839589501015742i
0.0634127922771857-0.0199183884061888i
0.0778789809578178+0.0292178891567285i
0.0674576539768701+0.0596901259783264i
0.0565261401357154+0.0599420066715309i
-0.00947503321218514+0.0451665508287177i
-0.0297033410586748+0.01577789149438i
0.0240710333883407+0.0127534538500414i
0.0546895470517833-0.0202104967897916i
0.060576087684274-0.0164096846101578i
0.0527150182508098+0.0495713514886308i
0.0832120683946481+0.0846030290565408i
-0.000338331042207927+0.0994676849872232i
-0.038732984912782+0.0472134104939128i
0.00813183420416949+0.0372210854084756i
-0.0142352093378732+0.0363723359858426i
0.0303950003214237-0.0168760300448258i
0.0660193700743884+0.0367073065837244i
0.0464431456954908+0.0443324124174076i
0.0208746726126549+0.0358012021490439i
0.00765999902368341+0.0550634612042485i
0.00424898847401691-0.00207940378636002i
0.00825687475300274-0.0323642238981352i
0.0410378475200047-0.0413391016350622i
0.087576781826357-0.0335525482962615i
0.117005256450729+0.0334440627930333i
0.0824816102236835+0.0718160841214117i
0.026562748993841+0.0544008783119871i
0.0234489827109899+0.0562933246723226i
0.0147600568819684+0.0397264666402111i
0.0100169205627723+0.0248854318188434i
0.0345271376008931+0.0328952406187921i
0.0444477506259351+0.0653427986565786i
0.0465485473633063+0.120699226511879i
-0.00899920355515847+0.0939735191794688i
-0.0372058487976168+0.0754053679343042i
-0.0200531365604708+0.0369812158934547i
0.00187803605069611-0.0219979352021325i
0.0600946162397427+0.0105198212254868i
0.106168690369725-0.00755336912666131i
0.0699554617956289+0.0305796279770333i
0.010000478081689+0.0889800037331886i
0.0278854827022823+0.0548514487131366i
0.0324720084420685+0.0419559463916553i
0.0529467001030605+0.00173331931483361i
0.0618914697148989-0.0087654089695178i
0.0724583261271171+0.0176920859583649i
0.0759197973363261+0.046023526403689i
0.0170617918451232+0.128531478480006i
0.0230200807051255+0.11991250171517i
-0.00765468421409591+0.0343877498869713i
-0.0572485652269647+0.0172898725674754i
-0.00754767255510004-0.0174288772387713i
0.052815305327583-0.00957018357112239i
0.0527829169395344+0.0198863094332889i
0.0489985824378821+0.0131387161496722i
0.034369880838043+0.0515278392137052i
0.0127143867991023+0.0247247008825984i
0.0203973099900719-0.036007943203506i
0.0362199554875544-0.0485324683151236i
0.0943511938084616-0.0387259210673948i
0.11492230108344+0.0088668878597517i
0.108839750042691+0.04349613062548i
0.0704472604051809+0.0764988186920109i
0.0356002957500541+0.0728212605071838i
0.0259749009839991+0.0355783373726411i
0.0148404717917622+0.0345850520093808i
0.0397920218643275+0.0232229070462897i
0.0271347039320863+0.0615613447551193i
0.0316094929868401+0.0976022100037675i
0.0204061996770699+0.0783342871002268i
0.0178739234982333+0.08443093198096i
-0.0139711782821866+0.0621553652373793i
-0.0547494630665873+0.00434037673730027i
0.0422960530328568-0.0147369390752822i
0.0454915268247117-0.0115632781612915i
0.0739165750494257+0.0271877689018887i
0.0851563121512906+0.0507867338184178i
0.0258704211488192+0.0306014403443456i
0.0358774980892992+0.0346158328599458i
-0.0123750892618812+0.0187075985656456i
0.0514213117959087+0.00995192700251629i
0.0959290788261174+0.00811264683377422i
0.0757291028557196+0.0387981677813843i
0.0803685348405129+0.0781278338424125i
0.0488658592905649+0.0472378752113288i
0.0209984025523679+0.0397962505700354i
-0.00722524156117392+0.0668130418544895i
0.00588204045391932+0.029204846733035i
0.0335035995883387-0.0192660355294734i
0.0766552287321336-0.00156361640655496i
0.0881013340186968+0.0375700445714797i
0.0395840334386599+0.0668137166056901i
0.0289691783394374+0.0597528888904842i
0.022932757966568+0.0478105320401443i
0.0182316145905453+0.020049177950412i
0.0394450618214641-0.0232186828323819i
0.0431337886713239-0.0232588476738859i
0.0823928613842268+0.0339134327466605i
0.0727407353399772+0.0935027765808641i
0.0607999689410148+0.103961654856042i
0.0353322618633471+0.0875131462922297i
-0.00659803976751752+0.0215614255058671i
0.039551845346995-0.0336121090027087i
0.0538681115991907-0.0322551418343003i
0.0671274750465024+0.0147329449372805i
0.0509048363605734+0.0689033734999886i
0.0510395160919321+0.0646121242471745i
0.0462062479465516+0.0436983238818978i
0.0318597781500781+0.00157330017979786i
0.0261452993883808-0.00918613803239576i
0.0601185346264607+0.00849275973956449i
0.130172025020249+0.00608444537676995i
0.077777154040617+0.034379965928158i
0.052871206617516+0.0723516819666943i
0.0134529154824486+0.0919704328752246i
0.00176784518339193+0.0342233213665201i
0.0165871808322907+0.0105938542032934i
-0.0101167160433535+0.0239893217408912i
0.0438938071671028-0.0150711397072472i
0.0604383545425105-0.000626328275607756i
0.0471087776297833+0.0106391360199979i
0.061966618133861+0.0825065921013066i
0.0481406640587875+0.0742574489215678i
0.021327609214296-0.0181372982574454i
0.0407322937809849+0.0212446323915647i
0.0845989277655197+0.0216541969390146i
0.102073880737341+0.0387312675713786i
0.101908863606451+0.0722513130363532i
0.0635568071373854+0.0922187748866532i
-0.00805060907821862+0.0808541989107728i
-0.00823789722088103+0.0397219481389831i
0.0299090973043347+0.0562398218839775i
0.0340016938987115+0.0279650852405522i
0.0480980396569406+0.0258633137050567i
0.0687835457506892+0.0312845916426228i
0.0553973571327222+0.0365296970316714i
-0.00536916415993131+0.0667961873834572i
-0.0318977481159706+0.0266061378838649i
0.0120037793981194+0.0168390224707261i
0.0346161824094645-0.0194575321889044i
0.0386591434901689-0.0328209663880529i
0.0838733759115597+0.0173706747542684i
0.10004949823151+0.00759509212454988i
0.0800347115665464+0.0572701361153732i
0.0574039459103464+0.081282047000463i
0.0364161428299569+0.0305408471580545i
0.0473941144976146+0.00374845851386172i
0.0677016251191971+0.0208923188302627i
0.060377949303526+0.0350526679170529i
0.0520393220314506+0.0776136803014369i
0.0213382911790837+0.111258731755296i
-0.00943818181636788+0.0712292687704812i
0.0182067757547958+0.0649738216514094i
-0.00161642100524078+0.0463930635772474i
0.00794053488851557-0.0195802351337621i
0.0489741613438256-0.0380646431529142i
0.0643370153378448+0.0514372333069113i
0.0525337139217541+0.0726049500613956i
0.00430161302421997+0.0453268437711381i
0.0228360739499341+0.0403544369886529i
0.00951218748979806+0.018062228993543i
-0.00512472175357379+0.0316194214563321i
0.062445642435559+0.0135488372484205i
0.0845228922921668+0.0431701061405272i
0.0604834415905247+0.0686985497583i
0.0327970867423063+0.0648001704247672i
0.00273395763508347+0.0832848713008435i
-0.0111992446865546+0.0322426818136348i
-0.00414078093964388-0.00132769827671219i
0.0458616204053254+0.0233103437276055i
0.0798355730284367+0.0173951043598306i
0.059431970139628+0.018445727057317i
0.0313636698483706+0.0842399864192284i
0.0220973419547031+0.0324479170781859i
0.0163589319020176+0.0257020022232222i
0.0327035168421833+0.0314351067836405i
0.0683244011610259-0.0258512959263814i
0.114463333819514+0.0302312401133996i
0.109907990876818+0.0327382102823363i
0.0757833077646194+0.0866725292415281i
0.0537485146729847+0.102951883785439i
0.00912033743183241+0.0674911882146437i
-0.000720391140183239+0.0590434166231551i
0.0166286269383149+0.00761875554401982i
0.0666586349105339+0.00482337235548996i
0.0735623125187663+0.0321712610012038i
0.0474840260670287+0.079373173544454i
0.0498563979499412+0.0762594482453527i
0.0285388849750818+0.0463421739323668i
-0.0127830711256592+0.0182514004199293i
-0.0101461358390488-0.0154211623994711i
0.0691932308185093-0.00752720467221517i
0.0941702780408628+0.0102242304641469i
0.0636237101840514+0.0391971240586711i
0.0610917786155254+0.0641832319088995i
0.032547780437076+0.0755523880625694i
0.0683817893639453+0.0569942183434296i
0.0508526240816825+0.0201101582104791i
0.012459397203796+0.0186069917771467i
0.0667129136566406+0.00764010202384633i
0.0838462528697316+0.0441684959315142i
0.0781928213008677+0.0752478273216545i
0.0450040972705834+0.0731821746278147i
0.023373452143248+0.0781411504018219i
0.0148061761187417+0.00718920965406747i
0.0551774716429243+0.00496971159580704i
0.0463543582132584-0.0112163207159566i
0.070286723361527-0.0197476729798994i
0.11699318416905+0.0359745998388195i
0.0839476598612945+0.0257693477660103i
0.0556154434830384+0.0732950331364705i
0.0260739110721046+0.0749662870474361i
0.0382069566285779+0.0182915181728796i
0.0438797390162397+0.0110455907938625i
0.0474466266610834+0.0588886581801281i
0.0133691278196808+0.0710902396565732i
-0.0201039932827159+0.0589923610248382i
-0.0227133950565354+0.0910811955225965i
-0.0266869089707107+0.0472486884367859i
-0.0168211789328643-0.00173968518060626i
-0.0125967423858833-0.0290998691145113i
0.0128474340720864-0.0181543990248621i
0.0613569173699374+0.0146104657952141i
0.0733464763070214+0.0101431061787356i
0.0366360412783543+0.0230451240649483i
0.0284017292992337+0.0258121546754563i
0.0500045542461568+0.0398026737982017i
0.0856354915594505+0.0190456302693694i
0.0947955432087236+0.00786556051712097i
0.105792660783845+0.0802986420765748i
0.132292550884939+0.0926617420254639i
0.0822299777582372+0.0773737092343102i
0.0447533579482969+0.0593607902768158i
0.010516143696855+0.0799912437339851i
0.00538433885104993+0.0900246394306075i
0.0341060812985585+0.04307456801942i
0.0174699677023082+0.0512593141268491i
0.0220388672070658+0.0249415475526361i
0.0487538931662009+0.0537531183565091i
0.0224048982223764+0.0377938669520725i
-0.000827287475216792+0.00712569555222255i
0.0250592125191934+0.0358692069738952i
0.0404896383708145-0.00882137513485944i
0.102226420599696-0.0152299461120128i
0.0875772787375813-0.00334248601355715i
0.0881396641732356+0.0533595240543868i
0.0977542550093551+0.061688790858719i
0.0171469533942253+0.0742305264250492i
0.029628670949074+0.0611224525696543i
0.0250884741998787+0.00863278095078364i
0.0257356657603548+0.0178203765177407i
0.0578774103788491+0.0149985333985471i
0.0499199351817304+0.0495172278032159i
0.0346159033864472+0.0350046643057553i
0.0174656658823935+0.0338266258608807i
0.006778867643178+0.0355069155084787i
0.0376517587239427+0.0197688464272373i
0.0617897657593151+0.00331443045349478i
0.0645048992283633-0.00529328073865358i
0.0969757242036168+0.0157128023677503i
0.0594997673968803+0.035900156232297i
0.047477848372907+0.0876182331761172i
0.0455507402235025+0.0495877386326951i
-0.000683856732414072+0.0216029179846454i
0.0532038549520077+0.0303457007783394i
0.0670121007199962+0.0187857556168735i
0.0255580917673264+0.0656697858172666i
0.0803517523356062+0.0717804202709813i
0.0721974394551683+0.0732160092777733i
0.0115706990982247+0.0533863138395872i
0.00650904462254208+0.0144787193800645i
-0.00750167087971211+0.0239928908441733i
0.0183211223198552-0.00693320225506503i
0.0391701257893215-0.0186669819114573i
0.0244080932038893+0.0264943025541521i
0.0273614368777145+0.0685908620860184i
0.0342064027663807+0.0631863020245208i
0.0367787549469243+0.00963929845037966i
0.0654984488268203-0.0183337594935962i
0.0725698952293144+0.00386328383966485i
0.0693779345548476+0.0067453062079389i
0.0945143017181216+0.0256805154010225i
0.0909242220350576+0.0321185319339985i
0.0708067014038631+0.0436496729155921i
0.051502043246371+0.0545202596263714i
0.0182201063192211+0.0247969905274938i
0.0103746951660342+0.0300471692216586i
0.0555394683308978+0.0217637062798999i
0.0675600315208461+0.0234136309556969i
0.0450250236298518+0.0466897108758152i
0.0376576310821063+0.0758640131025565i
0.0451735703929606+0.033115454060151i
0.0348081152032658+0.0272474604352413i
0.0222820188093153+0.0510048292156047i
0.044504424648647-0.000518633217572137i
0.0515868985189253+0.00738551740353618i
0.0655874735556406+0.0326390817362851i
0.0806393297648857+0.0579298221478226i
0.0291247306980191+0.0590919264997829i
0.00300225827216521+0.0527482324655926i
0.0187716019311307+0.0191809265261479i
0.0142241911726633-0.0158356793730049i
0.0564674115165642+0.0034532695337888i
0.101628699376379-0.0122547336578574i
0.0727060594490094+0.0122225244441321i
0.0684836735601251+0.0337644958134142i
0.0626394729143699+0.0156344053762935i
0.0273087298204221+0.0240176457638703i
0.058915854086077+0.0125504158881038i
0.0865159456743166+0.00209314925563027i
0.0756265350110356+0.0246626322777762i
0.0504056671684265+0.0353482415570744i
0.0582744800187628+0.0636660207875282i
0.0311581470613601+0.0592195156633854i
-0.0100378601723726+0.0398799005762188i
0.0512954948856946+0.0737229566274986i
0.0657272981710413+0.0499254419073755i
0.0361753106774485+0.0328134158720524i
0.0577962899757308+0.0445577856510871i
0.0467069134841277+0.0202109551895767i
0.00284532811719104+0.00287302851402728i
-0.00726502826774012+0.0220258946853064i
0.000426709688441492-0.000300062994280608i
0.0157000358859936-0.0220603144389858i
0.0324174071354902+0.00329343975339163i
0.0785919645725095+0.00786148094479438i
0.0849252666392019+0.0444370685704758i
0.0688208285118811+0.067053715498922i
0.0810329993893656+0.0377300547321645i
0.0489431594910264+0.0494322164285206i
0.0571981572056613+0.0206167601378673i
0.056386187559435+0.0117886780192264i
0.0526452166935061+0.085995413833936i
0.0821738928184772+0.0683365437308239i
0.0403685655360382+0.0654671818678176i
0.00182115381386017+0.0538375715402009i
-0.0252241986165136+0.0273665817948212i
0.0260795595404358+0.00928633192559623i
0.0628854050460857-0.0162006771550193i
0.0504370842479485+0.0107306385331311i
0.0936136701097347-0.0177289591121042i
0.0750847941573537+0.0112728278915318i
0.0848974387437913+0.0294565511783163i
0.0479488364084563+0.000939377165894067i
0.0453281951456366+0.00814989253596323i
0.10057242015359-0.00922781930437405i
0.0758658333894053+0.0286585970933115i
0.0966813800029575+0.036295527869658i
0.0893054820072294+0.0594318258772389i
0.0656670294264238+0.0747945849143841i
0.03528099283576+0.0624485498043265i
0.0110059085514291+0.0811420032764457i
0.027152342432178+0.0194155797189671i
0.00716448306629777+0.0139446249224405i
0.025006173843899+0.0164278218759767i
0.0619511656312521-0.00373309649007472i
0.0462021881466397+0.0171727396401061i
0.0370863002842276+0.0265498938299288i
-0.00546975356178613+0.00886147280610012i
0.0171094317923619-0.0502941229094795i
0.0934506868699597-0.0603435978702354i
0.0884383769088377-0.0379021886604947i
0.0804504230583928-0.0123242165478678i
0.0711566783625718+0.0324778853948126i
0.0685652639296021+0.0250599225240159i
0.0862473852261413+0.0198072503252311i
0.0575098567099027+0.0436150000047832i
0.0238268894892182+0.0666867775761782i
0.0676571548182546+0.0670451939253913i
0.0893966191108141+0.0493959296374102i
0.0848572727165271+0.0610921959782958i
0.0457076399977039+0.0346581371734246i
0.0275380427006921+0.0385246573675343i
0.0321795822725232+0.0673534110665917i
0.0122762805985637+0.0345629370421744i
0.0653329802305444+0.0202307720423987i
0.052210067322973+0.0327693166681919i
0.0596068298387177+0.0137431568696292i
0.0576021407223491+0.00838772087579026i
-0.0036634807863266+0.0396606731600407i
0.0398417271111004+0.0282965369008458i
0.0742875952211905+0.00566703486257011i
0.0655637233468744+0.00416589011752596i
0.0749142587745119+0.0215001360220944i
0.0858225295638563+0.0288702748965917i
0.0739094638798687+0.00126577103700753i
0.0716271862573402+0.0441121360578056i
0.0481114698447571+0.0699654474029197i
0.038061232383027+0.0413261904438254i
0.0683343876113791+0.0331181571019493i
0.0930842534392852+0.0114373718235253i
0.0667622545937568+0.013771033397776i
0.0483514108147295+0.00943659834758536i
0.0663608714406899+0.0490153165187096i
0.044023961848389+0.0539918031638461i
0.0351810452980824+0.00614301730028048i
0.0317048739803578+0.0143410644165112i
0.0534508448164534-0.00108920820623304i
0.0456966765045755-0.00365319253029427i
0.0337640503169938+0.0288248417336783i
0.0534024833680336+0.0487227715650784i
0.0521103270396641+0.0405901018894576i
0.0456446028646238+0.010321787808816i
0.0434486535756951+0.0135066865499778i
0.0695347119796026+0.0163152775407036i
0.0684873299137462-0.0175594069690558i
0.0731299351933864-0.00495220835389737i
0.0864623238623353+0.0204367240347653i
0.0769637837793663+0.0436822425640207i
0.0459270735694303+0.0656091884903689i
0.0485556198000582+0.0369413381268063i
0.0770058234529225+0.00810105172410312i
0.0486219508104838+0.0132646248875012i
0.0516925704351625+0.0125202706941713i
0.067332210730738+0.0458488777887833i
0.0139666971676767+0.079615097176978i
0.000356667483228499+0.0273789533216758i
0.0216477249646157+0.0182881838745748i
0.0132724296787751+0.0286841096416677i
0.0415937533378277+0.0110783221792663i
0.0596422819715378+0.0257579851527994i
0.0363415251678128-0.00548859176735681i
0.0562213026475854-0.0107783391863356i
0.0613304418639007+0.0182218244741632i
0.0318381001077631-0.00978553113046393i
0.0658776227220461+0.00680231177149774i
0.0744297219833662+0.00939746775928776i
0.0777294600751603-0.00996565277948186i
0.108557136650443+0.0446808438898579i
0.09210446867514+0.0665537460388334i
0.0816010756355186+0.052071968175394i
0.075734486180732+0.0497854592163741i
0.075492852365059+0.0574573431293813i
0.0612216971398441+0.0385127872234502i
0.0768044787174695+0.0390208643777302i
0.0812760778737096+0.0512283086395267i
0.0259415370618648+0.0494908956351484i
0.0372130830059393+0.0872492319801601i
0.0422995515335436+0.0498670148173447i
0.00471285018959468+0.00546497877151841i
0.0109933158281736+0.00236955387075004i
0.0478366596763787-0.0180309891540429i
0.0749006134261512-0.00864189031249627i
0.101539806998376+0.00700738568479371i
0.0919555855589966-0.00019109087713108i
0.101463277854468+0.018441064499249i
0.10112394455077-0.000536671826299121i
0.0504871431120267-0.0312242484784462i
0.0800354178889842+0.0162300517469155i
0.0779373621105635+0.0139434391261123i
0.0696665389110439+0.0172940680215681i
0.0765864637072958+0.0554707730354672i
0.0392568987807176+0.0523853523388117i
0.0659353586083267+0.0390167323676135i
0.0278613236240584+0.0442872559966435i
0.0150755827375973+0.0651537008196563i
0.0573357172339367+0.0263454740679545i
0.0235532517518695+0.0288603143231619i
0.0754001126201957+0.0523650550731582i
0.0524044968576735+0.000183866558265914i
0.0366397357876904+0.016001183316974i
0.0705497361709756+0.028692221873186i
0.0390827005124603+0.00897555212461804i
0.0645268391109989+0.0214428957657232i
0.0286331035874553+0.0386806914822306i
0.0439045400309801+0.0453831943682422i
0.0685328429797907+0.0589209126079605i
0.044660909555657+0.0796057376223152i
0.0525051528466362+0.04098119390421i
0.0318156141082979+0.0570920034925056i
0.0690796444896025+0.0491136089021768i
0.0826700472188593+0.00894687137977441i
0.0268052149594985+0.0173961304130287i
0.0268141186034407+0.0312785371203966i
0.0619144275560658+0.0944844591569369i
0.0438959959193517+0.0132006964398956i
0.017886297710587-0.0164964772807321i
0.032362092211959+0.0385976743815075i
0.0455204390330317-0.0279562297145303i
0.0663422581084314-0.0185958634717501i
0.0520807767511705-0.00858732457961027i
0.0467720999199008-0.000573478561654354i
0.0671007877643475+0.0420050059080804i
0.0676858815513589+0.0289907047867011i
0.0986127346182943+0.0301652482547165i
0.0951934329260808+0.0534849634273749i
0.0542173390120033+0.0256873398824224i
0.0745456826179043+0.0218084793485349i
0.109002907537274+0.0394015963930223i
0.0757800926537188+0.04142853432259i
0.0527668378655052+0.072528931293959i
0.0392874175231882+0.0602828220242693i
0.0273816667912759+0.0249919088614144i
0.0255917018887303+0.0424751015882108i
0.0231981143653488+0.0168320274785402i
0.0617166852786281+0.00403842487761641i
0.0610731849847578+0.0647011082238938i
0.0537085312449629+0.0541516905766129i
0.0496469237754468+0.0380188818727004i
0.0687098396185102+0.0154593800942766i
0.0634112620866115+0.0136332281511043i
0.0134388411356569+0.00424743146767787i
0.0343313937149745-0.0182962512772855i
0.063372188992306-0.0167346451004087i
0.0642952457013135+0.00380807461188072i
0.0186698181605894+0.0421030851726021i
0.0348960809270139-0.021194273293658i
0.0685416289798414-0.0168449314587468i
0.049572701961485+0.014408906139499i
0.0540687859536488+0.0260061412083526i
0.0458719264304093+0.044853401758639i
0.0385735669452854+0.0214218409606428i
0.0865479319916579+0.0485837135478216i
0.100693370286076+0.0551158071230822i
0.0494881645303399+0.0463590330041187i
0.051145255365125+0.0569302188936226i
0.0535644945233078+0.0664978906343804i
0.0480759750143388+0.0541734025327869i
0.0627564848346709+0.0363290755174063i
0.0588361519854294+0.0410104869257605i
0.0575498191522741+0.0300020497242689i
0.0316785592416423+0.0229653773079896i
0.0358615351118079+0.0278240899623117i
0.051014986450107+0.0172947282569012i
0.0488310352043545-0.015016819094328i
0.0822188928425671-0.0103457815998638i
0.0407630355759941+0.000439101729975246i
0.0503837828885-0.00533784458711978i
0.0950796940275697+0.0361799844793269i
0.0598319749843639+0.0587792510848868i
0.0828360698575761+0.0184394368429274i
0.107098407332086+0.0324591278899307i
0.0732332708421332+0.0461176086305867i
0.0429323324076681+0.0373676168574639i
0.0517702756977774+0.0357957598510583i
0.0726902156127014+0.0307262523819023i
0.0648044335451193+0.0572482084063888i
0.031778763567351+0.0368412172587835i
0.0325992884761455+0.0262230096230776i
0.0732469777905825+0.00136355259804869i
0.0642289026654026+0.0140262748342666i
0.0355387883178192+0.0221289511178761i
0.0377074469144765+0.0131045726705755i
0.039380473035942+0.0299315297453628i
0.0346553487619554+0.00642773067891806i
0.0695351347597184+0.00442096879673625i
0.0858555855956459-0.00550881743830388i
0.0488828227403135-0.00995348330869775i
0.0486175608037513+0.0167257460222551i
0.0604526158995935+0.0354014465428565i
0.060400970649445+0.0159677378768723i
0.0673014305403871+0.049740979773767i
0.0674969147386654+0.0343743103105266i
0.0523187679103925+0.0258361385893561i
0.0558023300368145+0.0234870999699897i
0.0477597570679743-0.00692896210908558i
0.0616698098076013+0.0399267491224011i
0.0649744794328791+0.0140835331682932i
0.0476299051486014+0.0395633962363103i
0.0820057845861999+0.066164655207123i
0.0383381580341308+0.0427412038097141i
0.0542224718982337+0.0610807235802039i
0.100918922203441+0.00628398640408414i
0.0150383966322977+0.0118061328501203i
0.0344779283873899+0.0514416754832731i
0.0531404011077124+0.0189659129954853i
0.0267962828439342+0.0324893514289744i
0.0383145259324609+0.0166794915004675i
0.0232092693882204-0.00862047776858643i
0.0674861180667373+0.0317386233018177i
0.0483978593966459+0.0255954181274039i
0.0601872056629995+0.00733121366916009i
0.0935194352196725+0.0551962463699287i
0.0494901568827568+0.0313981978526628i
0.042979540381052-0.00109789645693632i
0.0263964902837008+0.0350457418211535i
0.0381445370223299+0.0102101475354857i
0.0732014968761704+0.0103637114328676i
0.0787475737474731+0.0346540341228696i
0.0478385234823016+0.00338642698804696i
0.0603708334419097+0.00576309886830351i
0.0755278211279987+0.0309846389454388i
0.0582306324027472+0.0165727296283111i
0.0941175873502402+0.0268753486938502i
0.073837994025147+0.0448135647268903i
0.0278210528892965+0.0103401179459082i
0.0181506002957787+0.0248368264648547i
0.0538701500272616+0.0423624859943329i
0.0671623544446355+0.0246056919795046i
0.0223539782987372+0.06009242941553i
0.0668319070231329+0.0295793105899596i
0.0751026975790151-0.00308214347477239i
0.0369762672349786+0.0196080485955532i
0.0508947737345894+0.0186162522205907i
0.0512707174370228+0.0163688719196187i
0.0490847278739373+0.0107980090839707i
0.0468192685261725+0.00180404915246494i
0.0567645382775238+0.0218819604676922i
0.0511977811713961+0.0391073445390594i
0.0759598740472379+0.000383432323596642i
0.1028903644043+0.0340244490291918i
0.0662159404427491+0.0464576151306865i
0.0686132993847727+0.038312017164056i
0.0307183127187219+0.066661610791835i
0.0139232855236131+0.0404542419612964i
0.0261610793541968+0.0456001454930453i
0.007273488199926+0.0439803535472843i
0.0176948770434462+0.0240609662005098i
0.0522703495768194+0.0189276573303259i
0.0914011753775069-0.00387861717182333i
0.0646378484192886-0.00744627964631484i
0.0505575536201645+0.0256712184208411i
0.0496753153869955-0.00086468636325099i
0.0644457151611683-0.0192776808203424i
0.0752237074537318+0.00668178992702988i
0.078981217032822+0.014653727528007i
0.0718010469140037+0.0162209411819986i
0.0489287363112568+0.0245187380437908i
0.0526903633096373+0.0656943234389268i
0.057060973525304+0.040956630050882i
0.076484713675271+0.0284257406558226i
0.0511532480815123+0.0377963651232056i
0.0649398979662632+0.0168223503689595i
0.0596474155083131+0.0338458739616325i
0.0325307416951872+0.0399754767948309i
0.0571379191575436+0.0684579751500789i
0.0163630156885006+0.0482884851639713i
0.0340814670415632+0.0234748356341257i
0.0649944682269759+0.0364474633528688i
0.051886324887515-0.0244054926374876i
0.0426618181788239+0.0101363179695487i
0.0586689506619597+0.0167622308782152i
0.0901338376459395+0.00656452447961112i
0.0550287828484898+0.0504015199015254i
0.0602978494909521-0.0274016419383756i
0.0884323798713357-0.0160423464671856i
0.0947728702331906+0.00302463635191508i
0.0955864928476613-1.93431391035118e-05i
0.126975456992247+0.0683887046316158i
0.124667609336693+0.053131964107346i
0.048282349782699+0.0211410133050666i
0.055125333579055+0.0438339265295682i
0.0783465518573266+0.0200010617468481i
0.0515739348162832-0.00478686823045923i
0.0541820663732448+0.0364770718002431i
0.068740758220675+0.0222880309761813i
0.0232120820260679+0.00550335231002375i
0.0191197406206639+0.0299672706652825i
0.0659752421459602+0.0354065230504295i
0.0305076665847826+0.00939559748323066i
0.0211956054690585+0.0079109154003715i
0.0482827071945782+0.0431204530483762i
0.0756567762319849+0.0311599063723469i
0.0885675781247933+0.0170868978102244i
0.0689841226417327+0.0234820716961245i
0.0767534267737452+0.0307432289833025i
0.0585823950433468+0.0147672129163654i
0.0362497722531097+0.0260015725760219i
0.0769104402053464+0.0249590762613269i
0.0682059750382527-0.0255435486726939i
0.0608187379379645+0.017021025379332i
0.0891966872228643+0.0303573154736721i
0.057672231812964+0.0366322466026029i
0.0222888460659492+0.0535842170832132i
0.0265552646703781-2.91385458473042e-05i
0.0720757463086764+0.00364590603352417i
0.0385378458420994-0.0255886780234485i
0.0471976249591009-0.0130904214316501i
0.0847245458761749+0.0388627643934671i
0.03829343823272+0.0153901774878408i
0.0338933763276552+0.0123927546491577i
0.0694197133642148+0.0148178271320528i
0.0707919366371932+0.0124660624498885i
0.0657622294462415-0.0433773433834104i
0.110301407106336-0.0258968060449492i
0.0765855919145915+0.0419078450529215i
0.0624894998008639+0.0119583902215034i
0.101500761883143+0.0470256563483495i
0.0779730761431042+0.0708569022571174i
0.0684201526002224+0.0379491482635143i
0.0502474021180585+0.0303061561911043i
0.071073062876714+0.0201294865155645i
0.112293252922751+0.051962885807443i
0.0718853996306357+0.0752255423032663i
0.0656557266444896+0.0386765605008107i
0.0476094352267574+0.0188543017263979i
0.00119017032772456+0.0266478737277131i
0.0128362916000954+0.0375005837132983i
0.0193983784690229+0.00997139133569667i
0.0287957907712363-0.0193450672877776i
0.0460221783064151+0.00603930852494765i
0.0579732438591141+0.0174221314915454i
0.0543308633784697+0.0198644308320873i
0.0553075660437925-0.0321471233168514i
0.0797717494796509-0.0406972942266973i
0.0883476404065872-0.0116383550128515i
0.0907524929898512-0.0234567691249843i
0.0815283815007393-0.000683622612555084i
0.0878083043639035+0.0469260673039368i
0.0851458482491729+0.067421403844893i
0.0672468723140651+0.0174301154839847i
0.0674574424222855+0.0137338435332309i
0.0641738835485535+0.0292898589094811i
0.0880294227394799+0.0375106780610752i
0.0958895930411418+0.0223961642170691i
0.0688939005907673+0.0525523214276301i
0.0680273135043702+0.0791499594620376i
0.0623097625962542+0.0218431807818652i
0.0446090834633376+0.00455657331388014i
0.0452003991880947+0.0163628620734501i
0.0351709930397487+0.0443714652883352i
0.0559734572867738+0.0128785292245065i
0.0781518555625254+0.0291743594408761i
0.0668417287197542+0.0289349754453606i
0.0649797983444466+0.0122332838998537i
0.0605964644119342+0.0541025424659211i
0.0456645443254775+0.010246216087145i
0.0571484722196841-0.0122194732230469i
0.0759202975337277-0.0175546431673414i
0.0700102763052686-0.0211418551660983i
0.067494714223752+0.00455342528060588i
0.0552989934707958+0.0221331727884581i
0.0510885546128723+0.00929241498949698i
0.0382326847074128-0.00543542263250878i
0.0629300595530951+0.0282471571816419i
0.0779161452018492+0.00061623002521946i
0.0940564762624998-0.0194825072318596i
0.10931565203966+0.0462860930292455i
0.0778759970458888+0.0338288652674396i
0.0925760613448678+0.0309869986479208i
0.0621569620428327+0.0408498929447548i
0.0877246559862421+0.00588858846585017i
0.0858674900672083+0.0149272151425884i
0.047086059836166+0.00293547036102208i
0.0945194778939157+0.0159918035182054i
0.049280688430257+0.0273605124383736i
0.0694075694997115+0.069807780288224i
0.0636623169974099+0.0603068427434865i
0.0138484241191434-0.00630524857379044i
0.0704225833218439+0.0109204499015159i
0.0780839384109439-0.000789601620514698i
0.0986418145144244+0.0253963117424177i
0.0453163733435362+0.0259982442549985i
0.00184344919757988+0.0146539011075606i
0.0764581455775116+0.0207541772902325i
0.0386115405838064-0.00291259358868646i
0.0331543816459926+1.76965670376785e-05i
0.069052050661626-0.0213756321905909i
0.0611194184537677-0.00472894569782606i
0.0943413812578338+0.0244181334119256i
0.0652091710166482+0.0255714057651803i
0.0598290109631677+0.0521872684347992i
0.0617844227013619+0.0126746835428973i
0.0245196593682892-0.000621609607415307i
0.0542169756904346+0.00316159995324155i
0.0703858193845795-0.0307873719898671i
0.0484869841136721+0.00957608839054065i
0.0604342671914627+0.049644864758973i
0.0774728718023474+0.0734315158467522i
0.0397066326718219-0.00024950178158682i
0.0411384876735844-0.0138205986909536i
0.0855849411231567+0.00103057642585977i
0.0860927860686455-0.0208458159414276i
0.0907598404687077+0.0285407875880881i
0.108021987621704+0.0287437562255415i
0.104841900166092+0.0530717023467931i
0.0711810054097516+0.00956283254964544i
0.0596574233144615+0.0233912255267492i
0.0628322791985867+0.0328549231792249i
0.0728672479097105-0.0208209583637462i
0.0833021124225969+0.0398487535713872i
0.0769995125887714+0.0745676387831574i
0.03312773770322+0.0733578178935509i
0.0176370388088896+0.0568538790203881i
0.0429961166350981+0.0446601240309046i
0.0121543991964108+0.0217647201338646i
0.04631524240606+0.011519464300335i
0.0771996120679027-0.00405238681293797i
0.0758137521685063+0.0329919693817633i
0.0563720930257802+0.0564166795186583i
0.0339985285260242+0.035646827083356i
0.0469452857936094+0.0264177934241925i
0.0355409697396727-0.018728035950937i
0.0809553090762592-0.0046706219056419i
0.0986692913875797-0.00968382296740466i
0.0993849749759594+0.00811812898512126i
0.112202215418341+0.0272405894912192i
0.0490563684710111+0.0467123138933547i
0.0536045868581603+0.0672187711695775i
0.060906970845432+0.0237201302161118i
0.0258064020671161+0.00179101376871897i
0.0753813652897948+0.022281495261714i
0.0776976188336801+0.0517974375651805i
0.0788202259444261+0.0240034819810045i
0.0807706096059442+0.0304548332848531i
0.00894609138203292+0.0367884729815843i
-0.0264575538869301+0.0247038089967306i
-0.0169331894255558+0.00568642821908213i
0.0361156446651724-0.0153808389814622i
0.0619549109959128+0.00709480118738599i
0.0793892902633957-0.0099823222182641i
0.113151040498107+0.0213636904835446i
0.0983506850686574+0.0544635485275756i
0.0408634092254203+0.0175318188203204i
0.0303612537962746+0.0212196298942806i
0.0685336548030837-0.0316542611839866i
0.065544212346986-0.0303141287039203i
0.114381523173395+0.0371691258780997i
0.129106354421413+0.0130042105729077i
0.0765839105094191+0.045772308641839i
0.0540337973810355+0.0362231279989226i
0.0334335289812788-0.00178096389624039i
0.0423799691561211+0.0383483266397319i
0.0571011400452628+0.0309849446655133i
0.0600377901350208-0.0212251452285079i
0.0710061897273803+0.028173148710659i
0.0372315462754374+0.0669545992858353i
0.0256177428843632+0.0113143734069803i
0.0686976749822608+0.00486043734393039i
0.0158059828818648-0.0185268998930651i
0.0295214760093569-0.00715898735401541i
0.092233729051297-0.019508714650372i
0.077640745382937+0.00154073434424367i
0.0989336158184354+0.0369301977349082i
0.075727013083421+0.00878727603574914i
0.0548698718855512+0.040477486851529i
0.0773941693835389+0.00649847227182372i
0.0813364315784368+0.0174424192763534i
0.102847185074713+0.0192137477583806i
0.101733263604611+0.00248252075074823i
0.0745173765276163+0.0777829403448707i
0.0528908633021905+0.0872112356084163i
0.033001363840281+0.0594229375917193i
0.0281764464317061-0.00490903927200993i
0.0190898550309097-0.0359634469161989i
0.0359242788982597-0.0128191644819816i
0.0776174401760482-0.0190369467595963i
0.0503353641955787+0.010111416354362i
0.0300189299919826+0.0424324341222741i
0.0342680375045701+0.0351354870901231i
0.0318670174053745-0.0348109545469446i
0.061594157365163-0.0540476003412279i
0.0571974070642013-0.00877823867331295i
0.0863387316979551+0.00381093809869093i
0.106520204116442+0.0260344543047461i
0.112146652197109+0.0255419844791366i
0.106599402507938+0.0412899897026148i
0.0371244070646985+0.0329624963366575i
0.0330051902169025-0.00206829584623403i
0.0742323641534425+0.00687924931532297i
0.09597461212242+0.00183169974112502i
0.0863112263981039+0.0247470770460574i
0.080280667146381+0.0643814081079064i
0.109425851058886+0.0487592267001716i
0.0270741437890925+0.0326359242667245i
0.0365350360471157+0.0172502377493687i
0.0875052438677296+0.0149843858254441i
0.0056701656986718-0.0165568336398989i
0.088954798638385+0.00822490433180684i
0.0955343132398726+0.0568218443521973i
0.036500754721746+0.025505367046482i
0.0516799589131392+0.0346230452566932i
0.0438096009763758+0.00965961901783233i
0.0709260062238626+0.0034404312705842i
0.0453662110887628-0.0213481026944194i
0.0595915893046062-0.0419270133824182i
0.103076780380815+0.0292983087910917i
0.0820888945520212+0.0489547448427828i
0.0925355487383941+0.0425189945696177i
0.0568116181807917+0.0657866672901237i
0.0181147577306153+0.0564098826903807i
0.017932481668472+0.0283161898832732i
0.0526646208043919+0.00220914210139652i
0.101228779711083+0.000391009305057861i
0.0687258002058233+0.0467989059573356i
0.0797974705857221+0.049712525876038i
0.0299108381925633+0.0151845009897529i
-0.0166027828179378+0.0126428042905134i
0.0393924475928409+0.00754525386796191i
0.0607000320965364-0.0316770376353073i
0.0698335213747845-0.0233329165225016i
0.0934479575736575+0.00167023845207541i
0.101321828807848+0.0332379981618295i
0.0841085636222971+0.0323804973221821i
0.046998114497341+0.0132885391129835i
0.0543510341965022+0.0234075627859093i
0.10331206167107-0.000664068886067732i
0.0841412380976147+0.0106465123361579i
0.0647833823854229+0.00560274865826814i
0.0775563411563971+0.0405089453910749i
0.0648976671104903+0.0453118171614824i
0.0619235176488703+0.017336368547373i
0.0626276812741681+0.0435632240130994i
0.0410458613853701+0.0143279927883041i
0.0897757466149251-0.0101859216842932i
0.102099362610948-0.0309709790474388i
0.0879576445212647+0.0235374880937228i
0.105738268965185+0.0588271289007028i
0.0372037677648295+0.0146759818566592i
0.0346602823450131+0.0252216097243715i
0.0301787152124492+0.0230747520697789i
0.056144157840064-0.0302715952795302i
0.118054283939314-0.0326326042511479i
0.0787727032876504+0.0199936366845842i
0.0937820132603409+0.0494838534530864i
0.0576862088057587+0.080940230151347i
0.0601277971708722+0.0241675308857258i
0.0537334513813478-0.0134008088059315i
0.00345053938370815+0.0273991407475536i
0.0753970301473479-0.00577848477124949i
0.0675642662123662-0.00478310684552312i
0.0759514030639076+0.0347612767650547i
0.077066356908103+0.0350049164446234i
0.0249850580531533+0.0387755137150002i
0.0211796995505263+0.0238238767939917i
0.0273250951465394-0.0276234413606682i
0.0556932249785763-0.0188850730527829i
0.062661465505859-0.00207467329649877i
0.0983316405711545+0.0167271538700152i
0.110835448925953+0.0526861970899516i
0.0941193249967209+0.0495720180853006i
0.0558923960116098+0.0491561029166579i
0.0516239317563537+0.024645974260004i
0.0742261397353393+0.0180140761541783i
0.089608811948097+0.00552588292795623i
0.166304825385169+0.0139352278038249i
0.116754907322133+0.0484339132086428i
0.0583552969140797+0.0293741968881123i
0.0461473653087037+0.0169706362160062i
0.038711911238682-0.0031614534106081i
0.0708765471725149+0.0173251798276574i
0.0483155454490753+0.0115082439756154i
0.0705902500437-0.0202021270026024i
0.0880427863514054+0.0299992336814633i
0.0495869136363616+0.0422573780149805i
0.029451161841383+0.049853669298348i
0.0174285624010971+0.0153978454430311i
0.0459947766701818-0.0236834102989214i
0.0828575763043519-0.00151882040673691i
0.109055711550686-0.00407681059143203i
0.109675510489629+0.00454388600672377i
0.0532350010033306+0.0445858973788639i
0.0720207877640455+0.0468882222395587i
0.0771626180382094-0.00465034494947435i
0.0176656796279205-0.0139648186079761i
0.0489496504445957-0.00831376026030928i
0.0909457486470583-0.00567419990720528i
0.122339018396077+0.0120046022637298i
0.0837693057891406+0.0352680122531432i
0.0316146342084845+0.0486895724458731i
0.0714445895189024+0.0485578614196173i
0.0541034868244593+0.0296272843079199i
0.0341603843430829+0.0306664111799274i
0.0800480894489874+0.0241694486785408i
0.0793583711490617+0.00676656737089725i
0.0814150920495681+0.0320239447669982i
0.0680663149578796+0.0536592447735106i
0.0216427268114237+0.0600437727454782i
0.045517390259448+0.0176904902456176i
0.0384767631030881-0.0209833057400233i
0.0539878498933663-0.0105546008362932i
0.0879358236722381-0.0120724208986712i
0.107939738680105+0.0156809353549034i
0.114797161024194+0.0244708323886187i
0.0517820204997631+0.019406993658745i
0.0174329231361772+0.0323341129092668i
0.0191357067716814-0.0403739145822091i
0.0439409477099785-0.0360553267450005i
0.0935746463467203-0.0298029493390822i
0.114995319031623-0.0436253202544551i
0.105504525464126+0.0580771001839024i
0.0858284299091412+0.0728525255376197i
0.0281877708818155+0.0259765988940292i
0.0334334815562779+0.00871210644702668i
0.0634072891984565+0.00281540834024488i
0.0847710053574999-0.0201333050447101i
0.122130527836316-0.000207953985026738i
0.100306716958691+0.0537850585234618i
0.0774791592542654+0.0453508684763234i
0.0564674639258177+0.0451564623799583i
0.043228229025215+0.0599142925950065i
0.0328764004165774+0.0405059640012827i
0.0275698852442904-0.0057060362080838i
0.0702235885181629-0.0125740963254172i
0.096089757443263+0.0249693692075438i
0.0719683265447245+0.0299870919285225i
0.0309228305695684+0.0447510439804974i
0.0266353995093322+0.0603408504424383i
0.0333109929298933-0.00346688940458914i
0.0313851486445587-0.0325328710594091i
0.0721599894887102-0.000171473352894159i
0.0768764623481304+0.0178841095829023i
0.0714074905348523+0.0124255057802408i
0.071778585672696+0.0289062309749108i
0.00572879104351558+0.030968112826867i
0.0411070676496023-0.0180633042467117i
0.0772164563259501-0.00439612317600436i
0.0444206310685685+0.00255480605578855i
0.125540770107682+0.000835603159169677i
0.144053144666038+0.0482323815450909i
0.0840202343386693+0.0455515429074269i
0.0482329577568933-0.00442936236118876i
0.048172068018531-0.0108598905760854i
0.066616484475724+0.0225997769616525i
0.0692439624179582-0.0223779060719974i
0.0893055936296548-0.0282378287268932i
0.12731402968867+0.0356879675583555i
0.107993611477555+0.0387556615040554i
0.0470187583110116+0.0602100838014787i
0.0484475481759625+0.0455416817451976i
0.00909302475013699-2.42984029845963e-06i
0.0172265018377136-0.0234942037059318i
0.0945748850901785-0.0450528407702013i
0.101701881019971-0.0082541316246548i
0.100490028659294+0.0376563081702573i
0.0806813621587698+0.0635653729259038i
0.069900143160176+0.0377672961772645i
0.0689096863362739+0.00226124505685909i
0.0422519642309694-0.0341880268825693i
0.0721767873763579-0.0264372071976782i
0.0957438603689363+0.0295824925572159i
0.12844152986774+0.0407649762921864i
0.126703707876182+0.0822878938730817i
0.0552340649449165+0.0571573094378088i
0.0476968049164893+0.0172921660336855i
0.0196780478533438+0.0314876076986265i
0.0327434886268397+0.0141028623656672i
0.0761632556950031-0.0174076985098922i
0.0628207111140708-0.0115759656566303i
0.0934820837835709+0.0171000818996072i
0.0807855245365094+0.0149665050731669i
0.0189973663849211+0.0310756131026397i
0.0151114084184027+0.000899816841865731i
0.0145449431242277-0.051294205369815i
0.0865559229099664-0.0321521313500029i
0.142972253642792-0.0150680115555562i
0.118783711962742+0.0054063169407282i
0.107122817850058+0.043390220316074i
0.0520936854233639+0.0408019577537581i
0.0658539583977163+0.0547295767699764i
0.0545459762010871+0.0513076255872926i
0.0636831715526137-0.00622511574983925i
0.110814099234033-0.0212719849963722i
0.103219100309646+0.02759575404789i
0.102944927493335+0.0465388090798245i
0.0388204503324788+0.0304778750566374i
0.0157552432034311+0.0304425115303133i
0.0421024063388527-0.00943611161561434i
0.060592517680082-0.00842805736354927i
0.0807341177437441-0.0457338558840152i
0.111788676663022-0.0693920647323333i
0.0986659499552628+0.00893794618337406i
0.0748992492601659+0.0455469972284299i
0.0658252084980046+0.0132724460714384i
0.0434011797453137-0.0018002242889904i
0.0529503243922255+0.000709604230508499i
0.0968132113640523-0.0588918073056827i
0.134453283987213-0.0184152614144955i
0.13078150069154+0.0209354902805828i
0.103688076866856+0.0488733438140143i
0.0762498112929449+0.0697548181219323i
0.0606004343935447+0.0244339108591274i
0.0232357101126957+0.0186100786019865i
0.0504323809403245-0.00914987313504072i
0.0748745148524999+0.0182592160349116i
0.0839439565514285+0.0198535494161806i
0.0881962291505206+0.030313110141704i
0.0254391650069634+0.064129327976961i
0.000554868072001415+0.0219591832741651i
0.0397377705347292+0.00913636878938256i
0.0679188515866637-0.0301257019761488i
0.0681901291061477-0.0487162234505273i
0.108872722871498-0.00704664711942165i
0.0860734078504453+0.019852167916105i
0.060191180907288+0.040896417630049i
0.0405128497733686+0.0377738652731269i
0.00383018165802784+0.0145532732168875i
0.0359359036762862-0.0101408927270352i
0.0616832571512101-0.0357006297734182i
0.0804074234664806+0.00844195412112121i
0.118208601843241+0.0220500769359016i
0.0951584360884087+0.0237380339229013i
0.0367714051262173+0.0569294489834199i
0.0470542630862699-0.0133040720106657i
0.046755536313355-0.0217389522042695i
0.0728737955473761-0.0315230862038255i
0.108279928365799-0.0498571225235037i
0.102814507230959+0.0374580432901645i
0.0945790136271022+0.0397367535382043i
0.0762493107820955+0.045173073522229i
0.0605665880637464+0.0354026888687307i
0.0633495135372923-0.0292850175956397i
0.08254108911799-0.016177787694171i
0.0618921686713861-0.0131650377436183i
0.101542376981424-0.00750940110873926i
0.122060777148024+0.0151464567276353i
0.0763320949093497+0.0508625807752512i
0.0751849331421691+0.0577678472730917i
0.0709661377347888-0.00492516406368112i
0.0570217847685002-0.027259374749619i
0.065763619071133-0.0131730903316281i
0.112111419801012+0.00171264673210751i
0.105327614455676+0.0297611166930979i
0.0901436053887108+0.0631046206928058i
0.0434644171867943+0.0655628456512596i
0.00535494589763262+0.0460624633414032i
0.0158792509775256+0.00351073751867177i
0.0308192539080496-0.0176331378550774i
0.0838629402830167-0.00258308801831976i
0.0725670676600983+0.00284552726101646i
0.090931353007652+0.0254066716459058i
0.0843415944836485+0.0482172185612306i
0.0374963975613284+0.0140504741362794i
0.0305907242973935-0.0236639082836261i
0.024543045221985-0.0462897760027731i
0.063942602654244-0.0692353142975309i
0.08818356783946-0.0226886989686447i
0.0981809300072394+0.0115856751086029i
0.110417534723134+0.0599778463105831i
0.0880648312369177+0.050210985153422i
0.0548067353755886+0.0103669860298586i
0.0709683834360378+0.0268577560388898i
0.104908659283654-0.00508732249704844i
0.113558595947856-0.000416354516648791i
0.13791484610382+0.0163265459700836i
0.125849302651185+0.0330616351203144i
0.0552786214304876+0.0666781730727695i
0.0256026465661255+0.0603739350099775i
0.0225376735999848-0.0161867242178451i
0.0620647157998835-0.0422762523230156i
0.114169034764245-0.00933718250454018i
0.108521163694335+0.00276412667077815i
0.112715173267165+0.0351621501823813i
0.0599792574903565+0.0432765465109241i
0.0453550599995691+0.0332514552721523i
0.0482779171942918+0.00852971982585097i
0.0274623640676893-0.00823200147055282i
0.102076980129477-0.0479458027367081i
0.126991578718602-0.0413802209936333i
0.126580285779369+0.0312518792573796i
0.110982637559392+0.0557599475135516i
0.0726851563163244+0.0589724519859821i
0.0335025902528049+0.0395633224518118i
0.0362274042384847+0.0155706065972608i
0.0830758446346798-0.00702508872118462i
0.088537934135221-0.000861714501864985i
0.0996714404245142+0.0209590552132273i
0.0863495267330345+0.0297995173985653i
0.0728502184260714+0.041858698953188i
0.0422400633977683+0.0261219099361646i
0.0108654333756785-0.00236163612244344i
0.0567474022226197-0.0486738169670875i
0.118628554995262-0.0770447545559345i
0.102107503221018-0.0372376690034436i
0.107337551116046+0.0131363835477083i
0.110226758945881+0.0704520814730632i
0.0300185625146989+0.0253060935027309i
0.0195193583356155-0.0191899237899587i
0.0472944403661585+0.0110942402316316i
0.0888294227137747+0.00324856144446711i
0.0998605404053852+0.0264707771180528i
0.101104135507005+0.0176845625769737i
0.0907574933509122+0.00907480422025811i
0.0424539575687611+0.0318901633913897i
0.0287889723430756-0.0017238592333176i
0.0159038427725368-0.0569859692213967i
0.0536780373731082-0.0422294382781577i
0.0929418336293787-0.0217422298309327i
0.120349882640633+0.0101522969653501i
0.101801899280155+0.0413785281014193i
0.0825594559184499+0.0300397181458329i
0.0916309493608564+0.0106745745440339i
0.0565890809267062-0.0127140592409458i
0.0820466287197987-0.00613870248620944i
0.0835939466380869-0.0264940262868056i
0.104991138638288+0.0321024955040759i
0.130198891432711+0.0765666115567847i
0.0969275941064636+0.053902389864168i
0.0689611111228772+0.0934497425006311i
0.0123425388226437+0.0511467586863165i
0.0205371896916617-0.0180476506686351i
0.0464591352454165-0.00601135744716411i
0.105308832958867+0.0243205216476043i
0.156757937568842+0.00936600246413735i
0.0740885217893166+0.0144901740840869i
0.0350175589740893+0.0540224324637374i
0.014065458196467+0.03808256648464i
0.00395526256974728+0.0356880181224959i
0.0634184790367375-0.0283752382233111i
0.0803409115808227-0.0467823985609155i
0.117624455973838+0.0234071233328524i
0.119983348197609+0.0477464804907658i
0.0438972666070117+0.0698049891297836i
0.0172946134436714+0.0195205264825718i
0.0205180142774017+0.00872299873417127i
0.0230993160876014-0.0165699662567216i
0.0549744121169326-0.0330975258725879i
0.132332104391656+0.00240643205294204i
0.116573101449857+0.0124704336405021i
0.0341832232007695+0.063348993873203i
0.0679662624703699+0.0375809606682822i
0.0513634847397903+0.0183713920120373i
0.0287063212613398+0.0134446395964499i
0.0916893119687796-0.0490078062397397i
0.105070879315631-0.0445098351461553i
0.123052120332399-0.00241570101690923i
0.116981704711173+0.0302673675947859i
0.0844892179574947+0.0587418649757266i
0.047336167190635+0.0448925831544182i
0.0398964026073461-0.00772683852145935i
0.0798240101323866-0.0310659426047069i
0.0848447160360045-0.00139536336061651i
0.12958811362672+0.0145193254569509i
0.13111999754945+0.0271316918006859i
0.0518056835126798+0.0438266430860549i
0.0331635533926066+0.0528889564366511i
0.0590783431099367+0.0367736206898573i
0.0691829702215165+0.00315641255995025i
0.080956762139789-0.00301416240411432i
0.121302820678378-0.00407670946953858i
0.119342744861171+0.0339067263127448i
0.102874412515297+0.0745660419306429i
0.0738488156601714+0.0558751147581166i
0.0410116477347085+0.0146040537604403i
0.0717992134921585-0.0199471354526547i
0.0700977034802852-0.0253482890661512i
0.0635342356706614-0.0165894879850876i
0.0847476851361715+0.012417821353897i
0.0599066125418831+0.0216711522905614i
0.0315744745775229+0.0435094645370388i
0.0249054237322121+0.0691135814129565i
-0.00343756882383108+0.0220866389617836i
0.0383895068199072-0.0339338091941527i
0.0984428496291603-0.0733081064013018i
0.0948469229429893-0.0192297481749072i
0.106681936098233+0.0350044959484886i
0.0713388623274398+0.0449372598354442i
0.0587988437513839+0.0451564500110152i
0.08137366484312+0.00902895774314216i
0.0593500733371996-0.0255822019593505i
0.0807029230490153-0.0185511901088475i
0.10881407927536-0.0114759432978492i
0.101795346024916-0.00138336500090558i
0.0987184223505533+0.0990392398419315i
0.0480683565756308+0.0447329499415424i
-0.0142461953155597+0.0111434806142716i
-0.00414328329587848+0.0202664976727876i
0.0469462628427738-0.0509592736947756i
0.0766842858801858-0.0289178154786871i
0.120544957021106-0.0176185618497624i
0.104418070504529-0.0008300669132711i
0.0363969152556582-0.0152247049903401i
0.0504555830965031-0.010052097083502i
0.0337813208003924-0.0372814804404306i
0.0625140684739456-0.0818648452475129i
0.10919888326233-0.074136729278095i
0.139334600174943-0.0221526799140283i
0.173643482392823+0.0609869962255949i
0.0769857067483785+0.0812708991313792i
0.0448929430007162+0.0672656694462005i
0.0767308002170339+0.0228737168478407i
0.0524253337429705+0.0140803992777504i
0.0640857868884238+0.010455624545574i
0.0999383229998905+0.0226024169266837i
0.0924425964232099+0.0555069252440864i
0.058710745591598+0.0657168148849663i
0.0209170472936396+0.0485964358237029i
-0.00230341271688977+0.0263540854359984i
-0.00025671183933628+0.00588754147858311i
0.0162150821775103-0.0564425273455208i
0.0688319242160667-0.0238190117532431i
0.106687444541865+0.0191883169960493i
0.0825115076345943+0.0337902164140157i
0.0712458945408752+0.0449953568948762i
0.029270710664713+0.0428753633297833i
-0.00518834565236095+0.0291389458601603i
0.0312836366130464-0.0362316724283939i
0.0530411512252112-0.0228692371650076i
0.135410321553222+0.00181631301572705i
0.125775972476795+0.0131983569543936i
0.0316550303707851+0.0279839852758559i
0.0392858431974924+0.0551946872695841i
0.0447248950401462-0.00469767039312244i
0.0450033807865168-0.0453449558846038i
0.109033929636934-0.0166982598560632i
0.106628895650865-0.0555838486631023i
0.0951966233340305-0.00674478296035064i
0.140259452899394+0.013080075247539i
0.0873622819409843+0.0316105309234844i
0.0637283316274224+0.076996642008683i
0.0396176182384852-0.0103468232995392i
0.0532461521111289-0.0622535694480123i
0.145124726015021-0.00143305121918276i
0.114377963162133+0.0159960684850387i
0.0786153742227181+0.057246431742649i
0.0635914775913911+0.105532071300322i
0.0195167369210751+0.0607992910201712i
0.0197426254552447+0.0115021068807178i
0.0137414495665711+0.0105925178332069i
0.0701720578088751+0.00499642676797143i
0.116875074695617-0.0364232769608307i
0.0881961400776034+0.0191745576205124i
0.0718989041806476+0.0503592726064848i
0.0190253212747937+0.0162441359893421i
0.0385346411373555+0.0130162535887087i
0.0645299763477207-0.0369346513284838i
0.0584513628347903-0.0707145005212935i
0.106544355023205-0.0253335347779424i
0.117808040220656+0.0035943604148324i
0.0855577301933203+0.0149982818914143i
0.0673000116542191+0.0762616539081512i
0.0414868177957129+0.0556340501410593i
0.0239330714070319+0.0190536863949637i
0.084413014943656-0.0195774710481415i
0.11452150139147-0.0775744869638616i
0.0998361989031068+0.00378367040430568i
0.137839277166034+0.0435675939646365i
0.104552932482649+0.0331144962267917i
0.0100777841469755+0.0469746374522597i
-0.00180828040898157-0.00807897494992279i
0.0214266229566466-0.0350092217109915i
0.0941395833500693-0.0345570531659145i
0.131777312622141+0.00134629221099519i
0.115108306369344+0.0330870390356978i
0.113866424980368+0.0376264952972925i
0.056900500645142+0.0498449882106376i
0.0315511218538401+0.0103188832845142i
0.0323300887359745+0.0109245519961912i
0.034136450341214-0.00374410424084707i
0.0671806734583697-0.0212719537552566i
0.0784258289111344+0.0155960181068455i
0.0686875634699464+0.00618426790942775i
0.0589330062903439-0.000635660252043727i
0.0484730965705769+0.0113607676447681i
0.0459435079564069-0.0280710874912772i
0.0753216678485517-0.0559233024207197i
0.10699777432989-0.0392278475737475i
0.117418300386779-0.043966868079023i
0.118771686249267+0.0146746797431244i
0.119072792924343+0.0701358037430024i
0.0732922725381875+0.0456836692814756i
0.0382847569460266+0.0158037721053959i
0.054481055231567+0.00202741333974221i
0.07068156020916+0.00992071137848854i
0.141149655508682+0.0182805808692477i
0.15975055079597+0.0158832792199434i
0.100681900747493+0.053540492401928i
0.0694279491166009+0.118709347306104i
-0.0148263545849929+0.0368354539295651i
-0.018452731608678+0.00173915653066299i
0.0375473941188627-0.0273718397988604i
0.0317484396745809-0.0801331656179921i
0.0944264617477635+0.0110110329679277i
0.0814814364403159-0.0140736486830877i
0.0544252132761742+0.00412471549857965i
0.0759280835534731+0.0350234197282056i
0.050272468823917-0.0165949555247135i
0.098714831849367-0.0314321018601118i
0.133401895220555-0.0460238783925291i
0.0950596506780846-0.0213811695505635i
0.113711708968392+0.0199976157613498i
0.111767218274524+0.0487234106520088i
0.0429978082150784+0.0318210803690146i
0.0203015772988751-0.00775026573587722i
0.013108990496098-0.0248438289288356i
0.0511617511110607-0.0307522659126401i
0.100677795281013-0.0583430554843221i
0.0664102491011988-0.0180631108547965i
0.0738989040665045+0.0259090569480187i
0.0811760269917966+0.0303996165580906i
0.0318774570372178+0.0209591335537423i
0.0789148171035375-0.0548020796204232i
0.120065875234068-0.0726990324077768i
0.126689363353449-0.0557788170590441i
0.15070305971758-0.0415577752188863i
0.105325305009174+0.035505801317386i
0.0803538868325766+0.0599840241951436i
0.0808008059863407+0.0297446928460112i
0.0753724531094117+0.0251845621358216i
0.0595796088895626-0.0152707232093188i
0.0693870549565194-0.0382132161747744i
0.10437811930211+0.015643889814322i
0.109130064834895+0.0329710480148111i
0.112892694610977+0.0688011162264083i
0.0575154113117837+0.0698709134278509i
0.0264938300808918+0.0135714703508474i
0.0286846688402478-0.0107329570182172i
0.0755971433695624-0.0591680743046262i
0.109345458311498-0.0366601001564438i
0.107610548690973+0.0187829337348498i
0.114395150702692+0.0118954448564463i
0.0570260091989403+0.0171798419005326i
0.0439734764295944+0.0390908000312766i
0.0280187842134996-0.031718840446708i
0.0507072812843856-0.0535041488016109i
0.099103511599383-0.013364745497788i
0.10897412598843-0.0227824832110386i
0.0885712684345917-0.0262913744440034i
0.0661825604345896+0.016799424451548i
0.0625396802126265-0.010038186775058i
0.0358776107992669-0.0547241256583257i
0.0906552826979128-0.0352070506169093i
0.105252112289702-0.0631015872906014i
0.0887956098820598-0.0213246421239158i
0.13920612549506-0.0204564795778242i
0.118120081571272+0.0193317654683667i
0.0612133368755092+0.0451838944318472i
0.0328084502127858-0.0262583360726932i
0.0253113115743102-0.0109560411486895i
0.0601217482008507-0.0241296203285105i
0.10700852987739-0.0437979380612697i
0.118375653888399+0.00142559889708055i
0.0902110515718851+0.0559546997529483i
0.0372056969561617+0.053455146974179i
0.0105369172936601+0.0271100223996699i
0.0460425916751158-0.00589028520166902i
0.0611287889757595-0.0223712037745553i
0.075836149234158-0.064133825108021i
0.112335133388786-0.0576751346764545i
0.0872550009643754+0.0429947752386641i
0.0752178386727428+0.0392146381241711i
0.0556138855523815+0.0145532176178337i
0.0563224278120786+0.0156549885409661i
0.095785112202435+0.000271764813152765i
0.0940332939469915-0.0423485708223874i
0.131895793206917-0.057321302369061i
0.145528383866392+0.012893105368798i
0.088350685753279+0.011783729165912i
0.0601800442503553+0.00979752676629282i
0.0494545797737605+0.00827898671559355i
0.0169692988947313-0.0307726245846853i
0.0518669821348795-0.0191002908161314i
0.116284178561531-0.031881109480796i
0.108632650899902-0.022603027575133i
0.0786761834317947+0.022749043832997i
0.0319120955056802+0.0347660573582192i
0.0147415545891337-0.0142281679913715i
0.0372216982852192-0.0749045636994519i
0.0474800301470788-0.0603488747872334i
0.131733232411799-0.0827589277125374i
0.181072662253912-0.0481237158405591i
0.136646255217907+0.0500313485353625i
0.105426292116521+0.0523763620199205i
0.0674715132826035+0.0593172462663232i
0.0454862543284702+0.0245848690913252i
0.034954391658169+0.0034158174517174i
0.0513730272123416+0.0332251902459842i
0.0532877931140972+0.0180322773209118i
0.0656677294752161-0.000501300143577709i
0.0681579801506969+0.00356609824212351i
0.0347989327622418+0.0223578735544482i
0.0285959380603976+0.000314421629343031i
0.0202221045796482-0.031295266756109i
0.0671841334930628-0.0728352132931043i
0.120091898794688-0.0791878276936051i
0.14545644918606-0.0333352609391981i
0.109568119994667+0.0100274220451411i
0.0939119555617023+0.0416821342945241i
0.103710436636269+0.0158401546649925i
0.0547595784569977+0.0113502960191734i
0.0696757028493215+0.0293572967191902i
0.108547212447177-0.00299627753298141i
0.110744795497951+0.0044652653343417i
0.0938420681161865+0.0573903173537744i
0.0507965124678943+0.0624000122760156i
0.028752096027007+0.0555686752899365i
0.0430917759266878+0.0403806797763686i
0.0223826020716581+0.0183159688490722i
0.0530891872646942-0.0324133851604644i
0.0595841614888064-0.0491865204148638i
0.050109847228593+0.00827625893200353i
0.118846359891733+0.0280510139308353i
0.0730075929766588+0.0470760351070559i
0.0406549816420369-0.00466073162068687i
0.0688920747482974-0.0633249023965578i
0.0875179422174274-0.0296375968718044i
0.128270202628767-0.0251237219656394i
0.130318922663187-0.0072000420354523i
0.128633596352225+0.024229740043753i
0.114658144802883+0.0647879678270331i
0.0658786229988057+0.0629606176575895i
0.0294896544259565+0.0265807351194108i
0.0572205048307763+0.00616112706275768i
0.0816530089099412-0.00420461386664012i
0.0877640390611865-0.0166521430381561i
0.0996474877643345-0.0360560131686026i
0.0717709633991917+0.0485527709714269i
0.0324224160334509+0.0482391272542983i
0.0092703489358365-0.0187478652948842i
-0.0119992870899852-0.0151401329855967i
0.0555670784141515-0.034370847849058i
0.114697874171476-0.0290619805147229i
0.0925546746550293-0.00181171742703259i
0.118713832316225+0.0282562328702006i
0.0695584924701152+0.00659401682375951i
0.0537355197508511-0.0443416764701562i
0.0563216780912586-0.00613915175001763i
0.0535651899450319-0.00224396237439873i
0.119319682558633-0.0251167075374933i
0.135450752103576+0.0244799867075322i
0.129398046713228+0.0268722388008877i
0.0877055819751583+0.0427843502418357i
0.049863250508702+0.0533460653345352i
0.00645293802623302+0.00403828871523739i
0.0359930548771652+0.00833597841594091i
0.0845098363974825-0.0418879310439684i
0.0944183267322896-0.0259009799198557i
0.125881772092562+0.0511794714782469i
0.0873937281314035+0.0177304208395248i
0.0742368970291509+0.0450360861481503i
0.0487355611802814+0.0214379849254024i
0.039582397654512-0.0589443739460064i
0.0875182352568223-0.049730719796651i
0.0740182898747857-0.0147101606827896i
0.0890976019021352-0.00852689185963663i
0.102364644198822+0.0219408130112222i
0.0676691603256049+0.0393516648941253i
0.019008853481975+0.0103228137792715i
0.0228426728099141+0.00701663893412398i
0.0799296227796489-0.0200075723440631i
0.0884158431794478-0.0509018060568799i
0.0992238517797996-0.0472647436826336i
0.0803261931971732+0.00648984190556126i
0.0484260031037432+0.0312832157705916i
0.0573518264201557+0.00697440463178062i
0.0340510495757348-0.0180688754929806i
0.0311290627912279-0.0351260334040531i
0.0575701878986436-0.0483528632845839i
0.112744383491571-0.0489091701331336i
0.108595643367284-0.0317502636181109i
0.0725932251099125-0.00404332143716391i
0.0760942770751395+0.0548743240463426i
0.0358172098247014+0.0330860040259683i
0.0363925023995414-0.0150037050055862i
0.0756301827962633-0.0486655693050468i
0.101831744745856-0.051072876365267i
0.111613914553747-0.00742999200464607i
0.121245529030954+0.0132730067151552i
0.0737978270129417+0.0648178261247302i
0.0479993719954884+0.0367625542000959i
0.08070244427546+0.0284000319741074i
0.0586156074728633+0.0417011755112719i
0.0769133894240634-0.0245294247588584i
0.0785506266920061+0.0308633438871455i
0.0918015491734018+0.0730696735470468i
0.104351734699796+0.0602623480412591i
0.0303171507236367+0.0741062222993026i
0.0118853021721757+0.0350908020634195i
0.0140050283628503-0.00660173838394557i
0.0309086844627961-0.0244805232699665i
0.0726207718520302-0.0332638876651918i
0.0798905600505251-0.048468200498489i
0.0453782402104157-0.0192376424651143i
0.0346407375857086-0.00765531642984792i
0.0576400559973382-0.059449345842628i
0.068312726513966-0.0558825882732973i
0.134678304268733-0.0414311431469067i
0.142253900968153-0.0502401290413211i
0.136700622841493-0.0217242781671143i
0.137463785255967+0.0345437282140851i
0.112426354089533+0.0231059894108416i
0.0679287070446584+0.0368236669471995i
0.0279928739177417+0.0437144709599441i
0.0671086415407871-0.00331682376917327i
0.0451010473026467+0.0364865848714247i
0.0869343633570091-0.00155460324075604i
0.0962190218018251-0.0161034792422575i
0.0609088093512003+0.0487947329333389i
0.0480442709287719+0.0371365684282314i
0.00220667955881064-0.00433222009198368i
0.0309401515608463-0.0550952663212273i
0.0523544736431002-0.0559294272733823i
0.0945921908911308-0.00835021345445853i
0.109964979954574-0.00220372456293961i
0.101668345464334-0.00327288939232104i
0.0866888706449912+0.0267355057349846i
0.0553929708390711+0.00575043726645916i
0.0800526938501483-0.0241481032174947i
0.0480489069591687-0.0256728192234073i
0.0707128215636947-0.0249543528188056i
0.123736756871048+0.00389052339115101i
0.079635533483462+0.0283790047368619i
0.0852255647089671+0.0577466557744392i
0.0489062737935127+0.0393691491910011i
0.0079814427459242-0.0183038943097636i
0.0411954341350332-0.014899991420882i
0.0533243271612903-0.0451777053401961i
0.103481941994333-0.0151067777127879i
0.107633249504828+0.0158052421009417i
0.0793883224781071-0.02961782027769i
0.0793183657458167+0.0397197037685604i
0.0469156439469319+0.0259912693198218i
0.0755286488349028-0.0393528019282846i
0.114746826073444-0.00848822045507823i
0.0967264287700741-0.0224927472827055i
0.111556513212857+0.00142583803725735i
0.125376300450305+0.070039329865948i
0.0679953754411485+0.0660168355888571i
0.0228503624588221+0.038645527332383i
0.0237434233781708+0.0131712874137216i
0.0434817050276266-0.0221519097669994i
0.0583981287030616-0.0362280431758653i
0.0841209699284309+0.00515479788734344i
0.0683600644726681+0.0362533491222468i
0.0367943910201375+0.00297839823403145i
0.031833749035775-0.0110796666013225i
0.0189668140117063-0.0490395282218859i
0.0464075232209062-0.064940818995216i
0.0744021903020346-0.051078120798324i
0.112264933235436-0.0368511107818559i
0.0833637853701035-0.0228497927630709i
0.0830762522891521-0.017766607587507i
0.100190364291308+0.00596678941464718i
0.109880492364802-0.00699650775444798i
0.109572345751635-0.0110928219885968i
0.0697753328318157-0.0183824234742086i
0.101048933949809+0.00737632300983258i
0.0966500162569313+0.0257432986329719i
0.109831535454568-0.00293990822035846i
0.0800405887755354+0.0628898258678953i
0.0404376583801368+0.088702203878672i
0.0124522748309197+0.00406179593163145i
0.0200205760875551-0.00933565612346026i
0.0759805907550823-0.017131102411848i
0.0879367732951197-0.0216594816854305i
0.1147058192049+0.0125669356295673i
0.0550635954798359+0.023919594956376i
0.0415214618514793+0.0209288186482054i
0.050104868771873-0.0141243326645152i
-0.0173304991384826-0.0317993987523953i
0.0601781130436367-0.0490590285645937i
0.122274060955895-0.0495196619140159i
0.100178574012306-0.0192548162492385i
0.113790619607877+0.0119408558097142i
0.0669068104043548+0.0605075118728266i
0.034284003939343+0.030565646386947i
0.0248709073343719-0.0167254635702582i
0.0369681664621096-0.0136361544835329i
0.0993345740664402-0.0160771020658766i
0.0962695387859903-0.0130156205197677i
0.0466240061597574-0.0205611322710286i
0.0648614658333643+0.028717482139043i
0.0621848806286641+0.0176526575970772i
0.0057767054186992-0.011361927879362i
0.044671442065723-0.0200482564587694i
0.0552830561433537-0.0751119414234391i
0.0472011010389805-0.0403574977573327i
0.0885043374052791-0.00670122153403378i
0.0725177499143943-0.0159734817549844i
0.0611559933356878-0.023502346211517i
0.0644699621866397-0.0127496510836478i
0.0580874119414116-0.0293025323394557i
0.0667876730569906-0.0171374288542587i
0.0941717834795769-0.012663454388991i
0.119280655242205-0.0182712906989547i
0.129261223689529+0.0223280552875239i
0.0928357276310799+0.0183962012711332i
0.0743770472240817+0.0494085394908372i
0.067762395021196+0.0187678220811462i
0.0445174899839139-0.0101135037419209i
0.0864706333609032+0.0187726375304743i
0.0750197243846938-0.00847120218977712i
0.0705645080018653+0.0347877350546382i
0.0732894536765458+0.0296040254346149i
0.0283099058174634+0.0417995686705i
0.0447948435164611+0.0411578876707151i
0.0471951699739688-0.0438767146755846i
0.0696338740748103-0.0295703502354666i
0.0704196851040818-0.0432525702777935i
0.0700546427856955-0.041460528993168i
0.096192947752426-0.0275128905506988i
0.0639190485500074-0.00773996473241319i
0.0592476105254466+0.0141427786930291i
0.0588280346418815-0.0159064037054632i
0.0848987299152797-0.0296609233907528i
0.114420146835169-0.00590189833133668i
0.118486834047968+0.00837973098808513i
0.11641549232992-0.00846764679413106i
0.0632352443948554+0.0243479263493373i
0.0587697983054923+0.0310138886489088i
0.0507069911382943+0.00589872912629757i
0.051042704184904-0.0204536461622363i
0.0779807331923075-0.0485806590396099i
0.067540755009353-0.00796112771771675i
0.108203369416017+0.036029205644907i
0.0993594154272199+0.0284259586535729i
0.0775670634931963+0.0116906776936966i
0.0570736404573006-0.00946144184162841i
0.0451363419075848-0.0174317929540724i
0.103946966889408-0.0274788085317106i
0.108705129323854-0.0390291274712216i
0.0803177423097518-0.00824189999229526i
0.0898126982348024+0.0196375753701197i
0.0952477514840043+0.0267760356253988i
0.0478219554604578+0.0197522549688121i
0.0193894904626095-0.0005827951541144i
0.0505196838193561-0.0185379586301249i
0.0876660026265596-0.0202091182740903i
0.0791398408198808+0.0113480258000782i
0.0749913110067959+0.0295992336261416i
0.0724287826014351+0.0226211979376457i
0.0683109959112418+0.00943862018991621i
0.035234068075485-0.0204768264563852i
0.0260887272479606-0.0548671465596652i
0.0610746608331763-0.0827469974424146i
0.0938476421657562-0.0547664353047609i
0.14921621657298-0.00786250854925211i
0.103901322105634+0.00506380396769903i
0.0611935585033264+0.0127558419112388i
0.0735150774476513-0.000821684115901915i
0.0660860732073776-0.0184032994438406i
0.0941612845621116-0.03507576308312i
0.142664823562839-0.0084927242616449i
0.122021770849245+0.0202580995016951i
0.108961820045206+0.0436178027933021i
0.0673080130964614+0.0755820410064874i
0.0410587047431228+0.0259632320086227i
0.0550151871034205-0.00844863465166962i
0.0248879325991816-0.0174651747385488i
0.0786129297015837-0.0179514751257837i
0.0630346909450136+0.00513836509366736i
0.0763892207582522-0.00123940187728189i
0.0843906388468002+0.0216648289307056i
0.0336246793537405+0.00352304332790934i
0.0506854345484019-0.0487458808450015i
0.0348575335175574-0.0318139122487153i
0.0687961687068258-0.0681498755437389i
0.0877960606011677-0.074577963173166i
0.110987519170174-0.0359116925551347i
0.137105698045681-0.00942858929828155i
0.0952799721856641+0.0237045967328177i
0.068232060274904+0.00648701341803362i
0.0604873031572499-0.0233410344066349i
0.104326397114338-0.0318449002850213i
0.0945801723327794-0.00286271957588373i
0.0845349988313373+0.0139717277138364i
0.116723372487333+0.0396644005819483i
0.0653923089112826+0.0342477891060875i
0.0505665311888248-0.00430428684638508i
0.0395551332839021-0.0238401839091272i
0.0680825775125154-0.0193849339013107i
0.0950411507112444-0.00849738400009311i
0.0831581846747619-0.0348243212357898i
0.0903184473466074-0.0210519868326509i
0.0670055642236221+0.0302207200672931i
0.081710040583145+0.040041979495667i
0.0373404153794428-0.00322997747552618i
0.0323405567848891-0.0396912518043858i
0.0779905212576483-0.0757315714857342i
0.0702042815864781-0.030986628516078i
0.0867403372726261+0.0346010658058378i
0.0742424206294488+0.0328217514005613i
0.0609168018352549+0.0166937231446559i
0.0502481835850153+0.000494236775949788i
0.0307650008720018+0.0142061216153408i
0.0316743792272828-0.0302135630716618i
0.0473442740690872-0.0161507305665172i
0.0795129084108051-0.0110684865249508i
0.0799025186305983-0.0251500461738955i
0.0730765926974806+0.00896228375710276i
0.0618554240973766-0.00413088783618509i
0.0283498642914312-0.0261143246115285i
0.0715419283178841-0.0724672010083685i
0.106524835331654-0.0406275149754128i
0.0795984658574906-0.0236645037531092i
0.10530391245783-0.0249400280273016i
0.0844189990085539+0.00822696191245623i
0.0497601862004864+0.023123274239701i
0.085376241910788+0.0150491099258137i
0.0772615783622036-0.0312268443707901i
0.0648163967599842-0.0264346338177442i
0.0756523692122803-0.00689730524798023i
0.0894642310118793+0.00061118118427509i
0.10108592262189+0.00374978940499623i
0.0526214184236984+0.0203731660604079i
0.000139403022726938+0.01017184211184i
0.0337896664399404-0.00597668626557586i
0.042609855888046+0.0178755607833239i
0.0592225175014787-0.028188861150096i
0.112049390582332-0.0356718109872129i
0.096487723097659-0.012575363148491i
0.0989670938371046-0.0217189010340835i
0.0837261334304644-0.0204232064146468i
0.0600458530054591-0.0415745307201721i
0.0705999733313165-0.0487535454382478i
0.0719714839012278-0.0441923006039759i
0.0959715273712222-0.00870665000225289i
0.139232248862115+0.0095703854435399i
0.134941184651125+0.0222900997313316i
0.0843812384826521+0.0191556623937462i
0.0521744974001919+0.0104931052590895i
0.0671617641626545-0.0112275952657276i
0.0603148204709627-0.0361574522404759i
0.0563011226104502+0.00781242162419787i
0.113664186175224+0.0037721731658255i
0.0682820323007127+0.0191476318372581i
0.00682912463394236+0.0202063134667494i
0.0351616725822043-0.0174838907282179i
0.0624854169738162-0.0108266553219631i
0.096196427149177-0.0540117289451937i
0.0880623408629343-0.0390491254935621i
0.0963168516476946-0.0284749038444774i
0.112868343604456-0.0539969227648478i
0.0991838913609325-0.000859547059796787i
0.0641956261133081+0.00570917544826511i
0.0442025906492535+0.01724031811084i
0.099264740370652-0.0217828261603555i
0.0960217205946122-0.0397204159538555i
0.10724520968115-0.000492458487629974i
0.121645443166518+0.000751015459085357i
0.0844586626556113+0.0425697520276067i
0.0949678930685345+0.0403666588921105i
0.070236686867462+0.0219110157979374i
0.0479693565040867+0.00192376159863435i
0.0642082577786432+0.00197943616032734i
0.0759235251402253+0.0194787187788277i
0.0806958151544993+0.0243807077062561i
0.0597071412609607+0.00388629960894406i
0.0666873968998318+0.00333698539986823i
0.0581040724281018+0.0305965604713348i
0.0314519579769995+0.0104159640069928i
0.0334881690521697-0.00782723874445788i
0.0491754435645449-0.0187724854118063i
0.110472193333283-0.0502454859649551i
0.0968360325017374-0.0275475798987359i
0.0463132565417123+0.0409368139602876i
0.0450555130513102+0.000142765731253045i
0.048594233127714-0.020497550994254i
0.0754860948366064+0.0178185747197598i
0.081021927409221-0.00244425514622738i
0.108414952026198-0.0111522363199958i
0.0920843071166885+0.0161160263379557i
0.0756567307763128+0.00537471530426257i
0.0818378887835634-0.00993159417657012i
0.0454620960609204-0.00716795133364856i
0.0619986387613791-0.00891748018130359i
0.0421871038308167+0.00648317452988238i
0.0470108843501232-0.00215632022318657i
0.0818682923292096-0.0108901441411212i
0.0799046814055813-0.00948579127886626i
0.0832072769719257-0.00482121610572437i
0.0767775475158382-0.0311312560702043i
0.0891340046973018-0.0185520498914435i
0.0725383807681827-0.010244648670405i
0.0921669918451498-0.0524875037990127i
0.0900681556333196-0.0100480293326583i
0.073977717617236+0.0208036024489536i
0.116680781813628+0.0387919809133845i
0.0732968586724305+0.0410045864824151i
0.0267452488194182-0.00593961267424423i
0.02872710693518-0.0251609997954265i
0.068992703894159+0.000988043811831358i
0.0869034095398325+0.0290599244450462i
0.0897208411819809-0.00493824369498029i
0.0916013700586587-0.00623388651312448i
0.0631287061382471+0.0293777558912109i
0.0686232951256705-0.0159067537757672i
0.0646225576721817-0.0113626179753125i
0.0474345584993831-0.0116925194144136i
0.0819488067766531-0.0623358366588717i
0.128635094480195-0.0346071076338169i
0.0911975601387574-0.00771344175200504i
0.0752360634085075+0.0128978450942879i
0.0885425308072765+0.0119972959038861i
0.080238247624848-0.0321381389346184i
0.0864394256962561-0.0485006182433662i
0.0986577412844798-0.0152815479748337i
0.103615127385498-0.0130076401779871i
0.0959841160082794+0.00563871561591181i
0.0876241038438224+0.0318824884964824i
0.0729990899583741-0.00601295226440489i
0.0569046651414362-0.0029751262016138i
0.0447098569381228+0.0271979339745383i
0.0538458975543282-0.0160032432597396i
0.080787609310062-0.0213155019777617i
0.0684475360720966+0.0180353469318153i
0.0601500506776823+0.0108012488335115i
0.0686565477404117+0.00722821357749484i
0.0458374064376541+0.00722600972728336i
0.0519075794883412-0.012486375613475i
0.035004995211374-0.0242310026155704i
0.0330876352685085-0.000321798061462784i
0.07060478897228-0.0211721016013866i
0.0766355800188458-0.0288943763764627i
0.0716400398602337-0.0191039224374642i
0.0618794651926316+0.0124587387175951i
0.0599260021222834-0.00594957710212518i
0.0806479107865844-0.0511183458689525i
0.0885302330876075+0.00710512725451371i
0.0736209585018707-0.0128175188182756i
0.0990422586140884-0.0244313469475806i
0.0888569613139342-0.00414249173544286i
0.0999391690144039+0.0115645487404755i
0.0987339868501439-8.73939097762701e-05i
0.0397077159681341-0.0274655210801659i
0.0926439398326754+0.000439400585649917i
0.102436725191715-0.0282206805368761i
0.0640446137465215-0.0221590396771626i
0.0882798172208856+0.00413642977917973i
0.0632990715327455+0.00959790537245322i
0.0398491901774582-0.010974388077616i
0.0827863927354228+0.0123914087054611i
0.092676812517633+0.0551137378668188i
0.0776274897453249-0.00786645043339584i
0.0691050939315647-0.0251523145425955i
0.102213148813583-0.0123069989866593i
0.101818120473331+0.00387355688858115i
0.0368897458566656-0.00376360072674328i
0.0553955489715025-0.00501988785542915i
0.0395676677047926+0.00498626797786748i
0.0360762268735194-0.0300982866312541i
0.0696452977100233-0.0360765257252306i
0.0471156195810132-0.0331289548655986i
0.079679794225924+0.00768053493610131i
0.0881391647100011+0.0140146442209565i
0.0496739067112705-0.000105314767911413i
0.0489951549912063-0.0130242044876258i
0.0503359770998344-0.0241683727957697i
0.0564962058480695+0.0238660894322454i
0.071866323294395+0.0134371585045623i
0.0489437285055038-0.0122691764683184i
0.0652262319710428-0.0194518879006311i
0.0537208091654639-0.00106535063297245i
0.0364527603037015-0.00171673624755838i
0.0880635392810746-0.0361962071792528i
0.0623174072059277-0.0159055455537021i
0.103530909941383-0.0201780068211579i
0.112413041585447-0.00558037381259986i
0.0636733552338744-0.00806201425039938i
0.0766009531959911-0.0335003801025998i
0.0491389440771126+0.00726266116970097i
0.0483782124078944+0.0134386103742362i
0.0760559495879392-0.00507103518170529i
0.0834943398136243-0.00859762566925062i
0.0772419388464732+0.0184028717706129i
0.06109729646969-0.00402291626861649i
0.0493849665442506-0.0334913817152403i
0.0656989800980148+0.00044695573917876i
0.0644148668444904-0.00368726870932468i
0.0744506048811172+0.00724713555511188i
0.0401459524344409-0.00805717824030847i
0.0512788191468106+0.000819398099399039i
0.0830269282543792+0.0195748577805657i
0.0417085343488289-0.0226525443677323i
0.0828356954667863-0.013479411737868i
0.0638990102206221-0.0286361771309892i
0.0649671978421267-0.0204303848188395i
0.0829323651177025-0.0210453246991113i
0.0527878919451935-0.0346819476350868i
0.0574032219842323+0.000550565700867301i
0.0737941223745193+0.00448291164013847i
0.112752862604295-0.0169455932788079i
0.0769827633177058-0.0312237359868123i
0.0779404178981923-0.00601848541276552i
0.100804536084864-0.0273363698438865i
0.0761550429838731+0.00232541517288074i
0.0833835029061645+0.0248381629375891i
0.070631593792503-0.016528342238897i
0.0550073633918938+0.00453856901832245i
0.0736273445456731-0.00949637011434294i
0.0648583344608267-0.00152325523245995i
0.0576735573530338+0.00606193038172323i
0.0693266023969382+0.00202346073047135i
0.0442983850034047+0.0117681419789623i
0.0630399459830944-0.001688271995266i
0.0747301047282943+0.0171901717799124i
0.0808003698474217-0.00167376462298932i
0.081922734751436+0.0141098522601545i
0.0547052954630885-8.28863439146861e-05i
0.0823066820595021-0.0402763294962614i
0.0853235116787088-0.00798846485407211i
0.0664265305427218-0.0172819307415574i
0.048330433797408+0.0145259227221973i
0.0667889350807721-0.0200168004664122i
0.106990700112592-0.0611967556150431i
0.126111244021476+0.00183712464027231i
0.0892842837211187-0.00846866518171379i
0.0545271668149761-0.00202037890948205i
0.0884725481677225+0.0200730781985843i
0.0504833929887651-0.00720885195456612i
0.0615617554274115-0.0096575989277369i
0.104332421049807-0.00756358147527755i
0.0618181722084672-0.0312958363462723i
0.0682398785842669-0.0401865269314i
0.0757506581218841-0.0166938740873661i
0.0670797167966522-0.00700581234369227i
0.0706773335592238-0.0122905892392036i
0.0657662352200186-0.00835779480581473i
0.0809874283459878-0.0160047668459798i
0.0972370390459282+0.00245522077941239i
0.0895896609641002+0.0204481473405791i
0.079127136128873+0.00496905508862089i
0.0651551372246696+0.00846060706582104i
0.0524095985219873+0.0307236313896929i
0.0837943371611892+0.00107526620981108i
0.0801606748367222-0.0226808296002868i
0.0759044249297397-0.0080155746218118i
0.061098338290913-0.0402958443471473i
0.0271432731902395-0.0271961017593176i
0.0653117070672556-0.0225342413983372i
0.070943791726437-0.00166973346326845i
0.0647970035633101-0.0131150507923688i
0.05689251766544-0.0462142331139665i
0.0597406945266626-0.0209620897077794i
0.0566896293394102-0.0422570923304857i
0.081131832694179+0.000824557930696301i
0.0809671289679886-0.0147682553592358i
0.0381682203538194-0.00740913716279598i
0.107389048313375+0.00353254708193086i
0.0702734299046486-0.0377149096668272i
0.03600292264705-0.00758731773800768i
0.0839254812937527-0.0204333657626196i
0.0927132246163484-0.00612928945224755i
0.0771017776657569-0.010200156172557i
0.0589310137845028-0.0164781433550325i
0.0914139170376309+0.00553073012457269i
0.0633919355204426-0.0114029026335868i
0.0461277142045363-0.00555939001966042i
0.0731371213788571+0.0264777801225392i
0.0719015677652384-0.010776252781785i
0.0597385423588809+0.00291678483305055i
0.0406772968903717+0.0525883623230008i
0.0468292330671515+0.0239454482248296i
0.079614080393773+0.0398658005359555i
0.055739081275577-0.0162449164482607i
0.0656284053873561-0.0791368961090363i
0.0734779781045635-0.0281866146341238i
0.0489220371715542-0.00994853937896947i
0.104850306328893-0.0142460910617622i
0.092472317831044+0.00537090474124282i
0.082760899375634-0.0109463206015156i
0.0963397204014916-0.0260623373605481i
0.0817048631471715+0.00243630505707164i
0.0942120241979123-0.0185925737651597i
0.0632464633541158-0.0332927925459926i
0.0667621105319224+0.0157655536084081i
0.0546710474231567+0.0120298716377812i
0.012553823168938-0.000838820910207932i
0.0582512629568475+0.0226122993881674i
0.0630775300421626-0.00046604641252353i
0.0584122379731231-0.0245343009245413i
0.0856612210215371-0.028073013509823i
0.0765999770075184-0.0284285001624302i
0.0846679846196437-0.0103464651744955i
0.0773364078161768-0.0138512601842208i
0.0633778705572529-0.0429133393583698i
0.0819333409845512-0.0392919514503906i
0.0921861121105704+0.00416301733027395i
0.0794923474428988-0.0245084315588636i
0.0688473558494506-0.0476489324975839i
0.0767606743802007+0.00476826821214602i
0.055880660314994+0.00992348366167869i
0.0663076290370775+0.0158396455286572i
0.062069497677919+0.00124486024367831i
0.0414847694555547-0.0217206021891212i
0.0808716383023401+0.00326675659383431i
0.0723193651118396+0.0107118107470656i
0.0772065729416913+0.0118045175262918i
0.0848778348124461-0.0300963088415281i
0.0754029901218813-0.0643218717397838i
0.0648285331543498-0.0230174195524412i
0.0782756723411361-0.0208865482756066i
0.115043796501983-0.0325048799415918i
0.0929700586282143-0.00804768663288478i
0.0675242348328393-0.0203421119813649i
0.0618412043647877-0.0217334463482418i
0.0883798821049352-0.0236254216642715i
0.0822617659291666-0.0482126830973344i
0.0370387672141991-0.015654876669115i
0.0795940281978696-0.0148426462404754i
0.0773982272946528-0.0045532872355146i
0.063135662705805+0.0410045968370436i
0.0824892929230776+0.00228125703591713i
0.0356737894452991+0.0119493559482929i
0.0425665964196707+0.00344944252404289i
0.0334790658463872-0.0298012195105064i
0.0352997801734011-0.0267178071061679i
0.0732975679273741-0.04722593277177i
0.0764204078412788-0.00817381592280208i
0.0701379097630181-0.0104863897452655i
0.0277057839934363-0.0153739544881315i
0.0335609888753892-0.0424562780642885i
0.0596254644777432-0.0452149952141434i
0.0532769280263765-0.00565908061027195i
0.0842489928657117-0.0775772400245057i
0.0933913636043714-0.0443481279380925i
0.0886898840148947-0.0127212184313273i
0.0925811344853197-0.00874459419237689i
0.0817242740437705+0.017123538790432i
0.0790597074265963-0.0118429670175262i
0.0816800430130566-0.0240504158648637i
0.0934973871045649-0.045753786015469i
0.0949198404185964-0.0213572831739941i
0.0743407829762539-0.0042098094625735i
0.0448956325101542-0.000339803398880375i
0.0795065494793269-0.00093765877026043i
0.0788416871101365+0.00191098679124427i
0.0127432305522678-0.0321720629418825i
0.0593999396895604-0.0333966343294536i
0.0837202420088141-0.0156127802607283i
0.0487309888464166-0.0494007535813784i
0.0561711715728597-0.00492228649395313i
0.0484964275494743-0.0264710502605425i
0.0700349011875358-0.0233498590046678i
0.063422670824129+0.00344038656482667i
0.0269064949247564-0.0414406711177362i
0.0539755839225401-0.0491486610725815i
0.0464559171489885-0.0450465618969697i
0.0488483268009679-0.0186665897708006i
0.0956853107275828-0.0136583387511778i
0.0688030486605031-0.0349587332740469i
0.0692974166817995-0.0202764155559927i
0.122292636521197-0.0245931404035215i
0.0931664418757175-0.0337379030570932i
0.0523508751049503-0.000522539699651195i
0.0831931505396013+0.0133503363646365i
0.0567987660028923+0.0319685127594447i
0.0503226092634328+0.00104346984058491i
0.0999349360215286-0.0239442536023232i
0.0512665658485773-0.0462900306064662i
0.0638741313864052-0.0703006463606159i
0.0899907853186131-0.0454385528766348i
0.0735520300520787-0.0494639789234656i
0.0848960968067101-0.0064750465315672i
0.0663817280383752+0.025797197014777i
0.0669182332265093+0.00223504792683864i
0.0199289519859313-0.0245048531998936i
0.00747156657384096-0.0307334710429026i
0.0509631196657325-0.0296151886840895i
0.0725301903852573+0.00659116074665133i
0.103638283617498+0.0297723266151792i
0.102510467405806-0.0142954912215554i
0.0780053614780891-0.0285536423529506i
0.0520296165227235-0.0190038324425273i
0.0548420143379527-0.0495268407690829i
0.0663459689358374-0.0433229261998472i
0.0626420889239762-0.00611203981862304i
0.0391132733444454-0.00844959734985054i
0.0545512157427158-0.0152299390730218i
0.0397570344487744-0.0143412385019084i
0.0179038115848677-0.00561624755637688i
0.0591872846437239-0.031956397506495i
0.0522582005957678-0.0511206289502455i
0.0771517719641623-0.0495821505658804i
0.112775605802205-0.0138496373606542i
0.132573749602692+0.000626919769991767i
0.0846225201591691-0.028853054371055i
0.041133720912909-0.0195952607631129i
0.0877289668122524-0.019014431836832i
0.0856567957668092-0.0342685728971504i
0.075780456296722-0.0172517052048318i
0.0916027770115745+0.015642913458522i
0.102138967956335+0.0166306181644176i
0.0745480494347634+0.0398336337764799i
0.0568542968108571+0.0179089528316103i
0.0435406085624604-0.00889652473126389i
0.0326040669767594+0.0174675928599959i
0.060758485741491-0.0411977727164118i
0.0661288786818659-0.0407770922766279i
0.0587149491285512+0.00431630835446381i
0.0569441306012933+0.00143037191221286i
0.0298897088987977+0.0150732796200224i
0.0241983895031702-0.0528056702069521i
0.0417913933073002-0.0849284294452344i
0.0548747830619654-0.059317790508102i
0.0891483054935264-0.0686765491708284i
0.120795366194762-0.00184431717898185i
0.114063987029781+0.00582857331692266i
0.07427480958687-0.0246206958561739i
0.0796271450154617+0.00250156695136949i
0.0724756005945196-0.0171495266010702i
0.0628859175317596+0.00733828842529064i
0.116555942523482-0.00931951266029099i
0.105757692319274-0.0296969476515344i
0.0761128278928374-0.00430941228637383i
0.0555875151403346-0.00365628221630257i
0.0335670303680715+0.0284567705353261i
0.0560740791306177-0.00613611924059872i
0.0573346332724596-0.0360795615895892i
0.0672929674995889-0.0494656361729164i
0.0750938313006582-0.0534764902843017i
0.117057781870768-0.0199604544163592i
0.114850658728467+0.00872377017563302i
0.0290360116708533+0.00405077181015246i
0.0532789849708718-0.00906683184665503i
0.0893332184416508+0.0043802373561058i
0.0595136685059641-0.0461476154956004i
0.0557860614946122-0.0452267135376485i
0.104494441383071-0.016319758461486i
0.101278617672146-0.0028739802805396i
0.0480672837154977+0.0308963131303044i
0.0475455139181078-0.0108321583266989i
0.0750128057739689-0.0308052144231829i
0.0626191929754301-0.00484406119307509i
0.0614748597706532-0.0347035103715354i
0.0976025049736351-0.0206579304262657i
0.0933276264460162+0.00205104132631393i
0.0658442282393387-0.0107637422886553i
0.0500840093367485+0.0294592295291651i
0.0285818648081625-0.0398618969327169i
0.0321878942491411-0.0776168463940589i
0.0778415275959245-0.0628206566738794i
0.0591967815629252-0.0496200334127034i
0.093085649099448+0.0273450213118491i
0.121894834518691+0.0138770455904409i
0.0759676600283581-0.0182939878140191i
0.103442639747562-0.0321315634737245i
0.082111085105363-0.0249727887406723i
0.065298366423527-0.0240230678318366i
0.092480447935822-0.0163890922354731i
0.104253181280153-0.00894545037350087i
0.107393949184437+0.00326477247283942i
0.0310512172339538+0.000180798182255073i
0.0185404611239471-0.0116249557897335i
0.0626997017866173-0.00614338886927409i
0.0647249261367779-0.0434453478357345i
0.06530553170151-0.00345955422408889i
0.0517226584549083+0.00406548533407909i
0.0768238277191132+0.000517748688722049i
0.0394177338152426+0.043163508764202i
0.0240194819945809+0.017493752744216i
0.0346919523036911+0.0186692268098651i
0.0076880682617348-0.0365189784901248i
0.0588814865145931-0.0866958750145396i
0.0764089259072787-0.0398941509124832i
0.0840378941745317-0.01926696248703i
0.104582729674996-0.013258920718092i
0.0649316351877232-0.0175903157840624i
0.0420283361397231-0.0127346423403601i
0.0297027043553552-0.0530352589189295i
0.0565230858129551-0.0543889325044443i
0.121462258039383-0.0416660784021995i
0.0984666429012718-0.0643759962889094i
0.105774511051083+0.0076865222355589i
0.0815164808090411+0.00108899298219602i
0.0453904664161553-0.0329605116321289i
0.0708244146164143-0.00257556485333051i
0.0694656121850883-0.016890523294035i
0.0821179828993427-0.0417408231165857i
0.0861283659416541-0.0379991284366078i
0.0838737953722695-0.0264194304940667i
0.0731360192014668+0.00425394717765826i
0.0588927058690076-0.00827106002461168i
0.0459635714480211-0.0139200842867869i
0.0388700236273412+0.0112130749993795i
0.0248970521910111-0.0415368884538388i
0.0665146930901421-0.0358523165593644i
0.0983167021786414-0.0327985694160323i
0.0845888613039041+0.00818478867950656i
0.101542121635017+0.0258676303969126i
0.0592953269885483-0.00664271992802197i
0.0443958399322269+0.0120297301484876i
0.0707906329890481-0.0348374019914498i
0.0490264790645214-0.0200951965243795i
0.0453320837783307-0.00154808485791783i
0.0554220331680778+0.0123509931797009i
0.0499256265112597+0.0199435704357169i
0.0363974207318133+0.0238713193365096i
0.0125069662440315-0.00694833122337528i
0.0200580464728804-0.0898025612644314i
0.0702186407560508-0.0609866412664048i
0.115954324324456-0.0395836729741411i
0.0878215686597905-0.00922069094524917i
0.0713264005696299+0.0134156725125562i
0.0708931301676781-0.0314721392146458i
0.0794881654037081-0.0236987182964868i
0.0976532982084884-0.00866945633465506i
0.0628136784148746-0.036115773706053i
0.131802179009348+0.000635218485203553i
0.128793211944019+0.0131873063409806i
0.0461476913000744+0.00455191245561415i
0.080848301530502+0.0981260334479892i
0.066845504046355+0.0565775037028907i
0.0310965385898961-0.00442140614244754i
0.0459084121536693-0.00452663398840231i
0.0528505266422334-0.0345478688220052i
0.0591796597334038-0.00162409382561679i
0.0488804287755796+0.0227538015024567i
0.0395342903153625+0.035849801362059i
0.0434903721727289+0.00773314415144912i
0.0465836523883733-0.0223403442924663i
0.052774537718452-0.0408581380510964i
0.0910098372737685-0.0639126896523141i
0.104312264255966-0.0415531123484189i
0.105406927854935-0.0270230061592086i
0.120079997816368-0.0246803746988089i
0.0811216906082737+0.016501210916982i
0.068828519014297+0.0371588803610568i
0.0751894826340696-0.0312841396274498i
0.0787370092844416-0.0402955677536392i
0.0750831042971674-0.0300696820302328i
0.0928134750268034-0.0260931491757369i
0.0755146454910757+0.0185354998657099i
0.0436632537292797+0.00157809387147827i
0.0277899036936802-0.0122243284131756i
0.000132822023569606-0.0496117109926477i
0.0366931464328272-0.0690613236394744i
0.0648078092883474-0.0345803606275598i
0.0860013129505247-0.0221762180792851i
0.107665506839916-0.0236607538135259i
0.106604135536707-0.0173602528253194i
0.0583126659191707-0.0057483065781919i
0.0325651638737156-0.033156961392578i
0.034074919357532-0.0195136169778371i
0.0408432164130143-0.0271076763678777i
0.0902669080818437-0.0373417711900616i
0.110695433829786+0.0638347491281664i
0.0952360254186454+0.0645295544584932i
0.062686841892204+0.00138293591053837i
0.061395149336823-0.000418748384535576i
0.0427034823926018-0.0212852945524469i
0.0265286940050283-0.0449248909921i
0.0977856281966925-0.0315854918521094i
0.112944770137407-0.00996904452878902i
0.0510896065454865-0.00496701613640377i
0.0379224598646054-0.00640304403414747i
0.0514239843422323-0.00937600453661173i
0.0269985728976193-0.031608723744957i
0.0387801587758428-0.0555705547131274i
0.103661643701-0.0422646294784981i
0.112051044355479-0.0468169785275216i
0.106640720735597-0.0209360385116017i
0.087790802205367+0.0166436914375587i
0.0829873619749518+0.00898095507058346i
0.0796463205086553+0.0195453638508198i
0.0441661461747998+0.00135708088847591i
0.100908546326842-0.0171524567281874i
0.117216066218655-0.0182934014720091i
0.0683020674652459-0.0150334455778823i
0.0796317921077256+0.014034096161534i
0.0560371763888009+0.0105813812928063i
0.049798065152592-0.00154121214906898i
0.077253325240069-0.00944528755874757i
0.0345138561734026-0.0546898135525621i
0.0531545625590262-0.076290582946502i
0.0830501032028374-0.0199330795200375i
0.0766681326047127+0.00926712917712563i
0.0938516129691503+0.00723220812908948i
0.0261834533602557+0.00696586158037461i
-0.0150016039411297-0.0373831294682741i
0.0570361646570113-0.0549466086830763i
0.0796279400231461-0.056388742586551i
0.0784798516003831-0.0415721458514741i
0.0802771538016895-0.0126608621997955i
0.0366831212858221-0.0187281250131507i
0.0444496191309208-0.00490366872144388i
0.0465703846978847-0.0135475339996567i
0.0283732916511195-0.0375854128446722i
0.0403896497143525-0.0391724463912499i
0.0876143318624237-0.0554823049756809i
0.124874420673622-0.0268005691523405i
0.0989061216149948-0.0123004965655185i
0.0734448607710588-0.0118400887382913i
0.0430977955375433+0.0280591214313658i
0.0130309752110819-0.0112334527501976i
0.0322099504392065-0.0595827062750565i
0.0720931655066745-0.0497447478209799i
0.0773374405256744-0.0418273945515367i
0.1035626751968-0.0021205296827783i
0.0820158264243503+0.0178605292352011i
0.031153878692105+0.00982757436127061i
0.0430990962625011-0.00255179682656946i
0.0430724486445644-0.0441656333920363i
0.0695389857716294-0.0400104629924873i
0.0857695154817555-0.0449555908279307i
0.107331181196226-0.0310926804525764i
0.128077858039076+0.0135527979896845i
0.0900706645661823-0.00257737668033706i
0.0720393939349693+0.0100343286417929i
0.0710228933064693-0.00230026721122553i
0.070417913562095-0.0287261879796945i
0.104991285196753-0.0146831665578219i
0.111617723114842+0.0133531782260094i
0.0641003123348283+0.0374440708960533i
0.0331568398441298+0.0147690328215587i
-0.00065981907748482+0.0342075555171285i
0.000311207971039884-0.0301649761140003i
0.022233067268833-0.0654713181706308i
0.0496045493942703-0.0165151250284055i
0.0868706530934031-0.0606247972461943i
0.0771160196692355-0.0302212511674658i
0.0517906954341229-0.0321772182049147i
0.0434338652217445-0.0120208737449691i
0.0565705929992979+0.00377215689666916i
0.0545931193235701-0.0696075035963858i
0.094670949386013-0.0500182731643807i
0.1597906261371-0.0582495650712479i
0.125427816060426-0.0299951376970855i
0.0657171650048193+0.0221856603764335i
0.0545801248564533+0.0295227481690939i
0.0423785599796569+0.0215577522532738i
0.0302353244551323-0.0265407604459833i
0.0282836582772778-0.0438914280185849i
0.0551066057169632-0.0413654985338339i
0.102143102144507-0.0116848852160062i
0.103000969773794-0.00589660316500799i
0.0638832849659346-0.0244410615479808i
0.0573226120851121-0.0118728817689773i
0.0332868066936919-0.0270812008317115i
0.0214134974876702-0.0813559941237545i
0.0828155614077822-0.103739327103694i
0.0592919229744443-0.050469024283033i
0.0742911560721622+0.00342413630245935i
0.110356480422984-0.00552274304269872i
0.0555574373852609+0.0202629063151212i
0.0553385997964668+0.00876956303167394i
0.0530057780886413-0.0374194770993602i
0.0572834513653049-0.0394996560720318i
0.0914678883849108-0.041422405638662i
0.0784384060148514-0.00240477687274363i
0.0509757406930384+0.0204424750862878i
0.0251729302126954+0.0370680480262956i
0.0236605805436773+0.00636332132956358i
0.0339294775015967-0.0490040183336525i
0.0366517635570347-0.0854039111649062i
0.0828355209874396-0.0577525395958812i
0.0961166079552147-0.011489564553266i
0.0800058331961198-0.0320898327194358i
0.0827832521982659+0.01021692230995i
0.0546226214623657-0.0109230482534743i
0.0314361426029593-0.0318947088098574i
0.0742883629566927-0.0687622932087449i
0.0738621323583154-0.10933280159125i
0.0909710797166636-0.00483711804986217i
0.137024539030588-0.0158141702634678i
0.0716112994894789+0.00572497450481826i
0.050311673046058+0.0341392925967558i
0.0132687388692608-0.0284038251400426i
-0.00691674131914255-0.0242208613496473i
0.0614398747026094-0.0576936400937958i
0.0883658885624393-0.0384407203578725i
0.113228521852853-0.0138590092674137i
0.0726985059681305-0.0232037906043514i
0.0427193840050691+0.0148932270238027i
0.046381380817225+0.00698066692985221i
0.0193638744319784-0.00955917359544501i
0.0475588092227021-0.027129764680593i
0.083869720479546-0.0594140522396398i
0.096289745887354-0.0330178660509671i
0.0859578548433069-0.00108945528049093i
0.100553814376271+0.0304515564913108i
0.0568981654645359+0.0228107161580952i
0.0015944975113619-0.0226707170084282i
0.0310392528544996-0.0243386654528184i
0.0508427938841874-0.022327057849113i
0.100494032113724-0.0382520545065988i
0.113782385611054-0.023114572086365i
0.0872094596875083-0.00539172761995918i
0.0752137971895086-0.0119780475707663i
0.025952238821552-0.0173831517981652i
0.0146954998418551-0.0706080627126526i
0.108451027632158-0.0680052306410951i
0.117034718941836-0.0406938913642129i
0.0691057722359597-0.006771133509078i
0.0776860443164077+0.0559263382021374i
0.0575994337616821+0.057707032214482i
0.0597521122819036+0.0431414753602582i
0.0356984813064121-0.0171835657045509i
0.0218749772175659-0.030677600694359i
0.0486747467575237-0.0263088569325355i
0.051503262938965+0.00209090973244657i
0.0836080141375281+0.0191566196348594i
0.0677459997919923-0.0446634019898952i
0.0249129895184384-0.00691256938399741i
0.021653655525447-0.0116803588525037i
0.025891982618069-0.0431747933947846i
0.0563670055322165-0.070080098167061i
0.0895393226424165-0.104173207061262i
0.106500941260756-0.0558494681504973i
0.0890690520417912-0.00803118459483011i
0.0828150256533974+0.00718871831123704i
0.0642432303989109-0.0344561753122502i
0.0189349773598018-0.0353899017293703i
0.0852677252714042-0.0226587630577605i
0.0951974115671369-0.068827306367744i
0.0881878151053338-0.0466210562263289i
0.126311047562415+0.00414923475732265i
0.053505561312761+0.00309683801829508i
0.0286086348146556-0.00271818449836378i
-0.0122340829255532-0.0385353187972086i
0.024410911626261-0.0541693251925962i
0.0771821949301878-0.0503310225640128i
0.0557459751736417-0.0702302185525078i
0.138319425208609-0.0269208597419217i
0.115378513931244+0.0267655818215911i
0.0730884791143367+0.00233621570028902i
0.0696543890487039-0.0182017386819527i
0.0626923321651827-0.0302083761058317i
0.086658638300596-0.0494146677478074i
0.103707485446775-0.0618804855657072i
0.125988622604302-0.0185553165558288i
0.0890623680649766+0.0426113341952263i
0.0395685272369021+0.0400779015173243i
0.0299372381210999+0.0449836855185777i
0.0107554689652334-0.0167195389282672i
0.0174504046195884-0.0634409963033699i
0.0578472960572652-0.037816115224446i
0.0552466810129464-0.0147716321684912i
0.0896806760398626+0.0198471483872602i
0.0765284134087577-0.0055237156387363i
0.0193201826219367-0.0311121674459974i
0.0321765664535924-0.0490470299180869i
0.0426482595063623-0.100636098402238i
0.0639245212719468-0.116259981751252i
0.0707588118533095-0.097954120238137i
0.114753018161025-0.0413554768755312i
0.116921156612169+0.00470052635874872i
0.0638827214166598+0.0227187236723801i
0.0655034569223916-0.00206388774838191i
0.0279880677471064-0.0287380107705624i
0.0396841917352769-0.0446343341994405i
0.108525543664436-0.0501792481046444i
0.128406358778871-0.0276937365213075i
0.0826111962552538-0.022748782624282i
0.0332897031476326+0.0233633910336646i
0.040300976788131+0.0170344941058192i
0.0278290202656803+0.00205964535252833i
0.0362754705561966-0.0270128946669878i
0.100739524022227-0.0419202843750728i
0.139670207813866-0.000176216471128701i
0.0954525703721849-0.00381431956030904i
0.0828157889271789+0.0296388388351766i
0.0535565648540759+0.0273153528687995i
-0.00840164968750486+0.01618721398887i
0.029573091909849-0.0061672113565955i
0.0653926693376032-0.0647770962592633i
0.0954499605230502-0.047733852648933i
0.117630407693851+0.0222199486758727i
0.0820681871029989+0.0401790332526612i
0.035997813010107+0.0130132792402494i
0.0456244074382208+0.00449234214383528i
0.0422773052222617-0.0485835916762566i
0.0516810266172027-0.0813230918984033i
0.0977683803945146-0.0679564052645776i
0.102876249693788-0.0342595586107427i
0.0963309893299592+0.0114151530577182i
0.0643969323610582+0.0132500472034023i
0.0299278851574149-0.0111535911248444i
0.0347207906714717-0.00543468224622678i
0.0516451301885162-0.0199784321892147i
0.0647788731754885-0.0694843816985872i
0.0790322671946954-0.048814549836595i
0.0940726485963824-0.0252953841904819i
0.0729699173483338+0.010441516787726i
0.00728421358962829+0.0594078941435791i
0.0136621074379467-0.0165494270744031i
0.0160550673511605-0.0875486557863334i
0.0459033183827832-0.0710061446820683i
0.123937029866356-0.0388444189257735i
0.101320751021075-0.00524939815268037i
0.115473440726909-0.0120056889779915i
0.0879567539825836-0.00156585600121439i
0.0173346359010053-0.026257656570097i
0.0473667909950594-0.0610288727000281i
0.0911213578300865-0.0596218299744454i
0.107583742374695-0.0541738296891344i
0.110826900880364-0.0211598645620977i
0.101038604436909+0.0049392035290852i
0.0882985821620167+0.0280907791468986i
0.0580308302949985+0.0356079164250475i
-0.00249522546169068-0.0189231375583295i
0.0163377096404948-0.0524530488983946i
0.0516248752945703-0.0344955256224953i
0.0369983215716688-0.0728570633143867i
0.0609589065895621-0.0420171942054336i
0.103334861953091+0.0107312957447851i
0.0498377144195432+0.0127501458214731i
-0.000712504902754497-0.0151538958292454i
0.0377593794923367-0.084190122872649i
0.072388338112504-0.0858984855070636i
0.0923937305143136-0.066442443025899i
0.0981247241608499-0.0442273846591921i
0.11485963634791+0.0359058506404258i
0.0700694100051535+0.0563250842010224i
0.0286063670122919+0.0073510125614091i
0.0481021380168306-0.0112626625535447i
0.0421757843255331-0.0295814454999647i
0.101410870889019-0.0348414673238116i
0.105949357823136+0.0100752369120517i
0.0465395746283446+0.0181405536635296i
0.039561337947757+0.0108071160217079i
0.00380557273234842+0.0138614802682383i
-0.0001093216079333-0.0328879333313906i
-0.0182586319447471-0.0290108662700575i
0.0337613165516575-0.0725690700768765i
0.104662697989238-0.0970024654586353i
0.115212645768614-0.0165491681698474i
0.117207286028106+0.0121370523883157i
0.0366815875524525+0.0270473886223801i
0.0234356578820871-0.0129970787911211i
0.0156688112646184-0.0630037335111486i
0.0376897143483644-0.0653650531710374i
0.0996047581518899-0.064699300170612i
0.114764908492496-0.019245057112628i
0.150524709910988+0.00781295946252791i
0.0738881454258978-0.000221673185815991i
0.0151836814132383+0.00495672128069461i
0.0454610232422321-0.0570664837592613i
0.050787923513531-0.0944889972663643i
0.0966762679280212-0.0660065201169436i
0.12844574188327-0.0402642790386243i
0.126954118735286+0.028185043029549i
0.0961502703390759+0.0391276375373776i
0.0540666786341602+0.0296688654666431i
0.0329046032773199-0.0021600766304436i
0.0568675592609953-0.0577464362729311i
0.0880859575859002-0.0391840737445704i
0.10477512553337-0.045453311429674i
0.0991525907358883-0.0196912403781218i
0.0559425539542047+0.0603512547929372i
0.0831434582467115+0.0529020241901338i
0.0689287189571245-0.00528507647929398i
0.0230525637488927-0.0547946135847574i
0.0473083845436908-0.0655378819293461i
0.0758503317040424-0.0515213385646469i
0.079657014642576-0.0468058084080518i
0.0462004602929556+0.0206181227479754i
0.0336321141692411+0.0150788534368498i
0.0143263420176529-0.0504281587623296i
-0.0011805295640772-0.060548266810367i
0.0326640110352519-0.0815505441400152i
0.073671245740778-0.0813298740751881i
0.0979203900287888-0.0741562428694729i
0.101045966875404-0.0475698043415665i
0.0876004745391056-0.00992670263527039i
0.0333244638912816-0.00698649355626236i
0.020675255897361-0.022724404850708i
0.0303249356534558-0.0463683136566617i
0.0552423054408961-0.0757935556310771i
0.0998234760884888-0.0549143737511599i
0.105844130662755+0.00428442680644866i
0.0919194211617032+0.00483559014774389i
0.0515291707538938-0.00124770691205178i
0.0316632369743988-0.00283585570245254i
0.0293259061465059-0.0327774546644637i
0.0687445655536015-0.0750401979417908i
0.0963489016866824-0.0748240759300762i
0.13723175652866-0.024535221890795i
0.129860125745807-0.0110184096903643i
0.0519726313642991+0.010033126804372i
0.0436267408060229+0.0303850464143724i
0.0296215345148957-0.00117713099391209i
0.0362566438667779-0.0369435281299431i
0.0479914916065918-0.0419138094531807i
0.0536070135350494-0.0207240639828454i
0.082791571492886-0.0124407249431192i
0.0697427330638665+0.019895007516194i
0.0324957450405659+0.0119692453691077i
0.0209659391549077-0.0476593562344415i
0.00355579526599112-0.0797034032336296i
0.0150856376060938-0.0886020658322339i
0.0901440578927675-0.0577468774742757i
0.128379089830171-0.0428235925581675i
0.0908222374104418+0.0103603618857425i
0.0579997898849891+0.0385072305048031i
0.0450029197278026-0.00585511134837394i
-0.00068963585215151-0.00930510502068922i
0.0242908409279842-0.0227710711590664i
0.0866752406007651-0.0525149833341914i
0.0866358808810937-0.00841202555300165i
0.0760994444456349+0.0449906909414593i
0.0797747498369674+0.015727355758517i
0.032474981252516+0.00689593410505605i
-0.015453391442942-0.035749277761054i
0.00862845298207242-0.0625798517437594i
0.0141222035487365-0.0561862878109296i
0.0882224526399542-0.0688295301852373i
0.0825720240038959-0.0129582952592257i
0.0473953745394369-0.0158168425703295i
0.0476583530786086-0.00665387077745306i
-0.00933680477078313-0.0292910771703948i
0.0425539946156762-0.0962243858814289i
0.0554062578965521-0.0735939441572099i
0.0997097502773857-0.0714339769205048i
0.111522400375051-0.0482423641715851i
0.102645109358724-0.0122423190217737i
0.0958906122312593-0.00395343965634311i
0.00080549067409059-0.0127100197365593i
0.0372389964214458-0.0306679717380781i
0.0511150004850091-0.0281917391300148i
0.0789214066000038-0.0395550957192815i
0.0988661566730128-0.0494092600076988i
0.0762102942469481+0.0129022439827448i
0.0902847237137326+0.0373372644728262i
0.060467565468173+0.0166169135185315i
0.017337074900514+0.00116506165350913i
0.0137268639694957-0.0535190506655007i
0.0817497867045885-0.0496297429184896i
0.112524280203807-0.036907581541605i
0.133136099222794+0.00397790805754869i
0.0920819549609743+0.024547866541225i
0.0240047991688907+0.00265130539937986i
0.0261482246422308-0.00664022753225668i
0.0275210078137896-0.0225489217655998i
0.0496404530201263+0.00448379974923691i
0.100859536200074-0.0376659198135558i
0.12891720640535-0.0498132757474684i
0.104089222601532+0.0139686082889079i
0.0582708201636026+0.0169513620517545i
-0.00960368833676533+0.00906410005998774i
0.00198092814028827-0.02908135044815i
0.0386826718398217-0.0818441172025458i
0.0516634017015125-0.0733177144811054i
0.0993617148151927-0.0599197679425319i
0.0912942141426508-0.0543610097515537i
0.0784355073644069+0.00401024247292573i
0.0391942975056075+0.0269291595517715i
0.047085267566754-0.00564326390010715i
0.0896778394922848-0.0558485959372063i
0.0585667086853236-0.0552819286004319i
0.0795765063049031+7.64854211725249e-05i
0.0723289951550091-0.0177142636694226i
0.0727443184557232+0.00532087830749663i
0.0449698078265349+0.0381765719921309i
-0.0164268205203165-0.00255066336117344i
0.0183453348869914-0.0481049245099042i
0.0469749470814051-0.108295594440418i
0.0901925222557183-0.0846037003562864i
0.0968395725939308-0.0438490869029969i
0.0975954442341905-0.0584360159645738i
0.0815966035721159-0.0016580287726926i
0.0517549252217031+0.00398043676015365i
0.0683607205851879-0.0498679816940251i
0.0418331899271395-0.0812289377734939i
0.097721609964938-0.105052160090021i
0.14773372308342-0.067794740486701i
0.129104496934499+0.00353105321750165i
0.0941100996913318+0.0578939936545837i
0.0288122963876476+0.043528117107059i
0.0213826671436327-0.00174650157759856i
0.0280419250727876-0.019349594521235i
0.0399848424585043-0.0323027775115101i
0.0715287506510325-0.0325002033628674i
0.090762140689267-0.034933446339362i
0.0817488003597135+0.0142556851407779i
0.0543191256698133+0.0387171219154561i
-0.00155184750734229-0.0177922950557038i
-0.0336622704771381-0.0569267959756011i
0.0265311145847901-0.0767666911932493i
0.0759444973257644-0.0507195988578231i
0.0957215006533825-0.0471409614640737i
0.0673521140054919+0.00527927608672999i
0.0478665002904455+0.00485131257829247i
0.0452202430562814-0.0293685968672835i
0.0093528230225768-0.00413727337901044i
0.04837998287932-0.0674434485188961i
0.0467661676639625-0.0358995195426317i
0.0840814642219233-0.030500216298996i
0.115720119096845-0.00788127714456856i
0.0254692256073586+0.0633105587142256i
0.00164086865621634-0.0219628031962321i
0.0133436317470136-0.0444807910957662i
0.0336938046549388-0.0372086632125779i
0.0403368472418584-0.0624843714631641i
0.0727898078245755-0.0807664188736409i
0.0997098879630233-0.0543865973633901i
0.0923440019858086-0.0141350206428299i
0.0954427376171837+0.00134026500994682i
0.0405654711357639-0.0240355743782577i
0.0063901941759103-0.0817188085448989i
0.0439982137319514-0.0487464251951629i
0.0983358499836976-0.0624184226061272i
0.122477217545681-0.0689784641116386i
0.112001126473807+0.00174831712705838i
0.0841971659522174+0.0137117901198687i
0.0560998473432007-0.00189063864240093i
0.0341035921967053-0.012412391420407i
0.0450612182413276-0.0308741799458934i
0.0770416628047785-0.0283011815071134i
0.0871249315010568+0.0279479402616827i
0.0989786626290019+0.0507609597886626i
0.0854211507023551+0.0375603371018919i
0.0294026886309003+0.0769523649746966i
0.00235261294755075+0.0218536977885628i
-0.0208317725464445-0.0483154957922413i
0.00762690252934971-0.0560677323656103i
0.0672590401810112-0.0354884367997457i
0.0605116493372242-0.00315107169071414i
0.0727847393250589-0.015122667000578i
0.0440745278273406+0.00781437360398334i
0.037971028030293-0.011532916458042i
0.00902084696439208-0.0487110611520063i
0.0116038737580503-0.0732640618873999i
0.128162361459751-0.0564349998436682i
0.109221251424956-0.0335432759737176i
0.0758453425237681-0.0147799197544107i
0.0726070598213746+0.0167408085781911i
0.0186409336841181+0.0111359133695819i
0.00270907184979165+0.00122383595360401i
0.0300402089296704-0.0710895498746831i
0.0445518164915419-0.0458287346201155i
0.0849997643845163-0.0101449936497573i
0.0864547240471523-0.0346402488488969i
0.0574882171699345+0.0128499090650266i
0.0680732922756278+0.0374568490214254i
0.00371575333480308+0.00819760188537653i
0.0060136428812357-0.0699276301713862i
0.0304769434546586-0.0805893915513388i
0.0425959535563514-0.0814265314045285i
0.0854632777018541-0.07297082936105i
0.0649321333158616-0.0242162373956152i
0.0810867411754601-0.0331558074081438i
0.052195596351309-0.0195883610710801i
0.0216299085896457-0.031417163557263i
0.0645834482940362-0.0468244221143594i
0.138683294897787-0.0732494712669213i
0.165535307580687-0.0692583275092464i
0.09885093397293+0.00701641634432178i
0.0729585797716446+0.00953581946629539i
0.0618718100459721+0.0389413936332003i
0.0451066128291695+0.0239171684795114i
0.035563037076964-0.0390585829713895i
0.0645706207498037-0.0283045028881846i
0.0908683896789625-0.0456040140333201i
0.0586063822547853-0.01021526197441i
0.0436799504576755+0.0380274511817965i
0.0136099040361307-0.00218942802849583i
0.00139726061116485-0.0258652145802954i
0.0220706370762186-0.044509322315086i
0.0185114863113219-0.0600079421355839i
0.0386191013501436-0.0514551736065224i
0.111691779705667-0.0462543604897342i
0.135713604919843-0.0272352598337523i
0.0849599014120372-0.000471357386680165i
0.0737949153400739-0.014844528487174i
0.0262582446883481-0.0250584962843969i
0.0350773387811591-0.0161249843996739i
0.0867608810850936-0.0458605945506i
0.0696524639686739-0.0398116269307833i
0.107912862635133-0.000540236947568424i
0.0727565917508216+0.0247631788298089i
0.0408661395606402+0.0208526928115707i
0.0291175009717764+0.0178934461994944i
0.00746727816325442-0.00203004423154002i
0.0636356396330311-0.0703640163177165i
0.0904117120730786-0.0887284933822917i
0.0846334777979483-0.0278513430730155i
0.0557524136926991-0.0178437238156125i
0.0380321717069721+0.0104893082363752i
0.0257464878624987-0.00184452586739763i
0.0181651696984626-0.0670525942682969i
0.0466173086077639-0.0427397012799796i
0.0765256457772699-0.0698414292465106i
0.087550307698992-0.0105596503378659i
0.121487933769317+0.000649504447966596i
0.0917552912504287+0.017453031765128i
0.0274362814131629+0.0808940990308673i
0.0418432076412658-0.00687275492474204i
0.0576045362072363-0.0208752883698775i
0.0711423966565341-0.0345524176463799i
0.0957100503592361-0.0366188774227678i
0.103686786610974-0.0244070134675683i
0.0609536115679985-0.0069177720327053i
0.0344512724303746+0.0252470988427878i
0.000337547499123251-0.0108700143699619i
-0.0113029976945211-0.0528279705777091i
0.0322506257029116-0.0983075171828557i
0.0706278520562075-0.0465872063693134i
0.102801326292298-0.0177185670899924i
0.0720411252900531-0.0344984285077067i
0.0630822265565623+0.0286597579426185i
0.0350094393183658+0.016240360059589i
-0.023081014708696-0.0340241277786945i
0.0151252361081041-0.0696627024016463i
0.0473461740277677-0.0321838899657282i
0.0719726927232232-0.03296496178921i
0.0831307522117493-0.063967066584961i
0.0933307172064071+0.00524109747032187i
0.0672035735273711+0.0207316760867112i
-0.0016275766683024-0.0195754940614243i
0.0574279657936844-0.0711378171964729i
0.039124029863009-0.0364072194455997i
0.0520200040427959-0.0588578603696026i
0.104743467231846-0.0676080054831671i
0.0537284675520773+0.0303359974450296i
0.062043753331007+0.0355899015190502i
0.0321462830882615+0.00734986444459985i
0.0275337358031249-0.0387362696701984i
0.0656919514837881-0.0639911205334151i
0.0761510692820966-0.0647724223110479i
0.0631184357212513-0.0208654092606286i
0.0636997149715027+0.0398597308976631i
0.070097585262068+0.0264023054314123i
0.0512249154621227-0.00113427056354142i
0.0274058604884374-0.0113273581141133i
-0.00357811901573392-0.0616471726426072i
0.0455036899957182-0.0992291301151374i
0.0946069786533478-0.0539549256717136i
0.0991944613016343-0.00168183424705662i
0.0809554384652406+0.0204471721038189i
0.0417812865088866+0.00918511505325442i
0.0539659925835586+0.0167038570016542i
0.0377780867520936-0.0267303950796642i
0.0326526639957859-0.0894790899026175i
0.0859035074837118-0.0560659169342463i
0.0880430972663304-0.015995093000976i
0.0829353069207331+0.0187796430833991i
0.0486368890537401+0.0577534930913829i
-0.00217983493408391+0.0488538650163367i
0.00751127519837571-0.0303409892077541i
0.00338311196932365-0.0554633819323236i
0.055872637496063-0.0257765881319655i
0.103728554192941-0.0194829505518994i
0.0911665892315124-0.0194921161659901i
0.0849756412016758-0.00125942803983383i
0.0300444664486367+0.0114294532024863i
0.0382805433460493-0.0478697919641059i
0.0344147281180416-0.0677885971033476i
0.0265794293853058-0.0713692689335389i
0.0963496628616542-0.0606706742533947i
0.0920492423559183-0.0272867294189771i
0.0532838563651576-0.0407676067299692i
0.0400531893360828-0.00182457319524253i
0.0348986459958456-0.0252354407416515i
0.000806367333675163-0.0878512989737475i
0.0471866176433999-0.0709128691274188i
0.0853087228545576-0.0513538973137864i
0.0775072539522327-0.0347156440472463i
0.105056804818345-0.04095325084893i
0.0611558206519611+0.0206553438009262i
0.0568587553274964+0.0472929053018043i
0.0481930983563532-0.0218656569044799i
0.045536864607611-0.0295399290500559i
0.0680714731380962-0.0496405285776082i
0.0472104900524838-0.0348292006495105i
0.0648851868325565-0.0156248141845257i
0.0706855919626363-0.0305481798526181i
0.0301472096394189-0.0195675955844683i
0.0129706054728048-0.0292605450959031i
0.0122407338806-0.0556911119879692i
0.0316443914222139-0.052099219147133i
0.0773002366568277-0.0555628314956146i
0.0805658344922689-0.0551525007811265i
0.063444935430783+0.0103581325370253i
0.0679380841054071+0.0136339768229735i
0.039722209847997-0.0077568878315231i
0.0130766307485192-0.0408502823439684i
0.0541875476085139-0.0582910716942982i
0.077647617525775-0.0520711275181587i
0.0801157035266379-0.027188683554897i
0.0693632839232534+0.0369143214867981i
0.0357482466346523+0.0349221922767101i
0.01056619836732+0.0498416029464884i
-0.00932029514064069-0.00864065278865757i
0.0198002383959856-0.0840313715612119i
0.0566646930463294-0.0587935104382088i
0.0642312775565306-0.0503947623692748i
0.0814614846554258-0.0421898785415474i
0.0795544734267354+0.0108059340177887i
0.0249719757599498-0.00899734297665094i
-0.00544832904042088-0.0520216476679383i
0.0332853730953297-0.070242360367875i
0.0667108517367634-0.111829376262946i
0.0950101186703282-0.0575476676823145i
0.0904418520666188-0.0541934904428967i
0.0887108130499034-0.0373592661544863i
0.0718115592106859-0.0105099216023686i
0.0450967836025481+0.0094397466319323i
0.056217464799798-0.00282605107798072i
0.0829642147733003-0.0998933068373783i
0.0957788271749936-0.0555549844380804i
0.0477001109917995-0.0522163325072181i
0.0616284770901774-0.0141882422273755i
0.0406708970171403+0.0397558562835525i
0.0129871913799852-0.0197392542526596i
0.0195176727888151-0.0229208666393811i
0.0206861663632415-0.0467987741702557i
0.0526081691216139-0.0790875053090831i
0.0553691518843368-0.0486393138786608i
[truncated: 237,580 more chars]
