# Supplementary material for: Time-frequency analysis reveals an association between the specific nuclear magnetic resonance (NMR) signal properties of serum samples and arteriosclerotic lesion progression in a diabetes mouse model
Source: PLoS One. 2024 Mar 8;19(3):e0299641. doi: 10.1371/journal.pone.0299641 (PMC10923453; doi:10.1371/journal.pone.0299641)
Supplement: S1 Data — (ZIP) [file pone.0299641.s003.zip › SupplementData/fid_B18-11.txt]

0+0i
0+0i
0+0i
0+0i
0+0i
0+0i
0+0i
0+0i
0+0i
0+0i
0+0i
0+0i
0+0i
0+0i
0+0i
0+0i
0+0i
0+0i
0+0i
0+0i
0+0i
0+0i
0+0i
0+0i
0+0i
0+0i
0+0i
0+0i
0+0i
0+0i
0+0i
0+0i
6.09924017721336e-06-1.16548319639403e-05i
-0.000821288936001517+0.00168286070910715i
0.0433153073155318-0.0643169536547665i
0.117459981773337-0.0620059201341289i
-0.00417038387565916+0.112580072633794i
0.120729382302487-0.126580100387638i
-0.136623219192319+0.28054381930249i
0.105550815948742-0.322314217665583i
-0.0743059696086491+0.303493886324705i
0.00813347831529951-0.259697226102065i
0.224203723599716+0.039535566684507i
-0.38629304503472+0.362800465295839i
0.674340130548605-0.804941346807629i
-0.983473639495672+1.50773985226427i
1.17362176099483-2.19691256925552i
-1.38131687254183+2.90904961214614i
1.35458235382191-3.57193536156802i
-1.113878969935+4.05684010235889i
0.422567548303692-4.37601190765347i
0.341471761041482+6.42304694616827i
-76.0222486415617+88.9729005648747i
-120.062539537331+46.3840395238558i
-81.2365583440088-39.7524187162543i
-27.6828354416685-54.6675500133332i
19.9274960921394-38.4776732392264i
22.2880910290457+9.87214541373745i
-7.49586489991532+32.2000947047166i
-42.4581549690628+22.6223380052309i
-53.6567782215197-13.3552944060542i
-31.1778612956654-46.4109079984845i
6.53605925178633-52.3790278285222i
37.0905403352059-33.2388482574435i
42.4063636977049-2.39101084194326i
27.2219290858043+15.9070268780335i
7.01778472609235+14.7869698971936i
-1.5883197825886-0.465854109545013i
5.70934770419199-13.3806352156456i
20.1423795566272-12.4967941648544i
28.4149024842868+1.95762909739753i
22.7475196266918+19.586367081042i
6.26416287947671+28.1349872047245i
-10.614244001691+22.5163210968695i
-18.2328767235245+7.43790810812373i
-13.8727238188482-7.14317106039337i
-2.55160129946366-13.134045079059i
7.58691821644727-8.80141799761195i
10.5511202247775+1.1812436862622i
5.40642682164914+10.1609380489408i
-4.22959839830324+13.1821524518182i
-13.120336974475+8.95158595425801i
-16.7100968209863+0.119245811609961i
-13.1854731573087-8.64766879337449i
-4.22594459504464-12.5698936176011i
5.54307702293219-8.95966818909774i
10.4211198435414+0.970848182175699i
6.87136210612989+12.1290607900566i
-3.92596747624987+17.8925367464558i
-15.9176657491186+14.3205135542278i
-21.4458256481633+3.14219354857796i
-16.5846826185149-8.70374307708398i
-4.22371622943668-13.4646303212934i
7.61575145932419-8.04766777084965i
11.0687438572995+3.56129711364284i
4.42305031920161+12.6568296848849i
-6.48490849053915+12.3215244245729i
-12.2878590126753+2.76439863519487i
-7.07422898952996-8.57013189892959i
6.68274824327477-12.1680836139299i
19.7932877064307-3.8686424608555i
22.8047507884553+11.7539336180134i
13.1829909460925+24.2394274216903i
-2.32446865516111+24.9886409494711i
-12.5644431405147+13.8729116523929i
-10.4328127091834-0.636215660909195i
1.82714734250372-7.39587707005164i
14.105485177822-1.31131727829921i
16.0929973020573+12.7038945274481i
5.36814883590343+23.4541233127262i
-10.7274771152976+21.8354484166628i
-20.4560352565704+7.93021473935856i
-16.6618930723559-8.87862511267297i
-2.2328656543137-17.048668225285i
12.059180213591-11.608715662862i
15.6209759122321+2.37927862091912i
5.89405839575103+13.5099524420937i
-9.70103487805235+12.5486969603197i
-19.3768758182992-0.754633647435335i
-15.6546907872625-17.5959574529348i
-0.416165676339446-26.4687469297786i
16.408647831784-21.6625206650004i
24.2167995403585-6.7903992572272i
19.1683735831479+8.31552634340478i
6.16315793781579+14.342448005472i
-5.04537443786195+9.19713952725951i
-7.12049958618513-1.3529337915026i
0.0433640801328975-8.43313175827345i
10.1020053957008-6.34331570522901i
15.0213674929119+3.61823613823827i
10.7853133768199+14.9064861190365i
-0.0942710700435689+20.4251857618658i
-11.1098646271998+17.4200834893757i
-16.4354179693837+8.68621281888377i
-14.4792830226394+0.0621749253791983i
-8.39869901346259-3.69978552123974i
-3.19322959392969-1.85687141884016i
-2.33888525230203+2.54406511247065i
-5.72483264036303+5.06377443668276i
-9.99756315332161+3.14590761311782i
-11.3625045753737-2.57051899468865i
-7.85335627630549-8.81717620627352i
-0.422566995438623-11.7687850115989i
7.70696142062638-9.33523394884048i
12.7590587642406-2.40617209600682i
12.4439659418315+5.66162430855648i
7.6210786985267+10.9821406110346i
1.44383881485228+11.2522257032553i
-2.28619299580226+7.36864262174972i
-1.43989478999955+2.7570394833927i
2.70578048571635+1.33996329386472i
6.38452080108236+4.8820266350871i
5.45721891416917+11.20303616455i
-1.41846318072036+15.3774452359211i
-11.1411952226771+12.9570521446574i
-17.8742801258371+3.19427991053001i
-16.6837581678236-9.76221019918416i
-7.11824426730213-19.0361556684339i
5.89735439383364-19.6884224149276i
15.3368365053445-12.0928474120011i
16.7061428882305-1.70699712061636i
11.0141514464209+4.63278629183436i
4.03332390223061+3.64112332172056i
1.83050015076308-2.18288448307708i
6.3877226516303-6.67479843343982i
13.9602459644369-4.67756627739371i
18.1172595127469+3.99867917459567i
14.6111493409859+14.2378989446214i
4.45837209298589+19.5102214819449i
-6.52962372399691+16.6377272915379i
-12.2257040438936+7.9402567319972i
-10.5201860061689-0.601358145883319i
-4.43184278053267-3.91634247479332i
0.301328463220435-1.23796207724872i
-0.175559351081322+3.57231482797712i
-5.21080568101758+5.43071239520244i
-10.4371631818265+1.93427448412864i
-11.2322986096797-5.02850899412093i
-6.39868300349039-10.6514306149112i
1.35471032276084-11.2592742166931i
7.33368481500151-6.43525740104474i
8.14869763176345+0.648719169815978i
4.03066644087157+5.59649149389168i
-1.76542571771002+6.06602545939982i
-5.55952938532575+2.59692801735919i
-5.38378830479458-1.90264683785137i
-2.01233880371076-4.40995092818573i
1.7879281380128-3.72346632723468i
3.623887563735-0.765883030516431i
2.51135227309693+2.29178570616941i
-0.620088931999076+3.39114969981609i
-3.53954865366931+1.67862558372157i
-4.30460625404176-2.02310241550959i
-1.91400268727869-5.75689193747274i
2.85954098965249-7.44659700872219i
7.89378385064672-5.81298937392348i
10.9779538304567-1.25639394592233i
10.5832132040955+4.25155597639765i
6.99466721988668+8.20780662211093i
2.32326689986903+8.90089965633221i
-0.826604326169275+6.65070873486135i
-1.04998154894373+3.62075920950308i
0.869415094971707+2.39180600311406i
2.46421352986768+3.9805912873559i
1.3569583012054+6.98007341335057i
-2.82993805704913+8.53843518116742i
-7.89563890145444+6.17903714209938i
-10.442742095717+0.134103246279012i
-8.38266691057896-6.6064885534282i
-2.49748265721844-10.4743907818797i
3.89416390402859-9.38743594602199i
7.24658032297559-4.60001019098067i
6.24598046868665+0.159163457557845i
2.71959142092021+1.68616386828913i
0.286205871025666-0.586851680822564i
1.41668093330998-4.1614756846723i
5.62920031102814-5.28537807848179i
9.78353517787608-2.13745182180132i
10.400727327905+3.80469368152121i
6.4208935571049+8.90519767266142i
0.0166261552369561+9.76973333587449i
-4.97674539634657+5.97626371375203i
-5.79253112319148+0.292323406746462i
-2.66672820705159-3.51232612566959i
1.6033643427235-3.30001618269686i
3.69079647293682+0.144260241667702i
2.11453826594198+3.71871116719665i
-1.77829555504642+4.41962357915868i
-5.06444148202137+1.67091356744789i
-5.39622856594058-2.82036019693355i
-2.62989969221986-6.1461743674885i
1.45762020069679-6.28329290532058i
4.32114000939839-3.46092083854927i
4.38497580117635+0.391812818246192i
1.96876233091547+2.96786359972029i
-1.36789985344758+2.95774520680537i
-3.67678379356641+0.667184672592226i
-3.87131176262144-2.37813091530129i
-2.12032916150177-4.56732142843852i
0.556645824431252-4.9781977650604i
2.81346561814619-3.70039041047009i
3.65995371143175-1.54465823739775i
2.8393776350157+0.221023170655648i
1.1262526326152+0.646902338102715i
-0.118874393931678-0.332455684863918i
0.145276301927008-1.96860888276568i
2.20701140123009-2.85762660876415i
5.03795982802533-1.85193280927846i
6.79852220584521+1.14690106371537i
6.07982243182722+4.87565610087613i
2.86067832551321+7.33682862446244i
-1.12753993613648+7.18033588539412i
-3.64808743703576+4.67566431697986i
-3.37820687463213+1.59483290298576i
-1.06215814576258+0.113271706379595i
0.998244856408628+1.20411081675755i
0.748942112792258+3.66378766319185i
-2.19559065837003+4.91939945434018i
-5.76506345962682+3.09849974081201i
-7.05842932255414-1.4051586036871i
-4.46293527730094-6.10914632917346i
1.00214414489705-8.02258510354625i
6.17118829115518-5.71301294728351i
8.02135021971325-0.68484827892845i
5.56565168464202+3.63670421256535i
1.00124105861149+4.51688239246955i
-2.11817475117257+1.62616487025515i
-1.53403211504792-2.61134147681781i
2.22514952768196-4.79384464625253i
6.23125882889813-3.13166376621942i
7.36937916725845+1.2553992015604i
4.43214955115094+5.20688105313141i
-0.682308231466293+5.90326285740824i
-4.63639907156364+2.65117178732809i
-4.96212784160107-2.40458876542i
-1.72851553590733-6.09011036586664i
2.65178914991181-6.34830538769564i
5.32343523262533-3.5343215033352i
4.8110108065546-0.0982439845753301i
2.12608815465664+1.68939715040792i
-0.474634746531904+0.875108776253149i
-1.18937779998054-1.47419026378869i
0.209698570825134-3.24736485488334i
2.37312240942241-3.04300329648024i
3.46379982959084-0.92141409837663i
2.52761560350456+1.58486988595375i
0.174464427649727+2.81685857913024i
-2.32339449304778+2.00524023871622i
-3.5397828290241-0.3680061858419i
-2.80860860487951-2.90912198481306i
-0.74558979482667-4.13706120448617i
1.57601165982575-3.39484450081435i
2.887689677354-1.22597695287971i
2.58053093017678+1.25523197651269i
1.08459226013176+2.68172796328315i
-0.629794616359034+2.4322657374064i
-1.4094208847819+0.975946787727597i
-0.570662203078964-0.528725021659777i
1.48474644015982-0.585963041329975i
3.29231486184297+1.43325498629522i
3.25204882282536+4.8051786789919i
0.70903828815864+7.56675345455075i
-3.402273830481+7.77899849367821i
-6.85690108247835+4.94309558841927i
-7.61335525639439+0.430003434723143i
-5.14896368863244-3.19111277571057i
-1.08053251541688-3.95522564143362i
1.79650711013703-1.76594173742594i
1.75011304829685+1.28845102173234i
-0.886293735354552+2.41182847557358i
-3.69344041697644+0.287405746335159i
-3.83387460576134-3.90106510241619i
-0.440213542253314-7.19905172727126i
4.75901784166819-7.11114380707724i
8.55811707607225-3.3088656718607i
8.51212569802226+1.84381658668549i
4.79401009001607+4.96836175110512i
0.0950551119948742+4.23608360395803i
-2.27051460379196+0.482317543253738i
-0.803845873683274-3.36978160812562i
3.06587057229831-4.47569213843561i
6.20943077001607-2.1371667962112i
6.1296608610388+1.73540832354065i
2.82651135114634+4.16125209469037i
-1.37717312766385+3.20183218330748i
-3.46484666121259-0.491307518145303i
-2.04035178601504-4.19550342391684i
1.71046976352771-5.36211165429996i
5.09332117854113-3.16999223713816i
5.62705236506524+0.868535560101841i
2.91340774444496+3.98985611006911i
-1.16320190749677+4.39702791459016i
-4.10002314502544+2.20371849061376i
-4.430872014784-0.830235841854823i
-2.52249171409074-2.50940605082824i
-0.468422034893959-1.95433937956099i
-0.119949698306829+0.0558358696345045i
-1.88222093619465+1.73448477698085i
-4.80224156693668+1.48735191423586i
-6.88703611335243-0.854758627346341i
-6.63963179186998-4.22629203289837i
-3.89294094306893-6.89051212421856i
0.0701255184025823-7.38220124857105i
3.38597843687496-5.49832700803683i
4.70208410075121-2.21152824736096i
3.76992128123175+0.874254125532281i
1.65328477574284+2.3572162466778i
-0.0677260782671263+1.8543117569819i
-0.0999024420134577+0.415377817470174i
1.54573520155259-0.341637669560922i
3.60343812137864+0.725141657112775i
4.36075295505382+3.58433996114878i
2.7053577291102+6.78223854496597i
-0.930669228294172+8.26081944318519i
-4.81717420431072+6.8084898436983i
-6.77162777266884+2.97397759751346i
-5.7688095860974-1.24089505420128i
-2.56107331930268-3.54494810831015i
0.74135811443348-3.00954074310757i
2.0786520459595-0.557913048077857i
0.936458616556275+1.43251665516194i
-1.31539395945761+1.06571160038907i
-2.3674400350415-1.64561266837239i
-0.8398540847355-4.83439748708141i
2.90365021891226-6.03173120671414i
6.59240799502652-4.09250121606751i
7.82262386046292+0.119572306449058i
5.84165726545594+3.93562932609425i
1.89113974125978+5.03809401484116i
-1.37104351244774+3.01977207119429i
-2.07957717738827-0.458141032956448i
-0.319858044576362-2.83123675704884i
2.17312286185615-2.53533241191726i
3.05421260661784-0.0394972061924669i
1.31489986747371+2.38178093658055i
-2.01050274275137+2.5566457113041i
-4.65111466104439-0.0635016481730562i
-4.67700073224725-4.01131460547778i
-1.9988024482288-6.78765209039273i
1.80084839586618-6.70245847359246i
4.41501254253955-3.91217017127826i
4.36969774258474-0.251765130684641i
1.97569507503201+2.04870400815505i
-0.987792925832522+1.92155914190129i
-2.57615411251501-0.00236085075329416i
-2.04819079430426-1.91719044382092i
-0.154421999505782-2.16868563050479i
1.41874132185952-0.404110842763319i
1.28585224441434+2.30753961400429i
-0.84883553428504+4.22394151906024i
-3.95079087472051+4.11937682393191i
-6.29746282113527+1.95124491641943i
-6.6680118015827-1.03637153281097i
-4.98287441292134-3.22377385159732i
-2.38332413071426-3.69542943474999i
-0.40689984974631-2.41358148687033i
-0.0567668455077174-0.512024499327384i
-1.20422150956207+0.537617868644311i
-2.70380051190606+0.0160653062982656i
-3.15069151348979-1.80690087236663i
-1.65400088957367-3.68743655558322i
1.24446300922779-4.2733299532386i
4.01735195205015-2.83200892413844i
5.21039821790064-0.0363993148854625i
4.16871993633141+2.55459804643017i
1.72162824324385+3.61078568866524i
-0.356851881063858+2.5793477235907i
-0.585763947274755+0.501987858068507i
1.19623380827845-0.919427521292278i
3.61464793413833-0.458129527870162i
4.76076421580754+1.79168276664047i
3.53744495152575+4.31605965199005i
0.462796635827004+5.31266222266538i
-2.60170293264814+3.83873384592591i
-3.6917433152609+0.681638689882112i
-2.22835329082803-2.22332593877018i
0.624913260678783-3.07874836799073i
2.7210886333359-1.60147227840094i
2.46723595576572+0.833118838141914i
0.0655287362675399+2.19458724276485i
-2.75638059273312+1.13840916021893i
-3.93758249390571-1.9018664806485i
-2.47617139985316-4.96725315454634i
0.689096462663889-6.06245081778466i
3.35187783794444-4.59232250049908i
3.89069583800271-1.65343343630938i
2.08803037963395+0.697677540536419i
-0.657313036787773+0.978808665258231i
-2.31068644173133-0.843592600779291i
-1.88810063600934-3.16579661264204i
0.163666630334545-4.19420307491669i
2.19487150772328-3.16339109647455i
2.59645103848856-0.607651302865439i
0.984076139989851+1.63791656690145i
-1.66100919022814+2.20042645023662i
-3.66455220465712+0.813530315073718i
-3.95058588283495-1.59329752480562i
-2.54736017526722-3.38295434789583i
-0.479841297925055-3.56526711260096i
0.925582848924156-2.17993868896289i
0.958609847788932-0.246733126548017i
-0.126260607527802+0.982236474895099i
-1.35757029416114+0.874290173993808i
-1.7790928127812-0.243275269855235i
-1.03464413156788-1.31110514889178i
0.500825087113064-1.40472327080177i
1.86201369195616-0.16462460237752i
2.17593054202543+1.96530582920451i
1.16610222651565+3.88262534548473i
-0.89068496357095+4.58820995772741i
-2.9327320064725+3.6293890084666i
-3.88532013076501+1.52068229088046i
-3.36933694009809-0.570425923531258i
-1.69960842470203-1.56601991031122i
-0.0172345409025227-1.10204889298096i
0.563279752147538+0.128264234180688i
-0.111273513675873+0.964748018060741i
-1.31955528718887+0.463674651671913i
-1.86686075603999-1.39356306236989i
-0.774763653033961-3.49045149875047i
1.76953435645548-4.40135793038621i
4.504245457111-3.34098014942265i
5.93045847283648-0.734114987317085i
5.22569145942754+1.93037322084491i
2.94603568207172+3.13234014846852i
0.687734226662347+2.41605712262983i
-0.0962550231497138+0.660534537384022i
0.749450311364054-0.588771782276717i
2.21323778712386-0.298514545404926i
2.77688008643178+1.4063754915011i
1.39664506634551+3.1247853982218i
-1.42002657160245+3.27485777353068i
-3.98459751103173+1.40406722026502i
-4.76568753704111-1.67119776081029i
-3.34321027572515-4.19182218241077i
-0.709422786233419-4.86557622321247i
1.2534417251594-3.6908652667709i
1.40034655092494-1.78331342033922i
-0.0244837324701834-0.71608200298284i
-1.77895630637857-1.31873469421835i
-2.34084084446688-3.10695283387985i
-1.10922434229837-4.69451167100905i
1.24067477049228-4.8277178756765i
3.22151711022265-3.17328358509756i
3.51359232586137-0.620325411424938i
1.97901318989327+1.43146741110327i
-0.387184959865056+1.9689406435348i
-2.11240569906876+0.973978765523158i
-2.27096535067087-0.605906241064613i
-1.08337989004539-1.66792558158486i
0.505349259252689-1.40704420223344i
1.32846988246246+0.00315114761357222i
0.813893293743878+1.59858687539818i
-0.698624373232856+2.49500951923442i
-2.21312896850788+2.10740021743838i
-2.76808998078984+0.722833871761178i
-2.04009229394634-0.690518043151217i
-0.438402260303701-1.18980981215637i
0.988824069373281-0.384068455415628i
1.37026061627508+1.22964488606776i
0.456101204933042+2.67487896571775i
-1.14434271083316+3.00309854993412i
-2.36065104636945+1.90304330905627i
-2.33833526355565+0.0792668908964941i
-1.00237490727342-1.28321610152069i
0.755825969798385-1.38516085040033i
1.83440282102972-0.139108247086591i
1.53131367298953+1.42755594332867i
0.107866650469911+2.01979949325785i
-1.28800597018157+1.11999454823477i
-1.50868586789632-0.967124360268386i
-0.120724426820711-2.8683452924527i
2.12337779977634-3.22783094299291i
3.87708577200163-1.77128950690442i
4.05947657529147+0.570880615988733i
2.46439306058106+2.15890307260086i
0.354208035620296+1.90748720102365i
-0.80722648152823-0.0679061452937977i
-0.186811833125368-2.36399518537366i
1.87148280100629-3.27380375384972i
3.79367696580705-2.13513995552027i
4.26026537554198+0.350393385479803i
2.75951301906427+2.47191174348098i
0.186710627922394+2.85024828652265i
-1.8225310709211+1.28260630859406i
-2.16352528415444-1.1419059045712i
-0.778386553339761-2.60137700612626i
1.04133182518981-2.21737947511803i
1.83261003464447-0.404980308647622i
0.876092833118932+1.53967093446938i
-1.32385701710244+2.09117240106225i
-3.35464721727615+0.818908634913698i
-3.99069414358754-1.4029779039053i
-2.94018918191913-3.20326634837907i
-1.05566904758274-3.49465474356895i
0.373770584465581-2.26329658749534i
0.424259437336804-0.587956197473711i
-0.758556528217822+0.31535278431027i
-2.16819833360176-0.245373174316678i
-2.63594532533958-1.80999851444877i
-1.5960588933055-3.19485413089009i
0.438412456947628-3.39856348127275i
2.4258251924824-2.0527788008077i
3.24965893438165+0.144384234485471i
2.48139691865393+2.05488464857062i
0.825466263656909+2.8665394631353i
-0.65422178160063+2.39031136779056i
-1.04062666204902+1.2944963600342i
-0.216299780144305+0.629736222610114i
1.06681804793607+0.988708694761437i
1.77277475264268+2.32042026977745i
1.13902798716379+3.78502137787185i
-0.630754303789954+4.37373512904195i
-2.53364247215896+3.61402656728372i
-3.46134558010214+1.7003385506554i
-2.84935214138876-0.306839755364461i
-1.01773627593205-1.35759302115045i
0.878261381303217-1.00508607241023i
1.62411636076963+0.37389665916268i
0.846931967901625+1.61836543220803i
-0.769628585263321+1.70247008071685i
-1.98348740563805+0.348652674640331i
-1.75139509601924-1.65345913109073i
-0.00563645714873129-3.05850134611525i
2.1876216389654-2.93989332630712i
3.42983231159393-1.35904768931732i
2.87066794822659+0.518466355770532i
0.953296459612979+1.34685626842867i
-0.959483377609643+0.40519949045693i
-1.48355016770344-1.74578462694134i
-0.0837655803939483-3.7152336453372i
2.2787898976531-4.18130293060623i
4.09330822952409-2.75535213692472i
4.26090294182257-0.448837128919995i
2.71122283385518+1.17339100699489i
0.705621515016283+1.20243397433376i
-0.26218512686548-0.145341498823012i
0.440968227051465-1.67342665288786i
2.16195658746605-1.88666605853141i
3.48058284434509-0.279427519813539i
3.16837180451319+2.3255056110644i
1.0076953184069+4.3777396058637i
-1.93112574279124+4.61068389131279i
-4.11420560020125+3.00553861836586i
-4.57539428842821+0.671961812354822i
-3.60119586938512-1.00539207901242i
-2.31644258660662-1.12511255727834i
-1.90159864330508-0.0386743364946157i
-2.76215019805842+0.826616353877567i
-4.25308200649642+0.483391997842042i
-5.11019821608422-1.2391885344821i
-4.33572094709948-3.58710810688407i
-2.19617863533061-5.14237513699393i
0.440653973509442-4.95349001468923i
2.37329610820289-3.16721645707018i
2.79295699033548-0.937687841311451i
2.05712002485401+0.562616616200191i
1.04703629864261+0.743552673345561i
0.795624913415327-0.00275371079755298i
1.61800031251187-0.586454637465381i
2.97745577111139-0.157869495536409i
3.96503541461042+1.45154953543023i
3.72667904071884+3.5892520621152i
2.19140345405347+5.08097266087444i
0.0975057790150183+5.1186941762305i
-1.4941425658734+3.79261887276074i
-1.78060114662399+1.92219198989654i
-0.884637042256091+0.682497023657822i
0.428619986762126+0.69595482967842i
1.16153237738484+1.72364108069148i
0.611665918317624+2.82087473577339i
-0.81000350126115+3.0137008139048i
-2.26459594358137+1.93974227304751i
-2.80192318772561-0.0384485806694673i
-1.95607746993277-1.78968220888243i
-0.32657273684-2.38810248507243i
1.08117997068827-1.69979624798858i
1.3127987269531-0.456369372230875i
0.334799896866472+0.262945724062331i
-1.03867730422445-0.198949994201079i
-1.82493840491659-1.73716940116967i
-1.27138328798952-3.37876028879724i
0.438736489864468-4.10730063653151i
2.19983244174019-3.46819949971272i
2.97342121449403-1.93400104450623i
2.4294547888023-0.55860397106541i
1.03961345130054-0.150867172586633i
0.0055336264415613-0.799748195258187i
0.116174930512609-1.8036078982563i
1.24845302033061-2.17890603334496i
2.61082887730164-1.28200865226016i
3.0388859607207+0.523855082901954i
2.04373182183112+2.23836857360443i
0.0752777109385962+2.96984681812558i
-1.7903980132257+2.41904776097875i
-2.5700461563452+1.10263306723106i
-2.05892148043649+0.027472974184014i
-0.931086871313282-0.0710291231672507i
-0.295247505822213+0.777386424489188i
-0.796509678683265+1.87549640080531i
-2.2173499900983+2.29700876671928i
-3.64490690160663+1.62307444096639i
-4.10979064121057+0.0996549303952054i
-3.25354505750299-1.39674570224617i
-1.58961376417454-1.93998460384976i
-0.10864004173693-1.33362820901086i
0.371775355769406-0.0756772434705952i
-0.277869019702084+0.987896813500022i
-1.45779438530382+1.09784384198827i
-2.10332632003654+0.16760193589397i
-1.60644542881896-1.141272320936i
-0.261443424213033-2.00864757840419i
1.32601620464432-1.84260283724213i
2.27640138548125-0.764862704279289i
2.16862985409218+0.547006658759009i
1.3967067694242+1.27267603141405i
0.626492549957584+0.971113981682259i
0.601171147976537+0.0632810862507723i
1.50960358080526-0.673081438976267i
2.73081793392271-0.549640962102644i
3.45506560092228+0.544773052204364i
3.13262704084037+2.04034270885864i
1.91283468583705+3.09058716607716i
0.417052280800653+3.04333402587443i
-0.617651624362625+2.06018097330668i
-0.710723143095726+0.810451603682625i
-0.162401175666331-0.0544133227153741i
0.370941731699582-0.011867640638186i
0.31128595772308+0.644420025249712i
-0.4703587976905+1.1059556439702i
-1.61146984218723+0.730442739040572i
-2.28160251604662-0.600976982478957i
-1.99971682346615-2.22355053349826i
-0.904684454427875-3.30018270732388i
0.461295455507234-3.23862200733568i
1.26783253728923-2.28550840215422i
1.25366428726644-1.19750171255955i
0.597082471967001-0.619020734318019i
-0.0121323847150021-0.904380993796889i
0.0529415968707946-1.60758733868033i
0.722475754644963-1.95471224356214i
1.59814596389669-1.36413387580738i
1.94415454612109+0.106192537722953i
1.33757920368585+1.6083040629803i
-0.0205764979079881+2.35104458703507i
-1.566806733999+2.02425986051555i
-2.47516355488129+0.884874460604961i
-2.42961602168856-0.30141029662681i
-1.67665130255669-0.870145397872385i
-0.89113876063159-0.633461813759496i
-0.640058187627662+0.0451353605693058i
-0.895704864366375+0.46615415022694i
-1.36928968651309+0.242929855124154i
-1.48924141704336-0.466771099180146i
-0.985579980840978-1.16211229575831i
0.057022992321765-1.24635016097967i
1.14033033269712-0.561648968570205i
1.6212988233591+0.585948113842328i
1.33430035387308+1.64138719275624i
0.528101213936409+2.09089010969676i
-0.263218229419679+1.84944190146566i
-0.611665326647737+1.23343994169622i
-0.38966282134766+0.798371498376318i
0.122623392717319+0.776362486648504i
0.46493950222658+1.07813914161438i
0.368324849284941+1.43149198363885i
-0.117540991757463+1.42693509500017i
-0.672916292071475+0.955583364213718i
-0.855578699410605+0.226931751695356i
-0.47980977469766-0.424476784180084i
0.262163760465889-0.69566816099225i
0.976278445980548-0.495985503706651i
1.24489606837701-0.0988688000181639i
0.999887430498082+0.190967322699475i
0.506693059781992+0.201064806464387i
0.142809753288108-0.0923658895399939i
0.162593061555598-0.463444793043087i
0.501095402834307-0.708534908777197i
0.877389959356124-0.665880316953098i
0.925317551480535-0.378310099711535i
0.511892189528435-0.181816094378247i
-0.123768486409709-0.326329256187688i
-0.58159534365254-0.789607073234975i
-0.527409158346415-1.4735143868938i
0.0580094885381093-2.0497748122i
0.889189057712767-2.14596344569826i
1.53205599198476-1.75129766604437i
1.69632644372538-1.03388920655827i
1.37320098418598-0.334880309341483i
0.877563140006036+0.0686263295101598i
0.557716631256196+0.133729904042041i
0.582955081052033+0.118630215188436i
0.754673954681811+0.322158572130804i
0.721586054644929+0.822138922685746i
0.301185961910585+1.49792092222118i
-0.625903138017378+1.98545057796705i
-1.63174703002184+2.01827823927351i
-2.35578217562653+1.5272465489079i
-2.66086372258572+0.723380322156873i
-2.48837307088177-0.0251469543560482i
-2.13677338602495-0.452173381113098i
-1.87436086619682-0.53052489088359i
-1.81635042122169-0.525053906883119i
-1.73905718431624-0.672073328706569i
-1.47897037338396-1.03126994468394i
-0.973295171134876-1.45179794651408i
-0.212233572200008-1.68036206706982i
0.499654042521562-1.53380487989878i
1.00221964947607-1.00561826424399i
1.23802285475379-0.37674655996003i
1.28044855528624+0.071029204937303i
1.31374418834233+0.278622622248999i
1.48717223078456+0.30413163324857i
1.75631957949225+0.387489028074157i
1.89315272098966+0.713186719715541i
1.93177185413625+1.17679520013727i
1.76754140391718+1.64425900966064i
1.41940107954145+1.9166691099023i
1.12556582692917+1.90472856224114i
0.965990940522144+1.72834680047586i
0.865528563103761+1.58046885031028i
0.730122616854896+1.58804060998924i
0.472853975882338+1.72172741734657i
0.0368642518747573+1.82509376977616i
-0.408602559807592+1.68119403590024i
-0.770624730794108+1.24667619705158i
-0.985671666564446+0.584262566120281i
-1.03823370826714-0.045653390726887i
-0.934997351214358-0.44697370959645i
-0.821766097334788-0.647674372089857i
-0.777574756819131-0.793671512303534i
-0.737281866584824-1.01122581786572i
-0.639294421633468-1.35398079157631i
-0.485192177580362-1.76703730012347i
-0.24246797025508-2.0374892142156i
0.166423775784486-2.10078790336861i
0.525709195529505-1.92467263990546i
0.786827673468356-1.58826329889149i
0.921484515923175-1.28072019631333i
0.97896108519282-1.02058929934831i
0.967524246421572-0.851640342250042i
0.849988057416712-0.673182653085439i
0.764217636338621-0.306558278425122i
0.673142979069232+0.0611751285909509i
0.486926965770995+0.378572859190717i
0.252805573118038+0.647496890452412i
0.0513991398924417+0.661465042790383i
-0.167742721423005+0.585538682782401i
-0.237836716564281+0.58751716432574i
-0.224154716928564+0.665898131629402i
-0.273899905668123+0.914438652483424i
-0.284512586645455+1.12361715492894i
-0.426263877100874+1.18594811831179i
-0.554536268153767+1.15320789536379i
-0.61008184069668+1.07594121936083i
-0.681262788142927+1.14345063188674i
-0.666972823712809+1.33633985451671i
-0.766365895332339+1.59033170604912i
-1.00142218654361+1.76725677586513i
-1.36577062892232+1.60785362841764i
-1.77401809572722+1.10947104609532i
-1.96053159762669+0.473620709093148i
-1.86418392404533-0.185231569199333i
-1.47705305062763-0.684719321238665i
-0.925586634048744-0.898014732809773i
-0.44220510799633-1.00071659716166i
-0.0461383546917406-1.12802757543765i
0.258890759932892-1.3559867424508i
0.558623600115378-1.61994251657346i
1.12680283855413-1.76388106349523i
1.86606920006541-1.70881959220065i
2.62926785654067-1.31678393180728i
3.19421220967647-0.64825805361644i
3.31619458566811+0.114236257928801i
3.0561249459101+0.822298545763664i
2.51668085127926+1.31567620412909i
2.004174013273+1.6056541280187i
1.63152849977473+1.81019211494984i
1.29596248368091+1.9896653674782i
0.874264667519169+2.15773017052707i
0.202399065686459+2.27695192600953i
-0.700964073427105+2.10807100607896i
-1.62280596449164+1.5600552251094i
-2.1892183498388+0.81223325613809i
-2.26034573409925-0.0158035724001378i
-1.93840144259181-0.742986591105341i
-1.52821449354593-1.15251524917123i
-1.3146840713408-1.26933111660874i
-1.30508497035482-1.39916615451326i
-1.34741801326079-1.62224211962664i
-1.14785753828818-1.9421163396906i
-0.552868926026273-2.25748652032477i
0.282433851141157-2.16597923822786i
0.982721537485708-1.66851522747604i
1.24245085752562-0.843936253529183i
0.915180691765594+0.021009450319482i
0.234203368820753+0.462655062224559i
-0.345747106551823+0.458992964703077i
-0.484342880528461+0.100272590867193i
-0.125797212811536-0.167356377300487i
0.299503164055674+0.00102526009452472i
0.479477778872821+0.496541561419053i
0.166801202720988+1.0648848201311i
-0.485333933764603+1.35029897282969i
-1.0090835269742+1.13269659091962i
-1.14978040058867+0.502777054399215i
-0.706601035763299-0.12420807353912i
0.0232032323633586-0.369614770483639i
0.621964588263801-0.0410532470302196i
0.83686968718205+0.639877010211264i
0.613077081354582+1.17885254078367i
0.266604839472037+1.31825570113393i
0.121252895130079+1.10404746884452i
0.369955616094125+0.773052536561892i
0.825067723911914+0.730180715172365i
1.09596979200191+1.19836204652177i
0.988752787538601+1.94861723876223i
0.335088574801528+2.55276189778911i
-0.570972892886528+2.57533644754953i
-1.30995525070089+2.00744041305424i
-1.68293406545722+1.10712171160453i
-1.54243177579594+0.269702555786229i
-1.24264811942944-0.113346780187491i
-1.16953815181423-0.152070969289812i
-1.31986463264388-0.193716668008224i
-1.65404630415359-0.610758992377681i
-1.80204471194767-1.51582353027659i
-1.41556900816501-2.70361654909934i
-0.558268456374047-3.60258180628141i
0.707547167568608-3.80493275504543i
1.8634303203488-3.33024299489601i
2.52010933732644-2.33699569116798i
2.67496719469792-1.47034906195522i
2.4237385596436-1.03317262705795i
2.28125248570252-0.879718510809916i
2.48012758276994-0.814358973763311i
2.87271888580392-0.304203999913371i
3.06831037947143+0.836950482589022i
2.66936176756391+2.2517611841595i
1.61472577540479+3.41164754369519i
-0.0295581566764544+3.77962791993207i
-1.63601094744673+3.24905928696847i
-2.63285862567379+2.18040586737927i
-2.92335157124566+1.1275935561813i
-2.64958083268004+0.541854107554802i
-2.34075859082296+0.467771602595624i
-2.43842846169767+0.508646571523823i
-2.9214623604694+0.196186268551935i
-3.32518050149491-0.652215185764643i
-3.23873331293736-1.7868689151994i
-2.3497668473074-2.71573694838055i
-0.878399586962191-2.96916794647838i
0.511811709521931-2.3947380393303i
1.26137513393503-1.30813321629796i
1.14776689096016-0.23063627250403i
0.548935269895577+0.260608653035188i
-0.00758586410365266+0.135289928105002i
-0.0212525658313069-0.1962586009233i
0.51685437228583-0.334104842435474i
1.14126334812839+0.0373138566034956i
1.33415776745527+0.792811450671333i
0.795110373188118+1.44038999676298i
-0.166378633302859+1.52634621616257i
-0.968363685746208+0.92314830070147i
-1.09936985412088-0.109175115283292i
-0.319404026689517-1.01856297530916i
0.913818414869544-1.29124003090799i
1.87027030444631-0.855836238277084i
2.17559579585762-0.0245216637723059i
1.78355452055583+0.666360269931183i
1.14785335179062+0.824368871135872i
0.866701581536923+0.562878415116667i
1.19629926738809+0.223826936418132i
1.93591234070292+0.302612181106951i
2.40513351175299+1.05032646866108i
2.07572531156212+2.13414492470282i
0.919321775243309+3.01266013145846i
-0.689758624789233+3.13269150185111i
-2.01539952082298+2.28766121255751i
-2.52954131459486+0.999221383484675i
-2.25335852409258-0.0970664775102306i
-1.64596925491708-0.618068634310318i
-1.40094396537912-0.462709146897147i
-1.84727292134533-0.189823821839624i
-2.69619284685779-0.489450062499759i
-3.26940780922359-1.63127683976433i
-3.01155927935755-3.26691263829327i
-1.76817203440071-4.62828936491501i
0.0874302905543649-5.0541961146888i
1.68603752594792-4.29209613743413i
2.42200771045002-2.86685447323965i
2.27128851372151-1.59886801817762i
1.72435670242823-1.05455769324306i
1.50506255513931-1.33411601464043i
2.01212080839805-1.7161188463659i
3.07982663543701-1.40519447428881i
4.00198453731753-0.0640373922551662i
4.03808279734339+1.95833997024006i
2.94520575492386+3.79772420030973i
1.13336497748397+4.67351612504714i
-0.588319996406804+4.31753307814397i
-1.52541501023154+3.33918874030435i
-1.64384006128911+2.45128413971469i
-1.43977208827873+2.30355674695438i
-1.55316564656021+2.83588254205227i
-2.43677587204709+3.24812030182534i
-3.8289073936196+2.88811611810721i
-4.99010553474039+1.38286839049687i
-5.136087318466-0.747255712421685i
-4.12792772040172-2.62225803527309i
-2.42670430750655-3.50620515954616i
-0.752080814436881-3.26172631148701i
0.124031071300229-2.48879836513469i
0.225611458491192-1.92530147198666i
0.11521803523781-2.15081924234951i
0.439776095379721-2.92750998790026i
1.57028510506607-3.51545192178812i
3.1932008167646-3.1577396970684i
4.58062237341519-1.69286517285695i
4.99597797420768+0.340575698758859i
4.14749653634548+2.08682791411346i
2.55012740806497+2.74075047970048i
1.07119094787574+2.33020186264151i
0.423519141342158+1.34347849003059i
0.694132037089729+0.653202817826737i
1.28963757126862+0.79608343105036i
1.49198962453034+1.54375081259546i
0.76341991758565+2.34946495230727i
-0.616475802550147+2.37147827814741i
-1.95009808740088+1.42701696366295i
-2.47740785153609-0.119085117767478i
-1.6991020513329-1.56207517072144i
-0.206841641467858-2.05132212555308i
1.07175156748967-1.44235862750157i
1.48096857082709-0.210778837208134i
0.745224173688471+0.822576746787961i
-0.580951603084041+1.01514853002971i
-1.56930451588491+0.359012406217117i
-1.65648242126118-0.696343531426721i
-0.896278198756992-1.36875395686193i
0.0613162659245926-1.11956433059902i
0.417064987717464-0.225391187884681i
-0.290456344855072+0.606885533566838i
-1.65457970772028+0.613700875183006i
-2.70117678572246-0.433751021661887i
-2.70002414709205-2.09446552334489i
-1.40856466736417-3.44614485562382i
0.510203674773123-3.69927360906647i
2.03511001217171-2.77262700681508i
2.52009057030945-1.21097786782476i
1.91471789233634-0.00908648731007834i
1.03668190604388+0.22388894674181i
0.81978280671419-0.293249689388583i
1.57811858820546-0.807383535001851i
2.90084737412744-0.55384334554364i
3.87423549504841+0.853782052630387i
3.61784115980334+2.94017723718699i
1.98170866653872+4.54774808720881i
-0.285812534123332+4.88516038024993i
-2.03773191046694+3.79854081854354i
-2.48068461109964+1.98529511821094i
-1.72142125121553+0.618913026069874i
-0.600223360268699+0.377677868459115i
-0.143007490314549+1.13598263893396i
-0.765452638115411+1.97299063477052i
-2.0636573735006+1.90987268071647i
-3.0943224245602+0.596873588528298i
-2.92701214446604-1.40967527873829i
-1.4172748969265-2.97198733067887i
0.636621641359899-3.17367351079806i
2.11418978536078-1.95974704185492i
2.23734133997285-0.198585735890726i
1.09585991219411+0.96806491643566i
-0.286975711692277+0.757646224899766i
-0.921684280677325-0.694377669796802i
-0.279251894333488-2.21758671157204i
1.31467585288351-2.74576258482602i
2.77519950114742-1.85967075418433i
3.17416332371625-0.0385879765568669i
2.20130092058508+1.43765409652297i
0.59097979894688+1.718215230012i
-0.551526305381685+0.626596356346343i
-0.515791895842761-0.97245431449384i
0.736171726798231-1.80469908066301i
2.25450780675944-1.2478965097324i
2.91811085227952+0.48505177988755i
2.21426865936433+2.33719728922039i
0.399392910636197+3.14494442101662i
-1.4424873366066+2.43682624299877i
-2.25284576370945+0.810006095319941i
-1.74513848926004-0.689598353523461i
-0.47145447261758-1.06091733738949i
0.442119383690223-0.176550167609515i
0.25117076718566+1.0307501115908i
-0.953284407369658+1.60811654328456i
-2.3507795051534+0.865950720066025i
-2.84675873373069-0.887012705870731i
-1.88713391556334-2.49926606417442i
0.131073753542537-2.93104356268542i
1.99809434485991-1.80743089819555i
2.65803672939411+0.200807953404819i
1.84687746822424+1.91582584862632i
0.135407633947428+2.40300822591633i
-1.29970744730399+1.59384477040069i
-1.53279991669727+0.249644129721625i
-0.601180693339574-0.567718536394972i
0.612959195692353-0.184007459810972i
1.10214867254897+1.06685962164204i
0.262714875566488+2.19393194590046i
-1.49429263916059+2.25952206110537i
-2.94629133952323+0.887188805287008i
-3.12904660462687-1.29269836273296i
-1.73057994951853-3.11010697806044i
0.649963885272523-3.6844686934291i
2.72318095771681-2.71663309553134i
3.57588157204937-0.93613686853564i
3.0739424212846+0.521383268228374i
1.96059427413333+1.0005966862504i
1.39344141995377+0.527806484206371i
1.83501574260622-0.0458233021311052i
3.02665204852292+0.141791390735434i
4.0198647398864+1.51359109251566i
3.71924903281142+3.61899311095499i
1.89370640891145+5.32298068448887i
-0.871188376847771+5.7232695989617i
-3.36218656472105+4.45064551469542i
-4.48034402549819+2.15744487766559i
-4.06337307972219-0.0700132696358119i
-2.78727765894594-1.3210609490732i
-1.77163246021614-1.40466903445035i
-1.67021370523236-1.02656604976571i
-2.27233017084049-1.0492788445129i
-2.82610295764932-2.07258233070619i
-2.34390339407515-3.81225770972985i
-0.501552352669787-5.23889133669148i
2.07067956203493-5.36651957287514i
4.2885654894924-3.90704143715072i
5.09081729837769-1.40461316913858i
4.32478818451967+0.947959406442141i
2.68620591396036+2.10797496499464i
1.22497407574861+1.91317408711301i
0.871501924770985+1.05649147338987i
1.52565222063425+0.662836579245953i
2.22834914115507+1.39774016481391i
2.02359724734118+3.05028419488361i
0.488801355272322+4.52584318288671i
-1.9023804275313+4.69867955429644i
-3.8946883966147+3.21476718199291i
-4.44686299811005+0.746869951508466i
-3.31239084161283-1.38340366252008i
-1.29551071047553-2.10157076473379i
0.318381849448323-1.19544078995876i
0.592623979122521+0.4377425546127i
-0.485818469034388+1.51636114365161i
-1.8509322037722+1.1957109045322i
-2.38597557575936-0.331306851750114i
-1.51103015835014-1.90967113302977i
0.296602626966407-2.32203419190743i
1.87402927043809-1.19325223020034i
2.19501240275651+0.799425535781972i
0.989166013829565+2.36436491216731i
-0.924784260987679+2.37681100404199i
-2.25859502909451+0.872962958580472i
-2.11690172381021-1.13577400821539i
-0.591239201987255-2.43497672170443i
1.37023726650846-2.15421396302679i
2.48241526333151-0.583409463171282i
2.16687651296268+1.10814636255786i
0.802806551193146+1.79228573533479i
-0.585658328450787+1.01699263469968i
-0.820806171395851-0.536903277674654i
0.26304792087477-1.63078621614301i
1.9533823268862-1.44688610669111i
3.12181359995909+0.0996461972650393i
2.84438838414714+2.06436413130462i
1.22976654605186+3.16378100818489i
-0.792456072833785+2.83510484562319i
-1.96505932070344+1.29327054022424i
-1.66705144856946-0.376175418392473i
-0.280710130642494-1.06523683231626i
1.06035874574486-0.384217770613985i
1.30760785177075+1.1083444815926i
0.217575179296585+2.26832020757607i
-1.56755085687806+2.20761784051383i
-2.86000048734116+0.859565855898117i
-2.90883203966813-0.935551645753729i
-1.60756384457043-2.07728808973256i
0.127136048508613-1.89204461482127i
0.948569621571666-0.615768687631701i
0.365718130397953+0.807238509207114i
-1.22086523641102+1.22023814637752i
-2.73761895777403+0.221074542415369i
-3.01401173245673-1.66745479559951i
-1.72921532804486-3.35218631381841i
0.418760375158093-3.74134897193591i
2.30828579083406-2.65890002238329i
2.919812135642-0.782076366295591i
2.08783580425367+0.72668387548242i
0.678202538022283+1.05053759315209i
-0.14738156478624+0.244143206974935i
0.379626122662324-0.772957753398644i
1.92625081278956-0.876618265350086i
3.30735005656247+0.429979194076766i
3.38663490634084+2.70775756185967i
1.74316330857211+4.73501587705535i
-0.91208743937208+5.35945030457771i
-3.34137673132978+4.20670220702588i
-4.39097890374907+1.92072686548429i
-3.770577606872-0.254442888857188i
-2.35350681392565-1.26270342957225i
-1.25986473738223-0.972206032207375i
-1.26101324886869-0.209031071161464i
-2.20987396947664-0.115787269078467i
-2.99640352488433-1.29611830753475i
-2.55982101061501-3.32086520640602i
-0.543591411973785-5.04534520733534i
2.42729711497238-5.28622803532156i
4.98219809830856-3.59122623591706i
5.94710899341202-0.654277712778098i
5.02576274409685+2.08662088001173i
2.98696197944563+3.5147782421737i
1.17616815372064+3.35769832290342i
0.470406847336163+2.39634411778159i
0.790394652162482+1.84359098853756i
1.23680918142723+2.38628283613102i
0.70899343653004+3.84326412077403i
-1.18486669794959+4.91242111862247i
-3.8758833981882+4.48135915518185i
-5.99560733806066+2.22925959066i
-6.39399701281211-1.14736730480091i
-4.86835277122953-4.02498524373037i
-2.18842190019489-5.21654822148047i
0.221136849125532-4.50906326681993i
1.3142115729027-2.83838264108912i
1.01339378084686-1.5538173808221i
0.271024546720807-1.54556488899512i
0.279606702592853-2.57348911484295i
1.51370702690745-3.40497438224733i
3.58304011520149-2.91365439868256i
5.19433374480363-0.695682286336818i
5.04770750115615+2.45662882216427i
2.9395133460094+4.90808368477733i
-0.253957100350716+5.46008355450343i
-2.94929109808492+3.97311436597535i
-3.92963222921964+1.45344821807256i
-3.17015394786197-0.55782984446187i
-1.617608742792-1.12633044513003i
-0.593011180605899-0.356313207018719i
-0.905738137256811+0.666589775176i
-2.20849092755033+0.638638573853015i
-3.30206181948977-0.852841249579747i
-2.9528198874042-3.03161423997809i
-0.930133476665734-4.62825940175303i
1.92490260700526-4.50815492998449i
4.16265464681215-2.48369394327815i
4.55828220758739+0.366047633184316i
3.14144620137525+2.51635888157719i
0.908698262841089+3.01200023122073i
-0.635351577943102+2.08847062123886i
-0.760271958824462+0.706259016802812i
0.206219709506653+0.128237458152846i
1.26684633407156+0.955010820793396i
1.11595702535638+2.48921124491827i
-0.531043847296512+3.52113349161428i
-2.80698164093676+3.00920849668507i
-4.37814219021162+0.937598451453258i
-4.22114082017363-1.68795781232548i
-2.28262317709334-3.56510208148866i
0.262521478695656-3.73820671908306i
2.00701082606027-2.32258109507603i
2.1536726102339-0.469498628322649i
0.917489561885171+0.57373454384244i
-0.473810720939183+0.26240077425299i
-0.785138342446526-1.05241787386042i
0.305880418435293-2.13601517033318i
2.04586566643952-1.98858736859548i
3.31500385875357-0.501089452847881i
3.05279240753103+1.63866966792945i
1.21548901741695+3.09748724608791i
-1.15258155034003+2.95257054858417i
-2.72500558132075+1.3185958438446i
-2.62489668103306-0.828247942590686i
-1.08660036378494-2.20890320579362i
0.782463422888128-1.97103734347724i
1.63390982327638-0.547794815170861i
0.928510027726242+0.938901653792593i
-0.756582440011102+1.39839505409478i
-2.16537490224869+0.287126207702484i
-2.20372524562441-1.62785241180712i
-0.674351624348061-3.13016150154105i
1.54435535898851-3.11231276338351i
2.97981606041371-1.46189608945049i
2.81000158912677+0.738243952381569i
1.21837473134703+2.18104808126892i
-0.811052436932257+1.9605469246271i
-1.81819761552743+0.320643503247607i
-1.1705371159585-1.55668500719323i
0.637348053312461-2.28457241695335i
2.41052156831683-1.29016695885753i
2.85118466624846+0.762053033935358i
1.70730298165329+2.60576687948859i
-0.285050577701295+3.02977651259335i
-1.88533361090549+1.81243360526454i
-1.96646023548663-0.0642089637420453i
-0.668224082878681-1.2321286652626i
0.917259684791453-0.861827268570208i
1.61552033102498+0.803350429007537i
0.62151619625475+2.61774862973936i
-1.47388153148606+3.04439265693996i
-3.30033797410362+1.64451827698009i
-3.78428420376261-0.762880780515312i
-2.49658351395083-2.90471452186554i
-0.274143227191574-3.47341957407261i
1.48890734745084-2.35533698287136i
1.83343486175106-0.524940193216006i
0.797624649693965+0.609897430430653i
-0.524080186714154+0.187188952317366i
-0.916498049973042-1.33831951714247i
0.202561670031211-2.75815195840902i
2.3433908602373-2.83013704343276i
4.11295632284212-1.10922084997145i
4.32982319400826+1.57740520079107i
2.71199136808437+3.70756551968483i
0.0435981375549333+4.17020844120945i
-2.1412929111063+2.78692481198416i
-2.8079595603655+0.565917619871971i
-1.89412834968451-1.04907729732537i
-0.336186516824709-1.2969796719625i
0.525085801917051-0.288285819465206i
0.0580914310643548+0.842911801923295i
-1.39194256388929+0.891016784789811i
-2.65439046967145-0.470271198463588i
-2.5702812017786-2.69199337753783i
-0.823520786419575-4.41870276689703i
1.8879896043292-4.54082070581636i
4.12460474171549-2.89180442620842i
4.73681774200853-0.330552069413309i
3.76011907126824+1.74763725861139i
1.8985943526273+2.50098686632164i
0.413027012984303+1.93964734075359i
0.176468187002954+0.929475273624357i
0.97312634712395+0.598581527163472i
1.84622687971861+1.4873244177799i
1.54888977153316+3.09664949041692i
-0.218212907633272+4.31852832119409i
-2.8346373278993+4.08558990856367i
-4.87343078221439+2.11680030449604i
-5.2117653870339-0.665526554728743i
-3.70155082734761-2.99176373561857i
-1.22037961479703-3.79826292196438i
0.742598487819861-2.97182870839462i
1.29374097690179-1.39183037800521i
0.471922876670834-0.357476364974055i
-0.559601830715571-0.640269982571288i
-0.69823313581323-1.82397528083118i
0.581599448445514-2.90199155198468i
2.73845629019665-2.71671183798793i
4.32313253551784-0.950682240720051i
4.28037190416689+1.64262270799745i
2.361393877101+3.63519388594188i
-0.310344734898302+3.906774102556i
-2.20849745311601+2.39632307787455i
-2.44343642620308+0.0874968638505644i
-1.06168663105812-1.43448977888987i
0.750113076034978-1.39926840042295i
1.59960179247025-0.00993126752982838i
0.850085310810173+1.5108092299124i
-0.87288347569346+1.82079165680212i
-2.26345061831179+0.528508646480517i
-2.16805893038862-1.70146353797009i
-0.321663291108911-3.33085216093182i
2.17493772689944-3.2285187975077i
3.82634743428741-1.29764647290139i
3.74424208771701+1.29688011428678i
2.00434215433452+2.96820137796524i
-0.247723302724288+2.92332282785466i
-1.50316630773997+1.35114819461966i
-1.12126357551431-0.514109462776668i
0.434582581964943-1.27802367058582i
1.80782800625678-0.414829537515463i
1.82356355706366+1.4449910053723i
0.427210590482278+2.77813495664326i
-1.58111926253845+2.53727690420429i
-2.84406147403918+0.745403753500827i
-2.47405708104728-1.59879127420154i
-0.568814141257909-2.91385406552048i
1.69795048188578-2.40733895178722i
2.85184647941895-0.426200332234183i
2.31533261811919+1.76626924305201i
0.503805875133547+2.77478930630098i
-1.31576082818019+2.06573544584523i
-1.96894893058815+0.261556359786693i
-1.12919303162698-1.22868442922023i
0.496569840820585-1.38332191750123i
1.58172370399386-0.0822716897043553i
1.28109770478365+1.71775379778555i
-0.379919980409941+2.68938924494573i
-2.4119686404124+1.99873729181665i
-3.40149637232397-0.126910648072389i
-2.62908464762964-2.35196211742524i
-0.568679428953194-3.39123552757632i
1.56700533792966-2.69028730058556i
2.60214918538977-0.8080950285611i
1.93882981892771+0.960004347821788i
0.240479543355332+1.43310827820822i
-1.04931862718284+0.411124207368967i
-0.990248825279146-1.22903430655939i
0.501268651282-2.22701916699626i
2.45552721080931-1.63584041059367i
3.47613483763643+0.334248584849384i
2.77305269960034+2.47767591287844i
0.665615984951299+3.47459536311226i
-1.55823428622738+2.65856276447304i
-2.57147027663702+0.630662033891557i
-1.73761312913393-1.36267173156277i
0.296239183282186-2.08290534353192i
2.12009836995923-1.01022577392232i
2.54808845945753+0.954038005004644i
1.29680956289048+2.48907756410345i
-0.657799556837905+2.53685585748269i
-1.98143756243758+1.14931044275208i
-1.74215998481868-0.667099732379794i
-0.0291294613856541-1.63201956241999i
1.82955974697421-0.862314331085172i
2.46437114508568+1.07886211127942i
1.31454803701753+3.01471258367764i
-1.07080808586817+3.60360204514225i
-3.22681314376001+2.32422752288997i
-3.87680542525137-0.0226772304700149i
-2.70227177475587-2.14877613284389i
-0.534774845994505-2.75309880355172i
1.09315943308877-1.72548207951753i
1.19271459522868-0.0919313144033424i
-0.0857873631406253+0.861474919348224i
-1.64930771413965+0.271690730513201i
-2.02622445334117-1.48961684023119i
-0.63301665651708-3.2070527949718i
1.84148016125348-3.59340030990367i
4.00432032124032-2.0327023312122i
4.51067877700673+0.670750717681059i
3.09272504638888+2.99599193905713i
0.623871447493408+3.7084486161715i
-1.32105989037615+2.62299619940037i
-1.64697742118333+0.775566242579435i
-0.594595139394195-0.450379426124563i
0.845564648128566-0.143224891414057i
1.28987032218899+1.41083969038336i
0.0618518388558049+2.95772662905498i
-2.18080067336271+3.08246950085306i
-4.01211611108405+1.31584057635959i
-4.16548673811318-1.45890833243011i
-2.39965765410041-3.75465030371883i
0.344554043465297-4.24541864601779i
2.45609409507741-2.77342888541258i
2.90179148705548-0.390948499856147i
1.68644723095701+1.30482833504308i
-0.0212531551152196+1.28620609510257i
-0.814431109862989-0.14720012026719i
-0.0511689803594178-1.73883841740982i
1.89198974787792-2.03145525268917i
3.56818602813145-0.589058699199494i
3.7086847463886+1.88342073862385i
2.05187820558046+3.94972523590803i
-0.473014818109641+4.31574926345777i
-2.42799988951602+2.78686509286104i
-2.75260277086035+0.489778938770257i
-1.46483051182969-0.971422368348879i
0.263667298718893-0.871425659855914i
1.15734584087993+0.557149300878684i
0.529657777345426+2.16562565166455i
-1.21742678743543+2.67589175852105i
-2.83190222711206+1.56241013227953i
-3.23416673718759-0.50963253568317i
-2.02340658885101-2.13097832367203i
-0.00667043028658953-2.34849585223443i
1.35875191755467-0.981256021330531i
1.31857571389716+0.93448823479329i
-0.157868610521058+1.96774066043124i
-2.04061242403441+1.49987583692867i
-2.99753396149497-0.32139849494716i
-2.38933745180373-2.32956442635545i
-0.504553713797266-3.1872980877942i
1.4084334972316-2.49010565669843i
2.27772042516415-0.765509500176972i
1.61875655073443+0.791664050152281i
0.0455709238126852+1.11269027034349i
-1.12605171917701+0.050210362064367i
-0.978679186270534-1.54393436806022i
0.552026139090159-2.47532684668819i
2.50852742999906-1.90091253352811i
3.64206744718382-0.00630038994004228i
3.13368517356804+2.14500857435073i
1.21691322471787+3.36875164909537i
-0.952409479041892+2.97670278783725i
-2.1357272911948+1.3508314395202i
-1.67194199320186-0.388957000295166i
-0.101886568449748-1.07049207205516i
1.30894486381035-0.300968211215578i
1.49260020673461+1.30517819081275i
0.170022511857419+2.5170051039527i
-1.79695907207891+2.3215087852092i
-3.10413848853326+0.718837308307952i
-2.76823206676449-1.37462227459545i
-0.933511006976909-2.5901306711063i
1.20455569112222-2.18755333764984i
2.29961475277385-0.436008978706329i
1.64466055954829+1.52820891465641i
-0.23315619602376+2.32747606978038i
-2.07420707861176+1.50832122599538i
-2.55264366710743-0.361411043367571i
-1.37873499815308-1.95107448641587i
0.529188850702204-2.09646809315046i
1.86242316863359-0.743374359091451i
1.566432852101+1.22191515491635i
-0.211935694944397+2.32179650763744i
-2.25457288727848+1.71076826100399i
-3.17176840406121-0.281421580492425i
-2.29965214494743-2.40934615985308i
-0.124908493608865-3.2698320844127i
1.88963780825668-2.33091483710579i
2.44657722708811-0.252432393986127i
1.34954283333143+1.52264544519305i
-0.556362502175412+1.79985502957911i
-1.82484186465657+0.434371834597913i
-1.51645888568467-1.44472896982071i
0.189336021539977-2.46347335833307i
2.05099727286272-1.78478253881378i
2.75588048180493+0.248646892520677i
1.79395512338511+2.22996934962353i
-0.349701656147077+2.84237237086871i
-2.17646060598589+1.65882244292763i
-2.47194783549273-0.56885030375539i
-1.08574696130304-2.31635333899012i
1.04211947511736-2.41646671281511i
2.43409384583757-0.927406361626283i
2.29376118057537+1.12717852375673i
0.734619194504954+2.30776588887782i
-1.07250199161482+1.83099078378053i
-1.76005380196771+0.164892684595943i
-0.878761182002436-1.48374455397451i
1.00369329589862-1.83799264254471i
2.5236408851819-0.507168192554713i
2.61863531990157+1.65839676073459i
1.10816509290184+3.33237120701073i
-1.21487428168279+3.41010443088829i
-2.9199557857992+1.84374263819238i
-3.08968090688761-0.329694144700679i
-1.82586095970435-1.82996967561628i
-0.127962001009256-1.78746045199121i
0.79426844975874-0.560976041148998i
0.388277050253289+0.767832450191658i
-1.04409510947613+1.1324435230529i
-2.36613732166382+0.0536577360145517i
-2.46291103000507-1.85524223501346i
-1.11090828790268-3.47199033123546i
1.06036128648591-3.6203759663684i
2.80141077226721-2.16490056776831i
3.13358337553946-0.079238666294977i
2.03841200147156+1.55018195580001i
0.312178927975588+1.81007438532025i
-0.87157144898356+0.751935184016813i
-0.737270483918735-0.591780768020465i
0.47339684204095-1.09643174246988i
1.77079981921745-0.290508943894459i
2.00550820688236+1.38383430388507i
0.732394672221496+2.8000159904605i
-1.39444204814452+2.93492469591444i
-3.1696584451016+1.53236228382747i
-3.47697980558949-0.672653188231255i
-2.18590110582776-2.34334219188838i
-0.181442920058432-2.63070488555157i
1.30947898060222-1.50675197924227i
1.35139529696914+0.123790843101198i
0.0751995729282101+1.03176395898688i
-1.46323429373928+0.536956492491521i
-2.02933158202686-1.06370951535887i
-1.0155775117686-2.66389826693891i
1.04657259241918-3.05196393800652i
2.88104966584976-1.84293424308919i
3.28869102037746+0.19986828688967i
2.0814643189877+2.00398046447034i
0.124533464950913+2.34731076025449i
-1.33139826871936+1.09475930124716i
-1.24840787868766-0.643715730029326i
0.301684066690643-1.71175300395418i
2.15971247860808-1.16032359929586i
2.99834654220807+0.654192843311704i
2.12493934814952+2.55804399973431i
0.0401032882629869+3.36384707383788i
-1.86391979166621+2.50099768729108i
-2.44704498470379+0.611888549853466i
-1.45625369638245-1.04063967876397i
0.323300998920523-1.27547826176899i
1.46503180953036-0.0559629869181485i
1.08137374976927+1.72889620449904i
-0.694530740497167+2.75985969644007i
-2.80445326752122+2.08973861876868i
-3.83905520435511+0.0269423498922051i
-3.1147603800451-2.26977673828978i
-1.15657089924003-3.41823789360029i
0.741134611878494-2.88816696169735i
1.44204684859475-1.33428312048089i
0.677412077285043+0.0343192328166001i
-0.807918539849284+0.108831921067865i
-1.6948345676343-1.2874879396972i
-1.09324208731356-3.13908561643922i
0.827014030705022-4.10964273381355i
3.05416715307137-3.4143421136504i
4.24254472983772-1.29770645434648i
3.70244460958978+0.996808039733245i
1.95341648806705+2.19427452798937i
0.242650683902973+1.7368965668282i
-0.331444775206994+0.235619812184953i
0.459311046501243-0.956205465879512i
1.98821172417641-0.82129157942209i
2.98727789434115+0.726440964830001i
2.47269724700925+2.75086014589061i
0.598039701703518+3.99010059583615i
-1.63229185008289+3.56124899340183i
-2.93915298833947+1.68529626731475i
-2.60856650588566-0.346447582454591i
-1.08608113730796-1.32008318267101i
0.473426611663537-0.710320280550246i
0.911441856185905+0.861523612728472i
-0.143161305098308+2.12188334519775i
-1.88280805719665+2.08585210856475i
-3.19520240303685+0.537098603498757i
-3.08921220745033-1.53816703898153i
-1.49503589425412-2.8883614795206i
0.546627405260914-2.76077536331142i
1.83511012348078-1.25931150053581i
1.61121913865918+0.424506800983567i
0.270351681026972+1.16939297229145i
-1.15066053071776+0.524596794801757i
-1.54472477524192-1.12213116254107i
-0.433555087969634-2.48448861464811i
1.47716349945175-2.56632270137886i
3.00756645014008-1.24820130056521i
3.21443392126+0.758133413098071i
1.9606070263795+2.22982146977575i
0.129410500933149+2.30922878260795i
-1.06943172824686+1.12236446264402i
-0.959710711472587-0.390686767951646i
0.242014829052993-1.12275432238724i
1.58926025445227-0.511966282985778i
2.03800559695439+0.964787807823825i
1.08253133601949+2.30605373493282i
-0.779180566610821+2.50986641683315i
-2.37364283378399+1.30181318294017i
-2.6593658913046-0.563322722442735i
-1.49432349797499-2.05124498910691i
0.305050249192196-2.27105455894146i
1.50782561145576-1.2183022537668i
1.41892860483127+0.218929405061474i
0.197986434547664+0.961010600561747i
-1.17911096135399+0.402846284326876i
-1.55134165386476-1.05615974521979i
-0.600560005254387-2.42194203234405i
1.28603362820452-2.70154932103973i
2.87794050654499-1.53140955516558i
3.12764333587581+0.445987914365502i
1.97403046890313+2.06701123393475i
0.0880908894296489+2.42109958391634i
-1.3107371078526+1.38180824182474i
-1.34734943234091-0.171621605017079i
-0.154772472315779-1.09295779874815i
1.31938781579514-0.717157311415351i
1.87734530758696+0.754011256971999i
0.978737595549651+2.2841802662567i
-0.80839163080792+2.78679125233977i
-2.46975390184021+1.80444239613421i
-2.91164013683123-0.115111638735904i
-1.81312973082422-1.7302313957299i
0.0503613968364505-2.0867608076908i
1.41347927602497-1.04012161064379i
1.38108472550086+0.705095586080836i
0.151736160504176+1.78614235148534i
-1.44960663940413+1.4650400713036i
-2.21017737394264-0.00565434145366027i
-1.50438453309853-1.68198580048707i
0.181727521112648-2.35349845888983i
1.79646156655002-1.54126134293324i
2.21291607995278+0.19550249696975i
1.26626438087356+1.66769861192489i
-0.375163912483008+1.88566379677331i
-1.58209900654413+0.662593825857115i
-1.42445326507492-1.06520302033523i
-0.0216964433337256-2.14469516528391i
1.69898786398693-1.81450052618101i
2.59736454329843-0.202079442672041i
2.09811438122702+1.4778858031332i
0.552086969458879+2.1690945429955i
-0.927610735834979+1.41961605257782i
-1.32172406690632-0.201522577275867i
-0.373877855615244-1.48980407515425i
1.26387049054363-1.56181920681663i
2.36719604162644-0.252914741235027i
2.10566749269268+1.49670550620845i
0.626049623703869+2.5073656318753i
-1.12134664081098+2.10449866319533i
-2.03406728835733+0.407880354677484i
-1.5097231007393-1.32877008101i
0.07103567924046-1.99913195486332i
1.6133501150913-1.26295731689311i
2.05366352881723+0.414835662983889i
1.14126300793738+1.7855976345152i
-0.489914781276558+1.93469519727988i
-1.72990683466507+0.755529337494225i
-1.68594986717752-0.874151017292805i
-0.462270527809786-1.86366315422195i
1.17334781440681-1.5151452217254i
2.06439327924864+0.0391222726533469i
1.55473031309546+1.70295677636076i
-0.0414067443377464+2.45355529555278i
-1.72069573037245+1.77787817174072i
-2.31984567078177+0.203814360280752i
-1.65993526702995-1.17864495210478i
-0.260556460433042-1.53063338888427i
0.930940327232346-0.622809506210385i
0.97142688300718+0.769230843896551i
-0.15975373604129+1.63641483509556i
-1.66998248371639+1.30551374706022i
-2.47932740798157-0.0930709717377553i
-1.97282159456956-1.63003665534591i
-0.44063015576978-2.41111605977417i
1.18889366578035-1.87920579951262i
1.93844949374945-0.418950372598363i
1.36689582855237+0.912823174591167i
0.0180607082542081+1.32494101844026i
-1.03521369416048+0.551308164667927i
-1.0567282523738-0.794179564556622i
0.08018072397092-1.68330868852995i
1.67485460160313-1.43828281041805i
2.64328645855795-0.112854265245281i
2.34375678995087+1.51059928422436i
0.927234751565602+2.46370928901126i
-0.661413607318779+2.12876097194953i
-1.39431167850026+0.83849854630823i
-0.906360751616898-0.463122328653495i
0.413982092027996-0.923504688567417i
1.56125263684488-0.198873872598389i
1.65495313661585+1.11513602061827i
0.550441481699569+2.15313558146508i
-1.00743260741787+2.14888727848736i
-1.99530811483338+0.922377064261558i
-1.84881480309805-0.64904968630755i
-0.590879568752506-1.63618253813637i
0.878743172624656-1.43481625082685i
1.55209006782715-0.154835220070193i
0.992611819068273+1.21133502559671i
-0.439582252036643+1.67061874937407i
-1.74861063293316+0.870781778795419i
-2.00962304187641-0.680852346262329i
-1.02253867712446-1.95360712417769i
0.555457709544857-2.14055838491494i
1.6993912857586-1.08869825090146i
1.59733529872477+0.509058925395857i
0.37072143545466+1.51794974100407i
-1.12885567626826+1.27721396663317i
-1.92922467448871-0.0824395008308263i
-1.4708609788956-1.59670062618817i
-0.0672613562457032-2.21014072236602i
1.33209311229691-1.55420514791464i
1.80419871286154-0.0546738881786615i
1.0380011236703+1.29021292169228i
-0.373990767044037+1.55380870218042i
-1.44696966090216+0.628894521098236i
-1.45762261078585-0.81948714758158i
-0.363708315209853-1.76937584353144i
1.05210140788926-1.44490242688091i
1.84950659111751-0.115920733253501i
1.44291605455294+1.35909170897428i
0.0729541481751666+2.05532550603747i
-1.24237546926754+1.4711289318172i
-1.65797238904479+0.0390216010995569i
-0.915554845582989-1.17764525996913i
0.491010461717436-1.37461109429459i
1.56143722634072-0.389722224057385i
1.53825401236694+1.1562587543942i
0.441934236900091+2.12634444191604i
-0.941608293999905+1.89263838663936i
-1.7719586726275+0.616490728750721i
-1.43497940202556-0.804156358807958i
-0.0944765870227929-1.4107761215547i
1.2414292988317-0.846676591115462i
1.68954512075044+0.53431196354403i
1.00377506473395+1.71589908334551i
-0.38289002652096+1.88805505401392i
-1.53719910918425+0.961017544460253i
-1.56955809276475-0.495849978392722i
-0.538135398867823-1.4191808619586i
0.83579457131644-1.22867563022102i
1.65504766617717-0.103606600323008i
1.2899222627781+1.28006411653736i
-0.00345176798933458+1.82888125817014i
-1.39645370148262+1.19177230543886i
-1.97242916985537-0.184987435713031i
-1.34242134948969-1.5233153806609i
0.0591165070811505-1.90288964950411i
1.26427654165509-1.16434468998071i
1.40322958458781+0.113238346685343i
0.530180800511525+0.978478895924516i
-0.726965504447867+0.851945002140353i
-1.52957529041996-0.213514938048925i
-1.17708442385381-1.54391620566079i
0.0878355590581865-2.15079114086718i
1.47967556986533-1.68947475352473i
2.11797751255795-0.391860477208463i
1.55774117683365+0.924162747068608i
0.25612707026444+1.46340525365431i
-0.896353327531029+0.952389252771291i
-1.19548555460609-0.172338367797282i
-0.455988857652696-0.984372795609803i
0.692428079609321-0.936558615737371i
1.32411817522967+0.0587103555001052i
0.964214372499303+1.27103316462615i
-0.315616455588651+1.90280842021377i
-1.70116641102487+1.55238048744574i
-2.32447605450568+0.281836671854976i
-1.8552936761529-1.05397866726631i
-0.642802613617895-1.64330878858568i
0.453932209223869-1.20113957984938i
0.803706233908066-0.135114195020912i
0.192403255579464+0.734611569331525i
-0.891639461625684+0.706656401064145i
-1.46676127704105-0.189407041442233i
-1.06313148627297-1.40307305569355i
0.205575354539269-2.07020253775846i
1.63076028186723-1.58569449076624i
2.33610872610103-0.248105514837895i
1.95602373115046+1.19051791650093i
0.777337008126939+1.84876981950672i
-0.350238241182693+1.49519570937817i
-0.72337930300344+0.49017044995134i
-0.132000892699815-0.357892945816406i
0.915844493915558-0.364935454795006i
1.56266348468511+0.524943266669668i
1.24070315351715+1.84436210073927i
0.0516269385727288+2.59037276703622i
-1.38683213368761+2.24444005719758i
-2.2443029798638+0.962883351007761i
-2.05085948001498-0.536171789445706i
-1.06527772595634-1.35139507215248i
0.0181627502991938-1.17616607901639i
0.443910253206724-0.320236765792893i
-0.0816945933642502+0.41427877565138i
-1.09400242296768+0.351163614778675i
-1.74187234575898-0.682900006573342i
-1.49626357806993-2.10134496624374i
-0.274924627295895-2.97532060890453i
1.24935393939984-2.85727896185341i
2.24982285738101-1.72994529790629i
2.23882650306437-0.318817770791975i
1.42364230168998+0.473808641878446i
0.49560427695116+0.335380652540351i
0.0827455769428569-0.477639512490573i
0.612640382063718-1.21544678980393i
1.66496574653972-1.0944748971678i
2.40319759154485-0.00963618608773534i
2.26014242964544+1.41989933452733i
1.13467922769879+2.4066409512661i
-0.401556301448202+2.36146634073227i
-1.39846742294495+1.43391505703297i
-1.43263843242606+0.274437335044322i
-0.704564118157508-0.353647858787674i
0.151882143514098+0.0150419641022754i
0.404826003908502+0.963609868949157i
-0.345876769269392+1.71279547444779i
-1.61305820816446+1.68109428993256i
-2.50640355204025+0.700094492933935i
-2.54907012473842-0.672924231626943i
-1.60349201461587-1.63464877175414i
-0.29001563322487-1.67023320367313i
0.561773497399542-0.803991931423281i
0.4716984902046+0.226414660460888i
-0.415366288598258+0.622336561119729i
-1.34391859574366+0.18053336511153i
-1.57928486586363-0.906947481049726i
-0.783749958280147-1.9283491069518i
0.580434759633269-2.05815786093125i
1.74455951484801-1.30742530497895i
2.0710892447707-0.0541952026963357i
1.36905106491107+0.931337563885693i
0.297145612615629+1.00805198885244i
-0.336736981924565+0.3033714876917i
-0.0934014561869818-0.611139669104343i
0.903611012340032-0.945048312024404i
1.9681379859385-0.426320401925519i
2.31549628500922+0.735379727705404i
1.66229994352894+1.90538192810284i
0.389892098222182+2.30750470136117i
-0.79175036501389+1.83342577755451i
-1.23522928976206+0.790207647623289i
-0.738272309422529-0.139831407887878i
0.103837193216451-0.302657420325588i
0.538201296081567+0.244858777621356i
0.266199418370548+0.985466767761657i
-0.719746633421079+1.28922578033291i
-1.73416118231155+0.73235362324647i
-2.08736543739223-0.500327950146038i
-1.54233793959539-1.68649663763076i
-0.377880473410748-2.26142465442227i
0.717686070954364-1.95131024868149i
1.16062457411443-1.04012340808018i
0.752904724142693-0.233225865028371i
0.0110859474831329-0.0561267716891892i
-0.439478581644965-0.613133943313386i
-0.137799450411226-1.43030553142793i
0.784238578390246-1.82794577321547i
1.81569315399235-1.35034976523203i
2.28596494039462-0.139679998927588i
1.75307290807122+1.10564516083855i
0.655601447251412+1.73167518954644i
-0.403632684927301+1.47919929327495i
-0.855612353946762+0.60727713435165i
-0.543444117222792-0.169016743114074i
0.166996083643334-0.227172235244559i
0.652551610730649+0.430427236735876i
0.371170161412947+1.36815236291202i
-0.583849961212425+1.89526053538305i
-1.66452806979194+1.51018990047697i
-2.28477898746731+0.431915568724625i
-1.99009326661523-0.801236901062787i
-0.961155778701424-1.46514704295729i
0.0581916972603237-1.18775729556817i
0.555903764028532-0.3447706042075i
0.253500359587213+0.442394978190034i
-0.530835113118989+0.541783484464231i
-1.05471621675678-0.121037520489199i
-0.873251076637213-1.04720059884366i
0.0150124332355208-1.6418487752051i
1.12249723709026-1.39617959339472i
1.82190911027323-0.426506860090779i
1.70017848111985+0.644637174059296i
0.907966106365077+1.23601329288694i
0.052882592273724+0.98581162955809i
-0.315005794356871+0.189792457843167i
0.0839906328274235-0.4632751309282i
0.917163511182197-0.558121010479338i
1.53269956077986+0.0931732231827467i
1.52447995699954+1.07390847929212i
0.785360304516669+1.71566681326966i
-0.261006723350109+1.58150147964866i
-0.969086024504931+0.747907815084796i
-0.895359468227722-0.158951099284248i
-0.197421893526623-0.669983840738934i
0.55451684549384-0.478505582941353i
0.886697721725074+0.228744911237466i
0.434293039016975+0.852810391089575i
-0.463431201856992+0.879777455511406i
-1.15469832976453+0.233585914987017i
-1.21397300284788-0.707250581014969i
-0.548091593711244-1.41618651185961i
0.397294244969449-1.37520602572933i
1.02812055968586-0.673387984323218i
0.91404523248846+0.129892504151034i
0.186829382011996+0.595916837145262i
-0.644612393155752+0.374051591315412i
-1.00249765500803-0.414248915394731i
-0.569221694259908-1.1200353229109i
0.307283337558896-1.27885787385481i
1.05342329428454-0.74852388437897i
1.18830927995249+0.157988922151035i
0.560810259152903+0.905873042628798i
-0.38325141508166+1.05111588031427i
-1.04845476985814+0.478446888261079i
-1.01223363329157-0.317212230684228i
-0.34181220338943-0.769897026977381i
0.444515778738734-0.596723466507113i
0.800053662186463+0.117267977175255i
0.430040254036621+0.936828633942014i
-0.412234860751622+1.27515603271865i
-1.21416067337477+0.840429038492837i
-1.41928173362698-0.0202136247409945i
-0.866761772740447-0.790654955067611i
-0.0119473156982562-0.979845029795217i
0.641431097410355-0.43937280575054i
0.691251754742234+0.312519677893601i
0.120125655809381+0.797301280461358i
-0.573086088388114+0.63927110251078i
-0.842508125534089-0.0690639223506917i
-0.416696871354143-0.84952010713266i
0.500721243473006-1.18965250201976i
1.36644795434271-0.689096514400895i
1.67525755777453+0.240115954144398i
1.28061383900222+1.05525547703325i
0.496507024476314+1.37240957946237i
-0.0717972329612798+1.03903524246347i
-0.126812729593494+0.422739681151077i
0.265014862102974+0.0531450033013505i
0.750665821711823+0.261935123479976i
0.852598684056777+0.941065855637451i
0.317771738343853+1.57838450369635i
-0.657510627326857+1.6758576270854i
-1.47928230470309+1.03583429620193i
-1.79861876675366-0.057953539871513i
-1.42323006958104-1.03055217308926i
-0.623822856350929-1.48185833360603i
0.0175085878344323-1.2975791692148i
0.232229947337563-0.793471189168868i
-0.019852297516276-0.514022283240821i
-0.384938865669516-0.776412546060386i
-0.37182292400671-1.41556653858147i
0.178162793112889-2.02267999491581i
1.13505125333829-2.07662421716606i
2.01429427366416-1.40609320061771i
2.34739687153855-0.269186189823889i
1.99241478440008+0.808096853531438i
1.15026187465277+1.32992606948969i
0.335205828234469+1.25606738629877i
-0.0784107169788575+0.829716771988216i
-0.0265907063908871+0.558092647036783i
0.166101036993546+0.668407088273925i
0.16166908512689+1.16901234653075i
-0.318881692106737+1.68010569372332i
-1.25020028068525+1.7016067824246i
-2.08571236906092+1.11736934607013i
-2.44040432580414+0.0521297843684435i
-2.13211603267843-0.945103564765568i
-1.31714395722084-1.45561347697125i
-0.47355900396329-1.41069918535195i
0.0405791156578223-0.964137036792803i
0.0688528277357469-0.553543909050209i
-0.162469857621403-0.493318115957822i
-0.27183886328033-0.795210034329797i
0.0797649507223466-1.16466683925747i
0.858509564281412-1.15628813917673i
1.62017072587052-0.623919478016991i
1.9716094703865+0.302796801430874i
1.64740418939191+1.18549049565153i
0.829611103765242+1.67476829078413i
0.00583874271450251+1.58087841058114i
-0.444843715589408+1.03447317228349i
-0.311882582917489+0.582512472182361i
0.093969397208854+0.42851831020671i
0.324764727561167+0.657940973121052i
0.147391446064061+1.05638721052887i
-0.457970214967132+1.1226236606841i
-1.08258785265042+0.698884248863992i
-1.30891702580079-0.0854281413293137i
-0.891279435785867-0.84794325114343i
-0.07535679950536-1.21508186896404i
0.675660117883481-0.987214294442262i
1.06829265135775-0.338109912096521i
0.776562469094043+0.238075863668629i
0.134238540289678+0.392084943517281i
-0.239264560209317+0.101227945357528i
-0.210161168281041-0.391463803430946i
0.210354541632818-0.724035542773096i
0.733851366967775-0.574990840343835i
0.89984803368318+0.0223994022623836i
0.471449870465892+0.623826142444711i
-0.309757476915538+0.774261733627982i
-0.967910912729374+0.353524393106195i
-1.20600080345398-0.421603461624973i
-0.801037955836865-1.16515894779165i
-0.0924480793942998-1.45845545287282i
0.494723591623368-1.15896437376622i
0.679938105633889-0.584979775908749i
0.34873733987803-0.133368916642847i
-0.00464758564213101-0.134361399825105i
-0.128517886797398-0.488821430204557i
0.184738681103772-0.809707749052002i
0.836953638677991-0.816623393515402i
1.32593639052866-0.24524668893704i
1.37988216837005+0.649891500670478i
0.839217079389036+1.44253999635828i
0.0141865745362862+1.78519783366028i
-0.698743532231434+1.4930697350487i
-1.04361271332347+0.923917959592901i
-0.955044622514939+0.450101666588409i
-0.731303097995873+0.338342591136566i
-0.669278313050789+0.559122566450106i
-0.920747218505669+0.767552464239217i
-1.42812900406243+0.652828900648893i
-1.81270345451803+0.0462430445970696i
-1.72265724943608-0.839348626749585i
-1.14186161198508-1.52641795850374i
-0.236878031992931-1.73168431219148i
0.526913096895301-1.49060144188522i
0.903714299171992-0.941629046813889i
0.973925608264256-0.449361781557452i
0.820119103714437-0.310359445465988i
0.833519448754413-0.452645768342959i
1.15722237038983-0.60184928886782i
1.61789126760262-0.425038009110542i
2.03206300463359+0.180275937799276i
2.01455241050742+1.06829617963577i
1.50804898131501+1.81767009681625i
0.695643221967149+2.06865875917288i
-0.151255097029091+1.80476564510162i
-0.570847463494383+1.28415539692021i
-0.610610638318344+0.802035417991759i
-0.487920510575234+0.579399721302136i
-0.394374891215544+0.648272231016068i
-0.631512659035152+0.670720840276734i
-1.10977955460154+0.47166764337057i
-1.53421848372378-0.0715641012714539i
-1.57714959500958-0.896084672814949i
-1.17231087265326-1.62985741609813i
-0.438151638891454-1.93053594472885i
0.357930605050662-1.77880767577324i
0.855973222439016-1.36181480901708i
0.933658269364382-0.925344263489944i
0.725052809345636-0.737345738277759i
0.586791801122476-0.748749588324861i
0.700515403162832-0.851499258035276i
1.10832948509707-0.740937990798374i
1.48306453807614-0.287664320622058i
1.53599130702082+0.373902387344852i
1.20818519661856+1.02840668040898i
0.456818837414847+1.38569126461681i
-0.262425951123536+1.3373597664887i
-0.688262622239326+0.953908609840705i
-0.774325149737199+0.570114766653745i
-0.595766374478973+0.382141892325725i
-0.498591699667453+0.413536806678205i
-0.617979360537695+0.542364836040945i
-0.979072966133592+0.542110056615634i
-1.33296635924052+0.265779390419894i
-1.37112352396233-0.246244211029907i
-1.05051713005956-0.745292425494072i
-0.43729247546125-0.980226510139723i
0.154831910685406-0.792410088942567i
0.410959315879941-0.371198221835235i
0.319011966837483+0.0113816209160063i
0.0145182951824227+0.224077622794705i
-0.187602220364596+0.0912396181404894i
-0.0749590167609498-0.235070801054113i
0.331273378390302-0.351059942071736i
0.721814484596623-0.175506719302656i
0.84973166809888+0.249794969783236i
0.673859185944181+0.686805636170323i
0.189037340257763+0.859902475424982i
-0.223774498100364+0.718918459823941i
-0.300907141437016+0.242201397516311i
-0.0361509936957556-0.202756049186467i
0.361617469092721-0.325513345998488i
0.656768674732211-0.113157354751592i
0.708228930000307+0.274884244463032i
0.421677036886902+0.513360765009347i
0.070046730021654+0.479966890818565i
-0.0667529624868014+0.172026450732451i
0.0359605915598147-0.204424139240675i
0.34401021954013-0.356550959242809i
0.632556053266831-0.14968186376214i
0.646315634984708+0.234153710987558i
0.386325717174215+0.498613637300932i
-0.0512166272274578+0.539839208572005i
-0.393019203505027+0.281517144135094i
-0.459657138978368-0.15296666388096i
-0.338172159019381-0.484916851047794i
-0.11083458596036-0.576966491125748i
0.0430842391628147-0.406940216718901i
-0.0257486091391566-0.228331447927647i
-0.200607354559004-0.21143807683805i
-0.346408847537785-0.374487671661184i
-0.30467624408367-0.711283003579534i
-0.0566688988769992-0.936847087268251i
0.278441767705928-0.868058237861045i
0.550299295376223-0.591982540965803i
0.594831113533077-0.185544219413391i
0.476813019847859+0.144870523217979i
0.220378453770375+0.241602546431688i
-0.0238447802461999+0.191698529744363i
-0.0552106226132274+0.083866272032273i
0.0560872112282544+0.089382733693438i
0.152350387636049+0.251928816686521i
0.139041860626116+0.515037074055471i
-0.05169464398814+0.733476481630868i
-0.380898338185798+0.710706040487309i
-0.651366211075798+0.500580103018206i
-0.70605002243668+0.185134920392282i
-0.501312025083026-0.0691344069619412i
-0.235588301152875-0.107801045825993i
0.0137419452087176+0.0321213973065934i
0.136013197747233+0.280126040506723i
-0.0271145049651594+0.379147385015685i
-0.208489956743838+0.312701921215193i
-0.264740904006+0.193537635754957i
-0.167623319381071-0.0178974291809252i
0.111433667504406-0.0870429059271112i
0.376131475496892+0.0376943919996466i
0.468433545717795+0.277648308439709i
0.329923205560153+0.48144636903747i
0.0432706936691752+0.431566612499387i
-0.182002089323838+0.28175847570333i
-0.2305770624367+0.0256430946801414i
-0.0376804599134977-0.259601730110861i
0.311434600902936-0.353881370063848i
0.569431300411143-0.280624870268388i
0.647895286545586-0.0712760135412889i
0.559388240462519+0.0632130485131016i
0.420935810410059+0.0793564791556594i
0.412443635979442-0.00607799302027948i
0.534726113813747-0.0717720325895774i
0.686102890893546-0.004785511617707i
0.759868478140389+0.180722413917244i
0.601099442963182+0.512985977900164i
0.228974506416066+0.726568023028983i
-0.212783892554492+0.73732772419656i
-0.551070225894851+0.522820197278787i
-0.662176957155222+0.194687073297463i
-0.645237635901663-0.0999913938489428i
-0.575216127812544-0.26497097957034i
-0.584820366680114-0.335189536233123i
-0.689495491742113-0.423397661580045i
-0.741405847698027-0.553644154732377i
-0.617538757195297-0.880322306552805i
-0.326597401682686-1.13738975677895i
0.0694668547853556-1.22601052857563i
0.518547700224806-1.1005089614243i
0.793140992044008-0.6879691374653i
0.840264843400741-0.22303106402271i
0.727708143188347+0.215281730497288i
0.56100107950499+0.477500803429569i
0.408443532016261+0.59260737635916i
0.257843410544547+0.694207377580594i
0.155557635419099+0.836295939473818i
-0.0480334632551285+1.02098150829885i
-0.408741068753271+1.16932168229024i
-0.798514646506427+1.17413923505731i
-1.17913500817246+0.926989104222575i
-1.39157368673258+0.485927933281368i
-1.35755400532055-0.0327599624180027i
-1.14952749633556-0.459969493657392i
-0.778664275743737-0.711862575506798i
-0.435401774018678-0.77334488765989i
-0.102422305534966-0.735361897523061i
0.229621477164972-0.716556138786834i
0.466994378251837-0.674146946179593i
0.774120466171223-0.607526694959103i
1.07253097097889-0.414087605381747i
1.28185851766561-0.0489677672534603i
1.38901452463127+0.38399581445449i
1.32957346840617+0.863752665217927i
1.00753112753645+1.23377374285371i
0.608798713363111+1.36727444698128i
0.201391240524576+1.33121558495054i
-0.229111179058408+1.20697618182902i
-0.501391412328864+1.00801493818741i
-0.742985918826753+0.75926121293792i
-0.880722611725845+0.442667195698272i
-0.949950425039428+0.0648481849156092i
-0.983783475907085-0.340304677640011i
-0.9177507911185-0.776615190856389i
-0.658510973697977-1.17363716707982i
-0.258398620028586-1.39481918509052i
0.173648969967188-1.396566265564i
0.636190190518376-1.28849364011565i
0.918438235717715-1.0852638245258i
1.11483890619958-0.835952116740461i
1.17237870849984-0.527329587260492i
1.16440250181203-0.197287001806482i
1.0942234643591+0.133062609831804i
0.917753461878849+0.513183198540003i
0.739231174439908+0.832123147952155i
0.346860181104007+1.05130096556365i
-0.108004729983495+1.14085118690611i
-0.561117417242351+1.0583623231708i
-0.97080950701445+0.825221201964746i
-1.17998058981721+0.542053938855378i
-1.26758073192817+0.194244667730339i
-1.22835462778743-0.118347048035583i
-1.15658886440038-0.341983836687706i
-1.06976946849475-0.587126354281177i
-0.926260726115097-0.777545742420027i
-0.711603879563209-0.863168191940293i
-0.35635225510971-0.926783098664441i
0.0125178776569551-0.93791981356395i
0.392183680036162-0.779547770257017i
0.651561665653212-0.536699294028817i
0.747577178642764-0.194083831754917i
0.77281940611888+0.172723549999018i
0.691133551689392+0.483739488412179i
0.626096622503676+0.72653949873532i
0.478840808885912+0.885800428437269i
0.283542868014525+1.01035735657147i
0.0942767707058025+1.04486090377025i
-0.196874121279944+1.02047334007956i
-0.417970637551052+0.91809230869363i
-0.563966568034159+0.740343493081177i
-0.675625248451382+0.551805113478789i
-0.652492141004489+0.31148757386965i
-0.59217002036903+0.049714342211166i
-0.52973089116853-0.174774527489061i
-0.442575818622777-0.390647684565125i
-0.273007493087926-0.522369621900268i
-0.00194096097081426-0.630055415013281i
0.281748473547831-0.691685663607786i
0.529746471332166-0.649280515730658i
0.696331000553048-0.555623112343569i
0.832703800693007-0.378790166997195i
0.855660162677653-0.214113835749612i
0.786311991823885-0.01326312686227i
0.733884421774866+0.180223498829207i
0.673307976429082+0.306819243276902i
0.570662583075502+0.47120706177139i
0.317647643552026+0.565983340670319i
0.00597327534952627+0.570386550551705i
-0.334911987887878+0.539446258957073i
-0.62281668237046+0.337457584125859i
-0.730214094865767+0.066889867025415i
-0.808359995279001-0.174785035544787i
-0.782176811847259-0.481008505500221i
-0.675758775550256-0.679487306414428i
-0.59575928920493-0.86070157076111i
-0.469244901507833-1.03066824277742i
-0.267419163758372-1.06560459426694i
0.0676225840661471-1.08764980428801i
0.418831075231754-1.00348422853627i
0.688163103862572-0.763378809130921i
0.830946719480746-0.415903805275362i
0.760453397484049-0.0382542436442069i
0.644963735829918+0.311724527989786i
0.544162729082244+0.602547889285488i
0.349254152752476+0.827926121845702i
0.132950970684123+0.989455986871177i
-0.16262669393338+1.07541244435004i
-0.492200020890104+1.10067558963193i
-0.878599071476517+1.00729255301713i
-1.26697652543637+0.770524346724768i
-1.40442830897536+0.399333199249293i
-1.41143771619296-0.10379877013139i
-1.19313012971059-0.553065049167512i
-0.828289788099267-0.831139824148095i
-0.453280933453058-1.01075091764815i
-0.0582686186612648-1.02208683835708i
0.259633716163548-0.92459887433695i
0.574572722575887-0.821254646874333i
0.922795949829763-0.68836464048674i
1.27954225595412-0.447795833560485i
1.45176004871908-0.0650346136767416i
1.46847732442792+0.377038157629486i
1.37957853613611+0.885943706773149i
1.04127683898208+1.30480756060574i
0.57508678877042+1.49100495383389i
0.106082548087924+1.46815669031437i
-0.32240095731558+1.21314686314661i
-0.609555470323905+0.876962503127541i
-0.785555679158335+0.582930800044277i
-0.906436562547526+0.275566062914406i
-0.94435045631253-0.0592603274037314i
-0.901381890280911-0.429481014793087i
-0.757878118398962-0.836692162681051i
-0.479137537348804-1.22743958916564i
-0.0571044879068263-1.45574383453176i
0.44616231680022-1.47339785144361i
0.869411659117828-1.25799589051623i
1.1774500595957-0.854382416925796i
1.29343306289083-0.458877744251905i
1.13381099964883-0.0990248817970327i
0.981125513200938+0.186704941091272i
0.792166514857589+0.345075521554548i
0.553175069249387+0.544533039268453i
0.346645468825634+0.758441644490025i
-0.033533898952443+0.861427680739516i
-0.453061842702574+0.88351018685916i
-0.868218767585104+0.65589567113308i
-1.20089001830693+0.246670989876022i
-1.2935866714563-0.239370067132322i
-1.15365811618512-0.684044868743535i
-0.805155973800499-0.868963957718305i
-0.459909475954584-0.911993767836506i
-0.200452924418056-0.851329441835672i
-0.00522602496643584-0.765832718737802i
0.12963961219044-0.717591670048329i
0.312812802686769-0.672561204449537i
0.586716797401491-0.534593500147314i
0.868594156941235-0.185057568616001i
1.03389321318925+0.296805914962348i
0.90834734962241+0.816397433401069i
0.47865181876039+1.18863031291415i
-0.0468038102217041+1.30004247165142i
-0.492995385363092+1.1359934329096i
-0.71379814521432+0.815850708693076i
-0.719791529621736+0.564149099880235i
-0.636408214282842+0.356950252499871i
-0.573424197657986+0.235340117449167i
-0.616489945055942+0.132010487740265i
-0.67233908944409-0.104057113986507i
-0.636532403767063-0.381554876192184i
-0.385142687407773-0.718645279765225i
0.0947471310261128-0.945842757741239i
0.583818810300879-0.896621864575137i
0.990759192553776-0.643376720829288i
1.1596242418262-0.22462835073479i
1.02122584897029+0.090831506435715i
0.84862067336415+0.220823736693161i
0.735361686036617+0.278194003416377i
0.710587602806798+0.257148205155348i
0.76798082165059+0.323559876605964i
0.707043263247981+0.498649656030285i
0.461129121629798+0.66940749728557i
0.0580065412493399+0.778163703342186i
-0.3221730111996+0.61418564567134i
-0.560942863867867+0.225284114728287i
-0.571271654987261-0.203537202021587i
-0.318070700120184-0.542514185427181i
-0.0559905226039812-0.637994569731575i
0.12992798400914-0.513865261522121i
0.151011461395179-0.315756206108809i
-0.0419368288165377-0.278622280029873i
-0.124182128135942-0.375972439664123i
-0.0235743325222346-0.564795450592108i
0.160013162192852-0.680862907773244i
0.41996004949575-0.566964538183118i
0.521812227714592-0.315023610462184i
0.400741338463846+0.0610871926772455i
0.114803825929077+0.314968651542287i
-0.223821328474376+0.311561746619871i
-0.348416895970785+0.068561386321859i
-0.260117421365822-0.214842560432885i
-0.0580212301382091-0.305407333367894i
0.160419634693814-0.169023891290675i
0.181214287573115+0.167389447781009i
0.00278759626255273+0.430399616432166i
-0.226535831286965+0.457613646363331i
-0.449233711041636+0.25838553694312i
-0.467925309881714-0.019217288222262i
-0.207626398946371-0.182878740526645i
0.0654926009540284-0.141172956486948i
0.230634663958382+0.131955137474132i
0.202515244819277+0.445048932408208i
-0.00992220647441941+0.56202882947539i
-0.226274879896039+0.44326282215511i
-0.332349478369892+0.159820622226444i
-0.125677135686558-0.134874690497631i
0.241170137889035-0.145841882828594i
0.494095302577288+0.101752452121537i
0.53647927331284+0.40106731950824i
0.355989669321526+0.625233983936754i
0.134285769842066+0.601448832681475i
-0.0594708241733336+0.353811808794837i
-0.0187406881604724+0.112523950872263i
0.195060161200018+0.0224997421154288i
0.375343061518655+0.144328266883057i
0.467874185545214+0.414382814269255i
0.214839586010527+0.596915943187166i
-0.168177039577485+0.501750304449445i
-0.403063783488118+0.0971176408071346i
-0.414681413278355-0.3423964301565i
-0.102643246496707-0.631464299287715i
0.321176289333881-0.692685830417584i
0.617313613431237-0.504079824344845i
0.639197798926749-0.246679947247907i
0.465340380864763-0.0927635269394146i
0.281399517958982-0.122333563015215i
0.268903421689191-0.324315349312625i
0.510535422753351-0.44931408549084i
0.784584020506342-0.281107411755284i
0.917574667555939+0.0844385096984442i
0.809587725250555+0.545590723042954i
0.367735274353715+0.865522191120175i
-0.251234904471899+0.876537891435696i
-0.716027501823356+0.577996194972415i
-0.844664779671676+0.185954812662423i
-0.685618025064981-0.116943857814708i
-0.487282678889486-0.258575254073368i
-0.356949061851398-0.130174482876819i
-0.468184723130042-0.050351449006769i
-0.750466449205704-0.128396327224966i
-0.828794764292669-0.370178228317067i
-0.702925250079936-0.797931107683565i
-0.279699389870089-1.04376210695626i
0.323363633324562-0.977108671282553i
0.752058459399232-0.603360415029008i
0.855873108156243-0.0235156857714354i
0.619867956953304+0.454680857758618i
0.263192486873385+0.681354687262772i
0.0109974416790833+0.643925530784721i
-0.0446914329135854+0.476889211778261i
0.110316372132637+0.409978978671898i
0.239502689796535+0.538172264755548i
0.140414901025179+0.832046590272413i
-0.211611569142339+1.03144825295323i
-0.656047655809162+0.931369819703732i
-0.936070560425765+0.515215063561547i
-0.885687105177204-0.0654150249054842i
-0.442810220871653-0.473457666309914i
0.0655922617423341-0.57989760667682i
0.433525205589566-0.333377992227264i
0.539633535462349+0.0575962855167615i
0.371949527964232+0.289968490550712i
0.188199653406805+0.232983096317043i
0.177668463285742-0.0627389619610317i
0.4757140459898-0.258238459304627i
0.85479927411079-0.139028763290158i
1.02607479950506+0.289644719499597i
0.871196489938203+0.804572209808912i
0.386457580627719+1.07616393132125i
-0.205791014597692+0.950205751538611i
-0.590185925276523+0.474709307317616i
-0.562516326661373-0.131775889338928i
-0.243939461858875-0.476760950532099i
0.129556848163388-0.440707219925386i
0.296534254359025-0.169548899197166i
0.119155825947014+0.0567347221391618i
-0.190158689183277+0.0113664754289191i
-0.388135870035918-0.284834675895681i
-0.252383255767578-0.770585811538535i
0.182661157014856-1.01905000042122i
0.658634729255795-0.766860457356594i
0.928278025446811-0.184312322503945i
0.751707840597574+0.380748551530467i
0.244125691183004+0.670717545559052i
-0.263301065796461+0.571646216454166i
-0.554608391550226+0.162546002829862i
-0.511099154145195-0.14597414870418i
-0.228213346844065-0.245754544568046i
-0.0140005096405006-0.0265587722439416i
-0.0822009682775598+0.312845682191864i
-0.386327456598328+0.425933019852581i
-0.768775883855974+0.289281094230229i
-0.949494235091047-0.150756170989614i
-0.697825423531212-0.577011548292115i
-0.227648408631162-0.716512983740352i
0.284097114644301-0.464323318395488i
0.531958421690066+0.0369813502519525i
0.348814046428461+0.457968734375504i
0.023301762462852+0.652871782233678i
-0.330695422697907+0.512599294596276i
-0.407078980630221+0.227359801560373i
-0.157370841120697+0.0367403333605668i
0.160077072837482+0.126018430345622i
0.345434680883574+0.466725542611839i
0.146618841320325+0.805629248771732i
-0.287272488707774+0.887299767642144i
-0.700838387282899+0.601449340610831i
-0.817078867771926+0.127499535315935i
-0.51653394834596-0.346094424220064i
0.0300476841184534-0.542080469964167i
0.522745708257621-0.347342317835917i
0.663261268603317+0.0495459745700247i
0.51895897952834+0.386540522103914i
0.158556778230367+0.473802637151717i
-0.0825048301716004+0.25001593552718i
0.0310250224057295-0.0981097409848506i
0.331093986466304-0.246133990887451i
0.703520047358146-0.0715606699717004i
0.804323551506744+0.359095577570248i
0.472667310631075+0.780878103038454i
-0.136734738501666+0.883524102915571i
-0.670983647654312+0.537165615985721i
-0.857825429712527-0.0720489681789236i
-0.625160750033857-0.612829180217141i
-0.0995037995860431-0.853111995767743i
0.309648737797553-0.674397165217125i
0.383078495027623-0.301887827654253i
0.129156937431893-0.0479588396401415i
-0.210273182403558-0.0679917000030199i
-0.363801738243823-0.426764528672733i
-0.134842217655142-0.829014319866802i
0.379474587980943-0.898769295187885i
0.799876343551108-0.564621458252833i
0.889302009950371+0.0414836521637067i
0.506072226238147+0.608882864340609i
-0.155878817025981+0.801207851722385i
-0.654302126958104+0.520656698428269i
-0.780293294118189+0.0148407190114606i
-0.548364301342375-0.378815014635536i
-0.134339996652424-0.403137801525798i
0.11238976107527-0.0353742492128375i
-0.0913890320834562+0.379145404690298i
-0.572016511198422+0.538882898296657i
-0.918681582939903+0.214114718109698i
-0.966025347682826-0.38751059259395i
-0.531824662850057-0.81177713818521i
0.143971534351803-0.870767481790334i
0.609882346773339-0.399727661839164i
0.695706886563098+0.299398158371874i
0.308566934393968+0.77019300531715i
-0.179199297386476+0.785208700574098i
-0.455635995323207+0.380708575943121i
-0.366579427018234-0.0601339795524238i
0.0785106449154767-0.201548215768049i
0.466720065292883+0.121443968939513i
0.511888524863322+0.711477908714212i
0.111406170789519+1.1064021640211i
-0.488298377343846+1.02741684164764i
-0.915290269458733+0.511463593806698i
-0.873310735884538-0.186261997592333i
-0.364430715229353-0.655740069225447i
0.22675742323116-0.631570400943582i
0.645375657720663-0.187669930088742i
0.583044445715613+0.342259530670993i
0.134864590164504+0.526651101687741i
-0.294835697651498+0.262840638971067i
-0.432479719797991-0.252105235099808i
-0.071365047643523-0.705044797191178i
0.499251713238688-0.729890617774058i
0.891236383482257-0.349137238443807i
0.937122185414729+0.193950622934753i
0.505748346178697+0.581546266053253i
-0.0906132173992008+0.490679893246797i
-0.396322220632535+0.0343288729358124i
-0.344699639437714-0.472974201092738i
0.088913205988266-0.680580645974301i
0.57721004088502-0.4639772509814i
0.682227117952351+0.00635866503603595i
0.397464135896783+0.442770332494442i
-0.141755803246774+0.529114867128676i
-0.633539991324115+0.203169311180258i
-0.742339574425811-0.317087674263033i
-0.443091516226095-0.6818249672542i
0.0495276803479068-0.656642988859186i
0.335662116206412-0.280697231553195i
0.147718478097411+0.17441800281628i
-0.299577734895359+0.359839413802652i
-0.755398658922487+0.116301050325305i
-0.923293019498251-0.375296899248949i
-0.647134160511946-0.841942731551365i
-0.0937384028957379-0.984214941970588i
0.474502498262066-0.664571018976212i
0.67192730632189-0.0980779190814261i
0.36113401193278+0.374774827807733i
-0.119976481036304+0.491592321074797i
-0.439346983759123+0.240626961913502i
-0.367855636820746-0.144447336707472i
0.0794201749453685-0.325605505791639i
0.537356050138829-0.0699183721878755i
0.729494114008693+0.490955078780483i
0.379117519041825+1.06227981566007i
-0.270474083146609+1.32844623427778i
-0.904474827229919+1.01783983529639i
-1.17440166358096+0.400460111831088i
-0.877001793801457-0.187713632837292i
-0.390730073556674-0.469828836934222i
0.0648110210907777-0.265469074488067i
0.111004591595519+0.119352021436289i
-0.232913696858326+0.366881230336781i
-0.640091325764636+0.172857933432114i
-0.758900931014521-0.416487055311996i
-0.333822576842419-1.01814243682411i
0.380516117412027-1.30730666050315i
1.06022486997973-1.01978899675941i
1.39249921549073-0.29235062586318i
1.19477365240507+0.374303763366783i
0.648531699015403+0.621966353166081i
0.161095772518956+0.407781693096572i
0.0765396941219288-0.0781046924629016i
0.415465435988931-0.373239479937795i
0.864881105308598-0.266085420704356i
1.03778767058801+0.187064150307634i
0.731531158157941+0.7868867408299i
0.0662740448268098+1.01814345061258i
-0.620584078231099+0.678960845150501i
-0.865094396342026-0.0489256154674934i
-0.595576788234798-0.68988576641832i
-0.0592240522504189-0.872164968228295i
0.419148925701414-0.586859955558153i
0.496670605587342-0.00785443059417735i
0.128639794136006+0.358573345574407i
-0.435357872795551+0.24918554593055i
-0.698657629457801-0.220524063132018i
-0.507041515853317-0.782943522905529i
0.0143324205206866-0.965898193327651i
0.569021774514481-0.605649865913785i
0.660739203940857+0.0503149849283238i
0.286255697223504+0.627903363670199i
-0.366540772677301+0.716125871351568i
-0.914508564227965+0.276940164889281i
-0.960606059884353-0.392352247497402i
-0.568606105677954-0.807127525685062i
0.0940465545675439-0.705256560063162i
0.513169118747658-0.263814457914282i
0.38567113422903+0.292754931685093i
-0.0941038705839241+0.56936093710884i
-0.607978828623223+0.314566629918536i
-0.718188033461559-0.227561744418449i
-0.303761631922562-0.677392468928509i
0.365238018983641-0.70521646132493i
0.920157796875682-0.208973521880616i
0.979328600754835+0.537837786556238i
0.549974762976753+1.07825920441466i
-0.0794792414514705+1.08277996452001i
-0.608580398939368+0.663212984679644i
-0.582241456889069+0.112885127933671i
-0.110566911221215-0.223603555144112i
0.40014836561129-0.0832848999626462i
0.597842023691875+0.355764806170438i
0.30045795178735+0.773851100699241i
-0.247594638103025+0.82373172358192i
-0.720338952268197+0.381932251443139i
-0.769460022150835-0.265693520860737i
-0.320037726838949-0.801587990661258i
0.426450396394973-0.89272250971284i
0.926380969633262-0.501726681245236i
0.916860067523654+0.0555919103121937i
0.56315349738968+0.372353710583542i
0.024391221289323+0.274718528901578i
-0.199952087717948-0.121210093062629i
0.0611478210123357-0.61986713082323i
0.583548846870906-0.720917547204676i
1.07714685058743-0.356619305647513i
1.07365431124285+0.222606305583028i
0.630511245062893+0.757641839847379i
-0.0666776370473127+0.802548437651694i
-0.638855841992877+0.382849011413402i
-0.57910603878187-0.221269444643214i
-0.181303618098498-0.641733224289576i
0.33484502039925-0.548856035495811i
0.636031325675137-0.0594358833104888i
0.322287662661372+0.480905104435702i
-0.321935795531209+0.659233570595857i
-0.90800799693157+0.299983396292079i
-1.07458339774939-0.313383251537806i
-0.639937939887637-0.903837496997215i
0.0249327367058549-1.06492956483495i
0.481604980848304-0.60260750336347i
0.527704763230576+0.0642058532836264i
0.0785925868480963+0.516808452440933i
-0.566263425141251+0.40693612129078i
-0.868778000634246-0.124879722083436i
-0.596597783834126-0.681919067515274i
0.0433689471248148-0.955519822336496i
0.648459684250923-0.643323762395565i
0.837786697646656+0.0812238892592362i
0.523450609048651+0.714885773434274i
-0.0676922155713483+0.861385060723591i
-0.543427072063505+0.513816341272936i
-0.551953465879723-0.0773272484701411i
-0.0635931170195959-0.516961680929962i
0.588751770549386-0.384743052829319i
0.911269633886136+0.252285870928091i
0.695697980115848+0.893011266425507i
0.0934311570964586+1.17852469580206i
-0.486770542949289+0.928603833461452i
-0.706259573096667+0.267774311124863i
-0.402257405150127-0.347430126769739i
0.245312807891136-0.509338673690287i
0.776443031253624-0.132436986911971i
0.854781701144756+0.518831423032995i
0.398216903191504+0.957956477670468i
-0.226888104600445+0.814588760567425i
-0.575774439349924+0.267640177981063i
-0.409323472931824-0.375578897301197i
0.171979114950443-0.690334236509962i
0.806668385451015-0.405424108751538i
1.00605623469333+0.223794602182005i
0.629235046300837+0.772350465665284i
-0.0248420886113067+0.860021105242812i
-0.613249079935129+0.405935451211838i
-0.686736511859086-0.314644879789755i
-0.236687614552331-0.800229578646661i
0.391922185835247-0.738711766079455i
0.843434580713926-0.222332505259222i
0.669493540946246+0.41078772258585i
0.00534331152146737+0.695401399921702i
-0.622509686272488+0.366178464989389i
-0.891349746452872-0.299674285504149i
-0.577722875339594-0.924877957834045i
0.132707628179938-1.10712672750437i
0.727191365664169-0.690997355127694i
0.83444769213804-0.00334186084364466i
0.358270374652588+0.54291095072384i
-0.358043457827772+0.550349631520074i
-0.772355091273366+0.0892047485451935i
-0.677125172882647-0.478733677713445i
-0.138733327795197-0.822183684157124i
0.505540033389213-0.590579498956917i
0.787154932575627+0.0802681835087669i
0.46634070045292+0.678047091019962i
-0.240971571630951+0.903878348952375i
-0.810712045348951+0.573955469770165i
-0.924947005426928-0.0934995185140173i
-0.471063178846171-0.576452828534554i
0.258219153433611-0.623248091635218i
0.747127261088-0.110452393633441i
0.697985215044449+0.608109481498944i
0.153174654186928+1.00194355325857i
-0.458230138747831+0.920375344456947i
-0.73940208134422+0.403523643308259i
-0.488891861042245-0.169178002476545i
0.119526713882704-0.358114243541388i
0.650367123708361-0.00619742155290551i
0.72564366810851+0.610974136551692i
0.249156722542592+1.10665840274648i
-0.41012667071134+1.18044965876879i
-0.889505297424541+0.676341007530958i
-0.861191196029428-0.0397093750413994i
-0.347484045461693-0.51088799011576i
0.264031642096884-0.467458644681528i
0.601945396086997-0.027662829040064i
0.392336889989596+0.460086444207825i
-0.140610920146579+0.65289186253788i
-0.584015375359333+0.269009730367049i
-0.616443499792467-0.423680245410857i
-0.146259142635739-0.967115324931903i
0.598602466297633-1.0233725786263i
1.14121167291682-0.488874538607791i
1.12905014257453+0.238655599407089i
0.604954905264377+0.70158324912545i
-0.0712334454302292+0.673903257558883i
-0.475008204497555+0.16998262721149i
-0.393948982832524-0.429600706696822i
0.133426638094862-0.745952575109742i
0.619611080139098-0.509725313997135i
0.758774511133247+0.132799829248078i
0.416831259242229+0.677175883095396i
-0.323974528996271+0.773769808647701i
-0.882525440120391+0.248808726856513i
-0.960230281997417-0.510941124839526i
-0.488660889025078-1.05746191800998i
0.231358970775379-1.0534378880437i
0.702805030080091-0.502094650645388i
0.702347308604704+0.180941933484293i
0.176936869660865+0.607227902104118i
-0.410170459346415+0.445692194353602i
-0.627283241056989-0.0718999140820915i
-0.351439675958378-0.55475732925372i
0.278043321036268-0.60740270693778i
0.724049862636183-0.0923256267894405i
0.723575687920772+0.679134056123812i
0.224644680534372+1.24886469538461i
-0.560512789847804+1.2384805473173i
-1.08165983074834+0.689102012413486i
-1.03531949750677-0.0364481581417968i
-0.568587700244419-0.416512161873388i
0.0380829199883832-0.273954911291131i
0.319047213837955+0.243771507561115i
0.0157226410375491+0.77207825017437i
-0.536770804838773+0.843217283931338i
-1.03695126813375+0.398924646886143i
-1.02366569542557-0.298292070510997i
-0.426441651156442-0.838851990321327i
0.313027432129131-0.781586445005914i
0.874929483680612-0.242186307236648i
0.851553118593308+0.433284264003052i
0.310716343899554+0.859707078233209i
-0.264357416942898+0.699424620910551i
-0.564987885876189+0.166463312682256i
-0.330986905031256-0.429408237486342i
0.328129066838815-0.5575578836916i
0.841647137182385-0.150858906869975i
0.860357519143536+0.433008268446024i
0.381680884352159+0.970145991953771i
-0.369188264528382+0.876823476266954i
-0.857623828311536+0.262668651811967i
-0.760823326323358-0.43776215664654i
-0.213955866978043-0.92868419177702i
0.515289320862902-0.849430189467825i
0.872802948686636-0.338428468020864i
0.679382846566111+0.261318378421127i
0.0994641895704782+0.487706239687686i
-0.475804241874328+0.208501198983783i
-0.512654893805692-0.372484707163725i
-0.136790241536154-0.865773013632427i
0.557896515310376-0.856932488979101i
1.06382008065681-0.355139682832935i
0.949643036829293+0.38091786761545i
0.384904923069973+0.882748386457782i
-0.406485132283531+0.850827009941874i
-0.890250289278377+0.323735122300119i
-0.77469016239437-0.337935551161844i
-0.217711322070509-0.643900883557652i
0.309825421479203-0.380872836416952i
0.428684513949345+0.222651054480337i
0.011378863975171+0.735399927219319i
-0.708773391739396+0.799282655167755i
-1.21627207294803+0.293976486874374i
-1.1724504064938-0.427741439138127i
-0.62017837675795-0.914289778968593i
0.0700939403265392-0.860864608456409i
0.490543337419563-0.259896486747404i
0.344956834537344+0.436633209430645i
-0.247398906217969+0.740336439039293i
-0.811939140040797+0.49533164144314i
-0.98397914805284-0.126565707155023i
-0.566368624666569-0.720687899303155i
0.147985198779901-0.827231507155078i
0.668271123181096-0.326620117144881i
0.695859029561839+0.438322424516086i
0.167838558257318+0.924971970412507i
-0.452890282424051+0.808939174737349i
-0.808764396518882+0.224984686077913i
-0.626307528296699-0.490776340758827i
0.066583550335099-0.803709565196172i
0.705286825470253-0.480168845537715i
0.919621440409195+0.19650387768839i
0.605101147086149+0.811784987372366i
-0.0814031272750913+0.908779243901623i
-0.658252846349375+0.447412075183185i
-0.632360402949453-0.300814815610799i
-0.073276049788174-0.827309062005803i
0.63956908566231-0.727512777464236i
1.07254114099473-0.185982277157206i
0.901854826085342+0.515443815158504i
0.327384628545523+0.897423313051743i
-0.29992464174952+0.585339947688209i
-0.580378340335377-0.0951035672166417i
-0.276156937725694-0.678519750912426i
0.396636101116992-0.786232195940538i
0.963463331610578-0.333368641833954i
0.97606355103021+0.354139557176023i
0.432671668800543+0.851343828175312i
-0.301879002096359+0.792747559635795i
-0.790164547916736+0.250480945002767i
-0.753872948547767-0.396515821166983i
-0.261503760938474-0.736500833440901i
0.340459884137156-0.543278163387164i
0.539118971550666+0.000781569490336113i
0.220116736723062+0.552339037076246i
-0.409740850038882+0.661035264818269i
-1.00313841123635+0.235148726752536i
-1.09253670397649-0.433523657020376i
-0.648153634666438-0.954363963988773i
0.0706160680533393-0.951669189409049i
0.52954688459306-0.461139378344497i
0.466315948409691+0.205053653348665i
-0.0561950101166614+0.544781051506709i
-0.7500887069137+0.407648302599363i
-0.990160165620851-0.115891941074487i
-0.67649352916259-0.724711019815172i
-0.0268770551494667-0.856880354568004i
0.559026588740181-0.506036261556738i
0.687790322292993+0.151711794104377i
0.294812136893588+0.718281658463116i
-0.39875077618713+0.707858000877923i
-0.862249765591646+0.227465951712522i
-0.752613094202773-0.428151798443541i
-0.133859904136885-0.845016690620598i
0.608116182621714-0.679303581189501i
0.991759157041095-0.0408564079418755i
0.796282576989723+0.663414665191349i
0.162074930056026+0.965358613745247i
-0.417945990145764+0.710062832920222i
-0.529253558954741+0.105198225569785i
-0.160226643071893-0.434306808086323i
0.523146787712336-0.501249741346176i
1.03600642715174-0.00529354341485004i
0.953075454455072+0.728878580235895i
0.336640131974363+1.2082924470372i
-0.451962341165817+1.10230688920362i
-0.895426611573542+0.444905892159673i
-0.763464063469942-0.268097170481291i
-0.146407254038703-0.657130915254608i
0.496350978074846-0.518744920349641i
0.665984608763348+0.0769502030078188i
0.293867072979279+0.594159666193801i
-0.361620733681655+0.648124017915365i
-0.85415090369894+0.126274652172358i
-0.805030721877697-0.644174876867115i
-0.205040717918999-1.13816662905115i
0.501493773298371-1.04525896947596i
0.922528245497462-0.476067806567335i
0.795606328746493+0.204507698655336i
0.158350214144626+0.584197425759921i
-0.470691661331425+0.343597656265518i
-0.647303777227526-0.276581089413618i
-0.312369172670549-0.851045709568496i
0.255449086029244-0.933029844021207i
0.725544506213953-0.440933880862874i
0.701638868242608+0.232318528806894i
0.0973761738196702+0.691631280944224i
-0.559988842113297+0.576855602437407i
-0.938802320994463-0.0165527108947252i
-0.782790998048968-0.687238530604649i
-0.137461941349291-0.991171891118351i
0.473304667371475-0.734647539970818i
0.706639299872139-0.0572527560435743i
0.385147533006805+0.583150085618326i
-0.278850607978407+0.68831082306312i
-0.76227095216253+0.283888487221145i
-0.766119616585465-0.353944275593697i
-0.303890602285459-0.769116018426097i
0.39320367496676-0.652463945947071i
0.800209135917703-0.050076613806853i
0.645879796942312+0.667174403544802i
0.0972546420702476+0.972622269785612i
-0.536178642077333+0.782147743173052i
-0.802227299290458+0.207088740451785i
-0.536539377472697-0.427280094297119i
0.0925504794698164-0.588029116446606i
0.688986020028199-0.257054382710356i
0.806944371372121+0.356774105710196i
0.460964111306634+0.836881266926828i
-0.110334306774209+0.826506658043228i
-0.523429114484935+0.413546574299772i
-0.434083044153847-0.151118860638082i
0.0960142893718635-0.422489679466324i
0.672658856974848-0.244083347484377i
0.935476785920892+0.28198336735728i
0.678003555458896+0.871084246419196i
-0.0135448157351881+1.07987907466719i
-0.613713474980335+0.7871181630041i
-0.846529726658901+0.133278100169841i
-0.551590076310669-0.440358767683922i
0.0281624560471822-0.596484214713516i
0.437984190596709-0.326936665123903i
0.418528853289932+0.177135078005167i
-0.0868434330331697+0.467888281967042i
-0.607711842401253+0.236652773113543i
-0.888526945220133-0.396190294808024i
-0.66185732443615-1.02764621221633i
0.0636340061340748-1.39735207996526i
0.762075550170681-1.16883998097265i
1.06691495436654-0.46615454916083i
0.818966650575569+0.106276401514663i
0.254855070174406+0.324719986128812i
-0.217096526372107+0.0404914770713867i
-0.243892611502072-0.493180692560353i
0.232802708521156-0.775507877220956i
0.824484777240245-0.594927671749712i
1.10028592129809+0.0388728240289479i
0.844353197969189+0.769040400112153i
0.10021531903698+1.17555651840876i
-0.684389325843661+0.972746217687077i
-0.977889974402511+0.294478031755369i
-0.73113963606231-0.329356670618027i
-0.151128158531772-0.545727331616431i
0.374522615003894-0.186221854892078i
0.376273351576592+0.445947245981076i
-0.154984799883969+0.852424397241607i
-0.833200392473485+0.747211450142076i
-1.16589572024925+0.118207977499i
-0.945592844147339-0.577986321258214i
-0.272238422675154-0.944249809984094i
0.481914509370998-0.702881596200988i
0.754554365859873+0.0252343613052027i
0.508251665793546+0.671271607271275i
-0.073890847962733+0.850207937701419i
-0.592399486226549+0.499407330040458i
-0.584806365633988-0.113318445867159i
-0.129142318383814-0.55059045886015i
0.523770255986865-0.475329317576881i
0.873087254565824+0.126081379051265i
0.660627560425789+0.840621352630369i
0.0444228180665593+1.15675108761298i
-0.653353132171976+0.86962421073503i
-0.899730047056541+0.16874641062408i
-0.608408576454431-0.479052950608424i
0.0192011023202857-0.708208292003174i
0.561923907056412-0.377076131922005i
0.59009909327425+0.249888741689789i
0.174729193638564+0.630438507426863i
-0.434310086882801+0.465340462183928i
-0.73975511806507-0.179873596249309i
-0.482888902033268-0.873266799692309i
0.163698831892059-1.14922851408605i
0.876748017120204-0.857106194441171i
1.18954460634207-0.247092580562655i
0.922604184257338+0.369260923865416i
0.292766448309023+0.589423661412719i
-0.220111907298536+0.248606153870245i
-0.299230518697998-0.304136894795092i
0.104899644810785-0.677602458589374i
0.671488836966432-0.523193546576565i
0.94453527876571+0.0116586748282381i
0.76367953434238+0.647550504127965i
0.0787720588775108+1.0058853622938i
-0.639570682774132+0.762159810679224i
-0.933584514322007+0.146669887467437i
-0.743573775095444-0.501688586560231i
-0.149752832372398-0.720177261938291i
0.370768189298626-0.41495632120912i
0.474349787349615+0.132848965817712i
0.10160600078226+0.568902747090915i
-0.47500006658956+0.558310547993239i
-0.852026135228063+0.122137100379248i
-0.765601052795051-0.472398554867028i
-0.178596041916035-0.76074125663188i
0.45927364054677-0.510045103270365i
0.765485040936189+0.104633913320173i
0.543169313135291+0.754385003508894i
-0.120942865228952+1.02617248935886i
-0.732573976726107+0.775282528522109i
-0.94035995116765+0.245459258514922i
-0.665233487164155-0.232180096466883i
-0.109717217465293-0.329030537867029i
0.273223646227721+0.0285461759564604i
0.194043676774602+0.562442523046651i
-0.295750880621525+0.855045772365616i
-0.898740448295215+0.605272506778307i
-1.15786445508241-0.0548437756103072i
-0.857823409369004-0.75111229487482i
-0.167704927930019-1.1005178486659i
0.592943042900978-0.905549823298857i
0.941117266264693-0.310386781190142i
0.7371767201934+0.26684771663491i
0.235409331111398+0.431411652124541i
-0.145938483479682+0.0954291081039683i
-0.020535011384351-0.397337006253789i
0.521962282144721-0.638710972450847i
1.12387313347888-0.41818577569974i
1.41496496533775+0.280916013343313i
1.12821084451655+1.03473414902053i
0.326295448896422+1.38758818017182i
-0.438927289605521+1.16638517337964i
-0.777840299449987+0.520986252846771i
-0.601904375988917-0.14152420735825i
-0.0612643411522833-0.388865089640829i
0.305108289981279-0.128123454706791i
0.224311587409246+0.388621173499844i
-0.266698533724096+0.727710744439589i
-0.886672679924161+0.452504341486584i
-1.14761833122543-0.26884853106356i
-0.855559338623962-1.00278193254372i
-0.150496117303322-1.39775888965114i
0.610340383434926-1.15633128675287i
0.950841918451951-0.446939693765046i
0.693541874425042+0.234094674004326i
0.10144628087053+0.503827234377855i
-0.366878368629259+0.268832380196887i
-0.405860819280475-0.262541658157352i
-0.0151708262804252-0.595377774839884i
0.511587777014356-0.362452702068763i
0.72518922660808+0.252557996824759i
0.427271523898411+0.88867490264236i
-0.304926422489888+1.14995180101155i
-0.998536902787731+0.825941488399836i
-1.26857798492218+0.163813351748268i
-1.05463660699114-0.472372483384236i
-0.454204196840841-0.7507123212722i
0.0353917289347997-0.471894526536806i
0.145114724613553+0.0318459157528194i
-0.17611661884075+0.327321041080644i
-0.608111529018831+0.222850223545447i
-0.756408205168411-0.327261382467991i
-0.465484588966508-0.866231508994471i
0.180047689997623-1.03420670128006i
0.816175883469421-0.730057454743802i
1.16505315926518+0.00138450142465118i
0.94230601863977+0.661631857300521i
0.383000995562577+0.898202512172712i
-0.103021968577183+0.698011114995418i
-0.257835125919733+0.278628269580224i
-0.0123687881415382-0.0546641070199497i
0.434019259805356-0.00680124111402536i
0.667573714057077+0.440815988750549i
0.427453950380235+0.900193164896999i
-0.131633105094255+1.0824602083833i
-0.765726715656821+0.766311159370603i
-1.01667028425592+0.110971903423894i
-0.734361447213705-0.50324328848056i
-0.169512986771646-0.805540791817907i
0.387788991688504-0.640068760612775i
0.624367331544077-0.191758791993365i
0.411114433424055+0.213801104062408i
-0.037047863524204+0.245779349252475i
-0.350537452631631-0.114297214386209i
-0.245725949323118-0.572357610295559i
0.287269419865276-0.79212241559556i
0.854548603158511-0.574711234957136i
1.1189909135224+0.0094667880515855i
0.880934021194735+0.649602135118819i
0.235081774599709+0.966534276684166i
-0.408187920909898+0.841460756464491i
-0.758020778260138+0.347251319888327i
-0.615685465131173-0.151028079047598i
-0.232965330158332-0.286059154268791i
0.0421669880799148-0.0642623515038784i
-0.0363973421187061+0.331056224298789i
-0.5070718952133+0.5204123688636i
-1.04035000464563+0.329214334790126i
-1.3395030387951-0.253354753151824i
-1.07586904771297-0.936283030558943i
-0.429800677386676-1.2592138952473i
0.191251276077924-1.13437648498285i
0.552241137735366-0.652358574521145i
0.41127741466696-0.124733697396685i
-0.00222046892406734+0.0785424636093324i
-0.257272334939322-0.113568667337155i
-0.191287604480157-0.460062458372831i
0.255164024997675-0.726447279656025i
0.816865763447161-0.545076370138688i
1.09951216990365+0.121445381115374i
0.894865079248325+0.811044157417146i
0.240560508935308+1.19430353552362i
-0.380718597386121+1.05885115258633i
-0.67001346710325+0.549959573697848i
-0.494596224619449+0.0205684006673282i
-0.0162619645549778-0.179352648957637i
0.350411894406181+0.132800588383256i
0.336857038033716+0.64088288008465i
-0.139835654597968+0.896185264716964i
-0.696436302142041+0.781180607703887i
-0.961534316946313+0.235087463092787i
-0.737564628909703-0.478030455830563i
-0.183219914219258-0.792988713225696i
0.39747914387052-0.614727203817681i
0.719746856546483-0.068476136956893i
0.52191529238702+0.463895872939508i
-0.00758312979011063+0.613248985257905i
-0.414142015746326+0.323448963252025i
-0.453705346146733-0.230886739831575i
-0.117840282068143-0.624894483919694i
0.432544421298925-0.545211224849164i
0.702156964153032-0.0850013886203542i
0.54173320430562+0.398751134274986i
0.0368105091413413+0.691286225253247i
-0.545217587246273+0.473934047175494i
-0.769092685069983-0.164248215623603i
-0.574534920209366-0.712685366353926i
-0.0478322667426301-0.93617973051863i
0.445925497641044-0.669398723093202i
0.603898087090886-0.163174337826657i
0.33270932554288+0.194429345615577i
-0.184026909553601+0.206140450298615i
-0.457552645979933-0.185272062789623i
-0.346316339734878-0.633451696217442i
0.119350494242399-0.840897646803005i
0.646666756553944-0.611924438291928i
0.832595076324472-0.0228375078178091i
0.616724219271833+0.511544875529685i
0.0382787736311996+0.746193701023385i
-0.515987896761926+0.514062697726253i
-0.65736357971062-0.00658945624314962i
-0.382182908485927-0.355404345949567i
0.0541155824924632-0.3388193697624i
0.340266063847462+0.0597097970494495i
0.239876616824209+0.54350496798311i
-0.262176327329898+0.740120238094999i
-0.74853673782487+0.533650294769243i
-0.944289105000294-0.00840581991658568i
-0.737477805588704-0.542804204346989i
-0.143444538921784-0.742009514969029i
0.426905658861921-0.47348572616544i
0.59906456104809+0.0526052571190519i
0.349988164884469+0.513371155157075i
-0.130938518668006+0.612318463245316i
-0.506557063459961+0.271595557160599i
-0.443213073048988-0.161554780663805i
0.0242904081368577-0.418131914479846i
0.525233224518639-0.27053130694602i
0.731066546832927+0.228713957961537i
0.536288259411901+0.734492694094361i
-0.039932712155633+0.960488579588836i
-0.622526214442891+0.722209714226836i
-0.777251661903534+0.145583604677052i
-0.492285602061431-0.374385177770329i
0.057677100045049-0.508527211640954i
0.473142862415371-0.261602057424723i
0.443863119372183+0.166836067299353i
0.0568235395501603+0.447062001570731i
-0.37575247781292+0.354202582703052i
-0.596735842326854-0.122532869601376i
-0.36717165426776-0.697832014117207i
0.197140547090437-0.896735124920513i
0.705084128648311-0.644181841245468i
0.884752870767818-0.135808274873427i
0.604160870341501+0.360415116238891i
0.12697667028448+0.524099076359007i
-0.262467170142114+0.264060146077155i
-0.28711544254423-0.198694968628007i
0.0305301058693147-0.506863065691972i
0.405814850666194-0.406653704954931i
0.585794526179556+0.0200862085500491i
0.355888229664809+0.500473655934032i
-0.135929826798421+0.675428789188513i
-0.613414765776277+0.409722293849386i
-0.82661929392342-0.117513536203721i
-0.601806191555682-0.631877636977099i
-0.0701649330536181-0.738967955165292i
0.327134217262666-0.426179226116871i
0.330487187763746+0.0454529694395397i
0.0226674460661788+0.360746034635643i
-0.418291715865898+0.287355579772315i
-0.644031938219113-0.109756140594419i
-0.442535868850877-0.605153286661797i
0.0545446142955006-0.766100553871679i
0.528035833114461-0.463497429772851i
0.716385684352798+0.0941395199214403i
0.497302050634051+0.637582481806893i
-0.0372362711997827+0.837332103268329i
-0.469749855734744+0.565058246991595i
-0.575011051754267+0.0960557427605837i
-0.305099830108639-0.20637908544376i
0.130030275565551-0.18706584367023i
0.400119827269187+0.194245600826864i
0.295160501899626+0.663347498472186i
-0.218922377252766+0.871132232279638i
-0.70057150580919+0.671380257239826i
-0.882372021537433+0.130007232083241i
-0.688660663384934-0.396002635394719i
-0.171868896123687-0.584732483615156i
0.277885787045153-0.324987472954429i
0.381846069473222+0.106648539708034i
0.139411558312732+0.345298863841031i
-0.282660745155067+0.325285275243153i
-0.560672277131309-0.0478207190197696i
-0.458618401406349-0.540526870311487i
0.0110159328130109-0.8076653213996i
0.565054957217459-0.689983803755974i
0.805208006933195-0.211997966976826i
0.660035477260142+0.214132367195517i
0.262212473420549+0.377210719340378i
-0.1396948043771+0.166398657335309i
-0.179939063243152-0.271532224423742i
0.156417686085313-0.516574472320074i
0.603558636032214-0.480723809646165i
0.920389527439415-0.085262541398738i
0.825258437141783+0.443191829490385i
0.391884234014563+0.70591523684994i
-0.0963623317936685+0.633797461356184i
-0.397409159950649+0.262374682528194i
-0.304554774224201-0.114982468824797i
0.0610597968660294-0.200803129090927i
0.361576730789877-0.00392014749721442i
0.332318754020821+0.370890213703668i
-0.0523683199089582+0.700876631392496i
-0.604180332615929+0.685611148482386i
-0.983667207384587+0.311482270053473i
-0.953964612570343-0.200110722076708i
-0.590189352441535-0.607223936515155i
-0.171779770977333-0.613738680728552i
0.0862460052482-0.261542192568764i
0.00804101418564825+0.0423659321615989i
-0.363481592952129+0.14074839871027i
-0.676794213888608-0.0554916145585435i
-0.692938894016924-0.463216578258426i
-0.324345155945834-0.769720843173432i
0.203226155861381-0.804412001050691i
0.56800300074112-0.470163174256119i
0.617160383621271+0.0395810762907119i
0.334712787451418+0.393016527860365i
-0.0454230443437948+0.41980241769937i
-0.261089173489461+0.16128586409549i
-0.147991883968654-0.170713143294573i
0.21372722312422-0.296983193605856i
0.55323317033232-0.0505486605184039i
0.617024071786395+0.391194546116857i
0.37181445268679+0.756007548450938i
-0.0634483724559874+0.860129669552722i
-0.456683656315719+0.633467560047893i
-0.512600141525762+0.244429763170373i
-0.287972683916012-0.0887345715345488i
0.0578328297754541-0.145474941851869i
0.26055677597123+0.153851958530484i
0.113336467532843+0.5039985159044i
-0.235953234236532+0.613359582819396i
-0.587251112571933+0.362147165729839i
-0.704088254754651-0.102370108249791i
-0.502859638545187-0.50129315976318i
-0.101400019866453-0.714247305730723i
0.30930124312809-0.521789217833783i
0.411331508188829-0.142101023701275i
0.176077315097202+0.10546979730293i
-0.0831800499524071+0.0724853326274687i
-0.227221131895103-0.257102452670915i
-0.11159705917438-0.564562751530705i
0.302309166067323-0.722648265654974i
0.71226809049312-0.511070514026312i
0.863168203343729-0.00800199415052257i
0.665241817798076+0.441085216627153i
0.2381473184502+0.617807978455908i
-0.165607132150205+0.480562325039741i
-0.337072651123641+0.172371310959271i
-0.200176062644578-0.113457494583341i
0.0538508142706886-0.0956350396641349i
0.180376545059993+0.176848234857355i
0.0269155617176896+0.505338794331025i
-0.402677367422825+0.614695744366272i
-0.86272337250459+0.363570874861498i
-1.07413970631875-0.100238558266978i
-0.905517300049293-0.609773717812861i
-0.493289526578697-0.850110112923696i
-0.0087199112581389-0.728831058916217i
0.223417877508806-0.378710840052137i
0.10732287889103-0.0862050994060937i
-0.106845228834055-0.0475032427263354i
-0.270049963932546-0.240777358298449i
-0.14430380403645-0.56177352203267i
0.234683506509261-0.616785062103836i
0.636806109883728-0.37613716162069i
0.863185444281855+0.0921269084835037i
0.690828526832902+0.624391425341413i
0.223995726663204+0.855481817618257i
-0.215475532829366+0.763342218571087i
-0.441799650140664+0.412194392116605i
-0.346389492691699+0.110719808824839i
-0.0728957507679468+0.0624713723724079i
0.109687996579739+0.236674450140007i
0.0518020025466417+0.491635414228805i
-0.307342990580246+0.546753875042684i
-0.686234834688119+0.333419677083728i
-0.810201112047885-0.0907843904990618i
-0.605668434464625-0.51811600601462i
-0.109783700157375-0.703194646586949i
0.37478715276483-0.585838827049707i
0.57299863971606-0.265743383727555i
0.442835433279306+0.0901661161245046i
0.143681512890841+0.226025355576727i
-0.0413110572069061+0.0381849499392999i
0.0064624858958993-0.238309592157312i
0.27747293303663-0.357201574346505i
0.610903582113866-0.180987955942601i
0.701994468009254+0.193486850568045i
0.498498611588742+0.566526730549339i
0.0347523111359485+0.719996664684195i
-0.408730102849324+0.539101068330987i
-0.573588084458076+0.133280415747149i
-0.424359204105618-0.271231309602493i
-0.0721082327071444-0.374585874465873i
0.153458174027433-0.204524001346442i
0.13437736508897+0.103353107484444i
-0.139429687930117+0.294260889321043i
-0.460135863803773+0.199838125787546i
-0.596406336489941-0.135375202019984i
-0.469438768982792-0.585310346737611i
-0.114333829307228-0.718511398910851i
0.269296540361387-0.556402229848168i
0.415845022151857-0.208108551013659i
0.223278478120593+0.165942831931648i
-0.0921585516385268+0.242949328725862i
-0.374284698533969+0.0908656074006303i
-0.450972187531787-0.21162775009662i
-0.183390810054294-0.434746967177267i
0.191634036625115-0.40134386005612i
0.346890934583056-0.109154483061419i
0.221520304231862+0.265238847565323i
-0.0584793194914798+0.38271716488032i
-0.345663548734375+0.242156090884062i
-0.438949020034887-0.0564960752934668i
-0.246095941791864-0.365019025218474i
0.0593739700494909-0.437844985745618i
0.340203218444928-0.185924212163337i
0.428084471525216+0.160800405989038i
0.222754650660552+0.392026550771548i
-0.0571094142696987+0.463612801224218i
-0.261060395314449+0.250798939806235i
-0.211001089659304-0.0609020795295232i
0.0471038712221118-0.151875153686821i
0.283426441649312+0.0235508847882701i
0.397711932869527+0.352333020566816i
0.218734834728096+0.649518563113231i
-0.162429517037586+0.727122799414559i
-0.519208561325177+0.534536404952329i
-0.633283497697152+0.151263692049917i
-0.484527352533071-0.190309340997332i
-0.225405829409648-0.246709285200235i
-0.0575487430269133-0.0942565287680172i
-0.108882126726145+0.0859597971319811i
-0.310971342820799+0.100068005836664i
-0.567865281686657-0.149756742636709i
-0.596676413671111-0.552351643347149i
-0.340255579314261-0.928588916753539i
0.116581031948925-1.08257399568413i
0.615873230364364-0.893735213293101i
0.844553072479651-0.523621351615288i
0.773913292686714-0.220129529010705i
0.571364649929122-0.0222502151104398i
0.418034642677721-0.0386705712407732i
0.468239265712066-0.184512316722221i
0.699551066359557-0.124969586586498i
0.903404063774831+0.163362051496715i
0.912976817330762+0.580931626337576i
0.598581618377332+1.02486309560067i
-0.0163316635517683+1.20121451072322i
-0.551613350346068+1.01767264773358i
-0.847404435237802+0.683035526754264i
-0.902841046024707+0.297726691847613i
-0.736068470421771+0.0264961173054979i
-0.642591404608121+0.00283865372377637i
-0.686963386182024+0.0200602629496554i
-0.835922883319332-0.0627563458728039i
-1.04164715007773-0.301639818146674i
-1.00344330041863-0.729066033184244i
-0.628994036484364-1.17533613433835i
-0.061506495019396-1.30758902022645i
0.485098523964481-1.07954944670088i
0.75646103984035-0.721162120057126i
0.781299581160202-0.265080734023397i
0.607572969990381+0.0136963578362272i
0.444178300809357+0.0313855321146087i
0.508962591227671+0.0349938014145247i
0.66795879635392+0.093927258108165i
0.792967423160765+0.37237460014216i
0.684774768922817+0.793487703039955i
0.326616505782532+1.1091415207629i
-0.200313900025146+1.18311121799934i
-0.667052607232019+0.965150866770058i
-0.852073179936472+0.544939445221322i
-0.777937832858279+0.113745298585853i
-0.546716576928171-0.12388267422823i
-0.371136142433853-0.119761769971i
-0.280561749822054-0.0389533266858892i
-0.347548242579018-0.0266979231777626i
-0.437767679684868-0.172713544048076i
-0.367527194925599-0.444919592611314i
-0.124304429894688-0.658157956697607i
0.265978089755678-0.702456078479477i
0.61994669858906-0.488535859917698i
0.738355041375715-0.093807481398854i
0.572040726233365+0.292001574030112i
0.304749684871698+0.444032135533485i
0.038600142613926+0.343368720853879i
-0.0743794858179948+0.187032497016106i
-0.0150593847517234+0.0243150339285537i
0.0918900246827987-0.00671716301650034i
0.112135697958349+0.124757711076458i
-0.0260173382159109+0.254824726029078i
-0.239828653087046+0.2550947372828i
-0.444911945279896+0.0370779122505247i
-0.475499109125005-0.282635885687451i
-0.275396365002207-0.532769801451377i
0.00139300654075268-0.63016319263328i
0.263121952510488-0.486061367264701i
0.426762946915459-0.178025643613887i
0.348489321888648+0.0865025314553225i
0.190676444446524+0.149419705469164i
0.0680262862452577+0.037723008560712i
0.0439630466685533-0.0121853989719464i
0.149421388092934-0.0186025504449162i
0.233577134109537+0.0862194870700243i
0.216650578279456+0.363562211398062i
-0.0079029043580082+0.54827979462209i
-0.339293136135887+0.549666865766193i
-0.606005217438638+0.353629358423527i
-0.658650550508704+0.0265644582195654i
-0.51595733219783-0.231221631478584i
-0.359847388842493-0.299198886782063i
-0.131834201589136-0.234648904383459i
-0.0430578485728828-0.10219855471219i
-0.174769962028624-0.0241928710018933i
-0.308546130171263-0.097642259373306i
-0.306150247563153-0.286828574261234i
-0.0886680239546112-0.446873765325062i
0.17882083939525-0.393662319605023i
0.416450300800635-0.20298348212329i
0.515172446513994+0.0930899055863118i
0.378118547510335+0.352540172096214i
0.128352419498578+0.390745945079263i
-0.0663266023125329+0.309332307151886i
-0.125209380736035+0.169301789150965i
-0.0435729824742659+0.0601210684464239i
0.148386084645254+0.0868553559186868i
0.239376718788857+0.246235896678174i
0.120314646500502+0.402484029829805i
-0.141899116909375+0.434537153180772i
-0.401406807552853+0.272905988680684i
-0.415769458153718-0.0117347658360112i
-0.262151222739833-0.233260021373584i
-0.058173088873278-0.324937111811378i
0.147243482664054-0.227356288582698i
0.168046638614605-0.067852586154521i
0.0589337661379789+0.0124872574368514i
-0.0434533864252682+0.00325179896209463i
-0.0835657454246019-0.173733921673297i
0.00712200211014932-0.319652257678661i
0.239117418902918-0.339537381082144i
0.43306799598822-0.267383063840742i
0.491914830250742+0.0124198786635913i
0.382339681906131+0.254342191160904i
0.133875589801774+0.323952242120151i
-0.053556981352125+0.285923622099468i
-0.0885776248310025+0.166703967542619i
-0.0412924431584655+0.0807495855877372i
-0.00870472622662142+0.0778577821593849i
-0.0183977598162319+0.247430537021344i
-0.180441600903109+0.393029626567034i
-0.423238909836346+0.344759715036496i
-0.656281626717835+0.184489546047259i
-0.720892651450893-0.135317236452359i
-0.600572526781813-0.411653845821453i
-0.427375006715519-0.508548716435125i
-0.167749508064872-0.519232481352705i
-0.0638382842471442-0.401219082515713i
-0.0889104952377865-0.320503109589577i
-0.0629227933982634-0.337998077021022i
0.00689815664389594-0.387378069959904i
0.176429643845943-0.47879062600981i
0.441477274345395-0.374550997385004i
0.665107608675086-0.114737395759008i
0.686193005302611+0.190464548782854i
0.527940745056569+0.507154378998547i
0.266166801034327+0.702177457824601i
0.00895109365412885+0.690816280512655i
-0.160973450930276+0.554679177099499i
-0.246982818446824+0.437095453197101i
-0.256825275570595+0.40021300656027i
-0.286887989233509+0.450537647292823i
-0.387632131718074+0.449107018299552i
-0.562290415281528+0.391876666365611i
-0.725567130229965+0.168540755320147i
-0.713756656236473-0.140236023944656i
-0.569465631363421-0.410403322966639i
-0.349589804652968-0.59558491823309i
-0.052210526129659-0.53311921529267i
0.141820711350882-0.378135308806602i
0.196422993580766-0.251940850859341i
0.183716612210985-0.208456362401688i
0.165578070951262-0.20075624743476i
0.219201853336976-0.20407971164903i
0.342728876664813-0.188671965038027i
0.464606486210089-0.027809428906337i
0.419374478934065+0.165205203007326i
0.274722706611994+0.321725131058373i
0.0626158982323984+0.379477811592841i
-0.131008553688866+0.267870700712932i
-0.222396588591889+0.0944832813755576i
-0.216851951827807-0.0322618713361845i
-0.0638859182554278-0.137565857255241i
0.0184421802478192-0.116905423484978i
0.0195924829838801+0.00615874208848574i
-0.0513287120799548-0.00607448526301749i
-0.137856443158764-0.0172078420555564i
-0.152462569663513-0.0867545765058794i
-0.104508316905979-0.215405196277846i
0.0663586874398394-0.173392817105059i
0.158648380434796-0.0671878228130461i
0.15074421566285+0.120053420948652i
0.00428735463154384+0.278712410661047i
-0.243818368834378+0.262417890963475i
-0.4286035754212+0.190532278294276i
-0.490952411213022+0.0484086837140812i
-0.392983603742553-0.121247315902113i
-0.280353937363658-0.190263195618381i
-0.208927827725795-0.176482648448212i
-0.213434093895301-0.151323253803367i
-0.243164806136581-0.157839788760735i
-0.280296564171621-0.211565028086499i
-0.229306665445724-0.345446240774258i
-0.0406873250708058-0.450662158350494i
0.195143433319183-0.40553204219253i
0.394642489422275-0.229750876800607i
0.433889854885-0.00425765586727377i
0.33446632939235+0.169586076151172i
0.174133374359911+0.282634329096694i
0.0761452073882173+0.299346647402154i
0.0593047262381148+0.253545444378892i
0.0635708013534469+0.247547823212631i
0.0670985535904957+0.301112553914455i
-0.00248132417651242+0.364081699405103i
-0.174658458819185+0.393635993058687i
-0.300529812043756+0.359088072603377i
-0.404917521180381+0.193072647821644i
-0.422391478648013+0.00189402118385986i
-0.288619683602366-0.145387900107003i
-0.172666711704874-0.232079740668991i
-0.0719738212909429-0.185621369540139i
-0.0584080961857196-0.117348460034597i
-0.0947223851180387-0.100455055299908i
-0.0867660008710089-0.133972565666093i
-0.058729937487616-0.193998806141804i
0.0352563166799239-0.219808860452112i
0.157544174017825-0.221112547768324i
0.210475105626355-0.111606682313111i
0.152043372350288+0.0486040748456127i
0.019507612122552+0.114178225198454i
-0.078330409665445+0.0949317010985276i
-0.141612298369607-0.0178447583787228i
-0.147418162543581-0.143336116056208i
-0.0444224314690992-0.228475222248078i
0.0550805737818775-0.17808110319324i
0.063378912081721-0.0682370685667922i
0.0170470807664074-0.00555418982456842i
-0.0243642591009561+0.0219708257852211i
-0.0552731770158413-0.0530967252909973i
-0.0789637117884986-0.10553189246788i
-0.0636166557585306-0.121937680088283i
0.0108719004116147-0.0995262841793836i
0.0408613031741468+0.0402062899783449i
-0.035493801352542+0.134976785870859i
-0.140722978543927+0.142563425526469i
-0.247284468101293+0.121140564302824i
-0.312077770703842-0.0146946249770827i
-0.308678377222332-0.0937611490989768i
-0.244644396685151-0.129205231592593i
-0.137979884217325-0.171524016366773i
-0.102375365048914-0.100796875114161i
-0.0869513879918665-0.0868741351959025i
-0.126666266223213-0.0964810200532448i
-0.160359991482095-0.11912698146894i
-0.0968046825444018-0.183606907781603i
-0.0156901963989316-0.211910030478993i
0.123443008494756-0.118334264073204i
0.139290124257-0.0012471849520476i
0.107582987105013+0.0370803071806505i
0.0278224316962479+0.105139242634741i
-0.10055975580456+0.0996725571415133i
-0.09105606879049+0.0677859479410915i
-0.100099782861581+0.0597052546338964i
-0.0851669768749375+0.0449137712358926i
-0.0631257651057197+0.0503973523984684i
-0.0607328408105569+0.0249134569158704i
-0.0851697607743187-0.0169145020499813i
-0.140641762992842-0.0569601552552125i
-0.0935720570505901-0.116187390880182i
-0.0229800991448423-0.170555351946008i
0.0341891975249806-0.184159685643017i
0.130161560377346-0.131541933848653i
0.186329392887318-0.0471804805565121i
0.121548082406172+0.00173879025487577i
0.0799453602747276+0.0134677490506355i
0.0663121629620481+0.000940956486767898i
0.0303500000281681+0.00370567281026815i
0.0341054742713677-0.0123725144104066i
0.039656686501551-0.00280423973164484i
0.0247650746611817+0.0251850551590552i
-0.026463009238085+0.000517943872029912i
-0.0835920416495042-0.0026666042679197i
-0.128286377126263-0.0666785779315487i
-0.11524665266005-0.144273858548399i
-0.0483376136012304-0.187254245648646i
-0.00191946479910902-0.194711876553175i
0.0285894500098235-0.138808037204119i
0.0368319675707336-0.132095325532673i
-0.000170111467708125-0.0776048066717041i
-0.0288218502297739-0.0697244688552586i
-0.0356067811512065-0.0594050831968664i
-0.028912999554984-0.013838232603847i
-0.00118997449351489-0.0689544296595438i
-0.0172878575613423-0.0492503713023302i
-0.0742441391895017-0.0232249252459024i
-0.109734997529191-0.00372499164935481i
-0.132009333652053-0.0263948275955549i
-0.148155956356191-0.0928058518774438i
-0.123683724907206-0.0876363020420893i
-0.106476573627718-0.127861364918294i
-0.0771243074174285-0.136071322677774i
-0.014442570601007-0.137139435723789i
0.0210630501439726-0.152002523015974i
0.048157405765437-0.082255896191444i
0.0984653700838278-0.0315011322130504i
0.119690515686118+0.00855520095374626i
0.117966451196434+0.0676192434041275i
0.0903081587491092+0.126871459632883i
-0.0145771396747632+0.174025191462766i
-0.0605621704572218+0.193464244721934i
-0.108448227060338+0.199455531566948i
-0.167671499553521+0.178939412654498i
-0.170204005415655+0.118745863785817i
-0.2005618038825+0.0415207941389892i
-0.205627822273508-0.0083601093604767i
-0.214743825909262-0.0716776934966024i
-0.19675998466001-0.153609246617938i
-0.129763497984787-0.159160897146303i
-0.0510228589531838-0.208503600670176i
0.0225839415286641-0.273973852711836i
0.0947290058034127-0.246048448984334i
0.157126865607334-0.21183926401374i
0.196865416709207-0.167520760219507i
0.253912379171342-0.0984291436764803i
0.259474478631119+0.0101600628065511i
0.256029575972409+0.0824366644477351i
0.21894340858389+0.138777755375977i
0.136594341180663+0.19511537786369i
0.0613521292655718+0.190269567856473i
-0.0663377720987988+0.191310037798395i
-0.160676037222229+0.161944245306685i
-0.185678310606571+0.100167555559148i
-0.185466898814749+0.0185786615695725i
-0.192231712902124-0.0603747335354889i
-0.186496779981262-0.12615302778991i
-0.168682047927205-0.200033513220957i
-0.158567084290486-0.202127985397725i
-0.0875177721080967-0.218468616004583i
-0.000524946715335492-0.265672852552506i
0.0494460813002557-0.25840101937122i
0.126121607898236-0.219168253605158i
0.17181446504565-0.127769561326218i
0.157986837057253-0.0390446615133901i
0.126217989001619+0.051690457980327i
0.0637494536097122+0.125751183723698i
-0.0143580104694735+0.0976058236995777i
-0.0866344638991834+0.0340876595765915i
-0.058534933681207+0.0116080102420124i
-0.0566783499799486+0.0381593441786609i
-0.110173838503753+0.0353032856229947i
-0.100930330630144+0.0351220652544592i
-0.131777846889681+0.0452834515689143i
-0.17286712138234-0.0361237294139792i
-0.148633382469001-0.121063468217587i
-0.0667627360228297-0.16628382813127i
-0.0016732818862078-0.171024457010071i
0.0646274245018883-0.0839172612514819i
0.139878699103469-0.0493198211160237i
0.156723685130112+0.00518411349273514i
0.134016368293746+0.101559538286477i
0.0869279079874115+0.0969400087073783i
0.0688477166678142+0.120777214337758i
0.0380221707579512+0.135853104488829i
0.00742926615873083+0.166851087917489i
-0.0170222191897132+0.19997663027665i
-0.0528764937171932+0.166975039669957i
-0.142474725772521+0.156861018450305i
-0.259703058839611+0.056127850240707i
-0.240179137495331-0.0544241554976814i
-0.20893733844839-0.0990733424459468i
-0.119055738029037-0.122522259878051i
-0.0149559097220489-0.106843843219107i
0.00548246196892583-0.121510046357976i
0.0279963722552552-0.121879684768491i
0.00631770155960625-0.130352121327359i
0.0295960629926459-0.180588008490757i
0.0863925213138423-0.177037977606155i
0.171105215765768-0.112737859780665i
0.259681502867202-0.0315982427045892i
0.227870337765497+0.0674238758006695i
0.139419008650343+0.123620281003278i
0.0607748440759735+0.149314704969043i
-0.0308485187217411+0.113083450959859i
-0.017694169427552+0.0630623739944139i
0.0184452100687019+0.062332632845665i
0.00964582345213831+0.0734955470368075i
0.0293191215056+0.126589369548264i
-0.0576997890240226+0.155527111968834i
-0.169595593970173+0.166960040049671i
-0.255529309090157+0.0653420519797277i
-0.303214292837011-0.0608127724509376i
-0.212248136064991-0.0857499424872742i
-0.104075526136387-0.123389880273606i
-0.0687329395283767-0.142735324643386i
-0.0710151883199001-0.0727303494105328i
-0.108742155651029-0.0266573362825041i
-0.143783048254148-0.0544379131392659i
-0.169476299542386-0.105097994065469i
-0.150074177644443-0.196429470371954i
-0.0207967897592683-0.212887145349386i
0.0967333979017736-0.161785353426081i
0.0959337407437032-0.0612992835797367i
0.0767669715825685+0.042576242305944i
0.0371659736563932+0.0922948281097314i
-0.0477380164512829+0.0570558264915507i
-0.0492958606738207+0.00404857222891244i
0.026063744803146-0.00169161461972568i
0.0657053475680205+0.00585255787372117i
0.0678381150178244+0.119222810045532i
0.0296113013953361+0.143204836225632i
-0.0868965318298518+0.163337277516534i
-0.127876604987409+0.191467896445344i
-0.140031003153401+0.0436922564344301i
-0.126829536331121-0.0554721425440518i
-0.0387249116129362-0.0453604147129004i
-0.0106487014383039-0.00911508929489461i
-0.00553169435516779+0.063651401806431i
-0.0749282321023448+0.147943166742827i
-0.157468589573196+0.0772758630299168i
-0.153230482434315-0.030972323017941i
-0.106444040083666-0.10385522958589i
-0.0186560652534335-0.145592449048553i
0.0391561889570764-0.0509326744282705i
0.0568108564112768+0.0512933612973611i
-0.0127968918800314+0.141217360250445i
-0.124288024902526+0.135805955998822i
-0.190121913604204+0.0111338609770462i
-0.212369191636888-0.112514207821908i
-0.111188216366426-0.205106086709803i
0.00671903277108011-0.197536189109137i
0.061956179188276-0.10969089785982i
0.019963532778746-0.0390651203940914i
-0.0349948452347657-0.0521962915311889i
-0.0784873680125766-0.0957392047255188i
-0.0768784855080012-0.188665408191658i
0.0766074724048437-0.274746333723161i
0.174678226975382-0.228613169158709i
0.246058182903713-0.0702668456556052i
0.249806016447682+0.11768502311805i
0.153911610269406+0.21074896921861i
0.0534543741296273+0.236359453119087i
-0.076794881176361+0.17636605571943i
-0.11498761694925+0.113262140759093i
-0.0671100219302226+0.0908707947446246i
-0.0509559468037876+0.139698838643338i
-0.072156264169165+0.261522860138415i
-0.175959426359307+0.277800534468183i
-0.368789102546189+0.23416631396028i
-0.475984124446052+0.093850916237368i
-0.487728576663133-0.0934969803398259i
-0.394178621501135-0.199322245262338i
-0.245712553726394-0.281139439823149i
-0.152540482653921-0.256425937760318i
-0.136661908689457-0.160944066204276i
-0.169895686001484-0.174533233087051i
-0.156115020250661-0.220207265851195i
-0.118690350268143-0.308159892110254i
0.03303033394202-0.365899434937424i
0.223622361337487-0.287760999460997i
0.325446133709062-0.136970162892175i
0.34514718778222+0.0644775808524258i
0.24407765435752+0.203045683167938i
0.0914187165957264+0.251109964197135i
-0.0334441317396665+0.184642604357771i
-0.0445848801124026+0.114171423210743i
0.0668932867105091+0.0950924621734565i
0.142396052712349+0.127550737214715i
0.0763080963507454+0.25228797931895i
-0.0616379644840118+0.316327358920954i
-0.237189623670267+0.321419966295134i
-0.374248207101082+0.200041800030035i
-0.386736931961232+0.00312570382634235i
-0.288262805334686-0.136398559255358i
-0.148217480662339-0.182776477321086i
-0.0271977809742454-0.0896250550536222i
-0.0325233097383754-0.00901075572658744i
-0.151499916939881+0.0482329700132206i
-0.265174063696196-0.00485625854347641i
-0.312414877959449-0.15220575072945i
-0.188835954609894-0.259950613391229i
-0.0317973708397979-0.349733451915356i
0.113976034162704-0.254721280838166i
0.167923656416164-0.0620623694604917i
0.0387676944182012+0.0567882045763336i
-0.124353803646881+0.0735923936169166i
-0.214371425943279-0.0554622245872717i
-0.161894216167244-0.207648768003809i
-0.0469182985980638-0.278921604370746i
0.128120597354715-0.251572962169012i
0.196397955024722-0.113672159636621i
0.0906119100030768+0.0925067691599721i
-0.0385649768389089+0.198212468771048i
-0.185970924621143+0.104717222301387i
-0.193186487057241-0.0854966516646816i
-0.100969855618729-0.220907395155507i
0.0389409997066655-0.197388504988342i
0.151322228291148-0.0388229026352439i
0.0976566011324923+0.153177660836362i
-0.0373751126792095+0.274591085719526i
-0.21871715814815+0.220227895960457i
-0.295999828789103+0.02107137104469i
-0.232058276799054-0.142659246990655i
-0.12344857453088-0.187068941093538i
-0.0174696662264283-0.0846408373868i
-0.0336402364607717+0.0494566418806024i
-0.156816199194193+0.136264846324873i
-0.325409650390093+0.133990660653603i
-0.417783808591227-0.0884166887058505i
-0.318841974250313-0.270931659932687i
-0.127089668138959-0.35587089867229i
0.0504384012826414-0.314862880285152i
0.140006168171772-0.110846245404264i
0.115196765542805+0.0370670392608156i
-0.00953944680241279+0.100407270356105i
-0.123900777858907+0.00315177866119967i
-0.138508882844161-0.160615520848102i
-0.0619786075246083-0.269930682384289i
0.121618722607857-0.239358007498839i
0.240515059999423-0.0660272437668951i
0.241491415863354+0.152890009495123i
0.0863730410142846+0.338697461078596i
-0.163189988944934+0.266776159714078i
-0.265048928109764+0.0605391923971208i
-0.265495226476494-0.0911382311466103i
-0.141130102624047-0.173121791041874i
0.00943082304837195-0.0999306569286004i
0.0381814223155643+0.014702356264556i
-0.0601913141259768+0.079577509910887i
-0.207371257668581+0.0928872603612855i
-0.299723669649022-0.0426480406813932i
-0.301431150042144-0.272544997619994i
-0.12321178412332-0.383327647452202i
0.067508689933537-0.329897360168944i
0.193464050168752-0.186421334123915i
0.201797788925253-0.0109360019347599i
0.0392961884329084+0.0719267148941809i
-0.111908896798758+0.0724214628505768i
-0.179818386858976-0.022956521916306i
-0.128589248431255-0.163157043094154i
0.0423712021522977-0.17017357001742i
0.161900644697945-0.0792773022121057i
0.110274207609217+0.0968044028185826i
-0.0352774347882689+0.212393499759508i
-0.252199855901485+0.18813469774376i
-0.376890766226662+0.0161595801274726i
-0.323789070352872-0.208996626323829i
-0.16383541825898-0.26582858025517i
0.045429974689766-0.225813720298515i
0.115698085311441-0.079999077698215i
0.00300968740416012+0.107971547011217i
-0.152468853201318+0.120263051875826i
-0.280369875592402-0.0288368892289252i
-0.302854341805037-0.178278540223509i
-0.114764454111732-0.335843127781033i
0.0939795781565694-0.352661591970028i
0.217895477411902-0.138546600766542i
0.224906063308242+0.0498541196268815i
0.00958068246414441+0.170520243424018i
-0.217021948875575+0.142654714690839i
-0.277431162978462-0.0331130139693435i
-0.199646307547665-0.228216971934784i
0.0557491125385373-0.314557369893696i
0.26457428038944-0.182004087203767i
0.261007837378257+0.0441868951433542i
0.104974012486226+0.226974411963638i
-0.150052852248181+0.231908394070125i
-0.29439174490555+0.121972246567873i
-0.252319000031058-0.059352628044266i
-0.066940046097306-0.211338524560299i
0.0965758895823636-0.156381851032726i
0.15982992072122+0.0154251737443324i
0.0334238357429874+0.227248845548576i
-0.20832198261505+0.279560472949358i
-0.38394126152958+0.0744634878306317i
-0.428384729513044-0.187099123571993i
-0.245587639327928-0.400991159705342i
-0.0275995402555414-0.445990941718305i
0.108081879661123-0.274079164334252i
0.120294922312043-0.0921178457237349i
0.00422791427793306+0.00681962846978088i
-0.134497368379439-0.0810911678762932i
-0.187374419225301-0.242987988927086i
-0.0552684166249015-0.386307573834001i
0.198412096557015-0.463871799889974i
0.37571463386709-0.232717802792086i
0.387884713880147+0.0315812287097686i
0.226866763489669+0.225272599099539i
0.0236992265953975+0.289977588669272i
-0.128559164662988+0.115613871148242i
-0.183696857310285-0.0653055561280478i
-0.0188882627493064-0.177507659390613i
0.178964952402044-0.0609043800265901i
0.20352609855426+0.160668650818883i
0.0305137246575089+0.310103979760817i
-0.187666436788477+0.334592985527778i
-0.402746983076284+0.157807663686426i
-0.484734308566953-0.0801794243085356i
-0.296661045971684-0.308699306215115i
-0.0590413073790224-0.362230989751487i
0.108819855273628-0.189543167704638i
0.102813302609761+0.0191138214219311i
-0.0703150467525268+0.114590536399672i
-0.235197382231755+0.0486888105395336i
-0.322110407969005-0.160878196575644i
-0.218178975167712-0.38294509767804i
0.0285339214423125-0.403133986548984i
0.236925092863618-0.266617412510891i
0.293526498071069-0.0640332031335239i
0.150571184396833+0.162399321713601i
-0.0528958957008586+0.189006581116306i
-0.227774885435961+0.0175228351897259i
-0.201381674897969-0.202200456140129i
-0.0144417032075529-0.336591349642604i
0.192861101563055-0.276005308485273i
0.335862463362588-0.0528731621599802i
0.242561853280197+0.19221307748719i
0.0493020043149585+0.273355633825445i
-0.203715166494196+0.191314252962567i
-0.298519712745692-0.00281277199120734i
-0.132233853368428-0.180772669664914i
0.0578593649024756-0.201877888383862i
0.220849599642146-0.0960090193915661i
0.180956159838874+0.111812269097341i
-0.0276113364210162+0.275470666111651i
-0.246277092723925+0.201315125153737i
-0.392868379688266-0.00582008624617837i
-0.321606560189655-0.226001402497857i
-0.0935699479003127-0.377557509665214i
0.144680236631056-0.310463101080824i
0.247408782651932-0.0797001559580777i
0.127567674214226+0.117083104861282i
-0.0878982449857408+0.157950328398063i
-0.242592382286569+0.0469183035151117i
-0.249045789233818-0.177863394954935i
-0.0280733380959431-0.339500922730538i
0.246113707756709-0.268016907448171i
0.346917328803527-0.0342413504448124i
0.271113039165237+0.244422497513067i
0.0177291545202269+0.396870552796899i
-0.289050071233445+0.31244719777311i
-0.407368552962927+0.0441596407453286i
-0.262012141060773-0.219390034470598i
-0.0449485425324046-0.268029463894256i
0.131563908101693-0.113421275602079i
0.164909214402086+0.10649469588608i
-0.0475479401081627+0.245810660671247i
-0.288816063575144+0.230947533064248i
-0.4351356076345-0.0121761081735561i
-0.378539326309246-0.339084978026239i
-0.098420483765935-0.503238967168452i
0.19062950007397-0.426742276389415i
0.342698522701666-0.106650714747684i
0.237564127780469+0.163708074250784i
-0.0405692424961098+0.229808951660735i
-0.246207085496065+0.112494434189267i
-0.240208308964172-0.145067842324246i
-0.0851736214001045-0.37208185719384i
0.171458440098996-0.373812043290387i
0.383519850995307-0.0955580981784628i
0.288112541224466+0.209815284705587i
0.0342290529288901+0.33807394615165i
-0.197186245966852+0.224005586669974i
-0.317008395811275-0.0362582729155939i
-0.170300579769384-0.292874246792029i
0.0859273560440392-0.356882895186047i
0.295112702765664-0.152966681413166i
0.347474536351089+0.149563988127027i
0.140510916627125+0.379868040293033i
-0.109133087431461+0.381919431896053i
-0.334998978666461+0.165188176611646i
-0.347260940646659-0.104623891415264i
-0.118022010716778-0.235307446574952i
0.0509071704614867-0.143268998384528i
0.13650015992965+0.0853012365757329i
0.00782478276447923+0.279904962418384i
-0.292434149807213+0.266179013462665i
-0.526942726729224+0.0621271207879444i
-0.499126867974912-0.252205217314698i
-0.243902117012316-0.521514087538921i
0.0415706433695107-0.509822911768377i
0.261773180978853-0.310293255633608i
0.316713932189298-0.0552804639407837i
0.131443594323848+0.0891150464011121i
-0.100958365149499+0.0206887540586814i
-0.125018768802851-0.126965814752216i
-0.0166645453494721-0.27702710456349i
0.25195964203003-0.28459451858902i
0.486525274849572-0.0620195631178976i
0.503419839084318+0.274890200103205i
0.28433347102732+0.516194208364267i
-0.108533418931506+0.543132768243193i
-0.382772345146708+0.38531319851754i
-0.465858655421088+0.143027617992913i
-0.337616780667722-0.10773474793907i
-0.133108973221729-0.139179772217282i
-0.0188249721492346+0.0602269252390337i
-0.0803216271775766+0.200803997641799i
-0.321306262415513+0.195133117306339i
-0.549809148321016+0.0315005021663727i
-0.54918474587947-0.245496972986013i
-0.381212457258879-0.535900633851598i
-0.0804319332726374-0.593103171567897i
0.234144529478821-0.426970829896106i
0.302893748388965-0.173784959985199i
0.18913605709443+0.0815536657672125i
-0.0470629980751548+0.0722039701490135i
-0.18842031840853-0.107160012883226i
-0.0923630145892829-0.273494890902644i
0.129269517425012-0.35926039759576i
0.375169763874482-0.25015468882801i
0.470956044291387-0.00245420147629057i
0.303446720137164+0.296188589934519i
0.0118079431085533+0.417831291478074i
-0.216854634636367+0.279316599802466i
-0.280228074925195+0.0596439276804495i
-0.0897408426487732-0.165870007275765i
0.169693198043841-0.16977314102893i
0.288043998680925+0.0544156154177403i
0.241859391383064+0.340249273855113i
-0.0567001413745553+0.530166818605266i
-0.404590501240775+0.434241566735861i
-0.524968066899607+0.141009343804148i
-0.439057624027803-0.140054906809982i
-0.19090556646617-0.231305784992809i
0.012121017203746-0.118108897351606i
0.0202593924633698+0.136331195303052i
-0.177232535215463+0.325632942615586i
-0.488276261433093+0.26191700790062i
-0.669976979825995-0.0521085296815796i
-0.610914996351821-0.457887757286639i
-0.314888078421707-0.657395438329199i
0.0326912203110141-0.576332685388879i
0.234416266724471-0.331182716644605i
0.20350616695911-0.0620746533292603i
-0.00372606035464216+0.0373297293280565i
-0.193449045759736-0.100962965734299i
-0.181638056838787-0.326252350347821i
0.0784895979560547-0.531799595595699i
0.389919489706846-0.499454167413794i
0.610713504080066-0.169893757482777i
0.610375738631576+0.212013793878556i
0.31202658136426+0.458333368736537i
-0.0499891194301134+0.409941472480469i
-0.202460517295056+0.163281559581768i
-0.132371677077122-0.067652636326193i
0.0608613119260307-0.104862071484346i
0.266879937477058+0.0664541681902335i
0.263622053111222+0.327664938105553i
0.00562868663589577+0.550259359152961i
-0.311873226561939+0.51737915744248i
-0.539248879808413+0.224279620656125i
-0.550152209686594-0.12741449493195i
-0.323091442887403-0.321653216727615i
-0.0609239824510754-0.258950078531942i
0.0617973902429828-0.0423967978653543i
-0.0475068513732394+0.203014432415824i
-0.33915111732199+0.242680582461323i
-0.549355352034911+0.0142434879404702i
-0.558024872889695-0.308362806647163i
-0.32692002147223-0.577085598088612i
0.044073825899532-0.579562653065376i
0.251624950656689-0.362618753128069i
0.258432704464519-0.0501688566438441i
0.0688264202930118+0.102102696434515i
-0.162741555539902-0.00327778098458064i
-0.268964455058956-0.185612971179874i
-0.138039290239105-0.410994906395786i
0.213557756633476-0.446622269289943i
0.449523221255038-0.219315065130673i
0.520588024043379+0.119307404664356i
0.309355718313351+0.405302573372158i
-0.0729396122974707+0.48115211957476i
-0.32905566709306+0.324551666830018i
-0.374051172331534+0.0130844020543997i
-0.194385524178282-0.220614464331168i
0.0489629237970019-0.169389597123592i
0.206439997764554+0.0434482268786801i
0.086324672617297+0.280367020583805i
-0.244849436339544+0.360646421538475i
-0.51216635247039+0.182279710324623i
-0.565489844545337-0.106484607050922i
-0.374168978801024-0.401983358031805i
-0.0250962344811298-0.473266270720548i
0.251370759829957-0.299043070856443i
0.262748251868554-0.0252850437640253i
0.0822786281729828+0.217100627690433i
-0.183276290588246+0.237006416132621i
-0.351935369595853+0.0161680576842575i
-0.290637224600212-0.244675877603824i
-0.0408120232358719-0.359931960978652i
0.223894513132573-0.252344924460659i
0.273685897062095+0.00738209166192376i
0.107766533035878+0.257405378995938i
-0.206765551948509+0.329326789085393i
-0.484078393034873+0.0813093266401735i
-0.478908485856275-0.27223378328008i
-0.187632059340841-0.531313013107056i
0.152783736796121-0.561787193627793i
0.363222889975942-0.278111378089174i
0.379427655031897+0.0644888676653347i
0.122694640792701+0.272102540429926i
-0.132130549259846+0.188470224956917i
-0.177246706185575-0.0635715330298224i
-0.0166542764313544-0.268784577712329i
0.259962482909708-0.298090211882122i
0.437228359143217-0.010801902916743i
0.382056348661674+0.402287487815252i
0.0274961028166393+0.655439048163256i
-0.38711363970475+0.614529570788957i
-0.667655067234669+0.305708134371602i
-0.688180792524981-0.112393639031112i
-0.477801940750784-0.32170139963395i
-0.187701725560743-0.316004197903493i
-0.051193414065677-0.152376420824047i
-0.222471685436729+0.0917935402743245i
-0.45347594289327+0.0695197652571284i
-0.655643864634574-0.248442072967077i
-0.620716159979464-0.619737487797269i
-0.253660437500005-0.883623208236703i
0.204515458391717-0.888691765576575i
0.562221561608959-0.53733697606497i
0.562459708385946-0.111995453455797i
0.304781656249946+0.144812907978804i
0.0705738770992608+0.169614697440375i
-0.0627542434983009-0.0666237621813753i
0.000312308986735234-0.289702739809641i
0.286799979472373-0.277551848713902i
0.509534845078612-0.0477452598967846i
0.454795445512028+0.298710701017491i
0.201296973034774+0.564744350865361i
-0.174416711105208+0.539488518658338i
-0.470497075273606+0.253744226189039i
-0.480226263722171-0.102455711220415i
-0.190108033527871-0.30228889335898i
0.11258891922069-0.232155627200553i
0.274900184738461-0.00207037206703762i
0.175918164772458+0.272630437589572i
-0.178271540599576+0.335176053232633i
-0.408448658428038+0.1889125312334i
-0.454738662048355-0.0716307916775518i
-0.263192185549067-0.369781225065483i
0.0733464609982549-0.372153476742009i
0.253924729192738-0.0961347712388555i
0.186779599206773+0.221571855652084i
-0.100913412679006+0.390048078498056i
-0.438764849533225+0.264315358383891i
-0.628440106266172-0.075071551504188i
-0.541485789453421-0.389866217871327i
-0.189070467316074-0.542515350921321i
0.147629161848588-0.460433708405449i
0.223388891328581-0.171204223021143i
0.0818971062057134+0.0362022026847627i
-0.174444684454769+0.031517926309262i
-0.363504985666242-0.193530221213686i
-0.286385964892917-0.500750795891508i
0.0307325317011732-0.636730407014192i
0.407609613478779-0.556852176557736i
0.616583464647759-0.225631471455105i
0.527102046520264+0.138983413532016i
0.207868450784153+0.311077416909182i
-0.131207923107164+0.261755563003553i
-0.249018839560456+0.0200223232453385i
-0.0792590082744218-0.207596971869416i
0.164904381758841-0.260830584709481i
0.341017605523032-0.0267746106332153i
0.325903987029467+0.31260118733933i
0.0129042656654496+0.514754586057576i
-0.355863208510344+0.492538863730839i
-0.562629051913778+0.174103603414238i
-0.518990053713266-0.200225930603139i
-0.225394965818875-0.376369531125586i
0.0654601019544658-0.30331511750975i
0.144272614095891-0.0510308615710929i
0.0159782089449585+0.203181901230159i
-0.281614381656323+0.268614543043463i
-0.496920821116758+0.0574051136277234i
-0.485193847527303-0.274274739530264i
-0.233716485755667-0.491268954105863i
0.147445397329071-0.49377154720803i
0.313661387600202-0.231802268172927i
0.261768646636515+0.113197407163617i
0.0064592582910202+0.259231137966828i
-0.276182928980447+0.148868727964135i
-0.340114417957359-0.146494434355018i
-0.196307925404669-0.372589815006454i
0.0889621858979732-0.415340835771905i
0.333842838718852-0.259252825596811i
0.379888938904247+0.10812976353248i
0.127529846073212+0.34655132387013i
-0.216298718505816+0.337508088957973i
-0.396261404182817+0.0943844722218805i
-0.367297189010238-0.292479929942362i
-0.0839870358680967-0.452450171217193i
0.243891171374799-0.301733649158517i
0.331495171367787-0.0201414287432791i
0.191673077646411+0.250892063411661i
-0.108237745672694+0.350950600942502i
-0.387838293706585+0.109943920302988i
-0.396804711871585-0.231098801343087i
-0.153095700162547-0.459975030656243i
0.160870879241448-0.460252346969596i
0.402512152890865-0.189091312056111i
0.372879170123582+0.140051040529412i
0.0675400555233798+0.358662710232897i
-0.239119996040977+0.273849055110559i
-0.393310519700759-0.0281626607820326i
-0.299041076911668-0.2938327746347i
-0.0137837684360038-0.39774090187688i
0.221813872428354-0.238473685855884i
0.281432013469981+0.0442302990122031i
0.0880867205780496+0.236555759079721i
-0.237233657248908+0.268213630636157i
-0.438636533722909+0.00384921706115173i
-0.40029552173913-0.353085551317993i
-0.134157264331396-0.522749848162851i
0.193549284267685-0.484869280092361i
0.410155769635227-0.19665246519896i
0.364471415469529+0.15218565940921i
0.0817880936297994+0.286330730156082i
-0.178036677880202+0.189317183202175i
-0.244126339444405-0.0669343343349903i
-0.0624369205709299-0.296681705852738i
0.250074457935814-0.242784689730619i
0.419438212508509+0.0519199776770466i
0.323300468918577+0.384985844792431i
-0.0138102736446155+0.568034606420724i
-0.423400252687121+0.487755070723458i
-0.642158377062241+0.172054905136458i
-0.557738439047742-0.166594093604766i
-0.284265506891709-0.319255963083978i
0.00713169496834437-0.276763149831037i
0.10798634442794-0.0518874252407729i
-0.0933121150472529+0.14873826595059i
-0.382326449956346+0.151025059508781i
-0.553248747437498-0.0877332446297373i
-0.458144162522809-0.472261815839468i
-0.0922174778190799-0.668580217945394i
0.291430038262578-0.579413388350146i
0.48391782164411-0.267608513213584i
0.41606774632217+0.0989974435380278i
0.110790093621908+0.299604722063086i
-0.235866662003463+0.20324648937021i
-0.323048511459661-0.0948729264381832i
-0.109920044165254-0.352690944558728i
0.222673488408697-0.423829203876508i
0.433039528107231-0.203563311939447i
0.421835603060234+0.177609105080522i
0.162555102935031+0.411508903190211i
-0.184696117810837+0.325393209324067i
-0.353039384754774+0.025938664426337i
-0.264814100549761-0.324353274638171i
0.088418686748231-0.459356661286134i
0.400355826963577-0.26292693960021i
0.484889651019099+0.0588031301269966i
0.306498446281769+0.397747876403041i
-0.0703632388646705+0.526211734760182i
-0.34632366157288+0.330991530698029i
-0.389114028654014+0.0261173743381404i
-0.210691899643176-0.197013295504673i
0.0105525814908746-0.200658725417422i
0.153900822658497+0.0666772228235673i
0.05442678997305+0.362462591686552i
-0.319711315069086+0.403253060090725i
-0.64024565348023+0.215404254786968i
-0.732807656954556-0.147031928943i
-0.57008335225654-0.536987434120282i
-0.22031614893625-0.64336924661959i
0.119607361702342-0.479516850712179i
0.227431668701173-0.206273881816437i
0.0206489042537326+0.0322825917215268i
-0.22813368824577+0.00666963969280129i
-0.301530533354972-0.248540760547511i
-0.179722833498519-0.505788712298314i
0.122603589529253-0.60592941359905i
0.456104456485522-0.398757211379257i
0.569961468029165-0.00376294298275548i
0.34327309604102+0.338030403641978i
0.0287979346788237+0.494011416349906i
-0.290281416250753+0.300729956468724i
-0.397567504588552-0.0418414372750079i
-0.193325471766573-0.279314367548868i
0.0813856186173474-0.286563166140851i
0.291794842117974-0.0277219463758123i
0.210332467255026+0.236274720079571i
-0.0668602801073491+0.359671438194999i
-0.384521316536034+0.233447527600853i
-0.502556068437378-0.0982295424131827i
-0.322953017314786-0.420480684468464i
0.041924289292268-0.539585456380388i
0.384183774876507-0.324772713135904i
0.455302441162965+0.0470534187913514i
0.281994692829172+0.319531052429052i
-0.0884679262462479+0.374450892187102i
-0.339957300840945+0.197771146256778i
-0.313207893660011-0.127841365867964i
-0.0871847283034766-0.297883436482897i
0.201942737607362-0.2039483294342i
0.329500488226651+0.0385305069286453i
0.181915727013904+0.347072638120258i
-0.155672684015052+0.428348407349226i
-0.505157230108269+0.237145319851555i
-0.619347561300081-0.099502732383646i
-0.376610217436275-0.427789330009723i
-0.0403006531029937-0.517713197436717i
0.209977371076599-0.326195448746244i
0.252374755420946+0.021998327497962i
0.0604686013644254+0.205233794058697i
-0.24204752901242+0.17999641809904i
-0.42993548399085-0.0978520462244433i
-0.310241025874652-0.451462248708511i
0.0422547662854419-0.519585731200813i
0.35152628578217-0.358559195638981i
0.409721000466964+0.0212777831459333i
0.173686167430796+0.349776344598938i
-0.18364581760543+0.36616857805358i
-0.411803820527849+0.11479266548377i
-0.432475290559246-0.213407418751376i
-0.213599150257218-0.427323506445063i
0.111112826244094-0.42298912213527i
0.310617312718582-0.120497621717127i
0.18895956154592+0.198800351521205i
-0.13085761962852+0.296918164256823i
-0.404207787556382+0.152696125140319i
-0.489109675483154-0.199905749012996i
-0.258865023798347-0.509347466433243i
0.122753994362944-0.527687435126413i
0.403070306774483-0.275668109642733i
0.43209958959296+0.0892210838375649i
0.18931559722769+0.365413444715491i
-0.194654337122752+0.345255234033599i
-0.383335353901235+0.0975262635506723i
-0.261928332659458-0.196095226592411i
-0.00558307758453895-0.349650006721802i
0.265910125889063-0.222514188374381i
0.343076063324181+0.1292198914529i
0.132446860176409+0.419737415323393i
-0.21623331365526+0.444229750794919i
-0.502124089736974+0.232477068614372i
-0.534186176546736-0.149996821635713i
-0.254379500665883-0.429156307694197i
0.0544234634466631-0.43706748950318i
0.253510596746255-0.198368168377158i
0.212288948929622+0.130859885312284i
-0.065055427314449+0.248573017440921i
-0.30191159953136+0.107785053032418i
-0.388508441464206-0.177390857906411i
-0.212513798724972-0.447872329907091i
0.080885385226189-0.480238981514617i
0.326237600254769-0.254622888888332i
0.374571527429149+0.107320093844639i
0.177048513439678+0.349401293434013i
-0.155494873156477+0.311931208375397i
-0.42139239733534+0.0867836382461932i
-0.368905314593602-0.221723481680116i
-0.125469181977991-0.368768989482346i
0.117147127906334-0.284510477904887i
0.18003770345326-0.0212249653849606i
-0.0181823002331743+0.245933206893753i
-0.29977606221498+0.228271524502507i
-0.543320448638415-0.0222684657649616i
-0.563085681003563-0.345691217127131i
-0.312847357474254-0.622200617793088i
0.0275055548872598-0.655348029949154i
0.293647043833908-0.42328824345592i
0.326219833122865-0.132183319722737i
0.143100294049893+0.0704307096616855i
-0.101187430535547+0.00697945413504929i
-0.155378028416152-0.214853423401367i
-0.0180865910036568-0.417012201156072i
0.271774131000102-0.446825889412897i
0.561271166913912-0.123648424267665i
0.549649042462162+0.243049404079942i
0.315047015489998+0.53030776557472i
-0.0643473801277404+0.603780608449096i
-0.410205833752013+0.394599005508006i
-0.469539668750924+0.125341325579371i
-0.280847464903904-0.143521268823939i
-0.0222353025980357-0.134550076038688i
0.126714747867474+0.0786222037736103i
-0.0230209837517056+0.278115705135308i
-0.342677393634106+0.344451558255967i
-0.591808004081953+0.126108454080463i
-0.67982596266451-0.23048895502279i
-0.427521593818109-0.509782787037555i
-0.0129620802573862-0.573335683588837i
0.284923315127841-0.38036795347385i
0.354463216401933-0.0465643590176384i
0.162826592796545+0.196685318243738i
-0.135605662608957+0.214313629726419i
-0.309959025746716-0.0199495647076848i
-0.183937959096616-0.290529648216658i
0.0775687836539986-0.364128200423515i
0.310386428697346-0.214218934927018i
0.318977531954183+0.0753253151990806i
0.0854097020397778+0.34676535769103i
-0.232490463504116+0.337582846596674i
-0.512338116943533+0.0776196219205011i
-0.468084801246028-0.260715009722708i
-0.227533158248734-0.546642376833295i
0.0959298182407546-0.529618675147073i
0.326354582327306-0.28422318522805i
0.243254332712895-0.00837152678807734i
0.0377912631590536+0.122171056388903i
-0.179339031125155+0.0111139532575635i
-0.198063077452305-0.25647420628283i
0.0279313809268705-0.493004219458994i
0.356497222263161-0.469244098856962i
0.584084832529893-0.162316834564662i
0.528915164020644+0.252241697818067i
0.22856843035642+0.531747882752571i
-0.203262586741268+0.515396444535546i
-0.42747057258427+0.261244317561033i
-0.36902709706813-0.072730538012549i
-0.20080961092843-0.250442096498913i
0.0381081738595107-0.15563563718498i
0.111142660003331+0.10135253416394i
-0.129747844469538+0.297800508190601i
-0.450839786595208+0.261206218264229i
-0.630645128432736+0.0042858161458115i
-0.600261209516557-0.398287962406457i
-0.327636974486195-0.672461935414308i
0.0792066343541029-0.622158305255108i
0.332113447243866-0.356885100001994i
0.326924326465825-0.0212851956086571i
0.13893645308606+0.176487333702409i
-0.133246596871782+0.119642612397219i
-0.256181208572814-0.0958416639855107i
-0.109850888465349-0.311951737312349i
0.176551877765306-0.319887110347835i
0.38755655788355-0.0699963695897369i
0.366604279577319+0.286624082210861i
0.0854044130098334+0.540397538702322i
-0.293447520065776+0.478472384870494i
-0.526961611270087+0.205571817333356i
-0.555646015233169-0.124329862161105i
-0.292736078337598-0.367050090882502i
0.000843230252602912-0.346917641279626i
0.0816577702966312-0.136079062257329i
0.0283235882367807+0.110999826167989i
-0.219617522545301+0.113151267518579i
-0.397186611841953-0.115604375162167i
-0.377219902397228-0.430051279115014i
-0.103794798091392-0.65007588505014i
0.32026748534436-0.564662720860258i
0.543978955664222-0.349015464654846i
0.542032933562599+0.0127384407136852i
0.280411074476048+0.299050062318473i
-0.0199563962999176+0.211773694803036i
-0.136068824893602+0.031713590279448i
-0.0531767880647754-0.153387039535014i
0.148746288649187-0.265384512007866i
0.349722805453544-0.0653767478138702i
0.393614105547809+0.250983626400671i
0.112287748434505+0.470310709246474i
-0.259461291053877+0.475726074701065i
-0.53577314671051+0.175068340276376i
-0.543740298186505-0.183215690711248i
-0.300739600407216-0.383576415803179i
0.00475223774106787-0.419950675287516i
0.222842848655541-0.208354422225378i
0.146946926955766+0.0786760135877613i
-0.107129401812829+0.178106216670541i
-0.330764828667731+0.0401268127960255i
-0.381691693409776-0.256507693390416i
-0.206838722294793-0.447054520589639i
0.143736340753578-0.463761990783052i
0.415251763429743-0.235410705286576i
0.39328535027872+0.134459895912232i
0.148127133637756+0.361642029580798i
-0.224110579583756+0.377507641659632i
-0.469803941927021+0.146597922986634i
-0.385237884627115-0.162381812150745i
-0.173903053135975-0.288459448346551i
0.0566237415448997-0.215098992152035i
0.119226155962679+0.000748609929849089i
-0.101007532497581+0.221917071721284i
-0.35982863478723+0.224257575175185i
-0.576833939279082-0.03721810651513i
-0.538753307085366-0.429568521181722i
-0.211628946577621-0.647005727031868i
0.178756163227569-0.568706356304338i
0.407143814706596-0.3206565985728i
0.387893615238884+0.00327906363391617i
0.171861186344273+0.183668035711069i
-0.0687313658037891+0.118677707311609i
-0.101283956389908-0.0930848733269769i
0.0343724589021156-0.283568145347093i
0.335360378508072-0.254022686976067i
0.526014353347194+0.029957284581285i
0.411316674292062+0.353723233139765i
0.0788961087782101+0.559726300814453i
-0.275859092971089+0.544703359783108i
-0.475071817151941+0.262009854528588i
-0.495464734850039-0.0587313653388557i
-0.232422192376025-0.27247565182066i
0.0217343263140751-0.263859515603103i
0.0904391153520069-0.0613032824160059i
-0.00629817192464106+0.145371852411868i
-0.26497338987002+0.14716537851843i
-0.442775679928481-0.136842346900158i
-0.352918805598851-0.438846223456355i
-0.0845679343626761-0.586689333012467i
0.236653171414869-0.531954711886883i
0.455538048459944-0.256366895040231i
0.393455070618225+0.0923803191681368i
0.166117681316939+0.300463411794007i
-0.136415052871921+0.245637482505013i
-0.285038159901285+0.0355258869030173i
-0.194871625820171-0.196799993939485i
0.0243029455526486-0.267607580554256i
0.207470726119204-0.0922458993221606i
0.148741577187501+0.167938197664063i
-0.0656923729937356+0.325897183658814i
-0.364540928183331+0.244673268691049i
-0.592265087335582+0.0033414092268119i
-0.505700423358686-0.309787431873264i
-0.242611823260822-0.516912151850448i
-0.00540145814175085-0.448899942182593i
0.162010199300638-0.226532650074182i
0.113256879435997+0.00691888696477016i
-0.0763303906644778+0.0799217200612156i
-0.237792704372089-0.0750792947170275i
-0.256305135036513-0.279719165989574i
-0.0814265862379047-0.396633443356078i
0.222490977899576-0.366168170955063i
0.419069971523159-0.13929929646889i
0.355709834083703+0.194729518645008i
0.10589729141179+0.36350059503588i
-0.207291218727249+0.281224843178524i
-0.347205448127424+0.0701680990503326i
-0.289944934937404-0.166745275114336i
-0.0354277049310863-0.257963450993827i
0.190102979204316-0.133328222780595i
0.239220209365+0.105453144653587i
0.103316337882083+0.292456202473259i
-0.215526292843692+0.274574204900373i
-0.366789631252425+0.0445891422572024i
-0.330013982104446-0.236970824875347i
-0.0663114349418721-0.393356955426759i
0.212811833713639-0.336067460769129i
0.310104226566761-0.0830356846850317i
0.295807713696613+0.185701165144204i
0.0233240176945144+0.29047078473319i
-0.224249732567789+0.188448683614441i
-0.286620146781379-0.0472810523062904i
-0.163712700127798-0.245147726775733i
0.106808652152563-0.284743258180942i
0.247802071231361-0.0992318295599903i
0.215504466396469+0.186576411178055i
-0.0171128908745695+0.317260992424464i
-0.32525202251361+0.256875808089367i
-0.470416721379152-0.0103172994802859i
-0.387110670479428-0.294604611121285i
-0.16302087647138-0.398064951754887i
0.0403680064873881-0.326435407829456i
0.140832888652723-0.095721886060874i
-0.0100436570786979+0.0722335000004117i
-0.254612638139733+0.0800777082631587i
-0.375416323791352-0.104502627323927i
-0.338089355248144-0.382787740106978i
-0.0911270621583797-0.579214431020828i
0.1751678864736-0.55428084510999i
0.339893627969977-0.284979526855237i
0.340679257063181-0.00885644580737511i
0.122066533294987+0.133650800600263i
-0.111786135480631+0.0742713805157831i
-0.176174314553256-0.0970694711681101i
-0.0644151166087281-0.246629700196079i
0.167472805637267-0.246680535070969i
0.356461237102-0.0512269242428372i
0.309408919107532+0.214434887226988i
0.0508783578840399+0.431127176865551i
-0.251996144796518+0.412136640306632i
-0.441906820797057+0.186767923024029i
-0.432868266640453-0.119727849176867i
-0.20629677858434-0.302565858913258i
0.0269056828187959-0.167109561886062i
0.0435685047784217+0.028337041914061i
-0.0493197912062457+0.182927052426577i
-0.251942699967823+0.220362327676705i
-0.465829028594684-0.0281584213202065i
-0.430610167238437-0.321853996414656i
-0.204552772868342-0.472494049107626i
0.0991507907500851-0.431602454956756i
0.291847786151527-0.211514826096237i
0.253505754695364+0.0341590579008524i
0.0575308974319467+0.206715135753314i
-0.166736632098631+0.157946312103143i
-0.264333256058185-0.0558978792222951i
-0.217616560591201-0.228277691407798i
-0.00456299335924705-0.302394027836137i
0.197586957479357-0.144754964416258i
0.259185468233666+0.0850104540460353i
0.0904861440755005+0.24151985829449i
-0.216022835236931+0.236003164610387i
-0.355219001450214-0.0186980229772759i
-0.317610945160644-0.277244266696507i
-0.103520651072736-0.449722022433707i
0.143737082552992-0.419413873807033i
0.289848528060007-0.178841207080317i
0.215817682918207+0.0606030023776831i
-0.00757162942938681+0.133092138514723i
-0.173111584819335-0.00370154571849463i
-0.233198460679548-0.2017724903134i
-0.0594758908382768-0.310332567170885i
0.176495306305845-0.294581129028825i
0.285424346809602-0.132194860077175i
0.264064737560097+0.154375147364737i
0.0444217755790386+0.299325724380627i
-0.256602863983524+0.209321427958391i
-0.402645962777199+0.00609602995517001i
-0.311701911852213-0.228418691532344i
-0.126005100371348-0.310280306394778i
0.0949719724161086-0.229186624063727i
0.174235533870061-0.0488648755492945i
0.0073962095934668+0.141156990718366i
-0.200078872187643+0.143690839258456i
-0.373274293636599-0.0524849857166569i
-0.329932468119259-0.309059163014028i
-0.0853036700916422-0.415306974315299i
0.157644183866361-0.345223581075307i
0.286911249366445-0.109768332535355i
0.198192252506942+0.159420500792859i
-0.047613022415472+0.230068728034246i
-0.26533438224149+0.140107290733292i
-0.306207121595037-0.052563208562457i
-0.203722771589821-0.267593278766668i
0.00842974507419068-0.316029862653922i
0.181747227707413-0.152460750555324i
0.166818530339446+0.0479568822963163i
0.0103326430326103+0.196939626166506i
-0.201945374221369+0.207169876116164i
-0.315458994387758+0.000258012320708578i
-0.240747968926051-0.223783639556383i
-0.00121521861083032-0.318377273711382i
0.20452149880917-0.252733195970749i
0.271742831316068+0.0139805014392502i
0.175632520669663+0.254978085729876i
-0.0757662208760867+0.286552248583411i
-0.274907638041044+0.148574260186945i
-0.317291968338579-0.0959336742674158i
-0.15732308861482-0.24840314100207i
0.0456406976815442-0.229964679604693i
0.144779944664677-0.105069659566622i
0.0843989257645286+0.0942700368585196i
-0.12351919105878+0.153441707804135i
-0.274285121996943+0.0133231067850553i
-0.337258986173179-0.226584165484685i
-0.21358428385941-0.460606075931718i
0.0303503657424656-0.512991260604422i
0.250323462343348-0.359446879660125i
0.349530994336801-0.112957930685325i
0.192397829355425+0.0544729528801819i
-0.00197306150519544+0.0712077392890378i
-0.124634380185739-0.0427232815221722i
-0.0934717291685804-0.263551942687051i
0.0857642264527652-0.357649211167766i
0.281866061960962-0.170888564191822i
0.368888090331685+0.0799121372336293i
0.213731781122405+0.295747072615549i
-0.0168054169224052+0.364068460374323i
-0.27397697729412+0.202812764485595i
-0.360243594272798-0.0203685162162947i
-0.198485527919806-0.210286610382514i
-0.0377618926145379-0.232374343221231i
0.0763289881560244-0.0674857154963018i
0.0560094562725058+0.158405647003593i
-0.148652412352238+0.280951927443691i
-0.392224358236437+0.118324375953264i
-0.465796558154177-0.111824650326805i
-0.367825485528225-0.31231535993506i
-0.145401431503276-0.422657344782955i
0.0627894335183063-0.291040319351392i
0.0991106105073192-0.0977195603091272i
-0.0136179846215795+0.0729296969587782i
-0.213748010511805+0.0853683759483186i
-0.359377751111572-0.0976313090891144i
-0.328188362957781-0.319212479985133i
-0.12721902496274-0.450475307588703i
0.100310019799534-0.379516945207913i
0.272931762404559-0.173394013564966i
0.249454215376111+0.0223096951449753i
0.0503871334913149+0.113285345495315i
-0.086406380201362+0.0230827284789247i
-0.103736789387891-0.1417192669965i
0.00761655430234747-0.242914256133894i
0.219593778306033-0.224532702321688i
0.352824495302249-0.079738476423834i
0.340954135536599+0.159057520657705i
0.154462125393475+0.338506472992546i
-0.0991070856983173+0.285217487495686i
-0.233910451400776+0.135659064052377i
-0.211005981729051-0.0549929431808685i
-0.0283487057355481-0.15457189492322i
0.143667537706384-0.06754221767455i
0.153435845417952+0.0893753284898569i
-0.0271984425416098+0.211834778893832i
-0.211802341596071+0.180920359240204i
-0.354225267833919+0.010340124670482i
-0.344366843329873-0.191002811242397i
-0.124215603089788-0.338455674765852i
0.0598078764223543-0.315459099363844i
0.135646222766455-0.127928271009677i
0.0767579308016193-0.000904017697031469i
-0.0937077684180371+0.0611181621622364i
-0.26199729891261-0.00294095122178624i
-0.249359205360479-0.191864535064589i
-0.113055676994556-0.328037778762621i
0.0762907302255261-0.365194831715592i
0.235097653025117-0.230183377914238i
0.206702173529526-0.0459297275439261i
0.0460802708560959+0.115334607279848i
-0.14009594158871+0.078751052479681i
-0.20597212164432-0.131774029799748i
-0.150445780861441-0.246347183275512i
0.0420407204407963-0.326692537869444i
0.226671565706703-0.218480552210604i
0.231539761977118+0.00153536283920087i
0.13963328358152+0.162545243271789i
-0.0590790662115643+0.238717734427439i
-0.235134006527862+0.121278909979436i
-0.257917504872479-0.0374517832088402i
-0.139730729580553-0.144776718452809i
0.0022469989620094-0.114989554013289i
0.0743307829807669+0.0387077760910229i
0.0274541599578716+0.220039614253313i
-0.156633023207841+0.260095150369038i
-0.323547765306967+0.129238348640933i
-0.392271290127955-0.0418720602205655i
-0.308665538446397-0.278331908002535i
-0.107443127212192-0.338164936993121i
0.100988336558446-0.247468132736055i
0.164079563808223-0.100547757257017i
0.0395300393609183+0.057199964940222i
-0.0772163421159573+0.0458911094136578i
-0.139381822858333-0.0790620563970079i
-0.0836688293658572-0.222623972618533i
0.093423034330715-0.236642713164224i
0.253383774076665-0.165950690281634i
0.291230464243452+0.00975253801642764i
0.185046416123506+0.266270308708305i
0.00648198502953104+0.303047528270295i
-0.184064937510441+0.145943689434875i
-0.244700894539546-0.0195095484539363i
-0.150731044030415-0.165257044430534i
0.0045909323115483-0.197381428351106i
0.123830595120258-0.0793003841883695i
0.0870590586840761+0.0489581235260719i
-0.0755721200064162+0.113799814247244i
-0.193178269909503+0.0388927874346186i
-0.247190166923784-0.190629263740666i
-0.177863766807898-0.340790877237957i
0.0309702541260615-0.367126876612102i
0.215981960580604-0.260486401409742i
0.289757921275893-0.0359304526356463i
0.147636739438388+0.100281187316818i
-0.0521638995081371+0.14586075155525i
-0.189243089044013+0.0473230586833827i
-0.222518561487248-0.0900544896782932i
-0.0836522036889189-0.174288861742016i
0.038737369945279-0.154589136951237i
0.0673268594248207-0.0359899347456015i
-0.0238346693432992+0.0604941168200697i
-0.191149775685609+0.135679255257563i
-0.331686265971653+0.0425068417918778i
-0.35963775817831-0.156344004149074i
-0.241358419070906-0.319776702439926i
-0.0504831902848826-0.335397703148825i
0.149564282478414-0.267083280831577i
0.151423851105759-0.116925918110163i
0.00191752133142727+0.0235590003201159i
-0.134976341635205-0.04125775917981i
-0.206025103931741-0.0969271719942954i
-0.0955758626510155-0.196203924959071i
0.0708749398046791-0.234861329644705i
0.210714869610979-0.100971856518815i
0.225790020685229+0.0734875837398754i
0.0761037424000647+0.218671959164204i
-0.0981693287546244+0.217475004356986i
-0.235522377586425+0.125647733048743i
-0.2099357387266-0.0262571776130516i
-0.103515328947765-0.127194467140045i
0.0203894139907165-0.097301330081595i
0.0992190550075798-0.0218711543846907i
0.040212999533374+0.0878701249841567i
-0.0863463203568163+0.158155833197706i
-0.215191399025656+0.0660206503664949i
-0.210097766539777-0.0756354028189607i
-0.107501857909574-0.167942863924365i
0.0211865887068978-0.216034344542899i
0.170624535799457-0.088588823481553i
0.173001401271945+0.0673415245906323i
0.0144361541796445+0.158866355037538i
-0.165905607420896+0.169370219312691i
-0.254232327589166-0.00335387732089525i
-0.20012236187858-0.142837711469791i
-0.0963422743950578-0.253710866267844i
0.0235378294461633-0.229257519669249i
0.0587970564722689-0.0735575538379418i
-0.0174902353084965-0.0118356554842057i
-0.151472971564017-0.00392776548446859i
-0.234832297727726-0.113963853669178i
-0.209780751569157-0.268481562751069i
-0.107422304170497-0.392894725134474i
0.0828258031678283-0.373447084761627i
0.210201107216903-0.221369606062214i
0.197507255455515-0.0849438436056832i
0.119074581321874-0.0107437699936283i
0.00396999174333537+0.0128526575940298i
-0.086270299391692-0.036212460871227i
-0.010912160407733-0.166913664099115i
0.100732845372725-0.150909242344803i
0.150877514892121-0.0385462194811126i
0.144046484882994+0.0861900122739292i
0.0523174952950165+0.188308279997747i
-0.116169290199926+0.204730587365611i
-0.288402321454528+0.124143893337834i
-0.334414442272431-0.0248055817279987i
-0.242293194033773-0.108558755613462i
-0.119219334550136-0.100969946421597i
-0.11709637531997-0.0246923149023986i
-0.147343909884936+0.0602552667557532i
-0.238887759376395+0.0709849174356949i
-0.356922050836218-0.0677279532536525i
-0.347723169449705-0.242762955252974i
-0.250222618970972-0.355917581795924i
-0.0656653698215008-0.298575759752133i
0.0629878914810612-0.21072379119173i
0.0835677303075043-0.122013725051626i
0.0279265776233506+0.0299168860451165i
-0.0964700536111416-0.0356323792999135i
-0.109952108130234-0.116601152098824i
-0.0137313237411076-0.198657711860133i
0.0892423283380367-0.229915056651627i
0.203298236195536-0.101509885060498i
0.235117484729844+0.0206193164596135i
0.109552944118178+0.130613512926247i
-0.0731553665570481+0.161674632493692i
-0.196554873063967+0.0999046207803472i
-0.195835038335425-0.0628627814504009i
-0.0931685446877529-0.147183578967889i
0.0318920297037327-0.117416501377411i
0.0964543992829253-0.0419009211506381i
0.0421202417878484+0.072045436425559i
-0.0889368194048788+0.0790239321547632i
-0.207026173691006+0.00237054632043308i
-0.194726585065773-0.140487774044847i
-0.10409917303002-0.245125627862719i
0.00830037572873918-0.238674191104941i
0.132005312832932-0.198573008354513i
0.149320063933645-0.0859797326224603i
0.0384254217139113+0.013469746613253i
-0.0932415372506681+0.034425761290756i
-0.14448593570179-0.0711183884882178i
-0.107704499498322-0.192954213456045i
0.00698673804778833-0.199141459829634i
0.0753390562569477-0.148203369841825i
0.0372645705128065-0.0490924608609087i
-0.0277276636532921+0.00251411445894135i
-0.157585936025913+0.0272284999044804i
-0.269682976188084-0.0418173857721162i
-0.244996829818303-0.202032366073491i
-0.150056041521011-0.283586999866353i
-0.0610170511029575-0.285137499241482i
0.0335274727784071-0.198223241860191i
0.0303086627546107-0.0982301312835941i
-0.0748318110087978-0.073852994985301i
-0.113230757421466-0.112020493717989i
-0.102042824779775-0.178542176300336i
-0.012121921271422-0.214385536586858i
0.128604103241035-0.171187454937304i
0.193707403524471-0.0924170988173128i
0.144120626250395+0.0354305936759619i
0.00868309531725948+0.173022805725244i
-0.106210726672132+0.16348545039499i
-0.165842936734668+0.100591125914012i
-0.199245353278015+0.00707980827132501i
-0.168656745079494-0.0638227299378648i
-0.0825057085314039-0.0386496261360582i
-0.063666988700208+0.0352377516735921i
-0.131850647222434+0.120310737308959i
-0.219925455220024+0.0599176576058849i
-0.295855264197835-0.0424541525518381i
-0.275941948137727-0.198994600613355i
-0.156348503978897-0.342286876171369i
-0.00984909438056122-0.29128829761024i
0.0620948691126707-0.228611354161449i
0.0879322021002435-0.133737420666178i
0.0806677375245679-0.0479197278909703i
0.0217818708979726-0.0525618735637539i
0.019048566714983-0.099749444787627i
0.023042984423844-0.180492166089187i
0.108417075752681-0.179895120437031i
0.161008724755234-0.0872896149263988i
0.112857673647596+0.0428437931152902i
0.0650000856501302+0.12581059452579i
-0.0660877655396387+0.117827631613294i
-0.158086686249451+0.0120117130452444i
-0.172567313311083-0.120851729312373i
-0.153740822890542-0.156112627161707i
-0.0581128891987093-0.185193406589796i
0.0123365473848473-0.139453602996434i
-0.00545684729455535-0.0923082280860297i
-0.0600886577627059-0.133571031446852i
-0.119346481990017-0.172310993575207i
-0.0768672838069017-0.265832052328197i
0.00536310867665039-0.276514487356727i
0.0698193269722742-0.262618586464604i
0.166776726551079-0.16928019920329i
0.160640381301299-0.00988581746944786i
0.0635114133806177+0.0254296240012012i
-0.00415958356476161+0.0299115476564465i
-0.0948541345356312-0.00757487713627225i
-0.132648863250862-0.0372538485831376i
-0.0738645757518199-0.0485259349411284i
-0.0318432475112694-0.0152039376229998i
-0.0587117358433117+0.0482461861269612i
-0.16943268064282+0.0601687274427068i
-0.274279438633752+0.0474520809770271i
-0.340219230923718-0.0663539073813666i
-0.323181401822711-0.197800081606224i
-0.246333651302711-0.257159272970082i
-0.10849706459112-0.290927657456946i
0.000506356841993469-0.257727415146684i
-0.0199642668784438-0.202719775268923i
-0.0425735321007954-0.202203014051304i
-0.0675796202054466-0.219264856795369i
0.0110885820961878-0.233185985321211i
0.119175900558632-0.257503043183823i
0.199934569820688-0.222999542236726i
0.26394885452317-0.115924507376388i
0.245583032055986+0.0230104152994927i
0.19411401923993+0.161392527712845i
0.101164242094979+0.195789422083784i
0.0458913809481846+0.139449574908348i
0.0104662890804722+0.0903845098114532i
0.0267340084375988+0.0904869509714198i
0.0342086818047911+0.10402071521383i
-0.017260197014185+0.098253782594197i
-0.0931927102317977+0.135876433615471i
-0.201117318655245+0.125951485223244i
-0.260695479300857+0.0452585560390038i
-0.258323983474136-0.0570626283978396i
-0.210557607468963-0.165065609010668i
-0.136907864215487-0.196611396096882i
-0.0874205876979342-0.173826787208547i
-0.0654830150804327-0.159593536652447i
-0.0569874219895004-0.184414565605568i
-0.0919267947391408-0.193450436978237i
-0.0402624762224029-0.248343159198852i
0.0266397166588304-0.291583815693597i
0.101988596117584-0.259257474288693i
0.167279295918008-0.215594512073481i
0.17819442015129-0.131093476167599i
0.148040442051058-0.0783341391302644i
0.0625647723800462-0.0511913257842487i
0.0586951962600452-0.0830004552140458i
0.0324145893225987-0.128037170641217i
0.0535906966987289-0.113008935477436i
0.089645520077149-0.0805382497344282i
0.0814865405692158-0.00822241076369241i
0.0281391733190542+0.0471674057016403i
-0.0747411074423907+0.0788356618934005i
-0.108306959769148+0.0381255700811837i
-0.131125745635068-0.0566491940591248i
-0.0961629042740804-0.0904574460638317i
-0.0798572696182403-0.113283971267123i
-0.0520617501399426-0.0281897820119581i
-0.0636123760933008+0.035190767461775i
-0.158108752881186-0.000520593281344084i
-0.170784115979336-0.015312750452739i
-0.179041584648911-0.09830478372711i
-0.118897486654468-0.128124439578575i
-0.0621360961634956-0.119696108534737i
-0.040462480174552-0.109014434151551i
-0.00599364956469414-0.0834543816907183i
-0.0218278120526271-0.0419303879350087i
-0.0514963908462071-0.0120301867462628i
-0.0830682938766404-0.0336707034982573i
-0.0910190798517507-0.0717282495305855i
-0.0799501357689039-0.113959209171463i
-0.0120529941919754-0.068949808769819i
0.0296628373965905-0.0407726647977928i
0.00424995132772038-0.0362805671003284i
-0.0208869894041122-0.041475211890321i
-0.0467126659228358-0.0550803706452834i
-0.0646727802274886-0.0781687111704257i
-0.0300802388663584-0.105127602071622i
0.0361076608244237-0.0992420395049387i
0.0601714753745817-0.0977448116192093i
0.0933081611433055-0.0552471690690159i
0.0659163384322289-0.069291095792029i
0.00708560505664456-0.0665006895481437i
0.0306299457216132-0.0651491617485217i
0.0903100711482335-0.0694030304519808i
0.119039138733595-0.0397440135148713i
0.102133236860834-0.0103234102002301i
0.107761295372809+0.0367707422740753i
0.0437200938379015+0.0467675938876362i
-0.0480265428220098+0.0754660792563907i
-0.0772880194976556+0.0176799186803706i
-0.123042118632363-0.0248047377753446i
-0.102246424138955-0.0253550960177559i
-0.0664685554698692-0.0817926831277768i
-0.0970114521123585-0.0734998113802955i
-0.0902489369242885-0.09000144351609i
-0.144503930736296-0.118036462595756i
-0.193810555301401-0.107930732917835i
-0.15838333059206-0.196981704090583i
-0.125176425171217-0.241922516370874i
-0.0610467672031479-0.251014525534174i
0.00644528709859171-0.280870042811795i
0.0424019240859382-0.185076335709903i
0.0494041290584133-0.135539758848189i
0.0558569848053646-0.128283059888732i
0.0193177040285555-0.120062094390274i
0.0302782477351326-0.127540298732778i
0.0820617177082732-0.0957350153137367i
0.0884879713403976-0.0486869116433897i
0.0560076007384648+0.02262526106688i
0.00113703266990371+0.0462230266397838i
-0.0401543347914008+0.0638860575130762i
-0.0655288222620934+0.0761221557499419i
-0.0940544089198765+0.0358589284286805i
-0.110382632353817+0.0219602785114977i
-0.0951828187816083+0.0194112897012019i
-0.135080085536751-0.0140964660066796i
-0.0886372028143794-0.0169659812579699i
-0.0728735877027324+0.0174283918758731i
-0.0815074423614372-0.0254837887148234i
-0.0568361163181518-0.0902795505085968i
-0.082800543730469-0.0676695637776502i
-0.0527585638343563-0.0508511576289817i
-0.0583194005763352-0.0408523036381521i
-0.0154084115296528-0.00803871861715138i
-0.0194922776982701+0.00956993293118833i
-0.0322325332224127+0.0217228373567191i
-0.0026636779500696-0.0199019423995548i
-0.0593584615435577-0.0192237422452802i
-0.0547621111277288-0.0222879029856868i
-0.0453701336947701-0.062636021837442i
-0.0532870347062035-0.0488504254172792i
-0.0511272013825929-0.0621989752388468i
-0.076980682531375-0.067541538740126i
-0.0525417971664341-0.1291096637008i
-0.0405559528842216-0.145328895912325i
-0.0558807749526979-0.158655409241878i
-0.00555898632290678-0.194722426402541i
0.0436536526538386-0.140452406235503i
0.0560766263348125-0.126342561231803i
0.068906089911513-0.0958930508477742i
0.0604067690173676-0.128103688857377i
0.0298697553704193-0.111188336706679i
0.0501658926089177-0.0753098565741147i
0.058635593614694-0.0829477076059117i
0.0516569396494087-0.0318477849086067i
0.0538596251769334-0.0022639869172507i
0.0224035051114397+0.0321057151277585i
-0.0185257786958266+0.0294122041930461i
-0.0634843775200567+0.0162046378293061i
-0.0746056755900329+0.0321962336120168i
-0.108774359107781+0.0449462843964699i
-0.106522747617612-0.00142584613442799i
-0.11439183071982-0.0174783495065542i
-0.162517963564759-0.0192419901574927i
-0.171349089115583-0.0383196567041324i
-0.22824979654312-0.0355567439669437i
-0.227495031219019-0.0743083314791259i
-0.196774392889901-0.0663949739308993i
-0.195596390751149-0.0805823428514948i
-0.195465476783948-0.143142780569573i
-0.207903164737128-0.173194591412116i
-0.160901480778501-0.202633365939866i
-0.139309445792245-0.202257786982135i
-0.108441320528915-0.225465461343536i
-0.0207741671051906-0.234829631875985i
0.0436356574835649-0.195616592360488i
0.104793480233662-0.186922109188041i
0.136544366972205-0.175963532883114i
0.144912570042005-0.141579368566601i
0.142910924610306-0.0751739857110012i
0.204415075192042-0.0105451931225289i
0.201239025924793+0.0541232484634952i
0.104098292579342+0.130342951644463i
0.0888568234178766+0.154629246239705i
0.0320284513675397+0.202716530032509i
-0.0350160315488219+0.200917247798122i
-0.0812859162544723+0.14385777563361i
-0.137273654598505+0.147390290537596i
-0.159189776326971+0.106827269281901i
-0.176372189820481+0.0664071915736915i
-0.201756357518498+0.00198475595958079i
-0.241203097240833-0.0474080604003554i
-0.240510295351078-0.0911627121600077i
-0.201749381791305-0.19795518419212i
-0.170118574377091-0.228050778370792i
-0.099743360957407-0.238993316942373i
-0.0328643658291793-0.254073562825704i
-0.026115709399738-0.279594916513998i
-0.000555439726062482-0.288624360405441i
0.043999165518113-0.262628777444472i
0.0666289854819948-0.221205597145937i
0.0907013509839251-0.139438325544i
0.127581639336057-0.126425410716772i
0.0989154235607717-0.101409940397901i
0.0366844995992938-0.0470129014991105i
0.0267023832326668-0.0360531913774747i
-0.0199855228267278-0.0207023183244327i
-0.0473411846631417-0.0567560535408388i
-0.0145508136362931-0.0653406467051283i
-0.0205898987694821-0.0521754543557028i
-0.0214788869861774-0.0462615349884222i
-0.0425840498224435+0.0180175101419158i
-0.0839906721437254-0.00987752244524349i
-0.108678198359451-0.0248758634379798i
-0.163374955341827-0.0247127168773175i
-0.114263150215363-0.0787158339313802i
-0.0493127524425327-0.0406573018580373i
-0.073207785693139-0.0218321426176977i
-0.0611994073438425+0.00177458850764591i
-0.108599842154871+0.0208961731591498i
-0.180763576435729+0.0327158760120255i
-0.182607082350043+0.00422970124089906i
-0.179592833109845-0.0984187755918717i
-0.175662333875382-0.099642436079174i
-0.12912364824342-0.110079529714321i
-0.115467524621299-0.112544319431455i
-0.144505103982925-0.0928605860828195i
-0.151529739005763-0.124911874785449i
-0.131095670682924-0.113722343316874i
-0.0897058422660243-0.164457707114434i
-0.0532394557689509-0.208714092641136i
0.0167143398814726-0.187514392588908i
0.03127492178737-0.147511007762548i
0.0334786636235663-0.0821538067444284i
0.0568760724162326-0.0843313627717811i
0.0440679828300302-0.0613762566885113i
0.0454346653419491-0.0625393607373391i
0.0666933728773731-0.0799471604446557i
0.0893939840678383-0.0647808545402517i
0.0806043059317602-0.0468020478941956i
0.0804865934802785+0.0240876938450065i
0.0266506126812209+0.0790154913319191i
-0.0307185565123843+0.0636308679423626i
-0.0489756778397324+0.0100247249605671i
-0.0673281900248166-0.0265661250081646i
-0.0133583734454723-0.0766751694602567i
-0.0215988398076753-0.051315256372196i
-0.0425280899380079-0.00557321981516466i
-0.0962721525563994+0.0217956506604759i
-0.166491236128483+0.0238999451667694i
-0.175120573897873-0.0645415624883544i
-0.196992473438532-0.116111256806954i
-0.165732964974701-0.195922814974982i
-0.139502214206151-0.224827065115745i
-0.094166419046598-0.200001499828155i
-0.0978363855067598-0.182964421215867i
-0.105993562650282-0.1638452968754i
-0.116974544676525-0.25347528764393i
-0.122208228184176-0.307200894612453i
-0.048979297667166-0.303264420393357i
0.0319706796479714-0.312606047041558i
0.127982564990152-0.249157978056612i
0.166481354671226-0.108554097207746i
0.111612650129442-0.0683414341304205i
0.0753512911709581-0.0281291549583577i
0.0685333969692778+0.0438578538368817i
0.0220827587466479-0.0114708179856557i
0.0277490170762379-0.00796063201006944i
0.0233554117055906+0.0542873068342001i
-0.00660786211722082+0.137524838807857i
-0.0792615191179756+0.184681881631057i
-0.202094828441002+0.129569981372908i
-0.304463539749428+0.0720092965364702i
-0.353832891596338-0.017928335909995i
-0.291443694731375-0.122909879010761i
-0.214514681252989-0.18173268582457i
-0.143188462464884-0.199621484892891i
-0.0926510068846634-0.151839145527323i
-0.110123746024346-0.168695321676369i
-0.114545425753072-0.248953329317978i
-0.0851524674090349-0.261832426260207i
0.0166061714215369-0.271158397986853i
0.130535026521954-0.225987999622386i
0.202390783075864-0.115245951985234i
0.230114843855941-0.00656576494887112i
0.144523894296418+0.0513029294438877i
0.0645576615468163+0.0904958855913271i
-0.00545674946952389+0.085456129107302i
-0.0470260001496577+0.0557645649921659i
-0.0234044884108106+0.0286093976614485i
0.0119180255980538-0.00262766464924851i
0.0128873550945046+0.0361364537375784i
-0.0862422527198656+0.0219762270337144i
-0.143618360281336+1.06278765076674e-05i
-0.204859279795837-0.0621707208315175i
-0.259379053791199-0.199742434172846i
-0.136322788044037-0.262580446238338i
-0.0260344282881609-0.299363344832558i
0.0341437333441766-0.227838340345899i
0.108153426561436-0.122722434503068i
0.0704144951964193-0.127097253253128i
-0.0102222962911624-0.122369291017029i
-0.0152521938259318-0.126148456328416i
0.0110656683449143-0.14154275446317i
0.0651219902207958-0.146995212789947i
0.102540224266572-0.111801249291066i
0.0712516724987047-0.0154902118615459i
0.00308227518008057+0.0163592125369868i
-0.102498362784697+0.0307293229333018i
-0.170727183253618-0.0158818466584814i
-0.189898563192505-0.158158578650378i
-0.0945118206839678-0.181847909662148i
-0.0139157103755463-0.156981464405952i
-0.0326929463687894-0.128878303105281i
-0.0147416736501469-0.0741128909138122i
-0.0351264015189453-0.0441329402041027i
-0.121509760375717-0.0624697268310289i
-0.148800492101681-0.141723647066559i
-0.0605270163756819-0.181536348047267i
-0.0041751535148993-0.18716728299315i
0.0413825037499429-0.13012070488188i
0.0388843894595092-0.0130757337134957i
-0.0508896606266544+0.0339369185547874i
-0.142931250689724+0.0268699484776641i
-0.161333585899154-0.064180726018395i
-0.110586263058283-0.159027642531857i
-0.0321321134691654-0.165716455399027i
0.0466669906482763-0.182553686182557i
0.0506777657456499-0.0666684209827077i
0.00876251178375532+0.0231208269993758i
-0.0469992327373723-0.042228212069099i
-0.0988199149351638-0.0491125741353743i
-0.0580664225259526-0.111598676476225i
0.0740468722723121-0.165806295004183i
0.115021005587474-0.125741932507604i
0.133626322897877-0.0224486212133927i
0.102349636415477+0.0771925039316934i
-0.0179432020720767+0.0840166467229585i
-0.113462394603467+0.0622759003339375i
-0.133356637193921-0.0421753617126455i
-0.0902852308381786-0.140288948431506i
-0.0165612223973385-0.139012340806657i
0.0728701906971641-0.110828968039838i
0.0520551506122339-0.0242215664188647i
-0.01388017500592+0.00651903549615299i
-0.0717128702337003-0.070001631907252i
-0.1433124763329-0.13288727622148i
-0.0990804658806298-0.226804441867681i
0.0667943942228662-0.248117870871528i
0.138537498721604-0.196012516621228i
0.140865390642313-0.108043609639425i
0.102438746830537+0.00152057488099613i
-0.00205652469872518-0.0129416530322347i
-0.0916826475738088-0.0397226725234879i
-0.119105505906619-0.102952807147828i
-0.0552446455089414-0.162611675485051i
0.0031616794498016-0.135568300858811i
0.0411503423072955-0.0957552025514698i
0.0256826798635077-0.0196861665362241i
-0.0485577419280014+0.00529071756683711i
-0.134399481847799-0.0699921090205943i
-0.182683168835416-0.164568012457508i
-0.100199788126735-0.234138846114106i
0.00275951815239377-0.251789535065627i
0.102661973012166-0.194745647694419i
0.128086128365601-0.077719691506143i
0.0360976267001138+0.0387215191459588i
-0.0265345520916+0.0206616862571761i
-0.0592854751528446-0.0153312329923561i
-0.0694452091426913-0.0319963501899492i
-0.0415288399425693-0.0827476055653224i
0.0511775142517323-0.0297798620402234i
0.0401517873781744+0.0583573386220635i
-0.0620348441107437+0.134246607810248i
-0.164844460088042+0.120352595342809i
-0.274488147161706+0.0390359587845709i
-0.295324441937126-0.0633458797251629i
-0.192856248147972-0.214177513151566i
-0.0592274419792031-0.211066997071425i
0.00848890181817645-0.174135250795656i
0.0554791814482156-0.136382397783394i
0.000562029610532899-0.0257091293079238i
-0.0701627404696609-0.0621667460135682i
-0.0597516293559773-0.164765440830418i
0.0128437071396711-0.24566872135616i
0.170072627943071-0.235700639388568i
0.255413033881144-0.128610162346196i
0.243797892508435+0.015092677394635i
0.193908988580317+0.167319255081309i
0.0457650993846995+0.195190511931376i
-0.0960142913393739+0.134821377500379i
-0.123436566726724-0.0173425738554461i
-0.0545566195221273-0.119896245699675i
0.0187136533179808-0.0971035863278866i
0.0130983482014642-0.0252518703200916i
-0.0447164294648718+0.0870717211421339i
-0.150210418445505+0.0887180654652887i
-0.239679374495926-0.0162461713977412i
-0.254389426267474-0.167565947548517i
-0.164315729340303-0.276554725043376i
-0.0203636697687651-0.296803559987197i
0.0802858548037483-0.249840572783465i
0.0787428440492255-0.124273014302375i
-0.0171787889533773-0.0379809216815814i
-0.0737377389190894-0.0888369274959177i
-0.104565766650327-0.162237004103354i
-0.0922671490958352-0.200053107627773i
0.00558369748531198-0.264153047039952i
0.108334395573312-0.218955778662327i
0.14966272637878-0.0779900442294889i
0.0884175080613634+0.0436321967530705i
-0.0154044334246893+0.0818877142370117i
-0.0819026244340754-0.0133671067514286i
-0.111906544459879-0.133559814484238i
-0.0415079195933276-0.188144269725281i
0.110877719441387-0.131153900156106i
0.141688258689496+0.0142315759998023i
0.0831602152694915+0.113953835040454i
-0.0432760838351473+0.176533264018021i
-0.183497002572438+0.160810637601117i
-0.232648246876251-0.0139038228227513i
-0.206128721301876-0.117021033520768i
-0.0858632214950101-0.109156302856887i
-0.0373920808818281-0.0536943200604506i
-0.0432645922213774+0.0223302650524817i
-0.0822945506343803+0.0354072494031034i
-0.202883348616256+0.00177114168437867i
-0.239961197351883-0.128483155330401i
-0.169883654533253-0.260786455061075i
-0.0393868342489648-0.342000526247861i
0.108458724973908-0.300744491320906i
0.199927380357464-0.130646461090845i
0.179859664020608-0.00905051687097i
0.0809213064181556+0.0605527282525548i
-0.00198132754898541+0.0319387914807081i
-0.0117527165868957-0.0340266515972631i
0.026027859786159-0.0791273448410458i
0.114310564654761-0.0731329481002294i
0.197522764424177+0.0465743555077178i
0.124318920226526+0.170691830854108i
-0.0548336766650915+0.20669500855897i
-0.177662214617537+0.133706041664311i
-0.229376694725189-0.0133056059688996i
-0.23496415225589-0.168485484239764i
-0.0869497799711801-0.234019500318123i
0.0557839828591371-0.188711569339191i
0.0699633508701607-0.11829373975312i
0.03072013854635-0.0318518456094372i
-0.0777900894634037-0.0252338750408406i
-0.11825063824097-0.135202182752589i
-0.0876723424519555-0.209600958899888i
0.00390658942898953-0.249487494384265i
0.173855542995685-0.226250372029462i
0.198936866358189-0.0800534777024503i
0.094183514151052+0.0475477260344954i
-0.0316599351171481+0.101265428054392i
-0.156498991221991+0.0695748353736023i
-0.210708682594642-0.0684461645486356i
-0.167523453117939-0.163769556246331i
-0.0518032605446309-0.190102547019113i
0.0123004482101004-0.130828500519885i
-0.00973442052409847+0.00100682885422016i
-0.117280457441427+0.0435652086717338i
-0.20400413494626-0.0427050114811875i
-0.224562760499063-0.146050953360098i
-0.152746207321456-0.230674308924747i
0.0364877314844224-0.299491990989348i
0.1662252410079-0.216395082486633i
0.215143016534293-0.016889975203414i
0.125938907405597+0.116113282628953i
-0.0726186444506029+0.14901020945668i
-0.189720937058793+0.102408147562805i
-0.183488378045897-0.0717276280261868i
-0.102170191132961-0.132589287135208i
0.0244946480413727-0.0774362264160177i
0.0545139739311981+0.0216967880435957i
-0.0340351741788968+0.19052021729048i
-0.164726282989404+0.186124230243947i
-0.33482055506848+0.065406474937802i
-0.347758160066958-0.125749379827461i
-0.201401864606662-0.273622657577746i
-0.0300288787883857-0.313587722253586i
0.0800530719421287-0.233584130834136i
0.101956602058786-0.0749378192752152i
0.0529122595808956+0.0152043750549009i
-0.0571911477818687+0.0107252615700407i
-0.0925317468281959-0.118797969780419i
-0.033545430350416-0.229219547468864i
0.0629436815442012-0.244958828360775i
0.204226923967354-0.143562928307151i
0.214630574328195+0.0251858321514115i
0.0690288939867593+0.137708444775723i
-0.0444930070990891+0.159700634908484i
-0.172410729017115+0.034755286239328i
-0.179680335945952-0.147339438159252i
-0.0580304324628896-0.211020859943488i
0.0311201472017935-0.188272952542438i
0.141404384143673-0.0688096692377021i
0.105385828809575+0.0352634126752953i
-0.0680720711149653+0.0253010131701933i
-0.153049994641566-0.00714518436663916i
-0.176122157889692-0.151255879084121i
-0.103901103198756-0.242355356812625i
0.0641694324139715-0.228087027013277i
0.170108783680881-0.14895115587934i
0.151126327954192+0.045413355165997i
-0.00660015681015036+0.141596697253099i
-0.200018718120478+0.122460519159869i
-0.298709146158751-0.0185559264534197i
-0.250946734257557-0.174491904254041i
-0.118615662607926-0.25491475647918i
0.00416551698948689-0.234696532893392i
0.0408291184589675-0.0946028217191408i
-0.0276388915812266-0.0160486684090302i
-0.148653681118404+0.0203343535559744i
-0.23789924148138-0.0644862833863865i
-0.212547650872793-0.246390927946233i
-0.108081284814168-0.338439528510866i
0.0922736752986308-0.275096606383318i
0.226510396883482-0.123707032116581i
0.19308931502199+0.0311040285411641i
0.0606775333421035+0.157044261234114i
-0.14428661116628+0.143248321526338i
-0.225290084505164+0.000892647888031762i
-0.173019232477204-0.106072581409736i
-0.069190434036304-0.168078128051411i
0.054839523756228-0.114287303014903i
0.0502261230024549+0.0800832219750136i
-0.0518617013032151+0.12115338325937i
-0.194304555228071+0.0701021116377982i
-0.300290767752681-0.0446296562735092i
-0.262426245544285-0.216575913679665i
-0.100453872676498-0.298914886588759i
0.12221978991612-0.278122851940157i
0.235100331764696-0.137887285105413i
0.173068394741886-0.0176465570515779i
0.0346451726133609+0.0408139809703279i
-0.0721552248262314+0.0488505087512995i
-0.0822004490188273-0.0851093026246955i
0.0158027152811472-0.18167359948774i
0.15730611296678-0.127704176976724i
0.251766827979494-0.0106264892102568i
0.184266210975443+0.204911101499192i
-0.0186037853928881+0.284419632591105i
-0.23131867750663+0.204803024163897i
-0.341734109432823+0.0351276055875512i
-0.272112103860099-0.185514459713015i
-0.12669621886845-0.279809435470075i
0.00633293206983805-0.213211457964048i
0.0196254937278685-0.0391892823013637i
-0.0978027655433779+0.0180929174179652i
-0.227499297623597+0.0052898979345742i
-0.315703768887886-0.143095490344147i
-0.251829577956336-0.364282788333269i
-0.0364661268649102-0.430849269618155i
0.133748423242163-0.362698679549217i
0.230739990283113-0.165792228637895i
0.190281136690207+0.00147151141146627i
0.01733334926189+0.0905224530313345i
-0.100510001605971+0.0456589489771342i
-0.128460782807087-0.119068783839216i
-0.0607853145872377-0.232118038545633i
0.0832708114778718-0.22752097981204i
0.175267539623597-0.0630894695816623i
0.129735236491168+0.135116705621102i
-0.0190701221382344+0.222884763983302i
-0.19882217783661+0.169107305252913i
-0.288630685797626-0.00358330247736395i
-0.264535790639123-0.154848177842706i
-0.0977872618932352-0.219842011341177i
0.0521394836203834-0.18593874268182i
0.0527588545085691-0.0528219523507358i
-0.0125783247167649+0.0632778927598489i
-0.156884986451132+0.0443401915610929i
-0.294064894090492-0.0994485005119885i
-0.252923043165858-0.240688133290183i
-0.0598142261185573-0.312631875948298i
0.0899185993717641-0.328809522239453i
0.194877368542437-0.185310732570264i
0.192152359789455+0.0170631139846484i
0.0876172186625835+0.0841202698611179i
-0.0299682073515636+0.0399510161316204i
-0.0951828423273286-0.0970059412229833i
-0.00577070747808865-0.197454667173047i
0.141695401381707-0.167126455304478i
0.252965059516936-0.0529991488560523i
0.202900575794199+0.1381145431989i
0.0683702638913637+0.229621263949015i
-0.11791397471044+0.155205990682968i
-0.2842041947852+0.0278920545544958i
-0.258175550241693-0.129587963309385i
-0.112669644866808-0.21494738248124i
0.0680176218337407-0.195686789967672i
0.0978876773007761-0.0713045196804755i
0.0423195928339926+0.0208543414365007i
-0.0934101292444963+0.0416648534292897i
-0.24951988210128-0.0224801668924428i
-0.212792842282056-0.229716471191402i
-0.0733742834316594-0.353995747567082i
0.118288964334866-0.34238606925054i
0.239349402191954-0.202731345343031i
0.218977031285562+0.0370156018360013i
0.0535741931999317+0.163132030104433i
-0.127197731861466+0.112038534681056i
-0.215801436593307-0.0383677983676806i
-0.191713398541157-0.175528162462081i
-0.0577496415459059-0.192399843089725i
0.0249497160380329-0.145370025314767i
0.0317573630626094-0.0216550884810013i
-0.0879760945290251+0.109998471485772i
-0.244630131549536+0.0512059654341994i
-0.343007745546668-0.157236040622161i
-0.317161488791472-0.36084655026796i
-0.0861436367501729-0.452125250570251i
0.161482238698121-0.410402556816147i
0.256431676415454-0.272557676259693i
0.240017518503226-0.0708070570985584i
0.144036145440685+0.0612682656314501i
0.00456556816529411+0.0311574252624852i
-0.00948176333913191-0.0727841294994118i
0.089720392042424-0.136847043088037i
0.232546246020086-0.0576633645745578i
0.29382495914544+0.0793068545753133i
0.204644031788847+0.308737875682349i
-0.000804972173408851+0.467162696817906i
-0.280122606582658+0.362623508603318i
-0.386127846660494+0.211576825989178i
-0.354506073631094-0.0265323128778372i
-0.251318547100845-0.173167482771722i
-0.0998301223068568-0.12422066412038i
-0.0936738252194007-0.0540960597030506i
-0.173499155733089+0.0405398145127023i
-0.324205119837787-0.0228855199763878i
-0.391069977237875-0.249333793850095i
-0.285812760879273-0.439202467603537i
-0.0878925867182223-0.538247756384459i
0.21303338411125-0.469851104133005i
0.344928162381388-0.286511396749939i
0.327676822374614-0.0518642168859827i
0.198227048586004+0.0929167125606145i
0.00134708920662985+0.0392869298436851i
-0.0555522913327056-0.0708944415498871i
0.0274605527220484-0.192201627745811i
0.187377400752114-0.194281751932638i
0.238325603833929-0.0217718240345915i
0.194321274093938+0.169720746588276i
0.010260854825214+0.247066401523077i
-0.235536451780913+0.167370981821027i
-0.345441382450924-0.0347346475770475i
-0.297053362875668-0.254641829151933i
-0.0861967944368827-0.318384416047353i
0.0877750347166917-0.275588841126408i
0.173067405781614-0.158730450346551i
0.110278752940566+0.0179078672644046i
-0.0929269353304171-0.00434391550460048i
-0.167136142521036-0.126530347314174i
-0.142112319375103-0.248806476453727i
0.000898316283253823-0.31924016805184i
0.214615582272592-0.238114272093947i
0.285013551955655-0.0581977010468338i
0.199794207637953+0.16039424125989i
0.0188478071042253+0.245181898951404i
-0.169545409671222+0.202892078978512i
-0.28574459508597+0.0149538200035612i
-0.204054958436695-0.157674720110667i
-0.0482625652454589-0.21935981329386i
0.0218164273452806-0.141229011994349i
-0.00231646630309009+0.0420086822399312i
-0.120493871008593+0.112072822501989i
-0.278746336332229+0.0632819040398478i
-0.363287182860219-0.137707064975092i
-0.24881232393789-0.314051852696822i
-0.0402374914276515-0.382035394652411i
0.154406745854505-0.326237187597875i
0.256217666444034-0.132969807167566i
0.15175690488706+0.0411624786175433i
-0.036817912484484+0.114647495740299i
-0.139039782786144+0.0205032646169896i
-0.14988408578859-0.136563501859077i
-0.0162561434887955-0.209014825004817i
0.18632647266263-0.186463351329204i
0.278571748249177-0.031277638337193i
0.213019020982818+0.188284983037523i
0.00129469630146255+0.288503494828568i
-0.210400905608283+0.233927134801469i
-0.279604564730619+0.0495472906736557i
-0.236888969794895-0.174918907199933i
-0.0644630366547341-0.279666064068583i
0.116081282836101-0.189895407282186i
0.0947418608454441-0.028520218123701i
-0.0148776880142055+0.0640108114131447i
-0.178482828407227+0.0606959600383066i
-0.293458602245373-0.118223629062726i
-0.215978157877558-0.32730914447726i
-0.0208432043412304-0.456515683526412i
0.182575448797118-0.399897203484405i
0.301684934655956-0.179347851389152i
0.26868019254233+0.00546756793391144i
0.0823316457496889+0.127774048733951i
-0.0712795690422229+0.016598626858512i
-0.0970352648262299-0.128399306017088i
-0.0116976293891676-0.217484020288553i
0.13163712600058-0.220767822478797i
0.247647435257838-0.0402971287123835i
0.208072748694784+0.149547838494722i
0.0109424752949266+0.265599854354568i
-0.197456881574127+0.200735778666133i
-0.334782368492077+0.0149779154201179i
-0.280860679254887-0.211894712447603i
-0.0969127652652163-0.267070575107116i
0.0588615272169143-0.170981704823062i
0.0801708393622988-0.0069602445148509i
-0.0392345309220485+0.14223013942075i
-0.184265312757754+0.0724063642549908i
-0.324952141985818-0.066937482272162i
-0.291417033484618-0.251204876108468i
-0.0776943628105265-0.341190177796449i
0.0972169571260783-0.252061572417934i
0.215857643538631-0.081264814750637i
0.127185680507715+0.124505102287235i
-0.0973064812244002+0.194005288079105i
-0.24645496512415+0.120040465116969i
-0.318735601055206-0.0895648818387198i
-0.227368684603088-0.273224048899143i
-0.0325946877232906-0.244897341115785i
0.108110313810962-0.151723621875024i
0.102049842413901+0.0277285833205008i
-0.0666658207996007+0.127806806493519i
-0.275527038156072+0.025662575619052i
-0.335688601635443-0.159885266021816i
-0.216209488132824-0.373379555581032i
0.0264046888529038-0.45414768859527i
0.258088593374099-0.354247417431726i
0.337897923162811-0.14575212868588i
0.281869901648485-0.00414921574025724i
0.105600013436358+0.0521128681542235i
-0.0485256968456502+0.00831051760478091i
-0.0285392844483865-0.134291951175813i
0.090295954024494-0.194119306142134i
0.283981564931727-0.123903871571388i
0.373814645564823+0.0775319344656051i
0.241989062664638+0.285930466894695i
0.0526227721702368+0.349919886797088i
-0.199416690225565+0.287252544246183i
-0.332330047619174+0.114320953018412i
-0.277276873130312-0.0740871299071253i
-0.125715003422861-0.140245718120007i
0.0213116051035327-0.0694332529639253i
0.0030441444800589+0.0452793068511348i
-0.15411792852121+0.106349277251479i
-0.335987761155066+0.0524794090288176i
-0.428218895466718-0.155680542812045i
-0.332462348072145-0.368569648804523i
-0.0885106689930972-0.475163639600308i
0.0995752750025976-0.439125738168934i
0.222016132644538-0.241563454811988i
0.14775444399719-0.046183582557034i
-0.036129680761073+0.0183173620971309i
-0.142836734708672-0.0803343721935146i
-0.168208876695326-0.213565317324675i
0.00233681194147264-0.307945512917664i
0.175389037349136-0.256172224634831i
0.269257051377154-0.0943613949448814i
0.232821724216905+0.087264674151923i
0.0185324563543471+0.242471837983081i
-0.18135651640083+0.158021297633245i
-0.281802977354061-0.00768029148063278i
-0.219376266564348-0.180501964984163i
-0.038766887623228-0.269191865201844i
0.110252492569277-0.152385086480807i
0.136360942746543+0.0132009794253248i
0.0404761642561468+0.151258640215611i
-0.153999000156555+0.156120770251722i
-0.26320606489926+0.0196344537292305i
-0.193242780851575-0.191936649189228i
-0.0448143280686008-0.297151687724459i
0.1229621699045-0.223904471531871i
0.221366673815783-0.0725292619739778i
0.185883599689206+0.143473749833898i
-0.0147321759889455+0.218210855984655i
-0.195947283926594+0.121980685120961i
-0.18854462103922-0.0612517112496897i
-0.0931918993208856-0.258719944820412i
0.0398883448396417-0.273286352552842i
0.186680746307679-0.127655052153941i
0.155243930981874+0.054729852660796i
-0.0195015916470465+0.162374165765943i
-0.194025414161925+0.0951610983881341i
-0.251435366580838-0.089691391561028i
-0.167809937197543-0.248815757038459i
-0.0115487037048961-0.334039032531828i
0.168847451228904-0.231846851060758i
0.191353755403218-0.00550024632921833i
0.113567885495509+0.137661662039584i
-0.0443169182829508+0.13343279723952i
-0.208376005064959-0.00699708465935988i
-0.190374160475445-0.181671951521779i
-0.059700119001822-0.300128821542407i
0.0953340117853051-0.240722366435106i
0.191155814656074-0.0465775791963958i
0.0956437506493252+0.143082767536404i
-0.0841918724900877+0.21168416315292i
-0.266452294932254+0.0767506608474648i
-0.387385955450371-0.124095730029164i
-0.256230332112785-0.295384832452675i
-0.0647105556491676-0.347350739784287i
0.0864803854260048-0.239292478702484i
0.127393751983652-0.0739973001792128i
-0.02648119443327+0.0683781943746172i
-0.214982636138951-0.00848462958940695i
-0.304963478438094-0.236655697882077i
-0.220908513008645-0.395560298850172i
0.00510302112299706-0.458319633635736i
0.230082544888174-0.353925570142964i
0.330322519300595-0.134078735791449i
0.254725072991654+0.0626616106653276i
0.028448337948319+0.146060879757396i
-0.13551444165771+0.0791138572705929i
-0.143321146012833-0.111171862954628i
0.00632711885300585-0.237010681282532i
0.225103038205155-0.143809543418443i
0.284418169642276+0.0246969138460499i
0.189637811773865+0.219374981131264i
-0.0199892239066926+0.341255067447169i
-0.265696606162957+0.255839159210442i
-0.372114483368415+0.0299248113069434i
-0.28293656194371-0.178697299980177i
-0.0835757865325263-0.239368325705654i
0.0730134875311072-0.170118325102679i
0.0952552501502753-0.00481158516620066i
-0.0646950020576205+0.11652438117662i
-0.248434258306447+0.0808444033223347i
-0.329428186086169-0.0883737576177518i
-0.262562749621339-0.285966241844735i
-0.0148828136227243-0.394595301989874i
0.195081497302625-0.342935601676182i
0.264060063148319-0.127079128206722i
0.182567995921113+0.0737617814156573i
-0.0453738402190359+0.119104276571548i
-0.17704509757775+0.0424160260136998i
-0.152393955107082-0.102065574214311i
-0.033213724165196-0.243533174698288i
0.159838820046133-0.230519319965051i
0.240825012139087-0.0493786044894549i
0.158368476306554+0.135162293449687i
-0.0430782484857497+0.204117614561099i
-0.243308940290094+0.124275451815036i
-0.313649687516518-0.0783565049565215i
-0.232376383682506-0.292737841766639i
-0.0376174080426713-0.372929099976361i
0.109836826178675-0.260614459790897i
0.101602155581956-0.0735898442117781i
0.00391745433373614+0.032392901292729i
-0.153933070147777+0.0222812543937838i
-0.286480763664312-0.124185737703501i
-0.200007812477328-0.319716166050412i
-0.0047040856680492-0.444106516105077i
0.19886166307071-0.397847294508831i
0.321181975799276-0.178125445158945i
0.217855277511993+0.073099605840933i
0.0329851923098296+0.181721496593487i
-0.126254360337052+0.0628977538653952i
-0.174811057993736-0.088386904925091i
-0.047255427411009-0.179948242010788i
0.123724830380228-0.19134943100396i
0.239367057240604-0.0210354827259683i
0.20743788701008+0.203580310701273i
-0.0125581136745601+0.308201260193422i
-0.237387127391265+0.28676311014696i
-0.32130324321206+0.114280296747489i
-0.306431391955503-0.122608493227132i
-0.164257275938027-0.226783991995686i
-0.000476068086917751-0.126034578820542i
0.0180166698326087+0.0280045315403174i
-0.0814117622885427+0.109670494810691i
-0.234450268396351+0.100290056260982i
-0.3474202760231-0.073917233072638i
-0.330171809870135-0.243254684577999i
-0.134747000249438-0.368357760232656i
0.0683632325273751-0.359463360395419i
0.176011825085747-0.16749628176596i
0.16581426836577+0.0189444591520164i
0.00745743781575873+0.105881336629579i
-0.154567243809063+0.00271390401213808i
-0.219634890688206-0.176967971069538i
-0.112126545674885-0.333679994386677i
0.11758338820702-0.355906890380975i
0.25172262503624-0.225543733258551i
0.26980042559768-0.00921753163766097i
0.144763897759327+0.136715937875911i
-0.0856792901607669+0.100465441681809i
-0.182806290178851-0.0393095894906428i
-0.147762805861881-0.244859465768786i
0.0418517286578191-0.312403490835987i
0.222997743024031-0.19514294109991i
0.272821021611948-0.0256958741315367i
0.187781891086275+0.143158984093727i
-0.0313798684817706+0.175153897669883i
-0.170268961260586+0.0446109842518696i
-0.231039252183467-0.125888933133894i
-0.0890333557082326-0.280192193251914i
0.101171441592485-0.23214555857715i
0.184160245366941-0.0566567272149499i
0.129454638012109+0.106180060255498i
-0.0803647496619269+0.219267080180076i
-0.253921296459198+0.13290823693024i
-0.388845082270044-0.0623237076314832i
-0.264398679545999-0.270931385100536i
-0.0502142582695212-0.328022581721554i
0.0978869092142312-0.243922434236722i
0.139156552556826-0.0489067229531139i
0.0164513523842492+0.104326613639919i
-0.173429499160154+0.0782548629400429i
-0.322860846237347-0.0689397906080187i
-0.220032182075479-0.312846285310212i
-0.0203899410861103-0.353375169776635i
0.197429926758572-0.2942278618739i
0.264035182404068-0.104263051495964i
0.146586372548458+0.150231814083924i
-0.023576170376548+0.182324307346006i
-0.165662754233948+0.116233707400255i
-0.176613794432686-0.0634259525652645i
-0.0931434082761747-0.217214402117971i
0.11084242018916-0.199492797142063i
0.216985380553238-0.0525874820327245i
0.0953926511075865+0.116746744391796i
-0.0903745628592912+0.213579068243948i
-0.277838878313779+0.17321041942595i
-0.355306798060523-0.0340297157711176i
-0.248728277799286-0.253734745173334i
-0.0627296167562948-0.320619115448622i
0.108171474251485-0.242982741001625i
0.143358805979109-0.08649090446893i
0.0239522809059472+0.081851379740924i
-0.144269213605303+0.0975094728855451i
-0.252255411545373-0.0713796830326861i
-0.193560985754596-0.28147003452321i
-0.0142258245756406-0.350718540018014i
0.201089147339989-0.300530561770317i
0.323701491160228-0.160384403386702i
0.234813795876488+0.0842552747223947i
0.0439089132501222+0.157226360947256i
-0.102993496447613+0.0568904709993782i
-0.150718322650686-0.0700507522262838i
-0.0511619596802175-0.217884207549714i
0.140621566776709-0.239556675310577i
0.241523575511689-0.0755667359279469i
0.213501147997832+0.147666618490058i
0.0239406395765857+0.258370171513212i
-0.191268555492486+0.206549283811121i
-0.264402557655128+0.0316763325700244i
-0.280371951523492-0.159879772500699i
-0.132278862604599-0.258269255473952i
0.0175453019208872-0.189713425732101i
0.0279005447026362-0.0133597079822095i
-0.0375213799526294+0.113489708031144i
-0.226118092197414+0.102515358654589i
-0.318559454329024-0.0408285956854709i
-0.338476180471379-0.252107386706898i
-0.205630975540313-0.389244658436988i
0.0632651015988518-0.352880748291096i
0.141083503585168-0.217727214995869i
0.144480923286647-0.0334464489888079i
0.0391634015614062+0.0610741429347678i
-0.158800474674032+0.0210600459202929i
-0.212862136159118-0.12268320846292i
-0.0827996801844837-0.284724184899845i
0.0761315282302836-0.301284069483645i
0.188289551449461-0.136755445088048i
0.224701700137862+0.0676056855330979i
0.0683803425172111+0.172167363830098i
-0.144537646635247+0.1401174214796i
-0.282258877726815+0.014746392501933i
-0.26410828657877-0.144265924019132i
-0.0891455027622269-0.270429194646608i
0.109311972242904-0.252210446126852i
0.160204624956451-0.107811850553416i
0.0551695193609066+0.0857994543776962i
-0.0935304227634442+0.100988926092278i
-0.21937948406054-0.0579718272719047i
-0.207780052357937-0.202085530440813i
-0.0509570164080086-0.305679943611086i
0.188546043040992-0.291111633686349i
0.318505858156239-0.106726949306458i
0.270328978073167+0.0894598887244716i
0.122941577965936+0.194110634816565i
-0.102996712184343+0.194816413027686i
-0.205465928806929+0.0170647839452376i
-0.131991066306424-0.162496896691064i
0.0226557426530641-0.168099811406186i
0.183045721126762-0.0710202256899161i
0.15676935262191+0.120088012485107i
-0.0241246886696974+0.254221977298799i
-0.232290644036638+0.18902218621633i
-0.376393957139215+0.0440699623155391i
-0.329908469606744-0.169373540037425i
-0.162094088803594-0.335296241343379i
-0.00365141045260807-0.314372143511948i
0.0871048628455036-0.161470590223313i
0.0296026008952372-0.00707056511036171i
-0.133492080827932+0.0301859784557325i
-0.259225468261378-0.08641078728489i
-0.249176608167824-0.276925465077006i
-0.103577887512954-0.408323532912368i
0.0909489814502583-0.377653248985159i
0.230318429815267-0.198200529404795i
0.199313446736266-0.0344844581819975i
0.0384988342088639+0.0887755790354144i
-0.119318646941978+0.0656561244330166i
-0.18035784650118-0.136774767919912i
-0.110922876878862-0.279937541650478i
0.0620062214511989-0.287463655544945i
0.219892270055946-0.159438202697595i
0.228954817685229+0.0338398346365465i
0.0823415166145949+0.174764626298335i
-0.093685338504352+0.179544566557267i
-0.201804145620963-0.00524582184173824i
-0.203620503731052-0.178481906827913i
-0.0275879318024032-0.226172735055001i
0.136805785876425-0.186150538656834i
0.163768502500057-0.0253873066342869i
0.136777141656857+0.14281256882102i
-0.0448633150713023+0.187205466790239i
-0.257494740759931+0.100617689519402i
-0.278274417880375-0.0588999749194665i
-0.173728674732794-0.224638804833853i
0.0169879942959813-0.265577522452809i
0.153998273169652-0.121436822680979i
0.104946805042384+0.0870189434109177i
-0.0472502098927459+0.171921951208333i
-0.199909581238108+0.113205811219173i
-0.290598504527518-0.0247750422705059i
-0.239215069824421-0.24222733589507i
-0.0459395747637537-0.335178860919213i
0.119200773670338-0.242143470406073i
0.163589973576609-0.104305547265128i
0.0807383579626358+0.0344326262248376i
-0.0483033320449934+0.0542611857725348i
-0.187341863275444-0.0510744968427255i
-0.177338190680391-0.186167042681484i
0.00941011889449372-0.324881436748318i
0.144572908234913-0.289956024724656i
0.247355695269399-0.128885015734402i
0.219974384005286+0.0610554492307334i
0.0271806516610336+0.155668779648902i
-0.166409640442091+0.057577994549661i
-0.234066606834953-0.0612996132763273i
-0.118551559718937-0.198921751016534i
0.0363652016647257-0.242897809055397i
0.137238657482096-0.131506760741715i
0.129704799597544+0.0447452748145975i
-0.00812270008871475+0.116436873373198i
-0.199382126871746+0.0815224541440352i
-0.318631112342924-0.0567050035313033i
-0.247750638764022-0.256174788384606i
-0.0779361966822636-0.296011487751327i
0.0496841185028653-0.264406787246473i
0.130697578439854-0.131907997350107i
0.0787621157501877+0.0106361650649561i
-0.10248402120691+0.0208865579915917i
-0.225226825223523-0.113435753352465i
-0.205690313462651-0.258628124343325i
-0.0074804136134878-0.337617838776599i
0.178991906690436-0.348131734134735i
0.260834223242577-0.121718612547483i
0.241354243481701+0.0680366375313553i
0.118564613167261+0.13747328571658i
-0.0562829645319049+0.130186329721861i
-0.160198269355314-0.01304965186403i
-0.0453475597202591-0.113976169323247i
0.109399301650822-0.154591071839519i
0.185021862310925-0.0653885916439559i
0.151432966667803+0.135842825227871i
0.000913883620808508+0.281157583295013i
-0.198053840978484+0.240088561435804i
-0.310994715812115+0.0616436193373938i
-0.300117568432177-0.106800697977464i
-0.168755098155144-0.25183303613015i
0.0140136267968758-0.207249867715374i
0.0699809046295094-0.105117559133235i
0.00796138522585986-0.0121354448606759i
-0.137479439787095+0.0793581709716332i
-0.273631888672451-0.0457444529832274i
-0.251015435458443-0.216139893979975i
-0.127233672246898-0.357066605295721i
0.0720890529895519-0.36948874337669i
0.245361368645097-0.240587502454378i
0.203088972644448-0.0860955080975466i
0.067187499575944+0.0649923421005752i
-0.0697436363961222+0.014666955365079i
-0.11268125683937-0.145685427241484i
-0.0290286778503302-0.239991815202559i
0.0937214788590901-0.267821580413444i
0.208812073875083-0.179459944469054i
0.246307746638763+0.0103847311103742i
0.155112375401388+0.137707724488114i
-0.0501184750857885+0.131979087927056i
-0.137218669547393+0.0383524295275752i
-0.134704054101215-0.137552351994982i
-0.0487630889071741-0.247269847154767i
0.127532437446594-0.147172930451945i
0.169899605693299-0.0132916462058736i
0.0969350567683401+0.0933229389890524i
-0.0632504106417747+0.147355324125257i
-0.205524968554795+0.0159523265214026i
-0.24005800214837-0.126656619961002i
-0.173857530207406-0.232692546116536i
0.0169883865518792-0.274924346598867i
0.154816345431493-0.131019002653022i
0.137368748295788+0.0258729219015501i
0.000504900602386155+0.0802686658092816i
-0.147974631960619+0.0691404840950839i
-0.213501457537801-0.0478472687373926i
-0.185334417907066-0.211968270639749i
-0.00713388047617702-0.266496818882051i
0.107148358905149-0.198585474285678i
0.141446865577678-0.0718988054413208i
0.0737600923427278+0.0816438486259218i
-0.109346792453768+0.134041714173888i
-0.208692950788739+0.00567858865651968i
-0.239787573277601-0.198534660026704i
-0.129362425071845-0.290527670204251i
0.0546097417094733-0.242069195160577i
0.142817397905753-0.122147743695839i
0.0848443969062521+0.0465894621753635i
-0.0475291730437688+0.110142531734562i
-0.144816341382454+0.0376369479850513i
-0.205352617365691-0.132185890486336i
-0.126003184613124-0.253485079721249i
0.10430401084183-0.221162279440489i
0.200023456581511-0.146510352750587i
0.188660989426046-0.0198307123402505i
0.110148645910683+0.0956259096785181i
-0.0782900461799375+0.0710449770072158i
-0.173637792006326-0.0215099695243856i
-0.142529024803992-0.148101830826237i
0.0188934863057518-0.218891277167207i
0.17896829593605-0.168623683671725i
0.166569015460917-0.0499624732467988i
0.0868816104585434+0.0683174813787783i
-0.0670902499786545+0.136849295467343i
-0.205504685433572+0.0586729980880736i
-0.187081601802513-0.134492722661633i
-0.109394866149529-0.234113400110944i
0.0749355407856364-0.255936040715208i
0.195060494363567-0.133376304049982i
0.14182937303353+0.00932180206874917i
0.00690136314820979+0.080363702299195i
-0.149555919783486+0.0181198223785614i
-0.171513478856002-0.140230615785804i
-0.105623374266399-0.25551916530188i
0.0494707127988311-0.298752151101256i
0.22548102504716-0.141325817296834i
0.224552665052522+0.0260291885736943i
0.0800544508027366+0.135757751985433i
-0.0843222128386916+0.161531621609271i
-0.186171365641617+0.0595908076378422i
-0.164824393632376-0.0873712423637038i
-0.0525419244489842-0.198221380214932i
0.0643742183463662-0.132210763004786i
0.117655013796427+0.0108895889363556i
0.0230648603335945+0.123519254668428i
-0.153065349432277+0.148458939711786i
-0.308673900273184+0.0365512660117001i
-0.326526212865553-0.138182351685952i
-0.166306501746467-0.316759051451269i
-0.0261836638670397-0.334386926790158i
0.0791450113871784-0.193570303584998i
0.0826691514043071-0.048506827917149i
0.00143536961976685+0.0238654529122236i
-0.0963608617498866-0.026365806613606i
-0.168593124998672-0.126328717299484i
-0.0373213119860063-0.223018685029151i
0.107291106824905-0.248988224385604i
0.232332355713453-0.149346216735871i
0.279047898161101+0.0310546654085123i
0.159299460918255+0.173186507250794i
0.0132080899282873+0.187272961142407i
-0.140425830308494+0.100115614287481i
-0.136634500519185-0.0545065722656191i
-0.0624122410888014-0.149140171699617i
0.0169229301287487-0.0863314289678566i
0.103754996167387+0.013761257400847i
0.0290149092838501+0.112308138015726i
-0.107192728790794+0.162617992472862i
-0.221266133963302+0.0302399016735137i
-0.252887374204188-0.173936287277799i
-0.136397483664592-0.278485525190442i
0.0509041473958499-0.277695450191627i
0.158043900715946-0.197361884200462i
0.135047899761864-0.0149640626151839i
0.0434451157578937+0.0849363254580075i
-0.0631930021176113+0.0377513020993375i
-0.129208446405042-0.0485281000889006i
-0.100237072331005-0.161404757462966i
0.043761295435677-0.178915782690628i
0.165901015339372-0.10387893900157i
0.179199863614121+0.0321809565319403i
0.0556642705124353+0.156966766928484i
-0.127855415625973+0.140079307334633i
-0.246216680302179+0.0311043277882262i
-0.261543022443341-0.097525110161092i
-0.161735509444256-0.216828202181808i
-0.0212751279728618-0.249188865722768i
0.0642287753228017-0.141315537645244i
0.0705129903661255-0.017512660689107i
-0.0309602288394064-0.00639070694010933i
-0.17933724668071-0.063626712869243i
-0.183460336869016-0.163658332165063i
-0.111750916070334-0.295115581634699i
0.0676719089168284-0.297276877473773i
0.219340537242394-0.162064985562299i
0.175246249707149-0.0145815452693835i
0.103242663534968+0.10737025970307i
-0.039092946991649+0.10582745044334i
-0.142443909825837+0.00439558247197777i
-0.0900735812515414-0.114523236251952i
0.0109143177199636-0.140786065452166i
0.0726509430877667-0.073325967514117i
0.105721381490098+0.0184452923706295i
0.0578102593588076+0.12600127434944i
-0.12353414995905+0.105557780718071i
-0.245865383885492+0.0147231205664564i
-0.233252467124228-0.134653915613233i
-0.139612920924651-0.250226275495572i
0.0245837948385839-0.231559390087675i
0.132736483139995-0.159300548304084i
0.106535202931501-0.0357647843535014i
-0.0180635284047046+0.0535212241968597i
-0.120083395470669+0.0466718873805524i
-0.103311841163708-0.0941640786481528i
-0.0310614019908107-0.203348024750062i
0.0592721722216824-0.198265622205199i
0.177006247528588-0.123748321365131i
0.188090091923163+0.0233326915472671i
0.0675041270896431+0.137419211675766i
-0.0552235298569689+0.164265679619837i
-0.165248045473514+0.0485847550960118i
-0.152169792338505-0.104285964602536i
-0.0521804383967895-0.183441755524063i
0.0345673679991223-0.179587253317512i
0.080496303209307-0.0397164249161523i
0.0380879833400203+0.0614420865704416i
-0.0974159046136251+0.0661140905879259i
-0.2350278856168+0.0129517179525435i
-0.223644913565662-0.142206066128476i
-0.143552401492135-0.25443244319066i
8.82154255896533e-07-0.245555135648163i
0.123728410428456-0.152040136783975i
0.117744338467965-0.0493261698380828i
0.0419156616000632+0.0377855093268266i
-0.0896031412627188+0.0294178413086583i
-0.153755126065384-0.0986053617528639i
-0.103143787915772-0.211291253575564i
-0.0092348485586673-0.238125514307215i
0.0925597171598634-0.140341047771984i
0.165399445350062-0.0203441289336747i
0.0820731964358478+0.0688493947229128i
-0.042639821589616+0.0931548449532481i
-0.0997052727123501-0.000129751412660055i
-0.119285816303984-0.111405601954382i
-0.0636273694975557-0.172177043019223i
0.0142142110591713-0.129047812856666i
0.0838504823814229-0.0172856900926992i
0.0652075253469182+0.0543662582660726i
-0.0506667193215174+0.0547309264867082i
-0.189064433003407+0.0249566075769267i
-0.20530372811286-0.086960461989124i
-0.130870367258542-0.233161802907267i
-0.0222774084720652-0.209299084510835i
0.091223592388056-0.127510630506023i
0.112505333996367-0.0348821942340184i
0.0457438134119083+0.0469651347780061i
-0.106157680391076+0.0225065267022038i
-0.136340975226464-0.0695830006013405i
-0.0866122624262667-0.158457864347325i
-0.0152658887881281-0.169891563622865i
0.106988674123723-0.10237521512366i
0.131841143978864-0.00595112881905864i
0.060546518261568+0.0749522117185493i
-0.112199942788539+0.104204537413932i
-0.238829386315361+0.0211031598469064i
-0.237267456625172-0.0805378638780489i
-0.146751952788176-0.193531770274088i
-0.00554529927584357-0.200859042208377i
0.0810440556296538-0.116142207829894i
0.0594912332655364-0.0782442515897633i
-0.0718978430103845-0.0235172597991737i
-0.175552499514391-0.0513748866919633i
-0.179122942567318-0.159176897327379i
-0.0679988802423609-0.268063972370956i
0.0954508886429044-0.263024594758314i
0.174032599006965-0.201400678850652i
0.187102806448409-0.109153687542064i
0.11033260147892+0.0291242245580769i
-0.0285477459996233+0.0577198313440823i
-0.0849639353655848-0.0132354793603045i
-0.0878935670662424-0.0932119097557704i
-0.0236767290660112-0.13750907271601i
0.0811577343384715-0.0901255874106591i
0.0712045161385229-0.0119660161166849i
0.00627156220396574+0.0475346996774222i
-0.131985214208615+0.0704404248888044i
-0.228733351377556-0.046665412078047i
-0.17510535481669-0.155890339369425i
-0.0997757594134998-0.211704137016075i
0.0158423801384971-0.205450659546835i
0.0778292963802447-0.127954246129968i
0.0818602034434001-0.0489247927848035i
0.020552311754502+0.0230861270854235i
-0.0677043859831545+0.00954998382066432i
-0.101629416952035-0.101404101269948i
-0.0609479619599371-0.174919266094218i
0.0503354195344167-0.161176380015616i
0.0882093823704043-0.0980989098107431i
0.0977710851994096+0.0393958233985528i
-0.0143400956439413+0.114548874450463i
-0.154003104878824+0.0904386728720132i
-0.216268704001361-0.0170381558833586i
-0.216793140200654-0.152163885510935i
-0.118034965655547-0.226433473913844i
-0.0293527053848086-0.216450495964335i
0.0614001114948187-0.114408706310159i
0.0349479014064537-0.0520367619245868i
-0.0447579382758158-0.0187354118546203i
-0.106671193357598-0.0708684744722903i
-0.10946630459204-0.181887089333671i
-0.010396826403343-0.226372696862567i
0.0850995489023567-0.194879898351943i
0.167122309541595-0.0774137293163843i
0.165553884051135+0.0454674192177175i
0.0610643274818824+0.140641039504837i
-0.0514667768675597+0.113926988433673i
-0.123667224086703+0.0287431586547924i
-0.144595237326768-0.0605796857184431i
-0.0749460027764724-0.129550642055674i
-0.00996848297595016-0.103454385070881i
-0.00774108449218198-0.0353987740392176i
-0.0551473927605702+0.031162943933209i
-0.139746536705856-0.033680530911424i
-0.153967194169451-0.117999244669517i
-0.150507972930549-0.183948702100019i
-0.102566636339781-0.317533870036637i
0.0422710000875561-0.289539712413119i
0.13034343735396-0.172174243292078i
0.12074549210715-0.0913417818269255i
0.0794336238164847-0.0265322873646808i
0.025748432370932-0.0493862977150464i
-0.052214485968733-0.0909323069104954i
0.000797689731156362-0.154254801370123i
0.123238853428499-0.118014008434347i
0.123108906098014+0.00214215927607489i
0.0994042515732112+0.0501070859208107i
0.00329897817967755+0.0756044499673344i
-0.126084284920156+0.0484643133402564i
-0.1874446630812-0.0402496201996805i
-0.19963335691106-0.142259347307164i
-0.0928691830336885-0.195413949228097i
-0.0118394484441876-0.162119821368577i
-0.0112557052949053-0.109885890270571i
-0.0204994202010352-0.0399278901148795i
-0.0981976892054311-0.0230036470740539i
-0.156836820182028-0.110371963412696i
-0.111740260155696-0.18840467453559i
-0.0234468922326289-0.227119134312756i
0.0750639876158256-0.208712951555787i
0.127734099985986-0.122530295691893i
0.0970315232698436-0.00939493208720547i
0.0114805949131501+0.0419444585842239i
-0.09487357734076+0.0102632063175442i
-0.117409463673876-0.0600575940011484i
-0.0766437321431769-0.144172858194846i
0.00315913557183701-0.178165446468799i
0.0897646243505318-0.112843380522931i
0.0909140251407539-0.0260764317801632i
0.0120552911946056+0.0530323243041064i
-0.0880073904963404+0.0161021733005578i
-0.108259646328968-0.10848041938795i
-0.103217522261357-0.143509649470582i
-0.00896356590276399-0.189010942734437i
0.110368312276443-0.169300800996212i
0.10676736858021-0.0831357842996006i
0.045957781467089-0.0257746566682533i
-0.0266732586956062+0.00172608686485869i
-0.0626993323942699-0.0510140101113965i
-0.0610382068692547-0.113889502979024i
0.0120863692768168-0.130087515166492i
0.0660889633375137-0.111050472102182i
0.0805670824048677-0.0461740899571433i
0.0604298879431553+0.0329828591452568i
0.00543876198087979+0.0140859103161933i
-0.0372889796872938-0.0400430229273351i
-0.0518913284367771-0.0752138131766872i
-0.0249776429213844-0.127635239203729i
0.00261548666711531-0.15306911710836i
0.0511877276930786-0.107546505549428i
0.0642703106459923+0.00907704735172232i
-0.0108443635947149+0.0553723583382367i
-0.0922759164379308+0.00360068040845844i
-0.11533998913408-0.0430201971482348i
-0.0724352256016243-0.101965101741373i
-0.00567853032429628-0.192853992893447i
0.0389548080076066-0.200443498369202i
0.0822071821396014-0.0775669880747403i
0.0206844125980759-0.000782397067416687i
-0.0337871981032911-0.0483198446943793i
-0.0351915663321276-0.0994987599040727i
-0.0502288317689269-0.153435312126201i
0.00778882082359959-0.189695966088537i
0.0715889015048523-0.144518875008479i
0.146027193702626-0.0698017064743109i
0.128943834365693+0.0159871764892035i
0.0225725064886089+0.0685972358722061i
-0.0622438386028759+0.0709670157874409i
-0.0785103622351291+0.00112386498198373i
-0.106580820861608-0.0261090148064125i
-0.103128878979495-0.0440272978245893i
-0.00725617063188217-0.0903193440770899i
-0.010370923034698-0.0135778670725048i
-0.091717137393671+0.00212147279453714i
-0.151175782322977-0.0358675551850437i
-0.155628318456313-0.0897343679566721i
-0.132434171712602-0.2119145048527i
-0.0314397927051443-0.264837109333596i
0.0605516133098284-0.223410099293356i
0.129022911282845-0.137235851395278i
0.142819804183714-0.060596568605566i
0.0850150386142704-0.0045357772986452i
0.0993405378511757+0.00177434433985209i
0.0866214983699291-0.049398129644949i
0.0758652682795986-0.0694548880145955i
0.112255739895101-0.00935154969307824i
0.101600127950803+0.08216229304545i
0.0386117567847225+0.127328574409488i
-0.0355576136944746+0.148266549508785i
-0.180681108765395+0.0870943621090388i
-0.268306450035573-0.00635042723671214i
-0.22793558193406-0.0849661561030914i
-0.16474555735387-0.19214249405371i
-0.0775242722900584-0.18806509916673i
-0.0725295822246787-0.157491986081559i
-0.0666149801847644-0.145517050278664i
-0.0469064415230657-0.164421201843307i
-0.0601758214073424-0.22073072563548i
-0.00251211722329637-0.246246229490315i
0.0908577300286481-0.248139189901777i
0.232972526562169-0.182777831063317i
0.259739784253076-0.0754871875006236i
0.171557480639498+0.0233371560017657i
0.140860697181516+0.0656372045579224i
0.02000219252628+0.0987979368769745i
-0.0415691865615842+0.0840615346432251i
-0.0283285238672544+0.0417274531274205i
-0.0304112929284181+0.00362248384163825i
-0.0361240321445891+0.014170254816874i
-0.113561848609596+0.0559759037586051i
-0.121175096843468+0.022073872268078i
-0.191246856459255+0.00693042709962906i
-0.227563505610311-0.0904750835231867i
-0.113410533135472-0.20443243052799i
-0.0509431842554915-0.239153969825761i
0.00360399611713312-0.225009681044363i
0.0968025541522815-0.160278094565578i
0.0892010740052809-0.0920535316359976i
0.0562360053244691-0.044174569745106i
0.0674105313018462-0.0536191733760548i
0.0305524633869106-0.0462883805683743i
0.0810247357784669-0.0471209123532827i
0.0745910536607613-0.0433843595078555i
0.0534856523863079+0.0261118110149924i
0.0534677880176396+0.069748207927001i
-0.0531669701731633+0.093705454193551i
-0.089800519668269+0.0612055264416636i
-0.143941074061518+0.00577500713663951i
-0.1266465813529-0.0372024557889636i
-0.0640115371458416-0.126310146227417i
-0.0535347864642388-0.156183060188955i
-0.0294185418702974-0.117989830851291i
-0.0360553522999981-0.0611363451942422i
-0.0233208696618097-0.0543863601783992i
-0.0484077131498554-0.105635991663402i
-0.0104125465715179-0.171937191403954i
0.0848136869379913-0.168133551961483i
0.126523080051143-0.110253460368206i
0.122538547094232-0.0450121545196362i
0.101034814405154+0.0143771455516599i
0.0629947197140629+0.0623552963736342i
0.000919834603987733+0.0768977895255442i
-0.052344093834338+0.0047803962939046i
-0.0408126796374655-0.0276997299864553i
0.00418212577228704-0.0656804732987172i
-0.0530739637916474-0.036930462769018i
-0.0494328731791682+0.000209814641728094i
-0.0718296486759256-0.0278557277861265i
-0.131158788735376-0.0260738613295962i
-0.107563508869367-0.105230399705746i
-0.112595981726708-0.170986822559586i
-0.0317583265138543-0.17657711750937i
0.0329996125221322-0.139961999333676i
0.0395801116980092-0.0908671331157494i
0.0255119484621119-0.0630341596743728i
-0.0263516979646089-0.0526173675104647i
-0.028694169149403-0.0672448081064925i
-0.0446148735511647-0.0790177986849564i
-0.0143799319124555-0.106282421909346i
0.0337400073461663-0.0906555915458737i
0.0313952849545106-0.0914190899830188i
0.0435264406308843-0.0354364424643846i
0.0244188328220198+0.0141397520058349i
-0.00617548383695836-0.0438038412625529i
-0.0536149252856946-0.0438285240242804i
-0.0684959529575452-0.062721093953917i
0.00291064870529867-0.0580673295093363i
0.0432592109376941-0.0591936969731403i
0.0295210068052517-0.0445650730756632i
-0.0206069912211737+0.0119793395534772i
-0.0481888597182441+0.0177831363664338i
-0.0923561045591756-0.0127386692469541i
-0.115275421787757-0.0289505933631131i
-0.0761850319375199-0.0151821677239692i
-0.0590394379251951-0.0641056404074768i
-0.0344204044989065-0.0618914868070662i
-0.0612132040293569-0.0327195573834636i
-0.0849875684681444-0.0704928544300104i
-0.0807015905017856-0.108411962582268i
-0.0718216881316034-0.153247052903491i
-0.0132713496880963-0.147650741294037i
0.0343048155416819-0.0953204740264413i
0.0537778895343495-0.0804825540147461i
0.0748187236079302-0.0482295516671134i
0.0625244456730767-0.0245181739015625i
0.00786809962689826-0.0308766389089906i
-0.0336978609469031-0.0338165710109769i
-0.0199427664971152-0.0190960920632875i
0.0387970280153661-0.0426571876073435i
0.0262124291490349-0.0670650998809513i
-0.0337137087141332-0.0128892170845702i
-0.0694968539665778-0.0126063617222364i
-0.101541114236326-0.0340788702867123i
-0.119140455576514-0.0541896169505286i
-0.11520699245786-0.0985291553724372i
-0.0493097208158922-0.161909330496516i
-0.00711785363237123-0.15793733225099i
0.0153040073990972-0.0931642025627787i
0.043473821981973-0.0620764718778835i
0.0222915615310841-0.0372895404181539i
0.0192507528822641-0.0575284397815808i
0.0387792618821912-0.0225070430974941i
0.0505653424955453-0.0382844298561468i
0.0163984020415332-0.0632634876553215i
0.0108649991860962-0.00743357641098444i
0.00307705155175242+0.0565198981698238i
-0.0399759392307933+0.0725866187065159i
-0.108125066022746+0.00773801776092878i
-0.163569525077207-0.0039423805472429i
-0.137667596715261-0.0593318403173436i
-0.14957666680914-0.0915987380642469i
-0.126453309226316-0.120559610836611i
-0.0765027162049229-0.155798899333085i
-0.0705062286326561-0.141828641941007i
-0.0297637299078301-0.184767455746212i
0.0357743616873139-0.188838603448516i
0.0556405064525448-0.155727065792887i
0.088945426241559-0.159448391803741i
0.103148742182598-0.119773713537387i
0.0777464557042858-0.0487924506739204i
0.099819030570394-0.0161324527985276i
0.0837583508750196+0.0179696312586712i
0.0238965977658514+0.0326370258510211i
-0.00617296862258543+0.02061467594098i
-0.0248718777748616+0.01231864528971i
-0.0698253426358075-0.000503854437841604i
-0.0678883526927848+0.0039196205333783i
-0.0780053668529876+0.0108773224096754i
-0.104287364246454-0.0391998265411701i
-0.102090112120144-0.0637310863210818i
-0.129762703163182-0.112122682535115i
-0.0914021929753483-0.151592472641505i
-0.0586164064972512-0.126659036694348i
-0.0333067812535069-0.129542767968848i
0.00197771891672198-0.103849563911658i
0.0196754436892683-0.0988202862746251i
0.0637280402086706-0.113481111980143i
0.0203059108115658-0.106379896818492i
-0.00406713549788611-0.0673632450407382i
0.00842831073977416-0.0390658484499833i
-0.00880812177803064-0.042644372288875i
-0.0161018948105156-0.0555329895406011i
-0.0181705903789567-0.0673251795973761i
-0.0543713939683727-0.0570582342017103i
-0.0796154178961317-0.0755550890638476i
-0.0525655183931951-0.0681622325073682i
-0.0506408946474685-0.0670877870878102i
-0.0172278606991796-0.115546162067509i
-0.0209250999949851-0.125226171052955i
-0.0187929226415922-0.123637164502283i
0.0230069608404855-0.119405032534054i
0.00785604633928955-0.0917850134573i
0.0346976751950301-0.0705366831883759i
0.0174739259121222-0.0305676755999327i
-0.0239259437848047-0.0290542021087426i
0.00328531467896081-0.0454241819294411i
0.0117987124596548-0.0329193409372003i
-0.014522205574134-0.0250590570038026i
-0.0623255694776128-0.0368707201287113i
-0.0495718233483692-0.0556398117323144i
-0.0477280009826221-0.0385933678848121i
-0.066945101798446-0.0590488352918962i
-0.0802390127665822-0.0934790022761575i
-0.0657678501612238-0.124002912104559i
-0.0507460116089735-0.105584212783731i
-0.0703417501681077-0.0981195684444895i
-0.00961492252578938-0.140287877583525i
0.0093522409556364-0.101677749703291i
0.0243705944111622-0.091605570101304i
0.0344733254207627-0.0768974090649638i
0.00576983533390397-0.0428618589358803i
0.0482761677532861-0.0443542469155375i
0.0362909723735467-0.0588463947746896i
-0.0055192254020029-0.0391762770123696i
-0.0145594501455351-0.0067143275932344i
-0.0511047538883629-0.0554264826787583i
-0.0565442075112675-0.0580468543395893i
-0.054597308785554-0.0774784060991488i
-0.0586006121523181-0.108172151171502i
-0.0417298297621474-0.0816216410401243i
-0.0171709626263289-0.122929432422233i
0.00540214204254616-0.145000530846729i
0.0150884412265599-0.140445974140378i
0.0219256079852417-0.132501437128431i
0.0333065454973836-0.115476271655623i
0.0659723031676598-0.100829905285055i
0.0534698360403581-0.0623477601643644i
0.0606736707553472-0.0621968024040504i
0.0784824257786935-0.0269275019802438i
0.0259043404854251+0.0224443882299881i
0.0102321726437676+0.0241804861143948i
-0.0245135125213378+0.032606719059778i
-0.0885162858793599-0.000661927274237917i
-0.104429105935288-0.0168885964064034i
-0.126740522796824-0.0431603601709755i
-0.149151620702591-0.0843743662177628i
-0.127569612169727-0.10027651952552i
-0.101981769904466-0.114264707668013i
-0.0831486510355538-0.107752534997716i
-0.0859689529407277-0.160089118628722i
-0.042990516400739-0.169721454952688i
0.0105487170866084-0.143220929974522i
0.0139092125324569-0.154848088656873i
0.0825777088942166-0.154254844789403i
0.086256195883798-0.105090656809635i
0.0427245165967666-0.0578813250554154i
0.0640965326622455-0.0295027605489772i
0.0473241591942337-0.00815692597883342i
-0.00878298358936503-0.0158419064555462i
-0.0138110574248873+0.0013109581358391i
-0.0108824272441483-0.0195054694305708i
-0.0252532852278574+0.0139560324668353i
-0.0202966469174706+0.00526883308408682i
-0.0540376773395121-0.0515156783712199i
-0.058000436916288-0.0427602693631981i
-0.0594764963643047-0.111158443073261i
-0.0586031857786036-0.13068026210792i
-0.00702243785173552-0.134382315790868i
0.00230198953821209-0.134563682896009i
0.0406552503410126-0.059193550042673i
0.0248984242752645-0.0435199627707929i
-0.0172236502491588-0.0779447471647357i
0.0067809143117398-0.0632006081777553i
0.0126346864399269-0.0712771881340002i
0.0235311854272143-0.0838911469801085i
-0.00604633819099374-0.0224836827594803i
0.00603663529189986-0.00106586659089527i
-0.0298537305711778-0.0275738649595838i
-0.094235298966487-0.0188397786240102i
-0.0955369818559857-0.026437712725829i
-0.09694299067699-0.124192425738726i
-0.0606299278068438-0.152138848694688i
-0.0283962502486749-0.115797427529273i
-0.00552484515560184-0.130518297902344i
-0.0365131385076658-0.114583152534271i
-0.02044229095863-0.0807129367167036i
-0.0151801577824001-0.0999383027465653i
-0.0182893119931562-0.11538813894195i
0.0468454305078342-0.152404082445515i
0.0452240556924784-0.142558100715955i
0.0815291221576405-0.0597657710575887i
0.118107944052158-0.0296814639106609i
0.0497039521830603+0.00201783587895555i
-0.00494880444634423-0.0100323577418084i
-0.00444861595918141-0.017332637589965i
-0.00898729982783959-0.049491970805857i
-0.0106457409040658-0.081875196438121i
-0.0145310756358873-0.0103053026422269i
0.0078863162073511-0.00513510605912713i
-0.00651885866088772+0.0164989786147074i
-0.041846481373278+0.046363854121158i
-0.0667036948499527-0.020708019380719i
-0.125470634178282-0.0652164706801511i
-0.0684366570356625-0.110160733393145i
-0.0200139708326095-0.119906140609754i
-0.0172087105099012-0.0993999053798374i
-0.0217005183120107-0.0908781020302255i
-0.0406917995175093-0.076588456332704i
-0.0510328212496802-0.11014453095639i
-0.0797098992478574-0.137804113760254i
-0.062476495222102-0.169758924871993i
-0.00512313487867973-0.169282419831098i
0.0720842467565929-0.134808034541506i
0.0976183047980665-0.101616595304316i
0.0851588128411545-0.0772624592162418i
0.0519789420850436-0.0880116994093695i
0.0221797469229999-0.0525269333928367i
0.0518253553216667-0.045384958833908i
0.0951885929535602-0.0721161877866418i
0.100660954938744-0.0592051085435813i
0.0725730579227201+0.0270367336262625i
0.0138786227640028+0.0982080939044355i
-0.0354835078937363+0.081694028125933i
-0.092026468139492+0.0850428515767697i
-0.114804838503417+0.0495214384336919i
-0.0936550151283744-0.0295508579996469i
-0.0895173095980018-0.0664506242850548i
-0.0589758323226179-0.0756317817926084i
-0.0961056122993999-0.0612823512314326i
-0.117851879379083-0.0582096852129664i
-0.150847258249449-0.0982255854604778i
-0.123372816731557-0.160603468989417i
-0.033045572338617-0.227215572164843i
0.00103490054269971-0.241767336446536i
0.107842824052387-0.207843879668359i
0.121539674049773-0.11021586690936i
0.0950401186434649-0.0523221562978917i
0.0730144914483424-0.0342782099959227i
0.0558613650166074+0.0124827207634197i
0.0673691478105507-0.00403167664876937i
0.0479440562930537-0.0260397156447743i
0.0630965605621483-0.0263819869662742i
0.0476485279467564+0.0349700359691785i
0.0103872204692605+0.0995352146918306i
-0.0427585051414944+0.0883508477060476i
-0.103060422751787+0.0528477434708635i
-0.145241079702791-0.00946731297331054i
-0.157077953622344-0.123931742927658i
-0.0765849818564428-0.159135605142107i
-0.0343350642719371-0.123286894591248i
-0.0513126044276684-0.109451746793759i
-0.0102403217857535-0.0842804356221673i
-0.00726440781002786-0.108975634502812i
-0.0182696006184817-0.107131016749086i
0.0265717859155399-0.110128918600301i
0.0535610339290797-0.145518648921439i
0.0712225276621275-0.0926251223544558i
0.0697776626618073-0.00561322259129814i
0.0328600472516004+0.0516763871306408i
-0.024712773052155+0.0710883968787904i
-0.0829081564699818+0.0287890872735137i
-0.095615328794615-0.0394239874521686i
-0.0867539328082847-0.0743681238983292i
-0.0611501536457543-0.070400712690438i
-0.0409621626497975-0.074824348672829i
-0.0503054683413048-0.0688695545119354i
-0.044199877563967-0.0650444178225974i
-0.0896859065086962-0.117304080231454i
-0.0874663787061761-0.163608098008242i
0.00771868272964094-0.197879169137634i
0.0680212443620742-0.169335003922832i
0.113872701507628-0.0972434468840671i
0.127596763220291-0.042660576361859i
0.113525772844084+0.0243343485034709i
0.0428200509832061+0.0548212840648107i
-0.0151567690788733+0.0368855635976365i
-0.034839797466553+0.00510164938287217i
-0.0176505681854165-0.0137501964918838i
0.00956261820868149-0.00244708486755799i
-0.0246529111562247+0.0525879178677648i
-0.0550012596798334+0.0844243129190599i
-0.14168634585331+0.0554989405347031i
-0.163056867346454-0.00379413706937959i
-0.15092512282019-0.0914344539489772i
-0.155624102467136-0.170835134149482i
-0.0466498824786521-0.224615733998537i
0.0298664844652546-0.177252424664654i
0.0488664787532782-0.126752798514864i
0.0218840869076933-0.117572536194872i
-0.0202050003738802-0.0778782549913045i
-0.0214928998652436-0.104683247271337i
0.030465827111916-0.120282890840388i
0.11633162996727-0.127049756863391i
0.125889765294287-0.0707134928469033i
0.14960447548819+0.0318138654360244i
0.0879662877177882+0.0593165888435773i
-0.00854919664261882+0.0779502389738437i
-0.0548718778875428+0.0693213056442259i
-0.0968367163456186+0.0214995585132113i
-0.0160983527374474-0.0733900900025286i
-0.00738840925869104-0.0642947557398773i
-0.0315531729517178+0.0180580175321485i
-0.0522917327489006+0.0281229942152447i
-0.114729060441154+0.0297056879820315i
-0.150867192510637-0.0112067783605109i
-0.159482431339185-0.105903349047158i
-0.0946889423327666-0.174662699166104i
-0.014001921620722-0.171987658801921i
0.055135457540355-0.157753800602736i
0.0484989305141573-0.0906736825873005i
-0.0197074141547964-0.00457031723369192i
-0.0429370853075637-0.049313551113613i
-0.0393675807381317-0.0998003144882509i
0.026389181546022-0.137974654884089i
0.0935381552992968-0.162136478137276i
0.11578560106497-0.0917182371466113i
0.136861067629064-0.0208489656502157i
0.0646984834320878+0.0937557512894659i
-0.0220824628194128+0.121952801319158i
-0.0552847060507396+0.0284601888590526i
-0.0487856931154813-0.0326618316484936i
-0.0566325027481753-0.0903355381428129i
-0.036157523250966-0.055885708824143i
0.0347042070908873-0.00629313668672255i
-0.0303868147114194+0.0431095218031063i
-0.110439559168788+0.0550607395381991i
-0.160729487746486-0.0283772739933092i
-0.211961600767294-0.105556649790791i
-0.129421339225008-0.210500872650988i
-0.033356838049275-0.213746335510769i
0.0347806668922669-0.134576184856876i
0.0519007174839657-0.0985041854967367i
0.00105186334875511-0.0435412199018709i
-0.0215488801392737-0.0507325387226129i
-0.0666623131345989-0.133993560610774i
-0.0287630114186085-0.164112737639349i
0.0348779466605526-0.16362008078249i
0.0812475843783996-0.0981647214767349i
0.129026681902165-0.00869077870316505i
0.0591425801387003+0.0488570940822685i
-0.0144200047951132+0.0662487257150641i
-0.0709249286447003+0.0479323891756407i
-0.0763367852564782-0.00270080061630144i
-0.0720777616861088-0.102934292304284i
-0.0420882991774425-0.0825588376026736i
0.0255097145837927-0.0259067786192478i
-0.0222324371809815+0.0251720240542246i
-0.113373294696356+0.0308840180664044i
-0.162497887683133-0.0659256617629516i
-0.147789154721133-0.14353017055064i
-0.0964833439718671-0.208070247091094i
0.0361113201565333-0.215048815884605i
0.106508640781559-0.133131611292033i
0.0869205970076514-0.0620858593815876i
0.0890547610857428-0.00543679737817723i
-0.0102597184044003+0.0677552531082769i
-0.0566376432653061-0.0198231942186963i
-0.0412171242012888-0.0994471557068717i
-0.00761556607547411-0.103162852725795i
0.0901572229565133-0.0958486487815531i
0.092412068895883+0.0331869441951338i
-0.0141899523855932+0.0757011027505754i
-0.146571800569945+0.0432647844701455i
-0.182151790740163-0.0120216897857883i
-0.176389631250749-0.0829501466448646i
-0.127685411695625-0.139191370844845i
-0.008551927574827-0.209149176279529i
0.0361200576233348-0.165967250935203i
0.0311936873455447-0.0845438978522323i
0.00313970962881143-0.0352789416075248i
-0.0426352655640541-0.0296936588769751i
-0.0948872610009671-0.136290492639742i
-0.0413005588723276-0.193307013722442i
0.108683592572914-0.167751843305616i
0.128398752585083-0.109863909793284i
0.0892335653399895+0.00560759926021634i
0.0789306990909199+0.0722614725414203i
-0.0274701883402188+0.079631700337592i
-0.114677052659018+0.0353668169012816i
-0.106762098305223-0.0397792230998252i
-0.0780873537567947-0.116654566117902i
-0.0214649355896289-0.12403278360755i
0.0228976405969317-0.0475125260697839i
-0.0131034664175142-0.0171516679872412i
-0.0994862130339849+0.00239426462908529i
-0.144303694772808-0.058249887859878i
-0.111989944243091-0.197896770707964i
-0.0369865853231333-0.230481123033286i
0.0350996283846292-0.206047757907252i
0.118600448526746-0.150005226328212i
0.121915398564631-0.00465388907926176i
0.0594165542056706+0.0582247738335617i
-0.0259905551229264+0.0401207708179634i
-0.056882975341293-0.00400504518489376i
0.00522223603322765-0.111090255324383i
0.0449311554475603-0.102800251101852i
0.0905200866640357-0.0387273151880106i
0.0685137500195952+0.0351013547938197i
-0.0209381613470722+0.121537973212401i
-0.150622924298738+0.103016811823627i
-0.233559269154752+0.0273766222527835i
-0.197615041797094-0.0829855919653942i
-0.124357194760207-0.159861138861922i
-0.0203939557331041-0.167254327114586i
0.0190693400396697-0.12736092921935i
0.022715340512409-0.0602988512530398i
-0.0339221560310935-0.0371476466277564i
-0.0991559767153273-0.0695004215112777i
-0.0641485947747708-0.176195569026148i
0.0198270608724525-0.220588086303627i
0.110146761956182-0.199155002968672i
0.14844078366212-0.149773291293882i
0.142408070623982+0.0242771586843721i
0.0667582200131739+0.111371919665974i
0.0170398567204389+0.0800288025474763i
-0.0779407991531702+0.0243684413908217i
-0.0860848350731698-0.0640729638842246i
0.00573051576234857-0.107472026824849i
0.00142620475268404-0.045593635544557i
0.064333873314938+0.0517330284971644i
-0.0143017449164646+0.0674604519421808i
-0.131826936732307+0.0577771851469056i
-0.139021886941859-0.0173067759352975i
-0.202799735482838-0.128132115654854i
-0.105272401914705-0.177610383511226i
0.0250848298456392-0.216879783255356i
0.054567449707584-0.187901583274594i
0.0608843456983687-0.0949537316931634i
-0.0236211745775802-0.0952484075141878i
-0.065332242317459-0.121346123384223i
-0.0781448421945442-0.159650976605608i
-0.00548897836612765-0.198618620076225i
0.114070909979239-0.171937207324753i
0.148800530538522-0.141006257883055i
0.19861638623486-0.0268589015455339i
0.118983074183401+0.0733226250548482i
-0.0177139233575186+0.0873056094493858i
-0.0758368732157735+0.0457364643777961i
-0.0959096868089901-0.0456373511439001i
-0.0188339631792319-0.097240555134449i
0.0535288750702286-0.045039093947588i
0.0703030170027713+0.00621616586206525i
-0.011128459443217+0.0585288283613571i
-0.124153105859826+0.0956312908798912i
-0.207620430579266+0.00592260182891379i
-0.23369666431931-0.100632866939591i
-0.108981854697851-0.204502474189271i
0.014155076665538-0.210790429775566i
0.0697159431124139-0.126256415694457i
0.0521068564150848-0.0316200832362545i
0.00509149771141199+0.018277734794265i
-0.0898917878130902-0.030257294775975i
-0.14826886717178-0.108426291618814i
-0.0810510318566639-0.199779236530669i
0.0193904102028003-0.200738621478751i
0.118117912433461-0.170221417482896i
0.129664008573106-0.0804234895126117i
0.0682515860498607+0.0785145873047827i
-0.0618763875380054+0.0774603098405334i
-0.125631443145818-0.0074822021467183i
-0.100146866911256-0.0915777860100681i
-0.0431330518883197-0.167533606578096i
0.0842183835719591-0.13205819229984i
0.11128308330027-0.0741570366440067i
0.0739354420693844+0.0185803940585579i
-0.0317947866763083+0.106951151206249i
-0.111661699430771-0.00411564744261495i
-0.103568485395083-0.107285715180998i
-0.0828030160544719-0.168655935139842i
0.0762183550902923-0.184775695282537i
0.135257026453219-0.088070198724379i
0.104968306676105+0.00714078606896408i
0.0394371527585774+0.107025364738481i
-0.0835819471611815+0.0962818355832094i
-0.102204659942019-0.00963974390659579i
-0.0783639428587127-0.127424999357297i
-0.00231398319446429-0.173797263841797i
0.0606770939084961-0.0875868674357102i
0.0686819791835182+0.0064138590880788i
0.0289467581293489+0.0877005427363358i
-0.105167713203674+0.0626778539015374i
-0.200821111515559-0.0543673705913759i
-0.155987723015857-0.15232809165755i
-0.0570429291572985-0.213396091426199i
0.0315191461904853-0.17039695277413i
0.0979248579534462-0.0828596067645686i
0.090944852389535+0.0196243773199103i
-0.00576742777451077+0.0229558650635847i
-0.0710219604260771-0.046343309046585i
-0.0714937625771867-0.119193096258157i
-0.00976179988083183-0.206705660581088i
0.0660586401728358-0.157212505503221i
0.129911671846629-0.0743687206843505i
0.135414271055892+0.0434462182639303i
0.00697232343777822+0.146940471620528i
-0.0784016210609111+0.104350482363634i
-0.155942433975485-0.00265505017006774i
-0.145744357849222-0.126830408972667i
-0.000269967386026559-0.144555080701739i
0.0742543790838898-0.103562000952759i
0.0688055684325859-0.0348888047989054i
0.0158078713025752+0.05965579577046i
-0.0889929946426793+0.0408118627639742i
-0.1626848591841-0.074594978939863i
-0.108036160223158-0.170325183026441i
-0.0443160084180126-0.215413796696483i
0.0757790511199577-0.217455235219157i
0.160751741605807-0.101404532942123i
0.105587899943467-0.00432690109540296i
0.0449368005073186+0.0295836499844103i
-0.0745815016598421+0.0211289206721916i
-0.110319207161543-0.0767454131381662i
-0.0366813212289354-0.158219084061809i
0.0317743431490093-0.154177334403469i
0.124000054324006-0.0471357300491153i
0.137479669825481+0.027231971795857i
0.039448084920337+0.0911166949200571i
-0.0658812125971075+0.101913177706488i
-0.13554960860089-0.00222025977014917i
-0.124922992945544-0.0904642840806085i
-0.0271318176680925-0.135072549981617i
0.0753785197721091-0.118203620815412i
0.130465619855333-0.0677597838828454i
0.0675866687391967+0.0610396329834243i
-0.0464982947673532+0.0934344490856428i
-0.116090158424707-0.00634643764873048i
-0.166314727701238-0.0707932637999953i
-0.0645845804408598-0.168625778133673i
0.0897406580595813-0.188511291930838i
0.105625819239873-0.0629669289421405i
0.0803275118954862+0.0712724126628593i
-0.00278791039523885+0.0875801946641088i
-0.13731723778389+0.0571089237796061i
-0.196488169363182-0.0438171622676638i
-0.122393292784681-0.207117287183795i
0.00616758434491875-0.212782953188494i
0.0976234769347457-0.171062052699795i
0.101394432954919-0.053761504894517i
0.0454715595951109+0.0670212403480928i
-0.0515095774785784+0.0288718393315833i
-0.120741051718025-0.0590612240179611i
-0.0845901400988479-0.169473216106616i
0.019397542888797-0.221653516837885i
0.136518016975918-0.204169948989933i
0.16377486854772-0.0654650504683504i
0.124304451885873+0.079957992942359i
0.0111765997301003+0.109616981534411i
-0.095472417945297+0.0376087416825325i
-0.115521112336512-0.0913733259111343i
-0.0821509048247233-0.134666531907565i
0.0401234975507561-0.129371976235542i
0.105352231043716-0.051088508093349i
0.0805079163502535+0.074680028266444i
0.00637538313149697+0.133139485347408i
-0.133384137085474+0.0936925204401983i
-0.17714907335085-0.0317384249846365i
-0.127067584614661-0.168063330414406i
-0.00589586827530762-0.210128865142042i
0.135136605189898-0.105309687548367i
0.132041083826799-0.0102115670342828i
0.0448366824552914+0.0422785640746906i
-0.0608948814870153+0.0513318460483171i
-0.144553135229257-0.0630364341564431i
-0.113997526426248-0.150088938652105i
-0.0121241603883136-0.206762163762249i
0.0879485937038286-0.15683235207548i
0.14614301429652-0.0175277439513077i
0.0885051764870271+0.0561491196558503i
-0.0435791866380255+0.108114821270155i
-0.147064593925955+0.0247464240908186i
-0.185035981864176-0.098615585476648i
-0.122909994496245-0.186476259739431i
0.0247679015298037-0.207868801722751i
0.0936135931873017-0.117430899189257i
0.0725396413895081-0.0437807186533793i
0.0227808794245988+0.0529710121034215i
-0.0943208940615067+0.0311912901662625i
-0.187529494466118-0.109446240343454i
-0.143186411522032-0.197600676360786i
0.0285064575635111-0.249123140591227i
0.149118549083008-0.148280776201019i
0.159802104916297-0.034365562992651i
0.0993459749835366+0.0500165263489083i
-0.0142168793513769+0.0993670125132786i
-0.113648519473738+0.00279343951157715i
-0.12432209577522-0.0623558787132584i
-0.0325359650179982-0.141394242276136i
0.0504462963505871-0.16494250099702i
0.111628068688986-0.0514048060398881i
0.0917371122531494+0.0447288541512579i
-0.0404355619443772+0.0905844537251634i
-0.152747508492026+0.0187390251454973i
-0.16571753119193-0.110121102305492i
-0.11199938873501-0.187453403714607i
-0.00725938621797095-0.240194830982728i
0.131532886747191-0.157191179303813i
0.166627553833614-0.00985122661708282i
0.0800284287718998+0.0656083188993207i
-0.0229206274298742+0.0714264957395145i
-0.0906504921576375-0.0335993937286328i
-0.0768870509459204-0.133877056045581i
0.0369072729189839-0.184781905136731i
0.137245241350529-0.118473025329338i
0.161972587326219+0.0422396028760119i
0.0734460345806202+0.130226703370955i
-0.0639486077444332+0.15114709428892i
-0.114197396525606+0.0516128976237837i
-0.167403592288172-0.0786869006524964i
-0.154189668792702-0.13628351157696i
-0.00691304006078694-0.168304606641169i
0.0945223851601064-0.067187245798915i
0.0530303802233089+0.0261015441437952i
-0.0810432773427518+0.0462538662912754i
-0.185062464610603+0.0366893859310849i
-0.230352653838286-0.118720234271876i
-0.141085182923565-0.259840255514725i
0.0151380071222955-0.316011664694052i
0.123156140412494-0.204203585471564i
0.170512020743771-0.0648457324561895i
0.119227670858176+0.0130266357883362i
-0.0025024889187322+0.0714405070324203i
-0.0831777222929768-0.047707350364447i
-0.042744104118517-0.1494275463192i
0.0259782439369801-0.172416567963079i
0.153623476496599-0.118164926293405i
0.188248567953483-0.00866724978009791i
0.0933489755566361+0.0942790925127189i
-0.0244756066736177+0.147790778601619i
-0.176902362877567+0.0631451726891277i
-0.176296716798745-0.0543978723881075i
-0.0855165521554928-0.168443728175512i
0.0215080180597602-0.192206091506512i
0.102235446403274-0.0894517412415859i
0.0601681021669614+0.00254839592719514i
-0.0217845806586089+0.0583028535592396i
-0.11190827863696+0.0162562591216274i
-0.161551552195196-0.125820439288258i
-0.090391149674407-0.215636517567587i
0.0487656493465836-0.232543147326137i
0.121951784191638-0.166060197174129i
0.154385288946967-0.0232432885830653i
0.112884501696024+0.104664013228582i
-0.0308668640580442+0.121364728286191i
-0.111323593762768+0.0473784721139427i
-0.0986183969379897-0.0588036396414853i
-0.0464361662269305-0.137585642504288i
0.0403551885117016-0.0818402020332839i
0.0934273897311466+0.037481498999418i
0.0386901120151622+0.122387966719856i
-0.0878365338643248+0.129395569254026i
-0.207301334274281+0.027369964876331i
-0.221728714200713-0.119880778348321i
-0.138914048376802-0.210160365580032i
-0.00416174328714162-0.256592511941149i
0.0946625348061374-0.183003117338882i
0.113029923051932-0.0286732546950561i
0.0437451145567033+0.0210758400550204i
-0.106394171697243-0.00698649799449672i
-0.131201598238331-0.108044324023228i
-0.0700656653701515-0.219608986094436i
0.0432576654122262-0.250129504014421i
0.195106087364502-0.162619759633607i
0.206094987675429-0.00263300211871916i
0.138199197133829+0.0998333160058743i
-0.0039974127399918+0.0994574165950546i
-0.109684756105471+0.0301014031998924i
-0.125599076646085-0.0875750883648819i
-0.0393672374129549-0.177351421922058i
0.103694429061158-0.150766602071416i
0.116004003369254-0.0747882590977797i
0.0971983142380601+0.0386969840213637i
-0.00330285650228456+0.0932857049677942i
-0.16341716791776-0.0166311958876895i
-0.207496859227691-0.088922553299313i
-0.106856708555279-0.166195372637831i
0.0835617773420098-0.228632295610833i
0.173822473640456-0.10275764096392i
0.161269293237852-0.0040562297894641i
0.0927926787218807+0.0662489388825152i
-0.061989528325211+0.0666365210992258i
-0.155136788345649-0.0213658659605075i
-0.118968124075548-0.0974026604090683i
0.0245662748963988-0.172158732814528i
0.106916374416061-0.124229335093619i
0.111309584296981+0.0164234422794064i
0.0722036591408327+0.128987520588936i
-0.111857550500748+0.166021716865268i
-0.228923087211775+0.0367527870816338i
-0.202674348946637-0.0973102237506889i
-0.108402672080393-0.162872491606682i
0.0280185629461412-0.201743489730945i
0.0956720784162642-0.0844759924645473i
0.0793075079930617+0.013994665443199i
-0.0453018596079663+0.0293823449902462i
-0.153926367264284-0.000548551796949762i
-0.164728973287309-0.0840497967984078i
-0.101571573838046-0.227185477036221i
0.0458498053454339-0.262741257815177i
0.126369815195122-0.154476630166485i
0.147589125895146-0.0209042163937248i
0.0752061977371098+0.108469734198967i
-0.0491154234323576+0.107043808556173i
-0.131667054672285+0.0089353104750107i
-0.102131438204436-0.113396061223302i
0.040678701434057-0.179575366194411i
0.0883069332392913-0.125499066118749i
0.125796470751424-0.0122272087786563i
0.109395249403272+0.0718824833811034i
-0.0563185705508346+0.101984563562223i
-0.131663138869288+0.0156928370561361i
-0.13037450526773-0.119539098244108i
-0.0794684518026338-0.175311607367188i
0.050265784760522-0.196745094247309i
0.141582158243045-0.145671932776483i
0.158231379413941+0.0285772067266266i
0.0382135762081944+0.100486406984623i
-0.0745760915756108+0.0260303151643924i
-0.125672258786734-0.0676073804032696i
-0.0876579714230223-0.164518203213211i
0.0829777037266684-0.192425766090106i
0.181176573469538-0.0915212427236671i
0.142168826702242+0.0556060052461981i
0.0601087687130605+0.14182614577744i
-0.0177858061585118+0.149282615495908i
-0.142156306961526+0.0388756963471626i
-0.149187241318853-0.0841900898790922i
-0.0416436117505578-0.144663133494784i
0.04023702226671-0.11863818951011i
0.0966066864125057+0.0017480541792682i
0.0590405640376483+0.0982236398267823i
-0.0739703061043276+0.138313487413423i
-0.181770285423729+0.0610414695075377i
-0.222201747619616-0.0929866990645119i
-0.194101258134861-0.185962479353234i
-0.0333605848980238-0.234593706249642i
0.0733811800008497-0.150729128677118i
0.0584126963050491-1.68405242897997e-05i
-0.00569548105672589+0.042188513842935i
-0.137506156475914+0.0196917274741749i
-0.181343172075168-0.105359800974208i
-0.144085462373228-0.229353724633497i
0.000891873790842327-0.22335581911626i
0.181807282277257-0.200347227523237i
0.182320098276773-0.103465003345827i
0.128056326472424+0.0423514143568384i
0.0199400919205441+0.0858925590566355i
-0.0818811055117185+0.0179269229350179i
-0.0783474668934462-0.149568188366302i
0.0149807787448452-0.177507792108426i
0.162693351099809-0.0912470399676874i
0.210190768066617-0.0199408494498998i
0.146219413805824+0.135189735308278i
0.0225303941808139+0.193030284023474i
-0.126937004846385+0.142836976508865i
-0.200069100638522+0.0209924871428161i
-0.128253256282145-0.105279097360249i
-0.0104718778849747-0.122800918477782i
0.0748223253698174-0.0886877210295602i
0.0617848556097416+0.0156518762410201i
-0.0450503635047994+0.0883040807150014i
-0.160131238496856+0.0771092809794673i
-0.248366355255189-0.0285588368493924i
-0.181279488561467-0.16545548571387i
-0.0285760037178416-0.214355101795756i
0.0708840284972603-0.210572262883925i
0.130609602068502-0.111889054001557i
0.121938000912562+0.0387119624307622i
-0.011284259980591+0.0390428337922726i
-0.11243426643685-0.044893588750674i
-0.0880968449654919-0.12606350821058i
-0.0191959690575609-0.1731415974102i
0.112517246372751-0.151338408555913i
0.192291453687479-0.0481724025583846i
0.153204727666516+0.107967017200341i
0.0373386436010333+0.160455804490988i
-0.107301416725732+0.127915069671093i
-0.177786779777453+0.00687757474738303i
-0.131271527860726-0.119481890905309i
-0.0264567136065136-0.142489284613773i
0.0706832100451524-0.0557203368994752i
0.06065164942695+0.0505449864663922i
-0.019980195263215+0.0778413263157228i
-0.147618120173427+0.064521095991375i
-0.242377525597676-0.0684738513907884i
-0.164608471461164-0.222815776948625i
-0.064498899108825-0.271361513529016i
0.0630853029160955-0.253237426713718i
0.143644755107169-0.153747324327029i
0.0980422405455649-0.0287351693014876i
0.00738013304758546+0.0245132394291622i
-0.106719370246682-0.0133051841090527i
-0.0866761638019179-0.139509008215318i
-0.00200436249108178-0.237156004969825i
0.0979981576332714-0.1760447521377i
0.20218005540085-0.0544102491611328i
0.162344821767282+0.088593053933322i
0.0640630980058181+0.201771416813222i
-0.0745158035474477+0.151301473905106i
-0.170254302581833+0.0385327071190149i
-0.111581833355522-0.0771615406343736i
0.00590945092309303-0.132785405945473i
0.0796313922273721-0.0718715025447973i
0.0924038084672271+0.0263301523763798i
0.0306068897459861+0.120796886757563i
-0.103178787263952+0.136708254929503i
-0.192181092047651+0.0402107401081134i
-0.166917290833177-0.112951387749065i
-0.0816889486751861-0.189706914867617i
-0.00462176977998947-0.145053045820545i
0.0934992963739919-0.0835812303493704i
0.0534174501834224+0.0258404249550185i
-0.0777066053895371+0.118255851430727i
-0.163246373256467+0.01399993615766i
-0.194182625908863-0.11959408114029i
-0.106050755207998-0.23198118010294i
-0.0167605434948732-0.268402008210302i
0.0845420643703436-0.131434076218007i
0.118346317537915-0.0326078912900185i
0.0266820578172576+0.0489555329467821i
-0.13566863028501-0.000874947315238828i
-0.180728872498572-0.149823459813143i
-0.0607267524502926-0.237583634535551i
0.0241262601220815-0.326577809209391i
0.160285927872638-0.236018481774283i
0.222671639412964-0.0889028327067276i
0.153743378703248+0.0307569687911922i
0.0291307357791923+0.0972050429608885i
-0.0882080470747901+0.0316712579807945i
-0.0394966691444724-0.0941517881455696i
0.0264659819042613-0.174814864041792i
0.126460575278986-0.105790705401504i
0.200946425048258+0.0157907517130272i
0.0905189999152683+0.164522303526952i
-0.0156387077492283+0.206633485571226i
-0.141901205360918+0.132762905320779i
-0.259147734199308-0.0283248436774742i
-0.177738507594028-0.158984290018906i
-0.0404205251312449-0.148562362048128i
0.033812887807914-0.108004918956907i
0.0424928445887017+0.0101773049516849i
-0.0673952324000858+0.0607550208784631i
-0.166501760923228+0.0366087505413035i
-0.210153336408406-0.0959407732950945i
-0.166081943608195-0.247424441462292i
-0.00691311025038062-0.260234572897641i
0.120451795271119-0.249629157164845i
0.190927534035856-0.0864911791060523i
0.151151719070511+0.060017814356367i
0.0434198837791299+0.0587175437937462i
-0.0814231121831105+0.0458317492811454i
-0.103292766834599-0.0470010093192196i
0.0154595989527386-0.155445663726439i
0.0902743311154625-0.128874089890852i
0.144461061110649+0.0176488820096765i
0.105153017954556+0.136706828005897i
-0.0319931159805053+0.1702004365396i
-0.159894641247547+0.11285422961971i
-0.200249862513914-0.0123786939258464i
-0.133207702050546-0.134662840067221i
-0.0397700136305451-0.209102029764576i
0.0510866820859383-0.122941802169435i
0.0622892161829626-0.0040755890486566i
-0.0266525492805715+0.0510881977664928i
-0.131244635893112+0.0325245388529673i
-0.167693788624823-0.109460246044884i
-0.126641302195154-0.215864283297824i
-0.00918372764457495-0.284252219442973i
0.137431355889827-0.256913226527253i
0.189969820297185-0.0971037539409908i
0.135046329117711-0.00222930592328648i
0.0581077042261766+0.0417592031865066i
-0.061790237707273+0.0283051844249924i
-0.0746717230087189-0.114474345782536i
0.0486287205662597-0.205811061311517i
0.119141225315147-0.170109250005321i
0.193822904327451-0.0664532133062749i
0.180584952075897+0.0976003842514061i
0.0626052760426454+0.188662075875137i
-0.0618130616307471+0.136317180903909i
-0.137354742142435+0.0331119913081762i
-0.113757134264509-0.0647030953565612i
-0.050385507987485-0.132069556272229i
0.0534319757906422-0.0932281248878224i
0.0784241144183145+0.0194585145983581i
-0.0113444675101076+0.116453500865605i
-0.14139885672547+0.118753221159055i
-0.235714646355475-0.0455548268250919i
-0.19502788676213-0.200392577105536i
-0.0966474583799069-0.251418580645616i
0.0509516676067536-0.2252338094041i
0.131095031168925-0.123130126509093i
0.0817422942486218-0.0262198450197775i
-0.00738332248773755+0.0228604047055731i
-0.130483029713787-0.00639650929167452i
-0.133786387675128-0.100996422669441i
-0.0238402194219168-0.191146696286233i
0.069348117140912-0.204840345233711i
0.147958901509524-0.0947379960402039i
0.160747147786197+0.0321848711653542i
0.0302164943684538+0.105418549859219i
-0.125169200192846+0.0951393783713126i
-0.188603482276631-0.0511734574395674i
-0.169387352198463-0.157287372004136i
-0.0329994455861885-0.198104286017312i
0.119600814709711-0.167587839900339i
0.125744266513317-0.0335891832026255i
0.0727539838669466+0.0799454835312629i
-0.0366084136056046+0.0731062795644313i
-0.159040616312863-0.0550280385217483i
-0.129751979454119-0.140193864405781i
-0.0215306355829785-0.199195817295642i
0.126487628037407-0.181310171886946i
0.217163371427401-0.0347053901174526i
0.146734413799156+0.0761227443320798i
0.0438879918582219+0.130127896355886i
-0.0726338870243448+0.0977485188824969i
-0.144147119643128-0.0143002318984154i
-0.071293778608417-0.129590018158219i
0.0271208525535216-0.148188150019935i
0.116568227717153-0.0694382279194732i
0.116417004218634+0.0555044252889681i
0.0197173579125876+0.145027181766938i
-0.0962152254171344+0.0764312387403682i
-0.165462855505321-0.0346794589702833i
-0.116363918238419-0.153115710289234i
-0.0201531122522197-0.181351408137479i
0.0855200901994465-0.113654158431197i
0.13694364480914-0.0327162659739511i
0.0682087132482948+0.0772990578706188i
-0.0455322574619156+0.0857854902543328i
-0.129974540104829+0.0306548127054277i
-0.148112760057548-0.0895712910843161i
-0.054875319125779-0.179348137000626i
0.0163357928977614-0.124995870011629i
0.0612105576818145-0.0638560233930893i
0.0780124186410955+0.0510636615316078i
-0.0483220111701853+0.0999355292659515i
-0.149324742268223+0.0254175529987252i
-0.167564392122333-0.0661900926416449i
-0.127789683853528-0.215316075648409i
-0.0335593095543925-0.249781461422992i
0.0896597794871038-0.151260849907347i
0.133130958267989-0.0701418096075477i
0.0510284212773161+0.0268023632424014i
-0.00820261176365811+0.0403905010928972i
-0.0667309682673251-0.0719806439631741i
-0.0193333812355866-0.139474147947971i
0.0760717855611355-0.163226015787425i
0.159151390232885-0.121024901198822i
0.221181076400047-0.0215570485415805i
0.126229510226803+0.0978074346778644i
0.0263107530632192+0.164939021050939i
-0.096406381041639+0.112685611053638i
-0.139307130711447+0.00529228349542702i
-0.0656024442665758-0.109867566667291i
-0.00552136521121864-0.120081343181273i
0.112210485130355-0.0496123485052753i
0.109925578928178+0.0655102321076853i
-0.00142922559711767+0.115661076668395i
-0.115209610956225+0.0407807064917796i
-0.190954685885525-0.0317777592500082i
-0.122193788391333-0.136690808910547i
-0.0140931585505832-0.195781584419615i
0.125259223995858-0.138833692044355i
0.149444041413808-0.00964217324005625i
0.0403896869713087+0.0890240199191069i
-0.0230198891880561+0.0838947473026514i
-0.102780476190635+0.0263345384324262i
-0.116296338002955-0.0970610976110108i
-0.0300857272007501-0.16453664777175i
0.0484603984818773-0.155362909506366i
0.119196840846021-0.0768416136855716i
0.109363148654248+0.0475528528402799i
-0.00707177131665076+0.108188304465805i
-0.117207259980424+0.0528883745282127i
-0.146394055645807-0.0951218494702096i
-0.0590474851132348-0.176279926705856i
0.0515684291391002-0.17543041392858i
0.143274623387105-0.118842304791211i
0.146358402152546-0.00514346305948985i
0.0210564596725906+0.0997325911153073i
-0.108932577246501+0.109094980000201i
-0.171212038265358+0.0229631818833983i
-0.111201840666993-0.125093513448411i
-0.00247062708580352-0.193808541652765i
0.068014777574776-0.133930133111633i
0.0776727123296371-0.0303603680880364i
0.0339542143065254+0.0719676810827425i
-0.0795172522425492+0.0563845241815271i
-0.178332688257197-0.0394066688310168i
-0.168389256010636-0.161426805849947i
-0.0515270388783542-0.232069163201236i
0.118746284474101-0.203306699097154i
0.166480182789301-0.0921202301323641i
0.128318751429146+0.0633669176398779i
0.0278343547101766+0.0884392985424674i
-0.0783717824762427+0.0431162648016619i
-0.0843798334956024-0.0184072968980734i
-0.00197318614480123-0.117371164108445i
0.112299326048545-0.0974682744259924i
0.160577343066249-0.0221928912624094i
0.139293863507628+0.0631004297394232i
0.0346785122012206+0.181460667648763i
-0.101930153490739+0.160954783847427i
-0.160121454467926+0.0700891302844325i
-0.129702134690484-0.0350258860961018i
-0.078994560172883-0.146350816559796i
0.0322443961625892-0.113158332084716i
0.0974802517481988-0.00953587746521897i
0.0211379943564999+0.0665868129450391i
-0.0580053973796694+0.081415551607531i
-0.140162673819486+0.00861849935620877i
-0.140207865804359-0.129098037449589i
-0.0317196829417894-0.199119180824074i
0.0532248658677288-0.164540205146108i
0.1354376769814-0.0895231125926156i
0.0831748589146028+0.0193201943387202i
-0.0194255542065932+0.0550840909705654i
-0.0788435211380997+0.00712645760838122i
-0.144643270579478-0.0715263095765938i
-0.0477565328242328-0.131916137999627i
0.0373382255227543-0.182059638267839i
0.111285675873623-0.141004415144826i
0.141404600796523-0.0136431321970935i
0.0490769440756616+0.0556618009904863i
-0.02356614779578+0.0875888549431704i
-0.0997723306047174-0.00173565927641662i
-0.0605480733535301-0.11546328281345i
0.0194976918002663-0.139359341022873i
0.116557316435175-0.118135352036812i
0.1797355220532+0.00682579653804091i
0.0795699515839429+0.130622615731019i
-0.0420469156500312+0.133053949527151i
-0.140243702593367+0.0640119215118456i
-0.167608870830283-0.0274009216533567i
-0.106188900771499-0.104108039206827i
-0.0183712393099248-0.114212453027344i
0.0778739447075504-0.0679894881915858i
0.0762034235592973+0.0140921788106138i
-0.0502175867330422+0.0542370103188215i
-0.138909305726645+0.0193813681539611i
-0.186061163309084-0.0477679928237305i
-0.118939426987709-0.181989326662364i
0.0538205619611025-0.247913554860574i
0.112027110980182-0.148292169885884i
0.168492058667737+0.0119778025497243i
0.132353910182013+0.129920906465137i
-0.0268095158530962+0.130715055271182i
-0.109652787613582+0.0743189515621563i
-0.118646806617754-0.0218440218506492i
-0.046364228955651-0.0968944847843603i
-0.00259676847617501-0.0586839639549893i
0.0635345278923035+0.0207721777249208i
0.0250195017663601+0.119868820983164i
-0.12687376248434+0.124749755163973i
-0.215912975722913+0.0467804482285962i
-0.257086993640707-0.0759734731531404i
-0.140376958243431-0.217758270389008i
-0.0066600230135672-0.247161540868807i
0.0606758590006808-0.198085453710654i
0.0793408099192564-0.0604523914273105i
0.0246371308333036+0.00329213468792456i
-0.0347610022660583-0.0315119533129296i
-0.0564816814730732-0.0965161975534617i
-0.0109331792537418-0.187797494994342i
0.0898419073499188-0.172989688213748i
0.171999205863501-0.111827928289493i
0.163281759128124+0.0191494799917925i
0.0520611730032059+0.139318596821399i
-0.0547153829170778+0.139662344744456i
-0.105583365086711+0.0700076720988281i
-0.138598796713863-0.0416347418119109i
-0.0842256835160647-0.105093900114714i
0.000782621537459126-0.111785095037883i
0.0522144015445575-0.0493535035814816i
0.0620375382612556+0.0071299636564694i
-0.0428143891928923+0.0232584730089727i
-0.131274961259933+0.0112235129186246i
-0.08501248611284-0.0918604178991009i
-0.0195710349955511-0.191405025076233i
0.0895927564471206-0.202322516748685i
0.180587356874545-0.0954793399348769i
0.145307023671828+0.0640613531384781i
0.0497348357435593+0.148518287161593i
-0.0635044506839364+0.142785811396376i
-0.142670508706547+0.0407396482991865i
-0.13583934269606-0.0675372341019519i
-0.0385255415304278-0.0664021775143451i
0.0188780942066845-0.0483110354139797i
0.00798758481248572+0.0142213477522896i
-0.0557024679600736+0.0847221410249306i
-0.113657292073083+0.0277045131371025i
-0.187352558235927-0.0166056240997248i
-0.212255428985316-0.116301283747028i
-0.102809198091634-0.232411250256977i
0.0209248489251479-0.197393744934034i
0.141580304083423-0.136871647698794i
0.117755728082436-0.050893448721732i
0.0436375758524382+0.0124889800063159i
-0.00879569589701949+0.00377228811683914i
-0.0694333108090527-0.0584056162360099i
-0.0350564905429637-0.113347777961819i
0.0480626505468777-0.102563708317905i
0.116971657931755-0.0544451834273941i
0.111990294244098+0.0472461830619393i
0.0398432940222529+0.132231136012193i
-0.0810970652145773+0.123155985212362i
-0.117073402654989+0.0107131043862459i
-0.111674080993206-0.102764005091472i
-0.0699731718210718-0.174691932083271i
0.0626249479109771-0.130282446971525i
0.0863429394999943-0.0415207190242985i
0.0270627652572519+0.00300328293495143i
-0.0574149183126748+0.0356779190633025i
-0.112640500653033-0.0397834511586579i
-0.0919930017709548-0.120688143555186i
-0.0285271061539803-0.173300246192549i
0.0846002510050208-0.176931958611259i
0.153557191551111-0.0799017052720812i
0.117420466193565+0.0370759902687971i
0.0316120678586332+0.0780293305081755i
-0.0643671126436562+0.0357801703502115i
-0.0994575246426673-0.0569242960915012i
-0.100787237778639-0.123589688157087i
-0.0233443599210244-0.13526589921775i
0.0946381075547599-0.125083250927764i
0.0890563515813983-0.029887050931127i
0.0633764856411084+0.0265657670896539i
-0.0329335874630938+0.0344729974026869i
-0.135981976174111+0.015230190777448i
-0.11311465410424-0.0712855268678854i
-0.0861187237229083-0.123365048953311i
0.0174938263550197-0.111199534824325i
0.0900327022958114-0.039578652646529i
0.0366376141791543+0.0303301434703178i
-0.0394161431709759+0.0665457334315862i
-0.166006548223814+0.051181396748929i
-0.207223092066581-0.0404309470074322i
-0.151016343957955-0.161739104358572i
-0.0490731560726816-0.190441953198112i
0.0632919143396888-0.10590363009688i
0.069147984402572-0.0416495529684084i
0.010904755575924+0.0029731069003238i
-0.0695499972762591+0.0050388947299812i
-0.108304304723145-0.0666335654084863i
-0.0796622456162379-0.144437969582035i
0.001542310966148-0.175724818249907i
0.112505372768334-0.11966242542841i
0.143164763441952-0.0163202375917681i
0.0851456886423419+0.079109079562339i
0.00800594379696467+0.128085113222963i
-0.0727525918743532+0.0492194036974916i
-0.116236593583961-0.0527294949227772i
-0.0654993592768994-0.0988152314886588i
0.0169572159253271-0.125145085173387i
0.0497270905510546-0.0318205447814374i
0.0110654550119145-0.0171812296341591i
-0.0579545015726247-0.0109239874164502i
-0.112764275077235-0.00489882387257229i
-0.111337043635648-0.116279377512947i
-0.0536542807096929-0.159687176110669i
0.0452253296423355-0.217242943248696i
0.137967238615337-0.1223913567024i
0.152427457744312+0.00746062247351552i
0.113840105944902+0.035990536220814i
-0.00614137089278964+0.0824776656658834i
-0.0811070497623303+0.0293761412148044i
-0.0570188219927124-0.0350968333488762i
-0.0114787992547282-0.0577850451736526i
0.074970494928234-0.0310555948805643i
0.0761043695575503+0.0450780940144425i
-0.0182385874279324+0.122262603256176i
-0.126934066589031+0.0938536398017079i
-0.199517108027555-0.00852267933068584i
-0.208691971048873-0.0681892613185396i
-0.16397862374834-0.186415069242737i
-0.0407550547479732-0.219299091039345i
0.0500028611690271-0.161858011063518i
0.0530685440976993-0.0959170952308341i
0.0104409042337437-0.0254346512744647i
-0.0429719704221233-0.0654619142048534i
-0.0501903878250063-0.121550785037038i
-0.00815548291787029-0.176916908532492i
0.0701302054422812-0.187362660177052i
0.137984045253978-0.0968542771086861i
0.14526657503169+0.0113832279569689i
0.0923462089520792+0.116412060116684i
-0.0342091028114606+0.11791630903608i
-0.121841041051791+0.0220902333575993i
-0.100767507148503-0.0463330174992406i
-0.0782765271930414-0.118318608308888i
-0.0105179024243693-0.101513823407399i
0.0640083826459656-0.0266873094850263i
0.0401364639180813+0.0171787722478774i
-0.0296294104762205+0.0408680321149125i
-0.0812573000875013-0.0255387889811314i
-0.0770611172020069-0.13095621819919i
-0.0106410123153549-0.170771039807135i
0.0695599357569521-0.109275018667939i
0.101571371438704-0.0506746056108947i
0.0831513127221358+0.0211583333191182i
0.0478971037964527+0.0883418215435813i
-0.0438408379973224+0.0816652459400791i
-0.116294588598799+0.00231100515576138i
-0.0725855290767247-0.108338486901193i
-0.035720183961113-0.125721136339216i
0.0640112777223606-0.0718536566584702i
0.0744668660956996+0.00401975365768503i
-0.0494688960790559+0.0324393812064072i
-0.0819482710501227+0.0277541135025543i
-0.138148048957703-0.0343069539589743i
-0.124390929734155-0.148578057119919i
-0.0281175579757804-0.181615566829686i
0.0820796550001654-0.13861477036834i
0.145003974993663-0.0689240311129881i
0.107023237268406-0.0224735226257468i
0.0596790409196088+0.0361043569541088i
-0.0265112329207047+0.0632741952447948i
-0.0237686578817096-0.0198088536609691i
0.0219521003011345-0.0930774080160934i
0.0534390616327638-0.0740283493372628i
0.0953788744769816-0.0297459551687169i
0.0587538959602317+0.013901786467131i
-0.00682215452717961+0.0823808172764196i
-0.0736572442066468+0.0726587516654622i
-0.0975328154573763-0.012646328986191i
-0.114884849927825-0.0853430540889706i
-0.0584411673669781-0.16756383129612i
0.057122310462833-0.137378259875685i
0.087594751731388-0.0702497026427318i
0.0687383373708653-0.0208965499282325i
-0.0125755802455376+0.0277384209576081i
-0.0408200944776972-0.0165077382651917i
-0.0253174589860307-0.0392953618813441i
-0.0283623666512908-0.0821374879256123i
0.056299700621026-0.0891570736092681i
0.0940159048559372-0.0405931140363683i
0.0540770221477397+0.0180476899682339i
-0.00474941295019091+0.0727406996574957i
-0.0892879297654608+0.0286037609789553i
-0.124512408015898-0.0709241200655823i
-0.0624175429498881-0.140061884259106i
0.0219830111324286-0.120468981820569i
0.0610146322416314-0.111780863625528i
0.110934403262632-0.0294329975383736i
0.0706480140341655+0.0478573903537182i
-0.0101447987441524+0.0162929275666202i
-0.0178766291556353-0.00713546924890106i
-0.00380097920319214-0.0731076322643016i
0.0559614759611332-0.0987225600622422i
0.119857649537976-0.0364530847155321i
0.131607608682085+0.059626826337666i
0.0630307935958934+0.141634022179057i
-0.0384070129493966+0.182794267915432i
-0.085000062903859+0.0985623373003429i
-0.104886779196006-0.0235333915431199i
-0.106213225193135-0.0691955454315985i
-0.0549921337568788-0.109314020322382i
-0.00306609442206455-0.0913512234372757i
-0.021730827946139-0.0512409310490328i
-0.0416708798237368-0.0214085246225514i
-0.0845494050843379-0.0441838177907625i
-0.100794217866256-0.121634595112417i
-0.024854363628898-0.184506660701605i
0.0466110147059668-0.21583252846439i
0.126514399562594-0.121881067245633i
0.155107510552853-0.0245230511632522i
0.13036183730642+0.0265290896036583i
0.0619239767593503+0.0648777526378446i
-0.00171200888546865+0.034365965306897i
-0.0150603295563492-0.0160354775632093i
0.00938255102983494-0.047451052135047i
0.0730018637234792-0.0122774545056406i
0.0644873704960917+0.0241009023387925i
0.0257261862241183+0.0785663432785636i
-0.0463076855779793+0.110734638081692i
-0.137989820955061+0.0327655033677801i
-0.130096512243819-0.0510378437439054i
-0.077252667681015-0.124699414222457i
0.00277268807603926-0.131448069714852i
0.055544190673882-0.0826736826001702i
0.0660470251502497-0.0600488726837282i
0.0267211358973145+0.0220796274317265i
-0.056645717539812+0.0284737932185672i
-0.0508829355278934-0.046041660530531i
-0.048324287710084-0.0563693951010479i
0.00211552754598248-0.0606381691403439i
0.0930010345037575-0.00190464008919496i
0.0428215172800007+0.0510308795302544i
-0.000628495795751733+0.0678517824397218i
-0.0588820250406594+0.0885935486920816i
-0.144052469780183+0.0177400133848883i
-0.127168683123364-0.07483805051303i
-0.0977110574096283-0.119185505655144i
-0.0300136592137643-0.104565101387873i
0.0417920731593586-0.0709177683848492i
0.0217189369811551-0.0354773724262165i
-0.0345497142665663+0.0207601252680437i
-0.0910810203851891-0.0435122459087126i
-0.0625795014015316-0.0874498839689633i
-0.00205898747706426-0.0975641903036741i
0.0645064741176452-0.122157163918487i
0.122322970517009-0.0337133466867434i
0.085822494212833+0.0364671370020885i
0.0480296256343679+0.0905843889245034i
-0.0378095584016254+0.10248760277155i
-0.0909410349507729+0.0516503358289336i
-0.0578911859111522-0.00462091251057506i
-0.0461565783949471-0.0552696324987484i
0.0188283694553175-0.0454027896886444i
0.0528937385111649-0.0189028419597451i
-0.00838550296277797+0.0314202915190591i
-0.0610741791701287+0.0579923329312725i
-0.103215295952061-0.000970941824060709i
-0.110570585052588-0.0512009291758918i
-0.0130397854678725-0.106706145245121i
0.0293333606278077-0.131775601362138i
0.0336694249832361-0.0959583887919935i
0.0655179572868447-0.0442309542565139i
0.0317233071216564-0.0191985668693541i
-0.0317178520713648-0.0167750103945728i
-0.0610476100360402-0.0493273177387243i
0.00269801594656854-0.137130362045275i
0.0314754993300609-0.110203192330871i
0.0529250831286397-0.0603511997319352i
0.088420845327013-0.00437286632565183i
0.0276265831183073+0.04643300340989i
-0.0293219529015534+0.0235966513009104i
-0.0602186189020484-0.0016168641649411i
-0.0667848690465928-0.0726850334797601i
-0.0177897258457508-0.0538344595630921i
0.0329652829276375-0.0303958591134392i
0.0448606545677175+0.00136136905823564i
0.0304053595130305+0.0960039778500171i
-0.0255365527175348+0.107934070031224i
-0.109331309427349+0.0538943205317196i
-0.131556358884938-0.00186803175334769i
-0.0965696991651416-0.0659637716603072i
-0.0591351155927653-0.109236918876562i
-0.0244295917803879-0.0496515090001868i
-0.0107087076121328-0.00325840486258857i
-0.0337386635553767+0.0135976457087279i
-0.111850739698859-0.0363376589689146i
-0.126222065631939-0.108567053173208i
-0.0486039345144751-0.142251265871793i
-0.0249289423982606-0.1678064396715i
0.0431063437295146-0.145408595698543i
0.139813992059133-0.0740130035176313i
0.12593674205551+0.00342963271675672i
0.042346360789983-0.00685427819850136i
-0.0111471039462876-0.0111710455990412i
-0.0257178699307479+0.00410392302217563i
0.0263220752560917-0.0184117307948768i
0.102514247511826+0.0287559936836476i
0.067349317950749+0.0805642703177464i
0.0287250189933437+0.0809015580291626i
-0.0476319133483882+0.0902672810141085i
-0.099678986550805+0.0313424704345294i
-0.113209894458188+0.00211528539284027i
-0.136394444438872-0.0172877725719546i
-0.0472889442867302-0.103268796111661i
0.0057293148236372-0.109212406559456i
0.0276747798025693-0.0520331132927553i
0.0115937744722112-0.0466243547491531i
-0.0325768692279273-0.075677488468794i
-0.0117428619004995-0.0678346855710386i
0.00852509740171613-0.0853043083929191i
0.0589259514381178-0.0877229380871141i
0.101153624637516-0.0419682799027599i
0.101847718671847+0.0252519502469703i
0.0465606477825572+0.0744643482003049i
-0.0642331238297782+0.0454042810330314i
-0.1092645037402+0.0258088681814069i
-0.1201666869905-0.0393322314547945i
-0.0981344306197655-0.0752714225325768i
-0.0343645032484507-0.0482622630611202i
-0.0461480477780964-0.0797873414615159i
-0.0650157331956514-0.0497693474346249i
-0.0749608177328046-0.0386952785086061i
-0.0799548967485329-0.0792203944311875i
-0.0562862881495188-0.103615049532975i
-0.0369268203415232-0.165188404002893i
0.047966139888335-0.155014247071532i
0.120212406832533-0.090368633033158i
0.120534819608587-0.0443710208924925i
0.0796123592212643+0.0248994326930097i
0.00778162104195707+0.0526761942924582i
-0.0132943693135963+0.0750189728269971i
-0.0172775040926+0.0486871592822499i
-0.0313733957853628+0.0132429421483727i
0.0112848460317752+0.0666525937712468i
0.0162226565565747+0.0632758666208775i
-0.0626535446237653+0.0730551711689887i
-0.128317373007043+0.0688554957285729i
-0.156043437077165+0.0256750715335866i
-0.14200332051139-0.0332265459748311i
-0.111544615948514-0.119133965970049i
-0.0679790674616616-0.13521720618277i
-0.00785814761927246-0.14552427376327i
0.0239880824892983-0.0997903686281795i
0.0284820728170951-0.0543151137738596i
0.0176215287415866-0.0838949811790254i
0.00605858802191946-0.119062466593008i
0.0387692491838253-0.116579352720055i
0.0978070345023273-0.0651980636520097i
0.108455218580244-0.0281921216484649i
0.099186065670802+0.00998266443730334i
0.0692254032522207+0.0302122803337896i
-0.00558624647763952+0.0593166405132822i
-0.0509161554936492+0.0707939469126813i
-0.05193057359881+0.00615619539362974i
-0.0337841672503594-0.0302305290997466i
-0.0375072294019708-0.00966251862483801i
-0.0329037840736915-0.0120942292254543i
-0.0316899229741645+0.0151319383230301i
-0.0753940417043553+0.0232792662920938i
-0.0635003126363587-0.0568109768570888i
-0.0466963311576434-0.0721918683713371i
-0.0482986826354196-0.0881523827058304i
-0.00574847661516518-0.103971503240851i
0.00661922432156547-0.0687877236809474i
0.0131902121249109-0.0359690136480933i
0.00819439408373573-0.00595086622144722i
-0.032913901342308-0.0308347695289816i
-0.0327217099978639-0.0379540959220161i
-0.0215239990590581-0.0959661389371647i
0.0121555728868516-0.0942296253636951i
0.0560965125793449-0.023700305051608i
0.0358619321835783-0.0372126893664402i
0.0127683544135799+0.0327061442007196i
-0.0359306740748086+0.0376673958148086i
-0.0486946390772062-0.0102456841712525i
-0.0401052856351105-0.0589133639474438i
-0.0355647385127029-0.068988312785828i
-0.00608939005808482-0.0416392173718084i
-0.0173238143755694-0.0570640986237285i
0.023484374737357+0.00548171325690334i
-0.019167246310217+0.0108454036107629i
-0.0811096162191534+0.00365514013186606i
-0.052615505072987-0.0536335883932354i
-0.0319241061771313-0.121597670644329i
-0.0229943893174553-0.0931462981329941i
0.00912461368879452-0.0786621892009394i
0.0349686872915077-0.0436788552227495i
0.0123891811159529-0.0161145432761986i
-0.000996169779558427-0.00411620274905249i
-0.0147063731817609-0.0295225771803352i
-0.00597854604913759-0.0385354129810522i
0.0118813290952528-0.0315643575798541i
0.0568570224071721-0.019244336996622i
0.0409871866174343+0.000163419089233837i
-0.023277441696277+0.0321921432458822i
-0.0619358954106585+0.0919601360954102i
-0.0971803327944688+0.0469038408486533i
-0.0890564031645741+0.0280144788675419i
-0.0476495041336062+0.04488141817641i
-0.0513794636674027-0.000612824274350712i
-0.0696900730888608-0.0127694003692986i
-0.0532283077599908-0.0218866463546056i
-0.0981091311789911-0.0522114360435584i
-0.106416218783252-0.0805720567036736i
-0.0619268519176094-0.101097227163852i
-0.0422534152947388-0.124612158097396i
0.0177467412793566-0.165554503508067i
0.0711599679202851-0.137698723264131i
0.0618433946629246-0.0743752619981883i
0.0553189181380028-0.0535899656383318i
0.0813719464872679-0.0340566409166776i
0.0620825572430836-0.0322340490539859i
0.0287822013876619-0.0255212090599557i
0.087188985019841-0.0223748592599242i
0.099731418016862+0.0153262355771034i
0.0580707567336292+0.0705598821328083i
0.0434699074408327+0.0833267703626666i
-0.0361584138970028+0.0711564057096954i
-0.0741169522567324+0.037092473575479i
-0.0900616513145641+0.016569936765222i
-0.103453113900198-0.0232656911870002i
-0.0627191928694774-0.0440086274837937i
-0.0684700700101326-0.0610818973360615i
-0.0362974355735911-0.0548161498767081i
-0.0300519725657758-0.0642285995723233i
-0.0656548541688682-0.0836325845145574i
-0.0444076786398617-0.0822555252581521i
-0.00585186675800039-0.116627230784086i
0.0383838656465977-0.0858013882992404i
0.0673607471586491-0.0556203954554406i
0.0700999519992097-0.0455529353635062i
0.0330211444660334-0.00541710230850158i
0.0112003571086671+0.0104571125311139i
-0.0240893380201921+0.0126245747455208i
-0.00736197513521266+0.0287972828155998i
0.0095902300258546+0.00716320637133311i
-0.0325775831321226-0.00948197793408771i
-0.00021159370787362+0.0303948569931864i
-0.0120411263557202+0.0137588030716506i
-0.0246914013904704-0.0242536017784379i
-0.0358286934330152-0.0126482281497219i
-0.0547755847447382-0.0600527220027212i
-0.0377104262040764-0.0911987284678102i
-0.00319720398271556-0.0803852248956131i
0.0231898272834303-0.0502492295974711i
0.0157022946771685-0.0361223226131186i
0.0633121505126657-0.0196239220153073i
0.0383222098712347+0.00743359909659065i
0.0106458877698335-0.0353198491234316i
0.0110939548081508-0.0118573218429186i
0.00961591492091995+0.0073710515455242i
0.0525283393775045-0.00734467977308205i
0.0301359101138672+0.00659077183432149i
0.0168197809983684+0.0588260251583039i
-0.0123596859167811+0.0415681993123355i
-0.0545927589853008+0.00543884363189605i
-0.0418394486347957+0.0205404128192212i
-0.0334995049581747-0.0383362946189678i
-0.0306456155050924-0.0538650290716439i
-0.0334165256984423-0.0412238186518077i
-0.024095008424254-0.100746396612815i
-0.0191518747758356-0.0932190932738057i
-0.042173408798853-0.03111583018643i
-0.030716626160361-0.0800438835052196i
-0.0178635142918541-0.0721546841613i
0.0392329264646417-0.0613117380288711i
0.0469199835856652-0.0969155624617493i
0.0170719664719466-0.0485571635858439i
0.0406900006282171-0.0352905779980369i
0.00643590282525947-0.0169027258970713i
0.0472048358356941-0.0135517062841135i
0.0381333776696143-0.0322894607250047i
0.0191830335092052-0.000431955619831165i
0.0315691351094553+0.00911127555811088i
-0.0273605958136878+0.0144125826736408i
0.00276350570467825-0.00541766682779265i
-0.0130669568666407-0.00254348220264215i
-0.0437404937787874+0.00727164218992474i
-0.0144187489873717-0.0124435932320748i
-0.0220511518842275-0.0131344180652211i
-0.0564887450150531-0.00667884139819035i
-0.053754490856541+0.019209047839349i
-0.0313876540681036-0.00172360143652828i
-0.0666546085365891-0.0267787638845364i
-0.0652298055777898-0.0557987313638953i
-0.0250976602917428-0.0510584742215238i
-0.0181549807391717-0.0396504440414256i
-0.0528911898292163-0.0327625535662661i
-0.0514497523997688-0.0166440116410746i
-0.0127320343956117-0.0433108403254056i
0.0306121371760995-0.0458398581431689i
0.0351290766319492-0.0402364031619878i
0.0159656240137676-0.0331175639568598i
0.0345564741574347-0.028851012872425i
0.029054144739816-0.00183499191757289i
0.0433471097052034+0.0120039904625048i
0.0477437118681728-0.0012661211376141i
0.0360763618971599+0.00831081628734542i
0.0170814382945955+0.0236697356941014i
0.0149181202452814+0.0375604235296671i
-0.00866176859061527+0.0182405035619934i
-0.025690471554541+0.010401624664034i
-0.0232474195881497+0.0262363060527081i
-0.0784484802819663-0.00603982862776018i
-0.0387307119772065-0.0148887723382813i
-0.0256859635081358-0.00884247189934874i
-0.0507360796524982-0.0269060807864401i
-0.0132231333687448-0.0342757411972834i
-0.0189198485854343-0.0547877261913907i
-0.0205725757208217-0.0695851159042867i
-0.011032141514557-0.0755654903267495i
0.00848810796539808-0.0613446516871295i
0.0271972667439787-0.0544561666251745i
0.044967197849885-0.0772645338236593i
0.0439249008336771-0.0334926735614211i
0.0446449951012805+0.00685859523151113i
0.0613883452519293-0.00663673160502107i
0.0149134081101526+0.0325972435968171i
0.0231722335274687+0.0365637846004618i
0.00208251391740623+0.00270529314659285i
-0.0358199809170028-0.00438840162841257i
0.00709019636774743-0.0140053698725884i
-0.014903205046704+0.0129900905301551i
-0.0385224821749307-0.00915137013695887i
-0.0535401987398788-0.0136690133619079i
-0.0683263010548338+0.0263277404854954i
-0.0511195737309327-0.0128506079496675i
-0.0436598756763871-0.0207287588074995i
-0.0414083829536358-0.0277885584463139i
-0.0118097738193167-0.0370617910843074i
-0.000784932587547249-0.00867865729055754i
-0.0308759374962433-0.0143359734968445i
-0.0261951470826627-0.00190078836528061i
-0.000910120239975161-0.0262944968827676i
-0.00884715359546264-0.0474425098276635i
-0.0070251647589122-0.0310315255642849i
0.0158299528415121-0.0327444690808104i
-0.0251882353294467-0.0332943193530593i
0.00578129530105544-0.0312917782887576i
0.0291845652193214+0.0120802556712341i
-0.0155686379023242+0.00569370587492846i
0.0228721643419933-0.00202822851152565i
-0.0323234443983405+0.0208149533412727i
0.0141294188608535+0.0223040422155678i
0.041058314994015+0.0432166797821436i
-0.0350085214353457+0.035855871753045i
0.0165292966287327+0.0180693880193332i
-0.0431412678243499-0.0200898419051768i
-0.0438546085817959-0.0394099613048481i
-0.0181827777836525-0.027988591965305i
-0.0235333949634696-0.0402098787782285i
-0.013105862430269-0.0269156745512586i
-0.0326515262561752+0.00182738700147064i
-0.0095537915535601-0.0261452811595336i
-0.045112916063463-0.0433382200891667i
-0.0453459791185465-0.0100726242056984i
-0.0233842456798434-0.0712186327034753i
0.00494858943474967-0.0797774786611666i
0.027068075720453-0.0333262754094163i
0.0201610407878131-0.073179978782937i
0.020467230527296-0.0242953281887973i
-0.00293963410878086+0.00290028061252472i
-0.00506718199993169-0.0277983474361511i
-0.00949464038382164-0.0281725584651137i
0.0095404533513103-0.0410392862853944i
0.0362169210926693+0.000598425867857853i
0.0158906427574975+0.0176736257249688i
-0.00877361055369642+0.0435109749841316i
-0.00637820164925316+0.031112938899137i
-0.033372989125508-0.0168128627462952i
-0.075765018756909-0.0219660178369787i
-0.0314390179549631-0.0626752267343789i
-0.0274364328339922-0.0394825416189885i
-0.0294959509666036-0.033496153946722i
0.00175122775789227-0.0463867025551992i
-0.0339883075044675-0.0479021870314108i
-0.0108938383487999-0.044593015575764i
-0.00773808935587155-0.0305389330433015i
-0.0172179308641858-0.0511520493662605i
0.0148590915213315-0.0408262338715636i
0.0438424533965644-0.0246512707668406i
0.0633406780216068+0.0250947835202229i
0.0102283797958485+0.0252785659885606i
-0.00540677472984718+0.00779468550132941i
-0.000995166930292276+0.0363330174949844i
-0.0299477254876786-0.0092188558871804i
-0.0565565908058867-0.00398621680868777i
-0.0463969532248627+0.00830540496029306i
-0.0172821812724432-0.0278706632242033i
-0.0410095903974049+0.00592792843355215i
-0.0650587736609218+0.0110064716805137i
-0.0815071407844692-0.0540733673884006i
-0.0725542749008123-0.0751972074632183i
-0.0498540681853369-0.0995560089163664i
-0.0196541168283934-0.123603197496683i
0.0333736723795465-0.10612048309161i
0.0293934350266232-0.0753170989141405i
0.0407148955672833-0.0215827861206747i
0.0213548054629129-0.025709619042702i
0.0269276737979381-0.01457613606347i
0.0824332111633329-0.0237001844626257i
0.0529981094580618-0.0437014610855933i
0.0638842853610556+0.0108790109888722i
0.0479882496467195+0.016743635983954i
-0.00126503745241681+0.0414350863798112i
-0.0221625429728484+0.0925967644901101i
-0.0539350407542469+0.0663007653693319i
-0.0965773148859892-0.00724134188404898i
-0.0754209916775713-0.0418756875285097i
-0.00889488565770794-0.0262545273188795i
-0.0357697795099241-0.0125079118840705i
-0.0606411854042746+0.0271643901405461i
-0.0797348878163557+0.0241477475451177i
-0.0958497183154084-0.014269363535477i
-0.062955265796964-0.0455251230288486i
-0.036041136150926-0.095977028626328i
-0.0125501651646343-0.0650485859877985i
-0.00199083238044479-0.0487348294706677i
0.0177350093657245-0.0634532560363339i
0.0313280014860385+0.00130053852913499i
-0.0091338698143652+0.0355210735033622i
-0.0336008726975863-0.00555311897853784i
-0.0189167787304451-0.0520802892444528i
-0.00259231765796973-0.0608586059516325i
0.0108227391840478-0.0165036248361486i
0.0106537009286225-0.00186819104132007i
-0.00779606331001557+0.0098839280369497i
-0.0457911934798137+0.0400459685642497i
-0.0440602049420859-0.0105781291467175i
-0.0521052840733993-0.051798201174344i
-0.0852998320975144-0.0537348340647306i
-0.0457910315214627-0.0488851405269685i
0.0162713030449937-0.0204255079059448i
0.0110232917748895+0.0200244150584481i
-0.0263752244100451-0.00574637546938446i
-0.00215328069293457-0.0492985663601206i
-0.000561526920197537-0.0546532760749918i
-0.0291718815212131-0.0746193222450892i
-0.00120991768732471-0.0663802602245767i
0.0641721067525178-0.0344886510582301i
0.0616762180192997+0.0437640534389855i
-0.00071052021134548+0.0429278106981572i
-0.0378432705088251+0.0393971382525128i
-0.0518151790487324+0.0723276341763227i
-0.0529661891328988+0.00332653004733013i
-0.0626712289814332-0.0331435750722649i
-0.000523510118695383-0.0292106487671218i
0.010196042737021-0.00491001163881677i
-0.0738505155094418+0.0212382202923642i
-0.0864777090368569+0.0477766045473134i
-0.0720892476207187-0.00739994982774872i
-0.0977851261070607-0.0756906806776673i
-0.0792179012504865-0.0699587490430596i
0.00179207889451801-0.086967686546759i
0.0446939309271273-0.0822837365130579i
0.0509859126892512-0.0454987140509423i
0.0145366728400212-0.00896755335096791i
-0.00532103946286693-0.0546652811624472i
-0.00264421553376565-0.0880366362005925i
0.0240171494471504-0.0948813860153501i
0.0544342573760216-0.0913809985062005i
0.0400661801799567-0.0566136015582847i
0.0702881693368081-0.00390196647491656i
0.086704606444857+0.0681968666151165i
0.0245876756023845+0.0712651698304406i
-0.05763265099056+0.0548676805769376i
-0.0502376018383554+0.00190387372246629i
-0.00469929910387935-0.00513988048205712i
-0.0237778714183187+0.00238742607910597i
-0.0359107619789127+0.0302339008809108i
-0.0294241467240846+0.0626693116813809i
-0.0719243712115538+0.0215573825291859i
-0.116465165087028+0.00943450175014537i
-0.130033215518255-0.0368114261150067i
-0.0958817916635962-0.0627762157933641i
-0.0312639482932293-0.088295168755653i
-0.0121737897972341-0.0761348412172154i
0.00879033241213979-0.0454542657051059i
0.00122543718075989-0.0339314318302806i
-0.044944834977742-0.022500892999205i
-0.0524763913765481-0.0677131449328621i
-0.0133818991841619-0.0837479628505853i
0.0281810124145499-0.12922463716678i
0.0565126017226225-0.0952057526925583i
0.0907070938209748-0.0136996029630069i
0.060019159775058-0.00618933888772748i
-0.00759513238283375+0.0422781807643429i
-0.0453147154148958+0.0171721970591467i
-0.0583789560321134-0.0297978305875469i
-0.00387581258441743-0.0142664258658337i
0.0522130128142668-0.0112056214467761i
0.0624577377443642+0.0269138190389714i
0.0582807934680337+0.0648844715766576i
-0.00360887395379391+0.0683242667627346i
-0.0616338434641649+0.0621016236254777i
-0.0749874587453937+0.0387643131853193i
-0.0805220480784567-0.00818871737976042i
-0.0283018790620283-0.0229379407660361i
0.0229800581376819+0.00803995745511298i
0.014151455524023+0.0355495436772825i
-0.0479261821868728+0.0159853459440318i
-0.0748044435215472-0.0157696276606956i
-0.0913225380976128+0.0117329685794999i
-0.110795664471421-0.0539237076387027i
-0.0268278459508899-0.144683154830293i
0.020561096725065-0.0658705027685593i
0.0175617093562325-0.0346064089184018i
0.0159713953650563-0.048151864621543i
-0.0129341853031202-0.00422794941458929i
-0.0374978676002038-0.0379008634801036i
-0.0155386607043326-0.0725024481030137i
0.0343821138760777-0.0932540236699777i
0.0367595476767354-0.09432050185724i
0.0718874181389025-0.0394310499750661i
0.107124190582711+0.0151933573075559i
0.0274541189005711+0.0458850855475344i
-0.0396402337828441+0.0222588692021317i
-0.0532004689805829-0.0109631394621254i
-0.0380222213520673-0.0458662185895681i
0.026499929886268-0.0654006284115054i
0.0617105755072545-0.00615015675428496i
0.0200581205853083+0.0323774748274074i
-0.0115098172819381+0.0183760032724716i
-0.0464275270037766+0.0120979771039641i
-0.0913243103963887-0.0299218697943669i
-0.0698490882666377-0.0584796316671919i
-0.00836995877856064-0.0780726382136567i
0.0448620043282764-0.0520238429639651i
0.0402779340923849+0.027242703048625i
0.0180681361517919+0.0287604295215216i
-0.00624546318258706+0.0384059430174588i
-0.0607703647460926+0.0378299436733823i
-0.0704134581116456-0.0275007305389952i
-0.0331750959474333-0.0664323865292206i
-0.00442273791426933-0.0820464665154476i
0.0611844468589204-0.038102858277258i
0.0442019598374093+0.021119479805759i
-0.052112677682885+0.0167650500073434i
-0.0442415628672818+0.0186080020894979i
-0.0583611630595349-0.00799691708598702i
-0.059909074533654-0.100270915758865i
0.000261340528786051-0.117887723474523i
0.00805667385464471-0.0834921960820706i
0.0483067653294186-0.0400028401283431i
0.0448677696325044+0.0143613342866327i
-0.0383326499501131+0.00411325248573666i
-0.0586634997447435-0.0448063487432122i
-0.0342968421586345-0.0675922935386047i
0.0200957214028333-0.0565126797970685i
0.0843770531154037-0.0673787506833281i
0.0995332874497984-0.027620231473223i
0.0573347136047809+0.047333427285944i
-0.00923477083007612+0.0832023273625675i
-0.0374272297478182+0.085634618093462i
-0.0678715280428051+0.0370094181341339i
-0.0579932136821488+0.000105505483392468i
-0.000145007868854816-0.0210690508720228i
0.0179568973679597-0.0115806334600962i
-0.0152592228807158+0.0294011225064335i
-0.0782438125338255+0.0790196745857644i
-0.110234522930575+0.0451017270704697i
-0.0950354145183701-0.0539160665472477i
-0.0807505526882356-0.0757516193451443i
-0.0627860272818628-0.107112164450013i
0.018153699135082-0.11208430984215i
0.0533367936628752-0.0404823806282588i
0.0309295239297024-0.000783432883539205i
0.00133984468235178-0.00608870230955271i
-0.0386539776416932-0.0357162339319634i
-0.0333821790521396-0.084431749236023i
-0.00188052355771159-0.0930636101256433i
0.06939676358844-0.0494773828828177i
0.120112870017909+0.0166141440409034i
0.0863634748989353+0.0616183698990312i
0.0103578497833625+0.0745144076048932i
-0.069225316477523+0.0602462608869602i
-0.0899765958245963-0.000507594770826282i
-0.0755476592303208-0.0446276445442449i
-0.0163906331938006-0.0548411731453139i
0.00796270898276942-0.00493424078023198i
-0.00721525763844906+0.0329894627476013i
-0.014743021388953+0.0499223722300836i
-0.0797220003901376+0.0423096128186983i
-0.11272284376987-0.0354245468104197i
-0.101780597368233-0.073970422999325i
-0.0263040258338833-0.130604591841653i
0.0325868521098539-0.107666265867458i
0.0515741168066133-0.0098109388102956i
0.0681181750291487+0.0307796948343108i
-0.00819380073850495+0.066399972757513i
-0.0436298493058561+0.0511507920385325i
-0.0632917716183011+0.000517292478242991i
-0.0436588824432232-0.0503798610249135i
0.0543158821264013-0.033444827800342i
0.0516061342283594+0.0442329021782755i
0.0078839759047353+0.0592475923832175i
-0.0272232286699046+0.0727223827901442i
-0.0893267964462298+0.0469862819134457i
-0.113426002243113-0.0213034022596248i
-0.0835112784800293-0.0622533284597656i
-0.0784928531338039-0.120379688274039i
-0.000112339162050267-0.0914172208272093i
0.0529729804002334-0.0496850584669977i
0.0073276523994854+0.00146305296496755i
-0.0282729845413596+0.0129798516194047i
-0.062298502585547-0.0778426286948848i
-0.0322778605567145-0.0905515141529164i
0.0213580428047058-0.130152127052412i
0.101445771263918-0.0978477596551345i
0.139605467923106-0.0225168700589844i
0.0992055894800594+0.0321449987385363i
0.0296076293474118+0.113174048696678i
-0.0268427746673586+0.0608355814019305i
-0.0373885895282384+0.00792830054674036i
-0.0268866895802405-0.0228777949697562i
0.00971619755722729-0.034508655967025i
0.0310214668435156+0.0214056194521933i
0.0164561700405551+0.0829226881929868i
-0.05010235738452+0.114071377198147i
-0.153032030412417+0.0854596989118407i
-0.194026305319683-0.0106602891761086i
-0.134259731178145-0.0946861625464414i
-0.0651699057312269-0.153029748840609i
0.0029192607461011-0.133211869837081i
0.0485688742014957-0.0781039010453698i
0.0208890561754242-0.0632024418470013i
-0.0447187764920578-0.0367600601236474i
-0.060548279349141-0.0538631631386734i
-0.0594144785762117-0.0948722866362514i
0.00159321503488364-0.120265160657969i
0.109584960940165-0.0775934697855118i
0.104664148806945-0.0233534995272287i
0.0939838203612735+0.0592310949884376i
0.0280640029920021+0.088733228144888i
-0.0465948329748519+0.0469478316694824i
-0.0577998990217914+0.0199321193643007i
-0.0553970701699915-0.0230650880441247i
0.0169020044100104-0.0378625522556469i
0.0305439917586961+0.00224527523059336i
0.0150147910099897+0.0707836640044096i
0.010463247803247+0.073912359751543i
-0.079033858926782+0.0443513854722773i
-0.0971121499603521-0.00493651947543046i
-0.0869443093949593-0.057189231223319i
-0.0224146494429269-0.105143436214562i
0.0972408912818439-0.0943826555581536i
0.0686832835270635-0.0162386519833211i
0.0248852361322724+0.0316560204308917i
-0.0426380630895701+0.0659214184667873i
-0.0622946068194015+0.0213540330819296i
-0.0581764401175469-0.0468156156758461i
-0.0374409780646699-0.0516114427647795i
0.0435840476715537-0.0604793038994943i
0.0538926858735328-0.00861676809014378i
0.067498551946296+0.0684589219930635i
-0.0220918205943018+0.112507550279735i
-0.105870987694417+0.0895919381682426i
-0.110793519339653-0.00323412754785983i
-0.150196302490229-0.0605374262118263i
-0.0244476509153362-0.122010503452453i
0.0657398826667354-0.0789381336761706i
0.0320582285468936+0.00701270061958704i
0.0425634636520618+0.0247780451469506i
-0.0742266184951463+0.0453546632654085i
-0.121549294637606-0.0272349007456378i
-0.0608054989226677-0.109428986477955i
-0.0368488822054639-0.140845249364029i
0.0514587056460342-0.103877519263018i
0.0942334518321596+0.0118411143720912i
0.0860489948609747+0.0615329859923056i
0.00132227490971442+0.0671422419565852i
-0.0738078030988128+0.0350403285893355i
-0.0613858018880174-0.0415051695646696i
-0.0804712196271516-0.0675659197071765i
0.00433942199788145-0.0522110063301835i
0.0719003631173191-0.0266044061479752i
0.0290871359543014+0.0201709988604535i
-0.0144279087235897+0.049893309577395i
-0.10320577548136+0.0355910878410247i
-0.129256780303516-0.024938073062343i
-0.0870849139005349-0.094514215159023i
-0.0244813074727558-0.113326175705979i
0.0868736128941076-0.0846916956192928i
0.0853927408235802-3.65760356475195e-05i
0.0205269058123496+0.0628505265663418i
-0.0268232478333302+0.0481672598396086i
-0.0941561747594093+0.0329068185824683i
-0.0681865136161093-0.0356698224432717i
0.0132743549053119-0.087660184722831i
0.0968848670498168-0.0520171571142742i
0.0775647848914146-0.0304655457052677i
0.00862549445936945+0.0524647084716788i
-0.0287807847030093+0.112377466693088i
-0.124571598726594+0.0750905040010218i
-0.138757943353645-0.0216435835919884i
-0.0548388269477867-0.126592290329536i
0.0202979319535869-0.0920666592655835i
0.0744517911788955-0.0258445177596573i
0.0533632604009098+0.0261925137832981i
-0.0222861821510006+0.0666551503005203i
-0.0605246675767699+0.0553547831685194i
-0.0912872576213157-0.00292033588661338i
-0.06510363291021-0.103467453684932i
0.00813407931855458-0.111126008184292i
0.0770966397831332-0.0735236922538225i
0.101478086900129+0.00265584435594447i
0.00930919364042096+0.0938043591885823i
-0.054202206785129+0.0583047042601949i
-0.0971018957330676+0.0257457384739464i
-0.110338192493597-0.0502695366102239i
-0.0143820507894485-0.15163395707416i
0.0500851935153705-0.0821672050918576i
0.0560314330775108+0.00340681778888281i
0.0423118735352755+0.0300102037545409i
-0.0454783545754489+0.0597490986647321i
-0.124963267976039+0.0490793939106583i
-0.122710198905319-0.0732699653338005i
-0.0713598869087697-0.145915939272961i
0.0224815854624989-0.0783371039452564i
0.0861166418226714-0.0196575619804086i
0.0725398722068006+0.0296415249641085i
-0.00682907115676121+0.0474212041899213i
-0.0859637476343094+0.0628258983218068i
-0.122545885911188-0.00201553486998432i
-0.0854479099959317-0.0859553347170373i
-0.00197264238797968-0.0878317623768547i
0.0792690057222187-0.095692537380856i
0.0960594282781012-0.0121459730924045i
0.0266560360455261+0.0666379280228643i
-0.0340993492691318+0.063832439989466i
-0.0851271123038672+0.0344493955755886i
-0.0877661714416-0.0281535164388306i
-0.0321854896164371-0.0830964838418073i
0.0762765619454624-0.0761193903294675i
0.117402608299912-0.000920163006593633i
0.0700727720709263+0.0976367020932685i
0.0273596098176831+0.121332547682644i
-0.0792435610521966+0.0385745636916343i
-0.140997789936677-0.0140298488281839i
-0.0701596919965707-0.0746958265807609i
0.0323054891032317-0.105146597742807i
0.0460800274654253-0.0409564784930336i
0.0513310888575732+0.0272415947909771i
0.0306990590874352+0.100566094783039i
-0.0764762970814367+0.0907219362973115i
-0.128940908970059+0.0213993183952376i
-0.118964952713732-0.0738032398871485i
-0.0250771166880971-0.139103094195353i
0.0597798553178683-0.106356097571217i
0.0415976323368822-0.0492731920174589i
0.00280357784776127+0.0328835492968052i
-0.0459052284559386+0.0392415815345694i
-0.130558470350968-0.00397895645659661i
-0.160849505499736-0.0880344488796241i
-0.0519911382138052-0.172918303324204i
0.0376419888172252-0.137905137224052i
0.0862273253968804-0.047945564786679i
0.0929429935232584+0.0169938887984151i
0.0166905100516389+0.0274129962923053i
-0.039747351384112+0.0419835137132297i
-0.0650236026317027-0.0371920454503066i
-0.0236113243134083-0.104663500886991i
0.0564905966659041-0.111541801505364i
0.0924931888862267-0.0648872006674993i
0.0977949619117778+0.0637437994736655i
0.0789695919247515+0.0730212259835293i
-0.0132764167836678+0.0759580430385377i
-0.0897198189766084+0.0428688756814728i
-0.0777468740417307-0.037987452706447i
-0.0299984235411251-0.0667943171870274i
0.0580133194707403-0.0595290176773887i
0.0717811984826787+0.0324787712218203i
0.00463404046741111+0.109899288839551i
-0.0720700083073506+0.120799568063805i
-0.163339981123705+0.0568553737406692i
-0.154825056969375-0.057700806522138i
-0.0984320004573816-0.13416388365297i
-0.0128981192965916-0.129860465069532i
0.0670911490775725-0.0701953358383493i
0.0273955614656415-0.00764115639801926i
-0.0254279439229596+0.0527705788261849i
-0.0712556675556382+0.0614996307349954i
-0.0976321881227578-0.0192158612978124i
-0.0783534013603919-0.107923008108173i
0.0203046950056487-0.114709201289579i
0.095921270581639-0.0719944236064936i
0.0961066896441758+0.00191974163652563i
0.0728121617189897+0.113158423751627i
-0.0486894216636745+0.124810366839231i
-0.109694948196828+0.0542793579925794i
-0.102494110379012-0.0301299705281682i
-0.0672785330070154-0.0997060872914379i
0.0156432771916651-0.103354340542574i
0.0478047331702609-0.0271611578371798i
0.0402572288678396+0.0468480972391409i
-0.0150826093898467+0.0656057686655072i
-0.0759976235733792+0.0504669965421642i
-0.117418293191956-0.0663482399747775i
-0.0878404558532622-0.125287689853972i
0.0644665211911373-0.144774001385448i
0.161128260723933-0.0972924489250594i
0.122957297061996+0.0571744144920148i
0.0565765712881601+0.0972917767470486i
-0.0018505322187552+0.111396383378387i
-0.0499364643129711+0.053624308601006i
-0.0576824635903551-0.0508802100535752i
-0.0162381415101546-0.0558370603990813i
0.0461352175886244-0.0278452831319552i
0.0809667087723117+0.0297852898947513i
0.022244918872125+0.0964064870723926i
-0.0684816860813854+0.116035896894915i
-0.138279938278636+0.0404776546641308i
-0.165295232353613-0.0482941372198263i
-0.0993293674532342-0.109203061248177i
-0.0267266452781065-0.151825193506892i
0.054101895841771-0.0880223374838952i
0.083590588323093-0.00643886513180852i
0.0110300906833994+0.0469136257005724i
-0.0512397574469542+0.0344361916845749i
-0.0692012459006224-0.0457313422180495i
-0.0313047000680417-0.0851220756617475i
0.036935276785258-0.113793652423493i
0.108235849655647-0.0620174366364821i
0.108768235804607+0.0531707912343574i
0.0248485277264578+0.120230455897138i
-0.0385408212842517+0.13782599345373i
-0.132855727302495+0.0770385900430069i
-0.183277849092469-0.000282937446360166i
-0.100732802067055-0.0495740957732331i
-0.0183615471479134-0.0636170218498969i
0.0464940115059436-0.00270215515186499i
0.0263118193679648+0.0647719983182965i
-0.0996184576159503+0.0859061720543021i
-0.182941778839459+0.0254006423269354i
-0.149061157812694-0.0848289934499954i
-0.0755748152137761-0.152321688944331i
0.00144341918077435-0.174991139053737i
0.108949805241834-0.113924779852649i
0.0999101817884027-0.000625165156889812i
0.0506270752087787+0.058997934222247i
-0.0125573323239685+0.0704072554140171i
-0.0809378561372439+0.0200309404355876i
-0.0142235080855071-0.0935884988206668i
0.0452316247321806-0.114986314534833i
0.124942434610189-0.0398312560973242i
0.14245483300518+0.0302877946364681i
0.0608492323273799+0.131185539722323i
0.002454411059306+0.150779528553366i
-0.104015377191718+0.0587002906239423i
-0.1139653973849-0.0246495044636266i
-0.0267614184370076-0.0658268104174216i
0.063157613766521-0.0712610010809285i
0.105667212612653-0.0192246397709492i
0.0595269259343604+0.0936399447931111i
-0.000549952745795593+0.106590889616956i
-0.109835279354782+0.0630513292541075i
-0.143426390225092-0.0136783370285388i
-0.0788183016067225-0.0918480010206871i
-0.0148481670131788-0.0803506177668453i
0.0673619786541106-0.0245582692712042i
0.0667750693026367+0.068152254804294i
-0.0159668779062226+0.0928164213171533i
-0.077704394530556+0.0587298190928774i
-0.148338090581304-0.0285072324285148i
-0.120484733599514-0.12481438351584i
0.00198713412070573-0.129310291530816i
0.0592515766449987-0.061953791529551i
0.0976525321774163+0.023653504090066i
0.0158718961669295+0.0866393436739667i
-0.0703702881965756+0.107389584331584i
-0.107750782602148+0.0523396063050208i
-0.154835167968398-0.0495381125496798i
-0.0420061853760301-0.0991904774406404i
0.0449037937919102-0.0980287051671951i
0.0857513051880825-0.0694957768042878i
0.0703447794422854+0.0448277657794852i
-0.0473863961328347+0.0780665719432465i
-0.106536161732256-0.00465126132082982i
-0.126656454808064-0.0767117052615756i
-0.0561207613464894-0.128508151827913i
0.03672415109349-0.113276324691463i
0.0997248665055506-0.0787488878037869i
0.128132646001708+0.00977289210184928i
0.0796203297780288+0.13273021131419i
-0.0311743945375462+0.107395141980643i
-0.0827550832843764+0.00984056167875692i
-0.0385634301086595-0.0498360864042015i
0.0156311875943691-0.0814460978913939i
0.0980889039322579-0.0194910024394444i
0.0757257552069366+0.0595197485090505i
0.0290319059950339+0.119192563251251i
-0.0783614024799878+0.153792560025654i
-0.195072625316311+0.0751072374646752i
-0.153687744654761-0.0338541415501534i
-0.105575379843298-0.0857497881627573i
0.00110235691367732-0.0748780140642371i
0.0797366441955748-0.0479897238130094i
0.0361421472239891+0.0328116158527278i
-0.0264439491509556+0.0372577751996846i
-0.0954259918742369-0.0302693378785901i
-0.128487713590366-0.0478514719815014i
-0.0647008820097675-0.133883141987703i
0.031162817196337-0.138497055451836i
0.12778412846433-0.0545761405574797i
0.143471698431572+0.0464680972101335i
0.052127432264967+0.15283130983996i
-0.0440194711585394+0.143763544430364i
-0.116225546471834+0.0504385807598454i
-0.112040860324941-0.0482997692499914i
-0.056824527089375-0.0903044641148951i
0.00599018621360867-0.0468897360043076i
0.0229952877386007+0.0304683554725313i
0.01110661384283+0.0697819218462377i
-0.0792478150399942+0.0707357634982846i
-0.179142958063862+0.0219428616984523i
-0.141712055730911-0.0924492744718498i
-0.0839573245459733-0.185902571117875i
0.00948478898231408-0.174629771000316i
0.106433788044171-0.0896127809629658i
0.115573108643052+0.0226702360646628i
0.0447792523263351+0.0664386314811167i
-0.0496798606321652+0.0349765896643361i
-0.0692975868692025+1.17947179042956e-05i
-0.0431964021366422-0.0699677799788504i
0.0259881957598272-0.0860112711456999i
0.098133120615363-0.029464387935109i
0.0980180357811755+0.0597047762516899i
0.0354313671450853+0.119696185871464i
-0.0941907801797411+0.125896291359898i
-0.146284059393459+0.0582006295507492i
-0.10186325757791-0.044678825877247i
-0.0725175845587248-0.0681806843206899i
0.0238441399528266-0.0797295533323014i
0.0873537721785172-0.0119912773096069i
0.0327374110446747+0.053375736335624i
-0.0420742486500017+0.0880245457363797i
-0.105733045174347+0.0560989821382032i
-0.10829083486006-0.0561104483793154i
-0.0381887070405545-0.0895947045616928i
0.0650148803186628-0.0985620404182797i
0.0940748886364322-0.0202190917798042i
0.0615785444799988+0.0920989255923969i
-0.0381317729596075+0.136828672492781i
-0.130084119613539+0.114712394096082i
-0.137474944170767+0.0160875309775642i
-0.135018725901116-0.0847451495979933i
-0.0687117043671996-0.114687053784191i
-0.00166134249814613-0.0731617385899264i
0.0560965921933243-0.0260510006757368i
0.0240692394452878+0.0290874628675539i
-0.0649152993905822+0.0454538928239807i
-0.123257202655458-0.0303801614996135i
-0.133513484430534-0.124856861045584i
-0.0274474905067598-0.149475458859164i
0.0651145847560304-0.123631381562334i
0.124612854084462-0.0561592159976577i
0.0988569506857693+0.0383804266735953i
0.0152434703948207+0.0814794900468718i
-0.0450411480057833+0.0730625795922608i
-0.0819985361973674-0.0265053410666607i
-0.0499494926044543-0.0837286161947938i
0.0069435742801781-0.127092708311546i
0.0845109877886153-0.087943894967618i
0.0997366424291858+0.0566096175580963i
0.00582092675596647+0.0793853007612539i
-0.0802132650239456+0.0539044332850131i
-0.118595676353759-0.00502876204736849i
-0.108774189099902-0.0626864501378343i
-0.0158703013920634-0.13580449234559i
0.090287844429372-0.0727918801715232i
0.111221008627187+0.0316841249826164i
0.07126725735725+0.0799695878956808i
-0.00981005173890807+0.145208870473404i
-0.0914752652387291+0.076264425888033i
-0.095647273736861-0.0044500484766005i
-0.0491496076269228-0.0743722322701238i
0.00947276445812187-0.0745142849642451i
0.0767498250490398-0.0175992583563035i
0.0466870849603002+0.0454194321548463i
-0.0388468815940523+0.115480264348086i
-0.146909495561124+0.0826728947385234i
-0.187996217793095-0.0420302193906402i
-0.115391212988228-0.144060513909052i
-0.0332724790418352-0.120134528422988i
0.0970918686096467-0.0901117382720526i
0.126091287970023-0.00917178022671091i
0.0437116710237497+0.0646669727415902i
-0.0642316384604387+0.032917760822409i
-0.12056702031069+0.010133824741929i
-0.0597764509150595-0.0754311485898547i
0.00534293722266222-0.134672364434755i
0.0718213788785276-0.0773627305619644i
0.117224298740958+0.0158397995003479i
0.0733327958624778+0.0840915885826792i
-0.0565927293247489+0.101570154756327i
-0.139677322383726+0.0350520400882169i
-0.156893758615731-0.0404958718299362i
-0.101159119377697-0.0894397586898351i
0.0392713333728055-0.159828398625459i
0.096509178232966-0.0888097708544208i
0.0766362065328215+0.033341463496591i
0.00511685593820882+0.0719443767065434i
-0.0795771271468839+0.0560419994704826i
-0.103510310242569-0.0173788749149203i
-0.0652701060489444-0.0856953423469474i
0.00614212293043036-0.117325247845958i
0.0760901068448593-0.0683446620587221i
0.111789782881258+0.0449286259776106i
0.05228122154149+0.142678595889112i
-0.0612146520889181+0.160401810004403i
-0.12469526493355+0.0856064318120009i
-0.132399382270481-0.051301688423201i
-0.077281683654267-0.133076799468981i
0.0099808215476549-0.108919641543943i
0.0425707115155691-0.0506707253206849i
0.0366445541186003+0.0571367776653078i
-0.0320002968519926+0.104029242303963i
-0.102374820282781+0.0314388012384392i
-0.0461488651574264-0.0670766797836792i
-0.00366434819022133-0.142730114854013i
0.0485262964608254-0.10530334229237i
0.151812262330884-0.0200450611960972i
0.115407162991327+0.0650859847901655i
0.0301932545346252+0.155637564624298i
-0.0584283887552592+0.146776420531661i
-0.110143806918733+0.0931662693986531i
-0.0958259085301022+0.0124267371591807i
-0.0625290772498533-0.0340870677294923i
-0.003475973699501+0.00912974178893318i
-0.00224414634945576+0.0318998373200499i
-0.0240393323927587+0.105641858704966i
-0.144620263994461+0.0864911823729663i
-0.205324533145744-0.0354348587606436i
-0.151823835229631-0.122745414246715i
-0.100159078025923-0.214487477851275i
0.0483650984290416-0.184331247982612i
0.113604837974516-0.11947377260491i
0.0993580076700127-0.0511950681671058i
0.0225016684953332+0.0395698535815752i
-0.0244300854713875+0.037943659643658i
-0.0365162147291207-0.0580870093006881i
-0.0433736958476208-0.118623129310265i
0.0781170730765909-0.100585984078431i
0.157799420523095-0.0381599157352963i
0.155701228921383+0.075259089035348i
0.0560027971583001+0.144827139528286i
-0.043204910103796+0.12902593855438i
-0.0934086232697303+0.0300545978392422i
-0.113232139412557-0.0364147858434921i
-0.028310203267685-0.0576436612442709i
0.0666504408623728-0.0485362234906563i
0.0977216248957347+0.0160344724804298i
0.0652284198935291+0.0747906268635597i
-0.0123799078785176+0.132322852460982i
-0.111893694426865+0.0737929013380539i
-0.123228872020441-0.0223292117202172i
-0.0435798632709962-0.0579164430093789i
0.0384814273276033-0.0690146153946627i
0.0797895997887043+0.0123961722740747i
0.0332856115312908+0.123736663293262i
-0.034832387473213+0.141162570413332i
-0.118122058912539+0.0813635779178381i
-0.183224467407506+0.00638604369551161i
-0.125840208551714-0.0913852411340079i
-0.0582692927737149-0.146365442183155i
0.0170669083442996-0.121958988888136i
0.0409148195199261-0.0136985393713337i
-0.0283758172105973+0.0627051955183686i
-0.0525631012710592+0.0190919058571594i
-0.128902282383193-0.0523973512713939i
-0.0891144135248105-0.123558341020556i
0.0419185580317525-0.149527833507327i
0.100070904737943-0.125301014692585i
0.15752696719731-0.0238763991398074i
0.0926808404198664+0.0758238244016783i
-0.0027301450911954+0.122185168063393i
-0.0674417909766198+0.0745043229538294i
-0.0979541267548185-0.0135219733046542i
-0.0400169716944423-0.0557098015668316i
0.0385822261899874-0.0937860540969823i
0.080086111835671-0.00882963214895172i
0.033121724618252+0.0699146427654587i
-0.022921858972639+0.117111872009098i
-0.0875816750708303+0.0993435957390499i
-0.158711515230789-0.000645947288381263i
-0.10795462739545-0.0686702955445982i
0.00446793975175668-0.113868848430345i
0.0799382296792075-0.0683705461536017i
0.0668795085835864+0.0129239020088126i
0.0251428011897087+0.0835388870692522i
-0.0422599867061374+0.0871030924105759i
-0.135300383987454+0.0446075642444863i
-0.112841869295252-0.0176728354876187i
-0.0519336288541791-0.118118110211906i
0.0279370807324925-0.102290262066126i
0.0731620219623037+0.0308653824122429i
0.0396351318743098+0.101052764773705i
-0.0401788811674338+0.0858760189831108i
-0.0940047537306913+0.0428979093278839i
-0.104668536140071-0.0555319772198094i
-0.100967109815475-0.133924015475631i
0.0433824270316319-0.130213852472745i
0.136682739825691-0.0519517613681778i
0.112476762646805+0.0574168919482901i
0.0475671993061616+0.0832108428568992i
-0.0281430313169846+0.0739152687323231i
-0.111800566381967+0.0503618448281782i
-0.0900616712669442+0.0134878885992684i
0.0226415099544812-0.0524971806777457i
0.00677409019894972-0.0264954062731305i
0.0409989720291075+0.100647401013598i
0.0186867169553786+0.140673558589278i
-0.121440895048763+0.132382160051449i
-0.214389046208024+0.0623654116010049i
-0.211926680163277-0.0528594790436606i
-0.101227027609576-0.156702148582716i
-0.00278315155494112-0.139304351021832i
0.0410662796553443-0.0913447399364493i
0.0403798836394288-0.0569260305887211i
0.0138128601908516+0.0133358868575269i
-0.0701756267666222-0.011088664447879i
-0.0999799048688024-0.0612540111677879i
-0.0245066255992135-0.142433831338328i
0.0735126731001404-0.116713262920431i
0.164841939697757-0.0270262082576947i
0.158147101240828+0.0455080637591155i
0.0630205974732291+0.148522642838603i
-0.03699718251662+0.136989463080935i
-0.086713002212561+0.0802591680440963i
-0.110605504696598+0.00457001261014381i
-0.0758371688829852-0.0270486565200829i
0.0244572258762161-0.0389975421834956i
0.0576076389739491+0.00451992807371484i
0.019902236676083+0.105860867203288i
-0.0571415262404586+0.121557488530063i
-0.124714559464216+0.0703491351161465i
-0.11087828552962-0.0570930156729119i
-0.0406560855031542-0.125751999314081i
0.0319610059365754-0.124996729042353i
0.117605472246387-0.0489062845032539i
0.130031443395416+0.0683916306459764i
0.0202166914237437+0.10302892700273i
-0.0874148279190015+0.113225485307339i
-0.124223587222014+0.0454355161851661i
-0.106594688688394-0.0106728454932535i
-0.0341535398916285-0.0236051145090858i
0.0209744705229633-0.00994571882973519i
0.0284264474052413+0.0718779758703231i
-0.0298352909137999+0.109482694074689i
-0.145079877297926+0.0928218722183675i
-0.170426771193861+0.0347106152407606i
-0.175935360066967-0.0744973832872039i
-0.112932594130258-0.151632617339065i
0.000878842545151189-0.128003907688774i
0.0673844709817543-0.0727126142122244i
0.0679293135135341-0.0190837564679473i
-0.0373668630961069-0.00310640824643296i
-0.0962975139509712-0.0138597349215861i
-0.0814664949828086-0.0807274676899101i
-0.0217218789205404-0.126155100596169i
0.0732469266326051-0.0999944830247262i
0.121254262765062-0.0594721255593725i
0.107720379569093+0.0684178226689157i
0.0330392871862447+0.13299476260073i
-0.0668205894856043+0.128086878947682i
-0.100718931259097+0.0266711742563947i
-0.0583789756230777-0.09026894806452i
0.0136641203896033-0.0744940027043672i
0.0662006838754512-0.0320142365341084i
0.0804123091612549+0.0245166949659715i
0.00975024820232525+0.0845672140561923i
-0.0893543063905273+0.105209477540787i
-0.112313220637716+0.0376676809644004i
-0.117471667941316-0.050662897248822i
-0.0398282537255871-0.0786824443550149i
0.0535114180812384-0.0373070974919625i
0.048842389378612+0.0391025365554436i
0.0301163871927139+0.11563226537561i
-0.0357828433524523+0.115573895606811i
-0.102506636814821+0.0783964169196398i
-0.167622390975854-0.00503594107905965i
-0.120209691971854-0.119503520741477i
0.00876579882890681-0.121282312177286i
0.045719157531495-0.0409392629731953i
0.0420281510783173+0.0355840750930761i
-0.0355016798467052+0.05273940886154i
-0.0946742034941289+0.0560088549984443i
-0.0913999033974841-0.0150596013977107i
-0.08690279565325-0.0941301607445456i
-0.0165877635171285-0.10554372139017i
0.0827631931740553-0.0689360863653855i
0.0852023856200965+0.021060322539744i
0.0428574041955248+0.109421529617557i
-0.0395960878235993+0.125214215766213i
-0.129059624033393+0.0288528615808767i
-0.124264180381615-0.0407091569914376i
-0.103527328249151-0.0862748442420823i
-0.0176976385381844-0.0958872951982913i
0.0728453727720028-0.0534841385647713i
0.0300878024160958+0.00758233515826388i
-0.0144899001390681+0.0660411170683261i
-0.0650823304489741+0.0351960382564927i
-0.131814020947217-0.0388129671224429i
-0.0449530407756227-0.130211385369293i
0.0743396817467284-0.129489058657658i
0.0924726640599244-0.0545317931337935i
0.0976378923325373+0.0262688280682886i
0.0375039075911386+0.113657115789058i
-0.0472238190285693+0.116127563526677i
-0.082917310355541+0.054333904450962i
-0.092400190006741-0.0332615603180257i
-0.0188921834921727-0.0608765276271236i
0.0415882885099908-0.0188838815058358i
0.0336001314448358+0.0303821931754937i
-0.0191254837748602+0.0777438672781016i
-0.093062497656282+0.111874893773906i
-0.144148010933275+0.0425696486508054i
-0.185043226519574-0.066852136123568i
-0.0792532800703038-0.122288160352542i
0.0418238237788546-0.155035988553432i
0.0784314795945306-0.0814465735144806i
0.10916452773832+0.016576031528891i
0.0393903097954303+0.0555576145967389i
-0.0600421204599413+0.0551957632041555i
-0.0947981757004179+0.00734428026398356i
-0.0583931730711823-0.0591270040097528i
0.0258135619426117-0.0411659905147058i
0.0882089423244319+0.0143565002400502i
0.0876229624342467+0.0490799341348548i
0.00849180546650617+0.134638355063991i
-0.125532250768255+0.1347030148288i
-0.161552855124176+0.0658307526461062i
-0.136295017216124-0.0504833341382062i
-0.11098594619415-0.138089689534478i
-0.0268603895165334-0.0759375540307873i
-0.00409099474746045-0.0369657674119876i
-0.00264153366269976-0.0227244025530463i
-0.0390152882245862+0.010125766107365i
-0.0944327090144397-0.00676630421511853i
-0.0544891351921634-0.0856805584326233i
-0.0275250447748034-0.12843660407871i
0.0671035499769921-0.121372526741576i
0.147384371757713-0.0672593049753786i
0.109228442504071+0.0533168674962455i
0.0323008094211568+0.096309881731265i
-0.0418571629087959+0.104128112452739i
-0.075489990215949+0.0792448441640748i
-0.0750315131356229+0.0122320962352645i
0.00180414615892107-0.0321869541818232i
0.0382625316773197-0.0430210141320657i
0.0265310444736307+0.00897476323720079i
-0.0111874021200276+0.0610148227200107i
-0.114940206574058+0.0513442626675012i
-0.148848881218115+0.0236360260887715i
-0.124038337220493-0.036074720687114i
-0.0857296786740531-0.128188206088206i
-0.012334591132128-0.123311816964237i
0.0801092839729173-0.0926258377955485i
0.0814208194328425+0.00708926946124133i
-0.01403818647069+0.0687284137162217i
-0.0322834278934185-0.000995030012112731i
-0.0695226127948391-0.0163484445570967i
-0.0560114465345227-0.0805154563334719i
0.0328389180613655-0.100758674546714i
0.0599028490648894-0.0241795066569626i
0.0776052326852996+0.0589150500102495i
0.0127702782280281+0.145603108881363i
-0.0702165931945151+0.115834836903433i
-0.146879611234396+0.054845900895653i
-0.145321664547572-0.0231064994374236i
-0.0376891541192805-0.106980765594827i
0.00665492192518758-0.0600710935542206i
0.0294862107176402+0.00269653143134869i
-0.00744532520409524+0.0635900408267761i
-0.0734979531042804+0.0859714910749123i
-0.0797036527396797+0.010008889422935i
-0.0899113649898136-0.0519395075801013i
-0.0728316210981718-0.0976991552127258i
0.00335962264974621-0.106445242916813i
0.0456148623870014-0.0371938289238226i
0.0411147034454308+0.0346974141814669i
0.00713783889123086+0.0501105995807453i
-0.0687727158198664+0.0194947170246132i
-0.101521408126449-0.0322071526748152i
-0.0801395257237511-0.0697776817725638i
-0.0114803253814695-0.0806365811345257i
0.0613713798385916-0.0580493446365647i
0.107432891877421+0.0223410936774217i
0.0669887382627475+0.0883781709740953i
-0.0490423486269966+0.0552962378334927i
-0.0755964937607923+0.0147019931979657i
-0.0480944727819693-0.0251514014643324i
0.00893761604559423-0.0908889302835028i
0.0716376854065992-0.0411639463752515i
0.0779963944218155+0.0434756470391834i
0.0585720760217828+0.0862229156466482i
-0.0128981398804125+0.127693084848327i
-0.104354961455164+0.085471980561866i
-0.117806975545329+0.00759332592347232i
-0.0750042925189019-0.0796469216584544i
0.00821501912421907-0.0536789399497598i
0.0781921192759968+0.0361439276985514i
0.0301515795473566+0.028588053815054i
-0.0507405572863716+0.0923487617035596i
-0.108566232876849+0.0980578755075107i
-0.135713971215723-0.011487074787167i
-0.0809006171227379-0.0606529389232812i
-0.0409770521275573-0.0758149614869247i
0.0078377383143637-0.076466472292678i
0.0539735114229839-0.0117395263726681i
-0.0129058858722107+0.0546918114241496i
-0.0841569020447321+0.0388649861136192i
-0.127002104748895+0.00111978378353861i
-0.106640639258032-0.0770091670517016i
-0.0376733329745358-0.121918673185326i
0.0170059990279259-0.093784065047559i
0.0457493820045189-0.0672966141702002i
0.0439942456799285+0.00412306929036186i
-0.0134501922927457+0.0426092001810075i
-0.053760459251917-0.0175207079391123i
-0.0226031754734433-0.0752902908633775i
-0.0179608589991236-0.0972421058612697i
0.0894563151218713-0.0859784234415411i
0.155290939403308-0.00465422122145021i
0.120269317537601+0.0849272033281882i
0.0654401355730498+0.126144090825944i
-0.0356795932729389+0.152218598427425i
-0.0558739848363456+0.105866220724737i
-0.0667048320311176+0.0317952054134223i
-0.0426210663808288+9.36171857905871e-07i
0.00451469488965422+0.00218522629595757i
2.67591359961355e-05+0.056202162282679i
-0.0299167898994649+0.0663517143928305i
-0.113134227792603+0.0709081537642742i
-0.182669780834587+0.0275936842446284i
-0.148330335493652-0.0796014800836435i
-0.0920840299219121-0.144956491646158i
-0.00335950725307752-0.141246853229406i
0.0811907919369998-0.0515790835839355i
0.0461755488617514+0.00244657023276604i
0.0325299536033953+0.0249529634087231i
0.00936800900739602+0.0128437313231471i
-0.0527371529357963-0.0364451689871512i
-0.0275663806894614-0.0745745186303311i
0.0385968629790501-0.0616330832671617i
0.101999882529124+0.0255762646123257i
0.0959036508865095+0.0962911930172832i
0.00975824182348916+0.124732540621623i
-0.0291146472194162+0.105670352510976i
-0.0711271176419923+0.0694504425189852i
-0.104736385961071-0.0162223385549692i
-0.0571925359980788-0.0860186903967575i
-0.0205295942802271-0.0210499770063157i
0.0134051507350885+0.0131673786553898i
0.0261260533444579+0.0411519524430197i
-0.0705618641254675+0.0800412346743048i
-0.110278366054127+0.00335768317848669i
-0.0494802835056581-0.0533487626132615i
-0.0188044378529636-0.0607182177988326i
0.0509007504787302-0.0733026514260137i
0.0986443964043357-0.0299367082899664i
0.0590507349438706+0.0535710679475304i
0.00857891909691729+0.105846568492209i
-0.0744402719651166+0.0790444952273802i
-0.115412992622703+0.0167614870319816i
-0.080127175373395-0.0173315836433387i
-0.0310308807856483-0.0351353557464537i
0.010190485455942-0.0230951922744317i
0.00598419194080863+0.0360194195527661i
-0.0093651567524235+0.0779578836429074i
-0.0864778184803395+0.0324640745782249i
-0.118156431057466-0.0466810708339757i
-0.102937210620601-0.068334117380347i
-0.0476272284209967-0.106312787546821i
0.096572845867986-0.108673825656255i
0.11526332766326-0.0136721780967058i
0.0594868621447465+0.0161182362943607i
0.0208655304772823+0.0582368080064254i
-0.014593172577452+0.0719369657631109i
-0.0456183285199132+0.0305031745395389i
-0.00344531916600836+0.0152764012313898i
0.041579787859131-0.0142320734041048i
0.0620772072738844+0.04531616754088i
0.0392867406980908+0.137561297612511i
-0.0570774263542009+0.135500314482864i
-0.108751180711368+0.110096031044525i
-0.152862113736067+0.071000172841827i
-0.119982372822389-0.0137435959687765i
-0.0725667383523976-0.0726549154535826i
-0.0325866305072193-0.0801375203198156i
0.00326595709274903-0.0229088031940511i
-0.0484559461792037-0.00533951153194373i
-0.0687091458635419+0.0166122862152785i
-0.0799217763900058-0.00594227759557558i
-0.0678417401018808-0.0920374480638043i
0.00217192265349609-0.0965246504211194i
0.0436570226923772-0.0684346378906629i
0.0585647484458086-0.0176385741864368i
0.085929139943715+0.0174414439810651i
0.0384132648733165+0.063731377651255i
-0.0684419528102712+0.0269191234341898i
-0.072042906782526+0.0148618412217993i
-0.0434436376964134-0.0363774377487188i
-0.0137026253577394-0.0953345035431117i
0.033151277293998+0.0362839378794239i
0.00992472416196984+0.0660381526013168i
-0.0226070080412677+0.091575956048851i
-0.0871972152248097+0.0844509163094634i
-0.123569776551881-0.019747334082274i
-0.0490666258623458-0.0622984731930234i
-0.0184844816223671-0.0692324092951324i
0.0179200871391015-0.0567543965750225i
0.0139992576973939-0.0335470920773567i
-0.00253282774152251+0.0589126238588063i
-0.00595006451333609+0.0980276293543169i
-0.0694817350624146+0.0175070854443683i
-0.038244201118486-0.0203013559226513i
0.0151281098697595-0.0562565691902491i
0.0203948571123106-0.0478579560218818i
0.0461582245870706+0.0478002058913298i
0.0332983679884815+0.0872568388231268i
-0.00982220797636189+0.109770260445827i
-0.0565291184091426+0.089094773202088i
-0.126234208403544+0.0524433599434738i
-0.113197067860133-0.0138481823872326i
-0.0658001640056765-0.0423099573544363i
-0.0241488817983988+0.0201281392340241i
0.00329932571051849+0.0149886729417987i
-0.0509752009951679+0.0642311010089294i
-0.112567526004278+0.0644462997052588i
-0.128793232408897-0.0115284995788813i
-0.112247253402723-0.0673375169754253i
-0.049339675470618-0.123156044938944i
0.0318881899209557-0.0958948721505181i
0.0464404190620539-0.0556670141917763i
0.0298984720007433-0.00398760422680516i
0.00702574645375215+0.00619163642364923i
-0.0352036609801041-0.013999385842435i
-0.0504007125613525-0.0391149878385085i
-0.0292116193523138-0.051555483933808i
0.0310479198057896-0.0203271483748737i
0.0780952169223116+0.0106752003739174i
0.056768460506152+0.0709201845623743i
0.00365257780738656+0.106145821337757i
-0.0412874444063536+0.0924030464663943i
-0.0821864308504618+0.0466781708341633i
-0.0687538837333225+0.0245894786334289i
-0.0621298196557201-0.0346762046066239i
-0.0415981940781657-0.0218249468799539i
0.013928048358352+0.0465189016921666i
-0.0593626200312776+0.0759665931121482i
-0.0849228191019494+0.0795452760255361i
-0.0945264318271093-0.00917985233127907i
-0.144727363149639-0.0306538934484043i
-0.0329757228132554-0.0586362686363952i
0.022861998613594-0.0633029462317245i
0.00189683649516843+0.00866771891819801i
0.0212098469402662+0.0337589990232873i
-0.040163114633212+0.0252428523020462i
-0.062150230681451+0.0161332271946964i
-0.0787298630755413-0.0183839110264403i
-0.0424842736589913-0.0622712225814026i
0.0553869310356598-0.0306552598643012i
0.0396428085060225+0.00909811823268771i
0.0245306569613999+0.0536464717829465i
-0.0416684162379249+0.0943524765112937i
-0.0766883630784778+0.0665412924098913i
-0.0821684701122982+0.0226561737767426i
-0.0753108028108718-0.0309284973898109i
-0.0340141455163816-0.0810664063431183i
-0.00407421970740283-0.0497750474813346i
0.0700971240494145+0.00511646872733791i
0.0232675909319627+0.0399311496934094i
-0.0105756975858397+0.0665051766336748i
-0.0131572130089254+0.0433105724429345i
-0.0579853713047323-0.00375459216918412i
-0.0115009005509999-0.058707256287696i
0.0351367324670456-0.0334014249358i
0.05075296160997+0.0424684383133599i
0.0264386639132469+0.0812744338881499i
-0.0426276550353684+0.116855201496258i
-0.0667908678811015+0.0748261795935223i
-0.119086134820093+0.0123812411660983i
-0.128639288812628-0.0212164016920678i
-0.0310617808339438-0.0402012966795887i
-0.0294815132554687-0.033551994312656i
-0.0461674459889163-0.0151909757871912i
-0.0702918070666472+0.0179390357255443i
-0.09731395760287+0.00551927413618403i
-0.0363612827904341-0.0423047362050806i
-0.0577373518961197-0.0789057538455265i
-0.0319220560705306-0.109498176999959i
0.0739576810799843-0.0991786045543246i
0.0898662522358885-0.0218809980016182i
0.0829300445079393+0.0270802631045791i
0.0180720385163993+0.0448353041980482i
-0.0290773804607518+0.0238027651000372i
0.00470827955023692-0.0254012860535273i
0.010911003676764-0.00650106483149549i
0.0125033136839656+0.00590387871270645i
0.0198596925651929+0.03956558648233i
-0.0131996957845368+0.0832583723127654i
-0.0675981150235114+0.114474968485564i
-0.0994731989151307+0.100961640768386i
-0.116729123741822+0.0354158934233831i
-0.1048911578685+0.011937472947679i
-0.0594348374135139-0.0319675189422735i
-0.0320717221093731-0.0357911787277537i
-0.0241573975231955-0.00359192076745696i
-0.0329359753987765+0.0150547560427567i
-0.0489058882096331+0.00643474715136387i
-0.0544253381414148-0.038485698384565i
-0.0642955726434767-0.0419261601844932i
-0.0300028344689922-0.0408068571460485i
0.029683095184921-0.0315033560470589i
0.0334479381532196-0.0034717511914204i
0.0190740494609119+0.0509034588852392i
-0.00111038234449181+0.0932555962131664i
-0.0554450768361288+0.0277224546091329i
-0.0806121496531241-0.00147753335854864i
-0.0677304187925407-0.0271414748233842i
-0.0219622986804951-0.052446815883046i
0.023785253308382-0.00789690564798832i
-0.0377232251980561+0.0177186948545166i
-0.0227172569104023+0.0500120199691064i
-0.0145031110057027+0.0222620319076186i
-0.104308173194231-0.0218031415875346i
-0.0417833360312806-0.0550545991235938i
0.00255502475029279-0.0440156122687134i
0.0216237336734425-0.00510444608477565i
0.0283481581435973-0.0253834477525133i
0.00113210346276631+0.015570589955426i
-0.012084661102924+0.0662830675296868i
-0.0597613036178928+0.0438849833882497i
-0.0531565690201038-0.0141710934843888i
-0.0145633957604126-0.0324770178144577i
-0.00161146063820448+0.0302990680909374i
-0.0248746718935027+0.0680868767435852i
-0.0312830480587468+0.0681414879563115i
-0.0624765622595457+0.0515983378911234i
-0.0948001403096526+0.00696919767961243i
-0.099010232786389-0.00930180665917794i
-0.0748945818527975-0.0673976248599477i
-0.0316489246831537-0.0724953329463734i
0.010675479469253-0.0326541056880705i
0.0387349086565605-0.0379185910454773i
-0.016947616814575+0.0571674478082485i
-0.0533802426987903+0.0265281396765884i
-0.060987440941245-0.0558137337846319i
-0.0121536218481682-0.0142476408149673i
0.0584631656883464-0.0638015955951253i
0.0325686175334186-0.0320297290564054i
0.0374745461903195+0.0523497994332462i
0.0417172088757879+0.0496769694517879i
-0.0167182384847523+0.0895715624765435i
-0.075319292687706+0.0531882797379526i
-0.0664607313721647+0.0035925487014962i
-0.0265304751469598+0.00841808085549544i
-0.054534104858713-0.0236784838217959i
-0.0314629042401346+0.00941762870326782i
-0.010915619786462+0.0612170941298235i
-0.0651639929202035+0.0369416345961643i
-0.0997758505168699+0.0285780402690228i
-0.065222589955505+0.00488506157104457i
-0.0543908135382735-0.0751633503564925i
-0.0595596896846872-0.0617192269434925i
0.00625378479156846-0.0337685318971867i
0.0271024638689566-0.0373146886814847i
0.0257287746171056+0.0058016927643494i
0.00533394140675941+0.00824753802881755i
-0.0109159293236646-0.0087623445049038i
-0.0176708500644026-0.00880669349315286i
-0.0115276578023012-0.00343367583413566i
0.0271364216989023-0.000325794741869294i
0.0532755814064894+0.0259881390413473i
0.0613103452422697+0.0550860028405167i
-0.0126936038718954+0.0602346550060859i
-0.0578753263857294+0.0558124187775373i
-0.0433096236535897+0.0208388650496788i
-0.0563096886091701+0.00384866721391433i
-0.0532145560185356-0.0199703370290854i
-0.0153273192984993-0.0231294898734779i
0.00822024490127371+0.0175963000163412i
-0.0224748951277639+0.0153294030176702i
-0.0623999029762506-0.0187744956733486i
-0.071132673300553-0.0431285395506383i
-0.051815599975248-0.0496861572622298i
-0.0182342642175138-0.047619070943299i
0.0347582388131691-0.0476100053205362i
0.0555243086566854-0.0193736410647015i
0.0161848612716961+0.0263873986217952i
0.00458449678678574+0.032832632082252i
-0.0257288474166581+0.00527695217084646i
-0.0435245276469684-0.0200732992732637i
-0.000341742876625897-0.0206051775736138i
0.0125492102252535+0.0128985564361167i
0.0135167137526668+0.0356862803030635i
0.0139689859731882+0.0424552240079995i
-0.00619491152208561+0.0541143823546846i
-0.0424649375917752+0.035066897319567i
-0.0852096079986093+0.00407098492750221i
-0.0615672973931808-0.0142711130308156i
-0.00680788771753393-0.0200847522494163i
0.0154314507252703+0.00175061865016801i
0.0393501992215785+0.0383840710075146i
-0.0217796850976129+0.0475273480899373i
-0.0726993456055615+0.0467062700695272i
-0.0270027016175857+0.0128167302855998i
-0.0277759488514245-0.00257449461443727i
-0.0194422160925593-0.0130463437014028i
0.0175544203538679-0.0195864411798097i
0.0177166354276223+0.010310596187641i
0.00198446278227361+0.0260142154291257i
-0.0443581704828136+0.0312035798648237i
-0.0561663184057182-0.0113393205519607i
-0.032892381156361+0.00204570482159733i
-0.0233279482323219+0.0325572671386135i
-0.00111580048584786+0.00463026342863985i
-0.0193931890854325+0.00527865134059082i
-0.0464420846890756+0.049686263717145i
-0.0554508924239037+0.0596770960850267i
-0.032273529815243-0.0208149765708622i
0.0179276855450472-0.0450646124950046i
0.00741658348460156-0.0215935419438372i
-0.00256173171692832-0.0314947352965354i
0.0157114639134348-0.00509451483130849i
0.00842410631375163-0.00938089922761696i
-0.00512613882250385+0.0140468948878808i
-0.0246516240472318+0.032812504509129i
-0.0481540472564083-0.0132326172839603i
-0.0230346143367943+0.0177254617773257i
-0.0209142118435132+0.0106208066859334i
-0.0346447169422982+0.000519408397756885i
-0.0218231115893553+0.0528550940121867i
-0.0317243565361416+0.040793967016037i
-0.0437566087401376+0.0617090057574039i
-0.0737190720436834+0.0668194115747089i
-0.0881687695388763+0.00688290822333874i
-0.0634246222224009-0.0120936103401626i
-0.0501205205664608+0.0139318380574222i
-0.0420758874271092+0.000143048714097587i
-0.0307192101282139-0.00724088871838668i
-0.0551871698461892+0.0304772444003219i
-0.0332044776777407+0.0192142530513222i
-0.026873959150188-0.0147570660931511i
-0.0370504569144865-0.0762097311826873i
0.0252557553723634-0.0511558789845977i
-0.00278683803942207+0.0106828884371022i
-0.0378876383170815+0.0116995008067428i
0.0152696075630452+0.0148435188576433i
0.0239748821480782+0.0170819068122181i
0.014823883548992+0.0186197840085097i
0.00738054998123633+0.0114252767101772i
-0.0189800063176631-0.00521167551051909i
-0.00493400791713484+0.00863886524447746i
-0.0112112960031382+0.0350712485736335i
-0.0136480900946036+0.0487319454853354i
-0.0327976594524898+0.0718267432500527i
-0.0677760411337102+0.0506068540893588i
-0.0653105752146196+0.0215271796300654i
-0.0489268095626554-0.0201622329235273i
0.00476134054405307+0.010399460842978i
-0.0292404404138353+0.0488769311934787i
-0.033391750121669+0.0250758603871723i
-0.0158811817167566+0.0218315682060234i
-0.0572643609818204-0.0317298903238011i
-0.0490754716072394-0.0173610962706156i
-0.0386147383383512-0.00649770614525866i
0.00477897042227266-0.0396893236783957i
0.012467553651622-0.0229659698503783i
-0.00882662871045874-0.00641759833959062i
-0.0055407157428247+0.0330069431593042i
-0.00317410369464675+0.0297876164056727i
-0.0111995765151304+0.0146828593829274i
-0.043976943098642+0.0117823092740687i
-0.0160667326737775+0.0164288108659196i
-0.00543223622527886+0.036280923086261i
-0.0321085118568787+0.0173773698535099i
-0.00744293041178981+0.037725186652992i
-0.0484451600264612+0.0330216797337612i
-0.0572030989137426+0.000816326658399538i
-0.00977272207483984-0.00336345285150999i
-0.0315141698006274-0.00363218754591176i
-0.00753386308589406-0.00239687979740134i
0.0104946340167094-0.0175690300250522i
-0.0115711280967876-0.00616426268590835i
0.00800831250285992-0.0201026493540114i
-0.00432862700896433-0.00758321301783617i
-0.0205181224901741+0.0253283332775272i
-0.0338958817209429+0.0140755364869253i
-0.0489119811162818+0.0103619649316658i
-0.0158133248998437+0.020386792887167i
9.18863320618257e-05+0.03741060671657i
-0.0146814624295347+0.00811487471424003i
-0.0216142761122547-0.00573600929217779i
-0.0502680591049785+0.0376050136623757i
-0.0444810384996396+0.0199375359026105i
-0.0232226091979797+0.0130162339886483i
-0.0685026347153905+0.0129922285986286i
-0.0348158094557934-0.0114932816544304i
-0.0331495513268012+0.00630148892968912i
-0.0270646105518435-0.00503934069807215i
-0.0125097364810873+0.0225657864238198i
-0.0674035317571923+0.0284356546923126i
-0.0138194331150464-0.0291924062908745i
-0.0375011688217522-0.0248485552893074i
-0.045272710228852+0.00215913700508938i
-0.0353548926218548-0.0122731084614315i
-0.0624914148437652-0.0278121429839727i
0.00852763433390575-0.00448556700365321i
0.000810773626517782+0.0127823660203271i
-0.00447181481905988-0.0128627378840034i
0.0148284742273452-0.0170167303674964i
-0.00422246182273914+0.0156565152587612i
0.00275269790642561+0.00573087012320262i
0.00398238493218354+0.0249868081487719i
-0.0140492378543486+0.0239568617227228i
-0.0213079268490989+0.0303560600648003i
-0.0298812503209111+0.0473363703127975i
-0.00539260133855162-0.00419031105528676i
-0.0261642881597271+0.0208728709243733i
-0.0347477611709814+0.0217872959468023i
-0.0022011807202813+0.0320416955272145i
-0.0536174214812105+0.0449243769320163i
-0.0261718414116665+0.0163220682554196i
-0.0280566719261974+0.0263781317589926i
-0.0358914725495576-0.0224535536947009i
-0.016397928837341+0.0118765206600692i
-0.0290462117590936+0.0315831464257587i
-0.0287182055433649-0.0423991075376955i
-0.0500973482130317-0.0358003607945704i
-0.0189182058075032-0.0210668385538691i
-0.0138268983197133-0.0209601350264678i
-0.0159910450753322-0.0142318438475128i
-0.0312882802942788+0.000426767290924803i
-0.0330873693046507-0.0153307403435583i
-0.00964696854417371-0.0022119303309016i
-0.0147997293782417+0.0169952808549449i
-0.0123038001287152+0.00219455168916032i
-0.0184311471678238+0.00979757527920866i
-0.0102094781918084+0.0100561345630812i
-0.0127897393065417+0.0315145813744076i
-0.0119265162073275+0.0381821445599863i
-0.00795354828037745+0.0356975589056329i
-0.0286403974364489+0.0139278342569751i
-0.0516373168879933+0.0289017596837435i
-0.0538776036355298+0.0215890856069214i
-0.0363674247805847-0.0193524108632729i
-0.0341002021959571+0.0310791167862105i
-0.0541906152784852+0.00237977959536103i
-0.034286468638102+0.00788777720841527i
-0.00998537067387203+0.0424960915549703i
-0.0211181219584301-0.011986798195794i
-0.0297070202048663-0.0118250539893061i
-0.0355074623752286-0.0350830804572773i
-0.0182414532083528-0.0050780129440095i
-0.0161692371155319+0.0339139347499346i
-0.0153767710265507+0.0097981737866762i
-0.0192075194393643+0.0221041075835224i
-0.0371317802181979-0.00425394620277951i
-0.0214230450568495-0.012565010427901i
-0.0383060908441961+0.027564697237562i
-0.0410986043570023+0.0125997426300894i
-0.0351492531893106-0.0233456356777546i
-0.067043940890608+0.00646314254182411i
-0.032218261004845+0.00577613036912827i
-0.0215292455141653+0.0047755725743477i
-0.0467580284756273+0.0204371193256121i
-0.0466246027820752-0.0226671137538243i
-0.048857503217133-0.0118703214494892i
-0.0208201499278801+0.0166583406049612i
-0.00882967249604821-0.0147516424097691i
-0.0303331732288607-0.0173898888147951i
-0.0247977321995583+0.0135498526900945i
0.00222928332627589+0.0134555898471227i
0.00927974367322805+0.00417542727288292i
0.0154200700965578+0.0376350166457251i
0.00630494468467958+0.0414280124435362i
-0.00585500020857738+0.0100182583515372i
-0.00335119725029167+0.0429462511100104i
-0.0315141733874854+0.0408344720235032i
-0.0492197383634628+0.00933559343858458i
-0.0562528926985268+0.00266196728746644i
-0.0508843039665299-0.00974794854248595i
-0.0354111639406587+0.000614646431337773i
-0.0618161123835964-0.00242431715785828i
-0.0422698562835118-0.00860604395597128i
-0.0425545253301152-0.0130759976548061i
-0.0633879329167016-0.030634272736521i
-0.0355646434050013-0.0441739143510438i
-0.0318342232730301-0.0226872964062813i
0.00126483849123506-0.0028417022276194i
0.0133315136978402-0.0127790777277989i
-0.0053335017087516+0.0254155982334516i
-0.030436005557019+0.0466622514735673i
-0.0278530914059146+0.00555148714196727i
0.000898486472377206-0.00903663817280828i
-0.0195905018208908+0.0158562114928241i
0.00653214973603854+0.0168694754065759i
0.0176972568257494+0.011604990377609i
0.00133968847643616+0.0220686026183822i
-0.0215955815553932+0.0349329591499218i
-0.08005012399775+0.0574101425860077i
-0.0827432879483398+0.0358107659061255i
-0.0553692079114269+0.00349911008641575i
-0.0481952603329389-0.0204706321818204i
-0.0219828539314956+0.000183824070313166i
-0.00765740213802489+0.0358066343365301i
-0.0433864500098969+0.021986324537134i
-0.0264578709316398-0.0153680755985443i
-0.0198518900035768-0.0266459979658394i
-0.0495909499917397+0.000548506170762062i
-0.0391721373733125+0.00022216276031449i
0.00247188379657293+0.00460896291597687i
-0.00208089986603887-0.0179739611108088i
-0.0360150160579345-0.0155041319508201i
-0.0417518692297345+0.0310037206457076i
-0.051868081900984+0.020176290704733i
-0.0272476181734506-0.0170571821201394i
-0.0197912664522982-0.0135559542216609i
-0.0195167233060617+0.0116205991799451i
-0.0010241410505694+0.0210338349227059i
0.00815292475312542+0.0465507087669554i
-0.0100296314436822+0.0751357100580022i
-0.0585094204267859+0.0210832260903274i
-0.0516677340249634-0.00948681650223722i
-0.0299717629044198+0.0174356829070203i
-0.0174607764723119-0.0260092204200875i
0.0193899933789527-0.0143871140966886i
-0.0239384942312733+0.0210819509548177i
-0.036448250598897-0.000768467989196335i
0.000437530550867271+0.0282379068379958i
-0.0257618093422062+0.0169223291727147i
-0.0546793339296123-0.0227261461311667i
-0.0122391139941746+0.0155804028547116i
0.0522861830625493+0.0270069622751498i
-0.0106601195698301+0.0413290693993764i
-0.0222991240057255+0.050261934774352i
-0.0195724444094906+0.0572785775401631i
-0.0913186060361325+0.0465980030043242i
-0.0755566763236806-0.026853010229708i
-0.050299047666416-0.00683636461207483i
-0.0367023252831224-0.0114801179131528i
-0.0118080765123631-0.0043619326551916i
-0.0267391277472859+0.0664764952588657i
-0.0158230966293699+0.0406403153741331i
-0.0273616241109139+0.037228471196472i
-0.0563914332382376-0.0164718467457332i
-0.0117729009998051-0.0667221200014802i
-0.00660297617700976-0.0244232280133865i
0.0204596886296776-0.0185579678721098i
0.0125173039747099+0.0150653147813145i
-0.0301009467143085+0.0457160899752029i
0.00249085078626722+0.0527120677552933i
-0.0123889816672225+0.0363454024468729i
0.00434670845329713+0.0262136433048953i
0.00358771584309542+0.0142423372941938i
-0.0324086886246252+0.0181683144532817i
-0.00380953849760265+0.0693089144688727i
-0.0357859667499922+0.0651238314271995i
-0.0514964313573083+0.0530051940038854i
-0.0380372989889374+0.013752145950862i
-0.0700070421585407-0.00581129002287314i
-0.0489574958532067-0.0146471400737923i
-0.00986405073715008-0.029929311553814i
-0.0119658315219+0.0184121623575392i
-0.0456320828755187-0.0133541403753216i
-0.050608292153503-0.00990873453633636i
-0.0740417022244598+0.0108477430780727i
-0.0623756560381714-0.0107185878857839i
0.00333838064080042-0.0264591409892663i
-0.00158672019453608-0.0475871804131221i
0.0310570696327112-0.0174140216031712i
0.0189421793973638+0.021794195046698i
-0.0326850461557893+0.0436835497939153i
-0.0287841657933374+0.00458255429145426i
-0.0327902487460657+0.0173649642923552i
-0.0147887023150981-0.00433379977106783i
-0.013131283940859-0.0262042300134307i
0.00208518772265033+0.0362929032891554i
-0.00562789831934753+0.0651194727381336i
-0.0473551360665189+0.0838974776354896i
-0.0396190919174855+0.0501460191275209i
-0.0646173528451251+0.0133450037147438i
-0.0627830693162807+6.79307156909808e-05i
-0.00836528009941304-0.0180526279529166i
-0.0166317803395502-0.0149771712294675i
-0.0193345867668286+0.0117207932294202i
-0.00329069270192483+0.00217351009430502i
-0.037757027241129+0.0286392344604016i
-0.0577997702890013+0.0418372091918995i
-0.0777512927958365-0.0208874692375428i
-0.0597463617890526-0.0467272246739275i
-0.0149864601362268-0.0528585375946211i
-0.020135634949148+0.0123743401590149i
-0.0018951278705212+0.0135030421818251i
-0.0216620564623564-0.00415677370018416i
-0.0501641386501624+0.0264703861798568i
-0.0505212483831348+0.00459120715105921i
-0.0612748177989804-0.0309903949936561i
-0.0312127167457509-0.0322324904289115i
-0.00249140008588797+0.0266446508582781i
0.00386501045895005-0.0108105150131393i
-0.0201246257570635+0.0256908998080486i
-0.0527238697561969+0.0476825042297869i
-0.0596973626481381+0.000743722595389327i
-0.0398162091635912-0.0069765710380526i
0.00305088865742047-0.0672076167796319i
0.0153298845414284-0.0314498989842962i
0.00408197494921548+0.0140124669540462i
-0.00488582259071159+0.0248989767066136i
0.00463039948665644+0.0658294554344837i
0.00325156009923343+0.04481080113286i
-0.0260891937411912-0.0129858390267812i
-0.025658765076607+0.00183558718927075i
-0.00395429624422311-0.00255100262722392i
0.00271049606484187+0.0361216955306171i
0.00989689802557749+0.10826860819997i
-0.0203009010639355+0.0843119949221476i
-0.0768419281741829+0.0583325041374045i
-0.0822700861489756+0.0424125646177784i
-0.0864996838009563+0.025995331825515i
-0.0760906509363336-0.0105015216654881i
-0.0406067994716731+0.00805589311538014i
-0.0161540976224894+0.0266224990912013i
-0.0362286998930259+0.0267593181307119i
-0.0841017275733803+0.0447231324340199i
-0.0698627297203495-0.0253214037325396i
-0.049699842372506-0.0461849620083544i
-0.0244597017402448-0.0529912106913055i
0.00710029835856373-0.0628884553012669i
0.0371135243740239-0.00339438389313766i
0.0477280726447746+0.0137176753243665i
0.010015758228249+0.0157252718463016i
-0.0206049617024885+0.0383086854139936i
-0.0191599493203424+0.0139464388111178i
0.00508135482855175+0.0142077016854831i
0.0102457321944097+0.0136291487699939i
0.0215786664087116+0.0131085620123038i
0.0209939683804926+0.0860196611670306i
-0.0219662507962381+0.0662346444236176i
-0.0847548889101193+0.0725300775381819i
-0.0649714645590149+0.0736378404783285i
-0.0460345253114463+0.0204675014939574i
-0.0765657660675852-0.0276826234032898i
-0.0424559100370106-0.05409352289672i
-0.0233933980313363+0.0157851384955393i
-0.0463799795947761+0.0123221155961408i
-0.0792454360691652+0.0326481192741745i
-0.033007944784402+0.0389569938680186i
-0.01405231742214-0.0437537047284902i
-0.0270622496807532-0.0457780223060306i
0.0179793708216621-0.0438852572227129i
0.0304839829275957-0.0217932310405904i
0.0473449029018843+0.0550860803510489i
0.00657341469192662+0.0700158296996144i
-0.0761673106334483+0.043769193566978i
-0.069193357232298+0.00166677369441416i
-0.0632339508202756-0.0081452377479977i
-0.057843907907433-0.00783214798906821i
0.0124316640057124+0.00168546071012102i
0.0216266554095618+0.0624635771814275i
-0.0247253931617727+0.0563352357328564i
-0.0646122691034149+0.0453893257636262i
-0.0774790725073218-0.00923182954678314i
-0.0554046476996655-0.0582525666515356i
-0.00833647385747214-0.0106934659431241i
0.0265095249287712-0.0342234277326836i
0.0375171829273389-0.0342716272100862i
0.0160323504038801+0.0578745831030234i
-0.0456574144579744+0.109558224905723i
-0.0368484649703965+0.0607790776488969i
-0.0397235163657913+0.0626356341405273i
-0.0390011919740633+0.0339156006193034i
-0.0247029348362771-0.00650577228115609i
0.0170254351616846+0.0699208166012129i
0.0619452000828411+0.052919608768615i
-0.0216040736731282+0.0636714830857792i
-0.0733882984820199+0.0777006496482035i
-0.106025284158181-0.00546833846487165i
-0.0792517108667728-0.0554710910124615i
-0.0697573180181365-0.0656810923004069i
-0.0660937931382781-0.0287195225840593i
0.0111499893850761+0.00101650932673527i
-0.0379455378223956+0.0295880137979839i
-0.0728395205575926+0.0218270284616083i
-0.0677724406056394-0.0248369201104506i
-0.0801109251823525-0.0463028900596509i
-0.0395541670687219-0.0899959541443227i
0.0220580390655843-0.0413745814167947i
0.0570183434085488+0.0269746612189169i
-0.000165396714321155+0.0390911008876114i
-0.0214841658616997+0.0557957166627527i
-0.00665805436621042+0.0286420294581085i
-0.0388089162699293+0.00339843556266385i
0.00188534889423382-0.0234472153404358i
0.0255405415222058-0.03252317011136i
0.0561269601415334-0.00528733599543306i
0.0447050865055055+0.0600242223032474i
-0.0101261786024201+0.109837489315772i
-0.0124934436141287+0.0894692761486237i
-0.0837770829395336+0.0373348999280479i
-0.0749332959302795+0.0223503879072985i
-0.0346600119430686+0.000897322543098851i
-0.0252573778141862-0.0147463355795029i
0.0047148851603903+0.0531912242508609i
-0.0173150123912119+0.0674702946734744i
-0.0631598004050734+0.0440663169715224i
-0.0727088595718869+0.0475429071716323i
-0.0736826698727015-0.00300280649783694i
-0.0712271023681581-0.0676241315994298i
0.0109803185643536-0.0657569243012986i
0.0388837016075532-0.0209890382390473i
0.0145248518332658+0.026735694390309i
-0.0206160873311632+0.0448325000141869i
-0.0605081072495341+0.0349811505858061i
-0.0810418779154904-0.0108660309403901i
-0.0440685248908056-0.0386785684766076i
0.00920396553690685-0.00945400350910787i
-0.00245170755105182+0.00288381120525538i
0.0335813668756225+0.0656844780602965i
0.00972976609673973+0.0928955359990557i
-0.0457141343313351+0.0295136245899415i
-0.0708034655612687+0.00857294011676534i
-0.0766199591462749-0.0238282719328781i
-0.0163320799509876-0.0397340883666005i
0.0126683880611181-0.0299019009247444i
0.0356429644442318-0.0309872620237503i
0.0256236985007336+0.0196948709957659i
-0.00833540051773708+0.0630407454517701i
-0.0416631987396015+0.0266068203256512i
-0.0506786173633899-0.0224331569779008i
0.0121097923333476-0.0145686637746032i
0.0155831306657533-0.0132160125082971i
0.0425622078503531+0.0467053641455167i
0.0573183763206478+0.121252479153642i
-0.024640263162923+0.0727551864160441i
-0.0808995537907154+0.0751650150013697i
-0.0935203137811262+0.0554680535327866i
-0.059419791142398-0.0170367762085026i
-0.033860094965727-0.00892921754780302i
-0.0113770904800509-0.0123050791994726i
-0.00834249722183634+0.0158597385420326i
-0.0815667042167991+0.0566696124858536i
-0.108559492940529+0.032245066624426i
-0.0852830627742602-0.0080177188825756i
-0.060878132204277-0.0846292006191312i
-0.0116449614858289-0.0998265175476925i
0.0331145248547398-0.026842902380775i
0.0695218305259242-0.0175249871882545i
0.0474304400179241-0.0010664145938415i
0.0167299005385535+0.0348899989116361i
-0.0457520948566229+0.030174464628312i
-0.0613475617474942+0.00801098961319492i
-0.0325295962810297-0.0295497744796464i
4.4218598236888e-05+0.000100777852915155i
0.057549087354882+0.0480303639567897i
-0.0267133636709059+0.0967125425246356i
-0.053749671296377+0.125726404965558i
-0.0626975698423242+0.0749372590765979i
-0.113782829162687+0.0381822162415412i
-0.0740022994862091+0.00442456168196005i
-0.0405336546549212-0.0400212777496583i
-0.011712574721412-0.0171758842283205i
0.0145962941242536+0.0281856824452571i
0.0148724625484901+0.0167992184223969i
-0.0270871615983934+0.0507469146596562i
-0.0653130794795692+0.022241890010787i
-0.0610852852342546-0.040101266310433i
-0.0201427604765495-0.0287118783298284i
0.0447913844339312-0.0475367793497416i
0.0602760525354649+0.00319273015331111i
0.0214334328273127+0.0280063449039026i
-0.0235318463884742+0.0600262139785239i
-0.0537870828465809+0.0618154859187167i
-0.085136477496934-0.0204475912271043i
-0.0834774978481941-0.0315508054775395i
-0.0326664695979151-0.0361909049293039i
0.00523926780061856+0.00443393806014035i
0.0121831496657501+0.0506233202584561i
-0.0342564702198863+0.0932028171029325i
-0.0918339490185959+0.0690907367944443i
-0.062531159474335-0.0235884845714193i
-0.0736169407505301-0.0294211259195369i
-0.0305186039151138-0.0496999578279042i
0.0547193315512194-0.0328987757102808i
0.0190164099692969+0.0480541958962055i
0.0526370365951775+0.0614626962164395i
-0.0325740115686256+0.074484268211293i
-0.0973024778799144+0.0836374377572838i
-0.0499594090944714+0.0318470330306867i
-0.0560731456733101-0.0252530288671955i
0.00907881780783461-0.00118549293050939i
0.00221525177121406+0.0143496900371022i
-0.011886775215298+0.0200942051588785i
-0.0426033881568448+0.0731157634174713i
-0.0868324121241881+0.0285389992556788i
-0.0863495117575936-0.00449817883930509i
-0.0926458022276174-0.022383874696732i
-0.00384318968434699-0.0563378223126784i
0.0326943618554728-0.0207038235946097i
-0.00699796309803646+0.0326763333532006i
-0.0116989960108313+0.0548010307280404i
-0.0653388631609049+0.037204317217229i
-0.107423506213559-7.6583876833755e-05i
-0.0602131353595161-0.0496707034704629i
-0.0247541453375171-0.06124803113658i
0.0227154669116896-0.0312105235389888i
0.0567677653954898+0.0161390845938289i
-0.0115916969705436+0.0425411173163243i
-0.037120294417387+0.0695352676520391i
-0.0600562620830011+0.0502838523247155i
-0.0995199986458495-0.0257452392323281i
-0.0134835791436927-0.0327745021820306i
0.0353881349187238-0.0470834531187154i
0.0401507360435331-0.0593867793075523i
0.036460063463584+0.0323729927329519i
-0.00884323363350814+0.0736202619653593i
-0.0763646006882112+0.0705025604313058i
-0.0889164967916406+0.0204849352887575i
-0.0427488762198907-0.0498575425069257i
-0.0509260894636-0.0236668277687206i
0.0265459848663573-0.0151053047790214i
0.0239752973718118+0.0435631634543243i
-0.0388632822794095+0.0907737057575669i
-0.0280031608377494+0.0818455330444376i
-0.0868580824465869+0.0390510514747843i
-0.127425832528708-0.0284327014732309i
-0.0552482609002521-0.045727423849003i
0.0156839384628306-0.0665206809956805i
0.0141541340841767-0.00814720536100576i
0.0136888197351048+0.063152119760249i
-0.0295672795384918+0.0866681300624753i
-0.0629343913736123+0.0525432998428854i
-0.0770581055930311-0.00945643867690103i
-0.0558357916277758-0.00585680449351956i
0.0108874577105453-0.0303045557622424i
0.00395655315786537+0.00192363982897997i
-0.0178300585007897+0.0586441640839294i
-0.0216680827833385+0.0606538889788947i
-0.0702769308665308+0.0710802455774153i
-0.120429489495433+0.0128577010592632i
-0.0965268589677982-0.0489400166420225i
-0.0238323266154148-0.0450277033018318i
0.0161504600661644-0.0352160071847036i
0.0151665601239+0.000467424275978576i
-0.00304229146312715+0.051025792108586i
-0.0452989326034647+0.0508260202649848i
-0.0680429563164825+0.00641813865250626i
-0.0403118224050493-0.0500254545846118i
0.00462829492001698-0.0484600438469716i
0.0484032696470894-0.0162738833787014i
0.0864342653404149+0.000935005185817034i
0.0477276238749585+0.0390948793773995i
0.00186828027449537+0.0858839525812492i
-0.046029292892191+0.0781717409804355i
-0.107684779976848+0.0290668322810972i
-0.0773594276729088+0.00168173069711011i
-0.0289001789528183-0.0134624480103557i
0.0238324816160447+0.0500984056437501i
0.029795824834653+0.103934064822727i
-0.0464777344510194+0.102218037400512i
-0.115398879687295+0.0867653528666082i
-0.134975383860443+0.0138214444515104i
-0.116810083673836-0.024745906318082i
-0.0451844474328416-0.0604247394196744i
0.0363705952520502-0.0674001999095041i
0.0496860718773757-0.00536217783515691i
0.026538481992091+0.0265364420102606i
-0.0179473699049337+0.0494992943279429i
-0.0566129463107551+0.0462045778737221i
-0.0897068843044418+0.000869940571492351i
-0.0455189853321546-0.040971200561171i
0.0265923934853825-0.0179645754669927i
0.0511857637836061+0.0438189114592242i
0.0549041365049116+0.0941509776955561i
-0.0102488668150095+0.103561746421093i
-0.0881727964913437+0.0839672826126926i
-0.118181051237581+0.0346029119824276i
-0.0848428022395658-0.0243226821186679i
-0.0481889001625235-0.0365318328685859i
-0.00618247787729751-0.0516729015328047i
0.0257915981798507+0.00391176360390562i
-0.00597062490045941+0.0487511457733411i
-0.061675006914862+0.046558529989806i
-0.097562723193748+0.0102473128210548i
-0.0621721463539586-0.0539895469022428i
0.00272284686409924-0.0481732089018058i
0.0400098202451773-0.0337637036770101i
0.0415286639193237+0.0204113400194117i
0.00408160282011175+0.0963836519729639i
-0.0537924056457892+0.101237726725351i
-0.104866659330102+0.0790571450856711i
-0.113982949787207+0.0394084911318626i
-0.0598756507914678-0.0263164153035147i
-0.0293536551762585-0.0458776119262601i
-0.00288635194511111+0.0122633613120785i
0.017997372500711+0.0609359501548554i
-0.0525123799122618+0.0789912848595918i
-0.0735375260051502+0.0567249151799154i
-0.0852971634438241-0.0202133368149934i
-0.0596300425469432-0.0649221158638359i
0.0291932536722696-0.0647772846596827i
0.0411967227887856+0.00646981562657844i
0.0541693712247512+0.0359838064615424i
-0.00198887761244676+0.0535626547059704i
-0.0737407930649029+0.0871039584278428i
-0.0903163352367719+0.0161187475933812i
-0.102532148711466-0.038667537198961i
-0.0231263160814846-0.0452685723911768i
0.0475670933403993-0.0160620952172728i
0.0480725592256159+0.0407663361275454i
0.0185225758781273+0.0899745859623883i
-0.0500531701300097+0.0965128954012964i
-0.0719372458595914+0.0473930798982974i
-0.0770966795485761-0.0238823293455413i
-0.0567775717707206-0.0563904634525457i
0.00101434441183431-0.024478860085675i
0.0383634023728529-0.00719308462697643i
0.0298016570970257+0.0499651311514336i
-0.0422323455935403+0.114317389779593i
-0.0920230954447274+0.0950012806162353i
-0.129327393861919+0.0410502303946746i
-0.0883199279337302-0.00321600395582357i
-0.0348050182511499-0.0216615587657161i
-0.01838106390053-0.0275747783280881i
-0.0217428364541536+0.0316337668068222i
-0.0441917959084643+0.0669509422338431i
-0.0591019188040083+0.0560980371016971i
-0.0998632993621759-0.00887719325850335i
-0.0756725285657956-0.101341565458725i
-0.0348284661419459-0.0776541771080123i
0.0277871846914872-0.0771963218165687i
0.0588271973321302-0.0378658147603559i
0.0458796937509226+0.0497902001978354i
0.0256055776762977+0.0507780456920418i
-0.0353390313430396+0.0672181789289205i
-0.0229331261288748+0.018488421054328i
0.0261594573404092-0.0188311636401192i
0.00251287479382956+0.00732180378317452i
0.021952914053+0.0308388695280786i
0.0583377995982338+0.107093791262008i
-0.0134937707650548+0.146706894255113i
-0.100392132899028+0.105512760809539i
-0.119389127679981+0.0436218306316687i
-0.0954749086329244+0.00193050744046408i
-0.0766092068137385-0.0457958875476895i
-0.0152109808328111-0.0199619951985236i
0.00880614487418338+0.0182873104623541i
0.00973835574762073+0.0540365277942234i
-0.0360489831604117+0.0646617988810495i
-0.11245474426872+0.0267528462220473i
-0.0899920626358906+0.0111997630401733i
-0.0634241080688379-0.0688677542534075i
0.0131600326567062-0.0518244967442457i
0.0675216675308076+0.0132193787984991i
0.0401616337715332+0.072449769225898i
-0.00728593948224269+0.0852395968239308i
-0.0816456786509141+0.0438039600827029i
-0.0928414668787284+0.0479034445519182i
-0.0555798461971556-0.0484066931997294i
-0.0652704530390009-0.0400550183475493i
-0.0367929256117537+0.0114859221565881i
0.0384434800662501+0.0213712389219153i
-0.00408335264923008+0.0579829353620122i
-0.0880444113056576+0.0309027492095875i
-0.0825802998263864-0.00357553800301051i
-0.0740364808026621-0.0931604815855447i
-0.050514404594231-0.108224036543386i
0.0438995524710655-0.0692515937261677i
0.0898728350422871-0.0426050789205273i
0.0748011312416565+0.0482183903586409i
-0.00441379065735377+0.0818772709359437i
-0.04902475476575+0.0435172024053557i
-0.0372334194221227+0.0291709622606105i
-0.0483632352968016+0.0329341065746462i
0.0264619042229485+0.015404544625939i
0.0589183529380526+0.0399715947499096i
0.020082474231756+0.0895471618153587i
-0.0426383837078894+0.11799491080198i
-0.10657761036919+0.104381029542156i
-0.12436971805255+0.0238402146297787i
-0.119006450194599-0.0369379947184711i
-0.0297370488721669-0.0866781338104682i
0.0572057117792084-0.0705585711273061i
0.0471166623374945+0.0206570529022668i
0.00640443728426749+0.0189813072700013i
-0.0666851474948197+0.0560801884729506i
-0.110703267125339+0.0537582391404714i
-0.0573915476317213-0.0746091302630569i
-0.00157988349177031-0.0813491097952179i
0.0551627557302544-0.0405816167862914i
0.0723708143542288+0.0499543782567429i
0.0251452319123418+0.108328498679667i
-0.0263682698410393+0.091338301276711i
-0.0720922149985211+0.0926101514272232i
-0.090502157651708-0.0101556066131438i
-0.0675663620522755-0.0506101891802645i
0.0101199812821539-0.0378293440418181i
0.0469226007924079+8.24896080738798e-05i
0.0122131249313939+0.0484056295678266i
-0.0233198149094843+0.0723033173045665i
-0.0836872742024504+0.0918267332042554i
-0.105423266200611+0.00978504452020949i
-0.0646508252756613-0.0435011430867266i
-0.0189977703932374-0.0578521932404595i
0.0112271228704073-0.0291442952678596i
0.0316781219092358-0.00498895364726314i
0.00678562411210964+0.0721416504551214i
-0.0419459496103035+0.0936169606759616i
-0.0897962120619848+0.00296658136360421i
-0.128025355196068-0.0337109599659838i
-0.0430609826923449-0.0943186682254158i
0.0159492994061198-0.0537713428320291i
0.0322535640872014-0.00154738040045269i
0.0487806208830465+0.0281714514200525i
-0.0330761575087583+0.0729998815867047i
-0.0678698455576697+0.018844002785963i
-0.0520972671038669-0.0417653643219786i
-0.0403861584693843-0.0631012945138366i
0.00289906953308407-0.0498307278617798i
0.057015840806625+0.00932764255182546i
0.0520305481937792+0.078475415434021i
0.0179142311241142+0.109877900990944i
-0.0350952804224726+0.109519287845583i
-0.137892876241633+0.0466182033723194i
-0.109942628958265-0.0146211343861174i
-0.0201056892579497-0.0340585430227214i
-0.00027386951460754-0.0260247643090182i
0.0302655269362251+0.0597045776733977i
-0.00637282536368602+0.0889657493765527i
-0.0609451877977557+0.0705708603601754i
-0.0694482339816686+0.0351537719013932i
-0.117489426225231-0.047916939515482i
-0.0544856870172474-0.0911012589207877i
0.0318054782324283-0.079514421309129i
0.0591438473465277-0.00839547336233716i
0.0669262477865867+0.0555572837877415i
-0.0276818250217087+0.0995157603224375i
-0.0792803984435736+0.0818576373585214i
-0.0984246217219406+0.015423716717301i
-0.0454275335888965-0.0234586091875474i
0.015714433818226-0.0400497902106079i
0.000521813540899985-0.002406639115173i
0.0199617815282492+0.0327746575938189i
-0.0374436872540027+0.045173936301674i
-0.107775498909783+0.0685719139050299i
-0.116921487133128+0.0191278193306272i
-0.111170121882413-0.0539650008090188i
-0.061148536365699-0.0442088009912588i
-0.015508843583011-0.0695590580123503i
0.018884976265582-0.0489039175189523i
0.0172899525854346+0.0296936993776953i
-0.0324194033561832+0.0345134179269688i
-0.0554163449259526+0.0390823589797986i
-0.048794816739638-0.0203620122722416i
-0.00438798598433482-0.10074577796859i
0.0434181223020974-0.0563300460267218i
0.0655290750087666+0.0136363829636896i
0.0545247478477471+0.0637118817506818i
0.0249232556965776+0.120816042708361i
-0.0461779742308333+0.118714969218497i
-0.107096157366781+0.0517838645419149i
-0.0697048309674917+0.000509934737976264i
-0.0639143350024623-0.0118696382953502i
-0.016380158159814-0.0194631826191158i
0.0284443818236682+0.0628236094340366i
-0.00251048985718984+0.130958883220196i
-0.0230367980020802+0.0792658026154198i
-0.0990052411086376+0.0505138648082688i
-0.0686392576191995-0.0228204742249479i
-0.00900254155301529-0.072326497255988i
-0.00935357436901756-0.0370859894762357i
0.0484106032927013+0.00675558594373409i
0.0255554960440751+0.0851553019512192i
-0.0330807481151788+0.083530121899394i
-0.0840308329173299+0.0367631117071617i
-0.11945938261222-0.00238697612901728i
-0.0701761178265727-0.0805512630971285i
-0.0328185680026984-0.0804465227646685i
0.0243433503291527+0.00402234586387097i
0.0589678177539105+0.0448846421866083i
-0.0144571244954478+0.0660263455781984i
-0.0880899026203637+0.0594151977854965i
-0.0994237546373554+0.00617466359014469i
-0.0544908676425794-0.0361207014851459i
-0.0282070389284721-0.0722960059330312i
0.00707530978125578-0.0630596180766355i
0.0721612104346279+0.00130161494099003i
0.00815528620462283+0.0859992526729167i
-0.0483548075388658+0.117103657825281i
-0.0269998514528232+0.0630889641409567i
-0.0664712349274462-0.00149013761167943i
-0.0423467888724541-0.0587106748463819i
0.00849591344364589-0.0441336493233393i
0.0353377285521706+0.0394202314801153i
0.0244982267125092+0.0976787794438443i
-0.0376899395488502+0.117956204831956i
-0.0960520161559135+0.0611766743473022i
-0.108682507757231+0.00407182105612894i
-0.0506127074323142-0.0322522030582289i
-0.00198103996251397-0.0495730686718745i
0.0539361397577091-0.016131385014163i
0.0736769991865214+0.029007085414995i
0.0266865057734927+0.119413135365854i
-0.0528136786243831+0.10188445868865i
-0.0929169629548797+0.0267450568656079i
-0.0697379088806643+0.00609535122736439i
-0.0203324848416361-0.0531048663890364i
0.0395212480189384-0.0139737558330655i
0.0308960050303499+0.0588821204287485i
-0.013334963120293+0.0826678379755993i
-0.0686342001502344+0.112865851245045i
-0.0950891588730792+0.0547150864961432i
-0.109636727014462-0.0242144016700289i
-0.0740256139168911-0.0539293830102688i
0.0282262349719512-0.0542638230512796i
0.0418351638627985-0.0318160753596703i
0.0297751950623064+0.0233084332022831i
-0.0233846882110515+0.0598653615292681i
-0.102757002063636+0.0287438440793308i
-0.0861451016959045-0.0304890477287725i
-0.0373717601054723-0.0650853892375517i
-0.00894185087801254-0.04715739402727i
0.040539952126759-0.00431503325646395i
0.0579994655264282+0.0787227977284958i
0.00830273197966319+0.0900538949083752i
-0.0790317049441506+0.0650010107767238i
-0.140812412894836+0.0467272021290612i
-0.093911641074576-0.0229606670848701i
-0.0315756609576673-0.0395708127365849i
0.024956915200431-0.0298450245981474i
0.0265448992061081+0.00240637464674479i
-0.0421133671249067+0.0447660622104418i
-0.0579074144795435+0.0601882201505713i
-0.0767573089492192+0.0276543633235218i
-0.0758784483482437-0.0249997839468259i
-0.018034061857264-0.0454368745029018i
0.0493162722235495-0.0576424886428568i
0.114503929983276-0.0235760275841342i
0.0652524521378569+0.0440301605168002i
0.0146155687209595+0.107626238947368i
-0.0113363505787106+0.113657769388745i
-0.084059371204782+0.0615108653981364i
-0.0463794634761733-0.0223243540939305i
-0.00401447430173597-0.0205998192884454i
-0.00517097640498401+0.0379780510784935i
0.0335725064736185+0.0672517461554481i
0.00441971484414552+0.107968590952108i
-0.0846639613734726+0.0925690611387825i
-0.114432334057067+0.057230021923308i
-0.114610517921795-0.0223161003185228i
-0.0919727054347341-0.0547912825401397i
-0.0221689647744998-0.03946328406568i
0.00976768431261407-0.0164150439493974i
-0.0112411983837605+0.0763111136342554i
-0.0528224473336338+0.0755762212672308i
-0.103003650723438+0.0199548641481019i
-0.0947129543753701-0.00751891735260103i
-0.0540334180834017-0.0616292771184991i
-0.0226775493406959-0.0617531111214095i
0.0176162298824342+0.0320087287967504i
0.000112955762769725+0.0808476584374759i
-0.033076591611851+0.0790798625648036i
-0.0732590454746363+0.0765830846036117i
-0.107120356305217+0.0177479054580392i
-0.0920656434730923-0.0717395174658048i
-0.0359506263455033-0.075360958482519i
0.0423552326085815-0.0319114607147623i
0.0638594835630149+0.00246405751753089i
0.0206986081201777+0.0709402012922039i
-0.0487191614264632+0.0900219315732795i
-0.0652996980674882+0.0551911419064091i
-0.0515519027613862+0.00690026630398648i
-0.0370983840013768-0.0113027710680207i
0.0255185713764042-0.0119685097567035i
0.0874843192915693+0.0257159422008075i
0.0370322846387063+0.098550937926672i
-0.0176525187499525+0.099407833958117i
-0.0651073905696719+0.0931164879936164i
-0.130682605686339+0.0430858261473186i
-0.0799284530563661-0.0655122911049136i
0.00331640341684183-0.0663428829013389i
0.0459201208495637-0.000516699024869144i
0.00568060071773273+0.041245407362487i
-0.014396599320317+0.0447910536097522i
-0.056076177132565+0.0400993836341758i
-0.0973450485220227+0.0551913080305221i
-0.031915456499606-0.0143175396274458i
-0.00721037583129281-0.0325964576094025i
0.0502663291396979+0.0131390797558101i
0.0460197086688259+0.0175444429722544i
-0.0144377160223444+0.0855740377047037i
-0.0227139616030411+0.108772785892029i
-0.0952762393151612+0.0864531977969924i
-0.139623846504874+0.0598043317259229i
-0.0792039862763354-0.0163094894804643i
-0.0138715384477731-0.0339528491554971i
-0.0129436660906339+0.00427307169693128i
-0.0386256037264209+0.0829213739686497i
-0.082626090030366+0.0835292913181072i
-0.135811452242644+0.0154019412535775i
-0.116567475540663-0.00109208227331962i
-0.0846177198013489-0.0715264284518086i
-0.052887972986687-0.0949471294359856i
0.0237671973675064-0.0343359729651717i
0.0379002878220203+0.0103085285425499i
-0.030448622558056+0.0613780959697896i
-0.0570108126799084+0.0671260031275463i
-0.0823116987475103+0.00582424711556917i
-0.0729841570269278-0.0154602644269612i
-0.0132761066644325-0.0376911529249757i
0.0136814040260934-0.0651538423668521i
0.0515063623163104+0.00274137870732372i
0.0292138574090562+0.0730595166204051i
-0.0176125470025635+0.100563347357162i
-0.113814116046186+0.0830304948004147i
-0.12370367289135+0.0232296355914686i
-0.0252020553326695-0.0269412095827469i
0.00460794957117047-0.0534356132654571i
0.0239128418203537+0.016011051200221i
0.036687058190944+0.0786309230574701i
-0.00680475771418224+0.0827977900656999i
-0.105255557842019+0.0621259716275539i
-0.110012297432868-0.00466088429142742i
-0.0562781520078459-0.0163802609776709i
-0.0207374501427254-0.0409253200372856i
0.0248820154136333-0.012833373445626i
0.0411344218007334+0.0557059600743046i
0.023694307566328+0.104308365479361i
-0.0302242835773858+0.137577045884398i
-0.101947414359333+0.0768668677081436i
-0.104155497492577+0.0262374721502514i
-0.0440685000235727-0.0217783069115581i
0.00459908510919123-0.042820616846654i
0.0169990067280073+0.00907057069109418i
-0.00304758547653206+0.0881800344646732i
-0.0798503760226347+0.110523526633278i
-0.105273002491034+0.0419155484488622i
-0.0916579765762663-0.00185320883899959i
-0.0930802270383439-0.0413628205927345i
-0.0413435320411688-0.0668430496615661i
0.024263775423846-0.0270718859057966i
0.0508823296051737+0.0135114412254082i
-0.00774189260924917+0.0455286672580491i
-0.0366540963487081+0.0282641083616071i
-0.0670208107995291-0.0212109248287844i
-0.0712006849046641-0.0215522716116159i
-0.00093777865833552-0.0607375798607297i
0.0523372637052161-0.0459563173564513i
0.0550715630632672+0.058326879529107i
0.0202598729178834+0.0844152040060726i
-0.0250019077169706+0.0930332878846185i
-0.0911347842963613+0.0626480158790849i
-0.0767067656853574+0.0142088526760718i
-0.0386953826682933-0.0205999781775811i
0.0251507905036475-0.0488050106065117i
0.0434010693211135-0.00212172120872318i
0.0118293216704401+0.0871409660659525i
-0.0248169355905568+0.107684910421951i
-0.105672819782333+0.0483476456686003i
-0.07888387834296-0.00218501713625457i
-0.0757007287314744-0.0741617751658413i
-0.0306251788427462-0.107184711342449i
0.0487136719810047-0.0528303529514632i
0.0121112129738314+0.00838083661960169i
0.00406275482348054+0.046153305022618i
-0.0258370843452329+0.0468907230851726i
-0.0570897371527378+0.0379322299748481i
-0.0332676573787441-0.00887972185456869i
-0.00346259482648621-0.0337796284007569i
0.0422888615161388-0.0156433839987046i
0.0805154917904056+0.00378035367257749i
0.0207780860278829+0.119693958358963i
-0.0483876762235128+0.142828596538799i
-0.0926542900054198+0.0524199531151429i
-0.0997284562399609+0.0393901885463557i
-0.0526018202701212+0.0139714025011382i
-0.0401586141285834-0.019327730148552i
0.0185613768873987+0.00500578824080492i
-0.0154674014240165+0.0644375165454663i
-0.0927203396151784+0.0669630029192947i
-0.100312281294921+0.0217786942320007i
-0.122244253902436-0.0212402877486615i
-0.0905586985408098-0.0609121134615628i
-0.0333232584909107-0.0667457102307095i
0.00943782271744963-0.0285482122741973i
0.0444185819222927+0.0326649206509516i
0.00774939424212186+0.0443707942457432i
-0.0617240633709881+0.0451148945851207i
-0.0659791634761912+0.0147796382152026i
-0.0388394021582257-0.0423963136202357i
0.00945618544054978-0.041972000688993i
0.0408636165987372-0.0299550241388931i
0.0375978502944728+0.0232839646769065i
0.0179816274971017+0.103492444891143i
-0.0306977818029758+0.109382586243579i
-0.0954784450879557+0.0878624068728993i
-0.108163846937079-0.00302197113637769i
-0.0685961783314247-0.0569163287458662i
-0.0350591113227979+0.00759224260826698i
-0.00726410785561539+0.0231591122476049i
-0.00428012619799951+0.0369095519898761i
-0.0351848568541007+0.057408044477418i
-0.0676107566706741+0.0366955574362939i
-0.045132871468721-0.00279965992611587i
-0.0382002981063123-0.0289080673004663i
-0.0382399194131585-0.0532590191548545i
0.0391199201091444-0.0466033198223689i
0.0755154922872575+0.00900576392699711i
0.0526108970870518+0.0663968239947549i
-0.0207587233170709+0.0877738581472956i
-0.0743536799322491+0.0495805248550771i
-0.0665834460601618+0.0392620625653323i
-0.0528743843704155-0.00119770968261623i
0.0297476355473049-0.0358440415707582i
0.0178359986676649+0.0194262968334153i
-0.0292663476982896+0.0708475695280889i
-0.0506128471025329+0.0842438336184902i
-0.107050584655121+0.0620934970156805i
-0.0918400339872216+0.0210061926845349i
-0.0775141712928265-0.0594266696548075i
-0.0174059942719745-0.0651593556302976i
0.0397094628030796+0.0063931976192858i
0.0180862205775186+0.0476311433058795i
-0.0204887801333481+0.0995445933295663i
-0.0512412015114692+0.0449399765479149i
-0.0875122928676319-0.0541744945668802i
-0.0730687585373007-0.048723972585514i
0.00911957153671566-0.0789376416898903i
0.0322295062510459-0.0716233840900746i
0.0446849731572535+0.0437005583967389i
0.0313810293742227+0.104207038854048i
-0.0267160125070996+0.0792202052191488i
-0.0635908439159453+0.0396726364607811i
-0.0543166616132591+0.00432214339229454i
-0.0220512420557965-0.032773171152767i
0.0124135224319738-0.019907589524982i
0.057051134864533+0.017806148161689i
0.0391301550283537+0.0737317381728736i
-0.0329464897355693+0.112738702785443i
-0.0904581835108176+0.0707004231534296i
-0.0971832480264317+0.0145343306718587i
-0.0645110689021763-0.0425879778995428i
-0.0111279312757596-0.0308883324211815i
0.0226843553858653+0.0275102402598533i
0.0422396347710386+0.0385775956088127i
0.010876767237478+0.0735853406494439i
-0.0690026496067566+0.095347280754054i
-0.0984223948356156+0.0595047181609768i
-0.0754247069755127-0.0256230667887188i
-0.0420227020293375-0.0472164446119958i
-0.0171074548406463+0.0027564447237971i
0.0190661169526114+0.0202199632272739i
-0.00850284842921853+0.0686399992257495i
-0.0424392255411951+0.0869256901290365i
-0.10858870367939+0.047648359521682i
-0.111573345672672+0.00299644874880928i
-0.0140179845243734-0.0289693432359304i
0.00103692397466158-0.0422238347301639i
0.0547276366538788+0.00339823650112991i
0.0275246444551421+0.059562751236275i
-0.0354053843656264+0.0553304944564133i
-0.0647398818014025+0.0448768594635638i
-0.102402606903525+0.0155282130451488i
-0.0579819473060505-0.0199043756822464i
-0.017773738715668-0.0121954877970936i
0.0197973233849798-0.018550126981006i
0.0170020659288021+0.0304486658908329i
-0.0243483395756906+0.077477159714638i
-0.0647434080165715+0.0140798930069001i
-0.10844285647548+0.0128989264635395i
-0.0713746516841386-0.0267798682621934i
-0.0110201784085468-0.0553175861385558i
0.0149721928762989-0.0242192452007274i
0.0351085490331695-0.00276329009588741i
0.00268682105512351+0.0520082581494821i
-0.0106206389140163+0.0675465726675702i
-0.0505712530727351+0.0648396349693647i
-0.0826616824891407+0.0130025100624545i
-0.0148823056240683-0.0506147602601372i
0.001738476718267-0.052542488797911i
0.0184390585830694+0.00709200959705875i
0.0472361016617495+0.0790452915875154i
-0.00928982900664506+0.0975218903618205i
-0.0878198452892914+0.0832354547365007i
-0.0666410033577231+0.0432169957469681i
-0.0487039251969711+0.00281815325971233i
-0.0586126897912357+0.00793087400548787i
0.0232133005101723-0.00722024954469812i
0.01861906773475+0.0171297783831994i
-0.0334644008644294+0.0883199531551056i
-0.0594048210901562+0.0996640895043651i
-0.0927829514050108+0.023738966090585i
-0.0975194192578594-0.0164931653800707i
-0.0597609926517749+0.0271035065550835i
0.0233709066716487-0.0302534743364484i
0.0218521778547077+0.00269104678521002i
0.0533768921411148+0.0628003136492619i
0.0326659109340119+0.0435528819972788i
-0.0679994597691869+0.0505702275273755i
-0.0448281509758788-0.00661102351226787i
-0.0354197418813078-0.0225486348850051i
-0.0098962850353938-0.0193697594501261i
0.0522167596119322+0.00749118078692513i
0.050655511735481+0.0662498189592253i
-0.0334176142708156+0.0906860087273387i
-0.093770991025566+0.0710104636485556i
-0.103583572737821+0.0479253445694686i
-0.0963374746964333+0.0107336414817406i
-0.0421629205797633-0.0692795365908584i
0.0139506937137845-0.0207973173292167i
0.0258229435976981+0.061533075314122i
-0.00310741717630911+0.0359999047807689i
-0.0451603113951307+0.0298448528259035i
-0.0775905024819666+0.00994211311822895i
-0.032450844655853-0.0528045708937685i
-0.0234525203327129-0.0467907580650635i
0.0121363092257747-0.0549477704632669i
0.076876808947235-0.0302174816141703i
0.0565020732675133+0.0685868126025185i
0.0336214973312+0.072501352786516i
-0.0453654715530142+0.0693553694582089i
-0.0612681385366985+0.0538526839013839i
-0.0186254067648662-0.0123252525091951i
0.0162369979541739-0.0130123263709621i
0.0585292780917429+0.0404425400417429i
0.00841694739013721+0.0895272492937639i
-0.01488586821533+0.121652489219424i
-0.0657325916521546+0.103967893459664i
-0.127693905402228+0.0231853720295513i
-0.0841556684293921-0.00399962118371167i
-0.0630759963240087-0.018690001349751i
-0.0153866751007743-0.0099726216793402i
0.0289459063740696+0.0247814527599296i
-0.0146900646396132+0.0536025346208407i
-0.0825747837354813+0.0812111830387571i
-0.0867579972131672+0.0338068000038685i
-0.0703086122337828-0.0266147164836495i
-0.0496418982933236-0.0738994803755954i
0.0207686454844125-0.0368670780157261i
0.0249079861671013+0.0269791730532824i
-0.00849597425552968+0.0218006649794334i
-0.0118582708556896+0.0482069465669596i
-0.072700001599552+0.0465553127886129i
-0.130416738822425-0.0129749356476665i
-0.081800900609014-0.0053292997120478i
-0.0229548243051948+0.0110750609796672i
0.0180132749925932-0.0166447386452135i
0.00529364771751436+0.0447718715056828i
-0.0222667665306429+0.108103923768842i
-0.05361016375828+0.063173372107201i
-0.108984749248032+0.0178907759989886i
-0.0621837856321613-0.00114414551918942i
-0.0514680090711691-0.00625769799137668i
-0.0441289816234792-0.0358790545270367i
0.0207042664401486-0.0275885143470796i
-0.0173178967588627+0.0314991818241354i
-0.055054790058899+0.0562669477165751i
-0.0450845246220519+0.0156110338954501i
-0.0648293687880463-0.0327481966355965i
-0.0567788246682512-0.00444898682486929i
0.00376512800606436-0.00992547127712918i
0.0361917247264863+0.0216243120184036i
0.0251392557900197+0.0724878926585837i
-0.00490968802764794+0.072714052672249i
-0.0618202989938989+0.0935270938333588i
-0.0609428973217541+0.0332942473290884i
-0.0366827289474198-0.043991966776362i
-0.0200674682426564-0.0446553972736995i
0.0234665272249439+0.00381711454501342i
-0.01278368654624+0.0453003241469761i
-0.0389791352192198+0.0650179096102899i
-0.0398582696938486+0.0636491500628929i
-0.0660731345520955+0.0158653244871222i
-0.0574571538193328-0.0321641704786371i
-0.0283007512776104-0.0369845668573956i
0.0141602591344927-0.0362004460569429i
0.0340034582194462-0.00546800328705442i
0.0433872376679742+0.0590643334296342i
-0.0110010746970224+0.0653452318556519i
-0.0643516728168816+0.0366459707277589i
-0.0634139977288772-0.00454205703317561i
-0.064509810498831-0.00895861434109114i
0.00628099910685688+0.0107093863622982i
0.00772263789282094+0.0132705836841629i
-0.0191888628084956+0.0262551839389052i
-0.0269330420815521+0.0794329160922227i
-0.102359852135113+0.0448671885720776i
-0.120487672092661-0.000909385167671153i
-0.0954494651504117+0.000724495689895513i
-0.0537749001515622-0.06929112076856i
0.00613590106610688-0.0386583419387839i
0.0333170469367418+0.00697443379696535i
0.00778723320165248-0.000618483256221335i
-0.0269913837877101+0.0246124211005521i
-0.0896423899313381+0.0105195299473443i
-0.0711572306986282-0.0316046693765155i
-0.00378572046900935-0.0129492986446776i
0.0394755286767668-0.0389577152141937i
0.100673077490114-0.0168213276297083i
0.0376758720273261+0.0754271625972215i
0.0177713728708158+0.0735566920017232i
-0.0268835140546889+0.0835573581971169i
-0.0709627610344076+0.0366148857505469i
-0.0182292665638157-0.000983920992326287i
-0.0502559975876754+0.0252206322013532i
-0.00656777025345456+0.0165079814313439i
0.00957943235740233+0.0562213951488224i
-0.0562541658459745+0.0908488484344289i
-0.0689007322616773+0.080419668937794i
-0.0899576925490708+0.0506514273539531i
-0.113088757685505+0.00783155343616728i
-0.0780425857102083-0.013154584504983i
-0.0408911099807072-0.026478898403383i
-0.0344516477206124+0.007248381534837i
-0.0336653514283883+0.0180234065734958i
-0.0626177668584715+0.010606817101964i
-0.0843314578412525+0.0190585025462457i
-0.0611542692683873-0.0339262512684825i
-0.01018397551843-0.0842273556960693i
0.0138036450872343-0.0630369893366813i
0.0149732499220821+0.0136140419822754i
0.016100389549763+0.0595149281637258i
-0.0051770290349248+0.0580253177224574i
[truncated: 236,267 more chars]
