# Supplementary material for: Time-frequency analysis reveals an association between the specific nuclear magnetic resonance (NMR) signal properties of serum samples and arteriosclerotic lesion progression in a diabetes mouse model
Source: PLoS One. 2024 Mar 8;19(3):e0299641. doi: 10.1371/journal.pone.0299641 (PMC10923453; doi:10.1371/journal.pone.0299641)
Supplement: S1 Data — (ZIP) [file pone.0299641.s003.zip › SupplementData/fid_B18-12.txt]

0+0i
0+0i
0+0i
0+0i
0+0i
0+0i
0+0i
0+0i
0+0i
0+0i
0+0i
0+0i
0+0i
0+0i
0+0i
0+0i
0+0i
0+0i
0+0i
0+0i
0+0i
0+0i
0+0i
0+0i
0+0i
0+0i
0+0i
0+0i
0+0i
0+0i
0+0i
0+0i
-6.10110970399801e-06-1.42651789078644e-05i
0.000919868811671455+0.0020056892180113i
-0.0272994473169775-0.0874074698319872i
0.0231055947800902-0.153116712090908i
0.0911932260377261+0.0843656807020542i
-0.0373917583320571-0.209492073167404i
0.143223305011694+0.326535394177542i
-0.221815835987709-0.344593298506125i
0.20510832980898+0.289820549816512i
-0.231110675139418-0.211265914346638i
0.175727368451934-0.176600354771923i
0.0473923935703699+0.605769137386619i
-0.261538763186276-1.21975991720758i
0.647156473421363+2.00071064994918i
-1.14101029178292-2.7181795095632i
1.60937041181512+3.41977068828237i
-2.21761165265278-3.91915238063292i
2.79441638913289+4.05846626587023i
-3.54425199977041-3.70071424456511i
5.83125115367578+4.55987849242524i
27.0852290720622+135.350892183303i
-37.7510880786608+144.478982527994i
-82.9250003275689+48.4816221331433i
-55.3186541117762-7.65482029571747i
-5.91080615400749-36.8832746698788i
38.7824414080906-3.01097040658229i
37.352727838995+39.7535210929395i
4.40764474461773+64.3195912827543i
-34.5503122014621+49.3449116890781i
-47.2857393195056+7.63936732572904i
-26.3730010861621-27.7771816602177i
10.1433104836516-39.5696573402038i
38.1726530624118-22.0782097548554i
40.6939284413431+2.60730349650681i
23.7559598743035+16.9441085565832i
4.0505959793387+10.9840729203906i
-1.53359463250344-6.24952796304774i
9.95828719838337-18.7860493193835i
28.1903849637342-16.0957860159436i
38.7881661741517+0.56187816835053i
33.9821361860937+19.222993028791i
17.5046756537487+27.6767100440825i
0.618768210926581+21.9173725571513i
-6.82667898270371+7.43508336207519i
-2.36977787201268-5.56290546436162i
8.86434062137448-9.67320031255423i
18.7136994154117-3.91424839610666i
21.4097105330461+7.08142047288705i
16.1141974239523+16.7040438543763i
6.10878844539167+20.3254785054739i
-3.567820664621+16.7339987521929i
-8.26260887175709+7.86692176509191i
-5.53746646666059-1.99912181553434i
3.53282515955347-7.58308618861003i
14.486297494249-5.34462274391351i
21.070381799036+4.39583257831801i
18.664658418886+16.6934859287054i
8.04203442210393+23.9697081540743i
-4.6459386449723+21.1554217322785i
-11.1955297502396+9.47243760477516i
-6.96201976600503-3.87680181859124i
5.25356132124774-10.0973148875064i
16.9753558593611-5.30732736604095i
19.8531944049797+6.26723686046472i
12.0868827433624+15.2141031581063i
0.0541226185709231+13.7277956953489i
-6.16323596977433+1.91272355234552i
-0.344087479461601-11.8047417495517i
14.6725430133422-16.9615308323589i
28.7329320784777-9.02170556005219i
31.5901345631421+7.01467359054159i
20.8575931009352+19.6121568473863i
4.14104895685605+19.4509957868706i
-6.49950689357973+6.79467145221831i
-3.55757260650307-8.78902470888512i
10.0773284918621-15.233801176447i
23.1402522599342-7.52505637997223i
24.6039107505983+8.38853268539342i
12.2775966408382+20.1365881177409i
-5.49587315492858+18.0584952495254i
-15.9346809748156+2.93279980338242i
-11.6849184166852-14.4747916022348i
3.47871483621888-21.544988318437i
17.6155149072954-13.4133172110974i
19.3870728987722+3.58732418542778i
6.64863882073847+16.5374017890386i
-12.0499945248731+15.3648826773817i
-23.8716876835448+0.40242557359166i
-20.7442733763485-18.3974275802208i
-5.23091713928636-28.5776546204952i
11.9549837176948-23.9612106418322i
19.7810090408684-8.83559481260621i
14.3404301973386+5.85514380314853i
1.2929021556347+10.6183751432803i
-9.14087241578982+3.77495079783436i
-9.5300030743775-8.08593703142071i
-0.205923669154637-15.2794482917578i
11.6693400508008-12.2141987985396i
17.8218079776165-0.793125507797389i
14.4248358279096+11.6914750606619i
4.24711935384883+17.7957008224435i
-5.95880799929135+15.1993128595557i
-10.4587153446908+7.30643049864438i
-8.19816251630379+0.0758741019289377i
-2.46869405787685-1.87101547933884i
1.64546588771786+1.58249650580283i
0.859910994941638+6.71776841087033i
-4.25063273838962+9.05736168201754i
-10.2489645177932+6.12873768704531i
-12.948368704073-1.06226824160353i
-10.3011744201453-8.82571809518808i
-3.22447560491052-13.2443224499296i
4.92676494713708-12.2420121270866i
10.1685517379101-6.65831869732323i
10.2464963881257+0.137186473650356i
5.7654521837345+4.23958019701961i
0.100357648154871+3.49132156680706i
-2.68132892220343-1.10095967831555i
-0.294420849206-5.85799203831708i
5.81495735385469-6.41881078296192i
10.8668653292916-1.00918124135419i
9.85421417491555+7.89896912241194i
1.15760765533232+14.6456063263702i
-11.6630317220489+13.7720588832413i
-21.6589258162496+4.10334081519979i
-22.7563279355607-9.95521993990495i
-14.1038517777234-20.8552408066155i
-1.11343753898413-22.8413206645486i
8.30683607978865-15.9000211496664i
9.04482704003281-5.99063094640797i
2.37630999423765-0.385907743763528i
-5.0372725283927-2.64776382086192i
-6.36857900093258-10.0396163178432i
0.267301986415522-15.5054550613476i
10.4254614294265-13.4422155812163i
16.5421281767684-3.64662157520991i
13.8452403150136+8.21453159534238i
3.84193570510481+14.9333285226257i
-7.12586271346261+13.0985849194084i
-12.3512574111788+5.24027564214934i
-9.87249651437166-2.19388119205829i
-3.51643321770516-3.8829031778896i
0.519379905360483+0.603115693093536i
-1.61240729740354+6.73426986130482i
-8.55741584801937+8.77333362335062i
-14.9567839758767+4.39079331918161i
-15.7850895680444-3.84911608718492i
-10.1382138951782-10.506443557074i
-1.57699434434442-11.2845026216175i
4.51197313087032-6.11468932688318i
4.73528850425705+1.3442795912934i
-0.196219597604208+6.20487274057902i
-6.46648875936318+5.87466416479439i
-9.8724224747517+1.35594286241263i
-8.7424650310487-3.95711483206377i
-4.55993799182705-6.61102095699265i
-0.367541676482552-5.50948304982249i
1.15588633316053-1.78620479914877i
-0.679669343031381+1.74333894816347i
-4.55752693322925+2.72204888706279i
-8.11750062953528+0.45688999105288i
-9.29495134324327-4.16007158665643i
-7.17630532160164-8.90152504277131i
-2.56507125820334-11.5642971262771i
2.55261225182453-10.6572191399189i
6.03875147469958-6.65545132465698i
6.31018835243132-1.59585795619163i
3.68885322186013+2.03934401258167i
0.108680861272764+2.55161581430862i
-2.02675443243225+0.573390625383891i
-1.38085063989734-1.60359823293043i
1.03792606447331-1.4993425265167i
2.64341238527275+1.6363905021437i
0.951935533714297+6.04897949457301i
-4.23787080415405+8.39164869274112i
-10.3864958654676+6.16566225902447i
-13.9017993967931-0.0203119035714695i
-12.3337387402445-6.91087598994052i
-6.64578486960176-10.4106315543164i
-0.588171040749008-8.77680003092108i
2.02935753840516-3.87255173503217i
0.0266623492959132+0.302602248287551i
-4.10801540924036+0.375971842096582i
-6.36954912064706-3.54442293322981i
-4.12571006026347-8.09870487728956i
1.72488242821316-9.1102398501809i
7.13995314300942-4.98044517518238i
8.0787567212078+2.20225055674275i
3.48548731207781+7.92279504180429i
-3.75302044100229+8.4247529379525i
-8.90126295261106+3.85269194218957i
-8.89400375026196-2.46896907656449i
-4.3577657042208-5.9947464348091i
0.929217554475499-4.61253548279218i
3.02928361090514+0.0349697522975162i
0.428383748152148+4.32352784915797i
-4.82931235580792+4.75914082685334i
-8.86851434459581+1.07183984243209i
-9.01229189436814-4.20184928824127i
-5.1377038301173-7.59188778005694i
-0.0850723184433051-7.02175026361278i
2.93987179960828-3.24996443601398i
2.34525053792788+1.19871329902155i
-1.20676283065886+3.50800902669121i
-5.20313108199841+2.79010155900502i
-7.39095276820581-0.115023449712622i
-6.88004498801181-3.36462530679761i
-4.53239945674197-5.08985530465125i
-1.96925266700485-4.90143200494988i
-0.562022383666658-3.4357516135068i
-0.881732868369047-1.7697671770347i
-2.28821125552399-0.926023135924213i
-3.60879369075907-1.48842532872487i
-3.82116357984864-3.03471628886767i
-2.43532778448369-4.62235622326432i
0.157621355768752-5.24090902563708i
2.86649793522341-4.00088820508471i
4.26251576139598-1.17022920601911i
3.55218490550396+2.09716907285721i
1.15549717260853+4.16050837166685i
-1.49582406802846+3.99588189104684i
-2.73918834591265+2.10620153405205i
-1.94060661516597+0.126586059136251i
0.00442570663769839-0.00266708989342728i
1.07650514312896+2.04130874720351i
-0.329956400333715+4.76592960848356i
-3.97948033760379+5.78599460085461i
-7.63576786813578+3.40860906854805i
-8.67324645065524-1.550836346626i
-5.90958031442519-6.36671017439376i
-0.621354934150411-8.02099815387907i
3.94575038685369-5.42569510263251i
4.99298563679302-0.531166921947353i
2.18946753714237+3.31554651392918i
-2.20220057406659+3.35988031814384i
-4.88027874438394-0.340797446863074i
-3.76250264760038-4.8063510803505i
0.298731143140495-6.66401181470378i
4.24953815293295-4.40243118177809i
5.0618785079408+0.418591033451888i
1.92538324754923+4.39773563223506i
-3.0064804656935+4.6694729616806i
-6.54703091315699+1.02985663502646i
-6.535035928097-4.00319170095357i
-3.29233491755687-7.14268968415586i
0.62112422533909-6.70486695792013i
2.57077079825493-3.69280828426312i
1.59648855470671-0.643002345342988i
-0.885427141027703+0.206046980254644i
-2.55123233573988-1.36328169975179i
-2.09755758700775-3.52879094008315i
0.119902409350589-4.18530634218708i
2.25741854114399-2.48706328887352i
2.51894223960081+0.59388440033096i
0.576714726471102+3.06199658893727i
-2.40043777615809+3.35908820196486i
-4.68573073094325+1.41310407569208i
-5.05495902380973-1.38641457018741i
-3.42319392440469-3.28227533668655i
-0.994451203467548-3.31166573758109i
0.817637584699244-1.75994275941407i
1.24515160634981+0.268748770800783i
0.395352724259136+1.52135798353507i
-0.918398075871438+1.43581814695328i
-1.69912784118335+0.274926641354579i
-1.19011345867534-1.14092338414658i
0.617606175867061-1.77911494821936i
2.97145316572938-0.909494415882856i
4.58967690041549+1.48263422103303i
4.31955873063309+4.52662213833583i
1.91764263621267+6.71280764063033i
-1.61198787741537+6.8908236494766i
-4.4367160818219+4.87870690438432i
-5.07231241366091+1.57446833989032i
-3.32331894923794-1.02303290823438i
-0.561877411125002-1.58471541419135i
1.07506510651336-0.202790664375283i
0.257401149821638+1.67419460230574i
-2.35067823646512+1.91375697263914i
-4.59891105406718-0.373354874612952i
-4.35196485003225-4.07888902650003i
-1.18777834047974-6.88846142333161i
3.16240047014054-6.81639618568941i
6.02741221420389-3.71883718767062i
5.52527795828609+0.21146641311393i
2.24032654774553+2.40031912564277i
-1.43560728988578+1.46912587062756i
-2.78203612658681-1.76959935955368i
-0.899545059049116-4.68919960860411i
2.48675600681891-5.13116896203813i
4.6842922126033-2.68394036566201i
3.83202370571552+0.767831392037173i
0.505577663658296+2.56931073348205i
-3.03361703506022+1.3028687165939i
-4.15523046069787-2.1309292197405i
-1.97279001411706-5.18515326822037i
1.81422533115847-5.70703453745349i
4.71183536237774-3.17922684493506i
4.83968759073176+0.801762024744307i
2.32347722109018+3.73370837980561i
-0.908271763545333+4.04806240963713i
-2.79304027310404+2.26663974547558i
-2.41719942828792+0.23364276659847i
-0.641542522770982-0.393479440054427i
0.603915323043965+1.04237622911675i
-0.00472112227695534+3.44497025907429i
-2.43820952530846+4.86759011959944i
-5.35729645880842+4.2608505948706i
-7.02888798461134+1.6251452026255i
-6.50150203790213-1.84867765572893i
-4.07899483877163-4.37349018349558i
-1.02069743770949-4.95510539305114i
1.45312252486246-3.57369925297301i
2.52053429019902-1.36544096416493i
2.11628631201173+0.368673382486446i
1.21196769927039+0.850956511623771i
0.768344717663792-0.0535299140821425i
1.49371908270983-1.22654488977053i
3.33058363157539-1.49620255901031i
5.18308191891829-0.1418048579432i
5.93324163479415+2.65613812930298i
4.7403573005876+5.4669992438599i
1.87524645366407+6.83074689340829i
-1.33186963091164+5.81524920022674i
-3.25704539825729+2.97172833806545i
-3.03107201759922-0.0363417182610789i
-1.19438828460435-1.71999443580361i
0.78041113618112-1.41767953530588i
1.41916762256605+0.0342248993103746i
0.30023199607162+0.923426394346732i
-1.53328671457589-0.0105645091951967i
-2.28422555371593-2.46248013181429i
-0.981058860440477-4.91802537651795i
1.96038231620045-5.70958413386465i
4.85061090927941-4.05685868001413i
5.86232205609768-0.957486015551483i
4.38763098759687+1.7031614948633i
1.50380139828106+2.39579045568515i
-0.778421475824647+0.964244083344914i
-1.21099051788438-1.17731283117667i
0.218714315997298-2.2243917680124i
2.0048387524395-1.27089887137915i
2.26169985773716+0.980509781069629i
0.515250785218346+2.72654464274419i
-2.33669286559315+2.55855304356559i
-4.44089239068435+0.405301981640434i
-4.37557537751019-2.57428128352982i
-2.13344175440852-4.49270319405611i
0.934313094311306-4.23133340426196i
2.97392112727195-2.15115496343533i
2.94346360316179+0.435828912043284i
1.21611549570163+2.0602288116812i
-0.713315259780238+2.03135731270304i
-1.53784533209916+0.89711757357883i
-0.82847294905916-0.102227614653259i
0.808332940699022-0.0303413565517042i
2.05462156469747+1.25598637811506i
1.90209120543845+3.10579713188502i
0.31235479562391+4.45472330786035i
-1.87957485691625+4.43633763364376i
-3.44323905112355+3.13525885387799i
-3.59841291743854+1.27796186617507i
-2.41549144397902-0.192131246139443i
-0.702642079636092-0.562440841735823i
0.430480159183166+0.0995814421231308i
0.36449780803035+1.18073190794312i
-0.730985115287884+1.67476714897034i
-1.83773254769514+1.01297742831421i
-1.98217389152334-0.591468788199218i
-0.793679554732501-2.37739189267957i
1.35988511380911-3.16258199580399i
3.31575573772878-2.47981781455145i
4.06609445802384-0.694546233101206i
3.32299094482462+1.07868349621995i
1.73801929707289+1.6119427701275i
0.573551759917123+0.647884650544506i
0.799284179504872-1.12718088113696i
2.35645860897027-2.31509990202159i
4.22223960005635-1.83884712216063i
5.0839134800607+0.164452090316966i
4.10143950867035+2.47800439787152i
1.76337975363358+3.56396806600469i
-0.467112624229987+2.62954090277528i
-1.2982589084887+0.430105097908114i
-0.378919997849952-1.47528248222666i
1.35761289360751-1.76887965956037i
2.37989738343263-0.28237819096093i
1.69552239985638+1.72265333172081i
-0.458856838865906+2.67163163078455i
-2.71026647714574+1.64929500270984i
-3.59935213845468-0.838769465968669i
-2.60154258101704-3.13166834826911i
-0.455366137259918-3.82353861883209i
1.38866497350004-2.63429401892456i
1.73653535443081-0.524287263573463i
0.568156293633209+0.984711966944677i
-1.08248987722321+0.876724571056488i
-1.90458582863147-0.613782767005131i
-1.25266506496046-2.13843610670723i
0.322004657117164-2.43226085452195i
1.81724906512488-1.19393313501501i
2.16536605382149+0.906885311714643i
1.12262296313705+2.63282145926962i
-0.602407754711184+3.01343988341923i
-2.10567982302502+2.06025143724961i
-2.5627315288547+0.476204861791704i
-1.95518326452538-0.773877264774114i
-0.741991406374793-1.06520419358142i
0.341363481078979-0.484239295200836i
0.727955627004711+0.350298598923155i
0.537751310133467+0.838619605691658i
0.0901780264079293+0.66885017637415i
-0.0575706781020802+0.0137815101579231i
0.460584663767073-0.615038677964228i
1.59541552703734-0.697550066992706i
2.92831570721324+0.0691469593969213i
3.67018671395067+1.46225939285458i
3.30985585006181+3.02654249554462i
1.92015363781865+3.95666666600147i
0.0193587942825209+3.81751363613999i
-1.3869688997868+2.72395491622291i
-1.5466817582995+1.16080123719212i
-0.64925423934328+0.0429496640031129i
0.558734108797052-0.120568156539161i
1.07696262112638+0.472743082679561i
0.380515887746316+1.11832876316373i
-1.00038477046007+0.803110443963051i
-1.94260279842578-0.784973667372452i
-1.43273749740378-2.85328217780076i
0.612193327429084-4.2674437246895i
3.14914102773602-4.06113420468375i
4.75273545066596-2.33099420955077i
4.56650514292822-0.0945533442413189i
2.99310868045618+1.33969477138857i
1.26554132574827+1.27978053850577i
0.636161841826026+0.25495178156471i
1.369801124733-0.675845547933943i
2.60872881908884-0.448830812560676i
3.01485036277853+1.0131865022991i
1.76670435672477+2.70262213863271i
-0.576827947421487+3.44704699124334i
-2.83459187434691+2.52377412315715i
-3.72442660221446+0.408660644687221i
-2.86423794120756-1.6274433999104i
-1.15824706932821-2.47554003666638i
0.174594018490938-1.83677711920251i
0.209675966698272-0.525005388555097i
-0.814908922693552+0.346172067022943i
-1.99062667502749+0.08002798464883i
-2.34326010609221-1.19341366325548i
-1.34531755232815-2.54140710147873i
0.41500897026318-2.94034880155451i
1.97049193256756-2.01177589763718i
2.44890644954599-0.198783372258395i
1.71650326738736+1.53538286384854i
0.331142904636938+2.32649532014802i
-0.860943311045832+1.85415989477089i
-1.19311615511143+0.592218784990134i
-0.652286708319111-0.497953452089674i
0.488660126070465-0.775621151885171i
1.54926735661405-0.0733658604331698i
1.82853868912158+1.23264870571232i
1.28159335690435+2.33195762932084i
0.29093367457965+2.48320301292912i
-0.504426692788918+1.64197711237658i
-0.46820690187629+0.365626514641081i
0.468174964407367-0.480383950468551i
1.76944420659472-0.220478999270783i
2.61376150288969+1.00832159817499i
2.42147353112444+2.53591627422221i
1.13244750818209+3.30228339914026i
-0.426733171652804+2.67004766052228i
-1.1759904847029+1.04437856251687i
-0.704762940953347-0.567499500681183i
0.697654377275208-1.10992532937885i
1.9852312511261-0.351762557880123i
2.13894441414918+1.02277189438441i
0.942476766445563+1.85490771725389i
-0.732751043441014+1.13607279045242i
-1.58913641802668-0.828425702559354i
-0.830946928947836-2.75881178860893i
1.27025657987731-3.51527914238848i
3.29536309973565-2.43424503060552i
3.85199053482072-0.231953073264605i
2.60220817520074+1.5134464918008i
0.410215638979021+1.56362635161465i
-1.23702272610082-0.123668128150468i
-1.11739607550184-2.24573578413942i
0.724620210456289-3.32710794103744i
2.89331072435439-2.51566873333499i
3.83203266686265-0.33475848073398i
2.83688195041399+1.84197537313121i
0.477413852966672+2.51443900598641i
-1.62066382115717+1.36689349964926i
-2.08812629262232-0.55500698638969i
-0.780255836485117-1.9103713126324i
1.21132776659106-1.66491326101212i
2.38696628398891-0.00690456581303276i
1.85855896896216+2.01685139871458i
-0.125275982739774+3.03067268462618i
-2.19356563542289+2.4587608028468i
-3.12325924153313+0.870327117938729i
-2.44441661330248-0.663511210442742i
-0.824992059707467-1.08882080592647i
0.424454494020778-0.326631489613571i
0.510556517819041+0.921690135796097i
-0.569773643320033+1.72682459666633i
-2.02944629793488+1.35451505601515i
-2.73702665963703-0.0201049407240175i
-1.9184945451273-1.61164167161362i
0.00442938565298822-2.46574862329579i
2.04991440742708-2.03844380024195i
3.30337019833886-0.57381909802309i
3.07031213751487+1.15769582933351i
1.87238824469+2.17014912286615i
0.807106913712851+2.07458799351498i
0.493555579661272+1.19068952689581i
1.27520245727824+0.300246648365591i
2.60287148701243+0.25263236336275i
3.48070705501942+1.32009609569555i
3.16521174053153+3.00163435708208i
1.59209388858768+4.1936502259709i
-0.362145902037992+4.03071204165706i
-1.71812310983817+2.47198612628519i
-1.62729069889987+0.333780970482551i
-0.20170265382861-1.1575421449323i
1.47344336488219-1.15372055098489i
2.25964665478607+0.196343242833627i
1.59749921355446+1.71915249042824i
-0.124051117102967+2.17562151914993i
-1.6623867773376+0.966643482629633i
-1.84278288294996-1.31797403862189i
-0.467881709135244-3.11511386964144i
1.67741757783009-3.18967633725136i
3.00945109115427-1.48748945228184i
2.56818905248317+0.795376830208504i
0.648289632513085+1.99578597469643i
-1.60048838644125+1.20149062423986i
-2.53210085427605-1.14896290692718i
-1.52411628420356-3.48759507865476i
0.661430606517598-4.22183731916343i
2.61054073783438-2.94283046515301i
2.99922572910794-0.564754772024415i
1.71249840215583+1.11272336935192i
-0.12740746511201+0.945105808929323i
-1.05410268361644-0.655899420754405i
-0.238723998357621-2.42547406576405i
1.88902512304364-2.72816651349519i
3.83118952672572-0.9886705964931i
4.22007154428434+1.89619006895499i
2.68826327008625+4.33507501197334i
0.0927265918214012+4.9637008494653i
-1.97636183868621+3.77479236094452i
-2.55036569410416+1.8735073463785i
-1.70554843500835+0.728973181281464i
-0.529897891744017+1.05765419963172i
-0.280365550938535+2.43966109232335i
-1.30926973091021+3.54388755958874i
-3.14589011054161+3.16098308711037i
-4.48847482400315+1.24018870251124i
-4.27573191025111-1.28545386502071i
-2.53208432773766-3.06615746763235i
-0.0573114631965751-3.28550045172857i
1.83960904153047-2.01937753423534i
2.41197401082893-0.332796509091242i
1.73860247837598+0.620660980990138i
0.707856814166727+0.396698467262488i
0.516735401962122-0.663032338060713i
1.46358431033278-1.52979265555902i
3.15550042185654-1.44399661067121i
4.66873104707266-0.0769075618069975i
4.88232825764163+1.90202754582778i
3.64649611736491+3.35664432255621i
1.64832599543606+3.6649361825065i
-0.0516239836638228+2.66927735890434i
-0.458485180391333+1.07792825866173i
0.479836461357874-0.11878277958584i
1.94978802599531-0.0892904411484569i
2.76903852098495+1.00555925845051i
2.20118023895929+2.3071934738364i
0.517401097469521+2.89706261289004i
-1.2758105154758+2.16659178575493i
-2.12344896284533+0.514208473549575i
-1.46702428891305-1.14517706223935i
0.174010310637755-1.73755601216858i
1.4302645433449-1.04291319402964i
1.41143326931568+0.344655649491037i
0.0750416869263732+1.39813589605397i
-1.77144830731704+1.14162226720866i
-2.90023492639431-0.312908124384541i
-2.45031010643879-2.12958712804978i
-0.799288839547601-3.1872744552961i
0.908836979112353-2.84832741527821i
1.6755346103986-1.44159159069164i
0.961814668102878-0.04989956577435i
-0.423032969757696+0.288524479060527i
-1.31433663822557-0.576361090059171i
-0.860155460429214-1.90942278476457i
0.815514268746557-2.56255072325001i
2.5495854351739-1.83764721982164i
3.34231128995838+0.169464469472269i
2.58196940814977+2.28519987874498i
0.76010332690876+3.3011530919719i
-0.839437283267752+2.91334176629373i
-1.32147185250158+1.56763481067732i
-0.588424966171376+0.469003956178954i
0.687698377135104+0.487420015764087i
1.33243763523779+1.5918532538891i
0.751493285959245+3.0285157388711i
-0.741045940380301+3.69647485604156i
-2.22263557663711+3.00579722089194i
-2.66917850166863+1.34800970185403i
-1.84399625201713-0.341830306951028i
-0.272120951510237-1.00698672907587i
1.10012724599466-0.30438693483586i
1.42991928977698+1.12319227466663i
0.595667247204407+2.2245229319197i
-0.706794451377613+2.19939068510105i
-1.50001979428256+1.03366166336856i
-1.25484709620329-0.64577855874792i
-0.133174579122741-1.71332387240059i
1.23117205874593-1.60216153357504i
2.02857449911106-0.540562955408077i
1.84864851039098+0.621105449067414i
0.941288096190737+0.960405900847455i
0.153890413667399+0.270526284249083i
0.14633186850885-1.0867851616571i
1.00062173400097-2.13458545040405i
2.37942429577747-2.01612112787735i
3.39363106213894-0.82369661406126i
3.40171036139739+0.780709824416264i
2.40972190736494+1.92976429554589i
1.02391374679674+1.87999569744135i
0.074996503802449+0.986041493096259i
-0.0132510746477382+0.03527762805115i
0.611790165886274-0.312541632515446i
1.20143523981415+0.303178585186155i
1.06529341422602+1.34608289985828i
0.0635180336662163+2.06445653930657i
-1.44978566061634+1.81824555357062i
-2.55895997473531+0.51929185309039i
-2.60218429345958-1.10326926837169i
-1.66278123723821-2.06056675679956i
-0.314948717367417-1.96971494863943i
0.512318555625812-1.08675200546123i
0.39599995165043-0.130083145021102i
-0.368256876094072+0.0331278341511555i
-1.02959088330243-0.538102473128668i
-0.854500258850944-1.46187589879975i
0.279663714132472-1.91501667654625i
1.7175653843581-1.20333217025656i
2.52813926678789+0.281138882014338i
2.18253341117122+1.93147823648459i
0.779435244320512+2.85786104518652i
-0.776764839505993+2.60784120928869i
-1.63922621690059+1.64581374413021i
-1.44771717830008+0.607983700425742i
-0.52347620643109+0.167697041864025i
0.266297292844914+0.543993113531452i
0.377009816330947+1.23459641212656i
-0.239554419155533+1.57373749714363i
-1.11524267200812+1.11717230755954i
-1.42717136227907+0.123320335397033i
-0.745219574754614-0.828518766667869i
0.624882909770843-1.15771915667032i
1.97595827203392-0.634073419472522i
2.49641744507692+0.387046112861866i
2.00821325292716+1.40745385428369i
1.02882609011404+1.78902954227006i
0.242440887385007+1.45533480319188i
0.141266907539353+0.799439538940727i
0.65454296255115+0.297877640443562i
1.31645111817769+0.336821792865158i
1.53915256373129+0.784131092777512i
1.05701004151252+1.3269567132405i
0.183890684474696+1.43523196766383i
-0.554517926070626+0.87965755203976i
-0.71913629544911+0.0517123272880154i
-0.164918210613332-0.725499972971622i
0.689819144361292-1.0188374430838i
1.24505782722067-0.734742317708141i
1.28176819282401-0.128083639212511i
0.7735016904978+0.396556275210144i
0.130902456515766+0.385036116854229i
-0.140406394944568-0.028503521361458i
0.0164324892100727-0.563241742887384i
0.497295850691454-0.762084205759016i
0.836168196216535-0.455929184600767i
0.667167695090391+0.14095625536172i
-0.0217288149705198+0.703280567200599i
-0.88478320348987+0.693268967583451i
-1.40453366073137+0.0312929140336942i
-1.32657225292389-0.974097182794863i
-0.662477254374269-1.74889712133095i
0.149504044976809-1.87717873601363i
0.738333223425324-1.36336036746385i
0.874571780133499-0.523851108086832i
0.637231510111161+0.0392118778877104i
0.3868822893893+0.0858159618839453i
0.408553724003984-0.182954532423156i
0.852977180374838-0.402663023648943i
1.41081342183177-0.134136676114049i
1.6899558098788+0.753515491698569i
1.41086802799456+1.88471467308196i
0.625480242659984+2.69979667132117i
-0.333185891557435+2.7803012751243i
-1.0794131525604+2.16645388494974i
-1.33717111357386+1.38225559685155i
-1.18097271620325+0.871843913117539i
-0.879463913747998+0.805167998050802i
-0.806939608037825+1.02889246038448i
-0.995235620621012+1.0824454343898i
-1.25460532698276+0.705531915605493i
-1.3493170006134-0.0655539438854276i
-0.966654790762637-0.897036450763071i
-0.188779007228781-1.29213092081603i
0.583812732661343-1.1038622873461i
1.10194812129658-0.554076859377503i
1.24217485881312-0.0336862324137937i
1.06748709698617+0.0704238057932447i
0.921906295595042-0.217709022893217i
1.08307671625963-0.555411462542065i
1.48046459811628-0.66660633041876i
1.91883472954281-0.32913687766708i
2.18883666906727+0.278320070499718i
2.05446019744316+0.747752312744185i
1.65498619524458+0.864459762051785i
1.26508149761237+0.619581618607178i
1.13194606958749+0.292258879122139i
1.32190160504157+0.188958519707444i
1.5822313484764+0.478412097880907i
1.65239501962035+1.03371939208686i
1.34154701081022+1.5264027286544i
0.67798050141312+1.63892793078845i
-0.0150047133901721+1.31983979604282i
-0.511547572731756+0.816598433579992i
-0.663564706234945+0.396803128098842i
-0.455136673508662+0.22888494503407i
-0.296214350127695+0.344337429760505i
-0.440675037189734+0.491242001710007i
-0.850397575031236+0.363776404387333i
-1.32655691076639-0.0304229735428496i
-1.53695079345436-0.600871827825538i
-1.30605949268365-1.13834542337884i
-0.739239407108528-1.38959727270112i
-0.123292882839568-1.27823758472913i
0.305598694656567-1.02557126912421i
0.411490803365648-0.770348635454336i
0.24580764289773-0.620096931818258i
0.146940671343856-0.605453714895306i
0.340547032632834-0.508517396621577i
0.645475578281298-0.306833548572233i
0.968730622077731+0.0567390073269271i
1.09204068520078+0.507802621842648i
0.815705420406965+0.845950898676562i
0.392637223575586+0.970913061468395i
0.0470387581003906+0.890900967447443i
0.0519021939348416+0.715864427617709i
0.314542103308382+0.666043490626212i
0.599334849384111+0.734865338539458i
0.750101399556647+0.872739109051787i
0.624853183944777+1.08151258997295i
0.399551826363871+1.13775521970541i
0.258922218836633+1.12635609317319i
0.371395445861097+1.08000940804819i
0.637234776266668+1.09580700205073i
0.886059898451441+1.30465886909651i
0.843921682649413+1.56245163416033i
0.366652498135249+1.81398324218627i
-0.310965883567812+1.84018443221217i
-0.934868308979171+1.54752293545489i
-1.1296470780499+0.977903858087904i
-0.95790987349719+0.298502950443561i
-0.620758130727932-0.165692114473912i
-0.299212685485825-0.410520492950021i
-0.251442663321565-0.520170650349978i
-0.345730467430945-0.657891181530604i
-0.383817840125698-0.970868724991517i
-0.154419370651884-1.45258010832293i
0.50045413583164-1.96674864967351i
1.38139451585276-2.21671876387834i
2.11567800746813-1.91335700961797i
2.54220003290725-1.1593922458299i
2.49142894747393-0.358059169506537i
2.16108309230989+0.28159915773481i
1.90746558453179+0.597576448210811i
1.71580005459506+0.65658399511344i
1.66080654325897+0.742500277898133i
1.57319854396638+1.07486588894949i
1.13222598781324+1.61895352233008i
0.363648112005335+2.09208690322307i
-0.538063636493113+2.12877873966713i
-1.265676405513+1.63687618132093i
-1.55305730053868+0.860187115113821i
-1.45055506350567+0.112418911239549i
-1.18141021684334-0.225472203206836i
-0.994495229699544-0.155145598799694i
-1.01720660459488+0.0518982489666689i
-1.21864946512108+0.0455449941682438i
-1.26887248891876-0.386455939530139i
-0.904358421330187-1.02847306374233i
-0.225648985686182-1.35948108358975i
0.474059159706848-1.09766910555774i
0.922404782610982-0.353478827559623i
0.899156744318739+0.557328735837959i
0.3567105105564+1.09394149787768i
-0.132533910830252+1.00053737593723i
-0.342425096794772+0.460346788877461i
-0.169510786920068-0.0981688653458808i
0.410453171194425-0.162630039042795i
0.80661733980693+0.345991477854373i
0.820293790125614+1.01190640146315i
0.439614052323384+1.47603322675395i
-0.10228760875431+1.27332989209315i
-0.375023962503279+0.559012861278522i
-0.166462919381464-0.114314227284335i
0.458174487928012-0.462301620887695i
1.14178612876232-0.184649753557193i
1.51414200112462+0.45076813945792i
1.39807373278326+1.00456555415508i
0.993656731265237+1.08969985342051i
0.645386523812034+0.762693924884704i
0.708075989315112+0.361619286631025i
1.07291077347867+0.178074338998351i
1.49441722453022+0.548933421261005i
1.71704732874079+1.21817309389039i
1.39302389355339+1.83354696538814i
0.648610363989528+2.06192546754278i
-0.191555045630058+1.72057127478927i
-0.711622817237818+1.11597306175269i
-0.782033376157804+0.586481065856279i
-0.555784924535705+0.395627874315254i
-0.339543963355017+0.532731511977821i
-0.560180004803989+0.698609265467196i
-1.14597093584093+0.520170276844167i
-1.7804342290924-0.131386752469338i
-2.07643665355022-1.06800654021371i
-1.68925144974381-1.97763926785586i
-0.749724228305035-2.45629961138215i
0.253669009936441-2.4016564526172i
0.880383010029508-1.93920320985207i
1.00455086289085-1.41350450758448i
0.796767203032955-1.18994003868184i
0.680031483480343-1.27609947376063i
1.03518252438163-1.48822775508747i
1.84467476698925-1.30432283187029i
2.69184811602058-0.479164629933601i
3.03552694520068+0.75744144492323i
2.49430543993471+2.03833209911792i
1.25875127472011+2.84174539249579i
-0.0412906305946076+2.95728634908027i
-0.916274111146432+2.45776670941025i
-1.08408977641151+1.80245800664823i
-0.785920332385742+1.48613804517879i
-0.606125496895518+1.59842074553208i
-0.9045087380858+1.94188584056654i
-1.72668234444217+1.94684398280397i
-2.59197867092275+1.38153911264375i
-2.85421098973448+0.33169824594633i
-2.28542717316718-0.879433130662872i
-1.08171616419381-1.59773395992169i
0.147295165521157-1.52713340285526i
0.852012336249028-0.7754722237346i
0.82459456413631+0.054440705231884i
0.312526629487059+0.431370397373908i
-0.0788098927205373+0.28243616561532i
0.0556427226011092-0.242178471960858i
0.763666936929476-0.562801058726872i
1.48654496597609-0.301089932027755i
1.7218604328483+0.412585201965871i
1.2320928066004+1.23185622334303i
0.224339102871385+1.57941758799967i
-0.613238065215029+1.07930865148974i
-0.873634267037084+0.0491610769906914i
-0.407453950017921-0.976426265874818i
0.486632310188768-1.47607288449238i
1.29224566124025-1.17313767358655i
1.55196292375002-0.445136557570661i
1.20846177446076+0.110411718705281i
0.765491837167027+0.107287945269581i
0.66513000360189-0.392372283115848i
1.13600542755226-0.962008127289741i
1.95451426982729-0.979194842673916i
2.60793813118988-0.15866886256278i
2.60319939166351+1.16442190243403i
1.74623990801627+2.35404977834789i
0.46944970059344+2.78921509687732i
-0.67679903638789+2.28031625807117i
-1.24882968229616+1.31317569478669i
-1.19392101463807+0.590565168754136i
-0.79425890135265+0.488717979327474i
-0.705905575470188+1.00268878493048i
-1.32458988130557+1.50248516110372i
-2.35667494183134+1.34204093415932i
-3.27817725653094+0.313646250251705i
-3.4321562798177-1.30410670802473i
-2.66591175058176-2.68297949715076i
-1.23967404162921-3.21499707378529i
0.151679091096893-2.76117137750039i
0.870169054499679-1.6984447621752i
0.747369875026468-0.864702575138379i
0.203634284462324-0.830029492973089i
0.0350036820300873-1.44608203683105i
0.64632609860581-2.1129012249774i
1.94564451980013-2.12791853257581i
3.20392391992975-1.09022462327216i
3.73055683954321+0.618062880287583i
3.24919086070953+2.1989768475873i
2.00389236318314+3.00718059188676i
0.709237048331829+2.79160252553672i
0.0922510682150442+2.07349698218195i
0.347484228535269+1.67295660869703i
0.869373799603358+1.92941864294198i
0.940634633648101+2.75682912761403i
0.164472413308945+3.58651720711085i
-1.35968737834383+3.6191702966274i
-2.79100752596251+2.62161945646672i
-3.39100251568229+0.98718932439292i
-2.94847937996378-0.473726043388899i
-1.75303751502493-1.1910592405931i
-0.693226194308256-1.13988957445386i
-0.367668897460799-0.642690776848922i
-0.797995089531927-0.533574218957589i
-1.36906896523752-1.11486941352259i
-1.38802556452358-2.20262035793926i
-0.365076633358672-3.22136510118876i
1.42923438122738-3.35284835088032i
2.92589017129744-2.51371961346843i
3.57461754137379-1.00994870870549i
3.02420820810741+0.340201526352669i
1.7486939604992+0.94377362837174i
0.809066497021983+0.690526470932183i
0.591896435865195-0.0704689111393938i
1.18758218354302-0.468245113386821i
2.00817767333564-0.129829567491126i
2.18379764323174+0.82902612109413i
1.43993095251257+1.91155003897187i
-0.0186585582416763+2.32355684789147i
-1.36742733977537+1.7254901646138i
-1.93165484883605+0.455590616529883i
-1.39243730201943-0.827604470871634i
-0.105884237569494-1.36166973419631i
0.904759007919545-0.908542897508127i
1.11232834174769+0.192229115490483i
0.412458896948558+1.14832621694136i
-0.650185759187646+1.32004996326595i
-1.35022135876162+0.698927820053536i
-1.26956279018135-0.25409086769946i
-0.388480587367924-0.788737929292503i
0.493660585423506-0.495368404874341i
0.656426496886758+0.535114091465083i
-0.0558140305990385+1.5069173402014i
-1.35507979544794+1.71232377931059i
-2.42974547357054+0.831187659581457i
-2.55088856376713-0.770993320571154i
-1.60499438102924-2.04347811805644i
-0.159863081064624-2.434392972391i
0.991703793576752-1.77166409169994i
1.29451784585881-0.597759759491937i
0.743030795277276+0.135620735550591i
0.116466663656581-0.0786843484596585i
0.157944226546635-1.06902843702522i
1.03912411186404-1.94886076417631i
2.50252870982436-1.84478583084499i
3.70132485461803-0.510209330783545i
3.80103049226435+1.47731446100073i
2.72440673621933+3.08382183841456i
1.02907590746208+3.47631286503737i
-0.317706817654457+2.59304447257044i
-0.627640945132082+1.21335014231864i
-0.0109476085719371+0.36761306907444i
0.831278716014174+0.624261959042265i
1.03100062982811+1.6645047954019i
0.170392206073088+2.54071473117635i
-1.29170481617023+2.37864651628501i
-2.40106106892225+1.03461915832204i
-2.47053269791266-0.850381895276148i
-1.35865281733194-2.25855817318823i
0.368593774256209-2.36453471508107i
1.56760021407898-1.20397746873094i
1.56692189830656+0.245136292828207i
0.510467672906461+0.99102579906076i
-0.815139930959648+0.538887275672417i
-1.32954987570934-0.862817941202249i
-0.705188238066611-2.13795506178479i
0.746979863337692-2.42663715757474i
2.09500165478753-1.44782238987629i
2.35238631840119+0.134796613623741i
1.4109717415179+1.19921121893766i
-0.0978485307372351+1.17675856134645i
-1.06353769256645+0.0672915377311718i
-0.865921434048114-1.28942212693365i
0.405960151326118-1.91479214394913i
1.89089887866239-1.3639310196405i
2.53636992070266+0.12605980823547i
2.03242015536507+1.60915692713833i
0.551588853891851+2.17502605175846i
-0.874035282918353+1.60119385673548i
-1.25072649604061+0.440806335327826i
-0.546832167981045-0.43932088923457i
0.602880840867025-0.366173695536083i
1.2167184403968+0.638844044923936i
0.781032263442511+1.73618973399758i
-0.56462458056605+2.10766662540023i
-1.944728195152+1.4029217863216i
-2.34319852347681-0.0915015709336749i
-1.40507167680041-1.46402014067805i
0.286081661679376-1.83298981019689i
1.75871908981731-1.02880077467335i
2.19291361856486+0.433550173733942i
1.32506139304218+1.62173075041349i
-0.00882427519105995+1.79094905974784i
-0.884470310073365+1.03159450521634i
-0.698291847253254-0.0633398454471908i
0.371699775336994-0.594095947463844i
1.50463793697497-0.078577337889957i
1.77997953031437+1.16904286043146i
0.717685041119322+2.27715725961174i
-0.988653460450304+2.37216817140948i
-2.39610998055552+1.3201742456406i
-2.58749400029245-0.507569376010788i
-1.42562977084891-2.16124868108301i
0.253688099358513-2.6698361325698i
1.59841168462076-2.05771516517854i
1.99060080632649-0.901110723899244i
1.42693290828551-0.0427044729678079i
0.680489917392278-0.129596981545503i
0.650790131238292-0.889275661795225i
1.52440301814298-1.59492456536779i
2.92233166583689-1.41933663880554i
4.0369382801208-0.0936059982957762i
3.94381642770708+1.89942913926419i
2.57247464035545+3.61170056352286i
0.59189610745142+4.14847562356416i
-1.16211871266852+3.43144378025123i
-1.98115591624137+1.98363326597012i
-1.81174341633304+0.73582923287843i
-1.19651784858749+0.273351700661362i
-0.961884951322242+0.613298785155778i
-1.49612347208587+1.09570368568668i
-2.46651214359591+0.79547891746168i
-3.21993696879076-0.437007334528101i
-2.94700457315592-2.3000127955663i
-1.50827422694253-3.83146194104795i
0.439962414045277-4.12333673398067i
2.15034032188739-3.09938817386517i
2.88082446668875-1.3411940711058i
2.41720854351451+0.12318071154269i
1.51917132498098+0.619750381787007i
0.975836025210001+0.182347554227346i
1.16789713591883-0.424339932527174i
2.04077778809953-0.347340365381946i
2.79608988422727+0.730553941291076i
2.67610645080205+2.42194908958689i
1.435668713031+3.76529179294147i
-0.464972300287906+3.93457286753025i
-2.03762683789377+2.73145999572075i
-2.48808681902222+0.867516980215411i
-1.61113459947007-0.511361187523679i
-0.237517780429332-0.773055447394733i
0.71821939962948+0.119528644896134i
0.699558417274925+1.32153347918004i
-0.308026825798497+1.78184321554932i
-1.38363086893697+1.17632012487101i
-1.70250504820034-0.224248517730751i
-0.884019904750539-1.40720800084971i
0.635280668420927-1.53006136411838i
1.85064876447203-0.495158224857321i
1.97132735708961+1.07250534846649i
0.854181582876921+2.05756411009462i
-0.733496445421733+1.91035392260703i
-1.78841042968645+0.647193788100016i
-1.61474097951068-0.916033811909874i
-0.37064073412744-1.70601924627929i
1.08105908692021-1.46131063176821i
1.86399101585099-0.363466876472034i
1.44277893181986+0.732137506617672i
0.215639597588173+0.946721722469882i
-0.712204311633243+0.178110717766613i
-0.653710663425886-0.956629354992539i
0.435744642839207-1.68165477473733i
1.94522255617446-1.42949854647794i
2.79572738236459-0.13118764302152i
2.44685799492561+1.30562721897535i
1.11248113826807+2.14114453122123i
-0.393804789331061+1.91254393404345i
-1.08034145232806+0.768626910180037i
-0.596698535891972-0.310168912378684i
0.523377349872722-0.552790758243828i
1.37195589817967+0.213034156570328i
1.31474409661545+1.39259543992855i
0.200530836468153+2.21163211014636i
-1.26486127378664+2.08541874647252i
-2.13075990704976+0.982567971624735i
-1.92477542891403-0.387670693271756i
-0.756421066943133-1.15358242495291i
0.477702810996352-0.852802556499682i
0.934335898305233+0.273937078647433i
0.277131857612715+1.4086421499332i
-1.12635197490682+1.71399388484362i
-2.32272232515785+0.884634282037789i
-2.44209604052221-0.618338057072279i
-1.39676818059275-1.92051453151638i
0.100790055469595-2.28284913324514i
1.29230102736927-1.51843555347151i
1.47422146050491-0.276059382159309i
0.743937866660978+0.586208866536797i
-0.124733297332999+0.523198723741116i
-0.424590346727231-0.395637499224121i
0.375844403821438-1.3431824783946i
1.82484111296809-1.46220860836723i
3.01972715992312-0.340755178258304i
3.25751125806802+1.53445018762163i
2.14455668342898+3.17288628962427i
0.343326024329065+3.80456466334521i
-1.19571116575745+3.04606461678703i
-1.84054866628494+1.5974614050667i
-1.44620848740831+0.365829317308042i
-0.70386314327694+0.000363387634661851i
-0.345676974446282+0.6273326510485i
-0.796056672508656+1.31871001484873i
-1.89710769804177+1.21697303468364i
-2.80033112201-0.00697676072904047i
-2.7290479458945-1.99685863933961i
-1.37808631314841-3.67556526774068i
0.80542150194546-4.09529402525899i
2.72717137534346-3.07388545559285i
3.63352709670359-1.14358946416289i
3.25862926117267+0.602478498033337i
2.16686193853736+1.3365100966802i
1.27963045231583+1.11336436321421i
1.17797168354707+0.575919284867738i
1.82751185354545+0.577182567441203i
2.29650321722025+1.56871450924771i
1.94536896147701+3.15674075175587i
0.414504639730433+4.36795113756813i
-1.80713356995266+4.25887954699726i
-3.703528211775+2.69050784850669i
-4.41340170190813+0.414652310130154i
-3.57553857876158-1.55377628172036i
-1.95610560411046-2.31034321905077i
-0.523113474603396-1.86412858868995i
-0.0902250474016112-0.999141334229425i
-0.62000620762702-0.599503178979387i
-1.26277124690782-1.19978675462112i
-1.07456071788878-2.42707131432617i
0.327115863865792-3.3303873714217i
2.36728733021186-2.98869315867939i
3.96963413588237-1.23745215413672i
4.12379613841692+1.20094685867508i
2.72375821986464+3.13567548136875i
0.494707606824888+3.61591944393869i
-1.34415066854059+2.72319557802613i
-1.89399421776998+1.2133531674892i
-1.25652873668652+0.138608307452762i
-0.204398222053413+0.155486044101938i
0.157384749222763+0.944002364261741i
-0.598885517563106+1.670822443621i
-1.9731062675495+1.39380081730569i
-3.01394291006575-0.00110874927375285i
-2.77716849314787-1.82480516688096i
-1.08587802376267-3.15872690788024i
1.11222690225068-3.16417248680374i
2.70148574154547-1.88532433636155i
2.96823786160299-0.0135778081952905i
1.92466278669824+1.32043137899922i
0.54890742832203+1.44280701416568i
-0.0902881312577813+0.752982669820689i
0.313949759873458-0.014291062067674i
1.29008487102569-0.0226042042992619i
1.98269074582293+0.886000727838995i
1.49402549855256+2.25024731984857i
0.00317871680224036+3.11518848382405i
-1.83141670509938+2.71977558994875i
-3.01752231636394+1.23464699331036i
-2.78044903730808-0.673986089772351i
-1.47846069445141-1.93319262127408i
0.108737241251108-1.98253137043878i
0.96774168735576-1.03323610248998i
0.789533751855045+0.101632636256988i
-0.160936945780496+0.548979490947311i
-0.958101149166128+0.00412588317453117i
-0.783071852093427-1.10460890014034i
0.21823917508412-1.89749433484589i
1.59438798855091-1.71921680346346i
2.37127807083488-0.468807769252148i
1.99909702469589+1.14896576604008i
0.715921038598321+2.18708830567072i
-0.803620602475189+1.9825213051086i
-1.6848425216397+0.75655158247597i
-1.47044921473993-0.646032194083056i
-0.422211426520383-1.44813446054393i
0.664146196060063-1.07190642241369i
1.02358697709317+0.0901003678716226i
0.366130387760821+1.07933179644396i
-0.813604202989633+1.19460687145822i
-1.69763309811538+0.216864507224292i
-1.58191625616053-1.23957245591517i
-0.400234774424111-2.21651665623781i
1.13763337156174-2.0448536118765i
2.05640648254485-0.733447132955679i
1.81183948343871+0.895467388866641i
0.650757459423697+1.7237032102805i
-0.725865708389851+1.28160790005766i
-1.3507922958407+0.00155170192746637i
-0.791533048068589-1.31893029548695i
0.542809280638564-1.72053490755512i
1.80662363109897-0.851205276902172i
2.1176205680651+0.630958449635981i
1.3010914493836+1.77998790412474i
-0.0922714958971049+1.84978715556172i
-1.03044888022362+0.875955780089903i
-0.842878482742221-0.326181483582351i
0.173648198683841-0.899669725203901i
1.32289623460111-0.304303101723836i
1.73559071832175+1.10232730478575i
0.887025069365107+2.29426857891779i
-0.766443889970877+2.51227402747227i
-2.15063340062538+1.49441003772772i
-2.46838677348692-0.16927161594429i
-1.62790261108986-1.39360791680436i
-0.223404901338046-1.54398965491902i
0.709887297476951-0.743238201967751i
0.575936963829741+0.220318850927779i
-0.329515005868185+0.50022002473596i
-1.23707786932414-0.216416669250386i
-1.26811997524497-1.5227946619425i
-0.155303537954514-2.54585140894847i
1.57621604551176-2.46251741572187i
2.97613230125252-1.18088257209642i
3.17464835169431+0.629884889012591i
2.05129783654673+2.06032483509523i
0.321476213515603+2.33590691397656i
-1.01981594817247+1.5285000888184i
-1.27378238031936+0.3299683378625i
-0.525599795574588-0.46371207856387i
0.396065023987868-0.304271849654118i
0.678730341288133+0.485545028209889i
-0.0398804970430268+1.19553910267815i
-1.31880751032012+1.14140754921193i
-2.30918205827911+0.0702704874676967i
-2.28747466881617-1.52237451407882i
-1.06171380664859-2.84397810959365i
0.750070601316746-3.08881165714242i
2.22176444140284-2.24346871578192i
2.68022720333757-0.858198818697042i
2.15010634779603+0.414439008967576i
1.24155955520144+0.848125038255929i
0.650280648222603+0.507175352427444i
0.862917915666558+0.0212233911011301i
1.67214964342951+0.0454461349558059i
2.26847176522866+0.918734543678125i
1.94013842599817+2.30305170473026i
0.553914476219084+3.39946690956229i
-1.3338756717372+3.48339101330814i
-2.80281201822684+2.28768163511087i
-3.15788614858718+0.4257883839836i
-2.37217226647759-1.13756323481923i
-0.982504820700189-1.75416825196262i
0.0425994724566697-1.30318509609899i
0.160398039665081-0.385683353360446i
-0.437051840198726+0.140642485518082i
-1.14874920774695-0.388332260107065i
-1.06873533727527-1.53982567476548i
0.0661666990096155-2.47160643700182i
1.67521891677461-2.46455633197179i
2.90408869992286-1.18338439626649i
2.9704174286468+0.660871702832568i
1.79860496225879+2.13876227553335i
0.134149364914061+2.4058826481728i
-1.11152404809351+1.34132946583545i
-1.21604557108013-0.140569270425043i
-0.289649783631902-1.01312278408114i
0.827568552415042-0.766005099755347i
1.26090167713615+0.319830236783245i
0.57444832688958+1.35212484955198i
-0.708422644817719+1.42766444433341i
-1.73124615235065+0.293438361211304i
-1.68362481423789-1.41335016304868i
-0.367243611645911-2.60425546166111i
1.37908705199708-2.48086513387573i
2.59060647275029-1.11727215363008i
2.62477594783134+0.625955197678829i
1.49779550228834+1.719599609153i
0.0776203828319051+1.58314696930967i
-0.660003765691084+0.449736920737238i
-0.304311037572058-0.68784420849149i
0.80928811395978-0.917707447249456i
1.74919947333602-0.0605226544272456i
1.70323124033248+1.30014420070136i
0.616589773979549+2.19154496776542i
-0.884157082041521+2.00585726023597i
-1.87473744753842+0.698888901672247i
-1.69317169631824-0.925561044549836i
-0.430369584731649-1.79072269178125i
1.12938693196111-1.44367329568516i
1.96777261735541-0.102722176016478i
1.60370128856382+1.26480010195685i
0.362949592088758+1.78661029595871i
-0.888652066787566+1.23669840353611i
-1.27645031123109+0.0146542251301138i
-0.531820493912266-0.910365668328204i
0.705054272718413-0.833921835396506i
1.49160743767386+0.207685790397821i
1.20737012653525+1.46471246208908i
-0.152092307815675+2.07751943200273i
-1.62855644275904+1.59364657803508i
-2.37907329960884+0.116666661466844i
-1.86489649587053-1.41091087570489i
-0.33410403442262-2.11119232518192i
1.10580610221174-1.65763688712204i
1.67900495811147-0.381488716837276i
1.05448007356105+0.679950480274786i
-0.131885594985178+0.894146148026815i
-0.979106623080522+0.118506642006943i
-0.778151642638224-1.1450096990381i
0.505713433793552-1.85546319162926i
1.97812711935339-1.40342609661323i
2.7237651511889+0.0108138135396792i
2.13767204579423+1.4952291623002i
0.575556774345286+2.21910855411001i
-1.02914083759057+1.66880240942242i
-1.57971514326161+0.232641415475467i
-0.817833253927215-1.09088807986594i
0.604895247212728-1.52324998554271i
1.86797729226672-0.75334112189767i
1.99765342764038+0.631630417616872i
0.989773621854473+1.70020679066094i
-0.341727095141802+1.65153336483785i
-1.10182203703669+0.576904057598204i
-0.727442371704222-0.67563707589579i
0.616317880575394-1.2751035983443i
1.89051829697015-0.562094027715663i
2.1860690940182+1.04053249735567i
1.27201991595267+2.46985441079066i
-0.479783216101524+2.87434394772737i
-1.90294179684199+1.97745072423539i
-2.29936082211405+0.370594613144395i
-1.52835296387767-1.0429868531108i
-0.197437155935592-1.36843622073214i
0.613983892520331-0.530073939088461i
0.4578413944965+0.613881364825796i
-0.621452842876886+1.10594466489376i
-1.65556453784194+0.403487730510733i
-1.83138212174348-1.14167385156983i
-0.838543609356209-2.5230398437479i
1.03959491016215-2.84981337334309i
2.51120775598292-1.78373461430225i
2.89536726753527+0.0834364160168939i
2.0681210744023+1.58297606748391i
0.57222258151901+1.94202390310179i
-0.418575140248953+1.13708195368036i
-0.39584740821303-0.00831235802648401i
0.475696527014737-0.54561610730814i
1.45182037329592+0.02493241899806i
1.54141330510745+1.45161791962018i
0.456279539699758+2.60921080338025i
-1.22926621157667+2.57153679957835i
-2.6030853444932+1.21217667586119i
-2.75358679970684-0.808411262579167i
-1.54992721208553-2.29173401950572i
0.252593885954405-2.42898251187388i
1.61262094703636-1.34097818744586i
1.68310662015858+0.130007623672531i
0.754295259610011+0.97361571596463i
-0.380600206869998+0.591038134097908i
-0.800659238606938-0.646844131435644i
0.0287401850585268-1.76534074436184i
1.51319051321027-1.81736864050538i
2.76619875541913-0.572085845050062i
2.87900332443721+1.1990976679238i
1.72970063741367+2.54635151687698i
0.0251567768360103+2.66138299276323i
-1.2407716251664+1.59276326263428i
-1.32087457821363+0.223937984887994i
-0.345826440647374-0.559401056751492i
0.809231350913361-0.252124120936512i
1.20170720583151+0.849958395099944i
0.606776797748782+1.84080908175466i
-0.691520103517455+1.93779537144802i
-1.77842077546466+1.07579311560284i
-1.83159751881242-0.222167884954329i
-0.925803182926979-1.11337567228854i
0.401863693794271-1.02645570856831i
1.21835706496719-0.0634981438480836i
0.894404486507428+1.17145978875003i
-0.30341767290355+1.69228240435074i
-1.58309306939182+1.17088869511326i
-2.10726029427188-0.0303619838707612i
-1.55420867548961-1.28329583272587i
-0.289616516078629-1.73549781794552i
0.864466602368734-1.22182928544957i
1.18166344887608-0.19913443251796i
0.528864066170526+0.630180778526879i
-0.557575171315001+0.590308818874958i
-1.16495385375518-0.305613970453807i
-0.807361242153469-1.44016567984086i
0.371876697910347-2.05748742606953i
1.7953043581845-1.66211932324032i
2.56239637467155-0.41784962285103i
2.24207722549594+1.00798590258837i
1.07359804994022+1.82874603079817i
-0.226148524353554+1.62722374105445i
-0.788268279116665+0.642569863517247i
-0.370830760682311-0.339398620826371i
0.64332412550236-0.615337385741375i
1.48331331305923+0.0244352307198579i
1.39291164756122+1.20017518947858i
0.360959931492782+2.02891653278117i
-0.996037987575129+1.95580788499915i
-1.82027942897648+0.846509864335027i
-1.59332227816038-0.603444874639538i
-0.4640406948671-1.41623001879473i
0.883774017586537-1.17707702373016i
1.45680229151269+0.0169587034700553i
0.946479860199544+1.25895352590365i
-0.305681814757029+1.7233559949999i
-1.41200557376895+1.09987842805959i
-1.54105085293314-0.216079632591456i
-0.769268940092791-1.26508385804129i
0.528821617604774-1.31676651187119i
1.38234009502818-0.239440363728309i
1.06730339374645+1.20137617505946i
-0.138763496882963+1.92298888673367i
-1.55917788142052+1.39619189926096i
-2.1477147184251-0.0731249262950636i
-1.52422498683196-1.52236611723236i
-0.116670906021896-2.02549624715898i
1.15713488735249-1.30109307763165i
1.42921129215963+0.152938959890204i
0.668682074437947+1.25022513550527i
-0.613261119102937+1.1885214864701i
-1.3526953793567+0.11550155531479i
-1.00030747040389-1.25664622429333i
0.176553485059533-1.90219291035779i
1.48549312180054-1.22668732623533i
1.952837734131+0.227290433368952i
1.29087299917931+1.51837196764494i
-0.130039836677053+1.82354906644699i
-1.32287585512604+0.916569093948929i
-1.43735883378819-0.58617707728209i
-0.477416990225292-1.63115080426704i
0.944661998818779-1.51934466768083i
1.79597984905275-0.436916187697764i
1.56423058322734+0.916658950428978i
0.487881146314633+1.54305270971943i
-0.665952205477706+1.00895898850203i
-1.02810364170179-0.194554639925219i
-0.329908375000721-1.21538255745137i
1.00673002725342-1.29601092335527i
2.03439382103111-0.31768924939774i
2.07518996179222+1.18959265951315i
1.03090435006215+2.28728759709375i
-0.522038458835313+2.30377596666843i
-1.60821710306516+1.30159730919997i
-1.75298994122243-0.00104978854325547i
-0.906019507364351-0.811829668882853i
0.228332196082268-0.688850956672479i
0.680387535906786+0.204186432386616i
0.188409919436447+1.04107682462226i
-0.918728121515547+1.12946332675494i
-1.88000645676101+0.328834917903097i
-2.0393189708423-0.956870180389853i
-1.1401795025051-2.05557045994242i
0.361026826546264-2.24622471057991i
1.49960830792842-1.42231562232923i
1.70712152943206-0.175328535923483i
0.994971741700319+0.760307777750774i
-0.0725096738834534+0.840775018371998i
-0.67106011759967+0.135516274745171i
-0.344064251418763-0.771653608951645i
0.667335068180908-1.04882183470959i
1.58485155388907-0.398913705181983i
1.70272803455259+0.845806971732299i
0.756111083142447+1.96409538673509i
-0.721173032061478+2.1141525485766i
-1.83652892955021+1.2213942549986i
-2.0320483153285-0.1938634018891i
-1.15471063095324-1.31690522968432i
0.174086365513438-1.40320067635455i
1.0491301671803-0.567362940743917i
0.855488516663813+0.557376925838458i
-0.218490575438465+1.14862568420236i
-1.29231173163758+0.640941029217483i
-1.60915565679099-0.595777182039823i
-0.821301323479114-1.80226539316133i
0.635508492844799-2.1337341719113i
1.87882641577172-1.27911996782274i
2.06503503178512+0.193710533753194i
1.15722081485736+1.33350068760615i
-0.149337789258772+1.3904888356047i
-0.989138835179918+0.402083907840679i
-0.668554669881865-0.931366221700828i
0.484810107948039-1.57076621844443i
1.72559573357521-1.04910289834013i
2.2504352224082+0.323294299923061i
1.57598448834388+1.69701827246254i
0.158530806254241+2.16451271436685i
-1.00205785740553+1.40784140755661i
-1.22331070204461+0.0481708120003648i
-0.424846112906315-0.904371997457736i
0.82627464662732-0.850045978964746i
1.45880932025142+0.305760110035358i
1.02015883385703+1.66523783885224i
-0.326264776759217+2.30562613087892i
-1.80004958010236+1.75461797145138i
-2.47402448055435+0.272304456548113i
-2.01266313554417-1.15529619099189i
-0.774343533393875-1.79746793171841i
0.293917592221522-1.29930322137548i
0.504070194631637-0.195837892934263i
-0.196701922653039+0.542967464252205i
-1.25922304928021+0.243793407447357i
-1.85920013299218-0.980337843057451i
-1.3262843303888-2.34384116328526i
0.130281668451334-3.00255001842874i
1.62885499099628-2.45752079824769i
2.38437935192498-1.01092246964248i
2.02104800272781+0.358733303353041i
0.94625177377109+0.820577675122904i
0.000632099495238315+0.371711456233748i
-0.122591952033954-0.628759539810644i
0.710408071278992-1.29091730747874i
1.92011550897495-0.8552183381455i
2.53244484707131+0.417402524967923i
2.09512706357552+1.84904288674979i
0.761098082985777+2.57306058926148i
-0.763228913073314+2.15057230932059i
-1.46123528733689+0.940499067094148i
-1.09172742792088-0.24968582960019i
-0.0195838530615214-0.612889204377278i
0.915271820268322-0.00848457349857537i
0.961465262211053+1.08993395231546i
0.0926778937898547+1.86087259093574i
-1.23661617196777+1.62048944969574i
-2.08069213248778+0.541314846012956i
-1.84329576286991-0.768861088224462i
-0.738778523910588-1.59135531328577i
0.54628610829646-1.36014322488851i
1.21734026771689-0.371964048950782i
0.847538874679332+0.623670653398302i
-0.260173521973421+0.90558199863148i
-1.15759204256418+0.226631696940814i
-1.25262872546434-0.855888520023459i
-0.377035247997608-1.69661478743757i
0.947347727151182-1.7752318144757i
1.8406307626573-0.881622661022956i
1.8306865384907+0.338514370652346i
0.9018430796668+1.07705877622118i
-0.175328270373311+0.988091090789653i
-0.710997415953639+0.139840149105755i
-0.331597069274924-0.790375955893893i
0.643396299125961-1.03993864648836i
1.47782729880964-0.47543616660296i
1.62813665143456+0.597601223075616i
0.777096091859366+1.47753872701843i
-0.460255424283644+1.51880075158417i
-1.32861862873785+0.799145730089929i
-1.39084360145458-0.375853765616842i
-0.536997469637352-1.23599830544795i
0.515251463537448-1.17060494122526i
0.949904270904472-0.444801581912355i
0.66022649833749+0.454216144652258i
-0.235763213016702+0.787712017312285i
-1.08935074960134+0.24472082319169i
-1.14459301407865-0.817002158528965i
-0.396664822768282-1.72404124098721i
0.879677542540043-1.84189525281396i
1.84791500253015-0.997706122195264i
1.8746266306879+0.290215790385277i
1.08618431583091+1.21411456335127i
-0.00251239381495657+1.30459629900093i
-0.663498750864898+0.530454870641656i
-0.450737923097313-0.406561826063995i
0.420117408686815-0.812965480195527i
1.2695833380948-0.353213638690107i
1.49987339589737+0.759333657885328i
0.775092054535401+1.74375469021941i
-0.447739630429325+2.00398223149588i
-1.43775518745811+1.21453856537183i
-1.62795977358221-0.108835781727075i
-0.845887716212106-1.07465436195352i
0.231079861003033-1.17654227403956i
0.964084726891007-0.360230855328778i
0.86919881932881+0.708837231201292i
0.0135949666526836+1.24071077504655i
-0.94784870795283+0.846644211366679i
-1.35038546280246-0.184172327049656i
-0.799888087977461-1.21445759977347i
0.300256642512682-1.57731258459474i
1.25399380908733-0.918636265069865i
1.42716232042031+0.24272316273917i
0.725989002052173+1.08347964755631i
-0.293902331593922+1.02580010854103i
-0.989830823814601+0.205016940051961i
-0.845011579720453-0.872173941780632i
0.0902985709389411-1.46974161009836i
1.16483404097936-1.06191925692635i
1.62148329560733-0.0972669277175614i
1.15733775848799+0.846070754838202i
0.186531129130208+1.10663555466578i
-0.674512194528171+0.467749333910646i
-0.8322763470245-0.569506254976955i
-0.0446878227415822-1.27969600367347i
1.04834353012255-1.11905075393623i
1.68111041444584-0.16933248191642i
1.47520558058092+0.943164720060612i
0.472689513173148+1.4227479350816i
-0.669730545519051+1.02081006835429i
-1.16223816374566-0.00920188344910512i
-0.641468018717657-0.989151637061126i
0.394862817244779-1.21407972040797i
1.24739915476166-0.588129460723088i
1.46491253916187+0.458672344617984i
0.698998970371947+1.25780138221664i
-0.417389456724164+1.2227369679916i
-1.06895784478618+0.417880024197893i
-1.00532575824156-0.553307177641033i
-0.110783486478899-1.07677430737856i
0.99732449530595-0.787717919723721i
1.41767203066113+0.171261279339166i
1.00730322893165+1.16947356301041i
-0.0595207905102383+1.52810435969148i
-1.07836146369857+1.07495090945013i
-1.32708754655814+0.136625864483704i
-0.781693569038553-0.680316284305807i
0.186221182951127-0.771566691438583i
0.795581780116935-0.127192655127495i
0.655962595882373+0.697265677832962i
-0.155076008454842+1.15710069191844i
-1.09045714600806+0.899654258915012i
-1.45765055892024-0.0150695865927527i
-1.03762223086439-0.997163382225517i
-0.0273316252124064-1.40220321674318i
0.909362531738023-1.02408011611365i
1.17434063172475-0.137340775920602i
0.714572962389803+0.649994398848196i
-0.115092940551564+0.772060148927138i
-0.711199814647408+0.178293715513292i
-0.587925680325443-0.670060503912942i
0.242629385732886-1.21834875021321i
1.2123668325144-1.0677319522235i
1.70830555993093-0.203285763758384i
1.46692978165957+0.817777569459854i
0.576625071618486+1.33220774934904i
-0.326947804602422+1.04851701634132i
-0.663280638772232+0.163278100528487i
-0.242620431686586-0.645210962324967i
0.649991322319216-0.844405050206168i
1.27053185524287-0.257651976103891i
1.22708075043019+0.714846756805117i
0.533496002862864+1.35499111238325i
-0.472872712154474+1.27322200921929i
-1.05405035871339+0.410114390654886i
-0.81891102372742-0.577840159643008i
-0.00365537889346868-1.01276680564413i
0.804466692416548-0.690383840499031i
1.09749997231339+0.195402626164818i
0.599201512766379+1.04884664242238i
-0.370998783752975+1.24553437186721i
-1.11726312566743+0.607165028815542i
-1.2628717457531-0.449726033831974i
-0.602862461966389-1.22681437515789i
0.38998337272629-1.19931712635798i
0.996625999507842-0.445018939686532i
0.831031153332374+0.55943590752871i
0.0273699745937895+1.08855029059546i
-0.865029610948086+0.727919929462298i
-1.28936266497967-0.20901583901251i
-0.830992040758072-1.08875186864906i
0.105700252699345-1.35923414290616i
0.93073717717309-0.802826959051685i
1.14653645130692+0.197325076448674i
0.570652409992625+0.917495107066931i
-0.328172613175254+0.929185099714689i
-0.957809497308465+0.19897979596276i
-0.822618697728197-0.672034771588853i
-0.0566771772899562-1.06460044688188i
0.83675972862094-0.800333055067486i
1.2351955466754+0.0355397562644788i
0.885049782824276+0.85539520893899i
0.053612592213065+1.08597730774101i
-0.710505319034719+0.594250684457403i
-0.776459845884478-0.290975285031744i
-0.185405466732615-0.932867450133955i
0.701746940291296-0.837643632448214i
1.31696156727322-0.104585893544811i
1.20353698809984+0.789084296272143i
0.451896657437237+1.24971369154018i
-0.485882316160739+1.00350769956775i
-0.833136578032724+0.220914881770165i
-0.456780478864135-0.610802676444784i
0.324638559153456-0.825748359665398i
1.10098781786756-0.364591314257432i
1.18011546245088+0.464898747874509i
0.573258058848368+1.11720442394951i
-0.293782113137634+1.09735850070474i
-0.908511659728461+0.425786536025053i
-0.791144666327036-0.444587647003948i
-0.0788081006022165-0.884974147276601i
0.764872515498925-0.688745524886471i
1.1303323893955+0.0189174028867859i
0.708213703071229+0.816930937126703i
-0.158630476815717+1.03699707888541i
-0.927540629992237+0.563306741659066i
-1.09261643332001-0.271253713725623i
-0.61747226185987-0.968599703611995i
0.255086196283116-1.01861658231136i
0.857570687909584-0.511636098844197i
0.73312333351005+0.240957717755276i
0.0917905729313112+0.707352035235333i
-0.745269297829344+0.517394675341166i
-1.06009447682964-0.184253097672255i
-0.713397441840082-0.978753012153187i
0.0974245418063147-1.31724331214101i
0.885688294942883-0.994519905181265i
1.07885796125286-0.155111373119659i
0.699807805630668+0.535965309010492i
-0.029294273352054+0.733493226639338i
-0.549105333934118+0.369003918972414i
-0.506166367884812-0.382253462333768i
0.0871313247384924-0.771508133319164i
0.788283049582285-0.562702119260124i
1.04465908766271+0.167706805297447i
0.753428691072789+0.964709651069449i
-0.0443155932179537+1.2516219125058i
-0.788176654362619+0.961056802391981i
-1.04631989580606+0.233986860332204i
-0.772987940330074-0.509303259812712i
-0.0347286517578265-0.694951492951533i
0.461938234073751-0.292557394163222i
0.408533728528713+0.329230797707088i
-0.0465730491953141+0.706856174748149i
-0.664634283388426+0.457668351172822i
-0.929933541874052-0.236606752650525i
-0.589160366908503-0.946823682261267i
0.197721266544085-1.22470481363423i
0.979037414985957-0.909712852726748i
1.2702079321708-0.125152018392292i
0.993638259913408+0.60886413750971i
0.389985184888783+0.775276052020158i
-0.142850665594636+0.439965376519213i
-0.171941423787849-0.161599140108178i
0.314153133769216-0.564198404946136i
0.905502574653933-0.413137120245356i
1.2290614800336+0.271851445254512i
1.00359348385487+1.05511966795273i
0.262169263054144+1.39701259159169i
-0.55012212916446+1.14965618299277i
-1.01010404195676+0.417344403479325i
-0.825686774448542-0.300511263007791i
-0.347122296476692-0.560699084009807i
0.123144929714166-0.318925538315064i
0.280713216470605+0.191548420202591i
-0.188859833807618+0.504800941985i
-0.838707185205846+0.363076352290734i
-1.28479120461883-0.298407877522052i
-1.14705363221465-1.17415206736446i
-0.417577757940622-1.65661790122224i
0.396477933814203-1.51939795841235i
0.900953756381022-0.930531217119736i
0.883505542016479-0.279784993386885i
0.421533676388507-0.00268011719663451i
-0.0508127933153298-0.192884273604274i
-0.123538135857954-0.709850539094845i
0.332637976440053-1.05457531364149i
1.04556692845542-0.861664541213079i
1.49357162610716-0.261336252797175i
1.40695139244072+0.613043017672769i
0.788703318601081+1.11705934147611i
-0.0204530071352914+1.02830223642768i
-0.480150064729698+0.626639751997461i
-0.329235657815816+0.0914039162033314i
0.177892069953816-0.100311737989212i
0.619202018021361+0.199782574469109i
0.58724716858548+0.817582934387849i
0.0185364081278509+1.26529090947387i
-0.735699283163559+1.19637745882536i
-1.25373940420321+0.629218451015407i
-1.17828212679463-0.143256004314246i
-0.611807344601816-0.625858515809461i
0.0406304660849519-0.588595098775583i
0.412062448815795-0.100197932106407i
0.218395238100885+0.436130373150574i
-0.402314200704652+0.590513875150705i
-0.899724535608033+0.197878223008752i
-0.922083719263457-0.480880959797282i
-0.431806662434802-1.05563169217351i
0.334723016287027-1.17418238861394i
0.890744689970922-0.749761797718339i
0.932016069298179-0.124221486366387i
0.500887670986448+0.317424682338906i
-0.05992146710169+0.279617624920773i
-0.269403915131156-0.236667157135877i
0.0457999148020202-0.77414708771267i
0.672447520145372-0.976467947028967i
1.25634275401926-0.655872265577438i
1.44071708600951+0.0897913965506345i
1.05512693201269+0.707636911443497i
0.371449021071512+0.960394333074456i
-0.122112849286748+0.697990394329095i
-0.216941038070245+0.124673036439493i
0.0455160384583938-0.233742848345668i
0.454125703317247-0.189999050671699i
0.629042724316518+0.256346086244913i
0.358566134036677+0.787564272949674i
-0.232217861073061+0.973888405929983i
-0.863277792423711+0.621728163265553i
-1.12027297457352-0.0710807055115892i
-0.850620313399396-0.723904523403405i
-0.335279665967683-1.01208504898002i
0.137526886639864-0.810320904091774i
0.262425177594211-0.342754004673613i
0.00659336403220409+0.0134267019516895i
-0.342476928477146-0.0810735354625175i
-0.545360104346489-0.534775467747769i
-0.304739602370312-1.04936326096566i
0.310729412757628-1.28414003040452i
0.894604269570552-0.938793429604715i
1.18513605446187-0.234515985939555i
0.973116754316455+0.446513237221211i
0.444941887430664+0.713353932217585i
-0.0290369212081701+0.504591032784064i
-0.192985297684229+0.0793309800492022i
0.0765303351038349-0.231864661369988i
0.487255067171213-0.153219894437558i
0.741142108554218+0.339509953939041i
0.586786117448464+0.952540217170758i
-0.0514245922601346+1.1910993480948i
-0.72005038756041+0.950272757937776i
-1.03703172172888+0.326509640519699i
-0.878854924261273-0.306957054659867i
-0.356252789409567-0.578436136159616i
0.169886443758202-0.403611842324824i
0.36494761886903+0.0674679511275649i
0.132840808114985+0.384775400818268i
-0.359684614534792+0.294981733290625i
-0.680400889337304-0.181558852787549i
-0.489138765508062-0.7480736279931i
0.0320209899593306-0.993288331810481i
0.651881230192766-0.829390109867733i
1.02727958807875-0.326083849545301i
0.90753915099843+0.186695777094136i
0.453021144108011+0.348575878582058i
-0.019610839649169+0.197422949217802i
-0.0913413983160344-0.232273525311874i
0.259299350493919-0.564669978335209i
0.739965734646382-0.492524772571965i
1.08916201788239-0.110758692235513i
0.997352921616847+0.399299613383117i
0.508039833360363+0.683765482625722i
-0.0448966828216436+0.619247637792362i
-0.356593234760467+0.228451390547374i
-0.244211724513146-0.235509649429855i
0.133867032480242-0.392200293614385i
0.479622382952736-0.22804184473461i
0.559826217258967+0.142234800742679i
0.234845892111695+0.475533930026178i
-0.303166172573057+0.465040853975844i
-0.647461195737439+0.092925422095392i
-0.584743599095426-0.38186765986288i
-0.194500391940937-0.700931506469977i
0.267151478768299-0.718897737356032i
0.527903577766729-0.319249255549664i
0.383356275559003+0.173674160211526i
-0.050946240438956+0.347272223163015i
-0.450760409524793+0.160805315004843i
-0.557916711279439-0.264582837721642i
-0.250107908272007-0.637581494799351i
0.256390134518314-0.696275718946982i
0.582288156461902-0.380479051167281i
0.596163220821257+0.125630482854966i
0.275967762199994+0.533793972192947i
-0.216993512415828+0.53571549650371i
-0.471665759544257+0.194059198139885i
-0.344935242183974-0.228353020658156i
0.0288725361424479-0.467610945706133i
0.422703967387157-0.265734116905226i
0.577337295731255+0.170628262226421i
0.35331044928734+0.576808720480078i
-0.10918560095975+0.687618579104246i
-0.49746529755343+0.402992791517725i
-0.521038946708299-0.0602484854656796i
-0.202119269200033-0.435934746490903i
0.228314570734459-0.469276454239028i
0.517039589210448-0.179473230153022i
0.42463362706666+0.252742201206333i
0.100438706452514+0.462569241325275i
-0.254325599832418+0.27872593595853i
-0.382771091897044-0.183898962299798i
-0.120791847699178-0.637620722430506i
0.358197319745868-0.756671572728276i
0.806291783948601-0.528720492028646i
0.922455103281778-0.0351654396387981i
0.716275693297269+0.325760449906647i
0.409494254833099+0.381874622052425i
0.142491475489288+0.160976253344609i
0.163939521183739-0.150816220480832i
0.443238655897576-0.205013078348665i
0.652873742216004+0.044920342474345i
0.68266921214225+0.496905877092446i
0.382018828156349+0.809305233175892i
-0.142753121363519+0.835325957354687i
-0.590327555216758+0.515036556490406i
-0.819962203254375+0.0310543090346857i
-0.663910106500637-0.384710564416904i
-0.330976413702369-0.549255943714736i
-0.125355420765558-0.364490759463269i
-0.101004212697653-0.19286695702306i
-0.313144317088031-0.203598625591826i
-0.535118393512429-0.44665875880976i
-0.521731978592733-0.870485020926284i
-0.196596758673315-1.21603376096988i
0.365369947558128-1.23504233981892i
0.89332272252388-0.937102385894202i
1.14252217067642-0.429008141738838i
0.98183281072884+0.0695182334535927i
0.614545837483577+0.278384324272098i
0.308683032506025+0.28161248678928i
0.224544534783712+0.204519597976158i
0.329887843030148+0.162982111589041i
0.508481310445285+0.335869800495265i
0.501106054026523+0.686110657000653i
0.167971040625889+0.995291495119314i
-0.329776551035921+1.06641716487347i
-0.85052475602452+0.803393447108805i
-1.07728602509365+0.313467713677228i
-0.931855197117802-0.180090484323945i
-0.580312065169843-0.449006778484369i
-0.227567275623466-0.46942883112792i
-0.0383919653285714-0.327759952319678i
-0.100984999407451-0.210823278331782i
-0.235957722410758-0.274670091404267i
-0.191751291900008-0.474249157813452i
0.0845429643198178-0.745042107790128i
0.52200366232495-0.825602610171211i
0.925800494147381-0.581043396903505i
1.14173627412036-0.133967260940042i
0.987180427842428+0.350777340674743i
0.588242593158047+0.591687207519166i
0.213611383010381+0.530426875453147i
0.0840633480373563+0.315489759511935i
0.168477771585086+0.0720766940683296i
0.365054616581181+0.0480658725484324i
0.438520144743869+0.236812452774732i
0.195391377761904+0.477984808732726i
-0.125745034494412+0.552644062209306i
-0.472409213699712+0.321036819679627i
-0.595983897857325-0.0768979291761934i
-0.375272157588928-0.506688086764789i
0.0149594072768824-0.712393791397694i
0.398596513446856-0.58104175311677i
0.4845386920757-0.217662706590835i
0.314827129153218+0.090518671314059i
0.0494222449090745+0.0875654818490541i
-0.105975725221736-0.109865974183469i
-0.0573949584300486-0.387691385376983i
0.140355574155077-0.532462919530181i
0.414004559696011-0.346642222885272i
0.472255118822582+0.0188908742576065i
0.242812087130625+0.345416805920289i
-0.15236617731637+0.464826879624477i
-0.532240133663638+0.237598876996511i
-0.618825354719744-0.224880817407525i
-0.435685470861783-0.572019082222965i
-0.116956274779335-0.673456114794818i
0.169299147382632-0.519946313407516i
0.181835358476744-0.262242643570381i
0.0413331577392244-0.0661669280819662i
-0.116246031831382-0.113090160439773i
-0.109700419870235-0.417249366636468i
0.122114634689045-0.602780621668948i
0.421765397735336-0.588507503438793i
0.733083894990573-0.265723312017672i
0.832260091039739+0.201307837953646i
0.653110146171366+0.567104534995279i
0.321962978135898+0.71486189191568i
-0.0375261267264036+0.601094034019503i
-0.196447123098637+0.391676186517834i
-0.0935562185444384+0.219675208566766i
0.0189423152417465+0.31235879684919i
0.00674630409741841+0.484736304197556i
-0.168604331882094+0.582398534445144i
-0.511181227729627+0.498110243123528i
-0.786995417360886+0.175864701151277i
-0.815315875844309-0.211559125563685i
-0.615106874032947-0.570607525682816i
-0.208202833700594-0.747555535128223i
0.173705643128795-0.676586008686012i
0.301674657186508-0.490681123682245i
0.277476177352151-0.395315687579134i
0.213228177535222-0.434281989037976i
0.247721867639343-0.566237461635229i
0.449058795722434-0.688632460133461i
0.771949106412735-0.618963668531532i
1.10324774511107-0.314060537796341i
1.19886915890754+0.0792930383210781i
0.96538114009751+0.428177965691829i
0.596769089480776+0.608696128725278i
0.272433781149871+0.552914762664951i
0.0588830321960057+0.392791490695299i
0.0897160965658196+0.251825927776374i
0.166343353036409+0.232628174340156i
0.117061636849866+0.33634390501967i
-0.104338512687679+0.448975792988269i
-0.481145840942087+0.400094941040871i
-0.698836139780836+0.15005657438466i
-0.823949264544093-0.206753344759035i
-0.68407852448314-0.584206757712823i
-0.311148795013749-0.81266859083959i
-0.0393466146581493-0.802057471956234i
0.13778306222152-0.651849527395652i
0.119255410727346-0.510432235403737i
0.0526612210308674-0.460854438938354i
0.0663624538494858-0.523999830846462i
0.213049825633658-0.631556616685071i
0.463239067166883-0.65627239959542i
0.726686793361389-0.432596141305274i
0.832520732253596-0.0708164631945247i
0.621826554827823+0.269625863254778i
0.37092830002554+0.44912756587813i
0.137310522616768+0.491917348518083i
-0.0456186736611745+0.389999637953642i
-0.0232056081349399+0.190143907455986i
0.0401749457122478+0.164753632654948i
0.0573298153900922+0.256769843996403i
-0.0865941320121877+0.389304978860935i
-0.313851473190784+0.425521017000905i
-0.445205116771905+0.30108230181817i
-0.501530919335966+0.0111512016790467i
-0.36087339809039-0.257372255615218i
-0.081655651922563-0.42141743225109i
0.148814298250177-0.388137025245831i
0.237188890643142-0.148627043286374i
0.181061483071924-0.00201072477959754i
0.0765767305130696+0.0519699424245392i
0.00622987151619642-0.0764485198645722i
0.0316706758139713-0.264700693860257i
0.234355583216258-0.32046078189215i
0.439680064522154-0.227334203250342i
0.47596264160322-0.0022471597544514i
0.423079303658811+0.17212047963201i
0.236435983750877+0.221407697692357i
-0.028719787807376+0.117408171738613i
-0.0781407787455204-0.126104070030025i
0.0669003826329442-0.343390338493854i
0.249039894157318-0.360968625161143i
0.413246113219205-0.198664846856081i
0.404594809427877-0.00857566765875642i
0.309943592842569+0.0874379861013931i
0.138807948205531+0.0364658558473522i
0.0301751493627941-0.138810230636683i
0.0835662292832365-0.289466846161207i
0.230229139088507-0.320846454056839i
0.397585285150905-0.221729848723072i
0.379949786638896+0.00616632315939904i
0.265000031307264+0.16896787106024i
0.0451248548848664+0.178995244245111i
-0.160777052653283+0.0459073460156004i
-0.192327434282137-0.131545453479925i
-0.158170594523718-0.191339916401109i
-0.0653501312495052-0.200037581324366i
0.0175128559787303-0.176966722107406i
-0.000244126043907385-0.0672623855898095i
-0.140715449699134-0.106060990702622i
-0.239657244902722-0.247343186805435i
-0.187269935455034-0.332224021886823i
-0.10407796039821-0.47208380885698i
0.0864877509635128-0.453392367606822i
0.249835223779292-0.31765454637276i
0.286467624705864-0.139106581367667i
0.234660417845568+0.00755554431831571i
0.133656470071469-0.00224107526324359i
0.0724956125577372-0.0137486909232411i
0.0692538327073757-0.0713749340157783i
0.178171321939797-0.0523572726062035i
0.26558398053942+0.0643370636328505i
0.263160528802278+0.202851455683515i
0.171447149208512+0.289298911213801i
0.012793086691275+0.242610912274038i
-0.0953085547850726+0.197986067729723i
-0.103115665139337+0.0402064468034512i
-0.0237569145593537-0.0793054116194125i
0.145458466194911-0.0732302436004647i
0.219206729146684-0.0473754695625372i
0.226299695732073+0.0628499673509333i
0.167225424694277+0.0889141064114337i
0.0378440154218291+0.112423250577531i
0.00359976963467303+0.0442443406071295i
0.0482789635741106-0.120959362571334i
0.216058946674815-0.14650480063446i
0.335014292067364-0.128943564650095i
0.314774308132562+0.000492513598171303i
0.249540186410442+0.0858847317674199i
0.127380468283702+0.103134154717804i
-0.00740765982868715+0.0289700119419625i
-0.0284018836449984-0.162390657808733i
0.063378443675032-0.273968115564449i
0.207422287289417-0.387877066419381i
0.297786344205591-0.361834053477255i
0.289893490628261-0.262742685008797i
0.231803186077916-0.193998856845599i
0.205257521276595-0.148913525787971i
0.238663340073774-0.238749426551493i
0.270942318881393-0.303784054766819i
0.357606351296015-0.253202292283046i
0.415642296653881-0.13291427770827i
0.346366163285451+0.0955084540400173i
0.21382557159116+0.223042095584271i
0.0713955712585092+0.253014182643712i
-0.102500069742251+0.192948907971008i
-0.181101897141429+0.0210927163865686i
-0.192987452744646-0.0499574713278838i
-0.221373672827867-0.0816579773591028i
-0.218400944668665-0.0271072495087252i
-0.306784869653536-0.0175780716937275i
-0.377116209821005-0.142910286655168i
-0.339313409561544-0.331766204814856i
-0.213166114295339-0.49800795828825i
-0.0411742872948958-0.588811862653807i
0.126178161760301-0.562125870922661i
0.277861174087485-0.372489642484975i
0.35108602290039-0.175070793252307i
0.4045857655805-0.0364220705272674i
0.367294812466322+0.00699070922024424i
0.303870209223486+0.07143204871229i
0.346367150277313+0.14678921374072i
0.344773342395642+0.248070646909388i
0.286928050022585+0.403948510085885i
0.145046734716833+0.535857907359175i
-0.0295023645467487+0.585527027077322i
-0.223016795968466+0.458460357558504i
-0.389720653412098+0.301535308966769i
-0.419227888704838+0.0888762867124599i
-0.365464303591793-0.0933507429114432i
-0.254342662315082-0.172091914719897i
-0.129065436518712-0.293426695390921i
0.0137853814470688-0.343369491963511i
0.0840164315652293-0.410262474058987i
0.184360934196813-0.491144047026707i
0.30752620138635-0.498122434165217i
0.431409328569109-0.467353926831994i
0.61004351845956-0.324582295316944i
0.707578859165433-0.166607743297836i
0.747951545449142+0.0094488837868938i
0.682129006966366+0.226560563538448i
0.495388718919501+0.337768587143077i
0.370102896390348+0.36045040696755i
0.22316100480644+0.362255492175952i
0.0200163353463183+0.322965041550165i
-0.0387550715248785+0.291709706559685i
-0.15908174979787+0.241877815008927i
-0.343081876605259+0.0912950534278593i
-0.422974272604951-0.0791937064783742i
-0.466829928930552-0.233271051446959i
-0.386332464434468-0.437716372388301i
-0.256920534901328-0.592384138379348i
-0.118452862225714-0.656075536051703i
0.0681857363784359-0.689603037118981i
0.181490964771726-0.662545572131046i
0.288143779934195-0.572659915652831i
0.35312882508963-0.442883500282057i
0.432652924119599-0.343742349774138i
0.527542739887753-0.208835655150362i
0.49680070632422-0.0466367626378015i
0.468958183002747+0.139452320653713i
0.36161960391612+0.312967861038438i
0.229104214539387+0.409773692748056i
0.035595121320796+0.462713634788468i
-0.135570191522338+0.427291351486163i
-0.202361732193592+0.344414202043384i
-0.3168189608403+0.228074707812458i
-0.33080013901008+0.162144573824419i
-0.361807333751732+0.0735248567275948i
-0.386644141301177-0.0365362910193693i
-0.396786512155075-0.134376591321676i
-0.356910297531136-0.242226057090661i
-0.203454182141234-0.349800449288184i
-0.0481754019964071-0.45979460720122i
0.157653835454025-0.439997853904903i
0.293980292815629-0.386010253353199i
0.337063751465373-0.257288876804995i
0.415406632381659-0.143338228950627i
0.459186120109808-0.0623685510160615i
0.470525352771393+0.0741931765890236i
0.489530302539598+0.133042697869879i
0.399787231733529+0.217164470026704i
0.29805171405276+0.239652458191848i
0.231256512930654+0.298533011947632i
0.133538528763736+0.351958531740904i
0.0368484037877398+0.261101435009456i
-0.0245585144940768+0.220466382593109i
-0.0899479692050084+0.106291887865223i
-0.133094048592695+0.00230116868897596i
-0.144619631680091-0.0627272264791912i
-0.15859542489966-0.180170963792764i
-0.100688378218181-0.260058471222914i
-0.0507127539892596-0.368629433762761i
0.0160842497249849-0.438671295152855i
0.159232384826131-0.472051490917794i
0.238844939525984-0.444920215134492i
0.281083919720194-0.347984383816832i
0.318620700155389-0.322483379936214i
0.330577748615458-0.220753984481933i
0.368445377101697-0.170817909491245i
0.361312272076653-0.136380315644715i
0.2812385072384-0.0327798976512286i
0.212356246444113+0.0503631921596943i
0.104667226287415+0.170519870406417i
-0.0410096609286444+0.157735739273926i
-0.0996607362349444+0.153036825919005i
-0.20052212863244+0.0844961313589589i
-0.260252851678349-0.0451944455265519i
-0.27741136934832-0.135828875215215i
-0.335324304148973-0.232262958047768i
-0.292869098390605-0.228789199272984i
-0.259988213412028-0.292129234469613i
-0.207413068346777-0.398081923312364i
-0.0643618073678589-0.489202873228198i
0.08088311007046-0.510000435853436i
0.182843159744623-0.400879212662933i
0.268158220078206-0.294349569458889i
0.330575875035206-0.154805495160856i
0.406305859113736-0.0231642257004541i
0.395912090748902+0.0499081017669998i
0.376165412160745+0.159703878543665i
0.372145042928139+0.279953416748231i
0.216721490163956+0.392648856205968i
0.0825499686135093+0.450470276134218i
-0.0699863465970692+0.474380997979929i
-0.243724303410201+0.43655362730561i
-0.36043282730342+0.258849210017444i
-0.418817015878729+0.0801304524205661i
-0.377109337440399-0.0895271584466409i
-0.293205355748306-0.272465455800737i
-0.183326768965789-0.350464823017083i
-0.0413330513745669-0.383833682489215i
0.0805672295952618-0.462100581201699i
0.168769573022101-0.528392884314627i
0.306368368799175-0.547085265134204i
0.45594768575113-0.476421151869948i
0.585129799931348-0.398539473390182i
0.710606487190389-0.261117399612119i
0.738497900473328-0.00152756103133941i
0.670211343565229+0.187374851046805i
0.524370526121772+0.291762664636537i
0.313843450006577+0.337440054187322i
0.12572148088914+0.31076801630307i
0.012897857689829+0.214102268902647i
-0.0545174940375388+0.178829196577971i
-0.185427137785597+0.135424174910789i
-0.289753373390414+0.0067318232050147i
-0.316406875287851-0.126717201935444i
-0.358895332130449-0.306931063734513i
-0.342158013099982-0.459912293166247i
-0.19306189029306-0.620308038865226i
0.0297862490560385-0.651163046936138i
0.183848587003052-0.605652662250394i
0.306531065856481-0.528609021983883i
0.395771449446576-0.389791288897055i
0.36542800741257-0.276922508242146i
0.356432551883703-0.131718185793805i
0.335956661525456-0.0841076469718723i
0.288942474463807+0.0329214435871684i
0.296980585419919+0.190654064220809i
0.208441026154197+0.26185680879855i
0.0208241383454766+0.317826384228775i
-0.17277962762191+0.268190527878753i
-0.366298218616424+0.169325016669827i
-0.435790039133294+0.0468172297101209i
-0.384692013290525-0.137048787606453i
-0.290195457363899-0.274391008525296i
-0.183279064800704-0.299272392076276i
-0.0993066417689523-0.304285874728767i
-0.0424551054761146-0.290562615966971i
0.00217871556440213-0.315474186867614i
0.11777254507347-0.382233623932118i
0.272276326898497-0.385932151542815i
0.46161089278036-0.288059803477593i
0.599821372531698-0.110181659925509i
0.579739150438123+0.123201790351421i
0.423017228710973+0.345805243375738i
0.247769239180727+0.429555900427648i
0.0986138446311005+0.396287847439791i
-0.0126811929637937+0.269793062306449i
-0.0244624075855626+0.155353675356624i
-0.0349517958669581+0.121847031566023i
-0.0200013810463214+0.0851851319161405i
-0.128339889315737+0.0545223202338321i
-0.236575910804271-0.00387063542511505i
-0.210104804915111-0.196323381345066i
-0.175825393289934-0.38234015327258i
-0.00851640706644155-0.482579308736199i
0.168293070267142-0.566029456172484i
0.326612968439918-0.497502396447194i
0.400344460016409-0.361775442874197i
0.383835991162229-0.251117137065619i
0.379705733863843-0.162931116353272i
0.36196563680372-0.196064220947414i
0.393805323280516-0.197151856400789i
0.376868472886732-0.138214555656404i
0.360511705216124-0.036469103141006i
0.307930960708709+0.114283802366939i
0.136455778598331+0.156448742485885i
-0.00959260509569473+0.166744991670695i
-0.131114986535844+0.0547876642991229i
-0.186972310672985-0.164727764904733i
-0.115725140886077-0.250796619710872i
-0.0154556066532134-0.27390339155024i
0.0544219090286612-0.219293764995305i
0.0158035447368551-0.136231927277816i
-0.0396018666713264-0.129070372287414i
-0.0683924573331233-0.18026065266691i
-0.107385221843059-0.306646602647508i
0.0104002630347591-0.361367821144345i
0.154763734340276-0.313329165537918i
0.232142394999186-0.233035597354621i
0.206202591324595-0.0298826361711543i
0.108479430607803+0.0749006784954839i
0.00128631310866823+0.0149147151429026i
-0.103888207361629-0.044745619075035i
-0.057288327799554-0.151551799191168i
0.0532636255069685-0.20814265142893i
0.182454799736735-0.124570991526682i
0.20828939483693+0.0182906598648393i
0.149271750458716+0.139895760016252i
0.0109127654568806+0.160221025303609i
-0.123969368330245+0.0646900255284722i
-0.040581675568605-0.0401407873644458i
0.0617350364905318-0.166032695946929i
0.168539658307292-0.156485232487312i
0.265628436173421-0.0404569027238115i
0.279387778328527+0.0389756680340929i
0.133682985749125+0.112843335415278i
-0.00711424873584165+0.0338231242143879i
0.00674033870419904-0.0918156057020159i
0.0472048931382228-0.158383593985144i
0.212850622803674-0.159576415219054i
0.375663127381216-0.119387000001127i
0.366912330039245-0.0186347571534998i
0.280767246399876+0.0344734956626667i
0.150866217445155-0.021234849273283i
0.0681640376891824-0.0804085105674089i
0.138521454763918-0.153357712233695i
0.229193225636673-0.149054511513126i
0.303142138535912-0.107378381529239i
0.341586251136777-0.0119823797186983i
0.190153074362959+0.0834365516371684i
-0.00921686633459084+0.0590477332559441i
-0.144366775983517-0.0334546025447708i
-0.164072113048082-0.177309280669531i
-0.00552597058542898-0.346034135247153i
0.0893200292337785-0.389293523864243i
0.169858003154375-0.309551073149409i
0.186652305616106-0.231827543454713i
0.0954481341575132-0.218767759834519i
0.0471075191691554-0.246454626872787i
0.0124408728638864-0.32290761095257i
0.161603090138667-0.392054305639139i
0.322736534377491-0.317750768568576i
0.422624163413436-0.222000796388725i
0.416851566100914+0.00962186220477699i
0.242157192804297+0.231069774717054i
0.0649825868894667+0.216322885575163i
-0.123548387992863+0.161391008675766i
-0.148760998908672+0.0380610787991978i
-0.105468449695884-0.0413205086958438i
-0.0869091297324451-0.0546486602752073i
-0.0239770459732463+0.00110531478898744i
-0.127657714156265+0.0942583674405533i
-0.254058298661498+0.0398653130962826i
-0.305036792720955-0.0509255999813346i
-0.298224339364102-0.258526330817163i
-0.0912314758388954-0.436204352755801i
0.101065841261052-0.420454148354116i
0.256306019208472-0.340941853557263i
0.374635404378698-0.143705015333612i
0.323276189516533+0.0256095394799966i
0.237581052024327+0.0784643547614159i
0.182403373894341+0.0608562582822064i
0.198114896600902-0.0154011345148503i
0.278984268594114-0.0542115989819872i
0.354048554363434+0.0551947984775009i
0.307715750135053+0.254859216549791i
0.15823860142175+0.333656330746682i
0.0104793403103002+0.31937621053059i
-0.137049261534647+0.178716786599727i
-0.17561171178274-0.112851733072908i
-0.0366716054977286-0.278157816562216i
0.142172414456167-0.293378105919924i
0.226682409797708-0.259202730949158i
0.260948736468703-0.106157697660271i
0.203839604919887-0.0193848529008017i
0.119158712348404-0.13155546918341i
0.124086217612866-0.255180223286233i
0.23595534011462-0.355460481466937i
0.421274749470873-0.321063714442939i
0.510758821136397-0.108876547429051i
0.505317634436014+0.110156056717136i
0.321851213610226+0.250973231891187i
0.0248006851654122+0.193862120564112i
-0.133557217279275-0.00318384092879444i
-0.143084361612591-0.182335372041407i
-0.0452999436219078-0.25955209555019i
0.0958453581467403-0.220038485125198i
0.151673172675768-0.11709818965838i
0.0371934643479874-0.00740421576248352i
-0.125511860294002-0.0122977563996299i
-0.224192337151239-0.177179082578446i
-0.173904306450907-0.417523837520019i
0.0569317998178097-0.524480943900177i
0.274266128433324-0.426273422744109i
0.403462412745886-0.246174840353777i
0.37317959380063-0.0119093610409804i
0.14573319729077+0.141199787908337i
-0.0541011186697714+0.121529042190398i
-0.16670841214054+0.0207791720687872i
-0.100416417549248-0.121397803554561i
0.0983968069550403-0.114780753859292i
0.157224547164425+0.00952203794630429i
0.103006131353582+0.106875575258533i
-0.0208448666108203+0.201345413700146i
-0.189964381731989+0.127903208758387i
-0.276015433659583-0.0399360204863934i
-0.178001284184707-0.202304869316759i
0.00700304494698982-0.303040474499036i
0.213516428475913-0.240823246679942i
0.32963904817276-0.0927660376778847i
0.253663704755803+0.0642312870404366i
0.115563376328523+0.123011504885806i
-0.00594181354826682+0.0885962267789536i
0.00798151981511856-0.0179134175171609i
0.145698959181149-0.125650354095448i
0.289513699699724-0.0941716179094955i
0.351409278607759+0.065679654051349i
0.264422315681376+0.236215905303116i
0.0821367876507658+0.264710882148474i
-0.0930113687603348+0.171395675084158i
-0.157494659230203-0.0169574846132797i
-0.0607880630355697-0.254715062927393i
0.103622720754387-0.331155500668895i
0.290864266164957-0.263785978605722i
0.360485332884399-0.129901515968223i
0.246438238199225+0.0200666606635917i
0.127422264718081+0.0374228515511659i
0.035201566143813-0.0775957740341907i
0.074794076128471-0.209237513091143i
0.225150339409259-0.301183507763703i
0.361306160350714-0.260528286550849i
0.41738589611402-0.0398802686741107i
0.308973052405884+0.164450673005333i
0.0779533624920417+0.257097599452353i
-0.181372380317808+0.172191518867964i
-0.282655756196665-0.110027788656536i
-0.167119309389665-0.301853874505109i
-0.0448194702944702-0.359460650170304i
0.106685605462054-0.306728427678064i
0.153887115955277-0.146335244282438i
-0.0106797080248779-0.0421277469684515i
-0.119758404867247-0.0297130666992833i
-0.233588178368686-0.224749557334204i
-0.130255966260489-0.467321763758826i
0.13920743079555-0.501766969888695i
0.295750626465938-0.334015663018173i
0.380274073207019-0.054448424793179i
0.259806743971604+0.161663568254344i
0.0550734656600224+0.24669918168457i
-0.132877009808447+0.113737681690449i
-0.1720950768645-0.0903893548424883i
-0.0671688032905631-0.215563238560142i
0.045698830358572-0.198789628826648i
0.196975449744876+0.026310080600032i
0.153770417265833+0.19313207730677i
-0.0614166647458475+0.213462645567614i
-0.27754686315629+0.0985890054024634i
-0.359093655084843-0.128919595949084i
-0.145767449916038-0.328416039182511i
0.138981532789102-0.399632069285543i
0.350700200631042-0.225381080367914i
0.414790617516249+0.0452735908474252i
0.240607605313803+0.178616182911833i
0.0113483279282991+0.187828544252138i
-0.0718963728458017+0.0629578354653337i
-0.00620787038952053-0.171806076767853i
0.204658511772571-0.251325807213561i
0.405076039855016-0.104317636137048i
0.414539623582823+0.123989543033898i
0.26148574397711+0.323460818261742i
-0.0254570066019447+0.290024586650701i
-0.22771454228319+0.0483917384651089i
-0.1960095886006-0.177699156449291i
-0.0170692228342344-0.305076000805006i
0.196315910245905-0.294960005332587i
0.352349405258618-0.198760075506753i
0.297817008091721-0.0407505341428713i
0.0339602831007469+0.092463238132936i
-0.118549329494148-0.0168190028477107i
-0.11711744487974-0.255374970986841i
-0.0209142724917084-0.395551253940777i
0.195925537544355-0.426627503221168i
0.373197628153738-0.312784723274932i
0.38705235440724-0.106549878453207i
0.201084791849311+0.050107073616546i
-0.0465243586864454+0.0908738590058781i
-0.16719496923489-0.0997049055442401i
-0.0989518360254422-0.329990533620626i
0.0864355304320018-0.370624650633605i
0.241247560501408-0.31667061993076i
0.305122355870664-0.108562042255357i
0.19073613892132+0.114324632760607i
-0.0484820878930524+0.161165525898051i
-0.191485308819769+0.0573036079232129i
-0.177689074531634-0.137483264783991i
-0.0859196276724434-0.263863686564202i
0.0909496107728777-0.266490510095714i
0.205528402024387-0.121004159367242i
0.126705919758053+0.0865835046176903i
-0.0758573631657723+0.18629839598839i
-0.263556472487612+0.0949367188441416i
-0.31771734230734-0.135016820571707i
-0.247797651234746-0.353725756355767i
0.0344685218330972-0.415006366384569i
0.21860894599411-0.284207841476596i
0.239884814174064-0.0516374573818129i
0.205263247136503+0.111402246766394i
-0.0074640050858356+0.0892734329487111i
-0.0646950743807212-0.00936221225852549i
0.000967901294427927-0.181557678236731i
0.153661274102371-0.321727719024735i
0.377434883008812-0.214596048806303i
0.460425929838651+0.0499622547783726i
0.38947037219152+0.337153695599i
0.139693322340804+0.437987361793478i
-0.0738985227609137+0.323849742127877i
-0.171524949074372+0.11178216056321i
-0.175990401216277-0.153769888664152i
0.0159471266599065-0.236887490664796i
0.173288893799766-0.117238038197254i
0.127339585924068+0.0482479668831856i
0.0146200842803802+0.146821700656383i
-0.194891335310472+0.0250322187176134i
-0.303471781418526-0.237237671515884i
-0.18799375785418-0.505078018031275i
0.0346612115028776-0.639755539214581i
0.314958231327858-0.544405160565842i
0.456596051944981-0.316392452365752i
0.429811306544577-0.0567320711274611i
0.242628756776893-8.57324793956753e-05i
0.0286169511293476-0.138857441254945i
0.00287094322528218-0.292692145504308i
0.164141590726168-0.434428261013553i
0.383286064156568-0.39141902069649i
0.485782710292664-0.114379226081979i
0.434255115024905+0.135641234039985i
0.161477763274015+0.245613329313204i
-0.158419000127334+0.146890795510183i
-0.269148033021904-0.0986227191930069i
-0.202556196843154-0.289512923075186i
0.0216782468084116-0.351212686234564i
0.182016912709325-0.19119108442091i
0.202203411210186+0.0104996922167013i
0.085749996558081+0.113996689209387i
-0.160353622197264+0.0613354263709672i
-0.307019480883384-0.124791364340128i
-0.272103451269796-0.305502818263307i
-0.0264299694281097-0.377540078178812i
0.261477021099282-0.231668143409689i
0.339125234522848-0.0290389495684013i
0.167085014765549+0.182286033226488i
-0.0959753899791736+0.276543420518139i
-0.278285651818316+0.0993573402154974i
-0.312019009621191-0.138096761318275i
-0.13686948540235-0.344748120956223i
0.106941290092338-0.334762336791551i
0.253923290892409-0.128002039995624i
0.262380128376054+0.0564206910923992i
0.045998032672747+0.179565658597683i
-0.17559636148224+0.0603064955855656i
-0.198406522210698-0.188914243651333i
-0.075752001478399-0.360708050838013i
0.203181251999736-0.402018782441055i
0.466315114226721-0.279764426565232i
0.518892315750695-0.0154816875106742i
0.370825459297482+0.221568198468094i
0.118207461333513+0.238565531037806i
-0.0409122524967275+0.103135381399385i
-0.0467372589373399-0.0917880058269624i
0.0970376298421265-0.228599581057118i
0.321919691479554-0.206160893433209i
0.379167628437603-0.0467517541180467i
0.302869882535045+0.165959553022014i
0.0791536528031933+0.225470833747705i
-0.209023366938508+0.071470719168624i
-0.248498688160149-0.163149401160688i
-0.0742193530518697-0.423414742445754i
0.154124479603477-0.4989018487933i
0.327928172055623-0.349182237831672i
0.298329096808026-0.146438294936425i
0.164471877561433+0.0208458584142784i
0.0200253740789589-0.0268069370699855i
-0.0998024814813994-0.242093155936352i
-0.00163101029408749-0.403490589227779i
0.215336002449535-0.506187433780841i
0.389217290656809-0.404079481631036i
0.44208653357301-0.0922109940059274i
0.311148954960003+0.122622683809139i
0.05577217321169+0.187738533896181i
-0.144685262124622+0.0669796215319082i
-0.151793567341713-0.181609283598402i
0.000993972439858416-0.348323366945289i
0.187877536874537-0.2906386547435i
0.28090679240982-0.0415550120553886i
0.207196508415798+0.183570978985891i
-0.060389252515071+0.270309233023084i
-0.322381598355738+0.157294310320543i
-0.350953597565548-0.137258031153952i
-0.284334688152209-0.387799528757076i
-0.0378374796935248-0.456372339919562i
0.244656199193087-0.306762013956909i
0.218453692453287-0.0294121010336361i
0.0798073627696179+0.146691395950479i
-0.172270621818724+0.116799708259309i
-0.295206362948021-0.107884948103295i
-0.174181651662517-0.363893736839822i
0.0171349856257794-0.470111972125911i
0.308939834734566-0.357903261054937i
0.442818599841856-0.0832864074765695i
0.347876569846145+0.182380051050131i
0.104395820364746+0.241402620029828i
-0.144246965095804+0.056151112378507i
-0.141493239637321-0.188706884221916i
0.0659539283694264-0.329326675526253i
0.311557366834205-0.333340350461428i
0.506158251335431-0.0923797663788093i
0.479540255284078+0.210813733346923i
0.204175148969808+0.280857524092903i
-0.0718065916451909+0.194198103994868i
-0.133784096057611-0.0731756482614989i
-0.00544359129220525-0.317391293978774i
0.214399512629685-0.353026577561383i
0.448295328757119-0.230838357186563i
0.498782946645359+0.0158230119472832i
0.308160892068253+0.172831550797656i
0.0260374170447303+0.13662466348069i
-0.16341243906499-0.0488606029525529i
-0.0984021697920263-0.287618013772781i
0.152076405784021-0.426109729597125i
0.38381402797809-0.334202102856538i
0.461764689115678-0.073945921386264i
0.301199910453014+0.168320377933596i
0.00638744551407561+0.231331996939862i
-0.224345877198204+0.0335956272254288i
-0.25789641596156-0.240525437714248i
-0.0611540658221323-0.425482343182978i
0.207688035879211-0.432686105180044i
0.323666728957026-0.174668714796476i
0.265737966775775+0.0757729490823351i
0.0570315348971863+0.186951402268327i
-0.262680847849537+0.0850326073345257i
-0.342184496660739-0.165653829744488i
-0.181593790312034-0.364244890028645i
0.0644378394805087-0.482520300128643i
0.324163253190525-0.332106934457149i
0.319453605070037-0.0319412196252064i
0.10525498328024+0.151990569661466i
-0.132065773906112+0.154781440332523i
-0.263148010048229-0.0247082594647222i
-0.213711139983086-0.299960989263307i
0.00303360036277618-0.432719046718624i
0.28413190175066-0.34520626117809i
0.392693325956067-0.0588509137473429i
0.271682599718977+0.197249314514445i
0.0557198062920852+0.25733138113947i
-0.165809953748059+0.167835213663249i
-0.197904233417393-0.0965279839031481i
-0.00212613055446388-0.307177659914207i
0.204911644650563-0.330525890742726i
0.431875823758652-0.132010661391024i
0.4498146980136+0.140367757140107i
0.190516329426375+0.305131492741267i
-0.000302565268617924+0.24518115166283i
-0.0797593461116458+0.0195515538066961i
-0.00432205454802327-0.196621723080766i
0.196437117905762-0.31322190215105i
0.396233123964262-0.163082421352732i
0.450565691710146+0.0838169915498149i
0.287709116423549+0.318686963129093i
0.0516998970682949+0.32657106470461i
-0.146328530437245+0.109130709521081i
-0.187165312907461-0.11975337918391i
-0.0104843785452518-0.316991337453906i
0.222610397005562-0.254918520150277i
0.30822736531734-0.0573092074854855i
0.218928041255166+0.0964354954059885i
0.0122217913283056+0.147133438782081i
-0.1984031904169+0.016060067786116i
-0.214061081968205-0.282363578321077i
-0.0537466833611037-0.510763337367885i
0.167765798534475-0.54972973773417i
0.39109715110384-0.38224111950316i
0.41338080904899-0.104849046256452i
0.24542964893099+0.0645144207105673i
-0.00098669387226755+0.0946326234726374i
-0.155057519243574-0.0992944448116195i
-0.101967310678557-0.291731033385191i
0.106563731851357-0.397478875851627i
0.297691089339965-0.309937988293969i
0.349537716879636-0.00786397416856543i
0.240246368728301+0.181401214794089i
-0.0818537300585131+0.231697158777607i
-0.299678122884517+0.0560071500071928i
-0.36279714749139-0.215850992951494i
-0.199679798855415-0.407155518010144i
0.115764347221827-0.408511763470553i
0.269196471575378-0.239140894196083i
0.337338662501128-0.0329113056832857i
0.152746829961996+0.104807492815132i
-0.100969269944984+0.0345397803463546i
-0.1885023985835-0.133064535579906i
-0.0688369850941104-0.350990210168394i
0.250877690710129-0.377117558317797i
0.456156089931028-0.163177438668361i
0.495778569188873+0.102444749788049i
0.314960926499498+0.33138710296088i
0.0261591661410004+0.372969538259805i
-0.162248031863632+0.246130652011669i
-0.185315916035294+0.0320517597498344i
0.000567396936765258-0.151987808053569i
0.228492321571374-0.139696286418246i
0.295180231164093+0.0695437071580549i
0.155023062786069+0.259711209976411i
-0.0820990856871207+0.28234723244953i
-0.304379311452706+0.137129978125909i
-0.335112179862798-0.107677127701413i
-0.112983887998712-0.371594841357561i
0.220114257768863-0.417340631173847i
0.402567854804511-0.259553989723148i
0.376550273085103-0.0356500952767425i
0.19445677159785+0.170737722160882i
-0.0625786876557734+0.114797803294873i
-0.131889525256798-0.118152317267656i
-0.00798784545715017-0.316275342403064i
0.2208401361788-0.378762866853132i
0.400588259371021-0.263179090785486i
0.435941737108683+0.0143244565740234i
0.262253326262582+0.211105482735396i
-0.0408713195791585+0.172772544674141i
-0.256698740814431+0.0428559091781321i
-0.287658376123069-0.188018243986244i
-0.0413302798960268-0.452154708135568i
0.194572581258944-0.459118910437965i
0.316466566974892-0.252507406598762i
0.301195539154714-0.0512454655923284i
0.0740033067685273+0.0798553143095894i
-0.11585963155846-0.00204264129456061i
-0.177229544686279-0.233895168572728i
-0.0470724867940785-0.468014041820571i
0.220741437408458-0.512960702868256i
0.424360305608107-0.267214051028762i
0.42150844489199+0.00147631267460977i
0.219435876663296+0.213478283932485i
-0.0394462293114046+0.265585797047917i
-0.237421148654666+0.0958914605462881i
-0.194038070553777-0.151024564581876i
-0.00504252359841501-0.290109223722394i
0.20080788993828-0.151950477395153i
0.278171918132271+0.0659630057959629i
0.126529358440122+0.274541737155526i
-0.0865618697406379+0.337318861597972i
-0.334452378491763+0.121653618229385i
-0.388096115315807-0.134659726998195i
-0.198188834308922-0.336368927740802i
0.0935784362194606-0.335957509346874i
0.311328912134436-0.125636242821605i
0.282034723740193+0.121213451691622i
0.0679403064032724+0.238760494543031i
-0.182486685715584+0.138468621023199i
-0.271945879651047-0.0585588865091868i
-0.139337596447384-0.31050848101747i
0.183010365061084-0.36523323661244i
0.375549787165257-0.195072911009937i
0.371075052469749+0.0344959932857508i
0.216878780265139+0.264677442542006i
-0.0654569575925694+0.216332700473512i
-0.227751494664263-0.0379169959199707i
-0.190206519012461-0.292969183868697i
0.080488829384386-0.471355128450453i
0.3546741183054-0.378155906232325i
0.463589340297466-0.114662494241294i
0.335345431675863+0.132138101717558i
0.0365171367104125+0.205697296447146i
-0.171011694917912+0.0172132192939105i
-0.194540176917344-0.254324394447167i
0.002391501110733-0.456480790741396i
0.294889663260801-0.452358620614043i
0.502428201471898-0.238312439741746i
0.446336348523452+0.0713405736180024i
0.182106383852054+0.19485851824408i
-0.0945560488175373+0.0930623087549489i
-0.238626621607765-0.0932214418634437i
-0.102580442634051-0.36452617871095i
0.213840335025262-0.469751345745335i
0.434746303951166-0.305463320797366i
0.401856421049745-0.0346600412273841i
0.224398022330311+0.176797330914586i
-0.063263765717009+0.233666231107408i
-0.253352816626196+0.0817373694942896i
-0.181669066017297-0.212896354233721i
-0.04902856950344-0.37118458787976i
0.192888614007815-0.297913744635233i
0.292404488691798-0.0574517922839216i
0.140266909207368+0.164457945875422i
-0.0936229968722626+0.24128230519435i
-0.330294789079748+0.134789751130917i
-0.323933701831599-0.139919918560749i
-0.183423414067015-0.319152728945697i
0.077481444782071-0.378844199089747i
0.292606938629886-0.215820659106449i
0.226128777267653+0.0942800916131679i
0.0427862676313665+0.216943864569541i
-0.194002533987614+0.163848158852613i
-0.327500394389755-0.0591466100035442i
-0.220325974126258-0.339483012643505i
0.0384569873189806-0.413492835959453i
0.274340886273637-0.29291919454451i
0.332456285739582-0.0577199497724785i
0.177842910817404+0.162419340373955i
-0.0929972842801288+0.189187352214731i
-0.263249853940772+0.0119517512781669i
-0.210512370586826-0.309348421732674i
0.0151854841169133-0.511368257032454i
0.281125792262008-0.437170505753632i
0.453347093526772-0.207775276295883i
0.417318492500678+0.0416516734289416i
0.180306118623367+0.181851216287696i
-0.0413463781543371+0.10747409870113i
-0.0732165649219611-0.118858284783207i
0.072597931062761-0.332974663019933i
0.310721882048237-0.362932532316942i
0.494286629994462-0.181865720434957i
0.518296741710981+0.0784732896459253i
0.297134842619396+0.321622244464069i
-0.0277189881060967+0.302354891650436i
-0.186245273875695+0.0579497310157141i
-0.172134000238913-0.189525112899807i
0.0134585493987408-0.360704164238859i
0.206143683667058-0.265815931552097i
0.282129255399238-0.0510989498213264i
0.15885029906778+0.1575248012751i
-0.115074503902782+0.184112648932578i
-0.305325513001571-0.103232703032808i
-0.33648002354181-0.359074989404675i
-0.142929972858171-0.511636298237271i
0.151633190927421-0.493525059711251i
0.348763752596461-0.272000999734974i
0.270820036892842+0.00650495204198723i
0.0391820929281381+0.149114737876211i
-0.135807082488326+0.00538139257613732i
-0.258756134405907-0.215596314367219i
-0.119234536522329-0.407658180513834i
0.118645468988633-0.400890406385227i
0.314361901810176-0.187442163658157i
0.37885212000382+0.0388790176161952i
0.104750333026107+0.208728127587884i
-0.157397930542199+0.15659437243123i
-0.320759707578976-0.0673736452835063i
-0.264002067054522-0.311576805525673i
0.0150748197933409-0.417653836388568i
0.212015570839203-0.321711752049224i
0.309070900862018-0.104200606491055i
0.22436417586631+0.101150016408539i
0.0226935323531265+0.155168687717874i
-0.184088025811717+0.0063005416505698i
-0.217393863602711-0.219398614742754i
-0.0262308315414328-0.35772503569261i
0.230246864102626-0.347170505001567i
0.400920640136454-0.14992047752452i
0.327190960215135+0.0876464368164826i
0.154640669781945+0.252179603596117i
-0.0495250949005121+0.187160971192056i
-0.181230961892892-0.0268136894682937i
-0.083499609915415-0.221741560081474i
0.133294141571749-0.319769050213169i
0.348886256989409-0.253553720930352i
0.409392429668991-0.0751660546914228i
0.28519897981642+0.151266482005758i
0.0774151609388003+0.142324642123934i
-0.0796318821257457+0.00459106843868679i
-0.0542710614897248-0.181704565477959i
0.123761149508099-0.381778055946694i
0.354713357722951-0.265328805665301i
0.44994119279953-0.059783691544023i
0.366713864726875+0.126988648425154i
0.159960746159677+0.296251568752871i
-0.0783383921841324+0.209350219546346i
-0.161064392170983-0.000581814249720573i
-0.123555750913771-0.239490525019685i
0.0309512127675034-0.32395055663681i
0.1982051406705-0.211680531731456i
0.168135558719316-0.003841253597698i
-0.0356149176980773+0.157348091400901i
-0.271308449821623+0.0354204738473309i
-0.39978523814173-0.187395882860289i
-0.345564402227377-0.44667309263999i
-0.0886371737023311-0.637608679461579i
0.194515244624878-0.570690389237513i
0.310300685659143-0.342804904323357i
0.231534378799151-0.103568127104039i
0.0417555326647535-0.0258913163029824i
-0.072773931123732-0.13707097686554i
-0.0495451016078901-0.310176987539553i
0.112613315379737-0.451368520014525i
0.343030628685019-0.406276239574711i
0.486165527965474-0.133795406992703i
0.459274256789811+0.189911253989124i
0.218501736719519+0.334539644199061i
-0.108929308733176+0.262705790940869i
-0.26573001816623+0.0628962267168216i
-0.140938717440957-0.194811434163278i
0.0764420768339334-0.222399177473065i
0.23707600411985-0.0916566270302895i
0.289257267280677+0.080495062956713i
0.0950845256181907+0.286731633795289i
-0.154332590478433+0.284241528992302i
-0.304347340927264+0.034315430637488i
-0.304253446389831-0.250741567896303i
-0.018032042769539-0.384374415693157i
0.271451415730087-0.321811468866829i
0.346430843377861-0.098465210509396i
0.310809553715806+0.110773191672195i
0.0947379695856087+0.218424807802299i
-0.138093129976469+0.0833152064032474i
-0.117323602672861-0.170988106485691i
0.035098012060768-0.290674745574038i
0.276258666285413-0.289396504593857i
0.431117449021824-0.0974763223770509i
0.385488628031384+0.17098697881594i
0.16824368699273+0.286493453766202i
-0.150482226140926+0.207886337544551i
-0.255061062489461-0.0364226147936475i
-0.148236374139328-0.272453058479454i
0.0284378406566508-0.347915052297334i
0.23761798506776-0.236660487629189i
0.312610876672896-0.0398846044607515i
0.122314406837047+0.109376030053391i
-0.124584405166361+0.101400927176196i
-0.263262842671489-0.162944216988911i
-0.223594312692032-0.436262245881699i
0.0144803575220918-0.514568455547697i
0.290295210679607-0.423689916979098i
0.434834862774713-0.218945156453485i
0.31500075737565-0.0328183890844391i
0.0857323686743122+0.0601411967425075i
-0.109084384000366-0.0141351047279639i
-0.136570625560714-0.259149742789221i
0.0171009251428972-0.442679614826285i
0.276994121885914-0.393063023670527i
0.431173993322919-0.161104879381026i
0.34631216165096+0.114919851340937i
0.14082639396159+0.24357148863934i
-0.115517736238711+0.16726432679027i
-0.237926091011819-0.00134844974165376i
-0.213139139610921-0.223639824790135i
0.0135589024995269-0.304119104699513i
0.242248191356808-0.171276535534868i
0.274343046980402+0.000730537023680357i
0.13278294992299+0.184376395451138i
-0.0943824876979173+0.222246453711832i
-0.228983660479925+0.0517868374291942i
-0.203402762777849-0.13200277499455i
0.0302137475902809-0.283426485159123i
0.283778327762128-0.314346353904047i
0.387477284327079-0.0704567668050235i
0.310213431489677+0.194814914639133i
0.091409557602293+0.327090865482652i
-0.131874115084414+0.271615697395504i
-0.225557391600781+0.0392291366906472i
-0.156228105629835-0.166566919429088i
0.100082234812425-0.253358289194603i
0.292913518591066-0.115523684891254i
0.209247097021929+0.127712616872845i
-0.000633018827564477+0.250110917943178i
-0.232167020724496+0.179107346842862i
-0.337408819983017-0.0663164168569974i
-0.251838935599892-0.350211582962335i
-0.0347754407520812-0.4958939899396i
0.20771621021065-0.442678314416006i
0.323996208108087-0.217967892748356i
0.248101122877226-0.00137502866409673i
0.0841505369294929+0.0268135649289662i
-0.0277431105271031-0.138800649582322i
-0.0157968281273166-0.354576253083856i
0.17899396250136-0.496159850114293i
0.444227079078608-0.41262074075139i
0.559554611450136-0.136120523006561i
0.488336678490064+0.173634949212746i
0.241019720654494+0.32447216408952i
-0.0281751986224042+0.22408190606028i
-0.119300478626127+0.0383278094110883i
-0.0570515891134305-0.216948259368588i
0.121786233904783-0.258335237470384i
0.265133774867816-0.0999605382459541i
0.218781353850531+0.120019021876858i
0.0101312687565374+0.28172181833672i
-0.263232748831451+0.138197681280286i
-0.404649496553904-0.0817019067851193i
-0.318794179075982-0.346916587906624i
-0.0983568309894501-0.554998798790494i
0.169618673597252-0.429248114273576i
0.285535485638458-0.15520414810391i
0.20485857112231+0.0319428346461714i
0.0344771495177608+0.093620085306066i
-0.132033207646635-0.00534756626205103i
-0.133749692520567-0.189260283238023i
0.00494636146540103-0.340267718719997i
0.253631482855126-0.255330100512252i
0.414275815252897-0.0129422720624564i
0.291803400454754+0.208371270074876i
0.056553835247664+0.349759323603421i
-0.206947866614193+0.233291977412906i
-0.33429190683857+0.0409238556943803i
-0.263094440741917-0.153015236654783i
-0.0686273167247097-0.252152774508309i
0.145380441256051-0.133964479406315i
0.1173580163753+0.00517201110468352i
0.0124284597697455+0.114287521953187i
-0.167024294628125+0.00594421802640505i
-0.287925766803799-0.212648922625936i
-0.166022335492256-0.376550842843353i
0.0511129563251682-0.488099252898184i
0.34819545145486-0.35665560875408i
0.430118074469934-0.162501322976089i
0.368979287867672+0.00872344889347823i
0.205031654211479+0.130706539165076i
0.0233054063727454+0.0434806033413963i
0.050252363997896-0.114961343957444i
0.158021372640833-0.205380495794807i
0.335858876512727-0.190886096768128i
0.413381566107894-0.02959186577424i
0.303328844763704+0.175150598035188i
0.0727547285318474+0.264662058079798i
-0.16477082652846+0.158584613620019i
-0.262172326187375-0.0239338829699025i
-0.174141431870357-0.194867273377036i
0.0346961391457723-0.338988974658032i
0.201468253070292-0.28495731712455i
0.240805667200543-0.137324204859904i
0.159951921857012-0.00116781944836581i
0.01464072897433+0.00768299752914436i
-0.150807527786757-0.133583279892374i
-0.123082839498787-0.268557303054304i
0.0877470014099765-0.408017317190588i
0.282115687006527-0.37386787947274i
0.377980654542918-0.146867672199901i
0.347420519288385+0.0757538992216778i
0.187610394130258+0.21037552124756i
-0.0849772445500435+0.19299148866763i
-0.175552521648287+0.0361169295837058i
-0.106012026866256-0.127121351582566i
0.00201346759164871-0.189419193388628i
0.130411263260844-0.0867529541172298i
0.103926185517414+0.0975299808680476i
-0.0491594969096167+0.21854200168395i
-0.283084826690811+0.183487014847932i
-0.408996516072503-0.017084068615238i
-0.327734181374047-0.219109279480352i
-0.186804154707217-0.408072502014858i
0.0482260758864918-0.399069045684137i
0.149009476822744-0.222372844931992i
0.0586756019441773-0.0797431302559639i
0.0122681372217498-0.00351337927923916i
-0.125203824138175-0.123565995218836i
-0.104759080286745-0.302841644268698i
0.111608596763392-0.41149667782691i
0.287721031736744-0.343786842156061i
0.46390056187316-0.14546392334419i
0.398650809124774+0.104821360631747i
0.206604288766884+0.251215866873243i
0.0359472085392928+0.195032345742723i
-0.043776163607873+0.0448884030885397i
0.015599589836427-0.147824113271866i
0.135303925470493-0.194069966432561i
0.339611657853187-0.0540822677261037i
0.294501440159541+0.156074191058135i
0.119718782467978+0.267510280288029i
-0.0467527863976164+0.249594963631641i
-0.246344252733543+0.0653306809131545i
-0.208662481792034-0.196607211056104i
-0.033636467008316-0.331401375679603i
0.195882191091316-0.309509327435783i
0.301732188022972-0.115434031809517i
0.211847158064629+0.0822115542689165i
0.0319174699000565+0.098388739826955i
-0.169636514673492-0.0383255292388874i
-0.12634904731946-0.213025923326415i
0.00825337664687897-0.359033946995952i
0.162233776329703-0.313367326811561i
0.307929898489384-0.13983584254358i
0.239167474038273+0.0266847712158981i
0.08232426830648+0.138708662694776i
-0.135297834721112+0.0940546579174177i
-0.271784519175664-0.0941935479630969i
-0.219263906696993-0.29018627609952i
-0.0322634868569183-0.336211439474578i
0.164300142792617-0.287910808224875i
0.206701164913411-0.105765578214718i
0.0912150619896709+0.0154404931998481i
-0.0915491263928458-0.0151144521877965i
-0.213219398649278-0.101211986046207i
-0.197095907993568-0.316041197427153i
0.0107071174434452-0.434886375990185i
0.220287367661503-0.350710279789276i
0.325810031972311-0.165473985093601i
0.279618230785518+0.0385898766727313i
0.0452811177449736+0.163593766095415i
-0.12649718144386+0.040022773400378i
-0.115373230204889-0.143739238138621i
0.00121141944269188-0.198276684803413i
0.189494800904508-0.207847498554598i
0.301153625419787-0.068242217052582i
0.223511839892772+0.169811897234617i
-0.00116811872567745+0.297612261480159i
-0.197897976645543+0.201517280727391i
-0.255252391859414-0.0151877330725164i
-0.202941435902922-0.202562174545554i
-0.0100257858619299-0.273758925209973i
0.199890981814993-0.247033215343293i
0.281337755157247-0.0562799376575034i
0.187944523741566+0.111832238636907i
-0.0222220556580133+0.0820402002159709i
-0.155591097791113-0.00626501843826272i
-0.0909950221316654-0.226743535183865i
0.0876899865734533-0.333459153218507i
0.281492067143324-0.268436811818245i
0.321136880660766-0.112916788245334i
0.261477077200723+0.128377314285509i
0.127747720075191+0.209414199507187i
-0.0855514171309404+0.104552447087161i
-0.145953058513963-0.0933279119035182i
-0.091079717224057-0.256705431903402i
0.0868026473203468-0.299592457969827i
0.233594571618731-0.180336295901322i
0.209617567747087+0.0236076232111015i
0.0838214040754437+0.134862703256332i
-0.119794499849624+0.0743891130523644i
-0.229716870053694-0.131702808043987i
-0.143048412349379-0.343266652462737i
0.045765085977024-0.402585323984061i
0.21890523457554-0.334567184293707i
0.303307191097414-0.158532411979788i
0.218634562603856+0.0334929300035111i
0.0526895376787018+0.0643476581626637i
-0.0895345344835788-0.0470360745645268i
-0.113180087330444-0.239810689522964i
0.0423565423051467-0.323290475228994i
0.170709006582008-0.25054399834868i
0.270939544674031-0.0662281968647093i
0.234459177881851+0.117986576060524i
0.0251013229104616+0.173191110967481i
-0.156087807175924+0.0938860579222133i
-0.248642356096633-0.112912117253084i
-0.138852797738938-0.241144767595748i
0.0282754950593605-0.301788154792382i
0.155553871246765-0.189647165178448i
0.167747997568293+0.0297945375003783i
0.0373746532817849+0.0871145493159957i
-0.0996565263363936+0.0752815520314748i
-0.181428604913989-0.124671003943659i
-0.140795482157886-0.298590166474855i
0.077356836590768-0.325858079749617i
0.279192264416844-0.281495212840884i
0.326549321843415-0.0433014173663841i
0.248590657337136+0.131944913205513i
0.037842963767107+0.17983131498209i
-0.0982086103361688+0.0686116263432804i
-0.121490808774209-0.0995550679894252i
0.00552347272170211-0.181099884048281i
0.186856636783028-0.162909037746218i
0.272911290497136+0.0130795340087146i
0.248398738625393+0.166903631340789i
0.0516292223981145+0.266040331371661i
-0.150298509831056+0.174589868753954i
-0.24858508590783-0.0458348394820639i
-0.191411739452604-0.218237043665779i
0.0300275622936399-0.286404767628945i
0.204467030240038-0.17632656822311i
0.169832980207437-0.018802055745612i
0.0490604530435052+0.0506498551859396i
-0.0943357549029074-0.0171786226190337i
-0.218742862290338-0.089491947932474i
-0.131117460225731-0.264554591621355i
0.0378052665703368-0.400728243308435i
0.181893815205298-0.324017745540607i
0.297154988098774-0.189965583752038i
0.238112575338627-0.0500622307851165i
0.0983670957626138-0.0397036373320232i
-0.0649888834011276-0.104276534281639i
-0.0852003240743963-0.207476663126984i
0.123889518588107-0.344214023398574i
0.279954376414178-0.344094752209667i
0.354180879796601-0.141511651838017i
0.33715316326053+0.0339016648603656i
0.183842776295678+0.138072905335701i
-0.00230146689329097+0.139101708057163i
-0.0750630486011348-0.0433290222219306i
0.00818298860728367-0.163346057203947i
0.0842849989688449-0.179824443983583i
0.184496977716942-0.0686532228185477i
0.190710108904632+0.109411146637135i
0.0504674340788011+0.202930722300937i
-0.107188584317535+0.166418979978833i
-0.295550047199559+0.0352683235507374i
-0.273456493811268-0.120517372662053i
-0.0807960298542608-0.20909005768259i
0.0487551298440067-0.200783735020252i
0.0723684552253123-0.114516634659511i
-0.00407771864966651+0.0379205793109476i
-0.100574026991008+0.0588790132333768i
-0.191299182334-0.0365802530511752i
-0.195668371285195-0.183365771380266i
-0.0750063277531363-0.331153660483315i
0.0465785903192598-0.317573697643545i
0.148993567010126-0.190763139395254i
0.210284367495505-0.0755139027267093i
0.0870924063515923+0.0388864197660001i
-0.0229271158277335+0.0138173285051253i
-0.0109695251839579-0.0930287975299601i
-0.0138869044970894-0.196546094825764i
0.138665931475636-0.223278943631683i
0.301419583112601-0.135869008146695i
0.280636698141846-0.04574314258071i
0.259758904919693+0.144405937511007i
0.128060968633006+0.164150101862864i
-0.0269692179166363+0.0614391453793626i
-0.00111305464990683-0.0558089384287485i
0.0653699193594659-0.130904468035891i
0.179288913647657-0.109589606362561i
0.210327491049182-0.0500500139632978i
0.121671240637788+0.134894938137147i
0.010975075636188+0.149484318430727i
-0.133438759621795+0.0508962663318576i
-0.206295305877149-0.0656431428319544i
-0.151752831031662-0.221490795692355i
-0.00198180132988963-0.26440835901873i
0.0889616726674552-0.202023987038852i
0.111781595108067-0.0924704704390628i
0.0480451130930065-0.0441859975170531i
-0.0663380245078386-0.0884801572909219i
-0.117900354697655-0.225122841695032i
-0.0661392684795024-0.360493840759576i
0.127047470195329-0.369750487042686i
0.257336928584588-0.285789198885769i
0.317363378476588-0.146589117255875i
0.292073746818612+0.0161297801850791i
0.123586692967845+0.0935283613017664i
-0.020003873505255+0.0739430571566453i
-0.0369656161521157-0.0249565197017696i
0.0337780664578707-0.122689513754446i
0.0850614525975884-0.0625841917163787i
0.125941300476104+0.0317640032789242i
0.0611402747453807+0.167136018226953i
-0.105829743817843+0.200996155543444i
-0.232762975162543+0.0810625145323105i
-0.310717144411515-0.0334083145527696i
-0.268218194284729-0.196264999808682i
-0.094701045984055-0.250959575828455i
-0.00967255246873083-0.258746753898206i
0.0414771861661929-0.199372596584193i
0.0650556661562244-0.0802113811633755i
-0.103201561229463-0.108139005720543i
-0.132625694857204-0.195962789085471i
-0.00331388009574576-0.271433367395793i
0.146982810592759-0.305854444094856i
0.318323010912392-0.285706753962746i
0.34224230442046-0.114943133516282i
0.320292551038396+0.0979283328284456i
0.220409532434262+0.149105862398545i
0.0340039342209263+0.12321241825777i
-0.0105238116230529+0.0623495062781755i
0.0307530483694726-0.009457309654922i
0.0890585502389356-0.0597649047220854i
0.112871516029713-0.0136186512341575i
0.0791914241491075+0.088124163312378i
-0.00704369460657991+0.151338334643187i
-0.192123459384678+0.105041450351107i
-0.235469378234219-0.108136918466562i
-0.148699733964007-0.26495099010608i
-0.0182830150408703-0.310635263855412i
0.146754972308305-0.278554276879182i
0.151441550053345-0.127806798043919i
0.126412293791647-0.0252534084303241i
0.0580677710773822-0.0405819545266112i
-0.015726947940959-0.125336692777162i
0.038201469214895-0.220442802601833i
0.127816668858787-0.232073538748352i
0.283222460031865-0.178771614100737i
0.285677655275824-0.0537381482793597i
0.162611951837666+0.117038136715369i
0.0834158816871819+0.141384408962486i
-0.0882606156932498+0.0707427561697886i
-0.161511170879046-0.0279883856261449i
-0.0801434011266679-0.182924405518438i
0.0179138225466848-0.228969187909926i
0.112987941526514-0.111072031174085i
0.0827452898015721+0.0566848485374424i
-0.0591169904723147+0.0831126750086987i
-0.169698192006768-0.0071761694453251i
-0.184821914539362-0.104947052899433i
-0.150129586200018-0.236441870045395i
-0.052864068658988-0.295568418874298i
0.067273767725601-0.235231464362206i
0.109084842330184-0.0865922000793221i
0.0874105259359217-0.00288261097920643i
-0.0258325491161517-0.0244022774861447i
-0.107959127862398-0.0841368962745579i
-0.0795639265137434-0.183284475213198i
-0.0159555602790143-0.199880691586613i
0.104016779500466-0.154172412319745i
0.141600151841156-0.0925391203081945i
0.100526046846836+0.0100631226308219i
0.0147151200919373+0.0454474933372516i
-0.0882763590895095-0.00488433227741462i
-0.10579297449194-0.128307891364068i
-0.0614393984728796-0.26771239643489i
0.0703695556842099-0.217308694777331i
0.181771024786714-0.107323946993945i
0.197077028620107-0.033811456267602i
0.137542390465804+0.0316964764385206i
0.0625389647827102+0.0164432567220704i
-0.0165994291641052-0.0451884501643769i
-0.0213674786486412-0.146620905014383i
0.0846809653145769-0.186100173463576i
0.169499298539406-0.089534932836532i
0.263273327716952+0.0301214191741889i
0.178012889331583+0.127476086775443i
-0.0513234804451684+0.161292457620561i
-0.1245683513817+0.0748226347418373i
-0.144533511247888-0.0313298221226783i
-0.0762668514079691-0.11905235873881i
0.0224682656496107-0.13827190786038i
0.053231171756543-0.0438351664239069i
0.00137709558777306+0.00360781924514246i
-0.0933372123077761-0.00542990424427941i
-0.163208663859825-0.0647775338681461i
-0.251445320471334-0.212453582703271i
-0.148779576580213-0.336347955268391i
0.0342182499562826-0.439454402469538i
0.150868893624865-0.399922304204136i
0.189612518867748-0.270275300663574i
0.165358185922675-0.219024008084358i
0.148499217377994-0.158767748165406i
0.0955196808514931-0.185434062838977i
0.133553123170109-0.254179103125631i
0.250548020914996-0.25798731959216i
0.377793396216973-0.167942447104095i
0.396450270682881+0.0260356438945821i
0.265753562981217+0.175678335226151i
0.0942702442453918+0.257638586101523i
-0.079484091307903+0.24192532442951i
-0.145559691812136+0.143539391842395i
-0.114023285255+0.069169444400002i
-0.0671468108521532+0.0190715900390338i
-0.101796728054523+0.0231491136047065i
-0.194531696785496+0.0269217558025632i
-0.272891897584847+0.0076262620813048i
-0.337887892696842-0.0457900330557661i
-0.317695344114758-0.24213013256415i
-0.23508188159913-0.416538550279378i
-0.0719363826380476-0.437800604713489i
0.123898254922281-0.392449447823646i
0.211530360451156-0.307804008593312i
0.209961663475366-0.152644251865872i
0.150045552666145-0.131196848110285i
0.121104141177804-0.168283652875731i
0.194485685051192-0.127089797167148i
0.278581384055001-0.164976384794409i
0.346377321506103-0.039136334721197i
0.357247531157523+0.138305478815243i
0.212681090487578+0.24118601264639i
0.0488341701655293+0.279558143326093i
-0.066778501578081+0.201086405886798i
-0.161552491912909+0.0929219425755904i
-0.117956554654804-0.0217126602805186i
-0.0506884557891621-0.0546752126719314i
-0.036098557611784-0.0521032459732781i
-0.0171491993233417-0.00334473361325317i
-0.0987403472954921-0.0162207967539138i
-0.131347279556641-0.102607326111872i
-0.0975192487809307-0.215745314285618i
-0.0562809780581433-0.330048845731741i
0.0667024748816181-0.296813975886126i
0.176212031036663-0.242945347781315i
0.23575782094796-0.132808313903748i
0.198326838436988-0.00423504723637793i
0.110661202950147-0.012022957765522i
0.0334504641850765-0.0389220457279723i
0.0381818229793129-0.0777639293252333i
0.0187517832319906-0.0951421139269985i
0.0436905450675448-0.0471417334418893i
0.124765192590553-0.00229906340947876i
0.0349106060002313-7.70390197109226e-05i
-0.0390929623034941+0.00927399807620369i
-0.0881181177252127-0.0822121195477938i
-0.111957845762447-0.203402638145289i
-0.0597277261548897-0.213477793562771i
0.0234151042405456-0.25244153531361i
0.117562833549304-0.197606715282849i
0.145745579503936-0.14093663217453i
0.0993723854016108-0.100612523641842i
0.0364300829188486-0.0489080847017891i
0.0217666218862913-0.108737754666489i
0.0913495849453224-0.108774251884998i
0.10431838667656-0.11779786012452i
0.129892287571857-0.0552297941334789i
0.17323102130001+0.0602723912771699i
0.0359737230011386+0.0614189164504241i
-0.0528707552524662+0.0780029554123763i
-0.113653749109615+0.0366519185272004i
-0.129642715937091-0.0603682623977764i
-0.0629274080481139-0.12036807551332i
-0.0101378683571535-0.120497957279086i
0.0377574330051466-0.107522876628526i
0.0292843830227567-0.0691856927408581i
-0.0386958816677902-0.0532775777565827i
-0.133204476453288-0.0866932932540089i
-0.0681878268605954-0.113169044336313i
-0.00699422160198676-0.214049344897196i
0.0447371867422404-0.19805019430758i
0.181483892498927-0.142994840414799i
0.197438325201829-0.101078757338639i
0.147291885768244+0.00549296356391381i
0.065357201964897+0.036301516827576i
0.00393464375671277-0.0116382387653672i
0.0152744639174104-0.0848535772345279i
0.0699201724291306-0.107490718532454i
0.128881607956805-0.0905634939715455i
0.108661970492175+0.0081910043969949i
0.068753822782768+0.0491416995832671i
0.0034718626337645+0.0117598071263984i
-0.0600766071660779-0.0263423776871783i
-0.0617601407468419-0.117722044501368i
-0.00647133924627582-0.164438008120755i
0.0632212467074883-0.159434395481712i
0.0569837667382345-0.157392179616455i
0.0485592690771282-0.088450873802821i
0.00988154736412916-0.0452757264316224i
-0.0222944589131801-0.0906541147270047i
-0.00331157211295246-0.15959952168222i
0.0321555318730667-0.245988509572979i
0.104552602349748-0.219963834935237i
0.11366809128524-0.165236083168372i
0.118238408921986-0.0879744578795914i
0.123239236505027-0.0367859315844095i
0.0770309655099077-0.00486087815469411i
0.0301196176770402+0.00462675877590012i
0.0101352895172618-0.0604673240121143i
0.058408132043441-0.0542013621171501i
0.0571632174307602-0.0254120039208575i
0.0343947976286323+0.0269600540973195i
0.00241523192360286+0.062626672924699i
-0.113362634111575+0.0732924650108199i
-0.183829734277048+0.029637636928343i
-0.201407163107798-0.0516914554519539i
-0.180018565381007-0.135320012689029i
-0.10150841787634-0.20076206756287i
-0.0442720446517548-0.170592288904227i
-0.0317661103540498-0.139073024606586i
-0.0369235408069784-0.138270591887812i
-0.0539704561410252-0.160609584209216i
0.00308692035975107-0.192967624122268i
0.0972795115551605-0.269361525712602i
0.161843245367535-0.279360837459473i
0.24249443497264-0.138385504295098i
0.259358878951228-0.0165813973714265i
0.200702784129741+0.0585995361183818i
0.134185510849532+0.0766614493720849i
0.056810250287713+0.0828054139811313i
0.0376556648766817+0.06083349949362i
0.0386475463503916+0.036194538574083i
0.0227722033816121+0.075433110066106i
0.00611470277915877+0.122139278487235i
-0.0656120777658352+0.128904508324554i
-0.0906726712102513+0.094627594498263i
-0.149993864967326+0.0666078749274095i
-0.210985721190616-0.0674759899504463i
-0.166984893331069-0.159152788766693i
-0.0972767215726745-0.203117942143331i
0.0314459752549088-0.229566412538148i
0.0696229158421978-0.139995817891279i
0.0383340517302478-0.132353464283315i
0.0354175472409844-0.141407068847992i
0.0123644066453166-0.163362613284582i
0.0613624262656335-0.179642596672896i
0.141957458007412-0.132356643931765i
0.166392665799518-0.128147767518522i
0.157542280539695-0.0817430612958422i
0.12824075437785-0.0226766330204756i
0.0317436026552995-0.0058499088194166i
-0.0547339296039519-0.0227625412938734i
-0.0250385691314946-0.0723893783611464i
-0.00475593575486103-0.0952703351212648i
0.0198505082222045-0.0977036730994303i
0.0745356920871174-0.0895364381351731i
0.00504929649968011-0.065727245543141i
-0.0333016355537057-0.0474452162600052i
-0.0287313729889359-0.0688448221950849i
-0.0338931855770351-0.0842154704868035i
0.0368813515039997-0.115389353025022i
0.0655114174139463-0.125123202008967i
0.0855273441879988-0.0742198575355144i
0.0696749663218192-0.0156784975802133i
0.0205755879050899+0.0453889715758869i
-0.00781970030788899+0.0565896888124399i
-0.0637740057848058+0.00696867191966535i
-0.103132759771591-0.0544991915665811i
-0.0749553467469067-0.0792120665586995i
-0.00897909575932832-0.113527315850138i
-0.022459009798666-0.0744570678259816i
-0.0360906721649134-0.0483429133033351i
-0.0170774690636015-0.109487292446114i
-0.0685250513853845-0.116662628954179i
-0.0515455523137412-0.134200682104896i
0.0195149045274549-0.188077362950005i
0.0875515860376107-0.231716906476908i
0.131587873358167-0.137487678672155i
0.114863763184556-0.056468578124438i
0.12234356919353-0.0445504797804848i
0.0859988053407683-0.00490302930119543i
0.0483412404622112-0.0161910764020917i
0.0647997766224483-0.0222837206244341i
0.0831689096716983-0.027366205062049i
0.0802632584270159+0.022578782034053i
0.0472669376140709+0.0379725198486949i
0.00667896121017796+0.0545998474578516i
-0.0544028545401333+0.0457659774314373i
-0.112380693847803-0.015110436498799i
-0.0951929670697364-0.045055718293311i
-0.0248955824869836-0.154271260836234i
-0.0117920447594321-0.132620328051061i
-0.040528817568254-0.0766671601771262i
-0.0223644510710645-0.0905257326488462i
-0.00581725883107351-0.0545506093005893i
-0.0246756333758662-0.108957246774197i
0.0235100942911015-0.145831488802104i
0.0497348926074239-0.142753013636943i
0.0223053534429871-0.146165032004848i
0.079672889577798-0.103950778748099i
0.0664444795820212-0.0697808175142955i
-0.00432484312102225-0.0368505568650044i
-0.00262259162195079-0.0360992759817741i
-0.0254553395700008-0.0720422718472238i
-0.0281933295370111-0.129589207600284i
-0.00320104686177964-0.138403106151424i
0.0271179070942191-0.11479810071443i
0.0490855739832516-0.0862380941793292i
0.0383551823489222-0.0746276014362735i
0.0201534969483588-0.0628911014666688i
0.00325442158823512-0.0595142691692561i
0.0016562908543217-0.110658712146519i
0.0186768110736054-0.111331614558428i
0.0467947560171482-0.0595908460366798i
0.0129149861744606-0.0314596951951941i
0.0132251618533907-0.013778731882917i
0.0164285134952733+0.0175083247727846i
-0.056887082584707-0.0238757538614919i
-0.0530153301900874-0.0798375869485301i
-0.0252057304472232-0.0988124393597124i
-0.0531493401686083-0.0737189077452206i
-0.0448316897465749-0.0867940020679442i
-0.0211087371924701-0.128423578282398i
-0.03665693847756-0.0720396815003698i
-0.00849126531208558-0.101684601655278i
-0.0343379900971914-0.11719383015302i
-0.03051286764131-0.107830613793466i
0.0733486209026084-0.146981830700974i
0.0718891850205594-0.0791743605232878i
0.0439794770127889-0.0700983463968597i
0.0555128806749653-0.0470424438138208i
0.0308941138090593-0.0279939081773438i
-0.00118951216606754-0.0241191522292976i
0.0131509007334093-0.0277554727935596i
0.0128562166528411-0.0603844701893811i
0.00938276686240722-0.0309856188208362i
0.0169891469604574-0.0821063402025717i
0.00515725903910449-0.0602489559649823i
-0.00935691134623355-0.0476810653558533i
-0.0416065884910479-0.0793974004847471i
-0.0573603464461483-0.125199358550281i
-0.00367174237419613-0.153822139276283i
0.0622610254329339-0.107033467712921i
0.0641367149034326-0.100488500235998i
0.0710645103035355-0.0754038542589062i
0.0661730470687407-0.093710905253242i
0.0381809279412553-0.0881361932506531i
0.0340189370610249-0.0925979276524673i
0.0320757644825245-0.119338282951865i
0.0580542734175165-0.0989237229082576i
0.0609943342186657-0.0882091664598528i
0.00901463013190721-0.0728217874073183i
-0.0137659991546583-0.0678047025846901i
-0.0469483879562681-0.0641867872373915i
-0.0557419780093515-0.0748175421739169i
0.0244663991173111-0.0963992332306595i
0.029941229461716-0.135865902929767i
0.0150587132458742-0.148100338491053i
0.0559179940200655-0.148336968465106i
0.0589880348480346-0.113654266222858i
0.00756196739048825-0.0562410644008488i
0.0101443504529604-0.0929042136005014i
0.0192390683425643-0.122706562119789i
-0.00783009403882168-0.0949751011591615i
0.0425046507530861-0.0571612003053023i
0.0342403070688377-0.0724155906683929i
-0.0210592511035804-0.0483185595165613i
-0.0367427566451114-0.0350403910335283i
-0.0266530829651213-0.0938841496685639i
-0.0147269017495139-0.104725125444223i
-0.0273764254478656-0.121043185325313i
-0.0145674613689686-0.0847363400211508i
-0.0241953533123099-0.096839720341198i
0.00688006413292913-0.120944185235663i
0.0439904461161394-0.0681102170810865i
0.0211067086408561-0.0890786927580965i
0.0578003671727841-0.0813652511760707i
0.0949270418403131-0.069893628486442i
0.0699652402987826-0.0742930234356625i
0.02660449774192-0.0384003991599019i
0.0386463736554239-0.0188093527920408i
0.050062868186768-0.00667043959710695i
0.0212576332914272-0.012974376514911i
-0.0174280922429434-0.0469038400205468i
-0.0145900885078732-0.061939856098026i
-0.0229264131664479-0.07738782038224i
-0.0364844857755116-0.0682438849152708i
-0.0209027196683584-0.0768296495714298i
-0.0360286767398816-0.108586135908135i
0.000837680226119459-0.110200637203623i
0.00647500848080349-0.140421036554594i
0.00837764290425517-0.124339225597618i
-0.0110418266171769-0.133273058578777i
0.0243563999228788-0.127387360575342i
0.0860870500463312-0.0926422651063896i
0.0592608315344645-0.105680100933117i
0.104701057210311-0.0992435679470746i
0.108231616671278-0.0666779754944982i
0.0674137264472672-0.0285553732454683i
0.0319829811707615-0.0132861021511291i
0.0235627360063533+0.0201297432612428i
0.0168919346756647+0.0152530843390421i
-0.0376234864911542-0.0282303132100223i
-0.0428248260782797-0.0512428606637765i
-0.00733821111460837-0.0842835574628265i
-0.00622407940348889-0.0758127673771958i
-0.0360241541709982-0.0552676535809084i
-0.033599851698231-0.109307617390385i
-0.0338134414159893-0.115619387986248i
-0.00937119328557705-0.12651229588907i
0.0140101108888135-0.150529971012801i
0.00808887839186221-0.142110838386653i
0.0334454339093245-0.144717192368755i
0.0670972855892306-0.0569767957905234i
0.0620514514480126-0.0577541614914106i
0.0636639581324314-0.0626223556525004i
0.0491309170280515-0.0212316867103138i
0.000488928561949249-0.0867871300150298i
0.0162599197684693-0.0684956376195748i
-0.00411981288038103-0.0695242981807404i
-0.0178590453171442-0.0817324279097946i
-0.00502867688375595-0.0799010926996902i
-0.000363407716173447-0.0711852358030245i
-0.0246038504313575-0.0337694928756893i
-0.0440242243744326-0.0750358228308638i
0.00868293502331957-0.0858275885521715i
-0.0264225143958163-0.12807818126106i
-0.000245820828561952-0.137904737349011i
0.0627857850168412-0.0852055446053343i
0.0260522828515474-0.0611714682120731i
0.0523921663413145-0.0498194275021356i
0.0716675293390028-0.0608762969576592i
0.0351648816294075-0.0582215554687106i
0.0349296438581162-0.0174015963060808i
0.0576837169978507+0.0247958930158702i
0.0431875438902181-0.0413231538827579i
0.0191853005278421-0.0385401913250232i
0.00456051143926253-0.0161614935646671i
-0.0245818855410921-0.0621141262505872i
-0.0282759698881882-0.0254322061164521i
-0.0351974289493165-0.0618930286283288i
-0.0340549166068166-0.117909419241366i
0.00885256039780144-0.0849110567513881i
0.000198291062264595-0.0911790515678989i
-0.0047085122394114-0.136315866212902i
0.0471748518041162-0.111803895896322i
0.0333687054641953-0.10483656169192i
0.0272969616300629-0.145832248986279i
0.0915232729723995-0.121241320920738i
0.0878726120344923-0.103459973777663i
0.0864726853693789-0.0955961331379747i
0.0996544769492866-0.053499446245667i
0.0661379288521643-0.028760225402226i
0.0544924507197033-0.034541818957001i
0.0159490080265187-0.062324290039288i
0.048224265041918-0.0526541063512212i
0.0624943292222457-0.0542142786564784i
-0.00713797349356471-0.0521266716178633i
0.0226752647791795-0.0138560889798104i
-0.0201639818355907-0.0382358357870366i
-0.0652942802714592-0.0260836149725293i
-0.0409666910472923-0.028212616474248i
-0.0617725247996716-0.0762782851447314i
-0.0410418943596753-0.0790085471045193i
-0.0046928708286092-0.089811248117181i
0.0128069911093712-0.0853941675786503i
-0.0344116583722707-0.0788626953386919i
-0.0420255801371575-0.0772759390342985i
-0.0260393175794454-0.0998935484877268i
-0.059418941682501-0.122914484350181i
-0.00125102114402465-0.105830707481922i
0.030816342649595-0.106202614730169i
0.0454136167610525-0.109886186070176i
0.0802516214669185-0.0835804355803944i
0.0442698732091537-0.0481773318052212i
0.0228507954979929-0.0540181107176322i
0.0206738135431516-0.051666698899806i
0.0170148673001791-0.0980747424968411i
0.0416165459217929-0.110804087563863i
0.0582068382856853-0.0496652801451414i
0.0242311568798611-0.0401686627964084i
-0.00350148906810131-0.00412577776600435i
0.0163073151504455-0.0212922006769977i
0.00653923541534158-0.0316353720470573i
-0.0150985161562707-0.056167393059128i
-0.00852725027258549-0.101540842612267i
0.0284144727686091-0.0603637139066296i
0.0345856007289555-0.0602529222500879i
0.00832121367577648-0.0109444160962738i
0.00183438104304496-0.00207328111609099i
-0.053026318435504-0.0788054176112019i
-0.0290593973234508-0.11746392610802i
0.0100501783454818-0.15319352314479i
-0.00499537600082206-0.111037173647827i
0.0454180037507236-0.0639570823450181i
0.054750806251107-0.0369406974597569i
0.00693752201896488-0.0113144064632613i
-0.033893440728157-0.0347583005868551i
-0.0369622427227721-0.0590470103667693i
-0.0344915225690541-0.117540169049032i
-0.0502138224103019-0.126790132602477i
0.000761269436502613-0.0924671811781419i
0.0391529123167792-0.0826218379822701i
-0.012137065153682-0.0554004358686499i
-0.0570227381726247-0.0861864790715016i
-0.0605677615241731-0.106087574012875i
0.00203151414274995-0.110745411915054i
0.0533204293644522-0.155233716078631i
0.0611279976086-0.164495921326496i
0.100581699413005-0.099828291929833i
0.0976499424521375-0.0300293073949886i
0.0388844929501501-0.00248837648506019i
0.0241369884758095+0.0026920190217987i
0.0221335028789044-0.0278140759817114i
0.007838376118385-0.013784524756183i
0.0375671994359659-0.0262659382351032i
-0.000424912492046306-0.0399694579628005i
0.0013132158083263+0.0535398080613152i
-0.00160745617228302+0.0452600228228079i
-0.10285743097778-0.0256183435166317i
-0.110492569937835-0.0196084243922691i
-0.0698914469141206-0.0559515856809939i
-0.0422332844997816-0.126772257283097i
-0.0423796380007754-0.127661359183057i
-0.0145279311747169-0.0770625965839005i
-0.0139816778161784-0.0842105864016601i
-0.0198712372395262-0.0963098483574086i
-0.0360685352017908-0.129000549590937i
-0.0261496767692656-0.185322432998484i
0.0558005281311954-0.162025515336943i
0.0789005826104762-0.148308762732275i
0.103379962961119-0.0844874136442058i
0.0854344731642614+0.0153513652130571i
0.0577817425346977+0.00932112950272405i
0.0127168758693466-0.0250231647698537i
-0.011100446754656-0.0273968938073784i
0.0215886581187225-0.0443739286253869i
0.0313626049007239-0.0646122574725683i
0.0736977128923612-0.0507557763982079i
0.0398593820773068-0.00584098086898675i
-0.0198494168418188+0.0467014873043409i
-0.0577243579401729+0.0240509686851964i
-0.118312001611189-0.0272822839696406i
-0.062462140538126-0.0565061184645489i
-0.000584901293532518-0.0996929507245425i
-0.0113949412576443-0.113266327794192i
0.00210826501287504-0.0357951997606672i
-0.037331971794979+0.0179881937169472i
-0.071607072723018-0.0709714121415935i
-0.0713919971416001-0.107732228313994i
-0.0730176019657373-0.143881680997821i
-0.0115549733370076-0.19164143131909i
0.0592148519536272-0.148521366182352i
0.0523442113003606-0.128520042022951i
0.0393583737449028-0.07225855140324i
-0.0114713834122611-0.0250187835527155i
-0.0728372389545266-0.0287926633026533i
-0.0162219106998696-0.0898447213623978i
-0.0310015609807886-0.145009957474517i
-0.00401183077468146-0.113451202965958i
0.0699332041834684-0.0746207071807453i
0.0349203806079071-0.0562552093040609i
-0.0166069562227919-0.0603388589560027i
-0.0565123587415032-0.0351127628746682i
-0.00858644825552379-0.0552357560409879i
-0.00787129770385913-0.100109606515998i
0.00541607905052195-0.0959282470845117i
0.0466489215239941-0.0872121563192822i
0.0221068011195825-0.0430647800089506i
0.0360726622060875-0.0227651287993118i
-0.00978042877548169-0.0220410912534154i
-0.0530969994394347-0.0578705081457124i
-0.029245510253746-0.126072779858397i
0.0109491088185216-0.0957552685902797i
0.0532428351944714-0.106215683493896i
0.0382471425663155-0.0849173543987886i
-0.0250602185435698+0.00304639532628133i
-0.0438628475267393-0.00794921847843287i
-0.0604621248589733-0.0600559500892138i
-0.101774515185772-0.143120186545739i
-0.0726964772068641-0.180495030952163i
-0.0117988316959906-0.17333093724507i
0.0438646340832388-0.123638781063522i
0.049326594590775-0.0492678950569685i
-0.010428260134227-0.0361413891066143i
-0.0251918555531345-0.0668117869430945i
-0.0161236746043564-0.12039899023744i
-0.0155506960702802-0.118513725585939i
0.0558198067545112-0.113130967261577i
0.0739351807375884-0.128462589862506i
0.0662080296229832-0.0437829347660227i
0.0608037420760186-0.016549648391212i
-0.0159738715329483-0.0181142489472416i
-0.0199823508167446-0.0276965398017257i
-0.0578957800372673-0.110588208719252i
-0.0556069316508363-0.119884372566709i
0.0382148603310822-0.0885898391105259i
0.0269747098009782-0.0161357916735931i
0.0202454744628405-0.00429961881144744i
0.00362134388413609-0.0224589722332684i
-0.0656615105912732-0.0747064648001809i
-0.109331143066628-0.135445127237466i
-0.0545959268116855-0.152617247300484i
0.0345225472440632-0.16090688973117i
0.0612553046243919-0.128595867681848i
0.0583718129494747-0.138038972715263i
0.00389362652854722-0.0241786335356317i
0.00841637595537542+1.84244817093841e-05i
-0.000166271354499331-0.0877480634561264i
-0.0307126851502219-0.116892208937413i
0.0405141470174521-0.143664395304172i
0.0573337099825378-0.0640116364463887i
0.0409479526693289-0.0220528031964378i
-0.00282926977544966-0.0269742503970505i
-0.0760851658742718-0.0588248879871179i
-0.0762209248005656-0.0466549785844518i
-0.0775494567069858-0.0806668917248249i
-0.0671280859268052-0.155389866512291i
0.00468078131654535-0.108639403351378i
0.0515133690686618-0.0810460583682631i
0.0356695577685191-0.0240336338457098i
-0.0269735699713022-0.0377366677246085i
-0.0694710445399932-0.0600309220567207i
-0.0994335562308516-0.0386450437158824i
-0.064164977756821-0.124551384810712i
0.0285660018775998-0.150341187480439i
0.0563670939016515-0.0873886732442235i
0.0745810715406046-0.0518144870812965i
0.0468221873930954-0.0124920957755266i
-0.0206185165778624+0.0234310518982995i
-0.0382090687077549-0.0542458544587353i
-0.0541481434140746-0.127003106133949i
-0.0153590146879353-0.151396600669327i
0.0884240591216149-0.145682249877474i
0.0895247456961011-0.0704475872534405i
0.0516844171633304-0.0458889981149243i
0.0369168956043931-0.00378037043496787i
-0.0356941409143459-0.0137092874446058i
-0.075993981186099-0.101263127028198i
-0.0143554770391293-0.133609200487842i
0.0315113621106328-0.130719740684206i
0.0551146836945501-0.0614745031859114i
0.0586750956304558-0.00483392730597384i
-0.0175027692198476+0.0213718979756584i
-0.069280280529469+0.00956260150596745i
-0.0960768342248076-0.0502294444614037i
-0.0881776868901592-0.137375478593149i
-0.0163996914431467-0.181851877358127i
0.0523296239548938-0.143019668785497i
0.0757567905648756-0.0954559386971873i
0.00982090419101903-0.0219279368650639i
-0.0482687033044915-0.0585555811118576i
-0.0434955941416557-0.103096138936373i
-0.010589698042785-0.129662429367461i
0.0146877834464738-0.206956112073715i
0.08078188537292-0.170927506831013i
0.130530777413595-0.0792381674696242i
0.0856092938547942+0.00229092457170361i
0.0665133399637901+0.0150914749818648i
-0.00205670779342059-0.00347043255585961i
-0.060739930450856-0.0585021151887517i
-0.0284204472685362-0.125472787954522i
0.0253365589587624-0.104038861701872i
0.0751362041584451-0.0668698410794006i
0.0704113482774822+0.00760667682722907i
-0.00111797953711038+0.0447519093257369i
-0.103054243480726+0.0201929346839803i
-0.120131745339251-0.0510572999186438i
-0.0831533562200192-0.142519339138037i
-0.0303131328484658-0.155955150829719i
0.0544593287266755-0.158314453736949i
0.0374702639588268-0.0818367543369392i
-0.0275718556728209+0.00595900982947039i
-0.0278824156405921-0.0227939288783563i
-0.0646027363895285-0.081139075144542i
-0.0655432155523014-0.144394067403278i
0.0263325479018982-0.173085968774489i
0.0750831033901232-0.164413099123274i
0.115861259536576-0.0907891349391211i
0.108615949117665-0.0158571073271657i
-0.00853181205792887-0.0362477940293507i
-0.0670736277345649-0.0369551032491886i
-0.0471705550971228-0.070578407522238i
-0.0296378087655105-0.136228722538141i
0.0135314353853951-0.140850960195557i
0.0751197378462972-0.116767555881772i
0.0746251879581128-0.0586589359198928i
0.0268802902862807-0.00530500895463551i
-0.0406548668098517-0.0313917688879001i
-0.0522546672140847-0.0638725322968801i
-0.0193805542774883-0.0663996572196676i
-0.0366011934122061-0.122890779465617i
0.0478514504360874-0.121607643383614i
0.0887602379726138-0.0434092791534215i
0.0345863372326666-0.0180706564489159i
-0.0012805423431291+0.00981419963233643i
-0.0769769681063476-0.0195599472690897i
-0.0672549323031904-0.113053733618529i
-0.0234382066853237-0.167487269775971i
0.0528082711499441-0.145006831541762i
0.0948433210479501-0.0771282021380565i
0.025863815858453-0.0446152668181912i
-0.0202999734620743-0.0139814898431228i
-0.0695975708935455-0.0304659019488621i
-0.0164646305347704-0.0872663790086671i
0.0144563580562696-0.160443355603201i
0.0150004435145305-0.175519096114483i
0.113324787927219-0.0880695144041778i
0.106761638940813-0.0194595012721757i
0.0392512672226281+0.0477083829950811i
-0.0406231875683821+0.0396077985488071i
-0.0990450844484332-0.025591969720923i
-0.0687505549373408-0.0926124437356759i
0.00825284830299508-0.181187805656035i
0.0813162238324811-0.129185581682132i
0.0708623626986765-0.0352068304666817i
0.00367102610914733-0.00199404544511705i
-0.0702600522985615-0.00362887887287743i
-0.110747025575195-0.0570351943994204i
-0.06666557703745-0.144483705745652i
-0.0280437728301617-0.18941643161935i
0.0486773318372255-0.174452603759835i
0.0822820845908338-0.121330510368444i
0.0572599642870373-0.0308154252411344i
0.0507772300497533+0.00754842927403923i
-0.0489795230554205-0.0290939614224914i
-0.0679298265137342-0.122709613025597i
-0.00580442725853674-0.172422998366466i
0.0783403772754008-0.141970704474345i
0.113233327232605-0.0760845150007967i
0.105282951463256+0.000215574685149982i
0.0364301904669559+0.0351624811142865i
-0.0892584917163051+0.00783461105675736i
-0.0739873940537637-0.0407535880544321i
-0.0818738211963025-0.122930460029192i
-0.0161851469481881-0.163458902454209i
0.0729744952424267-0.12214148553584i
0.0747054732522411-0.040730286942716i
0.1106331283889+0.0252962652029634i
0.0311997300476032+0.00942297319326112i
-0.0968905006949091+0.00884428145038133i
-0.115293375388184-0.0266201823963791i
-0.0359477688404318-0.101267382686749i
0.0372397424065965-0.120489167700092i
0.0443453202594937-0.0834544290508246i
0.0267587632607832+0.0027173972569196i
-0.0308660645248442+0.0362504125580967i
-0.109850253071154-0.0222992175546319i
-0.150399723620088-0.126757682370448i
-0.112637823478078-0.174049010565605i
0.0019161325383319-0.21291319024504i
0.0941309673052823-0.187846971320504i
0.134994811290818-0.0455934346763689i
0.0667677008459261-0.0410155493983075i
-0.0178431194879511-0.0289386018301516i
-0.00284271200003256-0.110317325124421i
-0.00624387409323694-0.187976764492751i
0.0252087809440742-0.141794483361249i
0.112359082651435-0.0918406659623862i
0.163600247699903+0.0395942395791992i
0.101547893781994+0.0337493533835633i
-0.0405094466456695+0.0778482267191885i
-0.0903195396815135+0.074812429522747i
-0.10363152348529-0.0495827752292425i
-0.105838331393314-0.0797500132098881i
-0.00316752232312524-0.0853369602390953i
0.0200787412249173-0.0679148072029943i
-0.00659416475927442+0.0028589762852807i
-0.0304257703723277+0.056480875640149i
-0.128515268156791-0.0384504916362342i
-0.158976818005861-0.124612867504294i
-0.128060637379318-0.169744726284808i
-0.00555734878515012-0.215033619178089i
0.0590138890420686-0.161428608939038i
0.0386482200940826-0.0965118199953477i
0.0613583236895627-0.0661708112239378i
-0.0211779709224407-0.026205305762301i
-0.0616586034724254-0.0522168227397i
-0.0388928356441191-0.114559773716836i
-0.0217024418578859-0.158484835246092i
0.0643464257833791-0.130366959014103i
0.112148543760463-0.0247647319084002i
0.0527724942104951+0.0289719334233856i
-0.0128458104376577+0.036479356093607i
-0.0389419607790818+0.0292632516058182i
-0.0730290529811635-0.0491966707132862i
-0.0137144292289102-0.110569885112445i
0.0689058245657569-0.0671752925980229i
0.077662643216621-0.0359671637585511i
0.0703008092326235+0.030501804256921i
-0.0107881259485926+0.05899869333642i
-0.0950965097311509+0.0680389584670307i
-0.124643563113574+0.02913209432413i
-0.155753050364288-0.110992870675011i
-0.05319483387431-0.118517423362458i
0.0453641929352388-0.092341303299804i
-0.00469563111717226-0.0301699575531389i
-0.031055274464367+0.0249376498597878i
-0.100271554099668-0.00704424275452543i
-0.160566246747486-0.0439352063767606i
-0.134333820933764-0.119987967616989i
-0.0585219079632485-0.201554505628681i
0.0149762752408895-0.22319845404343i
0.0586448962437089-0.144808936938957i
0.0662809246347839-0.0558814207314565i
0.00901054902652767-0.0425454789884213i
-0.0428590404315227-0.097634443504394i
-0.0594160382171732-0.100837251743522i
-0.0262372017002207-0.168757502996847i
0.0865692329299772-0.216606676906426i
0.170597892417401-0.0808393947890595i
0.123755533538176-0.0273769339456738i
0.0982532128431693+0.0190610669091752i
0.0395950623862161+0.0735311843566498i
-0.0981640287394077+0.0107186062797057i
-0.0710562184889157-0.0887084589823657i
0.034601570935908-0.0688833976516139i
0.045155486362075-0.0326689791047443i
0.0681991007774967+0.0203640775165148i
0.00242074936467132+0.121287385911979i
-0.117063032642955+0.0760157947730517i
-0.119018585083169+0.00443754387973261i
-0.153386748160765-0.0742827062999762i
-0.125127885417306-0.127143011584815i
-0.0176838428600638-0.14725846238432i
-0.0169629028095167-0.0824830413088296i
-0.0364339596263039-0.0156612865898728i
-0.0707873706065914-0.0355109156514478i
-0.134071539237866-0.0233038834295566i
-0.14383303625342-0.106098099953904i
-0.0987665997339141-0.192385650440327i
-0.00280024356016896-0.219669686656391i
0.0906682812529434-0.170615001326852i
0.112461741981835-0.0894121528665466i
0.0096156122680317-0.0274819007655385i
-0.1015982803466-0.0128891170779688i
-0.076005697318345-0.0863603180997917i
-0.0390277475110909-0.140472973008294i
0.0400840294579159-0.165686666783591i
0.159086428510014-0.118944480593286i
0.127042408112351-0.0457550991697966i
0.0590579745717923+0.0205975164651216i
0.00976144482245671+0.0910820858303374i
-0.107523041288365+0.0508344425468116i
-0.0768155807187166-0.0561011612584553i
-0.0334174609494517-0.123720402854654i
-0.0480284748628083-0.130565559330815i
0.04285483226983-0.0757286680450908i
0.0349910374985119-0.00660620682984735i
-0.0390805995222401+0.0567436935443105i
-0.118825478731556-0.00132105787233i
-0.141133996319062-0.113152428718596i
-0.0950726762596739-0.171723616769824i
-0.0461545837255905-0.175128221928081i
0.0662625106341186-0.0798428001721833i
0.0960806451251322-0.00252149065564114i
0.0149865351557286+0.0194606062516152i
-0.038735091008052-0.0139855398966065i
-0.104452216464287-0.0643139380749075i
-0.0952287789460032-0.137000183991617i
-0.0196225909491827-0.167705234565044i
0.0399450143283773-0.115546836461516i
0.0646631497534499-0.0438737770397823i
-0.0130564708487088+0.0484850219429173i
-0.0651482792278485+0.0439945751261075i
-0.129699786817279-0.0283875460695902i
-0.164870792224959-0.133344349856929i
-0.0380025648825689-0.185251323313212i
0.0740821473937302-0.177846716713782i
0.115591866757796-0.117195070334798i
0.103928917009144-0.0223686712915988i
0.00777979633119719+0.0184652777527312i
-0.06579306300418+0.0677590862640828i
-0.0801316848031783-0.0458097814774799i
-0.0345803981171916-0.150653052367445i
0.051846372302123-0.109629673040743i
0.105302939993077-0.0387015119266731i
0.110935903878705+0.0511533650151802i
0.0259419553805457+0.109139829442339i
-0.138058661803433+0.0968718916768688i
-0.204535434516318+0.00143217403259559i
-0.183330936931618-0.0664944786271171i
-0.0891072146838479-0.167035858157555i
-0.0244014588479929-0.145742413822033i
-0.0169145080060913-0.0466986560434757i
-0.0212520763164808-0.0505210770802123i
-0.131081101607728-0.0278806413526262i
-0.154056520037368-0.0636368711984626i
-0.170233265002428-0.211894920410124i
-0.061173141855835-0.301726035082139i
0.0902368099895909-0.255154200538824i
0.104343080339613-0.167891067449168i
0.147763153342217-0.0790176679613187i
0.0551777061569211+0.00626413582115286i
-0.012902946213202+0.0116514749919096i
-0.0239818322541244-0.0893428367786733i
-0.0309277306944415-0.133718415491063i
0.0337475800678795-0.114264609925419i
0.121478886242345-0.0729624956457542i
0.138506437533327+0.0176134399423063i
-0.00397504599757286+0.0970442712797155i
-0.0714075711054611+0.0814474378763316i
-0.119148909881447+0.0085067961375825i
-0.136438784343007-0.0920761771822981i
-0.0426999583646289-0.158385565101492i
0.0361130604023971-0.0983154715484339i
0.103527915897532+0.00469057730091588i
0.042368427133958+0.0532465955450633i
-0.0492460761743949+0.00587590248886539i
-0.0918052001714336-0.0107718878765851i
-0.120640952592186-0.0839794852811337i
-0.084978399319316-0.144582587016099i
-0.00152825215047632-0.110675225844217i
0.0884574469035953-0.0898604225839573i
0.0694617060823987+0.00729035244202588i
-0.0719077169689506+0.0354365087295293i
-0.134197688531306+0.00645624468466679i
-0.15650154044046-0.059685911685572i
-0.139315265160305-0.17054114360606i
0.0148458778029325-0.222503562899627i
0.072985172633108-0.180212261085969i
0.0576704423636462-0.070512360383502i
0.0408433207927643-0.0604345082177092i
-0.0439492443608873-0.024059188990054i
-0.0845822233415321-0.0819248407249654i
-0.023984421680378-0.201685094328545i
0.0241150997650269-0.202377140910248i
0.105250524411111-0.206508522311856i
0.160281960626844-0.0632930840334335i
0.127048153610619+0.00860867487947287i
0.0387111304641584+0.0120052323106015i
-0.0866477393384545+0.0237663769882762i
-0.0424346165286211-0.0403762851213382i
-0.00884981894234878-0.0692022953609508i
0.0258504421234321-0.125206785161159i
0.0835224271399489-0.0499187510673557i
0.0448317712548548+0.0418084007427076i
0.0263665115937326+0.0486735681829498i
-0.109767026227745+0.0680262569942601i
-0.173777311328324+0.000163544136038317i
-0.12930303769483-0.11088123090486i
-0.0734257159051513-0.162832896910811i
0.0422212739750602-0.122436400829476i
0.0572474011126099-0.0499717093071761i
-0.00559401567304745-0.0286124428373116i
-0.0968815448283194-0.0150006977278293i
-0.138999721254228-0.0220509794478947i
-0.136117770029263-0.107890893607498i
-0.061177703627948-0.165127844223927i
0.0479075106373402-0.164556915237191i
0.0584767974248767-0.104503932131778i
0.0252788436236426-0.012037483037712i
-0.0265533797833803+0.0168824854252359i
-0.0869088400329202-0.0140493042745247i
-0.0913614510742701-0.080903350845495i
-0.0515918955702605-0.13778618140647i
0.0302241136206203-0.130096199368614i
0.0906139404608619-0.09957688630441i
0.0760655632728797-0.000675943040783445i
0.0563228755501265+0.05543907699643i
-0.0261034010941182-0.00159729052424826i
-0.0929244616415808-0.0449579280222823i
-0.0947542622948786-0.122108956549477i
-0.00147264983689992-0.184499693000852i
0.0704528161310743-0.15778606216537i
0.0369830491707125-0.050224197304048i
0.0370032969277971+0.00310604284610882i
-0.0635767536099101+0.0286195305265105i
-0.104614933990748-0.0365563679383994i
-0.0628636573388718-0.120169262089945i
-0.0304159951829544-0.136752737478302i
0.0768099283916864-0.157783338415775i
0.0790983955888249-0.041735478843223i
0.0737068019956257-0.00805033606838755i
0.0484648727562825+0.015031681372045i
-0.0636498787002135+0.0243980924176607i
-0.0902308910273444-0.0685769715841142i
-0.0562047293884346-0.117442983456224i
0.0244361382294351-0.158125920392821i
0.0973497383151761-0.074902518970592i
0.0786770196127845+0.0039515903725808i
0.0477303079029447+0.0427476087230228i
-0.0332844095294703+0.0378702361015327i
-0.135627482095588-0.0611953920504914i
-0.0865915722799554-0.101077535485786i
-0.024698669197552-0.173585828555552i
0.0617810014610079-0.181957363983848i
0.132941647963575-0.0415438384907927i
0.0900763473455529+0.00270718612514109i
0.0376656429386768+0.0290793460132834i
-0.103355864474777+0.0564465971953708i
-0.120737712040918-0.0454581998384953i
-0.0157934438530158-0.0868319365130009i
0.0491336088694227-0.100807891352629i
0.112153102965066-0.0572515278661436i
0.0370287417945516+0.0639500203685576i
-0.0602996726366498+0.0982847801514602i
-0.115873564408129+0.0841664353160025i
-0.190449684987411-0.00594756374059953i
-0.169522049835577-0.106135130551366i
-0.0660498238152235-0.168264773745699i
0.0170916599897352-0.14828522305817i
0.0450661000019493-0.0481599625410168i
0.00489290026739508-0.00432830710370703i
-0.0928011411408336-0.00667598667697027i
-0.162019051544802-0.0734393984065073i
-0.114998064625704-0.165186850368682i
-0.0134903631214906-0.216524187992712i
0.0967014944153467-0.205238393532404i
0.144485710826657-0.0640104128810344i
0.0827299232327682-0.00521682857668722i
0.0253687732703362-0.0115573187348371i
-0.0699641803735709+0.00682055580201922i
-0.106797742034562-0.0761867919952363i
-0.0189734831154003-0.131826559512554i
0.0652279322912419-0.126556572293216i
0.176328432477836-0.091625134689688i
0.15869855889225+0.0101393849104052i
0.0116848280796693+0.0890325769418902i
-0.0488828557063953+0.0327528939511614i
-0.107468103816306-0.0452496808468567i
-0.0852217085904177-0.146089061914864i
0.0456681960540611-0.148499276766004i
0.120389573943263-0.042003270874694i
0.144222335947986+0.0240348346268583i
0.07815166113645+0.0837884617867594i
-0.0428967025100816+0.0800758942345261i
-0.121012784304865+0.0466028681203823i
-0.117176491016702-0.0541484479836211i
-0.0414821190598728-0.137871412301478i
0.0190913706536723-0.106387073459069i
0.0487310717573303-0.0165468612959805i
0.0079878940478316+0.05961391562669i
-0.125201006682504+0.0714932223688141i
-0.188566836819604-0.00864724339803638i
-0.159880600379786-0.116184405038791i
-0.100977722249366-0.216198520804703i
-0.0235379334115417-0.21566549247854i
0.0277080838457567-0.131466483494053i
0.0619131340672715-0.0750417266426762i
0.0241681507974965-0.0209593609019232i
-0.0590771970036723-0.0618514185086521i
-0.0999549831618338-0.111444151769175i
-0.0698033706210231-0.177754216722811i
0.0729468061264204-0.171462076046154i
0.145201745531722-0.10716328158223i
0.0934450523637111-0.0325750659864219i
0.0870238475187107+0.0743044806565356i
0.00210174118848273+0.0507438760803014i
-0.0976921059990788+0.0166504892689568i
-0.0787935459341926-0.0879941269684294i
-0.0285189386373183-0.17513671762093i
0.0435531675159076-0.110819798084563i
0.0873765660832248-0.0506912475530488i
0.0594257329814238+0.0561569476514565i
-0.0362380711926286+0.109159077084168i
-0.115493480694497-0.0189279743944471i
-0.131901401558144-0.102532705637131i
-0.0749091065431915-0.142387595114999i
0.0585183581894279-0.175741671537796i
0.126722795867538-0.104206752502455i
0.0969461161105793-0.00430150849325778i
0.0550476803123812+0.0636727643290166i
-0.0630711056297934+0.0487045200487822i
-0.136612475288798-0.0255164686738063i
-0.083943562285449-0.124874877976356i
-0.0526890430278347-0.146206067146037i
0.0452510478168242-0.0938660490083851i
0.0916601745575592-0.0289915402255387i
0.0298721142367612+0.0648785094065106i
-0.0618172681595696+0.0645409473676982i
-0.174337002647514-0.0127599130015661i
-0.144880554119857-0.107155665701003i
-0.107613232985056-0.191930915945316i
-0.0255390086950657-0.17569588389042i
0.078671258032822-0.0880823660739523i
0.0522093465158093-0.0263918487237611i
0.00864314968921691+0.0282273351810464i
-0.0523907357997036+0.00535451903383192i
-0.150421319541739-0.119112866510159i
-0.112505505631415-0.150660699143361i
0.0618054900545713-0.15342760663278i
0.0943197179192854-0.135666791965513i
0.08401763381558-0.00974614711920669i
0.0237341875965595+0.0325022937674061i
-0.120507381461703-0.0202012571329723i
-0.165877464465019-0.102758741425112i
-0.123087158720539-0.138867190055499i
0.000483770285577204-0.152987120213106i
0.10276200262736-0.176243231649436i
0.0971220599777091-0.0520844704728i
0.0289189020492707+0.0633054511858397i
-0.0316035137581293+0.0637445229978252i
-0.102034243364441-0.0210687618378797i
-0.0989036715157211-0.124206338548358i
0.00537591054970569-0.140305464097677i
0.0897052922258033-0.168103870930875i
0.119142975456115-0.125861146170687i
0.0813408830752822+0.026804714912928i
0.0157993819966452+0.0645607977587595i
-0.0990982845590107+0.0246780498881876i
-0.128187314390021-0.0204637062739471i
-0.0842799187186575-0.096238007827299i
0.00118538811982741-0.139381734763196i
0.0882091823277826-0.074295673348503i
0.0430811147918465+0.0128700456251533i
-0.0065328113895788+0.0452626095012803i
-0.0792687922476305+0.0586562775150732i
-0.149258631447842-0.00779901655137963i
-0.14004015686225-0.102325744380381i
-0.063247723429704-0.158465519743274i
0.0475763949171391-0.15323703721407i
0.0829855074518837-0.0743855064718866i
0.0173617606698775+0.0684285397273371i
-0.0811478886927199+0.0349312763663529i
-0.135388107545971-0.0776806775060272i
-0.115848492747242-0.101396093669258i
-0.0365875079923004-0.192494787081676i
0.0234595479372934-0.15038623721803i
0.0528107532245595-0.0437568371705809i
0.0736588238225597+0.0120635469609688i
-0.00523923579680666+0.0684438026423043i
-0.0842967466438648+0.0430063159844991i
-0.138207576073234-0.039016641126245i
-0.138526816173956-0.138340397633285i
-0.0203936148098629-0.14515477034931i
0.0558606482584219-0.0547860114279924i
0.055918812919368-0.0140036111078991i
-0.00765032782026413+0.0200807054567403i
-0.0897123923670217-0.0137884011921132i
-0.142453209210019-0.103303622063299i
-0.113652160415583-0.163459860845367i
-0.0579143055000437-0.210721140218206i
0.0260690917522228-0.197183681691985i
0.136603261758289-0.125798891354312i
0.0814856044431595-0.0167239980593592i
0.0238221551056393+0.0165912145221471i
0.0145779784089338-0.0335643268831178i
-0.0333868710388018-0.0840865452730155i
-0.0072320492334234-0.0955252919747976i
0.110315944006355-0.10629004636521i
0.150122460593343-0.0670085255075168i
0.0915184824778763+0.0617195222779579i
0.0413822906436316+0.140768553044273i
-0.100591194987999+0.114759001171912i
-0.165952003359424+0.0255819631991389i
-0.118901025456786-0.0727317593790923i
-0.0917506334203622-0.108432930379961i
-0.015133045034454-0.0985516774683809i
-0.00387328160607493-0.0259044317299148i
-0.0700197478079402+0.0795116020215476i
-0.132446901673052+0.0400582330906284i
-0.163528800548503-0.049043931043277i
-0.146821412889614-0.121370140249356i
-0.0836713485236953-0.188941585798135i
0.0507943314960315-0.187659054986957i
0.0673475163069362-0.121983821637399i
0.0367520010390055-0.030315679961026i
0.0129779953184671+0.0304214980973944i
-0.084948683514306+0.0152558900201135i
-0.100542123493822-0.0604242254816056i
-0.0754779912698915-0.155296916132184i
0.022704066930982-0.146298391464606i
0.0748573830825087-0.0941629703338785i
0.0598966494299167-0.0422256785306768i
0.0291542349521555+0.0387506997912261i
-0.0989748456073595-0.0123966289385751i
-0.151172663790576-0.0662462290727696i
-0.121288745557454-0.118697887930258i
-0.0190842493733427-0.190619907920586i
0.0800643747211298-0.17360636714409i
0.0829635504000023-0.0714934620412738i
0.0606086068582423+0.0323589607636754i
-0.0270342247105593+0.0305688510958188i
-0.0676837113016213-0.0456438771011337i
-0.0328503078455852-0.152146590717903i
0.0264350594566306-0.131304713470632i
0.129622377952343-0.0652921259764347i
0.138636339178661-0.0517633060485952i
0.0750384820799765+0.0785660175454868i
-0.00366265658547352+0.142330058460394i
-0.0967850953527594+0.0981987836815522i
-0.157025184803593-0.0094272864921556i
-0.104754653096673-0.153067282381858i
-0.0208390725654677-0.0780876846495541i
0.0128524146828008-0.0516952343091092i
0.0254336500876711-0.0358897148601853i
-0.0583670296034113+0.0643537566742735i
-0.174846669672894-0.0196637411990274i
-0.198292756695121-0.0846067335489305i
-0.086825608384-0.159182921999551i
0.00858216916288879-0.229815946042162i
0.0210695297501843-0.194393264783997i
0.099378406374371-0.113743782131177i
0.0743425814663649-0.00230843340053524i
-0.0390016632619244+0.0350464250894233i
-0.0675780568157553-0.0110777241431221i
-0.0802475738275213-0.104672353677503i
-0.0110272471273334-0.102962365188509i
0.0482641154441542-0.0871438822739305i
0.067476333983848-0.0165940052310273i
0.0563181490605788+0.0949438992473506i
-0.0639762137860192+0.0585745873977124i
-0.151084649613716+0.0516836157693506i
-0.147001339224616-0.0355314952211232i
-0.108468556656446-0.147767519273795i
-0.0240647131241189-0.157742655670887i
0.0488246304632917-0.171283301413201i
0.0593415298243675-0.0713315207229428i
0.0543125178931661-0.0152587984264763i
-0.0548453538929202-0.0453581928695333i
-0.103698781626926-0.0970443854512986i
-0.00951836515030497-0.161227182896835i
0.0259956090766923-0.150122201624913i
0.0998662221760742-0.147501936396978i
0.152359852009679-0.0339317139764343i
0.10737149679771+0.0412166560620328i
0.0214185523351121+0.0410826483830002i
-0.0753212605995107+0.0282572303454587i
-0.0689895313368869-0.0778504406030246i
0.00133789133492659-0.0803807691100766i
0.0390594069448407-0.0561818103927892i
0.0829205325493244-0.030704637295967i
0.0715571124182607+0.0628934774671981i
-0.0597142359762181+0.0692194511537348i
-0.141403354283908+0.0268004053461124i
-0.154945276404383-0.0250679464453204i
-0.111132715425814-0.127743609692852i
-0.0576906363654686-0.139895658627016i
0.0297331011173908-0.150642428191338i
0.0774072167559336-0.0648061020683078i
-0.0234163881494399-5.22628960419667e-05i
-0.0839168280288668-0.0247681754860336i
-0.106155611564186-0.0379849613752957i
-0.0716007108071895-0.135785084692844i
-0.00426767594405698-0.128933156512147i
0.0437620716373071-0.15195974064847i
0.0579675404068824-0.0768623767257897i
0.0289361172330147+0.0601675013610726i
-0.0693952763787713+0.0684004611531722i
-0.154777045474886+0.0359883282409686i
-0.140534415582292-0.0676276448984556i
-0.0653662008909846-0.129753420319828i
0.0134812489979496-0.138319488488003i
0.0170383380318889-0.0977006783215481i
0.0254983672304744-0.0109287145882405i
-0.0530815490888863+0.0312875271626357i
-0.130712859468765-0.017908890158402i
-0.117381503380529-0.148524492717165i
-0.0887858034185788-0.227987384721619i
-0.00459105799212194-0.19035941755125i
0.0827720915231086-0.147095590976047i
0.119899920188275-0.073296717452092i
0.0968553206269935+0.0138323554015592i
0.0309927658375609+0.0581146482573647i
-0.0847716990942487+0.0153801823213509i
-0.065422512200505-0.0684259926580917i
0.0400320557897284-0.0924344101548833i
0.0875205394299944-0.0986686175403694i
0.114022075681165+0.00133613881357547i
0.0474518094319331+0.116407280227095i
-0.0539449732466913+0.143955144973688i
-0.14690692651822+0.0800138375590183i
-0.163225190320803-0.0525629151986667i
-0.114926029042072-0.116834004589138i
-0.023771118899611-0.153381377787319i
0.0448643414045908-0.100268696342144i
-0.0292754252400532-0.0071063159496792i
-0.0557793489568899+0.00194621403874032i
-0.0966431791227183-0.00353939654967962i
-0.166597440640159-0.0830892837334101i
-0.0495016554061667-0.202046129880388i
0.0251026465678746-0.190303171008576i
0.0791922898086427-0.0939986686717015i
0.148873573908438-0.0437645749555786i
0.0466349632352951+0.0120450893798275i
-0.0319956081283608+0.0703054623835111i
-0.0931489411177902-0.00129296920100826i
-0.105901018789733-0.0741501602929686i
-0.0457914838342178-0.121661371109568i
-0.00528482861668747-0.114114628063351i
0.0426760126182957-0.00680287008401653i
-0.00992051856995692-0.00575395739373607i
-0.067064986643195+0.00098701580316794i
-0.0996483953914289-0.00752170531803714i
-0.129760720019083-0.0939205664019527i
-0.103855057627035-0.174048932684942i
-0.0308382293245705-0.23515884480921i
0.0646860951193485-0.155554368351436i
0.0664216377121655-0.0458415296083344i
0.0171478240518609+0.021272315880018i
-0.0430628385979101-0.00662317422427935i
-0.0586242427015364-0.0778632750025815i
-0.031343678932568-0.11003681144279i
-0.0238506766142119-0.179385753142344i
0.0400270776178145-0.0941619367677691i
0.0832612336378512+0.0482985995089897i
0.0282389289672872+0.0760486226510933i
-0.062591221569952+0.0712588433735052i
-0.140088319358896-0.000990509523216778i
-0.149556246750298-0.0698299675357402i
-0.0869812093651357-0.0807866666034071i
-0.020363728572119-0.109849315031399i
0.0410414666695647-0.047222277089221i
0.0388512658987133+0.030810809725772i
-0.024362467846304+0.0268692575169245i
-0.0763020919534766+0.00207825583721498i
-0.123908150537935-0.0886303416327163i
-0.091200887657267-0.149420861773143i
-0.00277322014750514-0.135907106184536i
0.0355616605973456-0.0919835783211717i
0.053686845225499-0.00619479184433298i
0.0126270928140336+0.052962892905526i
-0.0699501386408352+0.0117419818655812i
-0.0685812584550854-0.0138219968695355i
-0.0744090479765106-0.0935720835641842i
-0.0742000875480807-0.152054154565251i
0.045521162623032-0.108167661809791i
0.0987599008873611-0.0533454635872249i
0.0189885595499132+0.0192478306184279i
-0.0646927741371901+0.00470474726307992i
-0.133256137258201-0.0292056698202056i
-0.139304282983971-0.0761260769355364i
-0.0512530706216609-0.142330814186371i
-0.00707832925167517-0.150366977116371i
0.0175026041142452-0.108925206274376i
0.0581859575207544-0.0466154571071887i
-0.00724533129224429-0.00965399520190603i
-0.0965471875347885-0.0233913311262496i
-0.146077540517124-0.0806250756407406i
-0.0861359470049022-0.185047405825597i
0.0372256828988296-0.188290756951288i
0.0839460500560912-0.133196675057958i
0.106978010206751-0.080253110313314i
0.0969791034059353-0.0123049282541465i
0.0128842808805446-0.0298376571739658i
-0.0632630491060235-0.0177348042996723i
-0.0180392843938024-0.0826803154031518i
0.0463199792262447-0.0986114037550678i
0.0473327472978435-0.0306158690758497i
0.0823087565210799-0.0213040445834937i
0.0423848001241854+0.052153470911547i
-0.0808950586221161+0.0691628031471524i
-0.110306116257784+0.0630659844822256i
-0.123016015466072-0.0260081715769953i
-0.0961543029365586-0.144393320743299i
0.00131030964395249-0.104117253320878i
0.00363125091479005-0.0378972936005212i
-0.0228067920143903-0.00755612154149189i
-0.0237086157014449+0.00500007883738842i
-0.106838518716169+0.0111091319250362i
-0.146764649743384-0.0938897742937334i
-0.0983842495409166-0.170580065934777i
-0.0414817565500984-0.150386775821421i
0.0718026479844282-0.152499728628067i
0.0952863885112179-0.0295861427290707i
0.00700380572760871+0.0219041426803271i
-0.0307418853467801-0.0019267319113715i
-0.0826035686554731-0.00755072509915892i
-0.10283599308831-0.0591220669712133i
-0.0168139785973075-0.114509945850048i
0.0321773953624418-0.118132380152321i
0.0468656952750599-0.0243448103479923i
0.0372704411421283+0.0164389407617084i
-0.0318552656835955+0.0434295577273938i
-0.102827392866726-0.0116923826438721i
-0.13411524245357-0.0892267770186312i
-0.0765527109868146-0.133306065290334i
0.0340104246715591-0.187439221754029i
0.0873943683112202-0.0979654386518415i
0.0844390721026833-0.0171483402884442i
0.0196593586128917-0.00614721506963344i
-0.0491613135205695+0.0286943393006307i
-0.0580716342757454-0.0676875607791371i
-0.0353903705044281-0.153048256864785i
0.00919612628208017-0.129317456961934i
0.0679317896379424-0.102015610189175i
0.0974161978120818-0.00658326316049807i
0.0163637163169478+0.0608687069650607i
-0.0639419956982845+0.0445754333795406i
-0.122495102714967-0.0139641632316616i
-0.133318770805253-0.077345693419185i
-0.0508122939765347-0.151702758496648i
0.00617607018617868-0.127207077140108i
0.0284655982245878-0.0259061570808995i
0.0229933422658541+0.0277167576372172i
-0.0363924666033269+0.0240804572232706i
-0.0813995966483027-0.0561712706620234i
-0.0980028355727487-0.0748833637247908i
-0.0615873061931918-0.1110057066863i
0.0240711283892087-0.157213720509496i
0.0466965626897989-0.111616787612028i
0.0619813504582279-0.040803091953071i
0.0197180856833109+0.0395167549618896i
-0.0601778469058219+0.0242553073447319i
-0.125899419143657+0.00937969111542109i
-0.130161279388943-0.0871185160573692i
-0.027999516282255-0.160867758225917i
0.0262914940536895-0.0729089721527646i
0.0516723268358849-0.04646173158763i
0.00241254019583595+0.0106376585383723i
-0.0692630511794601-0.00207694483297853i
-0.0968493668346083-0.0476073561246252i
-0.136034157746933-0.0580809272808629i
-0.0696319789406027-0.107276966018848i
0.0301460513943502-0.121882446680092i
0.0745773496454111-0.0554421287029315i
0.0534225754940958+0.0239171504576288i
-0.0394318502686798+0.0410863353306692i
-0.0700387319829389+0.0461671107068904i
-0.0645489962634403-0.0158910802484567i
-0.0563040955134439-0.0810327262515026i
0.0108653274246419-0.1171787198944i
0.0367172788491609-0.0862318134338937i
0.0160430483945072-0.0334335828615834i
0.00634120797730029-0.00488456222377842i
-0.0675902076517698-0.0277758073776301i
-0.134525127755668-0.0949264569516691i
-0.063450455032524-0.0811917551923429i
-0.00191706019049552-0.123663947928686i
0.0420921697729572-0.148969098837372i
0.0801593222350554-0.0637030944955689i
0.0366273029614764-0.00814896488252362i
0.0109921540287888+0.0367541896381622i
-0.0245152073588262+0.00475454764111296i
-0.071482836546474-0.0604332408283502i
-0.037742315364233-0.0550908384108705i
0.0279629859757416-0.0964494097377218i
0.078709897458915-0.0318192882750598i
0.08016680785231+0.0618266924953402i
-0.0330213281350614+0.0476999735198768i
-0.105347091326866+0.047813678445003i
-0.0819666747512593-0.0638427422996639i
-0.0891869910446306-0.151071618695873i
-0.0521787708253652-0.118048336474183i
0.0251098607774063-0.10546959873511i
0.0308226816542898-0.0556451732312059i
-0.0165242372615322-0.00340575205109916i
-0.101607036679087+0.0124204112205534i
-0.137122975889935-0.0372486886634895i
-0.138284167228943-0.109277795788309i
-0.0788004030264754-0.147799105457881i
0.0418085091082528-0.153802864473291i
0.0526845490135943-0.0931005691653963i
-0.0103687995898669-0.0220917067145288i
-0.0620330992898219-0.0276705708569489i
-0.0981246975739911-0.0492969561913349i
-0.0773891403745795-0.0686206546000242i
-0.0495363064094274-0.111876306248955i
-0.0276044634614918-0.104233052521542i
0.0748904036753438-0.093736194880791i
0.0865754802976012-0.0347039225442378i
0.0282548742756971+0.0265722674029195i
-0.0299391305581121+0.0508098719247423i
-0.0599870031325284-0.00578111444819671i
-0.0508804995527017-0.101327744498848i
-0.00280819511027109-0.0825243803097889i
0.0743780034253914-0.0277893192856429i
0.0220659201127923+0.029586675082356i
-0.012296331875184+0.0643398908859113i
-0.0491598298879067+0.0623673379879329i
-0.0993303555023105+0.0275621419041418i
-0.103749649477041-0.0437770496946314i
-0.0727130210864246-0.0600182544073026i
-0.0260393616179278-0.0325018876315004i
-0.031871877210973-0.0149943839676687i
-0.00276033891412075+0.0078840316854871i
-0.0648480656717493+0.0169392538776568i
-0.12192044604799+0.0046350776905938i
-0.0882139495336507-0.0745587836284647i
-0.108566091289669-0.112098890493003i
0.00551705341608601-0.135957941305173i
0.125239808030618-0.0985493356090022i
0.0355422772438308+0.00700946724747762i
-0.0140219999332844-0.0336014730099224i
-0.0682149158512623-0.0274011091399326i
-0.101288616718194-0.0670038432541214i
-0.0523074841961401-0.141623168930755i
-0.02835213669912-0.119208846798877i
0.0570907004598665-0.116411301844665i
0.0734679318620244-0.0415474806686033i
-0.00763242260944653-0.00781657667213473i
-0.0573823777339536+0.00251633963397633i
-0.0611479999059699-0.0376399222264287i
-0.0204727294913361-0.116959925325118i
-0.0319907691767616-0.107481773714033i
0.00266545883732803-0.119207010419912i
0.102698891025739-0.0544199865377181i
0.0189340549469001+0.03013663583937i
-0.0651801585076909+0.00517658984047148i
-0.111327581786188+0.00493435912139059i
-0.123702030736219-0.000290322413964358i
-0.0692582801546498-0.068694747295299i
-0.0388382330279413-0.0573761036562525i
0.0145250539020287-0.0380465519685026i
-0.0156146721966238-0.016776698505399i
-0.0374544281365262+0.0295957747796299i
-0.0766899769407348+0.00651937534041003i
-0.142892526871977-0.033695572124125i
-0.113909581586614-0.103988625662707i
-0.060834212671804-0.155190230769357i
-0.0264390349711739-0.149198174799716i
0.0169770225805489-0.0628518834865796i
0.018962671727161-0.00756520109518088i
-0.0249354245361221-0.0152530247648018i
-0.0427744332332129-0.0133963479249884i
-0.0430297957897982-0.0718830147589171i
-0.00540074101128977-0.0642327494249062i
0.0287472400447941-0.0434139059367993i
0.0523486712732359+0.00771899118110246i
0.0440736480749398+0.0721285140176076i
-0.0422632042088252+0.0435417718269833i
-0.0804779502742181+0.0282184664715171i
-0.0781230686994614+0.0063719149062243i
-0.0951418860714922-0.0446843470674368i
-0.00952872249223316-0.112811966349655i
0.0315845981566325-0.0719198966866227i
0.00706615523410447+0.0200266778656501i
-0.0249106768549611+0.00203410041743048i
-0.109008536257586-0.0112320173195888i
-0.0983367328049598-0.0291487034424747i
-0.0661077118232991-0.119546108597653i
-0.00948417564219514-0.131533944494129i
0.0322387623924316-0.0703471293383213i
0.0369039187482833-0.0318234781409132i
0.0282782071114128+0.00154006426232693i
-0.0455584316730122+0.0134104660486522i
-0.0667914002799567+0.00779590781211919i
-0.0595083638843853-0.0405136324737156i
-0.0594033539577267-0.091172917725471i
-0.0126696922611205-0.0687841154813218i
0.0668343945201565-0.0216087778483826i
0.0196287742627413+0.0127540996847754i
-0.0533531396068734+0.00288328881157552i
-0.0682685557325225-0.0317829291919852i
-0.111837081273875-0.0701558028868021i
-0.0679494221342362-0.139588405165606i
-0.0208427715620815-0.132604763428698i
0.0248812863053818-0.0677602444655606i
0.0659355458811379-0.0613631985866912i
-0.00170623182468337-0.0123432474920287i
-0.0177428929682474+0.0115798535480616i
-0.0159646855768366-0.0455396196193852i
-0.0598098926243099-0.0678937596276975i
-0.0314900489835565-0.0539548793697788i
0.0381741380285241-0.0520236892394766i
0.0221295083282157-0.010281648050913i
-0.0169515293045216+0.0345077299701177i
-0.0149578333091993+0.032517547087766i
-0.0903675291001753+0.0018885107303751i
-0.130568618845534-0.0269872268920031i
-0.0995912444623068-0.0401950263384825i
-0.0737123031495708-0.0657848738225252i
-0.0201196881463631-0.0373811977319931i
0.00560176109539089+0.00569575346054361i
-0.0599237409882267+0.0630900799920383i
-0.0893255821810945+0.0253049407446271i
-0.0855303035917659-0.0351067525566504i
-0.0725847286338035-0.0733370810443041i
0.0028330799671415-0.101452305699085i
-0.0150344126165068-0.0182500431633081i
0.00741474553602991-0.0416616846821362i
0.0184932837846146-0.0187073861795991i
-0.067929488249325+0.0202225499563378i
-0.080826682222777-0.0647867169504025i
-0.0900646798769371-0.0745378763472036i
-0.0576804595201339-0.0822473902431114i
0.00789437394977685-0.103914827038899i
0.0222628517447142-0.0698938199089619i
-0.00656032405246752+0.00685077682989589i
-0.0326686316756637-0.0117902900849679i
-0.0523023534821662-0.0365380786200051i
-0.0783689960434766-0.0485279326723055i
-0.0450947053535377-0.114077517462736i
0.00800479472949881-0.112964844700101i
0.0475442842475735-0.0735615067605306i
0.0438920329928618-0.0144549018025166i
0.00709767226702826-0.00324060291686202i
-0.00589580421925904+0.00227510170579396i
-0.0139807008790641+0.00589100301422326i
-0.0160349231770393-0.0416209021732161i
-0.0190109187955971-0.0591219857271862i
0.00972003802587902-0.0451269067527376i
0.0227646820990452-0.0236137349354513i
-0.022344776862681+0.0433958617648894i
-0.0817643728817283+0.0444236481036072i
-0.116489253373015+0.00496121185313733i
-0.103291081784048-0.0208011755585317i
-0.0917084107322742-0.103751618256406i
-0.0480136411739457-0.10443431674534i
-0.0107262573002192-0.0490900780321765i
-0.0503191579253143-0.0464131889927227i
-0.0690048866657978-0.034903235951837i
-0.0831962308210043-0.0194497651208273i
-0.135977214392565-0.0741347389999199i
-0.0594995701101729-0.118665171287429i
0.0137436299636914-0.125221117277507i
-0.0157391781560373-0.102723032352673i
0.0239345302159499-0.0659281281428873i
0.00676255381933005-0.0166968679796762i
0.00736311337120049+0.0194913233982079i
-0.0187858786702508-0.0361890536766125i
-0.0850100425160003-0.0714180481539963i
0.00925777045358962-0.0700853007918382i
0.0221337760585455-0.0463130873094765i
0.0307490084882001-0.0191344888874702i
0.041060758807571+0.0363249898530843i
-0.0512019921016737+0.102809672019427i
-0.0421385031018577+0.0231115591967478i
-0.0713299130591362-0.0408410546952603i
-0.108011260119503-0.0421419833745448i
-0.0196091677338951-0.0708507052671193i
-0.014491348770186-0.0234273696376358i
-0.0352439611550074-0.0128627864727369i
-0.0147315993696199-0.00294339313070721i
-0.0693491779617253+0.0326639225521094i
-0.0890890351973894-0.063696025938733i
-0.0648611074348473-0.0922121339751892i
-0.00843865256677365-0.0900427291964244i
0.0649355609916956-0.104748136278323i
0.0248091307655174-0.0294251793238487i
-0.00946104238939693-0.00959611802461225i
-0.0256278773187552-0.0042731878628223i
-0.0732350321227672-0.0192825216545501i
-0.0485351103029091-0.0639577875183231i
-0.00251993105473835-0.0685328160326433i
-0.00117792141021057-0.0681409960426462i
-8.84197448011721e-05-0.0237118651427137i
-0.0109275963257234-0.00789828379497199i
-0.0527587083728454-0.0139396487636923i
-0.0691135340041443-0.0247999494722816i
-0.0566774965119348-0.0807509472239687i
-0.00465027398744741-0.0882352191027576i
0.0112752324162284-0.116652661404192i
-0.0262557499203121-0.0785612766947173i
-0.0237686620042806-0.0182550629446789i
-0.0121101631984681-0.027138280736598i
-0.0332899670510362-0.0134496082264634i
-0.040913202687522-0.0519182381625163i
0.0108476602704303-0.0672868442331088i
0.022927636555011-0.0798742229623361i
0.0235289537217844-0.0406492314625588i
0.0258987526048579+0.0110738794147607i
-0.0406681519468647+0.0212808782743893i
-0.048429858382512+0.0169799849543432i
-0.0691081622123588-0.0225321501337011i
-0.0925745545514874-0.0105149933782067i
-0.0517946407411003-0.0580065807366612i
-0.0508811562476533-0.0544976404083149i
-0.0445808763243654-0.0304330590291836i
-0.047913795021949-0.010174400286411i
-0.0778233924982756-0.00507614925640846i
-0.087203859586707-0.0921485338630989i
-0.0763462157104021-0.0954950414422932i
-0.0486702219580752-0.096072337880108i
0.0246155959861555-0.114376579956437i
0.0299950220026899-0.0854796737809304i
-0.0153577379610385-0.0425579832177093i
0.0162973850462756-0.032679760263718i
0.00455341674809735-0.00188551953564417i
-0.051010222304163-0.0200226382574477i
-0.014954699787607-0.060148816018785i
0.00539077112946681-0.046735457194622i
0.000128998590746708-0.0456994077669688i
0.0318813592385673+0.00140145625573114i
-0.0308342303768541+0.0145698368928016i
-0.0876125587214877+0.0327102635631196i
-0.0689959956934638+0.0056269247971644i
-0.0370760029778722-0.056299941838657i
-0.0732901384622005-0.0614832145544493i
-0.0628759962883216-0.110671320184563i
-0.000189075503412599-0.0576252098062769i
-0.00631848184349844-0.0416441588688508i
0.00204610774462851-0.0587265437148457i
-0.035226110976974-0.0253753581412076i
-0.0392051992498596-0.0831872841547655i
0.0208790069330404-0.0758982275068509i
0.0165015157032426-0.0797138112150084i
-0.00320790818496433-0.0391773587705123i
0.00821381957034034+0.0461369360855044i
0.0264209204818562+0.0207105296283318i
-0.0241169966857674+0.0164077537612727i
-0.0923385136092024+0.00117982527408653i
-0.0476681453863936-0.0428710240906499i
-0.0470690002684555-0.0286420853713665i
-0.0529587362320715-0.0345184759140956i
-0.0215407859133628-0.027241200437212i
-0.0535630593103443+0.0217966546878636i
-0.0676716068918694-0.0234185485232087i
-0.0902558951210096-0.0586402775745927i
-0.105125459800325-0.0952996646588732i
-0.0546788209153575-0.125106132579425i
-0.0200590822478356-0.0800993056424953i
-0.0170561850207944-0.112552823148465i
0.000729862376546229-0.0745416354095863i
0.00893795235757875-0.0159711638148081i
-0.0318054633975825-0.0626599026262424i
-0.0303132558888558-0.0675344271668043i
0.0014905236531973-0.0575094404828448i
0.00177709222562676-0.0564001233978813i
0.0580673634557582-0.0271300473554682i
0.0660826830654058+0.0050839703262969i
0.00274136602244315+0.0329613195829085i
-0.0097334875765193+0.0500702715177129i
-0.0585112830761138+0.0249206645106987i
-0.0880949971511136+0.00289923605997424i
-0.0379020588904797-0.0158829656939462i
-0.0428519351347648-0.00882448814638927i
-0.0362368685776731-0.00477274007502522i
-0.0514248185472932-0.00561515875463167i
-0.103962243824977-0.0112586540803085i
-0.0937928129439253-0.0471533767428477i
-0.0738135215582793-0.0418291614614494i
-0.0848108512128905-0.0449849338451027i
-0.051529560956223-0.086160287595002i
0.00876818187946466-0.0854558306825465i
-0.00344896252715807-0.0331189347000435i
0.000807840745566485-0.0788820706863576i
-0.01380220487849-0.111558425366377i
-0.012595332082463-0.0848379181046168i
0.0138532393818113-0.0840606036165202i
0.0300118652247717-0.0562232006172046i
0.0521873071811884-0.0392329542237692i
0.0279204942120261-0.00224180363145821i
0.0327511470731064+0.00114187622716928i
-0.0323364442322991+0.0311721662249525i
-0.0232556986682916+0.0541164004412952i
0.00852500666860629-0.00907662490590343i
-0.0239745243255808-0.0146769226353781i
0.0244276991976841-0.0335700790565066i
-0.0141610706148428+0.000105045651667269i
-0.0241382222939309+0.0568919005829967i
-0.0596959296619428+0.0164364731356634i
-0.118572699706295+0.0120655720244562i
-0.0680549288277417-0.0178734359861803i
-0.0485391814676932-0.051826107575438i
-0.0573490784058705-0.0338116395778192i
-0.0219059158828688-0.0289412842424087i
-0.0197406008295061-0.0052421307127216i
-0.0641064452404853-0.0181632833804569i
-0.055688009255642-0.0203178374282681i
-0.0521236145284448-0.0484579926314915i
-0.0513315146939565-0.0752496982991461i
-0.0349489389077206-0.0411784603114348i
-0.0336035994936196-0.0840714515630115i
-0.0267732652972428-0.0586820958664868i
-0.00615900156503197-0.0375515853563743i
-0.026837054960969-0.0166935329809741i
-0.0442110204346767-0.00337478004861787i
-0.0560397951187164-0.0630989454468974i
-0.0736142446789263-0.0195256684981936i
-0.0295426829879652-0.0380001196491156i
-0.0458907466280812-0.0330145644115711i
-0.068047942490419+0.025139409847462i
-0.029701386239503-0.02081287029963i
-0.0682548000788688-0.0146277347669909i
-0.0890428724198152-0.0402818665657442i
-0.0227845336246045-0.0643776700097858i
-0.00329557104005655-0.0112644530418642i
-0.0050000761488724+0.00963604502877302i
0.0242221355196743-0.0107424952611846i
-0.0122531883966057-0.0251063027478946i
-0.0532323205540247+0.0389259955402533i
-0.0164113457287579+0.00692230285918191i
-0.00181119804513405-0.0272943346359491i
-0.0206625246212129+0.00942886443617884i
-0.00269530712812943-0.00679400479323743i
-0.0173797694082399+0.00982151209468132i
-0.044126517706978+0.0246710225242628i
-0.0170996380854981+0.00311622756468922i
-0.069831529427538-0.0175997660432408i
-0.088230350364004-0.0415516777886283i
-0.0626021799989177+0.00311600021363146i
-0.0576711335324648-0.00673730543900861i
-0.0467881688584857-0.0729600898775772i
-0.0660770918952816-0.00457811278330641i
-0.0303245274696596-0.0141663972950561i
-0.0430588623147354-0.0693362846586391i
-0.0529113345313754-0.0604683639454i
-0.0546155661849894-0.0728575023771259i
-0.0168780607423018-0.0600355822337226i
0.0389483041875832-0.0440679000153854i
0.00216864193485113-0.0619893261287116i
0.0182430096980368-0.0438584291743942i
0.00728811929490774-0.00957023953662449i
-0.01257126622862-0.0161347269100286i
-0.00993100366293608-0.0189900944768129i
-0.0188785408993067+0.0100379887768067i
-0.0157103702725892-0.00589383994514258i
-0.0371968251841024-0.00700045709194809i
-0.0497026192352523+0.0227723474525511i
-0.0684162953740658+0.0112023207793203i
-0.0730604215706778+0.0555876672172935i
-0.0573367773133915+0.00663934868645016i
-0.0526145598248349-0.0461277977841958i
-0.0580546572610158-0.00639793679977967i
-0.0793319233198125-0.015444588198298i
-0.0744860324486758+0.00598176507701823i
-0.054691560803887-0.00904983701129682i
0.00229165041545792-0.0363087523269913i
-0.00667391277076206-0.0391681079947109i
-0.0285596978354994-0.0598720813408068i
0.0175052459851311-0.053016110091348i
-0.0431976981513503-0.0162364166295272i
-0.0545997182696072-0.00110135230329398i
-0.0507212353609928-0.0341089177925474i
-0.0830347994646406+0.0153119792035275i
-0.0536688108311311-0.00930549786238774i
-0.0369514348678428-0.0308414709593342i
-0.060460691623949+0.0154928841169447i
-0.0783786898593821-0.0263834500837536i
-0.0126977012667505+0.00789786901188382i
-0.0129918042222784-0.0193863559248484i
-0.0515931735281454-0.0132470888916098i
-0.0578108335778098+0.0378571599944973i
-0.0472991434549122-0.0421641747484294i
-0.0176214009846203-0.0529587946845346i
-0.0658140437601435-0.0319816198164051i
-0.0317411290149411-0.0320875947102011i
-0.0104048235581825-0.0296142906458769i
-0.0308251266788402-0.0280036489841817i
-0.0166562332962728-0.0163575129544218i
-0.0442217453392203-0.0436967948649881i
0.00298041604650288-0.0584667800470226i
-0.00385087665723724-0.0124158432306623i
0.00456310123714519+0.0145118685337172i
0.00953613789626122+0.00393149784551502i
-0.0442418279637446+0.0084188574253116i
-0.0482659009119177-0.00715982946898754i
-0.0562086328014634+0.00163869083886853i
-0.0514446612422202-0.000991674242951054i
-0.0609834511941242-0.0166145401606259i
-0.0800294625719166-0.0254814431964237i
-0.0893548848977938-0.044679652429276i
-0.103210585006595-0.0342183106407233i
-0.0822153005439027-0.0424814026400162i
-0.0539424872746198+0.00349580850396378i
-0.0855008147734754-0.031694508223005i
-0.0792289362935679-0.0838115492526878i
-0.0838962427880024-0.0247095335810643i
-0.0664310285663353-0.0609966455303059i
-0.0433285282953844-0.0595581090753779i
-0.0450672210095661-0.0622933241963844i
-0.031774652500515-0.113884026268842i
-0.0229905029141069-0.0484523455762864i
-0.00811545184396379-0.0300231779475571i
-0.0049198615839418-0.0607645518551163i
0.0235949372280949-0.0602263899248235i
-0.00206074039424143-0.0107245492140709i
-0.0103868326562866+0.0383211573442905i
0.00608997932318585+0.033344998797979i
-0.0203460493391446+0.0509910358245619i
-0.05406533196521+0.0261305220792641i
-0.052635974551846+0.0287555629501557i
-0.0382845677921134+0.0404517342962904i
-0.0464693137543837+0.0132653716910995i
-0.0542399992050827+0.0332794227564874i
-0.0986016475579774+0.0355419106706882i
-0.130677941920035+0.0249063522620717i
-0.0897790529771654+0.00456268039730858i
-0.0410260185916717-0.0293962216625177i
-0.0611536549554504-0.0109263784484501i
-0.0881778310091286-0.0607211063773891i
-0.0378456812958739-0.0866137281552147i
-0.0216993864060976-0.037993984893813i
-0.0920718090113948-0.0816924288023055i
-0.0580055018525923-0.0768982804591806i
0.00295569146096932-0.0835092603168966i
-0.0408238257737883-0.0575504745143449i
-0.0202891263292522-0.0309741991874202i
0.0175051882178409-0.0663612237678023i
0.0129086093443503-0.0382169143193867i
-0.001169471015447-0.052331042755076i
-0.00511142097484205-0.030368867926944i
-0.00583522565480173+0.0364422664946539i
-0.0166315407462833+0.0258711597207011i
-0.0369515355948472-0.0201661335975627i
-0.0878471900366358-0.0216655201971128i
-0.0452912586577725-0.0464705077726105i
-0.0601452070756779-0.0216052138139725i
-0.086345398915675-0.0409324994495731i
-0.035991065301193-0.0479868365616342i
-0.028721173215272+0.0102087281454644i
-0.0181281728238715-0.0384729868155999i
-0.04983550703899-0.0134381789232351i
-0.0275120583727613-0.0139778232470691i
-0.0303170163162835-0.072153413847988i
-0.0648696210645833-0.0727908126933932i
-0.0311362290370173-0.0308342113351185i
-0.0525082057948734-0.00899175718750894i
-0.0605065862267011-0.02312047079597i
-0.0620637929327129-0.00578968504360642i
-0.0936321184407628-0.0231655524661827i
-0.0803414884340081-0.0530681347518483i
-0.0673394073967045-0.0723456754792809i
-0.0687006085463271-0.0832270072161531i
-0.0384245428996758-0.0115862306466392i
-0.0334750729743531-0.00978696527859235i
-0.0632829585068242-0.0500193761183443i
-0.0833327736342596-0.026925318086309i
-0.097633578727648-0.0360910176692267i
-0.0538235590100478-0.0437149165696087i
-0.0193534661300854-0.025430432036959i
-0.0240832247038345-0.0204298004524878i
-0.012772197644167-0.0321826219848349i
-0.0349959961607002+0.00684194744132754i
-0.0377497385425774-0.00781672151650811i
-0.0304417172581173-0.0306993063145968i
-0.0352924161319339+0.00255975589696923i
-0.0183584691796689-0.0242638901718752i
-0.032894517300022+0.00755615408467101i
-0.0261244996116534+0.0284985224118225i
-0.0439717210044585-0.00636144094907552i
-0.0605044051829586+0.0094325910814484i
-0.0356013778768669-0.00840470167627143i
-0.0750635438595405-0.0115640950059053i
-0.0292268307814815+0.00889193361122706i
-0.0063212736994293-0.0230812972542561i
-0.0180199605860517-0.0267423877461213i
-0.0332424084609887-0.000713615267860159i
-0.108668063681033+0.0122364013344058i
-0.0752212945621813-0.0377933825406474i
-0.0680574166155355-0.0823508509054376i
-0.0222324760922533-0.0497170393946446i
-0.0182420019440663-0.0677755524564993i
-0.0499058180393795-0.0454928612431898i
-0.00544893881589371-0.0235921644547968i
-0.0362713256381522-0.0558328880462675i
-0.0330374927292254-0.0470771305842237i
-0.0464779255310837-0.0441117778523073i
-0.0192300326527442-0.0910485416127182i
0.0336287640704403-0.116760318382708i
0.0571352471534626-0.0323603872228294i
0.0485172695352632+0.0092525704195594i
-0.00661093597054902-0.00629218244119268i
0.0162317064415931+0.00614214950759506i
-0.0192338998328846+0.0440030205007972i
-0.0479041813384522+0.0294039946219795i
-0.0173552747954981-0.00108557848366626i
-0.0586995913917989-0.00232620296659777i
-0.0815880492691512+0.0139975442422515i
-0.0902998566779485+0.0392295844867344i
-0.110724172336053+0.0262458569956212i
-0.0884695794031254+0.0190410257618577i
-0.112600621301594-0.036449427010685i
-0.116929434846046-0.0763980642995503i
-0.0505220221096857-0.09171419943411i
-0.0382964928335167-0.0853962834285152i
-0.0441428276093855-0.0660883691017357i
-0.0504306585617939-0.0411544409278558i
-0.0626824966915691+0.00647068797409704i
-0.0374787104601443-0.043337678543058i
-0.0404442847751305-0.0446472200037842i
-0.0446920122861671-0.0305651617467927i
0.00505820254918358-0.0395063180775791i
-0.00710440470962175+0.0395728414130151i
-0.00282363552651653+0.0565866031663622i
-0.016396289321307+0.0287831531054187i
-0.0928203911419141+0.0262247330787232i
-0.0722790111841078-0.00664522100178911i
-0.058247249040154-0.0252733815593155i
-0.0628998716120589-0.00970418868992736i
-0.055808936004491+0.0136976401670101i
-0.0378092800896991+0.0241472309143984i
-0.0515114403603013+0.00303396784369164i
-0.10708014078263-0.0122972256574524i
-0.048446665581391-0.0513088803833161i
-0.0438718888953354-0.0616461588227883i
-0.0399956622101876-0.0624124967572907i
0.0481245791030757-0.0681770716202005i
0.0281325658463742-0.0371572169643204i
0.0195449809574713-0.0198333097721435i
0.00790584987125391+0.00494965496988417i
-0.0389299427622062+0.000659537444023638i
-0.0349010830624977-0.0313175063433827i
-0.00908846913262865-0.0300412340207921i
0.0189938110916998+0.00649501308883309i
-0.0087805505888033+0.0220945936893792i
-0.0472882742142404+0.0414246004875758i
-0.0644707548193047+0.0168686163957455i
-0.114791484968181-0.0379346853140663i
-0.0925779046869534-0.0422584221835409i
-0.0136778289278076-0.0853966532285029i
-0.0233319244785358-0.0774640555524868i
-0.0199580795228028-0.0180259629011977i
-0.00804095595392036-0.0243812405945143i
-0.0350899054402964-0.0198759358791211i
-0.0285256896104659-0.011636209182862i
-0.0499739271989658-0.0236145964002694i
-0.0524573764389704-0.0516121243856728i
-0.00346150545113865-0.0789152154107095i
-0.0350205672763959-0.0516281723302252i
-0.0234150376188646-0.00382040006743496i
-0.0183298267999385+0.0258243361915334i
-0.0991022500520309-0.0115917343965127i
-0.0855127572237768-0.0590337404393875i
-0.0782596083101384-0.0598730495085566i
-0.0569380499980491-0.0571624678971309i
-0.0359018604481017-0.0143436849771051i
-0.0126912314982419-0.00712401929398189i
0.000350954513507775+0.00191232039505779i
-0.0245425404887444+0.0288228008019493i
-0.0186876884013726-0.00103651563338083i
-0.0671750146748028-0.0105220057532519i
-0.0422164618124058-0.0453467168943804i
-0.0366911293892227-0.0190676844635558i
-0.0492797405406892+0.00261525827690295i
-0.0282079646886297+0.0138349140271513i
-0.0329099697989804+0.0918440885796763i
-0.0515446482305644+0.0391825745898145i
-0.108412253360676+0.0114072480143703i
-0.035849013347293+0.0265342271798517i
-0.0343806806453275-0.0114290977928562i
-0.0587679259736687-0.022786556467594i
-0.0155689568107664-0.000548370090929912i
-0.0683234715717123+0.0111678629689675i
-0.0450645040805223-0.0337199874667336i
-0.0558299766695205-0.0473400309805351i
-0.0888910564742686-0.0572599903517073i
0.0159717182714132-0.0600819361484583i
0.0381591871909439-0.0526566941039516i
0.0319901638812239-0.0281420565021822i
0.0144678969460064+0.0243289028679112i
-0.0619814216052919+0.0240970739878188i
-0.0664646834452116+0.0141047370932355i
-0.0700133578594847-0.024871372358923i
-0.0471430531247891-0.04522057835294i
-0.0308917069761166-0.0395042802743558i
0.00859520982070941-0.0517745269843174i
0.012284492654502-0.00715996392779924i
-0.0701462950253468+0.0284451404985199i
-0.053037984128767+0.0108598902644895i
-0.0454321122236892-0.0372324351774827i
-0.0680305158560502-0.0495751493936804i
-0.031911842638759-0.0677021092468273i
-0.0146636675024074-0.0572367924015802i
0.00638912124383278-0.018648809709697i
-0.0352389066834373+0.00179080697129432i
-0.0549468374052172+0.0471196584636431i
-0.0489313012748103+0.0357989978934099i
-0.0753833083374298+0.0267451612374467i
-0.0426007815464223-0.0202068594932365i
-0.0332305092118982-0.0131383831965753i
0.0206086964944862+0.0140214566504398i
-0.0570387159458335+0.0204651180565891i
-0.111963093016986+0.0295516904727021i
-0.0784463154415295-0.0233974128330194i
-0.115865109538136-0.0390032718313982i
-0.0735738108899975-0.0441158467262792i
-0.0500562706497544-0.0557732536754974i
-0.00944805680515009-0.046970096200499i
0.000485886745515513-0.000337342778360776i
0.00987882761784016-0.00992602074356785i
-0.0111847115963777+0.00172403998934803i
-0.0639752134263551+0.031606502911018i
-0.0519498775612082-0.0313090397777456i
-0.012091866798006-0.0191515679684578i
0.0202740634773762+0.0293910608926798i
0.000199500763684912+0.0130247053879633i
0.000836435975573559+0.0504452297064823i
-0.0358483599108514+0.0858617374208135i
-0.0937203523029036+0.0245378904597717i
-0.12692929955233-0.0178375490130032i
-0.0629905597064579-0.0169484932487639i
-0.0305390271420885-0.0275539248606265i
-0.0752855172888229+0.00353470530597288i
-0.0338656625800453+0.000596516409425523i
-0.043047736044089+0.00422112272217843i
-0.0623532222009638-0.00521746595269481i
-0.035747785803291-0.0361805388121989i
-0.0390673533824719-0.0734495837760371i
-0.0229755637178891-0.0965400185249289i
0.0285976495459072-0.00458220155936754i
0.00949076104214642-0.0266874631841563i
-0.0168201701629791-0.0459312431380623i
-0.0194281053832989+0.0223778937834186i
-0.0391691497529874+0.0152434974264313i
-0.00791855089987651-0.0607834014509349i
-0.0108595353327833-0.0610613452923535i
-0.00810205712418838+0.0173713357240089i
0.0195128330919283+0.0188684398213414i
-0.0156795008895116+0.0478102390307308i
-0.037839149855185+0.0585348661044016i
-0.0627829140917373+0.00643426737358697i
-0.0576456761703494-0.0245143855612807i
-0.0460154197460728-0.0349820785557934i
-0.0460649872848816-0.0145930200633151i
-0.021551368114088-0.0242031855314852i
-0.0485125352269224-0.0080066338357692i
-0.0647690277731858+0.0224260340016993i
-0.0888455034580714+0.00125933667969569i
-0.0964611013297933-0.00950251718597591i
-0.0814200130368503-0.0365563450536507i
-0.0693528306149283-0.0624714600729324i
-0.0386595507091854-0.0564681774159194i
-0.0342619669356921-0.00197078047058349i
-0.0534311544355546+0.0650877502225515i
-0.0788733831985543-0.0023210354449261i
-0.0864932151850605-0.0746286975233112i
-0.0785268279983777-0.0688902380734939i
-0.0381360492421364-0.0568653310889427i
0.029953256086057-0.0359234763641799i
0.0262872950712733-0.0325996833809269i
-0.00341535627733101+0.0388736715081161i
-0.0162975037806217+0.0813343782934926i
-0.065002634300552+0.0512566713064109i
-0.0596661339636739+0.0228610750532012i
-0.063485989886716-0.00977006579950215i
-0.0787635942583119+0.00181681782853527i
-0.0170998713520061+0.0676983360110137i
-0.0188741849128496+0.0710735650484957i
-0.0944847796696391+0.0270349976797112i
-0.107360906184653+0.0400282325541012i
-0.0930450812868963+2.98692618173837e-05i
-0.0660420660591914-0.0438690728654844i
-0.0272565966256528-0.0649667639651078i
-0.0431392700871497-0.0746195571850589i
-0.0114642669105792-0.00209241648888696i
-0.00268827372838306+0.038219413078823i
-0.0685058411263573+0.0275981689279232i
-0.0824556466093235-0.0305508451284408i
-0.0694760020590396-0.0424514185878955i
-0.0385307723592539-0.0133936541842874i
0.0119345305275849-0.056469580242345i
0.0167474154066158+0.00746108370163251i
-0.00908411321771508+0.0841686253752034i
-0.0212444985944851+0.0573352084519445i
-0.0976420213908184+0.0235781381934139i
-0.131151215789025-0.0209946748136343i
-0.0739343694448693-0.0330165082308057i
-0.0538440564525896-0.0296426340392713i
-0.0403909722210122-0.0413183266463689i
-0.0232747788879797-0.0103749971533148i
-0.00809327310925778+0.0212723535809749i
-0.0698417492627152-0.00450163156093526i
-0.119580706209757-0.0583490434579729i
-0.027582946122924-0.107222460411087i
0.0176767842954181-0.0614834616094136i
0.0249261603276334+0.0367865917754117i
0.0231769350841081+0.0421776383296603i
-0.030590478473861+0.0567249666587167i
-0.0519282643467805+0.0646718065855203i
-0.0876789534378116+0.00558728654017519i
-0.0970875586109904-0.00891117230390894i
-0.089649175124137-0.030984561372811i
-0.0392410224300776-0.0584765583259833i
0.00336050834613471+0.0053524563954135i
-0.0841451998563743+0.0594693311963813i
-0.0898489641353404+0.0469401113067036i
-0.124020057780823+9.29247014990804e-05i
-0.152757207451328-0.0468968361272392i
-0.0567877405849674-0.0849715801101715i
-0.042679214188947-0.0911659443475325i
-0.000165930102631451-0.0550168933658658i
0.0293812932698905-0.0274493350739658i
-0.0250652876037222+0.0273190953893164i
-0.0433083796827594+0.0428549911759002i
-0.0520501351098469+0.00935418029513911i
-0.0452448057225093-0.027122104374052i
-0.0177873733338405-0.0407956808347532i
-0.00756159544138316+0.0111192089127106i
-0.0219592566736001+0.0808684465073249i
-0.0463276981971161+0.084706736667117i
-0.0711417740016139+0.0779821100465051i
-0.100444445443408+0.054127774650224i
-0.0803411377713188-0.0064172317662312i
-0.0372030721681319-0.0505906597937066i
-0.0201733748249447-0.0538146396430874i
-0.000665355449609755-0.00869988221698213i
-0.0173307418066718+0.0299859300070006i
-0.068379595642183+0.0502877749978751i
-0.0967203159510996+0.0119996101443719i
-0.0914345802621479-0.00540127549435059i
-0.0349474977157645-0.00744781307223273i
0.00360061838530586-0.0559593794669806i
-0.00624889054674837-0.0505005517290114i
-0.00206790682341944+0.0160339866267791i
-0.0511447104556034+0.0496658077489892i
-0.10396295093329+0.01511887040483i
-0.132908500564938-0.0561258290012452i
-0.137835053029665-0.0640308713949048i
-0.0565036392718887-0.0607265681539698i
0.0186982821371879-0.0749428536988172i
0.0168487919280907-0.0230108421227171i
-0.0157194067702162-0.00213814340779865i
-0.0502105815501311+0.0207601890678099i
-0.085064742736804+0.000690275679536366i
-0.0961160015317873-0.0742558965564949i
-0.0649843673999445-0.0570247558335203i
-0.00172412974833557-0.0375372213489731i
0.0130862706084865-0.0128478493070832i
-0.0196452996616684+0.0664935912140312i
-0.0497890704172724+0.0723440179701011i
-0.0578891590561501+0.0327299337343834i
-0.0946321351065752+0.00639292619350746i
-0.102475982067551-0.0401802204552162i
-0.0443831153594688-0.0436667564930999i
0.0137390063509631-0.0440379721846102i
0.0154875576815487+0.0192867433952188i
-0.0596333850247481+0.0450529821601761i
-0.0742713554830688+0.00289391664177293i
-0.0687310967098616-0.00296091598704186i
-0.0827514783135897-0.093188220315631i
-0.0478038184201699-0.0719301874491274i
0.0367762257172266-0.0213873214065331i
0.0276139434994132-0.0216443280700749i
-0.0209726468008702+0.0440594418943409i
-0.0303303752507742+0.0532977193979048i
-0.0750182454744348+0.0352021477248273i
-0.0568228629987097+0.043565544180584i
-0.0562645324979079-0.0169276450088105i
-0.0121465309021961-0.0235281456742503i
-0.027606517649232+0.0702720229711147i
-0.0682927536593192+0.0619605854584645i
-0.0636334155854278+0.0448118740760888i
-0.147659978225696+0.0188808224587634i
-0.0899767416926493-0.00500379697576823i
-0.0696355752298734-0.075015676954132i
-0.0293548258420964-0.0879575177590452i
0.0253977784937819-0.0346215342267718i
-0.0361276942218527-0.0683943517765546i
-0.0574064379086813-0.00149509565037361i
-0.0806283509364896+0.00727257323396951i
-0.0775681797130737-0.060228075695756i
-0.076836228761481-0.083428762764688i
-0.0147311084980698-0.076779337665498i
0.0395685036153228-0.0925050185748293i
0.0522816843457785-0.0275515474606813i
0.0382856598189637+0.0413590588190909i
-0.0428285273475901+0.0253924448032346i
-0.110340127670078+0.0280455276484067i
-0.0902184393016964-0.0579887227719135i
-0.0628867093645902-0.0388255463481209i
-0.0382667845385308-0.00991133497328849i
0.0178415634548729-0.0330607123869605i
-0.0288361613104603-0.00264771958755091i
-0.0980069002379938+0.00923682321050949i
-0.13839759909368+0.0341259019087816i
-0.150945426469268+0.0121609745355545i
-0.0977960148743257-0.0407443693768255i
-0.0326401401695032-0.0890282687863469i
-0.00826614215500517-0.0660099212905782i
0.00876148780822374-0.00938898641905671i
-0.0351563223967521+0.0213206144693674i
-0.0759362946734992+0.00845211393249263i
-0.0818468595659065-0.0130368962120065i
-0.0568671282031872-0.0407037013811554i
-0.0113316557563879-0.0860617076085921i
-0.0190247031682262-0.0646793740314319i
0.0146323480164238-0.0203257098299109i
-0.00175942640432052+0.0449831624309845i
-0.0096061609977738+0.0685361216326758i
-0.0334544635690223+0.0499140932085429i
-0.0599244684481889+0.018821977065645i
-0.068972388369745-0.0165427023560777i
-0.0681413507093827-0.0194207355690086i
-0.0148959440906931+0.0163497155600335i
-0.037948621504129+0.0424232176440488i
-0.0367965330700785+0.0634115822205084i
-0.0894196217960645+0.0249564459212037i
-0.14283635529625-0.0323954720449814i
-0.106696339076196-0.00371002114256123i
-0.0752354176081084-0.0821701847028227i
-0.00962615913435617-0.045084218173941i
0.0219903494120758+0.0231977656885194i
-0.0283283047909935-0.0213405240788805i
-0.076153751541908+0.0282588283222055i
-0.0883185854852795-0.0322956014466593i
-0.0809683147173226-0.0511281165898626i
-0.0565216461392999-0.0209921955102507i
0.0128903153857187-0.0363034366782187i
0.040405631465004-0.0120024625650883i
0.0397277895377398+0.00207843870002619i
-0.00954041176457125+0.0936396412030745i
-0.0920378515089114+0.0454835899770867i
-0.0975838909570094+0.00205645408233661i
-0.107028708646932+0.0225213605956871i
-0.0277747204633715-0.0604288695889314i
-0.00346278627286785-0.0332007493856293i
-0.00315360355087836-0.00474629826554279i
-0.0208217604099614+0.0484507010367099i
-0.0994321298241257+0.0552485786481423i
-0.109673439413905-0.0286096358387179i
-0.106300094174344-0.0395250136730342i
0.0014472261377052-0.0536014818637776i
0.0333923238360281-0.0814500853318352i
0.0569238494309121-0.00748345155061619i
0.0645275120520007+0.0695835541368996i
-0.0313234699464873+0.0566470874363144i
-0.065312299286009+0.0214412525790897i
-0.0923587350602859-0.00701925040550898i
-0.0604999328348813-0.0103775360070707i
-0.017509409806652-0.0133513866368953i
0.0136481143310422+0.0583383458247589i
-0.0622866775564574+0.0720360880309842i
-0.133810207064123+0.0740798925792806i
-0.153055832238385+0.103799784617592i
-0.212223656929258+0.0454423900875018i
-0.155275360773174-0.0497751630807105i
-0.123721325845145-0.0862019696372827i
-0.0675967025228333-0.0233972384181034i
-0.0388759934031555-0.0166379567096182i
-0.0786210871937256-0.000928621448198564i
-0.0959920926655908+0.0167196387093813i
-0.0989130709261651-0.0317926268096393i
-0.0581047204494472-0.0722017082836425i
-0.0307719025908881-0.093873423419666i
0.0356057480284153-0.075900768825407i
0.0925692488417274-0.0198101644781586i
0.0637961239833177+0.0517739082702409i
-0.0313201395897161+0.103573577304961i
-0.0665037892844302+0.0702957657571521i
-0.0620144296795785+0.0359518269455981i
-0.0479855958146213-0.00257541979327363i
-0.0114561433993845-0.0413380876609343i
-0.00899537622060343+0.0118085331639151i
-0.0283344898703963+0.0847397505454211i
-0.0635449155459035+0.1267094520152i
-0.139778365223027+0.0612589174772619i
-0.137850149726839-0.0173215863500725i
-0.0567822722913865-0.0408223310632685i
-0.0775516673344446-0.113638642297361i
0.00333995594682651-0.100902717475465i
0.0874107087794505-0.000280085044190323i
0.0060177109811424+0.0490767794493864i
-0.0412052948692788+0.0807542650541511i
-0.0689387370259399+0.012006530266393i
-0.0698293427600416-0.0399898613633936i
-0.0455236734028481-0.0547139305321852i
-0.0329166489520592-0.0562689640029206i
-0.00148815549555307+0.0310140668200732i
-0.0179740119700376+0.0786290302870201i
-0.0553918793700663+0.116143139257414i
-0.0995406661653265+0.0646016540048977i
-0.134435379534164-0.0157343891915382i
-0.111389425946102-0.0277582059878805i
-0.0876389560586269-0.0721879474743067i
-0.0720170456988178-0.0173595741625434i
-0.0419311039410868+0.0341882401875526i
-0.0321785974377689+0.0225232616866128i
-0.107097513017213+0.0596630817525212i
-0.144203935614192-0.0385730410299795i
-0.0680613507509194-0.118266608323669i
-0.0136484589031959-0.110174953625564i
0.011161946165942-0.0725076134555841i
0.0466386402348913+0.033629596318619i
0.0313297538556387+0.0686994449179601i
-0.0448216176846307+0.0693988291609428i
-0.103746916658872+0.0298790033541276i
-0.109747620993792-0.00887553408417576i
-0.0691056663138912-0.0113583181293411i
-0.0333701356268835-0.030150899642016i
-0.0149180705267729+0.00920297173357801i
-0.00825084572265643+0.0644139049260643i
-0.0848516069150592+0.0798792241835904i
-0.145949046242154+0.0823276125127729i
-0.150514261155982+0.00233557329393853i
-0.0921123280155219-0.0571751116379498i
-0.0268424399551271-0.0514657125474595i
-0.00626347422354584-0.0281898090770383i
0.0430660264281569+0.0675312455241909i
-0.0262524886069722+0.0710993079735276i
-0.0568312314070529+0.0357899364580659i
-0.0515145901642038-0.0013088851378255i
-0.0599311989233106-0.0547590505031866i
0.0216778385797279-0.0436473495460218i
0.0435224806737265-0.0330514591937631i
0.0463502292033551+0.00848039295347731i
0.0279254877444914+0.0484331051205554i
-0.0277175386744288+0.0621251158926088i
-0.0746043598694012+0.0592385576991051i
-0.0983992590249838+0.0310396303338539i
-0.0805490169348847-0.0355556084896386i
-0.0207984171495849-0.0103492513865167i
0.0052178020781997+0.0425959301938844i
-0.0188277169926824+0.0537934499896338i
-0.0912384409761442+0.0914870563310384i
-0.156186215759559+0.0399181658722266i
-0.144294529357401-0.022650369031247i
-0.108111620532566-0.0613428673132445i
-0.0637733637573711-0.0363824054667387i
-0.0572523914004774-0.0328408430995822i
-0.015819502328105-0.0343768518632598i
-0.0499158606639243+0.0308100773138634i
-0.109052783810135+0.0273772002101155i
-0.106549193453376+0.00518598490579613i
-0.131608769268508-0.0477369079801046i
-0.0597496569655585-0.0758911011434453i
0.00567204791415239-0.0267416280200857i
0.0256293005910622+0.0380561228039073i
-0.0150339583987077+0.0541123715564299i
-0.0610152756842258+0.0842914820400864i
-0.104701808426126+0.0616174117297105i
-0.111231224785014-0.0114333412141931i
-0.0213382073519345-0.0140641994609038i
-0.0262548737102869-0.040466870304956i
-0.020678063176457-0.0198879868815638i
0.000664405924480441+0.0163126463868803i
-0.0239909666868762+0.0517863880132264i
-0.0939032639408953+0.0318676300857604i
-0.137299478307488-0.0411672295111074i
-0.112091450807756-0.0664474127489647i
-0.0448973710601696-0.0631824177115493i
0.0411457245084282-0.013370143519044i
0.0332092294690674-0.0028566132599321i
0.00556392360258065+0.0551246511862048i
-0.0469007996916986+0.0690068405699835i
-0.0558638362238116+0.0416175193963385i
-0.0479596423721238+0.0477893603687363i
-0.0527773915782675-0.0367342104741059i
-0.00433149510307217+0.0396430136218414i
0.00881783820720576+0.114870254038644i
-0.0175887039709225+0.104864198662837i
-0.066851913653284+0.152932083877277i
-0.118235822847629+0.105289260982316i
-0.165939207794547+0.0141872096322453i
-0.113160738409248-0.0395925548395337i
-0.0668076869737366-0.0279888881844345i
-0.0634998621441047-0.0205942205642708i
0.00415123026401492-0.000411662640162641i
-0.0521469757106968-0.0126951010069653i
-0.115472341300601-0.0467021369138352i
-0.0785738491206295-0.0182496630518367i
-0.0863522580894614-0.0781267728797286i
-0.0593682310395485-0.128880111711765i
0.0370921452215947-0.0548814753092602i
0.0439387292911801-0.00768226609612219i
-0.000503182422450855+0.0407772260757351i
-0.0288144077356229+0.0769202081348742i
-0.0813716783081823+0.000523306794908148i
-0.0559635438765546-0.0118760386850992i
-0.0501067888645193+0.0148881630783207i
-0.0036819279781708-0.0318668867991833i
0.0458321335956321+0.0082873556281995i
-0.0387051573765754+0.0651011064970029i
-0.0204274907793149+0.0592371453232229i
-0.0671937188798771+0.0383063174216441i
-0.13080657624586-0.00269301227195957i
-0.0927823035099998-0.0225630682711811i
-0.0567166976404865-0.0359081830472313i
0.0225546395552954-0.00348160616784925i
-0.0152848321788955-0.0112570541936865i
-0.0707134979747559+0.030083354319512i
-0.0794987963940792+0.0664661957616278i
-0.132740316213498-0.000192534611928702i
-0.135894121222012-0.00886815220754668i
-0.0664826038491068-0.0466670619331339i
-0.0279406055799532-0.0535385933685268i
-0.0150150708187686+0.0158591746748378i
-0.0221063838376604+0.0766043790039063i
-0.107446585623856+0.0701845144790667i
-0.145913411651899+0.0536663509881106i
-0.126824664000189-0.00564874019945224i
-0.0836207241589962-0.0522265539302173i
-0.0207503823096137-0.0334885888330728i
-0.0026047293374777-0.0217432141802261i
0.0056049357223627+0.0296381308845733i
-0.0470370459839671+0.041760920128333i
-0.10767977074448+0.0608602668339038i
-0.106183401343582+0.0236282406101324i
-0.0912441077575211-0.0538573341808149i
-0.0572077798690649-0.033725418754874i
-0.0134374201671889-0.0284723848502631i
0.0125128290359285+0.0391481932533485i
-0.0280088260836217+0.110861941658082i
-0.0758744667465997+0.0650041949648904i
-0.120508876621315+0.0238535911015895i
-0.0970260543988849-0.0263061957916202i
-0.0466019182872259-0.0827315870942595i
-0.0378595399539147-0.070635465195917i
0.0108442694076108+0.00333981421066035i
-0.0180719196907441+0.0394262864809652i
-0.1168959320295+0.0846205327866486i
-0.114842998722636+0.0408452571463753i
-0.102877024896016-0.0529921925445174i
-0.085007049895261-0.058969131153565i
-0.0125694216221201-0.0808914715896349i
0.0114875045300778-0.0336516856397171i
0.00542636202552889+0.00986770665090783i
-0.0718822643133385+0.0577094562287452i
-0.0907941497460465+0.0553381207152239i
-0.0760534725994083-0.0365658805137126i
-0.0802224756141059-0.0750732318595653i
-0.0114851065255631-0.0823001164739607i
0.00938674117710894-0.026045709623267i
0.0282469519882276+0.0354515773744968i
0.0212344819369544+0.0601389457813568i
-0.0239301992108703+0.0623424291590348i
-0.0429105626396773+0.0410862598165882i
-0.12652447665191+0.0309459058165504i
-0.0852126503571455-0.00262644089486089i
0.0254773835238617-0.00485647697028549i
-0.0208883434213592+0.067127566205241i
-0.0479629730400877+0.0706406001681351i
-0.0853768789186+0.0490884038657916i
-0.137754220968414+0.0655883462968704i
-0.166228874395801+0.0184658912025452i
-0.140356445773561-0.0493791286095683i
-0.041232373731971-0.0659911048999519i
-0.0289380927103774-0.0330864056905233i
-0.0726807009917542+0.00973100055712684i
-0.0536420116349221+0.0218505948803992i
-0.0568389958600285+0.0087672173890495i
-0.122327160634905-0.0235504640677927i
-0.118133335348151-0.0800177723088802i
-0.0443190275796625-0.0688570217586191i
0.0280079050530611-0.00969834997186595i
0.0306125397022258+0.0239276340905108i
0.0238137430647956+0.0840365632995792i
-0.0247749743772038+0.082584774143989i
-0.154400629167881+0.032799048477836i
-0.11534742912897-0.00686022101610493i
-0.0117546919658135-0.0531554426660502i
-0.00610490016812001-0.064324807597397i
0.00941304136856383-0.00253627076907873i
-0.0269251330229387+0.0809175365199314i
-0.0561226306224106+0.126839906513312i
-0.105904780759808+0.094967919839634i
-0.143792956414842-0.00301640518341287i
-0.091850310097232-0.0398795949767445i
-0.0416018000546837-0.0850029801209862i
0.039058057065896-0.0536793499178992i
0.00427177988245279+0.0294984901843606i
-0.052010303247345+0.0658419249307499i
-0.0993881385114+0.0533933539523277i
-0.104929760603032-0.0326547466634855i
-0.00827453333853661-0.0418133223325876i
-0.0235469692639939-0.103379274261833i
0.0168495065418963-0.0429181511317977i
0.0709474715162795+0.0664245257698686i
-0.00923899847671289+0.0471782400376322i
-0.0586963418196429+0.0783153857754084i
-0.0894629269867286+0.0562025415314538i
-0.135620507527519+0.00395059395192953i
-0.0960528674407649-0.0558556605638729i
-0.0368977721875836-0.0297985685233337i
-0.00969130416837911+0.056574393240879i
-0.0122385290639002+0.102786960605956i
-0.0814437189253665+0.114024504572633i
-0.13908190525805+0.0994443024096554i
-0.139400986106047+0.0237368219067034i
-0.109045900357527-0.038399957353322i
-0.0772999933677726-0.0630201147449177i
-0.0393084527677308-0.0551542509382381i
-0.0215370514395795+0.034992837553792i
-0.0814051738721636+0.0429283231806644i
-0.109552519874343+0.0072206346712731i
-0.103341500705406-0.0216089871320283i
-0.100280719205-0.0315875628402309i
-0.0254546902064483-0.0545191334395284i
0.0117469220698061-0.0670738553702654i
0.0243283552348707-0.00691257400364136i
0.00318509037683307+0.0430987349558401i
-0.0443740096058175+0.0501654468325202i
-0.0521853608708065+0.0322852506509737i
-0.0854240125191406+0.00690575123034181i
-0.0611878069288485-0.0123401749286251i
0.0235999277018433-0.0133285550511223i
0.0400574797094088-0.00429111876859927i
-0.0128699383636086+0.0830137156932274i
-0.0563023255915862+0.153630548839224i
-0.101745391089923+0.0808088101064007i
-0.134476718206245+0.0232642137242048i
-0.0918697831871397+0.00345717321344406i
-0.040265939581573-0.0109456266292454i
0.0166915199953444+0.0165076259998739i
0.0425769413745435+0.0471073806572322i
0.000243734194904509+0.0951093460660668i
-0.0736415078775063+0.0883115491056463i
-0.138679927151504+0.0575109696719006i
-0.125782568674464-0.00328412659107924i
-0.103687125840343-0.0783711196694686i
-0.0297115795792673-0.0371074831730531i
0.0133967550211197+0.00541591172199139i
-0.0651551152672533+0.0765562634935398i
-0.0783291278581346+0.0994117708712862i
-0.10694849234132+0.0324745435895835i
-0.149419924780871+0.00433788760752849i
-0.112086864217613-0.0725060858358029i
-0.0554527943309193-0.0782466446788915i
0.00448708767151713-0.0205850807131452i
-0.0219783376435755+0.0468259602360237i
-0.0709990589878895+0.0868653355147271i
-0.0938513618392639+0.0344374672687829i
-0.112213081726877-0.0196878975652939i
-0.124054632633267-0.0740152229445487i
-0.0446257867518871-0.0760223847309233i
0.0567355834148686-0.0292426598886469i
0.0139697595082331+0.0163917712163263i
-0.0423151981066652+0.045922226501197i
-0.111728587434535+0.0751693564929377i
-0.152855266497142+0.0389446124689883i
-0.119586429321832-0.0288467570712423i
-0.0704640198635943-0.0192776959900634i
-0.0145456700084019-0.00212328976441299i
-0.0158078473252628+0.0125487009818099i
-0.045269458741749+0.07175812385319i
-0.0719773103764594+0.0834322375228825i
-0.124055176649619+0.0517076733811326i
-0.144405033881335+0.00743402895509887i
-0.0865646795143028-0.0413489309750814i
-0.0522370314388842-0.016564090592207i
-0.0197164055102367-0.0102733324924847i
0.014952090339508+0.027498515111157i
-0.025537412478153+0.0394594818272383i
-0.0617046074813829+0.0107818354018096i
-0.11490406992306+0.00944312391577255i
-0.108144660578364-0.0263351511556172i
-0.0328233975517493-0.0396227171359967i
0.0305481914205553-0.0315682353543605i
0.0540672515404673+0.0727442595175449i
-0.0336582209044838+0.119615141527061i
-0.0860286698683223+0.0853913604614965i
-0.0866674407477044+0.0667508054100603i
-0.111053140426741+0.0303694726839932i
-0.0986169115281492+0.00207358678514446i
-0.00302788205204831-0.0452189757730342i
0.0386370164157039-0.0202193494261094i
-0.0547094162851249+0.0816081140303546i
-0.0849787165310892+0.134462137593822i
-0.133151318640341+0.0832262860705401i
-0.185118422743007+0.0320741735613377i
-0.124429784224205-0.0724552721035278i
-0.0849260844771886-0.0994067969537855i
-0.0363747055595528-0.0323409305237295i
0.00729328346142887-0.0259044253419824i
-0.0280429895483641+0.0376217585609639i
-0.11073753562288+0.0599103214502136i
-0.139941954906078-0.00405816674685105i
-0.112418960877321-0.0547572594830682i
-0.0284782134867168-0.0604309878504441i
0.00967967946734357-0.0718941607456211i
0.0168193570249345-0.00911538550862479i
0.0451812245326383+0.0533881092086182i
-0.0503966232501093+0.043951913664823i
-0.103001386080611+0.0655313557723143i
-0.11081522388307-0.0112511622423863i
-0.104441570665906-0.0719396573938172i
-0.0397519391732122+0.00292945002637535i
-0.000388176815001815+0.0179458364756973i
-0.0281530244679374+0.0442119206564066i
-0.0527980250817409+0.0821968526598824i
-0.0647027058727609+0.0439610589925704i
-0.144836018702016+0.0296143968686624i
-0.127642191905695-0.0404358566393035i
-0.0463106750070683-0.057573688983216i
0.0119826775671072-0.00680584376449515i
-0.00242193715158568+0.0148949444174579i
-0.0455531069315404+0.0504181875189602i
-0.0629834400460728+0.0751365650702994i
-0.120590192299001+0.0718045847578124i
-0.0989995860166618-0.0152945925843124i
-0.0572613603504663-0.0505281596490748i
-0.0219146368958286-0.0522007443384111i
0.0144142522619872+0.0041926461968646i
-0.0239051615464664+0.128795793504013i
-0.0740937344562835+0.128234063766684i
-0.110606978826361+0.0786071068560296i
-0.14618410076033+0.00885023064992088i
-0.148428154759308-0.0165809032277535i
-0.104156886348824-0.0103934341491182i
-0.0376875156609933-0.0156025098777895i
-0.0158470730565147+0.0520850855236958i
-0.0985911077814638+0.0730938464574757i
-0.162451763565975+0.0628480649563153i
-0.140939804226165+0.0430691198225286i
-0.13484372170434-0.0355288946351269i
-0.0885111660442195-0.0783852741602341i
-0.0189516168290396-0.0951143629415747i
0.0102047091854552-0.0272203980663726i
-0.0196223023769212+0.0372724069084268i
-0.10193939386593+0.00306820182467346i
-0.0793562067668752+0.0136384109718532i
-0.0580105015207379-0.0254862180202253i
-0.095016660774693-0.06927476294234i
-0.0221161205220656-0.0115299351606441i
0.0470465778474264+0.0123054700061811i
-0.00365803208790088+0.0712556154740089i
-0.07869057275833+0.0973848564508957i
-0.137066087586049+0.0379851396781514i
-0.150888930276308+0.00721908787093016i
-0.0790156051365049-0.052499030034664i
0.00262399560161157-0.0544492047374178i
0.00550521551379561+0.00272212744614134i
-0.0176886820713225+0.0746066250866523i
-0.0540535226104457+0.144131994775665i
-0.118561165688178+0.0616599700950827i
-0.118103361262003-0.0163458478222394i
-0.101382312022355-0.0319563332078498i
-0.0751834280359671-0.0642149061851449i
-0.0158725355550964-0.0193576830779722i
0.0080259949258504+0.0203125957817075i
-0.0135158401193937+0.0803242056446709i
-0.087730994207756+0.103416105874898i
-0.166274640083737+0.0410773924530146i
-0.186625798319734+0.0270195185908072i
-0.114195127171499-0.0394962785731146i
-0.0593417938959818-0.0525003301630149i
-0.0364259254150989+0.00475588028304312i
-0.0531791970546015+0.0466651491930442i
-0.10132984541332+0.105421455481369i
-0.126139308488898+0.0243443001853164i
-0.181813877287999-0.0492973689927887i
-0.0955344561602062-0.052119476611565i
-0.0222834727670055-0.0985214101022827i
-0.0125427197899527-0.0465940094374717i
0.0197129103511398+0.0343791545557363i
-0.022323635081671+0.0490192739362119i
-0.0667434196074517+0.0653425346138661i
-0.0959503180584114+0.00261938576988899i
-0.0862022713307479-0.0039597873200594i
-0.0415491062650038-0.0239662350432182i
0.0132308006013713-0.048544972172982i
0.0207595158122162+0.0470876766132028i
-0.0266178562231118+0.0704831068262245i
-0.0725619635093177+0.107198785093584i
-0.0888750657497781+0.0424096029071447i
-0.119250679196063+1.45689850210376e-05i
-0.0834186412926737-0.00928637779138544i
-0.0322829551098687-0.0292170393700409i
-0.0204077450099338+0.0350016123797964i
-0.0475448914419997+0.0402755786853204i
-0.0970900697809415+0.093355879531811i
-0.0944889269811457+0.0692475122691239i
-0.121409311287279+0.0058081313940001i
-0.0999354622859382-0.0222898659786995i
-0.0347729304858645-0.0764096809594489i
-0.00358277078748926-0.0508269400208106i
-0.00190107301208082+0.025954438377035i
-0.0189234420507969+0.0614187068069663i
-0.0748302663818931+0.0421354011548148i
-0.0927673668607635+0.034937318599074i
-0.0827022251641922-0.0049412727762574i
-0.0315654552806288-0.0537816037813433i
0.00867933586367459-0.00538600264462297i
0.0438452380214718+0.0315939961879677i
0.055490538807706+0.0799186006494043i
-0.0910232280074325+0.109679188332052i
-0.125971905071999+0.0633735686648062i
-0.108718792211974+0.0107935026627941i
-0.0873151016596064-0.0458447415067673i
-0.0438408250803266-0.00580541055143072i
-0.0109924856056822+0.040522848489687i
-0.00409262062166791+0.0918785364095571i
-0.111255454207137+0.129486107597626i
-0.13875179189173+0.0919587545053881i
-0.136850166372833+0.0430983080807309i
-0.135334019204188-0.0247190947614165i
-0.0965185705450902-0.022559318245504i
-0.0648467140422905-0.0303098291886972i
-0.0301779697547521-0.0154479746424039i
-0.0565253100218549+0.0738818943928961i
-0.0976113933751444+0.0612986596328987i
-0.134713261253994-0.0136035545724355i
-0.119401467966402-0.0435208185495176i
-0.0601088909737535-0.0741399394817695i
0.000542097043896632-0.058366674026767i
0.0418603143471145+0.0299963201184923i
0.0177199742432526+0.0523332871660427i
-0.0153409389602895+0.0562482693088881i
-0.0956883098181397+0.0638725093170118i
-0.13165683282216-0.00221915971502401i
-0.0411716315833171-0.023877204592119i
0.0131886386431535-0.0119767784376234i
-0.000614437816454253-0.0112325712936626i
-0.0159895551997808+0.056787590820456i
-0.0460623644323798+0.0888453741830835i
-0.101713313334814+0.0750040145986408i
-0.108401445030702+0.0679750621040541i
-0.0902970604064215-0.00314845386784498i
-0.0892122182310579-0.0216207249765281i
-0.0240835306633349-0.00534013215710674i
-0.0155915831149173+0.0195126794555719i
-0.0698102879677385+0.0900576963836421i
-0.085090508662378+0.0589715844347471i
-0.127821537445462+0.0415950693241279i
-0.115627150012364+0.00770845723905912i
-0.0884730636700035-0.0590657721585483i
-0.0544890134559918-0.0208387449235194i
-0.0150495806200391+0.00561442257949825i
-0.0382550995409797+0.0548524050933189i
-0.0283423444760354+0.0890820461168084i
-0.126000121599583+0.0322772458194273i
-0.160988824127401+0.0058078941462662i
-0.0812686392559885-0.00200861901178733i
-0.0700501955469991-0.0237590885295808i
0.0205915513008247-0.018439046321152i
0.0178097802979313+0.0100334256829668i
-0.0631879163367762+0.0703850508303118i
-0.0913486707120029+0.0657352843206302i
-0.101192721746648+0.0156656000290592i
-0.0781155940263242-0.0309572032249814i
-0.0541032898965678-0.0591127992870271i
-0.0166067772081726-0.035167639627144i
-0.0287354256751391+0.0073846841945467i
-0.0149866026436291+0.0822944691649301i
-0.0238394552908156+0.0646242239084544i
-0.0948922336377754+0.0383101564572556i
-0.100223818364637+0.0413462771775562i
-0.106664419187523-0.0169187595293675i
-0.0511387812703538-0.0399688479327925i
0.0100244030658287+0.0120664196708355i
0.000311027572736917+0.0626823604068063i
-0.0326870540124745+0.078243343203351i
-0.110135263488828+0.0687002034674837i
-0.112548574718193+0.0256223874110223i
-0.0606206124868941-0.00524720165965218i
-0.0204013210187642-0.0114178672406184i
0.0182376265454152+0.0387904965176448i
-0.0257774103252297+0.0800145417784344i
-0.00731290797492145+0.0724074033497211i
-0.0405909892966344+0.063357276323326i
-0.156038617253991+0.0328005676202692i
-0.101592753368404+0.00502778709306542i
-0.091304552343954-0.00953113134761594i
-0.0654923210421205-0.0390908125014522i
-0.00558142589053692+0.0140860595486136i
0.00397449577875047+0.0592678253373184i
-0.0125568307039563+0.046952762864946i
-0.0889535508844591+0.0691981984579342i
-0.0979780757595188-0.00458424140508629i
-0.0807343456351903-0.0564881815927836i
-0.0598785089074891-0.0427302561894474i
0.00579284624089209-0.0281669377015244i
0.034649231877963+0.0453895189359405i
-0.0336508230735531+0.0971290674459843i
-0.113434479899861+0.104862447403552i
-0.141954792657627+0.0547117087968244i
-0.12624060984187+0.0102375184137643i
-0.119348037764754-0.0111848124813791i
-0.0744205916705889-0.0191365577505019i
-0.0246210158698031-0.00208043651970217i
-0.0775931937972255+0.0519762737953103i
-0.118451615633496+0.0696881773519845i
-0.141887672934847+0.0414277385580551i
-0.122317283844145+0.00778056344504418i
-0.0481553512347116-0.0807719969349792i
-0.0329423285663751-0.0317238645112097i
-0.0110452468246951-0.0109376790004092i
-0.00888820587770765+0.0198510281431923i
-0.0552919689738975+0.0495078917657557i
-0.0947814873164545+0.000635357647689498i
-0.0764707760544812+0.0173921587522283i
-0.00519716899478829-0.0204053276793257i
-0.0192769979868001+0.0157432978567917i
-0.0163764437126022+0.00308085498753341i
0.00899355669931268+0.0618981020350728i
-0.0647189516293556+0.149572204952341i
-0.102533231330084+0.0735694022966527i
-0.104043740429037+0.0898116017144619i
-0.123706892796624-0.00556231111950983i
-0.100869758183497-0.0440391575583746i
-0.0880584343018567+0.0513339442629409i
-0.0471880221524465+0.0348608717808195i
-0.0438152182945946+0.0511574514357344i
-0.107150287941363+0.020501511243458i
-0.119670216293634-0.00760281144506026i
-0.114234949407154+0.00465038510767417i
-0.0485902996311698-0.0221363269137717i
0.00605413570355844-0.0342064817240246i
0.0225787264418413-0.00932838470045453i
0.0259331975414782+0.0520420512080185i
-0.0582817253854212+0.0783569191714409i
-0.0698957028102622+0.0665126820082276i
-0.0734049031963814+0.0287878159075473i
-0.114434475954668+0.0340057976850853i
-0.0620237102113953+0.0401437483332169i
-0.0398409228277278+0.0350165114138075i
-0.0418079701347534+0.0991644043180558i
-0.060876987262+0.108934243046965i
-0.103995293120642+0.0645261472362184i
-0.109048201038563+0.0205144141263895i
-0.0756351740347672-0.0412767522355175i
-0.0497034119436373-0.0488023054973987i
-0.0254601267292918-0.0132495232730626i
-0.000528894802930341-0.00154275851110424i
-0.0183372685843812+0.0323535541100035i
-0.0698215670760489+0.0413551833864065i
-0.0884332243639294+0.0497397676634144i
-0.0693395036960469+0.0166425701548711i
-0.0567765370120952-0.040913132678895i
-0.017099448415723-0.0120955891994781i
-0.00585165890112177+0.0315233784145664i
0.00411555621638003+0.0490961200408148i
-0.0143223349989587+0.0496109496011713i
-0.0947290903552261+0.0628912754557643i
-0.0928086023184193+0.0395972899147064i
-0.0674443680995735-0.00459571538484783i
-0.0525241199798979-0.0239786457291127i
-0.0615181898945253+0.0123769495775301i
-0.0641214159506636+0.046482037080297i
-0.059403191784585+0.0481000076415982i
-0.120330863539493+0.0462820333176867i
-0.11243492442262+0.00641280509528866i
-0.108564043597056-0.0153062812891396i
-0.0932871807133233-0.0310607540206546i
-0.0378910166617407-0.00596106587170233i
-0.0206160726427376+0.0352109031700606i
-0.00935114403687444+0.0272628150624755i
-0.0646660961711948+0.0414609536986053i
-0.113733702831808+0.0366698020192025i
-0.0923184512673196-0.0015918024465039i
-0.0813753182059112-0.0425106976911804i
-0.0733380736160945-0.00540009110498027i
-0.0149783084532633+0.0177396850275271i
-0.00536876004425815+0.0130640266834479i
-0.0861582026103957+0.0788864680947816i
-0.1193947301735+0.0487728293919383i
-0.135627829293714+0.00939733402713091i
-0.12125071376029+0.00870182855426321i
-0.0593819138932622-0.0178372233964867i
-0.0507455167326195+0.00537577909991911i
-0.0243319424851419+0.0447795713553191i
-0.0501738202645361+0.0337886775223403i
-0.0993823160032684+0.0453867157148997i
-0.0983090738873404+0.0355929534522863i
-0.121756825571209-0.0290165263391018i
-0.0800950699063361-0.000524398057676993i
-0.00751296816386098-0.0175183488982614i
-0.00975624353932574-0.038366129953637i
-0.0162480076363561+0.031513591974682i
-0.0522797933168528+0.056735136498736i
-0.110588059196115+0.0746197160094582i
-0.115426753141308+0.0361975401792644i
-0.0840106726277701-0.0240041742969022i
-0.0321430637078303-0.0162690051969333i
-0.0229007023159564-0.0131136066216473i
-0.0295430439348877+0.0512704707397985i
-0.0634699206764906+0.0997379237662233i
-0.0795058750339424+0.0462195882724236i
-0.0820883898013718+0.0325279962753349i
-0.102766931423568+0.0146914346804339i
-0.0701821958911365-0.00221001362062837i
-0.047965237364479-0.00501299871052166i
-0.049409729110112+0.0293195350521094i
-0.0440979740436556+0.093872317281846i
-0.0615262098946575+0.0838423274706704i
-0.102779864704098+0.0499767804236626i
-0.0939411836216259-0.0125425728216663i
-0.0789990224380016-0.024292198184316i
-0.0423089410460637-0.0228115807477438i
0.0217083519151376-0.0116066711713346i
-0.0145892539601021+0.0840337041717534i
-0.0343161344355332+0.0760219475772729i
-0.0682115730587454+0.042185478414118i
-0.125277993137687+0.0161275019231355i
-0.0797447460193115-0.0395874875430288i
-0.0471427653801512-0.0156772699967342i
-0.037929215881768+0.0162754050963345i
-0.0254606592395071+0.0479885054235798i
-0.0660648128453739+0.0950066050490944i
-0.117540420953405+0.0934734556220694i
-0.104221617549196+0.0506485293492719i
-0.104702949582818+0.0256836459703708i
-0.0738876469367844+0.00243474227406266i
-0.0135500998901064-0.0267794481695622i
-0.0190837296103917-0.00993239140863444i
-0.0418300715750633+0.042009223558723i
-0.0626016587722161+0.0343480980372211i
-0.0680719919177735+0.019294572550945i
-0.081507400846691+0.00692361003314081i
-0.0677700555365587-0.0300716936024179i
-0.014447618598147-0.0278298931603258i
0.00469416949031845+0.0133177460831883i
-0.00752099128722101+0.0602729759996486i
-0.00457346651078755+0.0610885699103534i
-0.0719530682536691+0.0732586337741232i
-0.117111620483572+0.0377123559937554i
-0.0738205533068999+0.0049646416021788i
-0.0790643562103113-0.0129198183798362i
-0.0666591595485748-0.00748325330736637i
-0.0565900973631724+0.0436576903490156i
-0.0801639760976064+0.0394614203320852i
-0.102923490042911+0.0361196305097529i
-0.107261371925142+0.0395739112988071i
-0.0930939379606704+0.0140600191500935i
-0.0760125489417444-0.0117625256466904i
-0.0594649187671956-0.00444894667301328i
-0.0229776779958243-0.00496251295420286i
0.0173458287228469+0.0154062314298214i
-0.0286314940481199+0.0328154244479365i
-0.113638358971834+0.0478761298268897i
-0.111226738785472+0.0397590886594189i
-0.0582826818908228-0.0175841553465669i
-0.0585098967947782-0.0244779778870849i
-0.0100338063385939-0.00313655738155215i
-0.00803272886052257+0.0482333129169455i
-0.0638662928934981+0.101648110631129i
-0.11294810465975+0.0558904752217892i
-0.138604089085734-0.00121607220647767i
-0.0954819029801406-0.0105846512329539i
-0.0644902985565001-0.0205308064917693i
-0.0456721793320075+0.00382513851567679i
-0.0615246119184907+0.0409216858252128i
-0.0258702740423883+0.0430279274416009i
-0.0562362483734698+0.0496458327426312i
-0.109912630713151+0.0377229938779598i
-0.0951611349243592-0.00864001657586146i
-0.0440274104833714-0.0339545530021145i
0.00145444799582599+0.00758328653832905i
-0.0338499228083476+0.0561332130515543i
-0.0377169209019524+0.0823097926592285i
-0.105435688128455+0.0829539917371216i
-0.132847164685362+0.0522775240729624i
-0.123611489311097+0.037275535281636i
-0.110176507334767-0.0066595472683931i
-0.0553715400275233-0.0232725619622903i
-0.0815626803241102+0.00644635962874683i
-0.0517405668710512+0.00395510404067445i
-0.0444320174864744+0.0389057045447374i
-0.0883035186636638+0.0556820004291596i
-0.0907387016685567-0.0424059685313749i
-0.0835149728953344-0.0446273456810695i
-0.0549000178135673-0.0416737256024617i
-0.0276873125870638-0.0260609884327489i
0.0180433811937939+0.0567177620077961i
-0.0221210096302235+0.035160360123184i
-0.0508256724260473+0.0472062368118015i
-0.0220764284164368+0.033413966584682i
-0.0674985017223001+0.0109813793589833i
-0.069291954376042+0.0112673111927294i
-0.0625103756977918+0.00481217118264337i
-0.021682717141341+0.0527766016388158i
-0.0262447635239054+0.0887496600109615i
-0.118310955903596+0.106598694126211i
-0.0914904370864328+0.0663084039676423i
-0.0800563068620397-0.0105909663913831i
-0.121446012902195-0.0293470013312084i
-0.0824061208660758-0.0153216941512714i
-0.024735918226055+0.00891757371697544i
-0.016316492883492+0.0167561955270178i
-0.0654970245545696+0.003481335729519i
-0.0945489848068192+0.0474496646305221i
-0.0607010507640563+0.0514319836678827i
-0.0382537468145499+0.00640449685752193i
-0.0364786631098027-0.00074062380292774i
-0.0243675818219273-0.0147754277455661i
-0.0233530442345791+0.0195059648153627i
-0.0414866948536842+0.0423943885704524i
-0.0497086855172034+0.0594471118812433i
-0.0815331717610004+0.0617287412464593i
-0.131853807374688+0.0189347016650182i
-0.0992176074028016+0.0204645467065737i
-0.0396522738387734-0.00156371584554224i
-0.0357817373806417-0.00213924877990699i
-0.0355244870964926+0.00600182587461838i
-0.0372855016673782+0.0377738756754372i
-0.0785292635633161+0.029697921295185i
-0.0963929451127874+0.00365076232080456i
-0.0553255551081734+0.0176768478126953i
-0.0380903763334222-0.0301397715213689i
-0.0241986083012963+0.0300005828466854i
0.0075355547360953+0.0631582527313601i
-0.0504950046215528+0.0340372084426624i
-0.096238316009056+0.0618873200442227i
-0.0987147877914238+0.0365572389664915i
-0.0983984283154962+0.0147258359883055i
-0.0653968602694893+0.0215674548652394i
-0.0618248543967832+0.0163758893346588i
-0.0240605789356653+0.00887489284585264i
-0.0244192624252142+0.0327693181932051i
-0.0723917578821021+0.062036257678874i
-0.0940154422197744+0.0661709374849898i
-0.0958564436051651+0.0222025151844879i
-0.0788116510992361-0.0301822514875386i
-0.0617753970547634+0.0158485238687411i
-0.0619060333877576+0.0510515619386422i
-0.049234737376902+0.0432902884404684i
-0.0676809939280057+0.0723879414726215i
-0.0999851387458036+0.0338829322636198i
-0.0814926289671595+0.0202863416246827i
-0.105315376610136+0.0085695684039516i
-0.111974796175143-0.0330435928932219i
-0.0611553374167163+0.0191460786260132i
0.00360538458158968+0.0165948476259741i
-0.0144977892715922+0.0164878164853827i
-0.037122564908865+0.0503899513271076i
-0.05041031963524+0.0598778332939817i
-0.0854384260919645+0.0300031220816258i
-0.0329310357025106+0.0109505662682757i
-0.0149721557196345+0.059130124485485i
-0.0597369586556168+0.0514834441040535i
-0.0398630585882701+0.0664158045283291i
-0.0344912698774898+0.0901905225998712i
-0.0588446609073003+0.0632059491861043i
-0.0514060154071483+0.0227284338502048i
-0.0753516488720979-0.00543999760118487i
-0.0787915968308176-0.000964090242680901i
-0.0696227612585685-0.00208672040907878i
-0.0608135171817109+0.00822147648549308i
-0.0307657907861519+0.00609420616722213i
-0.0688588399424554+0.00920039261497081i
-0.126940168724511-0.00207041676178429i
-0.0667740750761031-0.0181632096241316i
-0.0524451829985178-0.0160833041953596i
-0.0502686988165162-0.00767937741480349i
0.0259932238824666+0.0172441354105095i
-0.000825283446079357+0.0552084849073176i
-0.0640186896354024+0.0673543686566607i
-0.0815220544660935+0.0447595883697596i
-0.0783026571846173+0.0906328416069994i
-0.0875834676486356+0.0544235157277362i
-0.0820607530253638+0.0208370827093324i
-0.0771399308503418+0.059514868700632i
-0.09757116317515+0.1027508025992i
-0.0967434274926053+0.0886354803198299i
-0.106091866999664-0.0031521947541962i
-0.124211921221599+0.00633603852273853i
-0.111932913627677+0.00370755742580587i
-0.0706753922947929-0.0043645424297298i
-0.0552216904103075-0.0176250543169154i
-0.0386156741463029-0.025042703112018i
-0.0279528590839552+0.0225613842552336i
-0.0432016488942598+0.00888836811322518i
-0.0575822048132231-0.0337359088838778i
-0.0393482704224849-0.0232154935397665i
0.0256586861521132+0.0190891719700737i
-0.000833110120683122+0.0372166815600031i
-0.00991465455329549+0.054183268186857i
-0.0220443625301314+0.105852667030346i
-0.0620022674551579+0.117775629516841i
-0.0876151490060122+0.0942032456632118i
-0.113248883227451+0.0630213311369897i
-0.0656612273044943+0.0281003761678157i
-0.0861438208954124-0.00135164049769702i
-0.0749443769075404+0.000610739970976506i
-0.0603041704516523+0.024627438847415i
-0.0909668092918772-0.0017358850482418i
-0.102371379745774-0.0160562390727238i
-0.101029311416279-0.025765501868002i
-0.0586188209654842-0.0725725695718116i
-0.0542970580291244-0.0723262031670034i
0.00611749495067452+0.00402214838257619i
-0.014837576529414+0.0285108725715423i
-0.0496808568689956+0.0188837243520108i
0.00776617488275075+0.0439690223423432i
-0.066868216354655+0.0648247235502034i
-0.103579384757675+0.0410671451172368i
-0.0503189833883937-0.00173183277363936i
-0.0356686808578509+0.0165411741549791i
-0.0687122901135034+0.0708727745731812i
-0.076129352708411+0.0619547789323096i
-0.0698143773172887+0.0310812930165937i
-0.0853519609544798+0.012220125504744i
-0.0924320975667327-0.0162967040630084i
-0.109132844109084-0.00129532144140709i
-0.0758904647533828+0.00526608647953397i
-0.0481017030792888+0.00623679018682967i
-0.0597195869451764+0.0158685939894182i
-0.0539118586589206+0.0233831898434513i
-0.0473591711259624-0.00100809855896781i
-0.0543558189760051+0.00461009499822199i
-0.0647176362874928+0.0291866294469625i
-0.0282334677197471+0.0406929253688659i
-0.0351800941302961+0.0603980553476453i
-0.0717752136421225+0.057027099071846i
-0.0672452297580231+0.0693122305764682i
-0.0659280556955374+0.0532852013526656i
-0.0797777220496206+0.0530840141007985i
-0.126707515005325+0.0365954541569888i
-0.080435337055399+0.0283354750120711i
-0.0941559359691787+0.00808509149421758i
-0.118177827429546-0.0113301656832575i
-0.0781217953916082+0.045023665897131i
-0.114691810144342+0.050892693332501i
-0.0602507124971648+0.0309403285190213i
-0.0761154544712957-0.0036147196662733i
-0.104248092627298-0.0336307744530344i
-0.0190129125873409-0.00215140091725721i
-0.0113492742840855+0.017229656257652i
-0.0546587132017023+0.0235711887617666i
-0.0459635115275812+0.0672332761994493i
-0.0301729610130827+0.0368500329207534i
-0.0700494291108755+0.0286574267235783i
-0.0575700828196121+0.0339433954568487i
-0.0601536501676897-0.0253645918609305i
-0.0698541674307359-0.00997218782808691i
-0.0647690360503557+0.0242305269083565i
-0.0817270872130529+0.0253914138540048i
-0.0399632941053145+0.0258983209077666i
-0.0512513277086555+0.054136472408156i
-0.0923866978902264-0.0165862414319213i
-0.0817455799446072-0.0484434873922607i
-0.0556891075470032+0.0107497246553783i
-0.0614238449948525-0.0125279445474669i
-0.0726560623052049+0.0414126035838846i
-0.0722738333291125+0.0528023928824146i
-0.0745737524109862+0.0114728606084705i
-0.0551566660525017+0.0298842313958745i
-0.123714719056595+0.0134827197646653i
-0.112334373425563-0.00627123543994949i
-0.062018667391938+0.00750506363546806i
-0.0794508959206319+0.0306845162131074i
-0.0462668197863701+0.0256628376977023i
-0.0718309423676232+0.00854408603458509i
-0.0922199481595385+0.0190904236343347i
-0.0770475219558996+0.0100639185269704i
-0.0284435210640803-0.0333984661315022i
-0.0319234464042268+0.0278945658182955i
-0.0698923431474944+0.0472836052353558i
-0.0101466832942432+0.0348052576119569i
0.00143718593353279+0.0394083991573356i
-0.0794875347209747+0.00713001528412675i
-0.0972771381807277+0.0196642243232026i
-0.0953405360275034-0.0116361681467262i
-0.104168152317675+0.0417378166848923i
-0.0683697219506296+0.0466326541813701i
-0.0775298417127185+0.00694277400406275i
-0.0766423560159238+0.0333902813817758i
-0.0651031811355609+0.01064395899358i
-0.0736016446117622+0.0246314059645814i
-0.0872534382480861+0.015067409953848i
-0.0757586790495428+0.0247379557312694i
-0.0529145764337679-0.0125895219933473i
-0.0285545710282227+0.00326193868100749i
-0.00562166763937749+0.0522377930825305i
-0.0744934008021976+0.0269845020004949i
-0.059466537740123+0.0262651907285331i
-0.0505910498272755-0.0044498152456525i
-0.0889066066691126+0.0541275712792075i
-0.0411145475080115+0.0332845290370848i
-0.0877212072093968+0.0293179074263879i
-0.0954322788643832+0.048087663185477i
-0.09185417746232+0.00241107418768012i
-0.107760227490597+0.0083600525790433i
-0.0925283820493494-0.0138591989377711i
-0.103763631451629-0.00626888256306862i
-0.063524030930073-0.0233912976987963i
-0.0513304127850434+0.0207535244187839i
-0.0316405578411855+0.0209026492808552i
-0.0364430924834551-0.0319335034609271i
-0.03783337624623+0.0131334225409808i
-0.0316809260998534-0.00806064870076871i
-0.0353940971569872-0.0171517426831341i
-0.0161009496216761+0.024504617171709i
-0.0304973593321634+0.00166926446075788i
-0.030164113527198+0.0193652152057811i
-0.0382499458574904+0.0560432736862953i
-0.080252441596098+0.066059764862644i
-0.0944488171784318+0.065954778642215i
-0.0466749667365079+0.0219923972035799i
-0.0755419342084361+0.0245573110690072i
-0.105140324928498+0.012244983624798i
-0.0897963624178963+0.0131959481191779i
-0.0868352462359342+0.0119610869442054i
-0.0557574074746598-0.0281457007365686i
-0.0851593933363868+0.0140167067745375i
-0.0941769966053303-0.0176167564698958i
-0.0457853034067154-0.0601180455835447i
-0.0296696730874898-0.013073061148696i
-0.0300668486343852+0.0190914375515461i
-0.0240386228241812+0.000761730344774477i
-0.0311728365357568-0.00742129097676215i
-0.0101546000906541+0.0235228853085946i
-0.0271608978191245+0.0294356801415469i
-0.0558487065796991+0.025914019751249i
-0.0367003383493729-0.000126769237417529i
-0.0574190971336518+0.0456205287495947i
-0.0853122650489834+0.0371281606347617i
-0.0963223149111178+0.00862144422219978i
-0.0742116924915508+0.0446649134113977i
-0.0748589284095865-0.0096574519671642i
-0.0795412074459955+0.0150832981100348i
-0.0705686171356459+0.0374653401467219i
-0.0583257862879523-0.0134391657819104i
-0.0524674839940403-0.00365735411890938i
-0.0434408344971263+0.0160901704870676i
-0.0295271011603229-0.00521190728639984i
-0.0667414707316127-0.00328236719451095i
-0.0364560371553616+0.032949580139632i
-0.0192329973768949+0.0170918140269581i
-0.0669944507723068+0.00733416263438645i
-0.0656830336841486+0.0331386925907824i
-0.0890416273644097+0.0485869414024809i
-0.0792326137901739+0.0327465999760645i
-0.038855836823482-0.0104873264742174i
-0.0983896146591364-0.0098613739249043i
-0.11388329096128+0.0161970324956465i
-0.0579408303512845+0.00803781513114989i
-0.0713789476745672+0.00539269859239255i
-0.0818110999630417+0.0177507723461594i
-0.0718640427751062-0.0199120819625883i
-0.0801742042203565-0.0366156616638034i
-0.0812795400645931-0.00233805589889913i
-0.0841568417151552-0.013043586749625i
-0.0667662766203731-0.00658854099077347i
-0.0472768947628432+0.0361424249904758i
-0.0172601601328853+0.0493268085147948i
-0.0299286896615198+0.0415783466238128i
-0.0754476064838822+0.0273496629956761i
-0.0425706598345897+0.0473670014696406i
-0.0761674320174262+0.0508978104458681i
-0.127473271413772+0.0387798960722786i
-0.0685035964970578+0.0409924449317932i
-0.0728171787635679+0.0164595751302857i
-0.0935916872313355+0.00625517801173276i
-0.0660079109379981-0.00895151094376845i
-0.0424744836597514+0.0113922309093517i
-0.0338652761618891+0.010294835440789i
-0.0362615925391056-0.00229073580559424i
-0.0258198356595917+0.0327625500668861i
-0.0498117174528078+0.0445174769035922i
-0.0437419459449441+0.0396467582376075i
-0.0529492177304392+0.0446496524242552i
-0.068674904498688+0.0541825986062325i
-0.0292736331832193+0.0322270670814089i
-0.0574918513365157+0.0446145119424199i
-0.0859963996860112+0.0516129904034184i
-0.102288585044186+0.0648537603209279i
-0.0850637195161503+0.082146318794454i
-0.0693153928860401+0.0323314534377549i
-0.078242748967461-0.0290396104380325i
-0.0419140654202694-0.00456372584275938i
-0.0797012329495094+0.0162525823054488i
-0.0826873343495235-0.0209157030900676i
-0.0770637279774138+0.0177403219787157i
-0.0532579820014583-0.00110903599315444i
-0.0303349746203387-0.0223884448533107i
-0.0884888977460372-0.00267027456516071i
-0.0102663532973473-0.00415824178646803i
0.0241057787240568+0.0248944375500031i
-0.0471105571856697+0.0363049950272765i
-0.0556745550793615+0.0465599547358091i
-0.0700349579491579+0.0742151345091714i
-0.088608606124254+0.0669889165568736i
-0.0780647216955381+0.00460212932938449i
-0.0663772896238966+6.17964392372696e-05i
-0.0785180166221621+0.0114108437148866i
-0.0974773531912098+0.000839159109284061i
-0.0834091435333915-0.00363922046546146i
-0.0713185925437764+0.0308502944295697i
-0.0687730842538544+0.0153850065671159i
-0.0698182632159553-0.0248435830375556i
-0.0734670097452491+0.00161005519093113i
-0.028415866626797-0.00814244253941993i
-0.0147289838631378+0.0363874297806826i
-0.0426360458700588+0.0032955742446796i
0.00657283804371279+0.0197019816741227i
-0.0368306927191275+0.0422585271598788i
-0.0907587518066911+0.00465459002515896i
-0.0418627878664812+0.0403465496896991i
-0.0604346495644879+0.0213286431311031i
-0.0605868668445224+0.0289616670940493i
-0.0842270110824131+0.00768183262532467i
-0.0869120264051541+0.0289266178589599i
-0.0825463150121724+0.0302676137698619i
-0.0919533284749452+0.00348496726713937i
-0.042922874457304+0.0145033444896522i
-0.0310715430936469-0.0127153015046809i
-0.00264881266569629-0.0290304585868897i
-0.0044121480759942-0.0191980780413139i
-0.0563653547551267+0.00102962346132738i
-0.0559937731053067-0.00366484730368581i
-0.0736689527870288-0.00205575633296177i
-0.0741230332837831+0.0206447707565081i
-0.0228274139441036+0.0159095495078516i
-0.0229441121863496-0.00823479641800819i
-0.0160713105983367+0.00483887965128914i
-0.0352015424432375+0.0661607161011558i
-0.0663181599295509+0.0875497896892006i
-0.079339480014397+0.0766173959919533i
-0.100035500151061+0.0753400987310709i
-0.100261554510653+0.0212435914100618i
-0.100519061145212+0.0153907997437262i
-0.070455682918316+0.0239653988563634i
-0.0358510223601953+0.0295209211311789i
-0.058678822748871+0.0392446353585479i
-0.109014571563045+0.0180852447867529i
-0.0633068417219301-0.0161446847696184i
-0.017103128466707-0.0444882952523929i
-0.0436752862377982-0.026978588551044i
-0.0542234149897075-0.0116669859652476i
-0.059020667300825+0.0109334784612002i
-0.0434800075868817+0.0284859998980254i
-0.0579560800696707+0.0211771766537761i
-0.0392523294653147-0.0123544878102788i
-0.0357729478523202-0.0397935669175003i
-0.0567265474572154-0.0136959078210679i
-0.0174447819326017+0.0281910266558464i
-0.0485936920629295+0.0131321037912348i
-0.0266422450956237+0.0205184379709552i
-0.0533049267380294+0.036474054863153i
-0.0679796669792237-0.013750423147791i
-0.0382591006715364+0.0117851369526983i
-0.0883168949139788+0.0574094342157037i
-0.0250280679082292+0.0263748707027565i
-0.0469153335044616+0.0526575196147389i
-0.0848673735945626+0.0953027825132429i
-0.0899040789785691+0.0663361014248199i
-0.118427740900643+0.0397299935271762i
-0.0971932148908584+0.027786984659657i
-0.136960709374623+0.00933099140820989i
-0.105242700550709-0.0070774885841508i
-0.0775953994156451-0.0103688790042344i
-0.0643339039091893-0.0192199445329269i
-0.0417244777773943-0.021707803798217i
-0.103086954802222-0.00704280656583759i
-0.0609604249451284-0.0105131235321945i
-0.0168110729156705-0.0441058098079777i
-0.0290546743033554-0.0389300236995043i
-0.0175728058494273-0.0153668426115036i
-0.0103737175821715+0.000946309740452971i
-0.0156471681599885+0.0439577511692602i
-0.0522135892779628+0.0535711325386876i
-0.058778942954063+0.0704328461826217i
-0.0956606519181575+0.072813356473715i
-0.0811548623549341+0.0514870708001963i
-0.0725917179801956+0.051829314190691i
-0.0850516879156722+0.034085857104505i
-0.0384268048138513+0.0336984172580699i
-0.0877862161678934+0.0217500144880015i
-0.0937094230089171+0.0248974108920902i
-0.106907792746968+0.028492697489067i
-0.114200662227256-0.0154899625079792i
-0.0480845036559926-0.0131550981352419i
-0.0555364688675362-0.0223548870958824i
-0.046840143595451-0.014935322959406i
-0.0362782150141601+0.00539366735226145i
-0.0625553392003145+0.0167040649690582i
-0.0569562092161143+0.0335077429052359i
-0.0839594171246523+0.0211789622207538i
-0.0662440303341173+0.0171097723305939i
-0.0351777205671879+0.00830866290028999i
-0.0617921356012806+0.0573215376413825i
-0.052164121076877+0.0742499548023997i
-0.0725271993934408+0.0597141660627423i
-0.0970080882607603+0.0623599523922905i
-0.103801075892895+0.0278821622838742i
-0.0894918480789467-0.0161933354813995i
-0.073461308905786-0.0147113639462527i
-0.0868753341874123+0.00820732995341186i
-0.0597084679529111-0.0379439978213311i
-0.0423628542043626-0.0192544151495097i
-0.0813675606982897+0.0172981041971431i
-0.0876245235558676-0.0322485044888691i
-0.0467449583648986-0.0187526946338798i
-0.0369159775905459+0.009674480837856i
-0.0299510900960931+0.00711117320813697i
-0.00818544079151391+0.0400328174099165i
-0.0356757326093627+0.0353428747985999i
-0.0463163552882653+0.046725442243644i
-0.0678654750521318+0.0801785841971232i
-0.0780198095159902+0.051272715001205i
-0.0690098779693832+0.0218828931131686i
-0.115091101815723-0.00126466836478938i
-0.0901277699433298-8.36390451426981e-05i
-0.0573467264709157+0.0312115635761166i
-0.0873685750287424+0.0480689390387302i
-0.114154875513388+0.0349376745644331i
-0.101798004821887-0.00412853437187841i
-0.10259986596062-0.0302660324471742i
-0.0973830471181549-0.0363948869081964i
-0.0457805115567192-0.0118641234280225i
-0.0265065281948818-0.00552378720887362i
-0.0227539802200299-0.0114462587556553i
-0.0529094175775832+0.0296359739847323i
-0.0794137843520281+0.0164223170021127i
-0.0697342176131163-0.0112224160312673i
-0.03659514546906+0.035862039152007i
-0.0556436587876165+0.0310120474253255i
-0.0495440312844274+0.0561510592740913i
-0.0142575946058432+0.101592675220315i
-0.0874565444581367+0.0887090116106843i
-0.0994402509214128+0.0454752481538094i
-0.0714007321582974+0.0224819333170694i
-0.0811673376469897+0.0157854304333713i
-0.129868502913322-0.0271457974694546i
-0.0908955683736622+0.00183728271874506i
-0.0237784919330155+0.0336492794373494i
-0.0882572854167055+0.0689317340869932i
-0.0945554560086743+0.0148393271551609i
-0.104168359097844-0.00450478394648844i
-0.121607882831583+0.0278975585087326i
-0.0618559088108949-0.0256436378388041i
-0.0362498681592943-0.0439311466004785i
-0.00671687950126618-0.0222960125664217i
0.0011772631146264+0.0659749830392067i
-0.0457891759334981+0.0562767145753399i
-0.0720258425117165+0.0279910378670311i
-0.0787529131717639+0.0160604749903155i
-0.0767520787231046+0.0325128090686875i
-0.0448168929502253+0.0356245058197593i
0.000884489406407483+0.0104229133453614i
-0.011458103476402+0.0806649545147444i
-0.0230883755058755+0.0818902261163989i
-0.0691916834201711+0.0736393246392405i
-0.134014734829793+0.0372085444986047i
-0.0932669098538982+0.000728849486357573i
-0.0773075707569683-0.0208949099281929i
-0.0914666251732026-0.0129781920284951i
-0.0673101320640961+0.0133399696774235i
-0.0841379808027296+0.0287643635164182i
-0.105834689030893+0.0461523679979264i
-0.113337509867115-0.0167805700216127i
-0.106196589749317-0.0253329238284213i
-0.0744944199705789-0.0562917663456049i
-0.0423026784259851-0.036121754855018i
-0.0217487517424768-0.00100345607017013i
-0.0316996896295905+0.00209393677496132i
-0.0385449520080122+0.0346505192532669i
-0.0813745792776804-0.0169051490858523i
-0.101438684382667+0.0080294264415213i
-0.0802491882983997+0.0158360327296691i
-0.0526278890769625-0.0131234284596222i
-0.0245575342416443+0.011996884337937i
-0.0489794930190585+0.0401360106027212i
-0.078682543403005+0.0949898930412983i
-0.102368994989226+0.0834539174993953i
-0.105458796648994+0.0588344226070079i
-0.108360337637496+0.00318489183076403i
-0.085758954288774-0.065758934344244i
-0.0613462659320199-0.0166830996208798i
-0.0634658616384299-0.0155712617832497i
-0.0883142881903961-0.00790766091827747i
-0.0936600304297621+0.0414112711794846i
-0.0711397394376029-0.00776087549373017i
-0.111273854220177-0.0277866312255874i
-0.0620033805580732-0.0341669421827872i
-0.0187632014327775-0.0117323770692147i
-0.00600863066760121+0.0496824508036345i
0.029702263004679+0.0302852214247783i
-0.0641721276801216+0.0222566180847875i
-0.113669242866652+0.0398114108851235i
-0.0709254601900012+0.0146166946628426i
-0.0968494913091446-0.0441633780677843i
-0.0738483073668487+0.00532907490299231i
-0.0396704828058283+0.0546364935680308i
-0.0769053314851788+0.0109850255309734i
-0.0778130125140291+0.0564116861181376i
-0.12088735204649+0.0438007106913346i
-0.149423887657108-0.00629605844963826i
-0.135929620482912-0.0267320403548706i
-0.101160590488295-0.0864531908863708i
-0.0710289581924353-0.0346439132454542i
-0.0401164768863845+0.0284740637253946i
-0.0406034962434439+0.0186873005379422i
-0.0750735835002241+0.0384741609642715i
-0.0597301009481097+0.0453681382233808i
-0.0714514816108525-0.0113291690386398i
-0.0342426397806425-0.0107338762133544i
-0.0292514993227577+0.0209469730630061i
-0.0294809022619354+0.0142474661320565i
-0.00704186084945068+0.0659530915465562i
-0.067631587887886+0.10903297726143i
-0.0910534066166748+0.0386573645566378i
-0.0986030406326751-0.0154993782376295i
-0.101437436405461+0.0126771523028384i
-0.0577071999184703-0.0675256222132846i
-0.0312263801496832-0.0535937809068631i
-0.0318064065936876+0.0333776229017949i
-0.0606980919856584-0.000161070283635413i
-0.0803448542980497+0.00499192641925448i
-0.0858723666763593-0.00633616532556185i
-0.0792016831593867-0.0372586101532814i
-0.0288710565546294-0.0499074920192599i
-0.0268266558348175-0.00974331738090474i
-0.00779814247026083+0.0494996016423372i
-0.00764546189924308+0.0588420716309361i
-0.0749239788020844+0.0781300822259218i
-0.0792661690160708+0.0533786466642021i
-0.0991373564557922+0.0393839678775952i
-0.0914296204598655+0.0160408674381493i
-0.0615723538522458-0.00361437879865546i
-0.0734333958833911+0.0248136963147094i
-0.0644759129611854+0.0594771037177291i
-0.0936401362757429+0.0914309229522002i
-0.0902429001451947+0.0333974443035813i
-0.119597806904059-0.00063689423229864i
-0.132452797237321-0.0235334807867576i
-0.0309017807119102-0.0430780374713472i
-0.000401438261150937-0.027327076085364i
-0.00541374867875973+0.00704721556112139i
-0.0400952267917128+0.0336888880783376i
-0.0794445465623439+0.0124045906865475i
-0.0578144464639315-0.00860666322020535i
-0.0596769399553151-0.00680674510503252i
-0.0397469481222871-0.0494045885803618i
-0.0307641242176953-0.043357734602969i
-0.0139628618346291+0.0586511216342967i
0.00246365859009252+0.0655604588113805i
-0.0748393352916423+0.093521420386758i
-0.109304023468443+0.0476355828438553i
-0.119253406414868+0.000254619836542231i
-0.10846745490932+0.0225137761930605i
-0.0652346623669027-0.0169721338839044i
-0.0347512870315773+0.0133024801014818i
-0.0370628500637816+0.0304604068592125i
-0.0866118057951498+0.0477444926357677i
-0.105160322189186+0.0229745082966925i
-0.110419975530128-0.0219116520228004i
-0.0978798522728548-0.054235299177256i
-0.0538707918598567-0.0718580494192113i
-0.012066177828622+0.00983358445792056i
-0.00369978138034706+0.0198280329903275i
-0.051987560504659+0.0246966734477317i
-0.0642669564771799+0.0312990496090747i
-0.0718875295558057-0.00318171592356647i
-0.0564813076430885+0.0142715062651224i
-0.0149106311992011+0.0054241330427469i
-0.0184159591074288-0.0153006664478807i
-0.00983667387017271+0.033918425674534i
-0.00585060953289126+0.0884860334015732i
-0.0383010036946297+0.0624248005192767i
-0.128914794576784+0.0377259295162629i
-0.140814561175819+0.0266836721048043i
-0.103365321401075+0.0167431263663327i
-0.109115772545348+0.00558400608839401i
-0.0730823878464793-0.0224921836644288i
-0.0296554107046923+0.0403482911126201i
-0.0448791816411241+0.0757202524329926i
-0.0985053892135519+0.0380411941601564i
-0.110610835542484+0.0249923808503677i
-0.115192776260259-0.0437569173580984i
-0.100593785799302-0.0688761495642526i
-0.0478179255551123-0.04806581600661i
0.00466332491635665+0.0257521151436446i
-0.00366228946863163+0.0488325754005767i
-0.0592875692446734+0.0288567825906257i
-0.0754023893281909+0.0460672756777281i
-0.0969572080032629-0.0339776160010249i
-0.0775721672113318-0.0424144853181788i
-0.0514247551904304-0.0196490181704188i
-0.018191719507618+0.0125274877574827i
-0.0327161912623662+0.0613920846514236i
-0.0817616582779294+0.100947168782817i
-0.0748533551564582+0.0935439983005454i
-0.0895969134733068+0.0101548157470085i
-0.0748965841662929-0.0155261018273479i
-0.0648204424753834-0.0147568055241649i
-0.0423579073297258+0.0164084146919238i
-0.0188431389614438+0.0278242351768437i
-0.0583914932869875+0.0582292127050274i
-0.115187591224294+0.0389601812794942i
-0.109681759023087-0.0106799794956065i
-0.0797420974015902+0.023253621354562i
-0.0375459497402502-0.0188766053930442i
0.0067236045679197-0.0293655736473445i
-0.00123067972720696+0.0265603854031051i
-0.0199745623538272+0.0682421290581936i
-0.0892444203418083+0.0793013517357211i
-0.122514178851876+0.0430242432766803i
-0.0958631193717946+0.00811927822811362i
-0.0682950790319091-0.00148971409377654i
-0.0575674417312842+0.0224979130837421i
-0.0559936819686775-0.0274448673128287i
-0.0418129422935756+0.00169657147938883i
-0.0539581019599919+0.0801808256429256i
-0.0801780652134085+0.0278083886270593i
-0.118240228596475-0.00422711994872169i
-0.0784444906147797-0.0544774334945473i
-0.0183823051929904-0.0720767660547644i
-0.0358182737713244-0.0299435337679727i
0.00195542589263857+0.0110822099766592i
-0.0251748237592318+0.0401820274270965i
-0.122310743746696+0.0292497170677388i
-0.148246143440773+0.0384435829921191i
-0.119594779983945-0.00479276258226598i
-0.0535974763513555-0.0351952325072347i
-0.029782377251737+0.0144978608142442i
0.00295029342518789+0.0683152324637437i
-0.0482931898603449+0.0753858752355764i
-0.110276048495521+0.0323338483593832i
-0.0917957315923333+0.0240719387778628i
-0.11023362705454-0.00888031787375687i
-0.0909731271217561-0.033484135543812i
-0.0341218109391179-0.0280336155980084i
-0.0216501877912367-0.0122205235940483i
-0.0465253871192416+0.0418342254889938i
-0.0560221484567616+0.0321135942132244i
-0.0956614172589471+0.0304953935308212i
-0.128073506386731+0.00691424819086062i
-0.111605529666564-0.0773336341117825i
-0.0407919700199297-0.0272650773693143i
-0.00668472199222814-0.00484738086730113i
-0.0221651081310607-0.00353327172674761i
-0.018160537571068+0.050900001360389i
-0.0712806766360618+0.0590175811352432i
-0.0844882649107274+0.0943492619205335i
-0.0834173723640972+0.0035610244596302i
-0.070589105603026-0.0535701839899296i
-0.0191481882757966-0.0122855320816416i
-0.0142027945416592+0.00648353283174767i
-0.0278145550277303+0.0984338200488118i
-0.0939034170126991+0.0914387053543272i
-0.0820925485100794+0.0398388916217091i
-0.0790718316086224-0.0113680752026742i
-0.100631419670143-0.0472684567340371i
-0.025919245830939-0.0583382447964919i
-0.00859268760640786-0.0378491036671453i
-0.012753764517563+0.036701545729611i
-0.0366300616699116+0.0321361246451424i
-0.0822767676066381+0.0240045640169961i
-0.104956207066968+0.00296894127140756i
-0.100455247679053+0.0142422456568483i
-0.0638020571128702+0.00434302903744125i
-0.0109728444166872+0.000488025964246108i
0.00263314204459919+0.0271674085289552i
-0.056914549118187+0.0285508087495808i
-0.075994909719776+0.0511492262994818i
-0.0925905436551413-0.00148114279200111i
-0.128615213777246-0.0414817808165725i
-0.0927278924153375-0.0359885083080347i
-0.041324436765647-0.0376413627234275i
0.0237291470634338-0.0545425240528525i
-0.0188527350874204+0.0202190448667862i
-0.0657115789167064+0.0866249506310864i
-0.0602937930365627+0.0324325875910395i
-0.109230777744893+0.00992975797981281i
-0.0797494536848788-0.00549316280808511i
-0.0479094809001752-0.0217341809787977i
0.00697717431342058-0.010554195973279i
0.0161082569196928+0.0467314937244158i
-0.0480616949982242+0.0878459507336942i
-0.13101678325863+0.0440802231371186i
-0.136039092731236+0.00511536406042431i
-0.0596975044359303-0.0334397731558651i
-0.0745738385563887-0.0632412553674014i
-0.0612348920901818-0.0344398990099636i
-0.0401142431169101+0.0243781921237522i
-0.0665294851196263+0.093278556618913i
-0.0857293296326375+0.0537516008654312i
-0.0757254888937154+0.0263237382926155i
-0.0966437444098181+0.0303017134825998i
-0.0947936923826966-0.0575398325279347i
-0.0203193896337575-0.0375144376797554i
0.00418703472913176+0.0330273629115458i
-0.0181890367208469+0.0362379637131002i
-0.0619896219734747+0.0151487649622112i
-0.133783385898297+0.0309593559766035i
-0.101751745542278+0.00499376574490969i
-0.0782864377513878-0.0591412138083257i
-0.0566270731059286-0.0517459254622018i
0.0111149028618827-0.0189331288540914i
-0.0331577278770891+0.0296147455214486i
-0.00387408484229471+0.0774584048858481i
-0.06522715098158+0.0704476670847117i
-0.14691706823598+0.00717647624767332i
-0.104707886810792-0.0450277292615254i
-0.0688468710858664-0.0707629794997352i
-0.0374695404169465-0.0517283893021536i
-0.0130412529343711-0.0514044721816954i
0.0168658987477062+0.0293011877504278i
-0.0502393108121011+0.0609854249058746i
-0.100575524450076-0.0123961025687977i
-0.106106439503944-0.0146636956795926i
-0.055696120517984-0.0429241029169208i
0.0164667141864164-0.0499212304049941i
0.00951660215668294-0.00111179253359206i
0.00381068905542749+0.0705293320236368i
-0.0515713341215361+0.0834086925831954i
-0.0762895822121739+0.037897619801477i
-0.0530528090277114+0.0109787156232839i
-0.132864258132195-0.00590939358323552i
-0.105617246854488-0.0327377461357308i
-0.0448404409815219+0.00882718755274697i
-0.0591864266409433+0.0373601288471403i
-0.0574378362446607+0.0486040004901961i
-0.108188141216843+0.0767791712048734i
-0.0938161057039485+0.036236273435573i
-0.0644294702196595+0.0191628056313595i
-0.0661562094981127-0.0456652484704985i
0.00189781265552114-0.030772672106005i
0.0543167632392245+0.0457884011176246i
0.00733770637952148+0.0128457264010016i
-0.0589755966320776+0.0574264372626667i
-0.0806245874536231+0.0492334257624689i
-0.0997518873464315-0.00723944976550345i
-0.0679372093141446-0.00560805072182425i
-0.0285346262236086-0.0596660919150475i
-0.040492524627244-0.00198161809044158i
-0.0447187847788236+0.086076943984663i
-0.101837777752094+0.052384767317931i
-0.118476955110298+0.0363574125566145i
-0.133493101950018-8.11026597453581e-05i
-0.116941912058671-0.040357476041782i
-0.0685184295305343-0.0659108626438938i
-0.0941336977744538-0.028666642728239i
-0.0136693863179625+0.0462779996267158i
-0.0452429619681823+0.0364209193152546i
-0.0995870284643178+0.0519469345031269i
-0.0886440211671133+0.0135033797922002i
-0.113843565721981-0.0478643088118366i
-0.0687958733404977-0.0696142088025572i
-0.00789992093679859-0.0833196749074778i
0.0366978052622835-0.00422215864056938i
-0.0018924369044148+0.026442474228613i
-0.0194619360169397+0.04575417262107i
-0.0740711491044968+0.051354747216263i
-0.123197661018059-0.0238408611279057i
-0.114928072322039-0.00983578478343192i
-0.0643097483104608-0.0375203589094501i
0.00905581137785678-0.00559399669257392i
-0.0311429352200741+0.0748829688025194i
-0.0547788475785564+0.0367194254050046i
-0.113506809666733+0.0367751159032824i
-0.163238142599963+0.00035723008992296i
-0.113448106325537-0.0349254926410848i
-0.0532480660934724-0.0282781799844984i
-0.01973304455945-0.0281488660718294i
-0.0367656148797934-0.010016059819977i
-0.0429097474817566+0.0435688696319189i
-0.0845817158033113+0.0769881248409658i
-0.114338360548974+0.0353954583919597i
-0.0936356100326734+0.00354872585214046i
-0.0919032587700859-0.0237299780782273i
-0.0280539647402729-0.0384752027360537i
0.0166206830821056+0.000977807989830718i
-0.00893121900000039+0.0742111420796718i
-0.0525070220321769+0.129563970738021i
-0.119682798508532+0.0819454200744977i
-0.139259628065526+0.0105928294253071i
-0.0880945331484249-0.027318745204233i
-0.0431403521865958-0.0571431062489886i
-0.0181461156400023-0.0313349586324757i
-0.0296339226866748+0.0289390891881202i
-0.0538434532861898+0.0617053828013968i
-0.097594055362403+0.0305260832148713i
-0.156483816234493-0.0109932363382904i
-0.137147111495586-0.0608681266850388i
-0.0656034032381274-0.127483467037673i
-0.00307412374225538-0.0796486774760446i
-0.0142241554413247-0.0291843594288063i
-0.0128044566086608+0.028113400899939i
-0.0305547961412915+0.095683745796786i
-0.0776949607345951+0.0312740383226211i
-0.0917563322560502-0.0154293418299678i
-0.0675671841630914-0.0504264762714412i
-0.0163851073802163-0.0375118995867098i
0.0291734175010433-0.00671636725933067i
-0.00460367534494387+0.0423400532887517i
-0.0910092459469939+0.105328218215155i
-0.11461251144668+0.0313572746051569i
-0.120352231885569+0.024734785451946i
-0.0681931388994094-0.0260213397431403i
-0.0676356440472273-0.108019757173748i
-0.0653872019052108-0.0275765662821678i
0.0107795573171459+0.00582954699645486i
-0.00423161785111142+0.0546651063658995i
-0.0984936249234037+0.0735147224765306i
-0.128595534701756+0.0282826528754489i
-0.108034807434968+0.0113000495417864i
-0.0641932494570163-0.0612960685976759i
-0.019255719576717-0.0561363002677947i
-0.00201839657840096+0.0341691617925638i
0.0043717979021883+0.0538851767394955i
-0.0669568128627802+0.0537607000555483i
-0.0600492394753796+0.0583070237808917i
-0.108478051098699-0.0411126453840246i
-0.130944479426917-0.0525231532687332i
-0.0328124675731801+0.0296757947354038i
-0.0358815582975923+0.0185638450408033i
-0.0209904474400597+0.0283419742132752i
-0.0961462508386453+0.0207473731240664i
-0.141876352598181+0.0138354208161136i
-0.112545168389577+0.0163447253546305i
-0.120844777240421-0.0407107065845496i
-0.056344604961338-0.0871135079961194i
-0.0167150154266711-0.061704784825083i
-0.0206495455503975+0.00167564527028828i
-0.0337958287692887+0.0411632850016953i
-0.0819271360047663+0.0358340768198524i
-0.0994796938463852-0.0101178965517129i
-0.105261920434802-0.02284744727494i
-0.053328713336584-0.0572903153158861i
0.00242280453795763-0.0830182471270315i
-0.00911806553014331-0.00263376364586545i
0.0251618217884181+0.0637739261436024i
-0.0472363070180851+0.0661803241249975i
-0.113571543973694+0.0428595828217847i
-0.119972205519955+0.00659194246914399i
-0.107758430716252-0.0544239046660765i
-0.0136973229042237-0.0464107016725117i
-0.00121679529028308+0.0269617412817122i
-0.00526443241811222+0.0374880850238692i
-0.0345284323426846+0.0745349823623043i
-0.0892145603942396+0.0679627783846981i
-0.137059588479833+0.0229918966821393i
-0.129200987237121-0.0169728078237921i
-0.0577994916503586-0.0753553505843334i
-0.0186834873786091-0.0307575587708519i
0.0186826085913968+0.013481284458096i
-0.0415702628534177+0.0354588945286416i
-0.0838898810163879+0.0858946574776301i
-0.0900268473624658+0.0613987298078054i
-0.116471449300893+0.00344727582130508i
-0.128740108432717-0.0538751893459379i
-0.0776125352476136-0.0265393225418431i
0.0183466782287881+0.0512806623088454i
-0.0492573067015532+0.0468534309396204i
-0.104267768234003+0.0967800854599803i
-0.102704249655416+0.0792003983008311i
-0.139678433349877+0.0104145050546217i
-0.103967817519376-0.0225098956836069i
-0.0195192480822584-0.0694527808609773i
-0.011807763512284-0.0291786568646447i
-0.0483686576533205-0.00570539044151237i
-0.0684090991607114-0.00126963805752495i
-0.109670429765123+0.0550658207817801i
-0.147800030048198+0.00934525866720023i
-0.140504370942636-0.0816164189288378i
-0.0499882799353975-0.121093703064204i
0.0158833262030469-0.100116778715404i
-0.00774391328988572-0.0118688624220781i
-0.00566541071821017+0.033159948891981i
-0.0564197754181722+0.0272248996615363i
-0.110685159654952+0.00757688643834928i
-0.0758545521117095-0.05117969629368i
-0.0463132386197114-0.124944059355411i
0.0145010411205084-0.0721493155340579i
0.0313788212664435-0.0123313291266629i
0.0196178717649346+0.0424166506360004i
-0.0249207979551579+0.103357423205582i
-0.0804491419795549+0.0887683904634026i
-0.0921586255633041+0.0552981314982605i
-0.0926445570651233-0.0407455730853141i
-0.0381946869838087-0.0538448072127083i
-0.00400267843071124-0.0245828858552248i
0.00931508806038717+0.0180459373426576i
0.00314290774543731+0.116143620454083i
-0.085609456793459+0.0919031698981069i
-0.120243623737937+0.0377602517860331i
-0.146051176472369-0.0203507983354725i
-0.13359035507581-0.060580471765236i
-0.0769431196942628-0.0426817477762292i
-0.0634548187025888-0.0424409705829271i
-0.0163318349454948+0.0131328962222533i
-0.082870735766425+0.0391817485373106i
-0.0887420429993453+0.0155114618241285i
-0.0940247976829425-0.0482936969153926i
-0.0911881952475578-0.0959783982484407i
0.00343049659455667-0.0489028426582886i
0.0174907861151464-0.0250201117334091i
0.0458131010649152+0.0158085832926999i
-0.00734100309426044+0.0718663935341145i
-0.0881761342462477+0.0384189522224867i
-0.100711762075169-0.00488995861701693i
-0.089887010829784-0.039730423422704i
-0.0496092833887097-0.034915136273023i
0.00422684355997524-0.0238126254700286i
-0.0141294185072834+0.027222481897134i
-0.0420873941072521+0.0907665399136237i
-0.0548362383795816+0.0348792476552861i
-0.132159198556061+0.0261962275780837i
-0.117742365500235-0.000373318686664578i
-0.0828863937882827-0.0501203057519083i
-0.0559419457104332-0.0401556222433979i
-0.00218926679770119-0.018274045502175i
-0.073317556924131+0.0160121688331974i
-0.0922898629277936+0.0589307583418712i
-0.0983599706075012+0.0277736694387683i
-0.145249803368798-0.0518043364626818i
-0.0740622720422029-0.0821473106015779i
-0.0434539459367003-0.0869212080381049i
0.0260896009116923-0.033556593705927i
0.0333161988131824+0.00395192252864762i
-0.0546935153205821+0.0216179164574573i
-0.0310281183589814+0.0667852138556295i
-0.0837058640513009+0.0323862881485679i
-0.0835325412204534-0.00855170926557343i
-0.0310717143941405-0.0147167339379443i
-0.04345475408274-0.038894710396354i
-0.0103769929203589+0.0242990227981653i
-0.0277552826214825+0.0753509914924771i
-0.104431639677694+0.0714986919557772i
-0.135482890695715+0.0936375139929559i
-0.142385945018409+0.00285540399226293i
-0.156028207674111-0.0521122071175594i
-0.0957506339100405-0.0257290159607277i
-0.058100903575346-0.0285236166930903i
-0.0732003415295166+0.038452412998935i
-0.0884297972742405+0.0361286457473167i
-0.129586943160788+0.0347566568230442i
-0.107399695716064-0.0228366063207461i
-0.107738525661805-0.101624524278232i
-0.082832219307112-0.051802929849101i
0.00264702061928451-0.0689216818042092i
-0.00170367729031695-0.0357228604515274i
-0.0432608585755322+0.0321887169739728i
-0.127618246128704+0.055716912891691i
-0.125519549716815+0.00569823980160896i
-0.0780949744673445-0.0550730115645977i
-0.0802184521583856-0.088685461122407i
0.024312508012754-0.0987473295597618i
0.0260551622887855+0.0145837466662932i
-0.00999618214742071+0.0533512801374488i
-0.044057878632859+0.0331297351074359i
-0.158402499671369+0.0120037166983967i
-0.0923530986124967-0.0495006099401998i
-0.012253991363746-0.0558418665435066i
0.0427695332124468-0.051183259177143i
0.0791488976379763-0.0188791466519291i
0.0283379428960107+0.0512306581755339i
-0.00663629297546038+0.0909328340544738i
-0.0801376065351435+0.102925376099117i
-0.0969268379601154+0.0465528210064533i
-0.0785307582394619-0.0214261292551035i
-0.0564772086295394-0.0433608340013629i
-0.0109226247545871-0.0524316890609667i
-0.0317919392960558+0.0311427697507556i
-0.057756706589827+0.111617115815187i
-0.123450021452822+0.0549617249970912i
-0.188256165241058+0.00461266963027791i
-0.16463942272181-0.0347421195894967i
-0.128390887049506-0.0827956707565127i
-0.0535727561997333-0.0662424091002914i
0.00294979007380734-0.0362573415083249i
-0.0268202057084995-0.0286166158489221i
-0.0940492064337428-0.0193724239059525i
-0.134306139051876-0.00556284503601231i
-0.0947663615876473-0.0616056957179901i
-0.029984849482727-0.121143804503788i
0.00160055041945549-0.0567953763351148i
0.0581959616454277-0.000887861288067649i
0.0531690888084287+0.0311279859202694i
-0.075224555622225+0.0540805772262394i
-0.158081570845825+0.0304368411815877i
-0.122009410897438+0.0343902224351578i
-0.0700389596238471-0.0361580887926813i
-0.0366574754223239-0.0606131944733994i
0.0323325976284969+0.0155284268048794i
0.0113118674300676+0.0449251591623424i
-0.0403357302650299+0.0637580012043865i
-0.0907674553581528+0.0495206994274302i
-0.147505911174962+0.02080747675193i
-0.139191815279984-0.0701431603233508i
-0.088636748434659-0.100013947353038i
0.00764083262042486-0.0452725670189079i
0.0216272894811914-0.0478216333143183i
-0.00157491182808188+0.0212138360463526i
-0.0481866421710808+0.0562896028212133i
-0.0873396885390057+0.0179755981602569i
-0.0915586371717871-0.0202033922763921i
-0.0835211127004152-0.072915336238184i
0.00131743501266429-0.0400479647797637i
0.0504866984440006-0.0300123914480628i
0.0341037092606785+0.00477745414043604i
-0.0231238159988908+0.102181359177854i
-0.0882989288929895+0.0687918155170458i
-0.0883004002568349+0.0110417599146977i
-0.0642934559080611-0.047012737175209i
-0.0476058729078457-0.0521820222172131i
-0.00621977349925166-0.0098402796309205i
6.62702455701178e-06+0.0059564773910001i
-0.0204444069886659+0.0586028943782707i
-0.0662830871552052+0.0804288140158484i
-0.14576957194311+0.0327097641743415i
-0.168150103386946-0.0422023406111351i
-0.130670077290354-0.052674477802366i
-0.0539445182601211-0.0436735465990045i
-0.0186162163642608-0.0411129640008354i
-0.00093672347864157+0.0113167022093803i
-0.0654027329595361+0.0369481247147017i
-0.117998500949341-0.00452970632574308i
-0.0904602345958636-0.0441591979464745i
-0.10164926113872-0.0844974215603108i
-0.0454413052493811-0.115317217449445i
-0.0287010754548411-0.0925371330839217i
0.0321466154535746-0.0464342481655946i
0.00503732644587583+0.0323396378719663i
-0.104415835543894+0.0532985385805427i
-0.0831793581962346-0.027595670043268i
-0.107207651477842-0.064698820386332i
-0.0215446087558958-0.0423310770616817i
0.0495362455169903-0.0277616477666742i
-0.0169788747481107+0.0119672198164741i
-0.0270193252477372+0.0719122437312817i
-0.0773814948501453+0.0417920279204376i
-0.105881587678544+0.0188259653272282i
-0.0905284669810503+0.00456250607224412i
-0.11066541770453-0.0771014506399312i
-0.0329851934544346-0.0655729610178942i
0.0201427551191985-0.0226162965332125i
0.00615459347093344+0.0297303273373612i
-0.0485534020700507+0.0757534975523714i
-0.0996718114505521+0.0493264901077772i
-0.0615391992299487-0.0306028127680029i
-0.0853725754294334-0.0707865390324524i
-0.0201129909206431-0.0148672330665362i
0.047797157353565+0.00591929840618876i
0.0138015463323405+0.0461540892743091i
-0.0177651861861048+0.0607447348597065i
-0.0937298683489395+0.0582917525193685i
-0.117004486914173+0.0296223681527069i
-0.118773060975076-0.0410687122165145i
-0.0552639789812601-0.0425101378806512i
0.00314716707049333-0.0675878539309763i
-0.020912522184055-0.00863705447344184i
-0.0329267393598166+0.0619613100381963i
-0.076673208518243+0.0628280669021848i
-0.158060226415478+0.0261838215759153i
-0.158249701909176-0.0217554203436402i
-0.0768946146188632-0.0182882781820825i
-0.0355872655059826-0.0707588413103176i
-0.0049666678529353-0.0406398782505649i
-0.00316952806072279+0.0523906945291388i
-0.0546887332752544+0.011911874104176i
-0.110828520922655-0.0269123694895112i
-0.140362224807871-0.0178020957557731i
-0.093433994130025-0.0638093473209499i
-0.0608202805420134-0.0688946185218317i
-0.0192515768797378-0.0587865121246403i
0.0350338008842747-0.0230626655227677i
-0.02616385525494+0.0459242379266306i
-0.0600756130126214+0.0183756670368261i
-0.0968797196158812-0.00423275652131974i
-0.117062275639883-0.0260990947308595i
-0.0710495279231792-0.0946992136582724i
-0.0265393319126299-0.0697658952116801i
0.0533542436330839-0.017169067682334i
0.00123399205997076-0.00170692670321597i
-0.0645610748191529+0.041657582505078i
-0.0557215456527036+0.0374925580624928i
-0.0831163632881139-0.0149340198588409i
-0.109823564697149-0.0140528330606627i
-0.0367186053384615-0.0278093287046712i
0.0421599501413726-0.0338193794297815i
-0.0412099608591955+0.0220452318922128i
-0.0558720063928317+0.0498152129594119i
-0.114099091229469+0.0812120804571423i
-0.181877688136213+0.0376486340022386i
-0.117302462621425-0.0509474089317229i
-0.108468701266337-0.0557401230580459i
-0.0512990831405783-0.0406751073124026i
-0.0312120199903674-0.0220137307866976i
-0.0468115310651348+0.0325401235444652i
-0.0659838585562062+0.0705595569793961i
-0.122800700440459+0.0138519093378543i
-0.102002657480774-0.0435613594890052i
-0.0630414781403853-0.0722915528542565i
-0.0122807894297274-0.0797249615920537i
0.0295527639910834-0.0157692056652142i
0.0167311379116016+0.0284958770354368i
-0.0511558702979292+0.0268557940429259i
-0.1010913650453-0.00149372988621887i
-0.113325497014437-0.0317197691536783i
-0.095390768856368-0.0670278167522323i
-0.0101651106643384-0.0702523855654684i
-0.000283027281457304-0.0345213115293055i
-0.016955010402041-0.000613871469474966i
-0.0269770246106801+0.0570878743076955i
-0.0778459516878106+0.0116779365520385i
-0.0983468842132063-0.0188826723605593i
-0.0935589823805107-0.0382766457991019i
-0.0669051177344757-0.109823938432341i
-0.0111337440247812-0.0766296343076122i
0.0223655387544681+0.0191677759018512i
-0.00962673811327049+0.0988596228998217i
-0.0551425239074749+0.0606888577317516i
-0.118877688060397+0.00938046698402767i
-0.127708929091074-0.0282065705536749i
-0.0894527336540168-0.0581833332166567i
-0.0657270830995339-0.0603302638987539i
0.0108369920817207-0.0067228897157687i
0.0214867988901703+0.0182929793339057i
-0.0565147300770986+0.000799053186030365i
-0.110278025575965+0.0624234902605246i
-0.117456283817143-0.0107958169302563i
-0.0885628568837175-0.075492850663247i
-0.0242454012515915-0.0883190355229114i
0.0255990207512038-0.0589144314453463i
0.0243482090276984+0.019481993284461i
0.0309726307355081+0.0491551233036602i
-0.0767943276211002+0.0341549918946992i
-0.122146603695605-0.000878050906969808i
-0.067590545999591+0.0140184136618333i
-0.0489868346135314-0.0587272518025471i
-0.00713012644608152-0.034746205070961i
-0.03629487233555+0.00796549993466331i
-0.0520289573813447+0.0385172546066865i
-0.104120155017636+0.105624171468052i
-0.167276311201388+0.0188435892440858i
-0.144987746204962-0.0580733467880081i
-0.0877760541804336-0.0920489521093346i
-0.0712815522168402-0.0682488818355194i
-0.0416300559014216-0.0249017299945374i
0.00591237916557574+0.0112707934750465i
-0.0563959328133936+0.019647703000461i
-0.0932377800506868+0.00803021551374313i
-0.118523886682357+0.000734977295442592i
-0.11425771425871-0.0902206060940421i
-0.0341796230015947-0.133460223032903i
0.0108879442168744-0.0672008206980285i
-0.000485815176326238-0.00932450464014118i
-0.0268784927664976+0.0228430357803694i
-0.0431222849007453+0.0564058439416743i
-0.0957396624333408+0.00863843039943961i
-0.118766979952441-0.0542568651359947i
-0.0985755588728221-0.0624734575432328i
-0.00318252906321273-0.0622727530995714i
0.025059725613116-0.027404686600718i
-0.0412125351694418+0.011667871719974i
-0.0359169817123739+0.0183050810996452i
-0.0782530150830666+0.0263391639674327i
-0.128279477389021+0.0202604506339944i
-0.0891541133725223-0.0100856215380162i
-0.0111078920947788-0.0304554837046026i
-0.00217338519077278-0.0176397254230151i
-0.0338307577668143+0.0622844508402178i
-0.0594747239018419+0.0749987728665816i
-0.13043119729305+0.029066932776067i
-0.153806052626335+0.0230332330489922i
-0.119772344068334-0.00371658776206996i
-0.0751511806769734-0.0389690597040155i
-0.0141706597355759-0.0663404523677761i
-0.00819942599516438-0.0417077323020611i
-0.0509684325963143+0.0193840489719267i
-0.0915427759718433+0.0134552213106933i
-0.0957984505352842-0.0328755588937095i
-0.0658578054606761-0.08384904577134i
-0.0244302519350908-0.0937018003737718i
0.00293184298991679-0.0509683060581049i
0.0379091711707105-0.0247986247831766i
-0.0128742256539198+0.0405707439596822i
-0.085146000759654+0.0684252867171891i
-0.0913861037320838+0.0401124130157944i
-0.119874965494496+0.00124907009955628i
-0.0895332568794199-0.0431378911120918i
-0.092106397724168-0.0641141885613192i
-0.0479644054163858-0.061779120939516i
-0.031713659909078+0.00197138861226011i
-0.070360845478783+0.0340751777973469i
-0.062729280789196+0.00567047379304689i
-0.124089041542633-0.062659575155633i
-0.0949802666508512-0.1332946221508i
-0.0429855891709456-0.118506924125357i
0.0141247384911384-0.0705754026779992i
0.0612407535360899-0.0430119220131853i
0.0129877794084492+0.00336695707096903i
-0.0034819061574321+0.0314908384570372i
-0.0824705028827621+0.00544950276482532i
-0.10460413566313-0.0178553314801264i
-0.000514888395814469-0.0206872543267155i
0.00575304177532154-0.00952496902839787i
0.0191768317032926+0.0318988257439859i
-0.00317203283836723+0.0320660749143801i
-0.09424184825243+0.0408840539741275i
-0.0917687654172479+0.0659326376505169i
-0.109467696244716-0.0150883459648843i
-0.099603929930506-0.0714354711073382i
-0.0342071450382691-0.0892766888994128i
-0.0412367657952239-0.067331194516957i
-0.0276368451788937-0.0251512088969391i
-0.0794937192410457+0.0145372685999769i
-0.115542909413984+0.0572462041593624i
-0.079055397793695-0.0227431527249434i
-0.103590051942759-0.0496161045306712i
-0.0551759590239106-0.0502306660775513i
-0.00810053392513639-0.0734480652352685i
0.0157509319606128+0.0164003532216767i
-0.0133522147779889+0.0691581232106876i
-0.0663807364752019+0.0606658355901629i
-0.112798664192885+0.0297958704579562i
-0.153675316346721-0.0458260076446199i
-0.0921146401859895-0.107004867001824i
-0.0770562704951168-0.10078595917249i
-0.0135494069925879-0.0750287083720407i
0.00342472883482895-0.044869236845333i
-0.101937269639448+0.0162191735540842i
-0.107318003456643-0.0359490047991491i
-0.0992542569970516-0.0757596752246029i
-0.0708674404499281-0.0908052040695875i
-0.0148966401036257-0.143986945288831i
0.0244702638820022-0.0588798847851663i
0.0625588504011665-0.00439114868342153i
0.0444773128355182+0.00807921485445417i
-0.00403538176119524+0.0442121015725589i
-0.0335332184761142+0.0397303652901525i
-0.0555985912200602-0.00497079572374504i
-0.0532308031560122-0.0640172420375385i
-0.0190621167963421-0.0289813273862445i
0.00014238117804525+0.018642606984327i
-0.0363286130805822+0.00959895439652924i
-0.0724056490855829+0.048654237162318i
-0.0840947258970576+0.0503303763051397i
-0.107588179796742-0.0289933106327654i
-0.110529832127149-0.0831159362465878i
-0.0523658486468994-0.0858842379191281i
-0.0291827253810572-0.0558381463905533i
-0.0474283020293116-0.0119945486205805i
-0.0209506709410364+0.00927430891876978i
-0.0397040687998761-0.0158893512572511i
-0.0733027343043938-0.0073692617174177i
-0.0686852825189452-0.0379500211199643i
-0.0403076092490526-0.0846069931860267i
-0.00500701980340759-0.0710528261943125i
0.0321487040776435-0.0131110985975647i
-0.00170529745003874+0.0419362633495053i
-0.0610229936384547+0.036616363094461i
-0.110751474417636+0.0120979188242604i
-0.117403273173132-0.0446269727824365i
-0.0432474762313911-0.0523307413507581i
-0.0655798785722493-0.0499591982317081i
-0.00688988189026495-0.0456816015499454i
0.0465794517009934-0.0128065742158475i
-0.0595932705819229+0.0447959150235197i
-0.0994680493145293+0.0482982625103588i
-0.0833761530356127-0.0331179718829184i
-0.0820288574602729-0.0682911358904723i
-0.0535654760341672-0.110150172175316i
-0.0154073584386321-0.0515954048536301i
-0.0252758851660349+0.02485572330797i
-0.0153890260556772+0.00566176449646288i
-0.044020608112306+0.00536698095564267i
-0.102707418820197-0.0229383251857612i
-0.0700979674592977-0.0678057994381613i
-0.0455794896620484-0.053160687677771i
-0.0183983227330668-0.0538928137836616i
0.045802291299854-0.0360678081038394i
0.0173801771732628+0.0354492062750627i
-0.0317670460665104-0.00587856729069769i
-0.0494936319350822-0.0138851263229968i
-0.0440739909169169-0.0364215379374186i
-0.0443155498239103-0.0655814479987007i
-0.0290995726806946-0.0242555817855166i
0.0286834587735131-0.0130930092670433i
-0.00449797145757868+0.0406877928061737i
-0.0664035915689736+0.0404693587776294i
-0.104671639950681+0.0545627631337929i
-0.0876103708444503-0.0201267768783882i
-0.0721957570119601-0.084020245960895i
-0.0901517196119521-0.0287329398696575i
-0.0367787046028131-0.0257407229236573i
-0.0262717802337856-0.00371043835569126i
-0.0191840357050929+0.00917347189105793i
-0.0436932671741815+0.0065072932833274i
-0.0961776043066039-0.0370148921405904i
-0.0602001669395612-0.0317682114247266i
-0.0185289178803637-0.0409422472936357i
0.0248650266385928-0.0725326487325883i
-0.0034962023123818+0.0203169433486642i
-0.00508643376619044+0.0395686636851134i
-0.0125798128956073+0.0384578719384824i
-0.0766939330569269+0.0288842649316047i
-0.0989177579841815-0.0650371646065498i
-0.0923612056891926-0.0270665335256097i
-0.0455966832161627-0.00287014942563928i
-0.0287715931237423-0.0163573399125994i
-0.0385752509919354-0.00410961682437464i
-0.0745124963195758+0.00394347420224045i
-0.101286060206921+5.17520799671655e-05i
-0.135366303962104-0.0863144607355904i
-0.116553710674292-0.121997432374044i
-0.0165937081536895-0.108582445834046i
0.0268932239953208-0.086278225416424i
0.0161054775950797-0.0499908094342806i
-0.00956231348889172+0.0116350264008192i
-0.0466641008458102+0.0168753837833798i
-0.0783871912811044+0.0188180666778689i
-0.0528915336359181+0.0122176758784474i
-0.000600008921572866-0.0650444310613325i
0.00100337449416437-0.0514735333167536i
-0.0220215915797918-0.0149114387651035i
-0.0325274881022823+0.0242021522359782i
-0.0615027114087599+0.0609065407671246i
-0.0715885949167395+0.0331109437271846i
-0.0740297889274175-0.0278412269314248i
-0.0997264229547385-0.0559481956862047i
-0.063656039738157-0.052116740331404i
-0.00459139754031231-0.0631385334742784i
-0.0178006204078052-0.0218777562841908i
-0.060862750387607+0.00192630510036636i
-0.0796724570612704+0.00551572569578266i
-0.0752711394245577-0.00549248410708814i
-0.0601722641627615-0.0670510249169016i
-0.0412520468611658-0.0499365648911806i
-0.0227026839812806-0.0367191473385828i
0.011367220917401+0.000722415240619229i
-0.0512794126360189+0.0581473819875182i
-0.117958837717513+0.00612115397293258i
-0.0585849934880632-0.00555688473035871i
-0.0786435583738817-0.0148005851778028i
-0.100494394852098-0.0859826780163388i
-0.025310227644307-0.0810011860922033i
0.00478563476571141-0.0160955683920062i
-0.0251339962653818+0.00160951136210493i
-0.077599093266606-0.0184873727265529i
-0.110011430143834-0.0410255419578328i
-0.0974822635163769-0.0691841616317161i
-0.0624641876761223-0.0586822593094832i
-0.00973041115629047-0.0452109232357564i
0.00206640115297691-0.0495245919719908i
0.015265825461171+0.0156278853587827i
-0.00395191153612241+0.0332844188560431i
-0.101261546956965+0.0141127286755593i
-0.0877430616122485+0.00324101782050142i
-0.0464917111561105-0.046469955356278i
-0.0577781621507038-0.0600932549736197i
0.0136713318881112-0.0285758336000375i
0.00499489593883137-0.0334019160302245i
-0.088713810981828+0.00205810474631442i
-0.0983080515112657+0.0609467432949898i
-0.0881195642763618-0.0293776699677079i
-0.0668509185502118-0.0761432523633736i
-0.0608253832186872-0.109297596002765i
-0.020455000443354-0.0708253223246241i
0.0242695709525184+0.0017370626199305i
0.00781326102636279-0.00729535799740748i
0.00130657188590623+0.000698152915779453i
-0.0236652742022547-0.0328191523557647i
-0.073567539155705-0.0194337936066248i
-0.0878203058753421-0.0602906211658522i
-0.063782901248634-0.0922604202411154i
-0.0328095002713148-0.0373107394167799i
-0.00380653667321568+0.0223681747738093i
-0.0434036396196682+0.0281316331136544i
-0.0829667497919026+0.0133018600009323i
-0.0994633978426547-0.0286802502398763i
-0.112257075839752-0.0770208509368215i
-0.060066748646363-0.0312256879565712i
-0.00468706166293041-0.0388024037199694i
0.0118727025042433-0.017598782887371i
0.00603992347202835+0.0169446425801263i
-0.0192247463705072+0.00665503959496873i
-0.0431530168256067+0.0189863377540448i
-0.0743979883890016+0.00576065878903717i
-0.0429572880200782-0.0356267169926023i
0.0130155943950854-0.0449962168001162i
-0.0028363509685739-0.00955489323598084i
-0.0522346119519699+0.00255671075497353i
-0.0760069985866496+0.0141543473176605i
-0.0843547632246614+0.0222438062930963i
-0.129258479864416-0.00225668541361377i
-0.096518758576347-0.0323291798390712i
-0.0746659742484751-0.0585133940296249i
-0.0490261604523764-0.0862749877869013i
-0.0408630166272156-0.0441678839696176i
-0.0646171146399383-0.0165866891821829i
-0.0328594748560842-0.0462000730507803i
-0.0617774337036897-0.0325900599936987i
-0.0230579002262987-0.0634457850816082i
0.00122572167887616-0.0912930387301541i
-0.00179028782904584-0.0418986060417887i
0.0314506716041095+0.0163023344238066i
-0.00572214732096865+0.0297171349171769i
-0.0282564035518266+0.035676172634798i
-0.0731349030785869+0.0219595045208785i
-0.0976926804684187+0.00909986312956731i
-0.0589340947583728+0.00441932598459948i
-0.0660746424578752-0.0348091398295718i
-0.0717375487780584+0.0122945954515403i
-0.0447687821353011+0.0194656052890758i
-0.0571137103349218-0.0264904467565193i
-0.0576298547398499-0.00716738191985953i
-0.0949307681150627-0.0363508088825902i
-0.112103180846837-0.080167067882961i
-0.0100307851139331-0.0668513929061331i
0.0151198171156918-0.018093590184544i
-0.00682826008913153+0.0175917706605532i
-0.0436399197029359+0.0270455917689045i
-0.0485849919235881+0.0402901460188533i
-0.0242443052668718-0.019531795537473i
-0.04219850474469-0.0515934075529702i
-0.00829052379614157-0.038186868296087i
-0.0198404297866936-0.0401287529108962i
-0.0626853199200726+0.00769287591920847i
-0.0850423180566809+0.00900341369840626i
-0.0822881392128811+0.00700734475113088i
-0.0819640020491026-0.0106266586862579i
-0.110829826750217-0.0300140256703683i
-0.0679676001042751-0.0541498031325143i
-0.038415604679208-0.119721683218881i
-0.0428658386092519-0.0762545091006876i
-0.018385700665103-0.00928943186147459i
-0.00741397988278716+0.00970239177069214i
-0.0210794400921284-0.0168377958472653i
-0.0436544524689117-0.0407650170669863i
-0.0486520068028237+0.00551985711040956i
0.0100689634115688-0.0513962163835876i
0.0212731983544746-0.0522493979727001i
-0.0051927103759594+0.0295079219438048i
-0.0330807403387438+0.024658709704206i
-0.0854822910084106+0.0598492344689907i
-0.073386300799654+0.0100602974237309i
-0.0478065589371961-0.0332325310802628i
-0.0701228594677917-0.0276446439300135i
-0.0896754712879967-0.0568050969522329i
-0.0169465720446144-0.0254779157634906i
-0.0358619410284073-0.0361733444130755i
-0.0798915825052523+0.0173657997323419i
-0.0693394415690207-0.00727017099046936i
-0.0825334215467511-0.073467707026235i
-0.0388807725463998-0.0403696949575132i
-0.0475893260314766-0.113275982608723i
-0.0192307222135536-0.0404792674324185i
0.0212849775534246+0.0168817866515164i
-0.00932442093126972-0.00751498809584674i
-0.0403848822950947+0.0344519666244922i
-0.07245880860171+0.00232041230460669i
-0.0529989803817749-0.0489869941548172i
-0.0128621618530616-0.0138939371681398i
-0.0253368414896954+0.0239781678239812i
-0.065165547925004-0.0273849130292689i
-0.0397858906400182+0.0149174045273182i
-0.04690313829537+0.00235678560044372i
-0.0886853888135253-0.0305567334758691i
-0.0765393245244433+0.0138521430034969i
-0.0746694894724629-0.00579307463092025i
-0.0291888888087829-0.0602654568250405i
-0.0412203455738463-0.0364057622648527i
-0.0611200292215666+0.0155067569898785i
-0.0179267164229773-0.00683536224769233i
-0.0621156533864334-0.000994403397867846i
-0.109127767655965-0.0373872662333428i
-0.0723276754767712-0.0737934618354417i
-0.0306966611677725-0.0545883483851578i
0.000496323920196692-0.0397097573696286i
0.0166283411341267-0.045321913611979i
-0.0222698638494351-0.0203006881125042i
-0.0540823569877622+0.0113031689307471i
-0.0822203255456762-0.0585483644755337i
-0.0932217275742322-0.0825360781161581i
-0.037718128772788-0.0405202591623783i
-0.00818520863301113-0.060859595065921i
-0.0280475524320321-0.0545318983437881i
0.0127563261747898+0.00558961934858496i
0.0140008711845214+0.024018830148645i
-0.0565720399745098+0.0274930304911703i
-0.096896630869256+0.00342596702275148i
-0.0850188236540288-0.0387055067070253i
-0.0390080325178037-0.0523915230584664i
-0.0362183842791164-0.0317153403139013i
-0.0289987164148832+0.000515421714769286i
-0.0670753391281229-0.00709018630851712i
-0.122515987322703-0.0147536010612419i
-0.119087482311048-0.0342132884543594i
-0.0837762161869063-0.0645065340458431i
-0.0591107421137248-0.0736979477192964i
-0.0566625794489738-0.0651866180938413i
0.00129167006574261-0.048192495415392i
-0.0139810737905784-0.0235899656945505i
-0.0357828965076886-0.013824362264843i
-0.0119865340101242-0.0242308289362594i
-0.0487152241801172-0.0446633657009244i
-0.0395172823692045-0.0573463993864344i
-0.0175998806268568-0.0327153612740238i
-0.021156976230373-0.0367164679484639i
-0.000242435022506217-0.017163878302791i
-0.0483275886826027+0.00700209377434493i
-0.0842289544755822-0.0289810389540294i
-0.0783064299165274-0.0742334457258656i
-0.0905956534975444-0.0492631750436344i
-0.0792710633974574-0.0470304196225942i
-0.06280198062469-0.0514635441207554i
-0.00547599288280464+0.000666454247368719i
0.0095540576103854-0.0551620479913384i
-0.0461559535441118-0.0625817163421713i
-0.0687019694475869-0.00871369899302743i
-0.0441792825713511-0.0344204138516929i
-0.031121609997124-0.0440975846525657i
0.00597887822696955-0.0338296057760923i
-0.0136637834412665-0.008752474567138i
-0.0437142997666293+0.0272527089925664i
-0.0434695455393728+0.0277046214395337i
-0.103035610231006+0.0280169587153072i
-0.0689719672306144-0.0483073683097974i
-0.0588702842858813-0.0801906799822887i
-0.0747195861988867-0.00989700834322126i
-0.0547883880005281-0.0190502475298035i
-0.0803029389894195-0.0498922171035997i
-0.0625657750354527-0.0399627862604854i
-0.0655008590777322-0.0532574326202022i
-0.0803852608763407-0.0780271017396849i
-0.0412664620599878-0.0923482188935431i
-0.0267144266950496-0.110763472664704i
-0.00537196789567033-0.0961828411261718i
-0.0209464047612568-0.0843033220249457i
-0.0370760582153052-0.029373349533775i
-0.0268142120452245-0.0330661095525888i
-0.0542111492642846-0.058897659671736i
-0.0395997863055319-0.0153563178897666i
-0.021444356658452-0.0329248577031901i
-0.0251779582691791-0.0149105330837745i
-0.0426690390173192+0.0300934803673051i
-0.0587165768744777+0.00760621122317342i
-0.0705018401372922+0.0111561243820407i
-0.120526553861386-0.0068548071911401i
-0.111735302918945-0.0495216743635292i
-0.0687958089060073-0.0521932543221857i
-0.0634665042228435-0.0707259206922444i
-0.0416931626435596-0.0324229514890002i
-0.0272207472547007-0.0571566114974636i
-0.027973328657181-0.0709100730559561i
-0.0731017477173417-0.0535377592322264i
-0.0782085082186445-0.092990994470554i
-0.0508879598762252-0.0788584759072494i
-0.0313443507712993-0.0788258211464034i
0.00253409042985252-0.0753560676248643i
-0.0184720830706384-0.0314105969445879i
-0.00988674215761776+0.00961426074898802i
-0.0148152631897956-0.0108439101088867i
-0.0500784784387764+0.00555720544481094i
-0.0545605736248052-0.000935714198495773i
-0.0530006603048717-0.0635446214640331i
-0.0569250070833471-0.0507233357728955i
-0.0360685919321227-0.0276418344851241i
0.00303446051991911+0.0102270503288275i
-0.0313103481066505+0.0193656631323056i
-0.0341551181749109-0.0288133092697133i
-0.0368419094495024-0.0487626480007348i
-0.0749975916412873-0.0691321993828601i
-0.0286358512022276-0.0670584789322507i
-0.036368836667748-0.0651853680954757i
-0.0439562840588867-0.0442560968511177i
-0.0280336986308772+3.32861153677968e-05i
-0.0772119031900644-0.0229985522777847i
-0.0759977723957042-0.0438788367529315i
-0.0697151735158594-0.0440926541027158i
-0.0559866150331471-0.046736992657286i
-0.0393232455311431-0.0237403637420438i
-0.0390180290637473-0.0152929002671555i
-0.00801524028453746-0.0231908618543102i
-0.0127461735612963+0.0049064030479907i
-0.0426492637884977+0.00195258959762817i
-0.0598170152154526-0.0122706932560354i
-0.018084570018751-0.0149552552318174i
-0.0565553425667457-0.0115671840380705i
-0.0911283235101327+0.000952314711036047i
0.00336111421742108-0.0178123186016077i
-0.0445635835920866-0.0400594922941082i
-0.115441866312344-0.03267325988569i
-0.0884351463125512-0.0201285772513959i
-0.0746167437834199-0.0463337647975007i
-0.0727795496432138-0.0640366516991331i
-0.0385528495483391-0.0682483298908657i
-0.033274825963993-0.0528942069289687i
-0.0431003457053275-0.054706797730096i
-0.0426497290715345-0.0620099302344011i
-0.0785091733383424-0.0485078495234906i
-0.0334164523404954-0.0916335659358204i
-0.0102019285670439-0.06269377113179i
0.00977358597251174-0.00883319361448957i
0.00295254635265892-0.0257322429349279i
-0.0276942011657478-0.0122338067859141i
-0.0163683491142964+0.0288793330588838i
-0.0349152285819012+0.0279931522769231i
-0.0179677849179825+0.0103264344091368i
-0.0472116216897306+0.0237610166922019i
-0.0729195696440078-0.0245530446021309i
-0.0701780434088279-0.0233942422970635i
-0.0238369222869904+0.0294108656671277i
-0.0491295646426109+0.00951330623408756i
-0.123133480566569-0.0108176400487053i
-0.0806593892690924-0.04578034618442i
-0.0725088402247769-0.0685875013426131i
-0.0550787650514739-0.0780540175258571i
-0.0316167065678953-0.0528334853361555i
-0.0384300400325175-0.0582286392141534i
-0.0227518478408106-0.0866454945524588i
-0.0326340850200753-0.0234666508999057i
-0.0289734786683348-0.0214815218311809i
-0.00673069798003443-0.0420624424215204i
-0.0091607679952518-0.0253837919544186i
0.00344733712303584+0.000277449969097307i
-0.0210902868858494-0.0263770046706246i
-0.0425316882970508-0.045664279032536i
-0.0291605246065159+0.0115054432566983i
-0.0581575743652547+0.0123030723657499i
-0.0604089143707569-0.0059694223872518i
-0.0438908150185869-0.0579589891766964i
-0.0186163826098565-0.0553872869550354i
-0.011930180968826-0.00716732189034275i
-0.0684507372724428-0.0223766067587422i
-0.0693646381301266-0.0514998185257498i
-0.0294915616338409-0.0525563555631869i
-0.0324391284069316-0.0110877537601684i
-0.0481457120778734-0.0248146677234854i
-0.0500714585732656-0.0483905313613671i
-0.0198400958811112-0.0040442184327373i
-0.0199548942215799+0.00340792266883571i
-0.0190152636343542-0.0172741841349675i
-0.0318023072576209-0.00320366860932844i
-0.0656256483537585+0.0237393900522112i
-0.0161538543608783-0.00907065757805117i
-0.0280783791508119-0.0672714692121731i
-0.0477969794899864-0.0484450343029066i
-0.0461289301952312-0.0283654878286911i
-0.0681487974217752+0.0113666546404254i
-0.0724680231184559-0.0140903127535276i
-0.0902511853059207-0.0708826503208151i
-0.0838942647707127-0.0472057304358854i
-0.104771165403219-0.0482541833933899i
-0.0960677340685768-0.0503050530875831i
-0.0261660007377629-0.0605138722379084i
-0.0258371489252487-0.0812252211015781i
-0.0583418629853876-0.0666558382670518i
-0.0395623327528439-0.066327345159124i
-0.0344682920493025-0.0534795874837216i
-0.0156250012003818-0.0197762138362836i
0.00849319262052735-0.0419905714700662i
-0.0384980669480397-0.0384031785337915i
-0.0426385072160344-0.0147514109465567i
-0.0207062551798379-0.0100731195276573i
-0.0112154423763996+0.00496566285785217i
0.0233673957283974-0.0135176967937357i
-0.0180292585230064+0.00938167652268402i
-0.026191378963813+0.0149057405817831i
-0.0338959348930451-0.0289845634038804i
-0.0606537244065928-0.0158429923728049i
-0.019270577480344-0.0314851499140967i
-0.0856145743864335-0.0357020000029014i
-0.0912770165682584-0.0347268873262368i
-0.035243322756022-0.0658934756833096i
-0.0453595533126877-0.0301766387960514i
-0.0614011693161382-0.0139355508341375i
-0.0766603867975147-0.0660430442549648i
-0.0626160060211665-0.0600709277754523i
-0.0453077554278053-0.0467869445220975i
-0.0295156011837788-0.0732981868517187i
-0.0335855310555467-0.0558795221727636i
-0.0322479827973102-0.0466497401087911i
-0.0113322624514091-0.0600924270806474i
-0.0190279915469126-0.0325765153330448i
-0.0682110851734852-0.0376392077117347i
-0.0152524017744938-0.0403859307904409i
-0.000822209905913085-0.0314371663754344i
-0.0361029315242264-0.0435761787144306i
-0.003282996577725-0.0199001260824205i
-0.0281652895302942-0.0405264904753338i
-0.0453447313499507-0.0168857923880701i
-0.0839248059528793-0.0175275333208641i
-0.0616461360000231-0.0416992169592596i
-0.026513702907027-0.00973200802847764i
-0.0590643325300611-0.0364316598083221i
-0.0674259561066439-0.0226289765007417i
-0.0710106361207437-0.0233839378736006i
-0.0731613502122635-0.0357701460599706i
-0.066233296051399-0.0349930015161358i
-0.0429280475445341-0.0583152239947582i
-0.0664098513128852-0.0429775084519145i
-0.0328566655275606-0.0466782553736847i
-0.0364005436080964-0.0603003073161799i
-0.0673912217342382-0.0484789280191004i
-0.0211921668590672-0.0195894467282652i
-0.0417954837521177-0.0350527453896419i
-0.0310755637644809-0.035430408582411i
-0.0378151238333301-0.0388377232186259i
-0.0502327053797378-0.0515013304487891i
-0.0155919673422849-0.00377971402686717i
-0.0454691687427379-0.0186496219456616i
-0.0331111835966291-0.0120512044176304i
-0.029853504469055-0.0122261753056273i
-0.0649710066024807-0.0210121956082851i
-0.0493464871725366-0.0149026377901219i
-0.0460470307853598-0.0489676759668141i
-0.0339831335396868-0.0506013182621055i
-0.0435163816349606-0.0376936287855913i
-0.0682927317311672-0.0263246563521729i
-0.0738549609752254-0.0366716556759051i
-0.0403570665959296-0.02548889510206i
-0.0278366092395369-0.0179623367806966i
-0.0456560234716046-0.0188028119489497i
-0.00819120160194426-0.0440688925713152i
-0.0246548215842261-0.0766900324774275i
-0.0435385499323742-0.0459803520209775i
-0.0168253673291708-0.0553608050970234i
-0.0387510548785973-0.0585901151020469i
-0.0492848394216048-0.0115327337935886i
-0.0120210482356056-0.035956805159396i
-0.0340511329601725-0.0480730224236374i
-0.056047513477955-0.00264839496632539i
-0.030848173514975-0.0388160654543103i
-0.0290945630622689-0.0340520418747762i
-0.031463298590908-0.00918964733914694i
-0.060258468269826-0.036709764891566i
-0.0698553902546665+0.0230028303173974i
-0.0372420091318187-0.0191353789580184i
-0.0150029751084356-0.0754750399447071i
-0.0453178562060226-0.0464579934308611i
-0.0444682211341583-0.0551303872037994i
-0.0263867962842857-0.0219273086664041i
-0.0658120923556591-0.0416545120433217i
-0.0380443398412477-0.0125166070740493i
-0.0372553745608469-0.036347077921047i
-0.0434318846019409-0.0709603871330651i
-0.00765681718974167-0.019561381514456i
-0.0121871166460534-0.0690137242175401i
-0.0496748463488295-0.0586278591547231i
-0.0348562856115977-0.0447419564745908i
-0.0260595486279719-0.0784397148612759i
-0.0529895776337212-0.0699311272484689i
-0.00998054139662062-0.0276646845356487i
-0.0117985251202845-0.0204553321224695i
-0.0211777993182433-0.00378874688145643i
-0.0563105813650673-0.0158950863072161i
-0.0564263813663719-0.0102235444964342i
-0.0477606573659013+0.0131621771954849i
-0.0634040493983599-0.0621462184981192i
-0.0310198311999935-0.0361073073695727i
-0.0497976856249703-0.0126850910720488i
-0.0605636486163525-0.0285839418069637i
-0.0674684572083392-0.0428375056429104i
-0.0868245877687578-0.0518392524962828i
-0.0605273234875182-0.0439146286341368i
-0.0372939235546454-0.0913150319043314i
-0.0336676658180115-0.0796152986057478i
-0.0248035022797953-0.0535044641141687i
-0.0303519995721478-0.0535525060749373i
7.06885768930783e-05-0.036958340286837i
-0.0241630789010578-0.0379811834416043i
-0.0784112055685154-0.0477535368029792i
-0.0349364903993475-0.0460944824328122i
-0.00552523009359765-0.0278591197706324i
-0.0120917434338675-0.0383612050858523i
-0.0395020336870592-0.042184483594106i
-0.0428357822118551+0.00745290126880844i
-0.0172394428308093-0.00447964708556061i
-0.0468525049855104-0.00783082984533404i
-0.0699092324898373-0.0125142728287272i
-0.0553709647718893-0.0475820384341065i
-0.055213866830627-0.0705294929784541i
-0.0678377145754055-0.0760630713529031i
-0.0326118266046845-0.0570766497180695i
-0.0414585903368341-0.0563887026071909i
-0.0551738958512321-0.021149195240171i
-0.0206378565330095-0.0215922640218885i
-0.0485329736145029-0.0430251828436274i
-0.0270705236237314-0.0575377371304899i
-0.0143246471552322-0.0445791907024747i
-0.0287159137307733-0.0105497397715375i
0.00823987082476511-0.0418067084221125i
-0.00421363521150707-0.0439281165052161i
-0.0429063540246307-0.00824417610828735i
-0.0424328890648825-0.0315552082963434i
-0.0209859928024092-0.0219169205665839i
-0.00037082744918977-0.0103881483472897i
-0.0317708661915727-0.00460184011925463i
-0.0348783241296601-0.00712756132985303i
-0.00496926935343578-0.0314156891353522i
-0.0493433570485838+0.0104612173828903i
-0.0549960534204621-0.0129394721841038i
-0.0820265786766879-0.0726898025842403i
-0.0819078594789933-0.087165878134541i
-0.0649714985976092-0.0698122362097195i
-0.0753482870326159-0.0566815069673378i
-0.0344371899734189-0.0331464453784408i
-0.0371176528848206-0.0179250844838505i
-0.0667130306235186-0.0217961529774673i
-0.0459430561883684-0.0416499477828946i
-0.00785148415191791-0.0555011444849309i
-0.0262208112486609-0.0538778124698189i
0.0210809621755575-0.0541500123856615i
-0.0167548127134726+0.00169867652326282i
-0.0549052576076915-0.0172576887230731i
0.00170030947867859-0.0332389034454474i
-0.043707416338093-0.0244266219430582i
-0.0206688606973356-0.0376056243675968i
-0.037217479352354-0.0147282665457934i
-0.0350765736495585-0.0489734986799824i
0.0117823000075436-0.0530999461619131i
-0.0414824880046077-0.0134078464688619i
-0.0464075923684956-0.0281979952069096i
-0.065023716746558-0.0340155377915634i
-0.0743376490691523-0.0499419711495568i
-0.0602522115853404-0.0776159116346332i
-0.0293150163496994-0.0505371867782963i
-0.00304978246456364-0.0647234182419426i
-0.00827432474327313-0.0724169102506196i
0.00696388350177889-0.0336698836068398i
-0.0490901299944545-0.0193785114863303i
-0.0649948857065916-0.0187606517463687i
-0.0431984305862665-0.0627962032545138i
-0.0515762219219345-0.0749597669040931i
0.00141460480704941-0.0397417139377681i
-0.00748825785666292-0.0116797898373233i
-0.0695877310133585+0.0280695055526158i
-0.0688641270858213-0.00220367108213491i
-0.0872224336469329-0.025250006263947i
-0.124117849855834-0.0615934450186679i
-0.106476737754837-0.12779886400181i
-0.0419981157698939-0.0672987588475334i
-0.0140013146960779-0.0792727597069446i
-0.0445158141481874-0.068180663145421i
-0.0472138633494027-0.00950890972163176i
-0.0487724710518631-0.0363883343203932i
-0.0719898034430896+0.00024993349634689i
-0.0403351372695318-0.0443816523339725i
-0.0302298363243052-0.0915122378407819i
-0.00786370531577254-0.06322113266036i
0.0164947494304526-0.0343902203164519i
-0.0354996525374821+0.0105548216831886i
-0.0223600237722842+0.00223707243929098i
0.00317487419512591-0.0100761721299963i
-0.0345654907605789-0.0425930268559075i
-0.0317465093487218-0.0622104870167089i
0.0106177004822012-0.0373778912820766i
-0.0177884337151754-0.00618577299348923i
-0.0227371538131604-0.0120105584459668i
-0.0132445675441507+0.00328619910312464i
-0.0730150016897102+0.0520386762683255i
-0.103600386374225-0.0525809323769995i
-0.0576069160612467-0.0921410589865851i
-0.0246787457262908-0.0353387707116845i
-0.0499821909921535-0.0469829539312821i
-0.0242866808181353-0.012822780946991i
-0.0413838705828871+5.13463380602282e-05i
-0.0804980637848879-0.0664931502791216i
-0.0646819931556424-0.0707497224817953i
-0.0630448608379237-0.0655387506385657i
-0.0442414121826994-0.0929334523250736i
-0.0117928978675285-0.0585667913172043i
0.0148976848123562-0.0384727949473132i
-0.0116272674284157-0.0482254853408587i
-0.0385489485200638-0.0568700519959104i
-0.0380581713119986-0.0303226038761074i
-0.0119378378312477-0.0472982120048183i
-0.00376767659837835-0.0721094859966883i
-0.042324025599141-0.0172054590707792i
-0.0230083978570821+0.00167529905801745i
-0.00874475556612539-0.00615848869760539i
-0.0438268635160829+0.00766416298077143i
-0.0919644611920376+0.00778562422856835i
-0.0445656692877241-0.0385409366064217i
-0.0225814130116434-0.0692203916039639i
-0.0652846434294022-0.0445772009406201i
-0.0206394586988086-0.0218530679181094i
-0.0297658745311207-0.0355117641401527i
-0.0290283958655668-0.023257673372639i
-0.0743674023443594+0.0101002215652929i
-0.144554082574294-0.0509154684650312i
-0.0686861171429517-0.0776784474960183i
-0.0425864905848467-0.0355959699365639i
-0.0612833172629348-0.0640469362499003i
-0.050088038219669-0.0590453259937324i
0.00107838796582976-0.0193295474085784i
-0.0150934669942056-0.0399253576520653i
-0.0826020624806-0.0486378732236909i
-0.0576694602342303-0.046016679955222i
-0.0579600855448097-0.0914178093962017i
-0.0372744384993481-0.0847528687479672i
0.00200982649581609-0.0335456866443847i
-0.0317957307425855-0.0428306145759664i
-0.0420259616703876-0.0220457060523397i
-0.0072611612102792-0.0221366971332993i
-0.0364248091112912-0.0822045829597391i
-0.0242679799321098-0.0606484727778149i
0.00195691481839231-0.0496407400835216i
-0.0118057405967815-0.0424010721162191i
0.00819263773070777-0.0322815233996431i
-0.0237908383099444-0.00907280270151824i
-0.0613706613387432+0.0184064984615776i
-0.0706329168114681-0.067928259585859i
-0.055479070184374-0.0748287239222995i
-0.0613740497772177-0.0898150520511221i
-0.0477697904355785-0.0915292603325561i
-0.0371624703319321-0.0155253146339306i
-0.0358563688321397-0.02655105100708i
-0.0664941287813868-0.0171341200443515i
-0.100919793568255-0.0221412921197832i
-0.0468698181760358-0.0674327492314046i
-0.0522955074403997-0.1084865521048i
-0.0300635526591107-0.0983731976412512i
-0.00171520272108727-0.023834034297201i
-0.0174704027315583-0.00908038263482668i
-0.0515528207705994-0.0429110504310823i
-0.104269409055537-0.0243704261920201i
-0.0811126724116884-0.0617206494956873i
-0.0551800374203186-0.115228539863701i
-0.0241200954573806-0.0718380336694369i
-0.0435248820689276-0.0446284350402951i
-0.0649578871256833-0.0149907967353035i
-0.0204049047314297-0.0192255769665315i
-0.0745861357292183-0.0344823583098124i
-0.0553828358133495-0.0351942889763418i
-0.0319346100812084-0.0597637630429626i
-0.0569376108345931-0.0623568956119533i
-0.00458320735002285-0.0668494483471567i
-0.00192156470173735-0.0267710302892151i
0.000442438900981432-0.0431304747699523i
-0.0183630282859577-0.0278396020532476i
-0.0484266394685514-0.00240454080566757i
-0.0520397130467404-0.0452880878731313i
-0.0560462433321204-0.0177499270646755i
-0.0304383212747513-0.0456817515599512i
-0.0167673899435507+0.0139051034893635i
-0.0167559330120831+0.0490876378224596i
-0.0342132682416264-0.000459928479588587i
-0.0954381154600208+0.00702631224874824i
-0.0844703880310008-0.0339850766781891i
-0.0535623751564405-0.0508265700953631i
-0.0530046249523969-0.058722442531818i
-0.0343802739209411-0.0688183017993119i
-0.0251987894103691-0.0573792044329203i
-0.050153033524136-0.0379600058595044i
-0.0651067584744034-0.0573505123386857i
-0.0677109733032329-0.0738285235778122i
-0.0924639005269011-0.0860436919526481i
-0.0330013270980726-0.127529465627096i
0.00237659115318433-0.0912626418248387i
0.0140772090824883-0.0278216138135244i
0.0283628910272387-0.00638952913112548i
-0.0324127849429701+0.0143397889223623i
-0.0506319875269892-0.0222503453204199i
-0.0476460576683798-0.0583797985052247i
-0.0417793542338508-0.0399090822651394i
-0.0028804077736578-0.0712411140386216i
0.0023142818533015-0.0541736059817154i
-0.0136835220878953-0.00974513721280305i
-0.0398656723414255-0.00995918379453328i
-0.0978706508341844-0.00494867418176659i
-0.10271909804987-0.0344749118438811i
-0.0896948209183912-0.060456153685653i
-0.071471463834609-0.0773152848060748i
-0.0158404760765139-0.0669470432527863i
-0.0222544822878755-0.0416565101047261i
-7.1070506876206e-05-0.0349339270415707i
-0.0324351249134786-0.0120605119810797i
-0.0583308894218204-0.0798283335794152i
0.019751850420775-0.0922060804446907i
-0.0252653349093831-0.0770741157933409i
-0.0263052529595455-0.0640518811493412i
0.000538928570542069-0.0111817001057476i
-0.0435720235868911-0.0630762819585815i
-0.0594934089546919-0.01078926156646i
-0.0547528660827633+0.000240535524298237i
-0.0442678706851017-0.0465120808138438i
-0.0518985976746718-0.0431103059157135i
-0.0194117812191545-0.092662601989974i
-0.0196165180238405-0.0639952024297021i
-0.0361718973265083-0.0338225026900488i
-0.0237840496840318-0.000137016874583986i
-0.0456104271313646-0.0103624902637625i
-0.0897323782421101-0.0750824905248865i
-0.0873751403497433-0.0504693963598996i
-0.0325456073536889-0.0837587507059444i
-0.0230326190353396-0.0726591608852585i
-0.0136852543038955-0.0268142498583252i
-0.0226166894054069+0.0157410744679263i
-0.0529700692817661+0.0459702440803357i
-0.0690268621495152-0.0470406777699721i
-0.0636912871039102-0.0447152579900583i
-0.00756328967755616-0.0433758738161603i
0.00660992482061416-0.0295686351565409i
-0.00870042761840893+0.000111450372558953i
-0.0102962209243024-0.0106545150582448i
-0.00197182812224204+0.0214393117553628i
-0.0302764810837931-0.0174609569705194i
-0.0855943982515616-0.0327494715930844i
-0.0689253242561966-0.025923258177183i
-0.0451455451752907-0.0525809220579016i
-0.0476362701964542-0.0616206052818865i
-0.0177278517686032-0.0284427130567001i
-0.0278181058188357-0.0289837248552752i
-0.0547044515704163-0.0297850023785624i
-0.0947592177927651-0.0825477215143541i
-0.0755379902174715-0.161327508762404i
-0.00784866234869142-0.119182728880693i
-0.0114219488115966-0.0678658609986654i
0.0155330795613013-0.0317742252901093i
0.0140202361350876-0.0238947453669877i
-0.0422042696932807-0.0165500720492971i
-0.0792149218801864-0.0237215161238244i
-0.0264446096222229-0.0696960602187106i
0.0311458485491321-0.0878097114396812i
0.0205472578996204-0.02515701147742i
0.0203374054807788-0.0259840064444506i
0.0099154391724706-0.0225591933515338i
-0.0484914101891029+0.0183091934991144i
-0.0716402056430385-0.0187443770123275i
-0.054481099590688-0.0601915586146259i
-0.0805562244350914-0.0612284141686857i
-0.0536523017082655-0.0544403667013353i
-0.0353253788279952-0.0748985193173648i
-0.0276030960685424-0.024429788619365i
0.000187254144382902-0.0138987115072824i
-0.0460415176726031-0.0269085321513182i
-0.062431133278936-0.0491985656874981i
-0.0729114488714569-0.0915853082282278i
-0.051842724560741-0.0833152809696032i
0.0176208789429396-0.0893148592559255i
0.00491420938629053-0.060089070656253i
-0.0363392572528313-0.00560987038736792i
-0.0103357796834985+0.0173825445510481i
-0.0274725490580694-0.00302901036093919i
-0.0606354034185017-0.0602459055397166i
-0.03336969678973-0.0865475604132383i
-0.0288377136841837-0.0504786690730705i
-0.00971370284989276-0.0460210561999065i
-0.010903753851168-0.0267960048204341i
-0.0420271062126375+0.0250257748640531i
-0.0939611147274454+0.00303587962317255i
-0.0921017934282867-0.0367762520953644i
-0.043889261095769-0.0854835329587395i
-0.0342455216613593-0.0873183623698151i
-0.0337291075262296-0.0432436777300226i
-0.0119001777390374-0.0321559323276713i
0.00692365104910463-0.011322224612553i
-0.0487097643453167-0.00406724680584652i
-0.0704338154372405-0.0142419247786483i
-0.0465124818590705-0.059422885067877i
-0.0426581562538432-0.0748283473198223i
-0.00161861465857947-0.0524395454113491i
0.0359750551873085-0.0667856964808021i
0.00359396982228324-0.0259759069117354i
-0.0381462769292347+0.00400430351944035i
-0.08675620511343-0.0180914409327476i
-0.101052755553856-0.0543561625754329i
-0.0506642661861403-0.100183785438513i
-0.0254564156191647-0.0936113401390545i
0.00526276827690763-0.0710869400850624i
0.00702647941547961-0.0350063716656273i
-0.037015145617044+0.00990179958319544i
-0.0465374902058895-0.00612664907802179i
-0.0518400596232035-0.0171835260794043i
-0.0605851063038968-0.0578937283786943i
-0.0448971049071497-0.119367087254812i
0.0223692891677747-0.0936029867606201i
0.0232808072615007-0.0333999461332863i
-0.0512233368942358+0.0181454405141364i
-0.0323931570498304-0.0118094691898911i
-0.0472062067254657-0.0437629176679186i
-0.063754237477875-0.0516523417719092i
-0.0348214841780788-0.0891530313375144i
-0.0119822361792092-0.0820000870885221i
0.0172139315233871-0.0475044061358811i
-0.012554812658635-0.0072666408847481i
-0.0262498121742705+0.00263096124165802i
-0.0729109696369066-0.0402851026095375i
-0.0727785132348613-0.0517206103578221i
-0.0306559767544732-0.057500823560197i
-0.033381303357471-0.118729731106102i
-0.00516952368561009-0.104318408397254i
-0.011943917307424-0.0179569418143871i
-0.0151753266702769+0.00444539899432161i
-0.0599580833118349-0.00855831710060288i
-0.0686648705559374-0.0450956339907726i
-0.0127123174337865-0.0850013633092732i
-0.0234681542018451-0.0413046365054662i
-0.00306775543902741-0.0653804959947734i
0.0148972451828613-0.0507538553726036i
-0.0149117058428809+0.0709240532038863i
-0.0437694824311875+0.0555172262155764i
-0.070722693447028-0.000597063468920705i
-0.10137149026479-0.0311816116666439i
-0.0462387663134993-0.05858668362793i
0.0203453114415682-0.0542633754408349i
-0.0231082285902547-0.00960334529995226i
0.00217939605347145-0.0167261344351886i
-0.0340822986014192-0.0224232183353187i
-0.0936350539539445-0.0123799909129202i
-0.0400739555418679-0.0517486135422234i
-0.0602242725340633-0.0783841903730885i
-0.000970405029337613-0.0905054733779323i
0.0617071199854511-0.0327902520466261i
0.021021091916577-0.00479823181957976i
0.00570307761031622+0.0175884597718947i
-0.0530486047348943+0.0213442612867784i
-0.105801877852614-0.0284343511809461i
-0.100705174279672-0.0664150208882181i
-0.0494602781056877-0.102998009877555i
0.0123333958238369-0.0615166151857677i
0.0295049163468222-0.0485405265191244i
0.00845407471503956-0.0287285885664182i
-0.0477104876145826+0.0182105976241734i
-0.108543153766656-0.017424740115576i
-0.0943361070257998-0.0580269005134031i
-0.0592228950164087-0.0972102507531165i
-0.0404215037451813-0.106083668109554i
-0.0261241447862971-0.0530353215534614i
-0.0291075989213172+0.00525137092102889i
-0.0272207703562247+0.0105240036178359i
-0.109374666490585+0.00726645237428895i
-0.133831861652919-0.0374315647900203i
-0.0705399955501076-0.0895691811832259i
-0.0230595546444296-0.0776336735617009i
0.0259210368900809-0.0783034675461389i
-0.0198368144804674-0.0388251516228058i
-0.0736228224937128-0.034253795712941i
-0.0475508607810914-0.0325015621180325i
-0.0566584674635707-0.0493929265227228i
-0.0855632514448498-0.105109828187864i
-0.0536506908962423-0.0654789290467392i
0.0100441734802694-0.0670118915918208i
0.0175777654931934-0.0336963778112229i
5.94475637207998e-05+0.0098028997841497i
-0.00713782626786095-0.000430598126601022i
-0.0241174648622747+0.00644174167382305i
-0.04354121582257-0.046308111414676i
-0.0579004335279864-0.106642504974254i
-0.00960645904046901-0.105574124829634i
0.0115431711629007-0.0495043922869789i
0.0060287200045734-0.0204189267884255i
-0.0383899158765821+0.0129949141822706i
-0.0655447174498736+0.00789258723291123i
-0.0515687427055085-0.041292995314942i
-0.0496192169072292-0.0509524605017374i
-0.0136955142237982-0.0788932908151133i
-0.0277510425742333-0.0648710722643818i
-0.0199457688582399-0.0270274208552712i
-0.0369229136349254-0.0222708894087972i
-0.0653927122855732+0.0216180690469489i
-0.0577980424202613+0.00157536559052279i
-0.0695240913094191-0.0763765133577152i
-0.0337841724562431-0.0933460024343369i
-0.014050732066986-0.0868447866275379i
0.00100416190485321-0.0442554270317627i
-0.00600178091333687-0.0223507271806297i
-0.0638773701578278-0.0264013110876496i
-0.0640879528081857-0.0545544384032453i
-0.0829628189785072-0.0982507380768087i
-0.0900079007149445-0.110730659645388i
-0.00884620079139788-0.069204126132001i
-0.0127751969994521-0.0791117576900545i
-0.0149555503504496-0.0903268163426387i
0.0500829193902568+0.00323939571224008i
-0.0111408634525621+0.00615013472006477i
-0.0933316237189817-0.0277024179245485i
-0.0409404578931605-0.0980071927200174i
0.00849276431228669-0.102159040483737i
0.00742089619462277-0.0417432516917311i
0.0180962864275869-0.0338609107629959i
0.000826022619848329+0.00555391896992635i
-0.0237197088385625+0.00481663805795841i
-0.0723304060235288-0.0336228710793128i
-0.0834592794076077-0.0849940137224105i
-0.0141538416536479-0.0833059714597779i
0.00453192235467102-0.0574488510961934i
0.00109245019874432-0.0559922421840305i
-0.0205192923962374-0.0354728147551812i
-0.00503273884454398-0.0109595094243144i
-0.0181005836889284-0.0306791186279307i
-0.0917811001652727-0.0447990441682451i
-0.0509431119671362-0.0627832089892287i
-0.0175151832526622-0.0815846520971511i
0.00400153123034832-0.0549466753585972i
0.0179698976965123-0.0147465944410436i
-0.00903721339432533+0.0489740627215761i
-0.0439022889882858+0.00267498813141541i
-0.0871493002331745-0.0211653655916343i
-0.072695323397956-0.0393626257299487i
-0.0650708023261347-0.0815336912991001i
-0.0413732297199996-0.0268930065941834i
-0.0145624658830625-0.0768484897667768i
-0.0173107638896897-0.0445855391688868i
-0.0583797867624103+0.0160778111257453i
-0.0745191520941268-0.0781745664871012i
-0.0463681629013679-0.0983301473378444i
-0.0552225810694275-0.0708463839978884i
-0.0440769964594104-0.100901111180259i
-0.0240166312341186-0.0796544161255523i
0.0249014452027675-0.0407849183877838i
0.0199153860978139-0.0526840604196888i
-0.0651605550009585+0.00767161211294696i
-0.0882555947158589-9.92786542234468e-05i
-0.0673048323731841-0.0664889228291763i
-0.0235189526433767-0.073364721047512i
0.017683321378606-0.06116527138444i
0.00734425139553105-0.0364224052753803i
0.00407956358884888-0.00943749837767862i
-0.0499260454021509+0.0358964520213999i
-0.105525684671896-0.0350152196049004i
-0.0862657300552207-0.0897790192221544i
-0.0488318450769804-0.0856653699751167i
-0.00537655844286324-0.0911603140040965i
-0.0128818213737766-0.0675204096420421i
-0.0076672810136347-0.0368464625564258i
-0.0344984131081186+0.0118891121694701i
-0.0714338980450799-0.0381943299550656i
-0.0645333825740556-0.0864108378465749i
-0.0405929216913314-0.0941909749922433i
-0.0163644161567722-0.077089664801591i
-0.0287494920293799-0.0711178281039355i
0.0289591811483455-0.043815924295713i
0.0108302294867612+0.01755523871303i
-0.0563611227889769-0.00398564139759123i
-0.0458863203464908-0.00613711433712818i
-0.0614699473296504-0.0396338532806406i
-0.031667720681114-0.0604315133840783i
0.024735600427098-0.0788040148145682i
0.0312513661676233-0.0314417676635478i
-0.0175558378766495+0.0593193235391498i
-0.0817673222765256+0.0279877466354077i
-0.112901538640327+0.0175708166592889i
-0.109193466569549-0.0786946387633329i
-0.0321173690857461-0.100294964742429i
-0.0106074413156385-0.0539153105614025i
-0.0243114373578366-0.0865397427260051i
-0.00412608980060519-0.0359314333545583i
-0.0659804879047266-0.000163871951081883i
-0.0770468895214153+0.00483304538393249i
-0.065237083751923-0.0476366221319835i
-0.0706008814501996-0.099784116190521i
-0.0312632303218561-0.0925124370080579i
0.0186962249615309-0.0502019761137165i
0.0227742093603088-0.0136518429508113i
-0.0225163491456229-0.00685680620598723i
-0.0454952738513094-0.00235022922407428i
-0.113587497023303-0.0288982492733559i
-0.0830372981296783-0.0896266946786115i
-0.0191273119786029-0.114012803134632i
0.0184601418053491-0.0702340507101862i
0.0661976594037604-0.0514703738279142i
-0.00636457775472862-0.0264312449835314i
-0.0507375191097696+0.018783162484954i
-0.0780870977510938-0.0153093636750675i
-0.0835550257899235-0.0893880544731634i
-0.0413221385072173-0.0899591948838745i
0.0199304592824256-0.0954940268057076i
0.0539709690107589-0.0705384785953302i
0.0371703369966772-0.0209041145044235i
0.0240705509545343-0.00430413485692008i
-0.0798160441687167-0.00543818347870892i
-0.0934964075114185-0.0490275270184184i
-0.0322278346533161-0.0613505489245867i
-0.0239765576724756-0.0889122785101334i
0.0142717907774487-0.0958329662556776i
0.0157833802204024-0.0509978332541509i
0.00237499076288435+0.0117670321790824i
-0.0531191509378161+0.0148709831859162i
-0.101994730464859-0.0365174911004977i
-0.0977312712445833-0.0441712660143303i
-0.0597512845641807-0.0949527244721115i
-0.0519312591397274-0.0794496311935525i
-0.0105281459533926-0.0309430802660681i
0.0211317604703712-0.0185556301116357i
-0.0533704393136426+0.000582755759377984i
-0.0604561639926787-0.0130835465043622i
-0.0913841950189456-0.0576093746402299i
-0.0557871223499357-0.124923756243944i
0.00146888295162216-0.111765567373218i
0.026643310530427-0.0835288634375903i
0.0521044967290037-0.0602193718773512i
-0.00222443580330167-0.0221038995882575i
-0.0303352874043343-0.0303956952282799i
-0.043837811254579-0.0590973816479582i
-0.0695957278791816-0.0817368474058805i
-0.0297765079612631-0.0934903596765696i
0.0687653712200709-0.0954552885187519i
0.0269417703251092-0.0158684817973712i
-0.0177399384217294+0.0352897966374225i
-0.0427425336184117-0.00580635306024775i
-0.0996549102107516+0.00425590680742595i
-0.0667802088262032-0.0635400777579744i
-0.0457144185946395-0.11926492537066i
-0.00298213250438845-0.0852347359533824i
0.0293432338031723-0.0418762283933193i
-0.00489161000043682+0.0224564464128518i
-0.0220113232693079-0.0036786061162226i
-0.014958922542992-0.0350911669170235i
-0.0402074929890905-0.073455677603731i
-0.0162397476706758-0.0910031968766606i
0.0177817689860128-0.10769946927217i
0.0374060676460915-0.0839732096854862i
0.0529170771837667+0.0266117958931822i
0.00786951989081458+0.0145489707061813i
-0.00801815527652122+0.0180301846895058i
-0.0573518904606106+0.0130439532772489i
-0.0386320814658227-0.0884490809066569i
-0.0161728327400166-0.104748448233791i
-0.0180370137330746-0.0352634440928382i
-0.0036237456865703-0.0050223490586384i
-0.0178275644125041+0.0263337004756876i
-0.019941893563737+0.016580326109063i
-0.0649735484369946-0.0221913710641033i
-0.0702961295939308-0.0392882239894075i
-0.0587011730044445-0.132589192934304i
-0.00702966228258466-0.115089721215147i
0.0214794277585747-0.0503425963776597i
0.0310056249574327-0.040383061553059i
0.00967970984518535+0.00305635227168783i
-0.0730433667721595-0.0277666093541316i
-0.0767732016450983-0.0883426832758589i
-0.0726862462103352-0.0748725174528503i
-0.0495929423563678-0.0752494370322164i
0.0184001542577684-0.0554754953667364i
0.0314673587641792+0.00131744321093498i
-0.0168802939041353-0.0284022385227844i
-0.0744338144299389-0.0215877193807526i
-0.0913651258348643+0.00120260374744767i
-0.0691712651170667-0.0813733873690685i
-0.0582343844992478-0.130234831786922i
-0.0265653476310324-0.108314985940338i
0.0355812855129161-0.0646328554865146i
0.0144570909628286-0.022439481881219i
-0.0115958487619331+0.00740602100093948i
-0.028081863800348-0.0236582355600812i
-0.0737017157850029-0.0249650125240365i
-0.0111359417341757-0.0493701150171797i
0.0300338750799432-0.115184820623132i
0.0302692931675856-0.0404926374064656i
0.0463094068820133-0.00285104033476314i
-0.0157844904916072+0.0159523445367159i
-0.0755175147785864+0.0263840658497472i
-0.0774579950701859-0.0303136230138998i
-0.103261717606533-0.0565712159617141i
-0.0525470834347861-0.0497953902935678i
0.00270104994909875-0.0480795047923481i
-0.0127991336534247-0.0325551850445932i
0.000708774605619056+0.00655086709431938i
-0.0570134187863403+0.0284754161098851i
-0.0865194065444016+0.0300785661841068i
-0.0872157155305666-0.0454307088293994i
-0.0555476537746666-0.115133952952826i
-0.0144533909054783-0.0835057673473353i
0.00228323179218643-0.0467653454438892i
0.00575234822054221-0.0204023351832909i
-0.0216342221061711+0.00294333467956232i
-0.047278998111686-0.0378067038423981i
-0.0823492916889937-0.0608842172663756i
-0.0106577491241413-0.0513831045397836i
-0.00691124810131892-0.0711578541718535i
0.0143516080609075-0.0858215337710083i
0.0465391758614153-0.0444636902745762i
-0.0613007695025206-0.0365285252527787i
-0.0883524026406063-0.060767374834157i
-0.104615223701179-0.057552763930125i
-0.0747112209950781-0.111910001690421i
-0.0227740083136719-0.148859914963241i
-0.0160807821948644-0.083764556728193i
0.0347544186476393-0.0603888147989731i
0.0531441984151949-0.0190318811119409i
0.00344702952476076+0.0150063229415082i
-0.0703343603011482-0.0560455368634877i
-0.0455426742036616-0.0731668171484151i
-0.00580435747496575-0.1081973087224i
0.0127269203430071-0.0930922333364756i
0.0435903839679828-0.0193494978240584i
0.0116307247577018+0.0176763317118117i
-0.0245193800037193+0.0224426606504843i
-0.0538127992444905-0.00505368971171541i
-0.0701328815243329-0.074031672975446i
-0.063555043764222-0.130155205346997i
-0.015471523480825-0.0740832544410954i
0.0167116674136485-0.0436727605179003i
0.0213571000905055-0.0532632307960473i
0.00352056437110896-0.00889650033640534i
-0.0529452480368567-0.00626527051275693i
-0.0959815012651802-0.0592786615111949i
-0.0575455262032796-0.0779980375136339i
0.00806120897776399-0.123520975899976i
0.0220448724923499-0.107606497882553i
0.0192364009797284-0.0380588120855858i
-0.0144550980813498+0.0208338684494513i
-0.0059204873362877+0.0419993173586789i
-0.0529553724417954+0.00376585440980151i
-0.0945768675470809-0.0530169013592921i
-0.0699131000750321-0.113580122157007i
-0.0365581958905719-0.0934433669440175i
0.0412651388599849-0.0888156049758133i
0.0155888081857273-0.0274610689738491i
-0.0647953222600899+0.0198058581000389i
-0.0895920437281787-0.075363477325776i
-0.0699392180213465-0.0938579358525052i
-0.0569567585349687-0.0662140166378259i
-0.034695545769166-0.0362123959825998i
0.0135746082748863-0.0344065199664791i
0.0316553535614794-0.030908071433966i
-0.0324257723716679+0.0445416285432415i
-0.0843417205175712+0.0172466719461908i
-0.0613394351454487-0.053983095822987i
-0.0955359496908146-0.0882152523650994i
-0.0673748678872479-0.130957986188993i
-0.00180713714808001-0.0806355710772264i
-0.0358440554342731-0.070693836402703i
-0.0486064728888971-0.081842231555787i
-0.0804029129319467+0.011333136388149i
-0.0653239467796709-0.0388775317524351i
-0.0276558394101773-0.104230619416995i
-0.0385436138229979-0.0937623626850506i
0.0368523609831576-0.134138056243785i
0.0654720486543613-0.0789915181576697i
0.031375648636701-0.00434460399794795i
0.0237164548068086+0.0123582249096306i
-0.0246742545936031+0.0126951047847418i
-0.0428082598445476-0.0358056602237765i
-0.0203838483455386-0.0463380613068738i
-0.0234075247442474-0.0415325538239058i
-0.000283413204920733-0.0215849972242788i
0.0298301197878947+0.0166491995011952i
-0.012680279066815+0.0152889853904889i
-0.0787278091047979+0.0240364271471105i
-0.0809062635526029-0.00452386022826386i
-0.0768214514693739-0.0157712065553208i
-0.079063671326993-0.0954809909107694i
-0.0158752546208908-0.119203586936955i
0.00892771162006104-0.0267391774575282i
-0.0496441168084673-0.0172472870022309i
-0.066076859621441-0.0137231873621327i
-0.0997651488653527-0.012650789317273i
-0.0966409502486776-0.0377334755455168i
-0.0418626296257193-0.10004902541998i
-0.0330883608556739-0.105481627278886i
0.0283139191966267-0.0792444263932648i
0.00980401922734999-0.0114086296875423i
-0.0385342010149913+0.00817031834639304i
-0.0245343512171659-0.0466618387273191i
-0.0812512988141455-0.075436333349395i
-0.0840502951718514-0.12178886847634i
-0.0236795352921806-0.118792797477628i
0.0356646789223458-0.107924803225312i
0.0259013542629196-0.0768545203449226i
-0.0194760241772253-0.0619389074741554i
-0.0150953048737651-0.0196568709751784i
-0.0267473384133073-0.00347696544483438i
-0.00400938370939276-0.0737589464964495i
0.00975994250858454-0.0664719466716709i
0.0233943221326349-0.0866917869768269i
0.0381333415870386-0.042207218292149i
0.0283003604747261+0.0461338930049991i
-0.00941900016198186+0.00814881515947415i
-0.079508454513031+0.00317185461864983i
-0.088735370512882-0.0362389088882862i
-0.0435046942310499-0.0705689112778312i
-0.00807776173183203-0.0634121811114008i
-0.0190194493910325-0.0575473435511158i
-0.0214977432730101-0.012737983197082i
-0.019941802117275+0.00999155372322915i
-0.08182294085992+0.0148844326461i
-0.102987310443582-0.0418827442201194i
-0.0475476837270786-0.0970287328337781i
-0.0210081223853337-0.108897014732183i
-0.00768742778835671-0.108605712076905i
0.0144427680654594-0.0495553111972047i
-0.00129238904954939-0.0197030120496688i
-0.0552802284171075-0.00938088138775486i
-0.0681152949500789-0.0223913686539537i
-0.0580216915742669-0.10818026567391i
-0.023137502249369-0.083223171850468i
0.00732778708858453-0.0453408949070659i
0.026116283957694-0.073722153249253i
0.00751366565779691-0.041264043539967i
-0.0417612409905397-0.0111510913733311i
-0.0478285589586719-0.0613439601723145i
-0.0801343489257455-0.0665067210524554i
-0.0718199656368095-0.0548293528432354i
-0.0149981949755867-0.097190379421121i
0.0510162791647612-0.0469899642875557i
0.0221240910508552+0.0153993873387608i
-0.0299237954540272+0.02957514801347i
-0.0523805182897737-0.00398351155381595i
-0.0829984734597305-0.0284344753606014i
-0.0739914355866087-0.0676037949624683i
-0.0372557931251927-0.107269618635845i
0.00589468283632091-0.0369416418863293i
-0.0165935837132585-0.035698255593674i
-0.0314932066561668-0.034754323659867i
-0.0523082801131894-0.0149210452672419i
-0.0691060524628389-0.0638343714651335i
-0.0580714303076455-0.0617643635342437i
-0.0511267025925567-0.0859394513013624i
0.00411567606159288-0.118645389406961i
0.0523685906212859-0.0768564672511223i
0.0275312634252046-0.022434177855204i
-0.0302957001452221+0.0142187176628147i
-0.0724012933226243-0.0149485671867298i
-4.61201817684771e-05-0.035887018429107i
-0.00795072974496897-0.0590008440130387i
-0.00970168500242468-0.0861610242326945i
0.0476621310169512-0.0212071426170292i
-0.0180499597925368+0.00232929719769693i
-0.00130650780837749-0.00329536061298817i
-0.0562706744909212+0.00506895411164173i
-0.110547140370701-0.026489689968085i
-0.0838856571263845-0.0401200567207738i
-0.0724158499528159-0.0581752560091839i
-0.00857425081729588-0.104666876956888i
0.0151661261498657-0.0637946945620849i
0.00233106634252345-0.0276700475483755i
-0.0452365024057533-0.0436426180190332i
-0.0587909446217294-0.0214867707839974i
-0.0568510686553449-0.0758632817477807i
-0.0598466847695933-0.10282255874687i
0.0123647908393861-0.103688464826885i
0.00860388981182589-0.0611281208682321i
0.00277892789054108-0.00865765803646184i
-0.0088733707186155+0.0144673316844841i
-0.0866630837271457+0.0538436830583246i
-0.0927833161846462-0.0401245401517438i
-0.071956955670263-0.0634133934630679i
-0.00963331380969918-0.0769971640268758i
0.000741854570652496-0.096130281478737i
-0.00179536847178996-0.070889739421445i
-0.00634591561045528-0.0426345502188934i
-0.045685136173785-0.0123266104072589i
-0.0431409579130648-0.0812560939389948i
-0.0519955894165915-0.0995851635034107i
-0.0363316730828174-0.134679573516232i
-0.0272069762499217-0.117407748671036i
0.0359827359431502-0.0381981476548274i
0.0436782201789344-0.0278918307501515i
0.0047246412666697+0.0160153606109405i
-0.00588558148855034-0.012704382135691i
-0.0598496633599714-0.0755262346147622i
-0.0172368603156207-0.0621002514414064i
0.023909256396377-0.0325152287054618i
0.00911643380935301-0.0113597325845786i
0.021354105693396-0.00944208293430791i
0.0170838764351671-0.00482783791103973i
-0.0781298688822114-0.0137157189900488i
-0.110450837196453-0.0271143221990707i
-0.0945301642942356-0.0588726232306213i
-0.0541044926633465-0.0872159306528233i
0.0349340542212178-0.0662752134583815i
0.0128345059883294-0.0393210066286374i
0.0122009999988519-0.00227950385325264i
-0.022171167650177-0.0366975360649082i
-0.101330498615853-0.056353561419091i
-0.0648197666087434-0.0481762020314129i
-0.0320123192027386-0.12477007395303i
-0.0236713565940097-0.108226943184366i
0.00167849104216999-0.0432595116856073i
-0.0077804778404222-0.0238626065371944i
-0.0265734606776513-0.0207923527121801i
-0.0616915499932536-0.0431167261396514i
-0.0961856985804336-0.0560755223450691i
-0.0454513349546695-0.0699918961216725i
0.0118258134661324-0.119611752666961i
-0.0199088708558585-0.10522506578936i
-0.00232315362460549-0.0476073108431072i
0.0368236398466341-0.0368759299821884i
-0.0408691404927581-0.00374076527876079i
-0.0844895775079189-0.0075234725996869i
-0.0530537446823285-0.0926990490711408i
-0.0256779514371056-0.115620441070818i
-0.0111411952611976-0.029810286294992i
0.00514371712393901-0.0231072012399232i
0.0294105281732343-0.0141191953535394i
-0.00655747994514063+0.00157058562533078i
-0.0574772031593495-0.0445497315555989i
-0.0812043333387837-0.0416460291014449i
-0.0617011672321985-0.0688206680288752i
-0.0302280121823561-0.123202567585715i
0.045111093323533-0.113165250512244i
0.0407371721161189-0.0497054944798151i
-0.0494167123608077+0.00605186623271239i
-0.0299788765880705-0.0154008223968526i
-0.0501657294203471-0.0618509816570618i
-0.0126174144662088-0.0577724748214722i
0.0128034762536897-0.0757365958625778i
0.012385136916609-0.0351397223352772i
0.0599618394999032+0.00596015257828264i
0.012968669110904+0.0127007982421092i
-0.053015017231017-0.0108669409950175i
-0.0593150021966065-0.0539433086136378i
-0.0467131375329301-0.0424405672600862i
-0.0539824111869288-0.079099465459854i
-0.00149346180461387-0.090675295616727i
0.0502227572457745-0.0762361498414295i
0.0114155242242602-0.0269566354361038i
-0.0415214551778212-0.00956636988194485i
-0.0436619098017929-0.0538588598084021i
-0.0622541693006639-0.0592720300080641i
-0.0571824873940565-0.0814172000300334i
-0.0105769552996945-0.116660531980844i
0.046896295496708-0.0929609946435058i
0.0291229963957995-0.0368515165477593i
-0.0131763304816025+0.023787973796016i
-0.00835485100192775+0.0481298532166341i
-0.0421236240654919-0.0398295585043737i
-0.0445897661207701-0.0615369932152063i
-0.0207263879028794-0.0463915695070174i
-0.00463265949616958-0.0498146777343749i
-0.0293628038630144-0.0427802209221463i
-0.0194136951522371-0.0447050314254148i
-0.0360301265662913-0.00268684512126468i
-0.0961451743711515-0.0303236199204491i
-0.0636065341432142-0.0772580485818017i
-0.0165284062218709-0.099919820304881i
0.0112463303306744-0.117633267822384i
0.0108233672008099-0.0762513898344323i
0.0329642344308373-0.0475387073176819i
0.014986815756592-0.027368466389205i
-0.0347262336241366-0.0197557738147283i
-0.0110551556154489-0.0632669708470151i
-0.00822306876631774-0.0735565558352006i
-0.00273987288420328-0.0626424806933443i
0.0285312666857596-0.0512670949390255i
0.0285919535952975-0.0236736633727846i
-0.0165570928703333+0.0181068697706702i
-0.0619272866382649+0.0414204533000498i
-0.0826259052693676+0.00518204912768205i
-0.058617287290146-0.0858993554761416i
-0.0430657460695005-0.130753753763382i
-0.055692634056509-0.0432025509906313i
-0.014620831740873-0.0264290100417579i
-0.00596216878184422-0.0657987940354127i
-0.0263139267597561-0.0497269314426077i
-0.0746615239793042-0.0748505047548993i
-0.106761728327659-0.0989637301840347i
-0.065240737466108-0.0949946651434155i
0.00822588490529201-0.0954464750539697i
0.041669003756953-0.0842408198621348i
0.0234481128077785-0.037711579833971i
0.0237348360128239+0.00990576875472543i
-0.00553587857395115-0.0121286195065066i
-0.0390550502394987-0.0444349904896966i
-0.0516181747848931-0.0735535262005033i
-0.0394738167889084-0.0839308832561489i
0.00258141500872196-0.0275140593420548i
0.0385044638579118-0.0210920398327507i
-0.00730403145071176-0.0253514706905741i
-0.0392191203052195-0.00132288924176774i
-0.0623540957621531-0.0429573260307673i
-0.0439936212849641-0.091796251623169i
-0.00910656636334248-0.0708678492725921i
-0.0229215331760864-0.038391346206696i
0.0433891095123298-0.049467113945462i
0.0216911920666515-0.0537348863161898i
-0.0149649704296913-0.0189554501164268i
-0.0225506845805858-0.0357203374827744i
-0.013110868776476-0.0645046703927085i
-0.00829716091012482-0.0759268722798227i
-0.0304513347138643-0.0913393026476384i
0.0293786395247133-0.0415488535009113i
-0.00322962742701859-0.00775479237808444i
-0.0447963145054801+0.00182705867024107i
-0.0236864148444418-0.0119221913893794i
-0.0468543723743369-0.0466647414648054i
-0.0663859541842762-0.0894672999797578i
-0.0322047927921068-0.0910401953932899i
0.0339655043913547-0.0423827667574858i
0.0182071183028273-0.0501463631582959i
-0.00115006969280306-0.011355730037629i
-0.0452669742867629+0.0223581526646141i
-0.0838323759433364-0.0110801910409006i
-0.0290454708330073-0.0567182070216617i
-0.0435802454495625-0.0821211794473822i
-0.0217851782373955-0.0783235320359676i
-0.0145715064750283-0.0517599498878891i
-0.00347024255532716-0.0125552863422366i
-0.00210417513138624-0.0284533482631803i
-0.0882527310315289-0.0224761179246723i
-0.0724757609080447-0.0665729207265634i
-0.0330082216486228-0.124682167231848i
-0.00248020308550158-0.081261032648588i
0.0369834830923154-0.0766809137351854i
0.0207776735390953-0.0370674331463698i
-0.0349612689303345+0.000500510907943758i
-0.0359586678248263-0.0140167614622658i
-0.0446446678009243-0.0108884879062289i
-0.0554711898946995-0.108857900893368i
-0.0392022740334701-0.127855473299507i
-0.0172302539814431-0.0752153666449558i
0.0101007657031468-0.0730128306562451i
-0.00894001515602602-0.0235345346773588i
-0.0216544872830916-0.0600017461032874i
-0.0255290549914436-0.0703758599497692i
-0.0336727287355226-0.0604327182271436i
-0.0161635517173088-0.112509481672538i
0.0156884557057556-0.0613152556732528i
0.018967326371742-0.044970291199088i
0.0255977367951281-0.0208062313747372i
0.0233570980837024+0.0173766887289985i
-0.0233959944241277-0.0250808422251276i
-0.0243290870702934-0.0399873543355289i
0.00476745720975822-0.0506771568764575i
-0.00348209142218132-0.0588614708419244i
0.0294132326656867-0.0555018503776308i
0.0269945073153376-0.0400805709516025i
-0.0375327529716776-0.0155960397981783i
-0.0495645325889953+0.0198627067310117i
-0.0554149420108818-0.00562746611330497i
-0.0592095199967818-0.0537085369629113i
-0.0702423573671431-0.0362396427065896i
-0.0477407336165677-0.0396018375763157i
0.0119668171262103-0.0801953554822059i
-0.0248403243268046-0.0798732258287856i
-0.0577567838857885-0.051480208862024i
-0.0559199701382823-0.0740535777749811i
-0.0570282268914608-0.111873617803514i
-0.0260248014809046-0.0971581949817514i
0.00564845559914945-0.0773682488599839i
0.0226431500151523-0.0755097644430218i
0.0256942164171361-0.0428810262129977i
0.011483905492641-0.0168924665947206i
-0.0245279678486224-0.0218988021586081i
-0.0372290932293114-0.035285238827782i
-0.0472404109087765-0.0761528321142475i
-0.0480303864508981-0.082372857302817i
-0.0263440962115724-0.0162649826604353i
0.00416458072710794-0.000146613525556699i
-0.0321342430299643-0.037850703685568i
-0.0762898894800458-0.0237756260789822i
-0.0821432005853779-0.0181976195468092i
-0.0820348648944235-0.10535485192062i
-0.0395594780791615-0.112537903706964i
-0.0355930933547416-0.0700897070696693i
0.0239951240155624-0.100489245442924i
0.0334312878198204-0.0629084674659108i
-0.0464733579462572-0.0293451622163144i
-0.0643441188886852-0.0589137412851383i
-0.0532902197784966-0.0945730252485043i
-0.031692630713188-0.102116581685859i
-0.0146667045443702-0.0683165184215199i
-0.00461659081109607-0.0447111127161616i
0.00592056858611582-0.0427988118995695i
-0.0154828840205251-0.0373935401805119i
-0.0530571272527257-0.00343854977190174i
-0.0387564809448546-0.057471126468672i
-0.0633896967488137-0.0702106899104999i
-0.0504610917456986-0.0295223471961779i
-0.0161399389461161-0.0416990768019813i
-0.0115428691226179-0.0151158032152115i
-0.00217285963583672-0.0580417660318377i
-0.0227389542062556-0.034255862666665i
-0.0420749098309854-0.0265246536648633i
-0.035991980174512-0.102591390685741i
-0.0111638244541181-0.0735525348821483i
-0.0155731400295041-0.0623155735210881i
0.025988015983638-0.0289920930368873i
0.00384494004171313+0.020005908401164i
-0.04381471472597+0.00132780475894429i
-0.0201386810686044-0.0358386350457289i
-0.04907233022257-0.0486867712620133i
-0.0424384223100639-0.0528232804572344i
-0.0188317516199281-0.0418206782801719i
-0.024957366199807-0.00464469394983541i
0.0268979615733206-0.0118561189729785i
-0.00354295989527762-0.00728388440848601i
-0.0716628217871634+0.00675775047320506i
-0.0731951591826893-0.028239129852728i
-0.0879930966497212-0.0458132299618832i
-0.0468276911972611-0.103528518849018i
-0.0277673585738023-0.127997937429666i
-0.0245020521146254-0.0498290405373618i
0.0220588514854095-0.0224651512666911i
0.00988314400072808-0.0280461964653121i
-0.0371042568252243-0.0245403756624215i
-0.0382045567459902-0.068057971864941i
-0.0202219838055371-0.0923133545901944i
-0.00974892254671823-0.0734949182970198i
0.00682993023419189-0.0629061366381745i
0.0063512710655591-0.00897412690039119i
-0.00730463598482391-0.025536288201619i
-0.0364786964043592-0.0455187928904375i
-0.0772873958717351-0.0484435109003977i
-0.0898665217613765-0.085278499866797i
-0.0270076514200741-0.0718402129403428i
0.0113960957433418-0.063437800693877i
-0.0243912834234221-0.0278675412095332i
-0.0292705318219597-0.0181064014929057i
-0.0337033729549252-0.0199565432243618i
-0.0331182876246819-0.0278951825375556i
-0.0374010643212099-0.0737094247206009i
-0.0345330139315695-0.0673695897718609i
0.00186937495467477-0.0461818958027989i
0.0228196888335064-0.0120130166315411i
-0.00499311720302908+0.00268248435552188i
-0.03255907028821-0.0355846398727828i
-0.0305603956392893-0.0459009782310992i
-0.0920128101668774-0.0516287833868021i
-0.0399703095316342-0.0615635134790921i
0.0160535541587825-0.0554536706902084i
-0.0201182016078926-0.068898503297604i
0.00584950310894441-0.0534135484290318i
-0.0228073379893556-0.00534177666569421i
-0.0567329495242381-0.0194223761615155i
-0.0627791457766691-0.0287807624828968i
-0.05560914707897-0.0781033101927491i
-0.0370231446771409-0.120631108350169i
-0.0127431206394272-0.0645231940564242i
-0.0368789583434786-0.0657925595921909i
-0.0413226640853473-0.067690672055644i
-0.00476954194332518-0.0128394019886013i
-0.0197062273714319-0.0341845384697048i
-0.0249159823885093-0.0788785522328943i
-0.0289387315319867-0.0826212128985565i
0.0117144536925264-0.0924087644461909i
0.0201618360308732-0.0477446801242041i
0.0159843774833317-0.0145490312906357i
0.0313511966145598-0.0595385224513323i
-0.0391224388329537-0.0571806113665831i
-0.0635466497762327-0.00735492093915132i
-0.0492842322118675-0.0481074218134401i
-0.0281225577792766-0.0645285661394052i
-0.0194143194014419-0.0352156351117576i
-0.0260313419872449-0.0525791575555405i
-0.00392761723197475-0.0551236507467026i
-0.0698612716791683-0.0113689867978426i
-0.052064648703614-0.0448888077690508i
-0.0135858559745326-0.0923063558956382i
-0.0574944264992044-0.0416817586219369i
-0.0215245843551292-0.100590480244746i
-0.00130508891150158-0.0729564034769795i
-0.0191381602044905-0.0147420205721475i
-0.0442768361674763-0.0483137763444725i
-0.025354113485992-0.0528929067565231i
-0.0271866587814279-0.10350984667752i
-0.0549954866365646-0.0842426390779267i
0.0164490085988104-0.0546748762740047i
0.0201733090314716-0.0637097874622825i
-0.00159120820757387-0.0516304079749493i
0.0532348905202887-0.0410014812746458i
-0.00520862839206222-0.0279583753386272i
-0.0301367508182392-0.0333281931014253i
0.0118429006994418-0.0547399529965302i
-0.0157549635591676-0.0583937999680287i
0.0300679905548935-0.079884855778593i
0.00953738142271921-0.0511438591212263i
-0.0421344946477728+0.00175474217386777i
-0.0403675738493179-0.0447981333696338i
-0.0696886435601049-0.0630648569056633i
-0.0132702500842163-0.0634261419809016i
-0.0288421343405903-0.0776929445096856i
-0.0320696609229418-0.0591318792457712i
0.00623563755598318-0.0603946530863641i
-0.0463507812115813-0.0266055657274384i
-0.0328630279759368-0.0320444916844139i
-0.0434444463804341-0.0673670264073113i
-0.065235108498063-0.0141782289075883i
-0.0263683727443845-0.0489307171563832i
-0.0197566349105836-0.102662708091641i
-0.0281313053497115-0.032791945273231i
-0.0387504354467829-0.00560526874734933i
-0.0422983887470155-0.0164475084532773i
-0.0372158991520589-0.0376693199447723i
-0.0485933366492642-0.0719779225212049i
-0.0670476481663292-0.0587963484689334i
-0.0369331682643627-0.0750478684368477i
-0.0124482626932507-0.0948655660368481i
0.0204351925578928-0.0735552196773356i
0.0351515091289849-0.0530122093738306i
-0.0493391636563844-0.0471651946699881i
-0.0553100535631557-0.0566153323265677i
-0.00572405426711003-0.0701756270690766i
0.00467940498378224-0.0536668057305228i
0.0310806231560777-0.0644515263181719i
0.0548671881755547-0.0554536876768388i
-0.00630074530834519+0.0143405337956081i
-0.0528050559030583-0.010987006631749i
-0.0429338306228266-0.0428748319029058i
-0.0526334100894997-0.0689173364762802i
-0.0350169580368653-0.0561868900127502i
-0.0131867994810981-0.0309242920883653i
-0.0151496942718902-0.0456265381084973i
-0.00968297228480617-0.009686054243669i
-0.0257269707758-0.00450975166001277i
-0.0642955644614269-0.0199291001772657i
-0.0277582399188916-0.0796078356454814i
-0.0366846438380157-0.0961658460294924i
-0.0698994589159482-0.0939337245002262i
-0.0209649666491816-0.100012516840071i
-0.0207711239558688-0.0704239125447957i
-0.00145187696789015-0.072048142205959i
-0.018398271014117-0.0367668454999559i
-0.0701194986651483-0.0609530662982295i
-0.00909784084247748-0.0559845041883886i
-0.00678467340286232-0.0240975360544111i
-0.0227184193516148-0.0475158783154337i
0.0311259989079908-0.0390928206233369i
0.00896889505408638-0.0298204508446965i
-0.00989318257977392-0.00239640586871232i
-0.0321350771819975-0.02887285551682i
-0.0410061434227119-0.0678455528495298i
-0.00912341749364814-0.0478759983948702i
-0.0275701248918972-0.052999279305699i
-0.0107093165388895-0.0650576442951717i
0.0156007072616471-0.0373850999412293i
0.00133987504473124-0.0197162153620836i
-0.0321507301463659-0.0379964355543077i
-0.0263902470072565-0.0495465118919967i
-0.0280607085314125-0.0426629278845614i
-0.0424679829580443-0.0640082499068804i
0.00632199375168484-0.0738560144573606i
0.00534121473701145-0.063471537897173i
0.0229587386911995-0.0429517036296193i
-9.89536840471271e-05-0.00209082425908752i
-0.0474449359755376-0.0352941613307121i
-0.00923402475562166-0.0980808589533256i
-0.0609906398501532-0.0793800308832682i
-0.0330455346336168-0.0589600576598152i
0.00103679592219863-0.0670375640355649i
-0.0237094056752589-0.0574740310733629i
-0.0147979618785156-0.080202405413832i
-0.0495338847233887-0.0703514885517786i
-0.0377637066042484-0.105219061861843i
-0.0499544858088314-0.115291262705025i
-0.0329049018014584-0.0663884445531448i
0.00369324112031606-0.068202783835114i
0.00530343038429029-0.026875314306482i
-0.00378239170629172-0.0338573403536182i
-0.0291428096013359-0.0299052913059558i
-0.000887106940385596-0.0471152337171909i
-0.0180522678042113-0.0662437295971684i
-0.0500185770888576-0.0545565088242067i
-0.017316035656397-0.108071435525706i
0.0399990143550096-0.0526423029579603i
0.00326519618554431-0.0387740857380834i
-0.0316354299120334-0.0560871229170692i
-0.0132645879727407-0.0248131752644505i
-0.0612878566655373-0.0612409443418945i
-0.0167469651872769-0.0441048693734731i
-0.0106606530346697-0.0857462977530889i
-0.0207732880245207-0.0782293428881772i
0.0287851457548091-0.044610759898182i
-0.0400416748785912-0.0832480129473432i
-0.0431068228704048-0.0526120582965627i
0.0113220990313911-0.0478360547836989i
-0.0269656449302749-0.0348163841845544i
-0.0326900063768874-0.0754232779532683i
-0.0335544601587644-0.0840090618813359i
-0.0308768656341599-0.0334639807670557i
-0.0139730419523093-0.039896494215605i
-0.00837905685658243-0.0204343086737438i
-0.0312111752078646-0.0286695354035308i
-0.0777376454192595-0.0455062671537355i
-0.00824268549808735-0.0447505683664793i
0.0197188839903276-0.0326079184237424i
-0.0293997439389239-0.0339457058902465i
-0.0152600165123892-0.0549875085240626i
-0.0246134493012976-0.0421087171731699i
-0.0472931525458558-0.0404286273294832i
-0.0600129689395843-0.0378080087310379i
-0.070949187114927-0.0318680149287748i
-0.0303720106438937-0.0431599060694647i
-0.00358240257134741-0.0647417617884861i
-0.00626740264107402-0.077420224938435i
0.0152001924081934-0.0248192080284676i
-0.0142801650199633-0.0299352257080032i
-0.0372786052902137-0.0876393797004613i
-0.0175086285073749-0.0977049262662445i
-0.0585677250568678-0.0933199404902926i
-0.0221558017571905-0.0592362689788669i
0.0165327232639933-0.0342894298804765i
-0.0306102557433907-0.00924310034628827i
-0.0190695726049547-0.0536570205111836i
-0.0495708077195953-0.0754002303381052i
-0.0654777118097091-0.010148507056553i
-0.0140787243218954-0.0308095024902149i
-0.0364679859672438-0.0673950759354491i
-0.00522830177979841-0.0580979807490294i
-0.0216851091221654-0.0185922014980085i
-0.0623061634893695-0.014988098797978i
-0.0402023357641001-0.0313827025426584i
-0.0505751333360681-0.0400526849133047i
-0.00947961659859844-0.093245849743911i
-0.0505257135242176-0.0968099037081029i
-0.0106426786356006-0.0798883294216658i
0.0122795342850454-0.0461651639712842i
-0.039516692775081-0.0255954512618832i
-0.0379841667885646-0.0757071018583538i
-0.0489178579930088-0.0600338123697493i
-0.0085358877124949-0.0575550454771353i
-0.0380761309334461-0.0673751276537095i
-0.000826961699223061-0.0324006245469583i
0.00266680297344781-0.0387075212288253i
-0.0550712956110488-0.0480501006943493i
-0.00118866524875701-0.0259009767504145i
-0.022359748345429-0.0385886585885888i
-0.0462582172668096-0.0675685566718915i
-0.0104069690799627-0.0504246605528151i
-0.0180591013018574-0.0649955876436804i
-0.0155201138372832-0.0721713106248007i
0.0123942794646303-0.0321128803344053i
-0.0200860415587912-0.0174118460437332i
-0.0637710102505886-0.0435986262192076i
-0.0251526566564605-0.0377582306665793i
-0.0214151446971807-0.0315758905635866i
-0.0270657004139636-0.0892578002043174i
0.00873186528854056-0.0841951863684279i
-0.00940292617384744-0.0403681281386278i
0.00128007754321281-0.0281899118922644i
0.00263768674080043-0.0426099127496528i
-0.00806827921235333-0.0820819986619581i
-0.0353629734353177-0.0427637041802521i
-0.0555512038338683-0.0180345563885836i
-0.0179411524575562-0.0676879724082587i
-0.0557024697833131-0.0426056131503289i
-0.0109208037797227-0.0325018989237737i
0.0191562551090189-0.0380730690207172i
-0.00874302730459635-0.0359388562274897i
-0.00498549066502876-0.0632232076090048i
-0.0398123325704368-0.077017810439699i
-0.0328712529088947-0.0809484534748922i
-0.00949678716562944-0.0520303245931142i
0.00910922726027558-0.067188544619318i
0.0168644030833682-0.061563339652061i
0.0184941622218364-0.037978720654024i
-0.0361113701424217-0.03694526306784i
-0.0155733276383068-0.057234449919561i
0.0268603936387395-0.0619519727946161i
-0.0132715705889781-0.00952622229314738i
0.0158303430830498-0.0539460212039746i
0.00772035317101861-0.0641701688542412i
-0.0257962236888753-0.0335285460555546i
-0.0188989388019848-0.0736532438735282i
-0.00570873670314318-0.046127051038921i
0.000649318722688427-0.0225746727655778i
-0.00476968931186163-0.0516517459702868i
0.0109408948270497-0.0282036577261245i
-0.00574166403361415-0.036623244689527i
-0.0435742110811082-0.0625664155300239i
-0.0195815232792528-0.0206764331331185i
0.00541341170612452-0.0554245068431792i
-0.0283908968991366-0.0773938354520329i
-0.0392148297472263-0.0245782223345116i
-0.0184831719293987-0.0831029848472344i
-0.0245883835180256-0.0885476169359573i
-0.0224060638571376-0.0249911026842937i
-0.034857582657689-0.0521098015164058i
-0.0370224938268361-0.03236869131639i
-0.0221973920350427-0.0389346800935619i
-0.0382840223722071-0.0629739635155189i
-0.00466906422425882-0.0629802400077851i
-0.0265523425321389-0.0546645063132098i
-0.0431295515856963+0.00126207879057303i
-0.0314719448792507-0.0559734284009933i
-0.0588395761391129-0.0638783875600342i
-0.0399270911144989-0.0188953716832114i
-0.0109680888056332-0.0539573335058753i
-0.00121227098384752-0.0736573662004587i
-0.0533732034740558-0.0553580238034193i
-0.0313301680473097-0.0174144546558479i
-0.015590904330184-0.031734254336056i
-0.0250121533368421-0.063461684444863i
-0.0304247799666254-0.0385977860458474i
-0.0745458661246056-0.0231017489785414i
-0.0154525353099675-0.0665581921114856i
-0.0167043659273769-0.0688067426505811i
-0.00658638121451543-0.0400059405350489i
0.00613023263036979-0.0526361960262841i
-0.015651521508922-0.0475681705891479i
-0.0179991001872231-0.0327718539710339i
-0.0862218444454965-0.042688955487642i
-0.0438904618573045-0.0410410820112711i
0.0109748115821317-0.0588718818325848i
-0.00217847150533106-0.050942278687622i
-0.00151057170149858-0.0112801631898543i
-0.00785374316722874-0.0357850297263103i
-0.0216785061645642-0.0663653752476866i
-0.0441579230129865-0.016967887740759i
-0.0374736121711406-0.0217081405422918i
-0.0547530440947198-0.0695863074052836i
-0.0325789362361091-0.0560753328668212i
0.00479539795274811-0.0740149742807018i
-0.0311496200869649-0.0647680767661487i
-0.0213116309615805-0.0401070844734839i
-0.0548188790764237-0.0690981414125896i
-0.0383962341387139-0.0468469163954913i
-0.00123366817911407-0.0197172112521843i
-0.0447869967579568-0.0490768723827749i
-0.00780697866453849-0.0376041228696246i
0.0166874293655544-0.0584024733462589i
-0.0164292363249686-0.0529098899260768i
-0.0555610412244893-0.0407638028439463i
-0.0253336063812789-0.0665812944559451i
-0.0086652775377337-0.026165965306709i
-0.0482098550194043-0.0436088721748339i
-0.0147297271338788-0.0567739994237694i
-0.00605289343808571-0.0589962931416804i
-0.0103418637439223-0.0657028741465966i
0.0142095469017327-0.04550445560481i
-0.0446581044845356-0.0395013544453876i
-0.0600480254098776-0.0238799350863975i
0.00418886598286042-0.0416448538548202i
-0.0250864805855498-0.0392212031042467i
-0.0719077837829522-0.0232550332808566i
-0.0198216331229491-0.0422504732056857i
0.00739088487565312-0.0523466741906938i
-0.010515939412461-0.0625159165063413i
-0.00253284632020949-0.0580804612497045i
-0.043331262384796-0.0566325556663445i
-0.0344300258893255-0.0633532777596196i
0.0124842921204131-0.0449115151987945i
-0.0078607598764661-0.0629811581480977i
-0.00306060977822134-0.0805517964997911i
-0.00719501486220764-0.0408870025579738i
-0.024911477738487-0.0447816280028832i
-0.0282320743567978-0.0289532602658082i
-0.0348805952841461-0.0263545376395243i
-0.0201641067858656-0.0615078335493208i
-0.00329093205296431-0.044906562817114i
-0.0168228202303293-0.0516349539224761i
-0.0347686613420695-0.0522703845003563i
-0.0493950967568992-0.0317348540043664i
-0.0312090791032734-0.00435911959805172i
-0.0395467931782144-0.000538798791618624i
-0.0588253826938903-0.0174288366312899i
-0.00699214546323301-0.0322898167938867i
-0.0397391072502034-0.025723527201344i
-0.0590192299726422-0.038484480096183i
-0.0358811120059555-0.0535584567328984i
-0.0535619666323179-0.0135841813780633i
-0.0132709117124773-0.0304070923195571i
-0.0374628788450544-0.0675464453860457i
-0.0732904500171086-0.0443340325970408i
-0.0198919261336577-0.0655474378782199i
-0.0101783988634817-0.067606865706196i
-0.0268896164018716-0.0500539404909695i
-0.000294775215281778-0.0533779075398386i
-0.00878689790724105-0.0286949673678393i
-0.0165063474923942-0.0620912018594915i
-0.0351318243336493-0.0431926889971639i
-0.0625087572923008-0.0508531236272536i
-0.0149052544490587-0.0666234632186039i
-0.030359998502973-0.0272678652798659i
-0.0280704093119838-0.0568299470230215i
-0.0421045958391905-0.0721111306718146i
-0.0325692315164318-0.0546158740493921i
-0.0020315451552379-0.0472254874704135i
-0.0496350135063033-0.0813753196252844i
0.00557153807145064-0.0902924179502102i
0.0131426595268267-0.0770802293687839i
0.0132472514360453-0.0336474596108853i
-0.0299745865171757-0.0174267312745873i
-0.0308819428858546-0.0796718970182081i
0.00525006452492418-0.0567266624052416i
-0.06257357596578-0.046540541528123i
0.00545377934760594-0.0603308678226271i
-0.00541941665561357-0.0408818010721992i
-0.00573767374011677-0.0277738745870929i
0.00711360200965253-0.0113654692941338i
-0.0416451007578141-0.0432103792149736i
-0.018285077587878-0.053750393454032i
-0.048941831080316-0.0373520978431978i
-0.0413926819080091-0.0410341468255684i
-0.0270017972444062-0.0578138916063254i
-0.0102729312937698-0.0728561059343418i
-0.0190040393197073-0.0555868423033092i
-0.00178240337543503-0.0514350093023403i
0.00292126218296081-0.0422437371829478i
-0.0358783795796229-0.00411936894631891i
-0.0077372783869766-0.0501875299926519i
-0.0419578481715679-0.0683666958937464i
-0.0352066154363581-0.0489923576524415i
-0.0130797715450924-0.0432206436331165i
-0.0310551163440098-0.0357622731672824i
0.015866779866731-0.0884115462558261i
0.0211361334375837-0.045034397017716i
-0.0153244394687764+0.00598707844103449i
-0.00934566373065001-0.0345607785983743i
-0.0375575453565762-0.034788783374236i
-0.0180609419038063-0.0567172341859465i
-0.00832965135655164-0.0584874361702121i
-0.0283926384334214-0.0243511865670911i
-0.0146469278139401-0.0257543617965869i
-0.0323065426355618-0.0198855314222023i
-0.0204405005732686-0.0449228751348045i
-0.0441894725057367-0.0354076946974283i
-0.0296811126225623-0.0477538779469524i
-0.00267800892447302-0.0533177181685425i
0.00572978175770545-0.0376901088704559i
-0.00445362610747061-0.0381328664234578i
-0.035475259308514-0.0417527299440749i
-0.0167809973081926-0.0460021643771118i
-0.0449206410267289-0.0235065415556098i
-0.0303237563548934-0.067659527342989i
-0.0255448320807749-0.0403226132288607i
-0.0499494498080161-0.0141443451242839i
-0.0410193166428899-0.0392026559311942i
-0.0335426108389207-0.032091283062855i
-0.0170317333920086-0.0432943930922144i
-0.074259500846851-0.0572440797378998i
-0.0225646687626399-0.0302343408795504i
0.0352638845525028-0.0134515911693647i
-0.0086456832583637-0.0353643767379326i
0.007457485888217-0.0365190979361142i
-0.0495550144371435-0.0476577351622225i
-0.0108583801210681-0.0536655380309173i
-0.00106873036317381-0.0711821754484412i
-0.0482036247467623-0.0781760278346959i
-0.0079071210266977-0.0594821793097454i
-0.028285794951278-0.0675222985906815i
0.00993986940949688-0.0443123949321266i
-0.0255541099154756+0.00183346917335106i
-0.0468861860492877-0.0454685358469809i
3.15488672853368e-05-0.0515647181432988i
-0.0431355349877504-0.0320890141204074i
-0.00519682770076103-0.0414740535948049i
0.00646681250250673-0.00616851107552456i
-0.0169774319708141-0.0437514159597395i
0.00375513871192494-0.047387811684048i
0.0061510798850101-0.0419433840090558i
0.000251394570371648-0.0382061088708331i
-0.0497517308556639-0.0209266320245372i
-0.0110815078738034-0.0842213493857362i
0.0219086982876952-0.0653196005861659i
-0.0056271986814651-0.06298988183772i
-0.0174848432278238-0.0879768472563897i
-0.0405112073040376-0.0497533524379793i
-0.0305345624014088-0.0734392549188915i
-0.0235958313539901-0.0862390392987333i
-0.0265958000998005-0.0684640391839004i
-0.00103399325850582-0.059432494974574i
-0.0204427225085216-0.0623232208083335i
-0.0290843356715183-0.0418722046246828i
0.0204691694066059+0.00320972911888804i
-0.0461022698017935-0.048814217583404i
-0.0760270748091878-0.0789546078409132i
-0.0326328423936687-0.0337366334894367i
-0.0220545134988192-0.0501959160497532i
-0.00544130916431067-0.0694554308356099i
-0.0196082757514369-0.0363240443751387i
-0.0579894166665587-0.0310849559641167i
-0.0423229433426432-0.047895067004569i
-0.0260979878610781-0.0540896934208937i
-0.0423848207925741-0.0833853518818293i
-0.0192688470402859-0.0711394083597077i
-0.00247554068549195-0.0637796119219764i
-0.00344452779635142-0.0813296079084293i
-0.0264644523981188-0.0537322755470844i
6.5480706023252e-05-0.0390446712868686i
-0.00363433489907427-0.0773635488812029i
-0.0316710744110663-0.0857618984723764i
0.0046337570322831-0.0617904564269085i
-0.0395322532639282-0.0433933415296578i
-0.0317289671804513-0.0365692176638049i
-0.00151551706605564-0.0812556706226449i
-0.0556985290186408-0.0303443782205599i
-0.044659281169996-0.010082135200601i
-0.0323507803022839-0.0230885724302372i
-0.0170115759856338+0.00180586697431197i
0.0313808165506936-0.0277225013014099i
-0.00403339772762719-0.0314129375293374i
-0.0175206738230769-0.0228636040021758i
0.00126703138218731-0.0226070531677688i
-0.0735611474721877-0.0514504196248302i
-0.0554731346030244-0.0324506314959628i
-0.0197813480511566-0.0643030268416143i
-0.0656072160788654-0.0629859049022472i
-0.0458070856408195-0.0383135613708745i
-0.0251213619424117-0.0870171920261249i
-0.0231764317459742-0.0157869189994996i
-0.0467811536256162-0.0257566388807802i
-0.00853952481338533-0.0379181290288519i
0.0139980261991084-0.0372813412915171i
-0.011270166986681-0.102367384925384i
0.00592731658677582-0.0617792406928467i
-0.0190632076044493-0.0611413044892095i
0.0083454045006325-0.0498355874528116i
0.000850269456385195-0.0354643046236819i
-0.0431609241815877-0.0527479563564207i
-0.027194648209091-0.038147954027096i
-0.0480554701862439-0.0307386398256213i
-0.0330311771969566-0.039165514217189i
-0.0375559585700265-0.0430465159207092i
-0.0334988709006792-0.0094689199078968i
0.0159110704198179-0.0466214681618839i
-0.0315405802352882-0.0292513895575914i
-0.0679205618816489-0.0173377147480678i
-0.0555070012480829-0.0453315576858164i
-0.0330366062600065-0.0203306519798197i
-0.00800117147499955-0.0537636961486022i
0.00270414916713741-0.0487313324985716i
-0.0285135355964672-0.0561246554271472i
-0.0473794339852408-0.0431981567701544i
-0.0299803556965324-0.0606895703580907i
-0.0305577523401615-0.0796387298657534i
0.0019298503530971-0.0366178596840633i
0.00532848975904876-0.0840233365599105i
-0.0355609655591787-0.0781894496209194i
-0.0360223215365901-0.0423481663040854i
-0.0276004392239842-0.00755206096966922i
-0.024341368806141-0.0113502665392024i
-0.0098318407498099-0.0465954445526952i
-0.0351882324398834-0.039983933082364i
-0.0491354551750432-0.0775326416909822i
-0.0305266618527851-0.0886340859728537i
-0.0476837833506815-0.1006444006039i
-0.0544142272406314-0.0750431703690338i
-0.00172224889161744-0.0411136994875455i
-0.0210435535613273-0.0252235537592739i
-0.015292778345665-0.0104104434114123i
0.00974339736536758-0.0575123676161951i
-0.0196178931158486-0.0338602246938191i
-0.00531552494039755-0.0371874373237472i
-0.0523739838055443-0.0225177821342222i
-0.0172332677438185+0.0507078995758321i
-0.025079199428788+0.0083827337184384i
-0.0594865352313228-0.061426728165685i
0.0060267441571044-0.0630969976649108i
-0.000109957155170941-0.0591408029143924i
-0.0261508501516324-0.107274194311246i
-0.0504001814924709-0.0600820669659398i
-0.0462681937447273-0.0233923298778893i
-0.0853399787223752-0.0644438376626482i
-0.0801557835654151-0.0397540894361484i
0.00192619466810774-0.0363657942222411i
0.0195227458907495-0.0617843196836503i
0.00157748127965086-0.0747212796775243i
-0.00196305356840036-0.0351464111383482i
-0.0325078851947336-0.0479502079053992i
-0.0456609615785238-0.0440147335369473i
-0.00145848464595758-0.0197245454194209i
-0.0284668676516795-0.0713026805474756i
-0.0148865436212552-0.0781308601599962i
-0.00666446843434837-0.0650664953920723i
-0.0282382462511573-0.032703687319184i
-0.0156349728289093-0.024350135826809i
-0.0336560419908707-0.0255446542680508i
-0.00890748891655979-0.0484449054326395i
-0.00901951779207885-0.0747157920622181i
-0.000874060126501312-0.0557226898662369i
-0.0301805456285894-0.0628458292023631i
-0.0237928180898149-0.0466317326732366i
0.0190138024264267-0.0294272972801976i
-0.0377933379724284-0.0538845301389978i
-0.00644419655588473-0.0436509822394714i
-0.0349879762016492-0.0569360350501911i
-0.0517733165729616-0.0751255994839492i
-0.011101972805066-0.0685297033099566i
0.00370284020787997-0.0797504333425315i
0.0428876332317087-0.0549238362928006i
-0.0208594512570396-0.041750259743955i
-0.0151435225808144-0.0607884417185311i
-0.0298533329421959-0.0363511272666679i
-0.0318333077544364-0.0424648383054392i
-0.0118616044586392-0.0700448664874227i
-0.0513594479934734-0.0387880244538982i
-0.0109870967517554-0.0577364547155575i
-0.0525004852187273-0.0187245016328435i
-0.0437618980316866-0.034304584729987i
-0.0340499921794615-0.0693351066764924i
-0.0598510052158708-0.0298093979240804i
-0.00957754721438233-0.0797775068315934i
-0.028241623750577-0.0738259290727513i
-0.030171708466871-0.0546413423168019i
-0.0186915670421723-0.0594428182581937i
0.00231382110266473-0.0651965540605074i
-0.00362302060746918-0.0172218701403018i
-0.0722680527321902-0.019248179129016i
-0.0655446121177738-0.0650373842347339i
-0.019334209433441-0.025642734227603i
0.0225373639342172-0.0228847940528876i
0.0206095889012782-0.0173292522006706i
-0.0286277563589817-0.0357622463993553i
-0.0118517245539984-0.0657989030425577i
0.0187337028107066-0.0600036952656328i
-0.0276380390406777-0.0400997561936876i
-0.0478690239191565-0.0573490115747382i
-0.0245035088277862-0.0586924482716828i
-0.0159306190665215-0.0180933273950072i
-0.0210871100567991-0.0307952856747719i
-0.0532117745239901-0.0266580471029436i
-0.0644083702182992-0.0321033730814444i
-0.0502693123450388-0.0432885343702325i
-0.0449700492481706-0.0654889990407612i
-0.0456517233891218-0.081492439301744i
-0.0309217640249583-0.0655043765647824i
-0.000736695374078032-0.0667691037565491i
-0.00502053845139922-0.0471990216598238i
-0.00892339945836504-0.0429337847641351i
0.0283533426626191-0.0548282622852139i
0.0193330041587221-0.0667752428306737i
-0.0283798868619452-0.0521827705043967i
-0.00472944274469173-0.0627220764761634i
0.0419275594272604-0.0709388426431296i
0.0208295202450187-0.0380681271905146i
-0.00437110355525473-0.0535320648326684i
-0.0299135867173593-0.0430299964517883i
-0.0652546910887698-0.0332433412283356i
-0.0251450756421404-0.0319513310102127i
-0.00839399484627885-0.0391244424053944i
-0.0137226101026042-0.0795142505898326i
-0.0134395365320613-0.0498462472828821i
-0.0595512171471855-0.034344295031469i
-0.0128622803794265-0.060840560540035i
-0.00443618970115856-0.031311825510126i
-0.0489351247053301-0.0949428320794742i
-0.0319484108700913-0.0991128816476733i
0.00320593153105901-0.0160772580171443i
0.017757719226121-0.0371805784969126i
-0.0503542050527211+0.0157482592820944i
-0.0482964177472382-0.0237643483966056i
-0.0239909177696877-0.0717189873582006i
-0.0346826779975683-0.0250195108542656i
-0.0220660902770648-0.0258968069975085i
0.0156631854977251-0.0389330957533759i
0.024043991941699-0.0249660572694747i
-0.0156458240978221-0.0160768983274068i
-0.0145197192434469-0.058176590642552i
-0.0282467280836153-0.0395928418785777i
-0.0597630702464026-0.0455096002329997i
-0.0424583574381176-0.0531407455005883i
-0.0341448939260823-0.0478099231366198i
-0.0317520104014054-0.062165199106842i
0.0208330937458217-0.0771775543644392i
-0.00908473770680695-0.0740370901746085i
-0.0230582003144504-0.0365755249679352i
0.0111808578714085-0.0439334698073665i
-0.0130929776167985-0.070012357682656i
-0.00493867464504841-0.0731200651445806i
0.0135238542245623-0.0466110952962042i
0.0280783762519775-0.0263535448947295i
0.0287771421536118-0.0400133970188569i
-0.0148578133381506-0.0491127084379305i
-0.0259016215474678-0.0353144435884771i
-0.0176317867531482-0.0247280148344584i
-0.0405271485159704-0.0204006073371578i
-0.0434883497464868-0.0655977837585807i
-0.011976809397854-0.0512940446517223i
-0.0199507185626992-0.00875399835381985i
-0.0606682205954483-0.0794162924913658i
-0.0647162879037737-0.0441735397035716i
-0.0633963691139708-0.0337827294928131i
-0.0594144463850511-0.0773056432205487i
-0.0537267324799765-0.0151727272494033i
-0.012076198649332-0.0333040417767879i
-0.0206364022436538-0.0606776062686942i
-0.0112971433252817-0.0366174387530593i
0.0245015442819974-0.0360729852777709i
-0.00842546315096534-0.044130450686943i
0.000157404617410381-0.0755604853777854i
-0.0342436453440581-0.0625414704254434i
-0.00787839874986204-0.0397814465370831i
0.00287632890425038-0.0370914620915375i
-0.0368031642484647+0.00733967441535993i
-0.0402035195412958-0.0354124044607036i
-0.0570104621650243-0.0832437530196655i
-0.0266181457081384-0.0793990425521505i
-0.0405288916888327-0.0419890609520605i
-0.0444890731829726-0.015718471279304i
0.00500919430509613-0.0318822409907756i
0.0552665083386868-0.00748414762392832i
0.012246185642944-0.0202658195086494i
-0.04132051163606-0.0321208496085255i
-0.0271951306156836-0.0571971348584707i
-0.0658705329027864-0.0396792271205461i
0.00415782592578055-0.0304865925553853i
0.0216047957887759-0.0417157454738316i
-0.0521664251880968+0.00678239309078519i
0.00118568131316951-0.0130557049122491i
0.00335562280722552-0.0292521856499643i
-0.0145478938335951-0.0359662710266158i
-0.046230950300013-0.0386972686685021i
-0.0539379764172692-0.0391425391245219i
-0.0252998650776543-0.0566690889041668i
-0.0375663551092507-0.0594809662473691i
-0.033596003317782-0.0573538018386712i
-0.0458721157394216-0.0510410332793093i
-0.029990314807414-0.0558153427481762i
-0.0276434455078778-0.0714822433604689i
-0.0204145487888003-0.0516116726901857i
-0.00388574308514557-0.0620559180881036i
-0.0127495426796306-0.081130738487404i
0.02273747960593-0.0203992457961564i
-0.0215209811588432-0.0238837223535112i
-0.0551292988660253-0.0521843252150368i
-0.029861746371871-0.0429959228090676i
-0.0522223358689358-0.0658999424382944i
-0.0105498261136598-0.0847400487768279i
0.0154884252805841-0.0446693602174711i
0.0330708766571449-0.0288650923556606i
0.0259553369533007-0.00066727166108876i
-0.00839277269997779-0.00581018482858717i
-0.0231319933709308-0.0412700815050962i
-0.0283608835338979-0.0511127986437915i
-0.0250832037131586-0.0856988645603933i
-0.0400062498194566-0.052458995529275i
0.0409174307526665-0.0685774528888134i
0.0432472535323566-0.0275667939886575i
-0.0251893778000268-0.0235151486019951i
-0.0297773984140678-0.103231249287058i
-0.0605778684868756-0.0797120773762455i
-0.0723482660649584-0.0565577138078188i
-0.0346449860609648-0.0289449562823078i
0.00252894615088415-0.0419812074947811i
-0.00118511833346313-0.0381109259567042i
-0.0143919387098903-0.0329480447415616i
0.0102826903466434-0.0567983979122424i
-0.0309675242943634-0.0693397057565797i
-0.0881393342812363-0.0456448661491028i
-0.00912670407012123-0.0517210534371561i
0.0272969111591672-0.100516350402473i
0.00146718434907143-0.0514195593618561i
0.018006143728197-0.0110351267972801i
-0.00983000770437516-0.0251019899606311i
-0.0463681306836371-0.0290311275949942i
-0.0402992370616821-0.0296649333640415i
-0.0322338726656733-0.0451497500082313i
-0.0125945824917322-0.0645798490147134i
-0.00503620267069489-0.0625911975938945i
-0.0120313478251161-0.0407894379759872i
0.00462260035654577-0.0150427354568766i
-0.0372997214670583-0.0297647368058987i
-0.0643164729621587-0.0467988744489407i
-0.0276455040493381-0.0623826105034638i
-0.0338214649090497-0.0837004463588403i
0.0119697550369903-0.0571037632500584i
0.0215825458724067-0.0464607700460763i
0.00056235056950685-0.0307480336482329i
0.00881997858831642-0.00723522082335717i
-0.0157391667519428-0.00170928891975683i
0.0185410687865506-0.0129116718449939i
-0.00514039209371868-0.0385096271009836i
-0.0241877843421465-0.0554057714320136i
-0.00273504600550603-0.0364074466915451i
-0.00830642137960477-0.00881070575748866i
-0.0113491855026346-0.0444057837967952i
-0.0727592642710004-0.0392076968059008i
-0.0277170515234128-0.0273734724142945i
-0.0150703399993756-0.0322851974347338i
-0.0245541694040644-0.0522320369170184i
0.0212738419412819-0.0956855907600714i
-0.0686356244004468-0.0579742605143225i
-0.0335442804039708-0.0222210137814277i
-0.000159737815938175-0.0188175203410561i
-0.0866529137291226-0.0524043392013158i
-0.0552029554163401-0.086873333327322i
0.00669831334903315-0.0776624210770433i
-0.0118041714820056-0.091314558924838i
-0.00902460944743125-0.0515564750317707i
-0.00130367878338304-0.0165190307526929i
-0.052642271498854-0.0165388160918139i
-0.043012546114486-0.00763356246427626i
-0.0345227719545026-0.0574156944917492i
-0.0474387426083579-0.0774211221562037i
0.0206308638236109-0.0824193335113534i
0.0228300858877702-0.078545224296501i
-0.0467398954806614-0.0195518544110375i
-0.0195391235667961-0.0283843768589982i
-0.0210655545908493-0.0430353617211748i
-0.0590559680703849-0.0379360658816796i
-0.0686255604943686-0.0577868666621603i
-0.0406498871797523-0.0674918261189539i
-0.00848126729471954-0.0797561459892822i
0.00925736177262532-0.0279284507179373i
-0.0184582543321407-0.000944215845668729i
-0.0785399383713968-0.00821898003025592i
-0.0346167235290243-0.0144173955299982i
-0.0114038176636551-0.0603515318092945i
-0.0121076351960255-0.0620797855577702i
-0.00345594758930801-0.0717665363647437i
-0.0104444039144404-0.0528563099160479i
0.00763787804579248-0.010827762222307i
-0.0195460007997441-0.01599129033062i
-0.0732039365135382-0.0377737772202654i
-0.0429231997016114-0.0621378144880678i
-0.0452070369590697-0.0581243552232579i
-0.00235693245012547-0.058568610781147i
0.0311484779956528-0.0602851122602986i
-0.0150523150900661-0.0317471052228867i
0.0048137410071566+0.0133645246128282i
-0.0563859110581271-0.0192407864314605i
-0.0508513878204879-0.0596298114424998i
-0.0211822883499082-0.0516273153678336i
-0.0229322774992471-0.0666466048725098i
0.0025210768749775-0.0460547398413045i
-0.0283651461211004-0.058336753256618i
-0.0163943193052065-0.0641200050063189i
-0.0150423599137357-0.0241129728464363i
-0.0599744279968487-0.0454525921156666i
-0.0212139319359882-0.0827940021497365i
-0.0358269585788606-0.0600852338039896i
-0.0646740899934116-0.0415842516236339i
0.0254807172301368-0.03488046763054i
-0.00646256271563822-0.0202160850511724i
-0.0350797615614943-0.0595894390398716i
-0.0436980724966685-0.0862924615204599i
-0.0405764018831157-0.0792644028990547i
0.00956728679601906-0.0642792283373024i
0.0300005109107605-0.056919587230928i
0.0120609791878229-0.0544221674046873i
-0.0479428162308827-0.0341565127934405i
-0.0226982493412038-0.0073723846635053i
-0.00815455059568863-0.0259456119700091i
-0.0339558380587687-0.0466472312581457i
-0.0404476281969749-0.0727390676534536i
-0.0178539266998492-0.10068692267112i
-0.0287955774877586-0.084265950443451i
-0.0290860663181076-0.0506695136266572i
-0.00809435446396679-0.00436766974671397i
-0.0220571875603023-0.0246788495492813i
-0.00596283748412175-0.0507678665052126i
-0.000765983833056843-0.0526212218935154i
-0.0150039354788604-0.0532361016998894i
-0.013288542654179-0.0482172045925858i
-0.0170747822015678-0.0157586786951559i
-0.00908352691792661+0.0122431060960474i
-0.0240169936170767-0.00402756047441234i
-0.0434434469215231-0.0313703050738274i
-0.0259603738912304-0.0460164847880926i
-0.058437887335509-0.0468011030430955i
-0.0611346416834135-0.058305878781193i
-0.00409104428697147-0.0368639958459494i
-0.00109439472438525-0.0196924015375949i
-0.0455053447169718-0.020540930527269i
-0.0264163234878099-0.0367103976291782i
-0.0678735522835961-0.0401137042856706i
-0.0759762805786865-0.0876298913025184i
0.00929269582060311-0.09164972676618i
-0.00170710939891589-0.0400222233962941i
0.0326807634061918-0.0550906678987373i
0.0219870012923453+0.00489989206106693i
-0.0223097077377558-0.00659757093898685i
-0.0367308499268079-0.0497981735089559i
-0.0378380349736968-0.0336040407805011i
-0.0100895020648602-0.0574423359227905i
-0.00479363899358677-0.044917039190194i
0.0401470416398649-0.0415969290300696i
0.0393497608254773-0.00602816119578122i
-0.0101075644878814-0.00267554046113464i
-0.0407120975684053-0.0334758409793771i
-0.0140887672240236-0.0467830671811457i
-0.030391619347268-0.077485776225992i
-0.0519254471463573-0.0686440159132198i
0.00437772667213043-0.0585329595146427i
-0.00606802246117936-0.0279785907366688i
-0.00107208295216764-0.00982203136541345i
-0.0170532599157129+0.0114490353951724i
-0.0552814966557209-0.0283414260283842i
-0.0390435616348116-0.0676436144851473i
-0.00734279359093441-0.0570207109825356i
0.0477999192191687-0.0598505804054531i
0.0333094587878403-0.0282887075460377i
0.0139790679455741-0.00478786255641539i
0.0223524006740706+0.00345789612554097i
-0.0305828745106845-0.0311490376592304i
-0.0419109657716233-0.0220927505746455i
-0.0403991252206622-0.0229172508746709i
-0.0705835604309215-0.0396219469307817i
0.0113735767433069-0.0144246332613382i
-0.0110332350034422-0.0207946029745918i
-0.0723052214685918-0.017979334281943i
-0.0424650890579713-0.0726312294313157i
-0.0759483003211968-0.0701678927742773i
-0.0453806093283785-0.0204743433433549i
5.3262292817803e-05-0.0810761057540609i
0.00545645540148689-0.0560787497735463i
-0.016720059227599-0.0496765216465672i
-0.00718834494848558-0.0404912634010527i
0.00192981070892673+0.00820896000952634i
-0.0126391706556117-0.0291086227446411i
-0.0212139501718601-0.0230985958005427i
-0.0138559048217847-0.0551888527583065i
0.0227212468479223-0.0297657845475046i
-0.00969802382411244-0.000512460208366958i
-0.01700647164513-0.0488590101619668i
-0.0170320152467001+0.00769276076420878i
-0.0372302840032741-0.0318130820085558i
-0.0320999776631002-0.088225516588308i
-0.0302630375016717-0.0362369745372483i
0.0143101493753261-0.0846560488575839i
0.000605174744869969-0.0540791553343676i
-0.000739429370000738+0.0165699378322427i
0.00714355990685686-0.0140133486935308i
-0.0573625936649443-0.0134978683245001i
-0.0341309396886509-0.036093505213602i
-0.0195894855435849-0.0343258701077584i
-0.00103748431125859-0.030764456648064i
0.0280757536752001-0.0557935096705222i
0.0167810923220102-0.0405583774167421i
0.019500835374105-0.0184265764667778i
-0.0565665935975277+0.0139963126088523i
-0.0679676662589652-0.0287167989859854i
0.0197396905018434-0.0560639483083222i
0.00615207516436656-0.0466648276097368i
-0.00520862086633909-0.0523131575201755i
0.0349306887475261-0.0127594486080219i
0.0150479721065935-0.0302512434782546i
-0.0288364706487301-0.0446080495188682i
-0.0187051583355869-0.0463728753512347i
-0.0270429147520123-0.0364361644935926i
-0.0526134964113156-0.0467509152357297i
-0.0201958834585859-0.0785343615684782i
0.00600035039448087-0.0425569674329965i
0.00663169687384335-0.0308526846564914i
-0.0331103890650489-0.0295685146568973i
-0.052695370833147-0.045373141736783i
-0.0423603468001806-0.0541468840626912i
-0.0337188934210106-0.0428840939662979i
-0.0338648583067567-0.0805517011106559i
-0.0398922362056627-0.0929351443069723i
0.0122340366041777-0.0502945242994488i
0.0103936917144208-0.0166253939922861i
-0.0377239148334541-0.026229452458589i
-0.0237298984856845-0.039281267724676i
-0.0175754007628596-0.0557531029028399i
-0.0370368717357397-0.0787419068939202i
-0.0170591326785592-0.0705157911483946i
0.0202276745915357-0.0471841565462809i
0.0196767139067512-0.0167250684751741i
-0.00561927911123056-0.0115152738996206i
-0.0218261287552737-0.0315983036669345i
-0.0403708560199404-0.0651883984371183i
-0.0294565344578697-0.0733463086453513i
0.00988515475584738-0.0869958717672136i
-0.0124770261110449-0.0488229046683268i
-0.0277369752266471+0.0218548594604565i
0.00491199161653748-0.0146174356094125i
-0.0234125000920495-0.0521146667447597i
-0.0289757464120064-0.0451988276988376i
-0.0260666982328078-0.0606613297903988i
-0.0494796631173943-0.076184781173931i
-0.011014670064932-0.0223852415974877i
-0.0330797967831077-0.0207666762810745i
-0.00732090444051207-0.013599075621835i
-0.00514136623584821-0.0028220746289451i
-0.0540029939433897+0.000861071518438168i
-0.0277452442600562-0.0214732407368639i
-0.0527478580586742-0.0673980072418675i
-0.021833368301196-0.00240326705087395i
-0.0259267767269059-0.0164501048158374i
-0.0294281645398437-0.0227397608856765i
0.0114465077531231+0.000352592936973668i
-0.0519808535834787-0.0128744204078088i
-0.0968081123932173-0.0459987976008372i
-0.028831432379011-0.0814062829024869i
-0.00371029796317347-0.0673368868064358i
-0.0319597612424958-0.0627522992638104i
-0.0128475845817292-0.0692195000468483i
-0.04252314444891-0.0509546167953029i
-0.0367709724150284-0.0169983092085531i
-0.0528682281746864-0.0345867783364283i
-0.0615002793124955-0.0512428757491029i
-0.00663390833506548-0.0424356686951926i
-0.0154587145221628-0.0454210592275628i
0.0104382751567123-0.0134292696693838i
0.00605532191289695+0.029414230583371i
-0.0413785337881386-0.00707619099265939i
-0.0388333579136463-0.0316539895719739i
-0.0407038383114079-0.0352089892912331i
-0.0106671564539651-0.0700220100590762i
-0.00182356176615191-0.0787648898551206i
-0.0172866665845608-0.0366711360313376i
0.0290451936719814-0.0090129355735476i
-0.00721891787655511-0.0345750483123556i
-0.0697601264337159-0.0245894868516097i
-0.0446458397388031-0.0462299521778144i
-0.0438912914543376-0.0530511496700363i
0.000501854633495873-0.0291549645299662i
0.0443627658621183-0.0571842947772394i
-0.0147193810635802-0.0233291997439438i
-0.0209646601905384-0.00397891531976358i
-0.0246159088217886+0.00250989957616213i
-0.0466381314000797-0.020430136757746i
-0.0341325718306089-0.0519688983162481i
-0.0276621745613637-0.0414727345935852i
-0.031190130075577-0.0735720658519337i
-0.0470364004684548-0.0447971131068041i
-0.0211832124434712-0.0200314051213788i
-0.0337852066633869-0.00611772866842409i
-0.0306147151206678-0.00938779072530398i
-0.0378900536809966-0.0601608592298419i
-0.0484248691645826-0.0689035746218599i
-0.00397717725416811-0.0712226576688731i
-0.0216758674252331-0.022938882206684i
-0.01150740341997-0.02678773874691i
-0.0277846431642293-0.0269880530442165i
-0.018612356838881-0.0173202951175266i
-0.0157220877945745-0.0771421704263546i
-0.0509347095892269-0.0248517975046024i
-0.00205293900832842-0.0382504010126956i
-0.0254868832589673-0.0561504290945097i
-0.0414919923387422-0.0188297489113913i
-0.0101874063591805-0.0207536432068487i
-0.0602355377504376-0.000863808464415126i
-0.0716960345365627-0.0370034705226982i
-0.00376177939731664-0.0700061332574881i
-0.0246841615577155-0.073634061333097i
-0.0261450713432032-0.047467045560026i
0.0114286495114824-0.060579309353771i
0.00680794858642625-0.025257773666379i
0.00785810416002922+0.0348388686299816i
-0.0110461337550253+0.000228225483875899i
-0.0133758277724753-0.00874583665736402i
-0.00961523888827345-0.0475294840199319i
-0.00679537289724074-0.033934820702803i
-0.0240944707950579-0.0313639836250388i
-0.00394488005240841-0.0388270366377419i
-0.0089010335213561+0.0243349744873248i
-0.0520222764673048-0.0145847729251585i
-0.0404486361915349-0.042425365496708i
-0.0357262744210955-0.0706525605534168i
-0.0335383062462029-0.0754909913353595i
-0.00367827892895685-0.0113498844668291i
-0.00305591392931778-0.028945980862903i
-0.0145812136493366-0.0155826455095992i
0.00189514437398199+0.00939021884167059i
-0.0210334805903032-0.0237955056541284i
-0.0456189722186882-0.0354503778654926i
-0.0438148763059137-0.0711938725753794i
0.015930230848154-0.0702613464805687i
0.0379766891110495+8.53932306069134e-05i
-0.00905924419008951-0.013691162926434i
-0.032191772674319-0.0238968479119131i
-0.0425792880706114-0.00154902091387004i
-0.037932339210629-0.0242731588891833i
-0.0530240416981182-0.0458643250559762i
-0.0479604413712956-0.0538092746771894i
-0.0309364339700783-0.0769926380848449i
-0.0235075328610443-0.0453287528162042i
-0.0240234415125206+0.00614523545413105i
-0.0269046335833159-0.0680926454892972i
-0.0415115213729863-0.0337041010666652i
-0.045375161174938-0.0495645556992273i
0.0118871488907384-0.104100169438874i
0.000206980446579985-0.044069332194713i
0.00194867214782478-0.071554167594126i
0.0189264958226989-0.0155240606781316i
-0.0256855423510122+0.0111473626049129i
-0.0411040583629883-0.0574094908996134i
-0.0686719766162338-0.0489972179179586i
-0.0453492099378798-0.0585018380309236i
-0.0157735284956581-0.0547230134897504i
0.0144910954844213-0.0171592830737286i
0.019210041937455-0.0673701162640922i
-0.012595728692066-0.0262155480856457i
-0.0150182998570153+0.0184835142124975i
-0.0537027764918865-0.048289184942698i
-0.0310186287246836-0.0488355134632093i
-0.00991509838839658-0.0564552909471325i
0.00270645679739919-0.0347846168219551i
0.0262980498214155-0.0308772140059496i
-0.0227045060158575-0.000455755741450372i
-0.0169060580200702+0.0279241467521654i
-0.02690896814451-0.0231214126503522i
-0.0567984508306736-0.0191223591458007i
-0.0094879707642013-0.0867317154911098i
-0.0322959250582893-0.067401772493636i
-0.0256841072034176-0.000986314836214973i
0.0245469666301298+0.000194567316115052i
-0.02912191497609-0.00964477191206504i
-0.0624161970108169-0.0603604855036117i
-0.0795268829654497-0.0497901429441269i
-0.0667740845262343-0.0557192865737069i
0.00132091917990537-0.0754476685294615i
0.0135459379122541-0.0898167550680956i
0.0189853549124085-0.023419428933842i
0.00422823524493682-0.00947798193573816i
-0.0509593208186765-0.0423326925446659i
-0.0549644743641047-0.0114631186501606i
-0.0341262696516472-0.064247492153366i
-0.0191328760846978-0.0741849089336902i
0.0181030091203246-0.0473752033272765i
0.0187069280563142-0.0472688804173748i
-0.050318595941443-0.0751728676544926i
-0.0422550095281624-0.0248779446213776i
-0.0185666291344393+0.018359977354547i
-0.0650185992130486-0.0685461826583881i
-0.0408429021211672-0.0845317940958965i
-0.0107577423276137-0.058793463064608i
0.0106772350647747-0.0454040881229761i
0.0106353637561462-0.0509265642599299i
-0.0139587121980226-0.0576589696807579i
-0.014768161573833-0.0397091883438488i
-0.0617029366736391-0.0350783229156449i
-0.0528513183372417-0.0485028302554583i
0.00786076866223074-0.0552299048945697i
0.020956723613602-0.0380481836961712i
0.0066988728044671-0.0195056597303642i
-0.0172422550596472+0.0186230614251915i
-0.0470155468321523-0.0022682660875301i
-0.0310128701834248-0.0401147834421075i
-0.0222272017675458-0.037728422945347i
-0.0124160535660765-0.07108175270202i
0.0216753186894624-0.0419440243910198i
-0.0112271465870989-0.0095615082069656i
-0.0380253724356441-0.0303342534379028i
-0.0468031361308696+0.00253509500721871i
-0.0521258876230495+0.0140866492739378i
-0.0471550179016114-0.0200280537708355i
-0.0447516415118094-0.0613160207582812i
-0.0488324550246882-0.0969806942006725i
0.0039881294595552-0.067755525902317i
0.0282762910220308-0.00285524360793081i
-0.00168603981951336+0.0196908390571692i
-0.0186367769158391-0.0155735639757037i
-0.0727230291642658-0.0514001429126075i
-0.0528408285479473-0.0601435702738922i
-0.0166139525781492-0.0630539612616184i
-0.00941525902990325-0.0429561936417682i
-0.0198255447452928-0.0393183499976523i
-0.0163720853241135-0.0264161254966803i
-0.0417305645777789-0.00562444830752321i
-0.0951284803097144-0.0312097828357237i
-0.0564564221783005-0.0272231652932078i
-0.0544621010204668-0.0332616200433798i
0.00278926647267951-0.0588476781009531i
0.0446198807903031-0.04294475164265i
-0.0261817865403917-0.0239691792885938i
-0.0371008451711934-0.0396653931355842i
-0.0297644175440539-0.0355455096218687i
-0.0304326917457226-0.0198714604739924i
-0.0321241064136042-0.0444813196908889i
-0.0244386657999483-0.0469532007297068i
0.0118709392716802-0.043963145782i
0.0219880545243798-0.0351877768138063i
0.0011944018594739-0.00755601452986401i
-0.0160432323472819+0.00332150229744305i
-0.0434593878516903-0.0276481800044083i
-0.0435600367809738-0.0655020132847913i
-0.0184417270839305-0.0457470269116418i
0.00746843624246323-0.0483806773544931i
-0.000617180182171291-0.0475454303508002i
-0.0215957041386412-0.0039612728114371i
-0.0452100601539668-0.0227512753908017i
-0.0471222965009765-0.0334028590741757i
-0.0539335356648931-0.0259847364307047i
-0.0763895603512298-0.0521387989836181i
0.00700352999910656-0.0472792236063643i
0.0273510510992273-0.0470047975295926i
-0.0201753828408269-0.0371541640260468i
-0.0571684802364918-0.041366987222846i
-0.0601454701830328-0.0416874327999426i
-0.0522803992451707-0.0471827865866518i
-0.0414334030896563-0.0788026276294124i
-0.00584730813380911-0.0628642345379398i
-0.0220828372894389-0.0537367970161561i
-0.0153922999985188+0.0137994051557742i
-0.0410341120784582+0.0245896620520551i
-0.0317602497100621-0.0363330067465206i
-0.0306877907784671-0.0310165830475225i
-0.0374561888662506-0.0465129366765915i
-0.00235852433805675-0.0368259173021181i
-0.0307609016625437-0.0491424117321096i
-0.0113728266249033-0.0629357935582994i
-0.0204038673094401-0.0164665513908667i
-0.0575529784866925-0.00458146753694666i
-0.0557598373466374-0.00824922672276475i
-0.0581480326118107-0.0195908222760615i
-0.0599764947159026-0.0348440661374338i
-0.035071730168921-0.0550118573847309i
-0.00466588703335174-0.0546507894401385i
-0.0287472287136617-0.0127083798222851i
-0.0360095741814069-0.0168992520075024i
-0.040658890084585-0.0651860629991265i
-0.0173719064665997-0.0936497979136543i
-0.00454033577761244-0.0800464840811919i
-0.046259092689932-0.0774291912816128i
0.0335113577659935-0.063301732416816i
0.0377166321900025-0.00307810331797375i
-0.0386745013478632-0.025456330326503i
-0.000370826728862935-0.0400734402358747i
-0.000673998883086278+0.0243117576955719i
-0.00460866546020069-0.0369952150062893i
-0.0074685231129118-0.0663436625877251i
-0.0226992564544067-0.0115223432498325i
-0.0164191297629354-0.0239731199199559i
-0.0257629289011738-0.0277968333320661i
-0.0424653464632832-0.00956055636239754i
-0.0705788106700123-0.0293650219501666i
-0.0510515935176382-0.0917982334741095i
-0.0276726197415664-0.0476039190880018i
-0.0287293697763958-0.0532428098397792i
0.00245095931456057-0.063295165055815i
-0.0197477587521119+0.00691562778185542i
-0.0678220072407603-0.0123986936774942i
-0.0353340564000847-0.0321464063196396i
-0.0210649877560612-0.0381995835019994i
-0.0154231601579669-0.0413010057634776i
0.0245882516935296-0.04773510616954i
0.00316508185194453-0.0419866745527482i
-0.0178184589423425-0.0240849373155042i
-0.0176527535653689-3.82874372537404e-05i
-0.0508305010134122-0.0106309441506266i
-0.0372565898718691-0.0271942077931051i
-0.0297184362528454-0.0453920237282858i
-0.0557656833806302-0.0624956448833764i
0.0343712355235943-0.02360108331147i
0.0270954136396684-0.0365356841762043i
-0.0460584587611195-0.0138231297395133i
-0.0250038033969322+0.00229363345543714i
-0.0515056767426143-0.0279232768311856i
-0.0530670962732725-0.0339506904255249i
-0.0499122303449121-0.0703842570334253i
-0.0135265524221537-0.0512463483883903i
0.00397121391265781-0.0318689390035937i
0.00574234164264316-0.0138356948532972i
0.0126760613478138+0.0264656611523004i
-0.0469802995375474+0.0141502281623602i
-0.0100481336165793-0.0315322383946613i
-0.000656811757038231-0.0616426606654178i
-0.0460570648456763-0.0319688843396732i
-0.0174995640512773-0.0405208960234158i
-0.0143972684887606-0.0378031162760758i
-0.0223846921172343-0.00266592104964772i
-0.035649871752558-0.0120798961001241i
-0.0540772065598326+0.0168160257824615i
-0.0177237035750446-0.0278298614594507i
-0.0262019166285371-0.0551737526343343i
-0.0268531734294251-0.0120968337925809i
-0.0023936153415863-0.0221580782676368i
0.00490109459737171-0.0270101906758443i
-0.023979230434436+0.00238689987647554i
-0.0922456157705541-0.00425100193418619i
-0.0456327769107347-0.0541180496749588i
-0.0236755138850189-0.0346290339919672i
-0.00502688816620237-0.0500900916073621i
-0.0196755429260122-0.032827718070397i
-0.0222505307963661-0.00681965211548474i
0.0119172601856259+4.41153992838779e-05i
-0.0975543711456676+0.00381746286463711i
[truncated: 242,137 more chars]
