# Supplementary material for: Time-frequency analysis reveals an association between the specific nuclear magnetic resonance (NMR) signal properties of serum samples and arteriosclerotic lesion progression in a diabetes mouse model
Source: PLoS One. 2024 Mar 8;19(3):e0299641. doi: 10.1371/journal.pone.0299641 (PMC10923453; doi:10.1371/journal.pone.0299641)
Supplement: S1 Data — (ZIP) [file pone.0299641.s003.zip › SupplementData/fid_B18-2.txt]

0+0i
0+0i
0+0i
0+0i
0+0i
0+0i
0+0i
0+0i
0+0i
0+0i
0+0i
0+0i
0+0i
0+0i
0+0i
0+0i
0+0i
0+0i
0+0i
0+0i
0+0i
0+0i
0+0i
0+0i
0+0i
0+0i
0+0i
0+0i
0+0i
0+0i
0+0i
0+0i
3.91426936889254e-06-1.32426493314708e-05i
-0.000505974675340432+0.00189299937399601i
0.0308903325237921-0.0753850619166761i
0.103692176382621-0.0931002527178873i
0.0194917880163803+0.106912995983914i
0.102604042606009-0.165108784106763i
-0.0727752711395297+0.307359259421271i
0.058481465239258-0.350696181889868i
-0.0111449528798941+0.328593574335401i
-0.030141107253938-0.256268888903435i
0.223096237339925-0.00517638893230422i
-0.308302651825299+0.456149581887776i
0.511656177395327-0.968987456457633i
-0.687019940917046+1.74516241912478i
0.757784481111563-2.48698974047925i
-0.836506135343411+3.25768395118727i
0.695923706365812-3.91432720635736i
-0.394751293141328+4.35347001482536i
-0.334410376289715-4.5182137737044i
1.39994200441413+6.39587987508469i
-58.2773914565363+108.271196718554i
-109.608303312186+79.4591162136396i
-91.0901149267258-10.6155677531303i
-47.3432934392205-35.505021776755i
-2.72769298858404-33.838837889482i
7.24458400738474+5.93228327092016i
-14.3026913407197+26.7928622633874i
-44.1335320863456+21.5706992452919i
-56.2109911787776-9.38042671261307i
-38.3341393179483-41.6243029922728i
-3.99226965607407-51.4204706319331i
27.0834785396285-38.8299093113191i
37.8128999568127-12.7072602244734i
29.6419225748347+5.10883778683574i
14.7904460152479+8.17640053281385i
7.37625844235966-0.857794344880432i
11.9866208551683-8.7685486251405i
22.1798383121164-6.10740961762484i
27.531491008102+7.03499550446806i
21.7640839317958+22.3692354188732i
7.40813368307458+29.8201510490161i
-7.15007786162498+25.4260381565586i
-14.2235222376021+13.3258444288953i
-12.0690312823969+1.57216484635956i
-4.72404713257207-3.57339959944324i
1.71355250553786-1.36809772668878i
3.23489894474671+4.49742390554461i
-0.0329625214105996+9.50167259577439i
-5.53381723816045+10.7966059170858i
-10.3176225538103+8.29895782218192i
-12.3307946213019+3.44425103859982i
-10.8002884815645-1.62768155586658i
-6.06968627381656-4.49885676349412i
0.0374296544472747-3.42953256799164i
4.3389897276256+2.01999951117515i
3.65608507581229+9.80777691858133i
-2.75448620024145+15.5900419698197i
-11.9308356695037+15.4157513551073i
-18.3161754382637+8.58928148307825i
-17.4247355365022-1.10062915390729i
-9.48230599622495-7.48401420231677i
0.477335680292189-6.47774448053911i
5.83598229791156+0.858394421978573i
3.31622305272526+8.76056995567481i
-4.28438715331406+10.8399262365248i
-10.0791995762487+5.20737943148584i
-8.06405562182987-3.87044162290069i
1.95847215688952-8.94544700094966i
13.8097824615185-4.97666818194429i
19.5837097255756+6.52609375960226i
15.3172379477101+18.3615216297101i
4.06486027542006+22.7511304290145i
-5.97068606045494+17.2551796187842i
-7.72406250023207+6.73404843944663i
-0.667685332028536-0.227413596515574i
8.82314128448072+2.09630390103573i
12.2722116388753+12.0269875146884i
5.74701853626372+21.730762490901i
-6.9866169779225+23.1168076629155i
-17.2263038015649+14.1537862979598i
-17.9849108936069+0.386217233378031i
-9.15648798872224-9.26758953372991i
2.23219152563392-9.06547663584731i
7.43223968015766-0.696869329410033i
2.72822630959906+7.97509708037417i
-8.1732504543484+9.03048066004333i
-16.7285016235891+0.267744778203799i
-16.0016056870695-13.1727470148495i
-5.48859296149333-22.5997351066858i
8.72118847562717-22.198749157287i
18.2513677225368-12.6223484694275i
18.5161634808738-0.261196585487338i
11.2620595844779+7.49733517242331i
2.82481711843603+7.30169258576153i
-0.711289505782893+1.73880064099113i
2.32947911127256-3.11190119140038i
8.58934398085507-2.36200220589456i
12.4424350572096+4.44427965451519i
10.1669111121754+13.4718015221984i
2.30869850101794+19.4910629332263i
-7.23677442301829+19.3964657094236i
-13.9958608885937+14.0997373252922i
-15.6824237712265+7.06156036858248i
-13.4285231502888+2.06412197861272i
-10.3051943980661+0.791156360316364i
-9.03106133717056+1.86943001669413i
-10.333690634849+2.66295882908616i
-12.6063052318082+0.906783213956191i
-13.3117477329023-3.62980727111946i
-10.5221668173898-8.9631161526942i
-4.19285628704047-12.3038469313148i
3.55023493842099-11.4849220585739i
9.78325312538077-6.39140399726998i
12.1408483170737+1.00687485406554i
10.0869411160855+7.60191458909501i
5.29486187483571+10.8395611220602i
0.76514892409408+10.1958338380149i
-1.06865480310753+7.54289873694391i
0.0356870750339432+5.90995763964961i
1.89792538809357+7.2680142555328i
1.24695826154726+10.9608283516823i
-3.49442564689072+13.8757059803343i
-10.9960607475863+12.3667973174317i
-17.2134318696139+4.9685408230406i
-17.8238522473051-5.85728720852776i
-11.4701291668356-15.1888629715094i
-0.898015694210503-18.5722546012043i
8.61515131691242-15.1087200601315i
12.8729504008232-7.90447312473798i
11.2695622313185-1.97401689332123i
7.32601327273879-0.718972580812401i
5.62102462993859-3.28429202523732i
8.46415008540595-5.7754179884867i
14.0429223280502-4.03341655391128i
17.6250513517359+2.83952693932907i
15.5740404072289+11.6948789078394i
7.7127762265084+17.6157879758539i
-2.24477940329649+17.3164482023272i
-9.33467713384008+11.4581083858479i
-10.8105499483114+3.91216674197313i
-7.74072584412438-0.913240902431921i
-3.88607695368445-1.27852757048415i
-2.8756427842875+1.16976670102705i
-5.48443377804333+3.00778851985536i
-9.44577023883838+1.58724771241075i
-11.5200801413961-2.91277471449163i
-9.59514869957278-7.9959732264153i
-4.38650431103196-10.6644122153349i
1.28622093461978-9.34084985051056i
4.50388073814678-4.90875609677859i
3.92498754841157+0.140883914555699i
0.418423963661058+3.24929347956118i
-3.75591728979042+3.23702845764518i
-6.26162042894737+0.721434744422977i
-6.01708097171099-2.49337968070823i
-3.63685177953142-4.47299206524191i
-0.843625408213817-4.21391513585284i
0.562955274455429-2.12726163459229i
-0.193510051131201+0.184665192823171i
-2.53438523769414+0.836875950562747i
-4.53397493468168-1.13843520861511i
-4.02680976306943-4.84740731823868i
-0.298626621039863-8.00550854819655i
5.42562420024526-8.22375396369395i
10.3847568781393-4.47845845407128i
11.9879118628742+1.9314750994886i
9.29124832793314+7.93075945957654i
3.89965177548732+10.5466351087743i
-0.897309700773874+9.08101313215924i
-2.58752706597125+5.401825150322i
-1.01164519666499+2.70427596323523i
1.45005780382259+3.21983681173303i
1.71297401428775+6.33562258021897i
-1.69379653051481+9.06115692483421i
-7.27842716779895+8.12497230550101i
-11.5141385718799+2.68331030393784i
-11.3456847356688-4.94558228572178i
-6.4030163470395-10.8023085320756i
0.592672410447778-11.8835651978914i
5.79250846918924-8.28186380189924i
6.71713470469926-3.07844197949337i
4.04489363281543-0.0923167543683676i
0.98199725165932-0.984906640908473i
0.587674015157927-4.38603596397787i
3.65109776746345-6.89706951100548i
8.06628454014356-5.73091069903819i
10.4714769297714-1.03755947804754i
8.80204972471239+4.4710239924675i
3.69112139093968+7.44408730562598i
-1.93714987571491+6.24551080600659i
-4.91277895091121+1.97003147797164i
-4.04878493888463-2.34631892440598i
-0.822395643959067-3.955289314763i
2.02381711903866-2.29031825726014i
2.31850701922858+0.941392655184592i
-0.248634935568877+3.07345987186618i
-3.93555894292084+2.36854236977537i
-6.29148812151603-0.858768175051198i
-5.9431655771386-4.68288449286661i
-3.20673462935256-6.89159393751415i
0.287169368615817-6.30296996599033i
2.45562398784551-3.46850209324639i
2.04583180330186-0.0617714176546143i
-0.609119119542075+1.87113077925357i
-3.91422159888904+1.23736966057511i
-5.90728642519161-1.62199172526174i
-5.2678686843396-5.23719895457245i
-2.10352320308912-7.49596096092714i
1.9027806589889-7.11630228581652i
4.57004322989929-4.23825668563518i
4.54878205436446-0.595563090374506i
2.10581081135302+1.57843335261706i
-0.745747720170551+1.09866084357643i
-1.60736317026593-1.47207163133904i
0.615313946589553-3.89835383665653i
4.78553524457421-3.88392420945794i
8.16055498119341-0.571981590993768i
8.26589872051429+4.60749227359341i
4.54536307786996+8.60532156028992i
-0.898758168950132+9.04996431991547i
-4.69262730048564+5.77777050578064i
-4.69545677916147+1.17364109638605i
-1.3722382361043-1.42774019153497i
2.31781981777075-0.371732424017049i
3.08574389909413+3.26740695486127i
-0.036366111656094+6.18980106013883i
-5.02295141772465+5.39357159118019i
-8.18049223716085+0.569522589448657i
-6.76755899280768-5.62505190318884i
-1.26504061886092-9.22827448483542i
4.93938390742804-8.06006351492227i
8.01261702901315-3.13986773499951i
6.26133635828932+2.0153547429977i
1.46702117264288+3.76229372502721i
-2.57648546390586+1.0728450087001i
-2.86958131884053-3.87526212994407i
0.832378604644833-7.2969024499187i
5.69792722573628-6.642473028646i
8.17792210149372-2.27765730290012i
6.38544727186109+2.77457475384448i
1.38839646825226+4.87227428626554i
-3.39799268943001+2.74143992295658i
-4.99260199014201-2.07086308557349i
-2.60463424657515-6.44144006003958i
1.84483260645687-7.51980879192717i
5.17697300122426-4.95970264599012i
5.29130094402396-0.840461072702656i
2.37888829727465+2.05514255846587i
-1.41024116730337+1.95414071634195i
-3.62114207997043-0.665877696678006i
-3.04777545226501-3.76734060304626i
-0.475535065913021-5.20360613063867i
2.12970604053593-3.96399975014435i
2.9713014770483-1.07062158098116i
1.41307513991338+1.53480154113505i
-1.53578116743486+2.10436852884773i
-3.9841621130446+0.153015333471304i
-4.38459032902203-3.09353952557134i
-2.23135829163089-5.63296641423228i
1.37801707914924-5.76263364212836i
4.46144842363572-3.25825373720931i
5.36819244379665+0.716493399397134i
3.59900347654148+4.00028902376194i
0.468358827406427+4.7479213736731i
-1.91089021832777+2.97022649884792i
-1.84233241730127+0.183667722111809i
0.640113512151523-1.23254476966429i
3.66161165865704+0.337463854064592i
4.74337682408994+4.23957430852426i
2.3903852851862+8.1261317548883i
-2.4546368794578+9.2032040171369i
-7.0541077099678+6.29798951499511i
-8.43853592696181+0.851211548043986i
-5.73132028463081-3.99199729913068i
-0.664425499194932-5.26555475193155i
3.38682240241842-2.70946651137365i
3.59329284287087+1.31787973344525i
0.279773113672544+3.49514572598958i
-3.7987047152896+1.64218748667069i
-5.17136564687258-3.31179002524771i
-2.12285684468374-8.0082284167657i
3.72721742415639-9.0873953141523i
8.70038956265797-5.7220675514444i
9.6268344735027-0.0942037999387639i
6.05675277679341+4.04158590315999i
0.693634035360584+3.91706194873837i
-2.55085958983268-0.0737140642418002i
-1.5432833181028-4.88571586323559i
2.800043077101-7.04855046812436i
7.2290037133605-5.05889099864732i
8.49526641544691-0.459956354431877i
5.67669282966804+3.43481630452981i
0.88198193262212+4.0632704083193i
-2.55039887901945+1.20092552771837i
-2.50151499434548-2.83767475456844i
0.731436044676113-4.99715475729717i
4.45032142804261-3.6984254376683i
5.77967995052066+0.275330860022214i
3.58429826026879+4.22757402226521i
-0.976956174826634+5.67082807931063i
-5.0628613483284+3.83890539139352i
-6.51334018360681+0.147117588383789i
-5.04841248015495-2.92998557209117i
-2.19372446489744-3.66538010214032i
-0.353309630496014-1.95489728755189i
-0.929105172351292+0.517744075615085i
-3.53762309430769+1.67704574025974i
-6.26691478467568+0.355771300204412i
-7.06038228139243-3.00863404689463i
-5.01174082340955-6.45926272205641i
-0.808998829988693-7.95637297239993i
3.48089645355279-6.49805127206834i
5.73918553293501-2.76248517743331i
5.10509570379752+1.30861729884993i
2.42745251724941+3.64365449361957i
-0.230990646126834+3.19924618102643i
-0.967969785861971+0.973832659281394i
0.769455993801432-0.916587323738577i
3.79158253340237-0.593498032692477i
5.6666623598421+2.41714729995602i
4.69535563944209+6.44112215226333i
1.03756427642824+8.92243612837175i
-3.52915741017382+8.0700314543941i
-6.28292502219555+4.06710861243077i
-5.63233098471109-0.735345051018919i
-2.23683393913494-3.58084549288272i
1.62414762272872-3.1121211824272i
3.29299765018671-0.211252875987026i
1.8716967892229+2.47339545750958i
-1.25704527295699+2.47663456222878i
-3.46155355503509-0.619908071810945i
-2.58737793285852-4.85224964758588i
1.24738742181511-7.38930371687207i
5.822568426156-6.4196533951817i
8.3037420805961-2.4039261293123i
7.23158967341256+1.9843735952944i
3.53095505316111+3.89507100072681i
-0.179843562703187+2.40437330651924i
-1.48977031073175-1.09801001252351i
0.163613227095246-3.8668557540971i
3.12614430793278-3.8395680066469i
4.82260702216549-1.11027843233328i
3.66153245102066+2.3039467960578i
0.0379625982931155+3.79709868668311i
-3.7422566094573+2.08318294949196i
-5.34126198336638-1.85569784346439i
-3.83810785916966-5.57512520050669i
-0.243291486008062-6.77710379167554i
2.97270312289839-4.96166887994092i
3.86148036790508-1.57670440930304i
2.0557337419025+1.19778954174864i
-1.00020199256008+1.6182979505778i
-3.02835237920176-0.216648482773575i
-2.7450207046569-2.59525759854668i
-0.334980518231979-3.6050641597498i
2.51731557722603-2.1589281465329i
3.69914207260931+1.22916165648681i
2.25770858320005+4.69585617998257i
-1.3205229392215+6.23669970355164i
-5.07023406234601+5.10819481053541i
-6.97723997359263+2.06185905754651i
-6.29420332627224-1.06721456459979i
-3.71371568238143-2.4622893179686i
-1.13893024130249-1.60707470590702i
-0.360518612434122+0.528917604660095i
-1.8053812691164+2.07982522747809i
-4.17786968871587+1.56214732755566i
-5.47230073411774-1.19214652438007i
-4.14364697037824-4.70338322879963i
-0.324227947845509-6.78111425283359i
4.16063685957558-6.10956861587873i
7.05754686267418-2.89122917940172i
6.9808474561791+1.05128854842649i
4.58688093805391+3.37940791957082i
1.97730403905926+3.12831634746172i
1.20569959175935+1.11459850813411i
2.85023070316064-0.657686016924449i
5.63528099933908-0.24831823821711i
7.13041865114899+2.49707469360206i
5.69005091821407+5.92880282555277i
1.7536838505796+7.67247132358564i
-2.69888533482011+6.23038443115458i
-4.96741053472188+2.23347956556322i
-3.89507638381121-2.0088379084713i
-0.623337802190706-4.09858509070101i
2.45749694211075-3.18714602418096i
3.12643023776707-0.459652843042278i
1.04960290768596+1.53733422147768i
-2.03279107619533+0.956742676549427i
-3.61970789016986-2.03127636281377i
-2.4255609481413-5.55613845572576i
1.01339984822273-7.1010053661565i
4.43917236798545-5.58627286921829i
5.5021418727449-1.91694045571997i
3.65111486107816+1.64419655569289i
0.0392073398397236+2.84435775002899i
-2.97792403857897+1.28045583644899i
-3.69511373105549-1.73611480884432i
-2.13660604607356-4.03999073203591i
0.264637557817892-4.07479981467682i
1.57039876573055-2.00711218052281i
0.803528459679014+0.535828330466859i
-1.57016317161923+1.64171641676377i
-3.93730080592481+0.546768772972243i
-4.60344224245547-2.11055096958671i
-3.01293070217611-4.57784105690083i
-0.113037329325182-5.10315128402418i
2.4477754479298-3.39025923829811i
3.34506772584346-0.406216014748274i
2.23311542235219+2.29593577196358i
0.0452063502745408+3.20866804102492i
-1.6875179105908+2.21822740069144i
-1.87554856931463+0.471796925126385i
-0.468019836735828-0.596971432204995i
1.48319595549401+0.0861998933583768i
2.44085541576024+2.32039630392091i
1.52587427933538+4.72941306698885i
-0.982161095993905+5.71603192324108i
-3.72884153410707+4.47469132716045i
-5.04564904115951+1.50849517533895i
-4.09547341267156-1.60434062828714i
-1.36600912536115-3.1657934432389i
1.53446341890357-2.49645879130377i
2.97146910040918-0.360501334436624i
2.22269531445389+1.50776803167337i
0.259028454497243+1.60273057464297i
-1.05397180402094-0.309336225615874i
-0.418444666303632-2.8852168826909i
2.22751696993024-4.29009549319254i
5.3599177199366-3.38211101671481i
6.95384216236571-0.480749891978896i
5.96208793178759+2.54673670392109i
3.04460435449304+3.81406178215658i
0.179115424641166+2.59430113387642i
-0.727145695377173-0.0587574899786032i
0.712006030141659-2.07323022851986i
3.22010144519591-2.01190029908129i
4.62476176045679+0.117579484594424i
3.53103370552658+2.74512857689204i
0.357840761427394+3.89992019901566i
-3.05072868659455+2.54953825548685i
-4.58792868282551-0.62229595656206i
-3.52095584678882-3.60227871401212i
-0.826317885841118-4.63511291323259i
1.43610545930229-3.36982750631427i
1.59145610774822-0.994345799828782i
-0.461721601499513+0.546844802667i
-3.19207117910503-0.0423498693730382i
-4.56484600033143-2.51835945309101i
-3.54845222491622-5.32568765344249i
-0.652701871888105-6.6004306804976i
2.39582248608966-5.57498615988897i
3.82507463356156-2.85280327146507i
3.04252460213962-0.0112321886354373i
0.89320607692348+1.30904993917922i
-0.973049317466996+0.79716190110103i
-1.23453850557636-0.702941928275383i
0.194552092409012-1.72231395861715i
2.24979090546871-1.10688065054335i
3.33524001721741+1.06753289105617i
2.52226773161776+3.71882115196327i
0.130783860832298+5.30526256363037i
-2.58275966112571+4.93105729478134i
-4.06569678361032+2.90019070407182i
-3.63584551138765+0.465758721077222i
-1.71096491324264-0.955139905490542i
0.397767762315782-0.630099505203176i
1.31475880867807+1.01250303601993i
0.662847774789552+2.64956710464186i
-0.974500504955127+2.95782723415912i
-2.20301368732254+1.58290809834078i
-1.81824142846745-0.641256613333029i
0.198978728799273-2.19083840009733i
2.70373539122483-1.85581569457532i
4.18390467692037+0.185173268770592i
3.72554299269492+2.69350981929086i
1.56696281316768+3.96366707400005i
-0.8537136042091+3.05154522104689i
-1.9110706929179+0.507161905659341i
-0.923281152542571-2.07273001070336i
1.35468566980241-3.030217738165i
3.3353813774651-1.95510571501115i
3.5774175374976+0.208642943313674i
1.95102267584477+1.62218174406404i
-0.257380469456569+0.920735875411673i
-1.36048713341599-1.6378387352079i
-0.305853250239491-4.43625393211474i
2.49571670920618-5.61406270911926i
5.40122884268905-4.26926511211849i
6.51540999246806-1.06139902777017i
5.25617386024367+1.99635091149266i
2.41611137462088+3.3024900586436i
-0.252276782388439+2.36652754106977i
-1.19608764523042+0.178759330548477i
-0.41801357045345-1.25309336862412i
1.02958142104724-0.930829683170809i
1.48148726367133+0.901232143169849i
0.0495778217936295+2.75417844416239i
-2.62156823272481+3.08944676427856i
-5.11181539918961+1.36991303600246i
-5.95736575783293-1.59380936686221i
-4.61438605408883-4.03026509199108i
-2.0699525859534-4.82854357910739i
0.102166367805231-3.64511309340848i
0.83575593144124-1.65663973354168i
0.0144281037765188-0.360648701322697i
-1.33903219749693-0.391322725633994i
-1.89140922949655-1.66150293097253i
-0.869458215721386-2.87880264127381i
1.29908219347687-2.93249825273551i
3.37050551807688-1.37881871087166i
4.05675909691055+1.16025798206419i
2.94370051221064+3.39476736542131i
0.850393143176282+4.29988365997411i
-1.06456117816358+3.55903376738828i
-1.63913946925549+1.98525459411759i
-0.580840674033125+0.685635097347124i
1.13856483037162+0.640169000422591i
2.31052953626154+1.85046298410852i
2.10059530392603+3.41928352641044i
0.5803476707839+4.3302588600864i
-1.21568266542712+3.75543499835033i
-2.1026887772544+2.0618905256383i
-1.39901195091044+0.276725228587044i
0.430124179258424-0.608228846399309i
2.18152578688714+0.0614590011415544i
2.67815649719675+1.69802047486002i
1.47754878171502+3.14184690650688i
-0.657838668497726+3.24701066126378i
-2.4248693161993+1.66057443410736i
-2.63846626760248-0.751825038742025i
-1.19423625864772-2.81245958962347i
0.93251323904522-3.39140284577823i
2.37215179695911-2.41394659940574i
2.20951255232833-0.934924798786997i
0.790231372216993-0.316901930578941i
-0.656729321741629-1.23316512252792i
-0.75812860250117-3.19833414706288i
0.892191040069963-5.0059600639025i
3.46435494746213-5.19534377083627i
5.52057171291057-3.4714919771819i
5.75797447851065-0.754104127621257i
4.15383522700531+1.44851818419453i
1.87875154930171+1.97454921164288i
0.334500685686504+0.955109457227499i
0.39494953049129-0.553274275057396i
1.65750360178938-1.01836950411037i
2.77896200218315+0.268590601521651i
2.57159799218875+2.59871078585762i
0.66183513225868+4.58219633183976i
-2.10681367165683+4.93454946856i
-4.27669944075601+3.38600059569263i
-4.89108534478579+0.970616130566655i
-3.91920821537177-0.770991978584758i
-2.407405720404-0.949640864857949i
-1.67192078808759+0.221332438677857i
-2.35188169692993+1.54882885170299i
-3.93178073771415+1.74465565812447i
-5.20664771841045+0.372272950458772i
-5.11134612101797-1.95375071798784i
-3.46680239303101-3.83554054998161i
-1.1034458813921-4.23771570181007i
0.971535440784909-3.04159416718013i
1.72570965991947-1.17836667592515i
1.22157577175555+0.0209091706308592i
0.454457232534154+0.00421954251959418i
0.363184755684415-1.00978076615958i
1.57662985862357-1.96897355226095i
3.53881077831583-1.78318267177093i
5.307135680036-0.135687402738793i
5.84460473743868+2.40805608469331i
4.74180473266953+4.58416137665197i
2.82538660200259+5.3774500677893i
1.01984335212123+4.72149803257168i
0.270396982385134+3.40191554819603i
0.685697885620751+2.43487223774225i
1.48892234017661+2.56431096531641i
1.66109096271843+3.60721122444431i
0.624092453554659+4.63564282225333i
-1.32809782182119+4.60146322129571i
-3.31664139108781+3.07123951983062i
-4.15977794459736+0.624416942294967i
-3.49475530386142-1.76602365405723i
-1.7375966440996-3.05609389636611i
0.055340580778272-2.91936110454432i
0.862979031982226-2.06773563861018i
0.520395371542209-1.37240465248106i
-0.419525029271742-1.5588230422265i
-0.928889456543476-2.66117393546324i
-0.341495238552716-3.80587508191569i
1.16668823649925-4.21484261871189i
2.71389253473362-3.46753690813265i
3.34511962150565-1.85587596947814i
2.69120363963731-0.361538515637216i
1.21330092726591+0.293341258150226i
-0.1296506920514-0.136096834423266i
-0.49377733063617-1.17854827878121i
0.245209424989796-1.83309204506558i
1.39078004248428-1.53639838602942i
2.04545891243813-0.360712810721746i
1.63874926261109+1.04333384179994i
0.33217555681469+1.80997280417297i
-1.05976676914397+1.68543217574012i
-1.63292716648307+0.92772637547354i
-1.10887284213857+0.226179684351089i
-0.0437556484633672+0.303611644642123i
0.641952815499357+1.30486338249512i
0.280913393016863+2.7578419694839i
-1.06609369447974+3.76103771563268i
-2.8100022240328+3.69069829521744i
-4.03794777507973+2.59247360867038i
-4.12652200501214+1.05270555933833i
-3.23864364852746-0.158458931001144i
-2.01891750872595-0.464459938981907i
-1.30845773662895+0.047676462009982i
-1.46297642764497+0.630373689122792i
-2.07259930398624+0.62611591750887i
-2.46847484300559-0.206361199561002i
-1.96759141781627-1.58245435570573i
-0.44853872303765-2.68597977393329i
1.46885934761764-2.78192967901451i
3.02076373092499-1.80557364312427i
3.52564766698769-0.246913486820839i
3.06406618840796+1.09873819883256i
2.23612691291067+1.51634324553518i
1.72781624414205+1.061438986466i
2.00015457282745+0.373475262985641i
2.76163063232594+0.188961577591451i
3.38763071656436+0.909366780171477i
3.2091091090248+2.19784198483959i
2.14287479001273+3.22670406882073i
0.604952538167339+3.28501194069668i
-0.685828485970635+2.29981204609765i
-1.03178440706492+0.766038071883074i
-0.586230370584711-0.43524315099932i
0.150470102354446-0.714750173118881i
0.565600042544858-0.206746038836104i
0.190036576158263+0.469949874700065i
-0.697512285463736+0.501423714641868i
-1.50297889019388-0.268844221149647i
-1.66384144916082-1.5302153535432i
-1.03441887284277-2.5375521979389i
-0.081990278605357-2.61865390920635i
0.60232386267561-1.93868686004283i
0.527484808455357-0.959562531901208i
-0.204317793719903-0.46241902710359i
-0.947865698411728-0.850910026517769i
-1.16634447995691-1.74252236302683i
-0.59516335770829-2.42014168917238i
0.477210393466864-2.31754622059857i
1.3030023434429-1.30699203501773i
1.41828230570103+0.140623268295614i
0.706481764511562+1.24828977987263i
-0.407623221898249+1.54079914722705i
-1.26496744801731+1.12024705395506i
-1.56071487068697+0.461754721085878i
-1.25666971748227+0.122444570189616i
-0.765087174967103+0.415860393737i
-0.596105972211609+0.999552099552415i
-0.94406411186112+1.44288430616096i
-1.55601523722648+1.33783422437462i
-2.03342184764701+0.70210692408767i
-1.98937320205105-0.103970404896294i
-1.30961368141655-0.680190887105991i
-0.26400007280014-0.672334863666108i
0.6474179917241-0.192863427384656i
1.0380148896688+0.462507366916218i
0.9213189050861+0.943662492799171i
0.593082126515237+1.0779943870408i
0.445187827041396+0.931503809283225i
0.62859722111352+0.758017090429807i
1.09235455204445+0.833400994066614i
1.51968240805898+1.20530466024664i
1.59041077097968+1.71996631628121i
1.11126027204097+2.12264528474343i
0.335702780239763+2.17078824875527i
-0.346601334301194+1.78956631292149i
-0.723530267370782+1.10228377093024i
-0.577030754040364+0.357763005922774i
-0.158837476001867-0.163559825163662i
0.228221284765866-0.445242708914456i
0.388144907817348-0.526547907934607i
0.217079575775562-0.591646534282145i
0.0726683579736149-0.844820114193904i
0.184711809065519-1.18453231845185i
0.548051759504039-1.55412473172615i
1.14237064856531-1.66159694986219i
1.56731925129747-1.34050376002408i
1.51824077033992-0.804580872440863i
1.02657577614448-0.291160425077071i
0.318443145756968-0.163175678135882i
-0.219687706901374-0.506041555060115i
-0.297326721808049-1.08294086918961i
0.0443251480312025-1.58388110738384i
0.498533988081721-1.66196485756968i
0.773118465124548-1.31932353200056i
0.705423357886956-0.796495464941144i
0.439910176877407-0.352204622731061i
0.219516204942999-0.227856106484849i
0.226825451154872-0.314961649434505i
0.475881068202893-0.315411548827068i
0.76112211712297+0.0148336894228423i
0.815007116804949+0.781390620745895i
0.398740713971572+1.68604986232513i
-0.404941970943489+2.40064707976431i
-1.31198887897689+2.67465582281623i
-2.07257787366604+2.35027743279746i
-2.53011555234691+1.74138897021534i
-2.70282342642197+1.19579806388455i
-2.76639632765942+0.836318063675106i
-2.85445709527567+0.607414043432343i
-2.89150668696099+0.295938956157479i
-2.86523992009989-0.262778584703104i
-2.56480435920029-1.04706416663102i
-1.85823973103174-1.80919024729999i
-0.934577721576343-2.29767758307247i
0.0597896901540306-2.35482493858233i
1.00753177505331-2.01313441501921i
1.8154713040046-1.46996297342775i
2.41313357593593-0.871586435439507i
2.84744514565871-0.362534523742248i
3.09135428957164+0.123446361645674i
3.21676149362325+0.717533387188567i
3.20053484145193+1.39237896288726i
2.96504611206231+2.08085546091685i
2.59299006140233+2.60199260811147i
2.04796166739566+2.85353303750446i
1.37637365859688+2.84550443145243i
0.701689552822321+2.6108009477539i
0.136702919965653+2.27596141231313i
-0.273648351607134+1.91350302006347i
-0.508320639283913+1.51391927251534i
-0.633454993906109+1.09247551656895i
-0.712496794874036+0.606514541253627i
-0.748194562575838+0.0936951766823675i
-0.795160328331576-0.323518608085738i
-0.758455767273722-0.647163898203216i
-0.679981686294296-0.869516906237758i
-0.588601505676641-0.94990087997415i
-0.472772392240543-1.05823942993065i
-0.483158591987544-1.20914228605269i
-0.512772611830804-1.30192744460076i
-0.586679045621138-1.4780309708504i
-0.695457032882494-1.61563186429219i
-0.638240819442987-1.70731267290949i
-0.479806398666556-1.81371565481059i
-0.135147389140546-1.90418142855354i
0.188620507507669-1.93519230730088i
0.38153905863473-1.81696076799031i
0.595865381130309-1.56619320725371i
0.680194113967466-1.14936579259686i
0.771147087966721-0.73412512824177i
0.848889987267994-0.333332758755297i
0.932828950926351+0.0102287816392126i
1.02821368677405+0.358659846632097i
0.956892470048885+0.81558930337218i
0.802405471533249+1.28488073486i
0.486187286759698+1.82446341866322i
0.0557910598935448+2.22507120135118i
-0.376117742921087+2.35516322893622i
-0.770428829281508+2.27548992666132i
-0.962019358951596+2.03872023061815i
-1.08532841245727+1.81197391179883i
-1.1628906608595+1.7212981026436i
-1.13172611779137+1.8077381942482i
-1.17249826134778+1.89054372882604i
-1.29241909695824+1.77617804233764i
-1.45091636934531+1.46112367926052i
-1.52303355371775+0.965199452820914i
-1.5075860819087+0.476382750885748i
-1.37032866046381+0.121290956313496i
-1.02459801212072-0.103090429049914i
-0.705088762440564-0.188979925142772i
-0.492512653570091-0.315626243912947i
-0.348931807385649-0.637016606315208i
-0.237024772119269-1.06588214841578i
0.00741014917220271-1.54588699895741i
0.542800860574636-1.97448652221554i
1.31238356720036-2.12036295647719i
2.1468199845069-1.99057931365522i
2.83429700263066-1.58815042865802i
3.24788779435087-1.04131780619254i
3.358634406996-0.494762411152637i
3.20269545765847+0.0605786378513001i
3.04167474386514+0.60021966465206i
2.92075095098605+1.17665118647801i
2.67618828062907+1.80428199155211i
2.12085346280062+2.43631245426339i
1.20423938483314+2.90032971590053i
0.0286554633181583+3.02461168759386i
-1.19543087406026+2.71255557336307i
-2.1531313064941+2.07789159869566i
-2.74244765362038+1.28129609465329i
-2.88565410176185+0.486078021455539i
-2.89360369051995-0.209562323357i
-2.98855897131321-0.789024638235714i
-2.99158243947634-1.36450675779955i
-2.88635164163235-2.06235296955799i
-2.40089049940231-2.7149230507691i
-1.44094530088148-3.21966648828688i
-0.270661230225703-3.27162969170626i
0.837147937270539-2.71883617937381i
1.41606959675507-1.71980702020933i
1.34828446704206-0.55161760704259i
0.914001863106186+0.349039492983194i
0.376700209382486+0.736022475503555i
0.0729785144615806+0.729562999943924i
0.0960395824271666+0.659045762783373i
0.241642344788159+0.833452952250161i
0.202094531002533+1.27185074107943i
-0.291879873841794+1.68356022933849i
-1.03432960244648+1.85573697778073i
-1.6152962386361+1.4860805481896i
-1.75478196991439+0.65530258902402i
-1.2950987910903-0.229535850320573i
-0.435887141916695-0.742477590329474i
0.439274332505758-0.61849330901506i
1.00258773437904-0.100373773536376i
1.16898783511536+0.492352020812883i
1.09540041820601+0.855329131628029i
1.14118343195176+0.861979650436177i
1.42490851105257+0.788994054636507i
1.81534772452348+1.02998461815529i
2.09658620908288+1.76598907824946i
1.82427373609522+2.7463755500597i
0.966915879607193+3.48288571416012i
-0.255209076990069+3.67359756125874i
-1.41495909208322+3.07145148630095i
-2.09349117539729+1.96082590409976i
-2.30645035381963+0.887846173153059i
-2.15477349000957+0.159537839097689i
-2.02753164410722-0.148797983447323i
-2.11665288170717-0.435557891241934i
-2.33635132288389-1.04904451622942i
-2.45567099499428-2.1067740101865i
-2.03660088398145-3.39085821870907i
-0.990375515274003-4.4121431242819i
0.455489018761225-4.70182721351466i
1.78414474054576-4.13527295133102i
2.59476874527525-3.11489588879994i
2.79963322491394-2.142521088391i
2.5931751342728-1.56214923452196i
2.41279601822768-1.39902773332278i
2.56920354157101-1.21396281840267i
3.02375596545687-0.614810102829462i
3.38090638016022+0.470975270099969i
3.16973235531655+1.94998007216211i
2.18837798346097+3.30879516333046i
0.618089971142887+3.91313760096583i
-1.0593219898446+3.69657746260413i
-2.21008679233097+2.94395229008522i
-2.66702518953349+2.05444495317285i
-2.63568840168059+1.51610693126201i
-2.53689696834206+1.43971961220782i
-2.79837215253306+1.46165804018856i
-3.39807474073131+1.12603277740942i
-4.03239434011771+0.300864978644906i
-4.11501086496406-0.874334607932618i
-3.3870088059018-2.00169069825966i
-2.09257712843381-2.55139532662379i
-0.660006245919818-2.38424848680029i
0.28158005133751-1.66683269919664i
0.469570171109043-0.791249345340324i
0.16952533371727-0.314665638824314i
-0.165370400556368-0.374772781291921i
-0.0213935881821588-0.675528211378422i
0.643111309591372-0.807324146311911i
1.44967675488365-0.427315467789429i
1.88502796496753+0.4147631136424i
1.53835617115994+1.3497025125575i
0.570283564697153+1.78793299904538i
-0.446874182416621+1.45546440460799i
-0.872555079727599+0.531640723669688i
-0.491174256949623-0.537040294749492i
0.498484313369269-1.1243592106094i
1.48183237643677-0.938585819378577i
1.83311841607829-0.251709987209987i
1.59931551016824+0.341285188704919i
1.08543753083178+0.493367062891707i
0.805157199026229+0.117652687505549i
1.24955235984088-0.387168276038625i
2.1659958349354-0.452320301085164i
2.88501583123999+0.249895066511825i
2.8882169385702+1.61059517372518i
1.91941469215099+2.90304475470694i
0.240240232987942+3.46552676355374i
-1.33747949765923+3.04797770001785i
-2.25244962466209+1.95213042885086i
-2.33884739872365+0.821302364319206i
-1.99980087799059+0.251976919256613i
-2.0090338700964+0.33680829732717i
-2.64388518429225+0.59065476100841i
-3.76753337398913+0.253310403758962i
-4.72056317108609-1.11611787088832i
-4.77117071320871-3.12125643112783i
-3.62021771369095-5.03028752750345i
-1.63330741941094-6.03533155429821i
0.347113856874065-5.68030169070195i
1.61934479146149-4.39064909834267i
1.94380380174202-3.09906929784782i
1.75819588236585-2.43805888666626i
1.76867666217873-2.49833582145351i
2.49116527239731-2.76141670308041i
3.78105112702211-2.32751568475521i
4.96533795234866-0.820466761782735i
5.29173697513581+1.51327776234941i
4.37256466353193+3.83983270510894i
2.49639095722142+5.1989564505919i
0.484944406235725+5.29998074110832i
-0.86325798904667+4.49034034387934i
-1.34266645422084+3.59711628874098i
-1.31812230644464+3.38754200238245i
-1.53374139937386+3.84097531251198i
-2.49313411404363+4.30003332012587i
-4.0319102849701+3.97429860352637i
-5.46825287034224+2.51761693642633i
-5.99500694382603+0.194640285807502i
-5.20746887770114-2.0822495623755i
-3.50978374339403-3.32379292828361i
-1.70597804460528-3.43217442876138i
-0.521427687680915-2.81919457458159i
-0.211872241372879-2.29403976801946i
-0.346658698968906-2.49337632146496i
-0.151346118647377-3.32098461133879i
0.909849535398524-4.14882601190392i
2.69599628638378-4.14282660039763i
4.49108282335977-2.93476453160365i
5.33685612999236-0.946019822113818i
4.88580156030728+0.972206848516535i
3.4749414564346+2.08233919089493i
1.93986802063694+2.02240133308858i
1.11355474633583+1.22892030951322i
1.22230878448693+0.530710482123977i
1.86837604719907+0.572099905613988i
2.16758174867257+1.41417780726809i
1.51864279934371+2.45962687246928i
-0.00348397335613881+2.87942824897824i
-1.68205275940735+2.16908122017688i
-2.56064810326011+0.656879267985038i
-2.19709819934862-0.92615770614216i
-0.864587655098191-1.80186565740231i
0.554008674548401-1.50504666532405i
1.06972396519506-0.38985659061236i
0.533214095332126+0.742880886232983i
-0.758114566272986+1.12680292971456i
-1.9477923480111+0.575897394134156i
-2.21490428013069-0.450423560079229i
-1.56138615241603-1.27861373285046i
-0.49954043848671-1.24502742763539i
-0.0231429567429817-0.477329397557885i
-0.535208407759227+0.43002719935298i
-1.82970403950016+0.732765186048803i
-3.10785174225293-0.118488915878114i
-3.39991933565302-1.77506935498592i
-2.38616163373609-3.37549025696688i
-0.49352017355225-4.01964570335313i
1.26797292490862-3.45743111076188i
2.10752673034652-2.03154402948736i
1.87799624502805-0.705700582103165i
1.19484534574834-0.269617287664592i
0.90497033797582-0.672919452907693i
1.5923240732528-1.34441869864845i
3.0834219982888-1.2179802078362i
4.36679133550314+0.088263664974032i
4.56778340658876+2.24261058320341i
3.32076264871198+4.37255389776421i
1.06302067103304+5.34542335895517i
-1.0508949376549+4.78028535171782i
-2.06729171264177+3.1264212054319i
-1.813807624221+1.58949222064325i
-0.900665347283019+0.991513543630222i
-0.285120467286307+1.41324911230598i
-0.722124824531291+2.27279471650895i
-2.04667588976123+2.41883422452316i
-3.3448179574967+1.24625007645371i
-3.65225328276836-0.85391012380625i
-2.50010084599569-2.89788946468794i
-0.431327548598659-3.75432595886225i
1.47461617011162-2.93234466793418i
2.2285767984718-1.17902308020992i
1.52239081842241+0.321901139086997i
0.0923224534449566+0.544233887225475i
-0.88697955593817-0.67728732258099i
-0.620155871665632-2.33539785911809i
0.819089937393365-3.18951023593322i
2.50161081073881-2.63910938336743i
3.30397662249127-0.898776766310013i
2.72305922588869+0.91918785331765i
1.12310604736073+1.57468129590741i
-0.393980864180771+0.764452176711595i
-0.751825041535866-0.940381231906952i
0.276395949085577-2.1515725570353i
1.98506214444379-1.91861188579513i
3.11029049206867-0.358199227394853i
2.78665629162562+1.69633384463509i
1.14240728095917+2.9605585415505i
-0.879605498579427+2.76916205250276i
-2.08692582863423+1.32488465689732i
-1.89834254768764-0.322038018572824i
-0.700727492045724-0.924188811836141i
0.40210686576882-0.174227638859024i
0.481108941892211+1.13034064223107i
-0.67890771575987+2.02420903765579i
-2.37243015178853+1.65402391989513i
-3.304476682362-0.0702001083717872i
-2.71554575241793-1.96646559698865i
-0.837211840000897-2.97489156040703i
1.31308935030212-2.35523660100445i
2.51408054392684-0.494980085995454i
2.10886110162227+1.36025548831066i
0.621619739914657+2.31489654489941i
-0.847130796214412+1.90986827948363i
-1.38430321192297+0.699634891773655i
-0.692341501195968-0.238614497726444i
0.541250270463371-0.0863107979413055i
1.17260652738763+1.00563163291096i
0.542003075006605+2.28792383236828i
-1.18660882370984+2.74641045842114i
-3.02858230938256+1.65437407097391i
-3.71314257638069-0.526029786658948i
-2.73994259589285-2.80493150093184i
-0.468356881443734-4.01965882589125i
1.9407893788423-3.64502954875065i
3.31888975458603-2.20069626091387i
3.36482347442249-0.62928042117584i
2.57393357391894+0.171371989771389i
1.98912568610272-0.0111565415200926i
2.36131404809221-0.52362826285117i
3.61704143336691-0.429176401345368i
4.86736824559873+0.859252412007343i
5.01355746461493+3.15640265514614i
3.49881555727193+5.47215193819605i
0.640634867118092+6.68621487377198i
-2.40522664698497+6.06022972379595i
-4.41482396230713+3.96138014884886i
-4.83748819210154+1.5117155685232i
-4.06749385942811-0.309634564104797i
-3.11959124636027-0.94733659026551i
-2.85196474616508-0.866754222776437i
-3.38839897456169-1.01859045179606i
-4.0101392964644-2.09374849591132i
-3.81041035137805-4.05381846612275i
-2.13326652551834-6.06333538341702i
0.766551867117693-6.91647810190026i
3.64148678959567-5.89026703839886i
5.33270456013558-3.35171215904756i
5.26967303067593-0.503597910443227i
3.89023704676435+1.37755101835821i
2.3109713265017+1.78190105162414i
1.56071909516914+1.17651049965721i
1.89634865785465+0.740544609200681i
2.66334872373874+1.40968029947948i
2.69637665039941+3.1643702067171i
1.28668248792227+5.03871611700868i
-1.19744598932162+5.75933284216117i
-3.79111691213432+4.56330334618108i
-5.08476751816217+1.92324737898689i
-4.43384767794147-0.765133560217934i
-2.45634709577737-2.13405895437859i
-0.414805464734232-1.69107996910128i
0.444440855562654-0.0978127927029617i
-0.154028364895939+1.35016449918681i
-1.54635569840714+1.42943973701505i
-2.4950314026378+0.129400711773579i
-1.96772963899472-1.59836200576415i
-0.225809237242674-2.48255234584705i
1.6769504717423-1.64319226210413i
2.52133584706394+0.391591864061148i
1.5731081960419+2.34507654431344i
-0.48669996662754+2.91268627083341i
-2.34760132037209+1.63726429481701i
-2.80500830620227-0.624518261636289i
-1.55356612788582-2.44579927239651i
0.611665227192468-2.74790933063983i
2.30198790842481-1.50681537447326i
2.4599183089656+0.343379738851027i
1.30893119634178+1.40777042160536i
-0.221664374907596+0.995477389170573i
-0.868503485215473-0.491187222384601i
0.0357571715234599-1.95674954382497i
1.9492717059244-2.14697210451369i
3.54541839772133-0.706349822583535i
3.74644690250655+1.54832150239661i
2.29632695841436+3.32466842454938i
-0.112477249382556+3.55945530424384i
-1.89202697447516+2.18903580426793i
-2.11779602216519+0.245945166611205i
-0.906865374955729-0.981642193346064i
0.752844356446468-0.70302487005494i
1.48642864238585+0.717354067674969i
0.613602633143787+2.23617328370747i
-1.27765461031279+2.65606520706843i
-2.98128379051423+1.55047931734571i
-3.42362876425241-0.331096843293718i
-2.27021087681452-1.88894332833679i
-0.472831856721576-2.03949614171549i
0.722461564015534-0.778784960803501i
0.4118559343137+0.891803198596321i
-1.28598646412604+1.74940003990234i
-3.27178251704093+1.06148865004432i
-4.1427909602493-1.01027292256149i
-3.1732822951478-3.2765802373139i
-0.921789409690081-4.32051675673311i
1.44864220705671-3.73945389037615i
2.65659259767399-1.96626067302025i
2.26632832023956-0.17893232837078i
0.979523597874582+0.547323427280556i
0.0277965624786744-0.0408925751063552i
0.397747878876958-1.1288791898607i
2.0203652204554-1.47562117297904i
3.82704294133188-0.316496119105699i
4.52789638493922+2.20497268071958i
3.31022013862667+4.90579798299072i
0.506772565985816+6.41137197991841i
-2.52015498563491+5.9077039869692i
-4.43048230257717+3.78560678940876i
-4.6539430692461+1.29680006943109i
-3.64069165686557-0.302795028224287i
-2.51852161403798-0.560600708230486i
-2.33887298421752-0.0842812954998726i
-3.18084928189549+0.022294045914148i
-4.11881554092975-1.17207378627896i
-4.01120386406975-3.58587348595702i
-2.12656611517784-6.03181184424701i
1.2175653917722-7.03431782176865i
4.63208236701768-5.84950592823199i
6.68236788212562-2.88372093583242i
6.61120190549258+0.568299800884179i
4.86956467041416+2.94092293224789i
2.78429255095904+3.58716820173847i
1.49183195723791+3.02762802826657i
1.42094464733583+2.45920693471542i
1.80779146515555+2.94456183927081i
1.41901853221454+4.46010596806917i
-0.467304400394361+6.03211434787841i
-3.61445087031981+6.16765684856994i
-6.66511924095595+4.09550773311243i
-8.14623625137821+0.426229578060096i
-7.2815853595429-3.38045797337101i
-4.57348719812561-5.7343122521699i
-1.49123076696364-5.88269642694669i
0.500850565456502-4.42233086479003i
0.805026674037193-2.91403631064316i
0.26361873861603-2.51637525873632i
0.0736854542766972-3.30497275459924i
1.2335047655849-4.35518168572019i
3.60974019670278-4.19917915911724i
5.80638018452039-2.05041568782621i
6.40600021297708+1.46841266160361i
4.64868950591622+4.87481036216138i
1.24950584843259+6.48021446232807i
-2.24724173958546+5.58580210138921i
-4.26544068769253+3.07857727090966i
-4.14023767361737+0.51538403854997i
-2.69843737377647-0.710930155950658i
-1.43150061434685-0.353819354727189i
-1.44871258955197+0.586172289113561i
-2.71346654298249+0.705743891724088i
-4.02162796995811-0.675235336455056i
-3.93670891325061-3.12434319290352i
-1.97705848475368-5.25798283530194i
1.26912038935778-5.63299719254837i
4.2642500580451-3.85231069516449i
5.41002556962677-0.707041508358261i
4.32158029639531+2.1219942315443i
1.94842589135701+3.36436252854269i
-0.122244717526398+2.81366659258922i
-0.814799714272108+1.39912446565326i
-0.0599412981762615+0.518551860228676i
1.10513866966883+0.967172890433166i
1.25167204397997+2.47322523359301i
-0.199780182813502+3.78099144676129i
-2.71124127825701+3.6936920003907i
-4.81029034265795+1.80108327365433i
-5.1657603806764-1.14537380985599i
-3.51501743741321-3.63265584401953i
-0.755173201371952-4.40593209675557i
1.56316003300631-3.35035889628444i
2.3033231274397-1.36413817458074i
1.34485669268693+0.22927489745239i
-0.18747590288567+0.401120217160951i
-0.924778474338325-0.736758415122785i
-0.244022999953304-2.13379101759725i
1.56585215086633-2.46699366835872i
3.18273735315503-1.1972291421362i
3.37167996414331+1.03816344477277i
1.8080126444008+2.98099451244471i
-0.837923629047927+3.40196985767723i
-2.93345316878237+1.96954705668075i
-3.34029419808367-0.456048997680201i
-2.02758925336785-2.3768945467882i
0.0934091402476512-2.67956388435373i
1.52413516912064-1.37234544658984i
1.3484014468879+0.519542804348777i
-0.271192565102298+1.50799267234849i
-2.09004233241926+0.841780043281653i
-2.69690701809574-1.06988509222995i
-1.56603327914145-2.99915513060791i
0.64507021731771-3.51892552949457i
2.55619409332217-2.20559691146874i
2.91105378064329+0.130739415173364i
1.42325824553609+2.05818194523144i
-0.85039918446723+2.24201713706187i
-2.35318409965887+0.593915867479887i
-2.08846220506045-1.68285299017585i
-0.154390461961746-3.0620868269739i
2.19233680037865-2.48210675983512i
3.36374407440318-0.254472363727329i
2.69603770513448+2.13882755809585i
0.626263932777274+3.21133367177698i
-1.38700903094803+2.46764458992748i
-1.99486539674953+0.575606308875376i
-0.995570481343133-0.951522902196758i
0.806799990898612-0.822612541195301i
1.78143895866367+0.897235527127459i
0.964863362371702+2.97043413239297i
-1.3662925416639+3.86199794419487i
-3.8757460117498+2.66311394453404i
-4.99794912605292-0.142768996524948i
-4.08470143503432-2.97993348842199i
-1.61934438585587-4.312620240524i
0.802131253325372-3.59935547141863i
1.78306258344864-1.72244613068063i
1.10544436167143-0.189710567086894i
-0.279492244519445-0.172969269346767i
-0.95726791379345-1.65126905421532i
-0.00732033300803014-3.33369837394507i
2.35318401748284-3.7368333138386i
4.69015248523525-2.10922182834722i
5.46926371464571+0.934902216758759i
4.00551468113137+3.80506966073451i
1.01811923797841+5.03443069928059i
-1.9105629390944+4.07684837155889i
-3.38116677363345+1.75851537418751i
-2.88719714326883-0.422647004834105i
-1.34617783429423-1.26676603964846i
-0.223523377152433-0.58480768194137i
-0.460604456895454+0.495581367879573i
-1.88790441867718+0.656147488075345i
-3.36348712655487-0.710393676581193i
-3.51605007524978-3.18097604137971i
-1.6411770236354-5.39102026105808i
1.49951644227924-5.95479833933319i
4.4323554951983-4.34836348627407i
5.76652813938008-1.42486373118243i
4.99729489308212+1.35904414980296i
2.94996149187835+2.81584561009058i
1.01271761732559+2.57654882529844i
0.354482700797683+1.53243748100764i
0.945138336923677+0.94325516601221i
1.87382742207009+1.63728615198621i
1.8432929404465+3.3506372792329i
0.055645313033754+4.92841485380743i
-2.8413228120229+5.06631893203439i
-5.45476984157438+3.18805795615271i
-6.33533177769533+0.0418811429018i
-5.03417074620883-2.97749258374076i
-2.38727853335762-4.44151577145051i
0.110676252473831-3.93476997118666i
1.20168197784186-2.27223161568475i
0.738052053958002-0.81586428900268i
-0.429008434319428-0.688316624619367i
-0.850939501843149-1.81737497534315i
0.275687709321218-3.14686903680979i
2.48101727478325-3.33732998394005i
4.48699046417258-1.68602125800921i
4.86791105050367+1.17253225984581i
3.12399193699272+3.75746501905411i
0.111284092904416+4.57450858517964i
-2.50431848819166+3.19924126364859i
-3.29713679699207+0.614866913933399i
-2.09683028308664-1.64316344926665i
0.0109549389505114-2.17703526714039i
1.48303241850506-0.939582939284723i
1.25705914384341+0.836970245482817i
-0.363905693344438+1.7317134514718i
-2.06869223731858+0.728984741255757i
-2.43186160835205-1.51701125547123i
-0.850506767755858-3.48154309686928i
1.8365136059811-3.81143497626426i
3.95298081775825-1.98992489561229i
4.26085791581269+0.884716169692196i
2.59152698819824+3.16053149720882i
-0.0373564071001067+3.48755855735469i
-1.85931789369172+1.90965698495083i
-1.86433132699834-0.310620093180615i
-0.339156302250948-1.62194025530513i
1.49940139393697-1.07551150875903i
2.08735676522603+0.807566796740918i
0.881573518143025+2.55145428617477i
-1.30363364551462+2.70791371663817i
-3.02354889783079+1.03362882810646i
-2.99793454445299-1.48438716998946i
-1.13916489025018-3.27234898489085i
1.47471797295281-3.11912942814299i
3.21107001753364-1.06604804233423i
3.04300194899235+1.52262427049259i
1.20931333516742+3.05414169556044i
-1.09481789101281+2.74139805640695i
-2.35614758760937+0.965110259521304i
-1.86245496021233-0.933206194741652i
-0.209431549895172-1.57879556498729i
1.20147015858513-0.485153759956238i
1.27343161440714+1.36062086200315i
-0.273060252969338+2.54960523972006i
-2.44240563762053+2.10349874226105i
-3.69991637211462+0.0751452498355527i
-3.23071036318683-2.36144869158757i
-1.12806104537861-3.83486070407665i
1.39965398561202-3.38089290667591i
2.77378830627487-1.4686209375403i
2.38448706937384+0.570536019677835i
0.745661659334174+1.57204554750375i
-0.971647366307434+0.888676398027108i
-1.40534803906841-0.773095741976075i
-0.187860034359768-2.09160137800461i
1.85351454017563-2.02148954404382i
3.29265529175437-0.390403941667617i
3.02612128284146+1.81041247294698i
1.1741735698919+3.19276978234695i
-1.23547353850075+2.77427941181275i
-2.60969600056689+0.884546097663058i
-2.11042509414156-1.32018365288622i
-0.121611829852344-2.42598414544256i
2.14853835469326-1.6861612296046i
3.0994180277392+0.265046229130819i
2.22902895990859+2.26758860865484i
0.217395119710944+2.98500312441766i
-1.59373401912486+2.01546232921475i
-1.89060576640364+0.20200885805346i
-0.61490395485648-1.13922374542419i
1.24107783812921-0.877603929935966i
2.30783403094835+0.908742181192656i
1.49912516014244+3.0559716738446i
-0.907710215547591+4.08817761615289i
-3.49799348638038+3.14853776739681i
-4.69388582160791+0.659096633282564i
-3.83448468731178-2.00921388406814i
-1.61602666534559-3.33683729864828i
0.533042713744458-2.74832739045645i
1.29349131070108-1.00524160716902i
0.35716525990273+0.475276551107829i
-1.268918461703+0.435039658530042i
-2.09188023816636-1.1641776841082i
-1.14342196253036-3.1422125065997i
1.35145363804013-3.96752673701317i
3.87340943591003-2.68737539272651i
4.89466393616471+0.101146463463027i
3.7599057957525+2.86850998157169i
1.11051907511374+4.13182984000326i
-1.37419456638661+3.31116846281346i
-2.30213394526381+1.24308671860764i
-1.35204982666014-0.482973659530565i
0.382983367266786-0.638977633627785i
1.33755143588359+0.81471925225918i
0.582508380396277+2.70609971715563i
-1.63900904818701+3.35983112318456i
-3.87190147406184+1.97341064386104i
-4.63597788547303-0.821214196048155i
-3.26414794117434-3.50492649737735i
-0.441989530318882-4.49565352672099i
2.0621495341825-3.29600697757959i
2.90653650289933-0.794394050671944i
1.89422575501174+1.26667473590148i
-0.0155009362836722+1.56537261483207i
-1.27464965568009+0.185258125025725i
-0.852343105254322-1.73636466223566i
1.04239339356304-2.60208638941998i
3.09197988620729-1.55044846881411i
3.8326002249912+0.896764919769895i
2.636212283264+3.25598797705169i
0.235530298978139+4.05411488695275i
-1.92335867772974+2.92910745669117i
-2.56243325307968+0.751883790312131i
-1.44816617847768-0.912423255973598i
0.441890839543027-0.975293989323203i
1.67182412529343+0.523349307640844i
1.1969010164089+2.50016011975891i
-0.700177538713615+3.47808422985963i
-2.85134167795617+2.696827452847i
-3.82896577545426+0.585001675118224i
-3.05803983401694-1.45896383009929i
-1.22159130275586-2.17560468322304i
0.4948723607574-1.24401261238543i
0.816845061344069+0.550632664717769i
-0.478332421067484+1.80341000438828i
-2.46329751189761+1.51143348091637i
-3.72779526208858-0.31904348514663i
-3.28831735920944-2.66797627654185i
-1.29929851967951-4.06445107748864i
1.15764564289587-3.68387969107093i
2.67025073156857-1.90443596290356i
2.40200201688702+0.126903897729047i
0.871945693099056+1.09570654944961i
-0.633087819390556+0.532155338330916i
-1.02775644410254-0.984413526934626i
0.163342025414111-2.25425687995814i
2.18748464620701-2.08601373408544i
3.63780058586948-0.344340039396127i
3.42745566975174+2.0027626874011i
1.56845931541056+3.59250265201089i
-0.90973760756617+3.50784098204378i
-2.53571253824987+1.83670835018213i
-2.32558533166474-0.296332963349619i
-0.72157621035646-1.46782642855784i
1.11227029827086-1.01729936823509i
1.77853714318554+0.723226091828853i
0.667040671928905+2.40636102095167i
-1.38315315604565+2.68839648280992i
-3.03598145922061+1.32447134133369i
-3.1136664224139-0.891091516633515i
-1.43982737531606-2.49907129464238i
0.909018345364718-2.41441408380495i
2.33401868586582-0.656410114685343i
1.90180508249391+1.57793165385837i
-0.0656665821964836+2.79289838088661i
-2.3251057410634+2.25399269659471i
-3.32923229684782+0.231424655830351i
-2.4663927106271-1.86952693128701i
-0.397419675078292-2.54175764423898i
1.41838249048535-1.45813300303745i
1.65269621963443+0.635099046914267i
0.129720580026826+2.17033732031242i
-2.06896971533148+1.98557204521182i
-3.37427825941849+0.152740699201615i
-2.83630014739313-2.23466681455727i
-0.710177545354574-3.43764732094181i
1.57719929314998-2.71608535743032i
2.51290992277318-0.579100640144863i
1.55633789628162+1.58923302507826i
-0.538313172375126+2.24697854253636i
-2.29174960480864+1.03098463877953i
-2.46971351002398-1.18182805789694i
-0.84369051420517-2.7369129955568i
1.37730688839344-2.53347717405523i
2.67093280362578-0.691486417736738i
2.13583642005982+1.59646386656925i
0.126671525271941+2.72469575331252i
-1.92638832308551+1.88523511490331i
-2.70818460996067-0.312888677631997i
-1.54662060020502-2.3276943507737i
0.706743511318389-2.84110352229125i
2.50895766342662-1.43335526958422i
2.79744900742133+0.899377868884169i
1.29620562796621+2.5770299328177i
-0.866063220615451+2.58965760121513i
-2.13238542417515+0.908006690617399i
-1.68527323206207-1.15990172790468i
0.11160438884887-2.0234332927483i
2.03461595816187-1.10957504569775i
2.66225920490123+1.05390344243311i
1.38987700944357+3.07783705410748i
-0.9757949221568+3.56239662903018i
-3.00262914114959+2.18430760665783i
-3.566107953924-0.119099598614535i
-2.44375047927515-1.89334236233497i
-0.463771587374745-2.15602872123781i
0.840986569741022-0.934478771933588i
0.65585999128235+0.708006883663504i
-0.821251614539873+1.47333725689i
-2.57666491389885+0.613718811188013i
-3.15428349657777-1.40176966734231i
-2.11951881284585-3.28241143242478i
0.0225266952846693-3.92544177688726i
2.08041337675725-2.8370599829721i
2.75809635915178-0.793437436365747i
1.90538001958047+0.919330786890984i
0.249137976725743+1.39073535181353i
-1.03470061902128+0.424809636258843i
-0.919557258936875-1.01370102901992i
0.443581833878545-1.73946197320959i
2.05907988180587-1.06244888075781i
2.63800215739749+0.795645559401007i
1.59135099658033+2.63790830423294i
-0.534043426004721+3.37939403426545i
-2.671018839472+2.46348010154356i
-3.54949738944685+0.412343690106715i
-2.75120050468853-1.48061514626421i
-0.939617831876709-2.19809944874227i
0.587261151417798-1.40442297257552i
0.824318912695855+0.0955735816874817i
-0.307192568671887+1.10894057989251i
-2.01906220777985+0.800322830646558i
-2.86862105143441-0.877329726240427i
-2.09724957732713-2.76254222029323i
-0.0319543718067732-3.67908762018343i
2.23447570723157-3.02166618267254i
3.27404284753172-1.00150441196633i
2.65257467284158+1.02282009219903i
0.943272216953658+1.88390685874461i
-0.679139913601248+1.21752472788622i
-0.9206430495013-0.369388519376653i
0.321927077996044-1.57611483125095i
2.14227041991873-1.33716364931488i
3.25046077033086+0.388726833282991i
2.66585782510658+2.57087100501094i
0.65107765306401+3.86527502165115i
-1.64176923227187+3.41577456172685i
-2.8684394982548+1.5568556592686i
-2.34374674939707-0.505409305609316i
-0.685576026516404-1.41023993355001i
0.81686601307941-0.638296428400163i
0.980216393376505+1.12688615912744i
-0.455937976882697+2.52762347757151i
-2.56983870715093+2.35035646858095i
-3.94630108684724+0.501634363785747i
-3.68115570686839-1.86876876597346i
-1.93613392784546-3.38675019042078i
0.199113797534117-3.24800261393557i
1.26687453810693-1.65944590886747i
0.686236683933995+0.0378277781662708i
-0.901449747990127+0.499655746777943i
-2.28191592907522-0.722470283432075i
-2.25915280935581-2.85178986291781i
-0.535995607786921-4.40577726863973i
1.89186269926884-4.35528396480858i
3.62465875496986-2.53164033297146i
3.71294669188891-0.0904293139419245i
2.25511492440617+1.4178713669632i
0.465320741529692+1.32671892507322i
-0.372509658625866-0.114176713320994i
0.357974335902761-1.55546153149361i
2.14816435748574-1.64463369550432i
3.58763499543007-0.0872013513042689i
3.55157925737814+2.33229758688383i
1.85781604506317+4.17480796142553i
-0.674216213538523+4.35197271950515i
-2.54792631191402+2.88306479615372i
-2.81724757215747+0.772644399250373i
-1.6789237555157-0.594208937335766i
-0.118214091984353-0.346489856698642i
0.494111033308753+0.993710427705031i
-0.394885062371095+2.34995142840659i
-2.2418313303469+2.55067443773393i
-3.86168930878545+1.058582960487i
-4.03211719876659-1.24068459684705i
-2.60336442464813-3.07537672785889i
-0.383351553164558-3.39144481779021i
1.33798780876721-2.16323111651541i
1.60752262621992-0.395821738217308i
0.532677661707216+0.733678825010506i
-0.967578679153557+0.430270665258299i
-1.62673932780265-1.06189647668319i
-0.7789675074988-2.61048647064299i
1.10834420401796-3.00515607744822i
2.86900568132213-1.87040957733198i
3.42271180376369+0.117970545984384i
2.43337433746426+1.8726504922297i
0.579333050974891+2.37578737288899i
-0.943856643174762+1.43683089628113i
-1.15379792616048-0.166026784008184i
-0.0577625889410463-1.24832711028713i
1.48433585404793-0.963346590895435i
2.27289635762324+0.473931991545903i
1.53480453586285+2.09629038533131i
-0.260000220765427+2.7900834045584i
-2.12064725630381+1.95835574342749i
-2.87063110046879+0.117311662842567i
-2.0724633593404-1.57644573129646i
-0.397788345061292-2.24790220007455i
1.02800254492709-1.50076851895993i
1.20964672686641-0.0157796215105152i
0.11590987756324+0.92952293439224i
-1.42249269074731+0.638703803119618i
-2.17770881883517-0.826907770880345i
-1.4409862310324-2.54741983664589i
0.477371809718488-3.33122505138443i
2.46083552583516-2.55450355764085i
3.32984827037765-0.566550945358333i
2.62096278354704+1.45288656506301i
0.818432819131791+2.32897087721655i
-0.90204163892723+1.72937676750263i
-1.33946942533171+0.260292128245806i
-0.351391934202607-0.920701004438442i
1.12389200064686-0.813849674291619i
1.9834781867869+0.629379978500763i
1.37964892259691+2.42931344440616i
-0.491958934222271+3.38177025958719i
-2.57898668977165+2.71770358061639i
-3.56642395297761+0.699354754236916i
-2.85422792315269-1.37840861129234i
-1.03196187561178-2.30488609318183i
0.719362014997115-1.60814637569719i
1.23949381801422+0.0589426735425966i
0.326034703320025+1.41386588049491i
-1.25426835612239+1.4734761961143i
-2.26474226387234+0.0735218134515021i
-1.84285707201284-1.7304787314595i
-0.136077607910547-2.66160051841063i
1.7784882709001-2.03513149495167i
2.61796809121004-0.146418017895362i
1.84928617014547+1.76223070634595i
0.0222376957532741+2.49499927585978i
-1.6677296407024+1.52946734928825i
-2.09390444075323-0.432268262017824i
-0.98120644583298-1.97867942630982i
0.863700859740351-2.13571364064729i
2.13627582753953-0.825270138736559i
1.98621086266409+0.968526363620781i
0.651784791007387+1.92341363896064i
-0.978456604474253+1.38514075681495i
-1.64802739509487-0.32436257300825i
-0.794359645630729-1.90415833926523i
0.990669797358055-2.2435673908855i
2.5613586170028-1.10499179117109i
2.7868238314346+0.948442460226754i
1.52525782516794+2.50763302446493i
-0.469025332164769+2.55973771118776i
-1.9189401532721+1.18684763585363i
-1.86159770813424-0.672177024799533i
-0.544619577207691-1.75218707986215i
1.04346800744825-1.32932909045577i
1.78425426975884+0.212236502842796i
1.04768418004402+1.72014754048305i
-0.683180608765311+2.12093497744301i
-2.20257582283619+1.0809254554502i
-2.47876575231125-0.761792343383217i
-1.29724192951908-2.19890723377182i
0.606447976551763-2.22786100489357i
1.97372070394044-0.8681433460858i
1.9143951073162+0.98850574140356i
0.554939602204699+2.16096923541718i
-1.20462644825613+1.97736117276386i
-2.22541147932774+0.682056387365058i
-1.8210679269388-0.7928984058123i
-0.443989994482563-1.34759459512258i
0.78865546712801-0.608482626719207i
1.01294426288664+0.864309231435214i
-0.0598983832632829+1.98668625421262i
-1.78103818848769+1.89272055599651i
-2.96714148292945+0.549358422909335i
-2.81580175538761-1.27836729151307i
-1.37847267637933-2.49862505877526i
0.466185581908405-2.38026923204014i
1.60813703399253-1.1773935971175i
1.45869200839999+0.31069348591609i
0.272997977042613+1.04655834350963i
-0.954191843151084+0.531438160642515i
-1.14234976348696-0.698699905383901i
-0.117750978289905-1.75645931543612i
1.5105047119525-1.75422001273123i
2.75409707023271-0.545479798542373i
2.7241318009555+1.20291641439825i
1.46763360076773+2.46376327259637i
-0.24479241798823+2.48250253884146i
-1.3841454977555+1.3708056754729i
-1.20573732208746-0.0751935537318215i
-0.0547511732173691-0.874822076448385i
1.17470402195142-0.469745824348127i
1.63093647593238+0.784712156552938i
0.857536573249447+1.96479565981578i
-0.670731704967461+2.2334669504548i
-1.91427265206015+1.27323720221007i
-2.05174077894818-0.334377160190886i
-1.00155489118958-1.56190055456585i
0.548184927351047-1.62240546730526i
1.49722320835059-0.46867083954661i
1.22685406226855+1.08166286461139i
-0.107985891606773+1.92802882575816i
-1.68267972156145+1.46754402693315i
-2.39850208072136+0.0236353108609644i
-1.81728987755046-1.53413096929673i
-0.353654215532562-2.15078563142059i
0.966173555046651-1.44528644299556i
1.27362885483536-0.0189704043954995i
0.365011638594275+1.21559787457657i
-1.15871660321265+1.30480866973543i
-2.20469911446954+0.12960570307519i
-2.01661131415054-1.49579479760482i
-0.704752489259433-2.46248548749019i
0.87185233269247-2.103473057571i
1.76276987070834-0.657746862950205i
1.34845417394324+0.909211406066403i
-0.0261483452705189+1.58991680571387i
-1.35446756979775+1.02362404063429i
-1.75076229015461-0.416129194081922i
-0.956523734464692-1.58680098469345i
0.488674853204742-1.66221170877128i
1.57279095388173-0.518442920482075i
1.49412115636459+1.08362887193159i
0.327374249309528+1.94838131592172i
-1.11832838158481+1.66702990909996i
-1.83479053363288+0.366824990503804i
-1.3215179144824-1.04868939114673i
0.0997185224363029-1.55041316796578i
1.43829123000438-0.812124141409558i
1.82448389271355+0.79286815498119i
0.986424767816187+2.12939346025682i
-0.602333156426561+2.29508084131066i
-1.78518518988714+1.29179331559438i
-1.82041556428384-0.251995000709188i
-0.733987995355508-1.24314778434647i
0.728863511864654-0.996475787245847i
1.49128062064176+0.187443553706919i
1.04098064837384+1.47059826661452i
-0.380817442408449+1.92102051071781i
-1.72741996587845+1.17216340074966i
-2.01608876517951-0.36144314128725i
-1.09375303611024-1.62443158319426i
0.491757549664166-1.77375520941205i
1.65493461039078-0.766071339500747i
1.70453977415987+0.693815722001085i
0.586318551977387+1.6679562497217i
-0.978188266476414+1.51189334680884i
-1.8353088766765+0.292659558255338i
-1.569990762947-1.09091705089433i
-0.359057123808084-1.72838659216319i
0.91388306899388-1.22733552600015i
1.2415703528153-0.0160184992475836i
0.438807893198522+1.02799153084748i
-0.974454675748315+1.10521879206443i
-2.06023159988021+0.0738529314489202i
-2.03286106006636-1.45484788224657i
-0.83265095821544-2.5148790914986i
0.799058281648566-2.4781295872002i
1.86812812868903-1.35881249167646i
1.75202521729826+0.146142121177114i
0.699030106867355+0.975203184837961i
-0.476980569248789+0.871028012307768i
-0.970776581691538-0.0220790657544164i
-0.406836107971032-0.932529968629395i
0.718470822241233-0.932061799932709i
1.54990211926387-0.0177522098290395i
1.35518226724789+1.4210032330608i
0.0589333642872024+2.44535877886248i
-1.56055258698432+2.32583561272248i
-2.64659469151819+1.19940627275534i
-2.60520342667466-0.3253280307169i
-1.61250450531368-1.34193419230695i
-0.375225060896463-1.29877767784413i
0.269974535663885-0.466672918279361i
-0.168736580109002+0.461984695861779i
-1.11223109259202+0.667946440759958i
-1.81989456560086-0.198823674397817i
-1.61423934711248-1.53992192322954i
-0.286227062832275-2.46150713019988i
1.37211530657548-2.25746093387045i
2.50397433832376-0.975771083010828i
2.53237664723635+0.708782073384806i
1.49920718747683+1.8968448149205i
0.166588468599111+1.9417270268563i
-0.626660968584749+1.05895991303983i
-0.375969787068979+0.0251315453289121i
0.577929308588995-0.272710459131235i
1.35145752081349+0.385963530620636i
1.30870009633588+1.66653252607792i
0.253696316213869+2.69432365230401i
-1.30106906804469+2.5831060230534i
-2.47753569071242+1.41404728135286i
-2.57718127828346-0.264824271295147i
-1.65510218389164-1.45085415266804i
-0.410413684932024-1.49156276850976i
0.353997343866975-0.661507286321036i
0.0725455717907942+0.331290211058343i
-0.997415692165186+0.556031399779727i
-1.98433437833315-0.276960344360941i
-2.06446549687266-1.75243497829778i
-1.10045300012597-2.99478295438806i
0.454935170514841-3.1682039906833i
1.77298456961-2.27241551251728i
2.08314807893471-0.874947085695918i
1.36772055567883+0.191769316030909i
0.291840385605036+0.24261521317715i
-0.30904008508332-0.613280220834206i
0.0911353826030532-1.5454492143136i
1.27414774653927-1.71154935455167i
2.37176231648958-0.806060413289833i
2.63592510758623+0.748789304029237i
1.74879489043392+2.09842327157809i
0.187126576575677+2.50664632734661i
-1.087792410394+1.83400803926496i
-1.44237961278863+0.674288641917756i
-0.834714159739854-0.0801187853491236i
0.100574462693921+0.0875924362050919i
0.471344349518989+1.04606373795058i
-0.185188057048203+2.06242817726499i
-1.56774736842545+2.28215053509581i
-2.88116024611696+1.43584947092814i
-3.27525659506983-0.111544629486918i
-2.48880839677728-1.4620619874174i
-1.05605848060024-1.82655011443075i
0.12803008632629-1.22740144759935i
0.337538666216316-0.161671335781054i
-0.405301006526821+0.48945489385934i
-1.36353141600479+0.219545940640951i
-1.7873567140106-0.74503144336333i
-1.24131279293609-1.90286878991952i
0.166185498354903-2.34140073174815i
1.54109275253748-1.77201149358775i
2.08326604615879-0.496705232783202i
1.59054007422233+0.7049876703128i
0.49487381202379+1.05207014767755i
-0.373415188005215+0.515821278769651i
-0.380740835708086-0.588958283412605i
0.583632282569619-1.25191805697953i
1.81138838658103-0.980944187732196i
2.4902724321521+0.125466316793962i
2.12577846346258+1.53119493573235i
0.913449763101826+2.26617335134941i
-0.371106878281935+2.05983727533548i
-1.00873547121905+1.05710481394768i
-0.740251971076164+0.0469295585651787i
0.030985410628213-0.257315989514978i
0.654912130536796+0.207688422625866i
0.445640384317731+1.13472591952117i
-0.537374459471993+1.69601566891389i
-1.81180416904201+1.33939988168654i
-2.61327383857483+0.136338720644874i
-2.36721473012853-1.31357260993335i
-1.36560810783282-2.25188827265139i
-0.112733625416421-2.28879291176869i
0.588219068260874-1.51802444289951i
0.412364376039656-0.660150044211282i
-0.203129333906597-0.391618286526174i
-0.676218014972618-0.905314873750666i
-0.52783869240139-1.83559488179159i
0.453821700602085-2.34992949875779i
1.72273700884368-1.98394485031317i
2.46580339941085-0.719303913244326i
2.30936731381402+0.822649940298186i
1.24047446532853+1.8102527981677i
-0.0427717682584295+1.900662203235i
-0.818610764818855+1.19402967680777i
-0.809419390369727+0.358985469924052i
-0.236405664503017+0.0552021105204373i
0.294514184071108+0.568450678993267i
0.161187403784964+1.46931822729295i
-0.736237721075425+1.98655685498745i
-1.86845290179018+1.76785822463283i
-2.62527867595993+0.715130886942445i
-2.50181962505386-0.661489182386212i
-1.56864519281238-1.55991209749257i
-0.342526073330394-1.53056141095657i
0.445847518555829-0.7144513685343i
0.387152375268072+0.189253949228012i
-0.291561060203597+0.57836489947419i
-0.981597807458952+0.158248989932759i
-1.04403218706622-0.76802573829708i
-0.343558969380394-1.49434287455298i
0.78032719632262-1.51007153932046i
1.59886737771625-0.671533481449276i
1.64317204696213+0.442162320642213i
0.94429903904622+1.11292942713775i
-0.0170879252166427+1.0261207155637i
-0.580196831024077+0.243745683108208i
-0.353177103279214-0.621252570706622i
0.552325816241981-0.947304388914356i
1.43616839403459-0.481837315071317i
1.69226298079784+0.489188212314889i
1.14385818839692+1.29754608366433i
0.176298864694421+1.48546246663819i
-0.671918886004734+0.889043639887159i
-0.824582917489832-0.00656975113371676i
-0.244865137462088-0.527613106275849i
0.48573382286276-0.444144245476092i
0.952730751733792+0.247570220285558i
0.546063028311449+1.01699942659424i
-0.492041176113071+1.24368574647702i
-1.43120077349005+0.714987445515697i
-1.81985574457565-0.331955814044491i
-1.35299658828562-1.27262562939407i
-0.373397696660417-1.61744656184602i
0.476489912905415-1.15736745858494i
0.640697673474114-0.345143547455424i
0.127404981417823+0.191222278860786i
-0.662757779957482+0.177030654869731i
-1.10794107534206-0.460086767666147i
-0.779278464908643-1.2721935371337i
0.0762766652003309-1.59265463004928i
0.984201631136863-1.09685382942726i
1.36779295902934-0.113029016082969i
0.850568569623474+0.864617931287101i
-0.122605021139393+1.29252707543827i
-0.980384525737939+0.894994753469225i
-1.26224412255932+0.126713801820194i
-0.734521351521598-0.552010040354507i
0.054639332327738-0.607648517376025i
0.553753723352968+0.0572020471244904i
0.365512608091168+0.886181496156005i
-0.435484180082551+1.35236966953418i
-1.29488984008513+1.06983445674717i
-1.68222492480662+0.188190095450275i
-1.24357336990556-0.727583543195746i
-0.332382388685807-1.09301293179297i
0.464024957287277-0.737035336764228i
0.71398498849625+0.0911635712600834i
0.259759867148868+0.75807701685628i
-0.474615507111365+0.763952514140285i
-0.901248920776188+0.192094113241274i
-0.672032828546624-0.695538860503418i
0.137535658305356-1.20278054311711i
1.1037908066763-0.958502045156235i
1.62096339239989-0.120476431941288i
1.38990378924263+0.834671018700243i
0.724669007050727+1.24415264369338i
0.0419180176481117+1.04988984126533i
-0.188782871780114+0.415175944005331i
0.178617700527296-0.106644726854507i
0.777356327691823+0.0551734522641098i
1.07448154275966+0.738407893049577i
0.645486629486213+1.56643316070728i
-0.325843999180242+1.9665129866289i
-1.38645513432738+1.54018980431357i
-2.03602672451099+0.508420779486543i
-1.91473925741372-0.621269087289935i
-1.26474067560642-1.2813748228389i
-0.571067202818936-1.30263663917506i
-0.269098955450555-0.98230529264676i
-0.444223793537802-0.690120035179569i
-0.819981688031602-0.90561968232584i
-0.984200760655339-1.62791701594666i
-0.461930255936474-2.38194669447488i
0.59752191616083-2.67134528049998i
1.74116651588507-2.14037501880892i
2.43774612514707-1.0247685932314i
2.30329106180438+0.243995905258057i
1.60762126713091+1.06209367608756i
0.743249395161919+1.21664107674861i
0.172810928965489+1.01415983558568i
0.114351571265645+0.73271296934177i
0.326156050325688+0.899198295824513i
0.313305829177936+1.49110798198285i
-0.240452217208726+2.08880835600902i
-1.24799706862263+2.26266803529518i
-2.38789396299438+1.74316073923385i
-3.04832434021109+0.696702819582915i
-2.94082084201901-0.569123938903888i
-2.20554854751575-1.39933203952242i
-1.18998156741624-1.57618506960331i
-0.449895285921356-1.32353634541564i
-0.259990788950963-0.924848500447643i
-0.401296309585007-0.805194717161332i
-0.391380451032231-1.01725428549464i
-0.0160279447545988-1.37475434913983i
0.793018056734992-1.47555386644551i
1.68380524419864-0.987101312534255i
2.11976875065361-0.033680878584419i
1.94935766200001+1.0514366533315i
1.15291300244236+1.74550535884521i
0.208559973230155+1.81258355754359i
-0.410110998678756+1.39309821128884i
-0.477889797361777+0.768209777835904i
-0.13324463983614+0.442969584235836i
0.187280315558247+0.534876050416797i
0.111369096572637+0.852625257000066i
-0.437545917818389+1.08185053834655i
-1.08517572722434+0.808202895280318i
-1.44869179186793+0.0487175537157322i
-1.16307336637929-0.869694121226707i
-0.339567792732728-1.41780013326762i
0.535300561373667-1.29082885272974i
1.01577645425649-0.64749111268264i
0.923500136855595+0.0743698048017099i
0.383944649854943+0.421026044354175i
-0.21824828368664+0.305864157945965i
-0.415302741362669-0.217172966516656i
-0.0923573555205849-0.657541382100304i
0.45852701931729-0.620073556108518i
0.694061026364163-0.156294424440335i
0.428503029735811+0.532846986894755i
-0.3421936694593+0.845271907242069i
-1.21356797289255+0.542791134855444i
-1.55266904826445-0.285329041128815i
-1.3135521557688-1.20781657643943i
-0.583995118771572-1.6582930582008i
0.186740842129632-1.5287573985371i
0.527390214642857-0.894565923761812i
0.411984736730742-0.324808153596764i
-0.0279043850818349-0.145600599998497i
-0.26892049300021-0.398392940866719i
-0.0551664916849741-0.876034738439122i
0.55188910424334-0.945099396499418i
1.19200000665248-0.471567161436132i
1.36413731537397+0.395584062340261i
0.995225650919386+1.29860239363818i
0.196092072306525+1.79693281518469i
-0.655450345260751+1.67115929436133i
-1.10194770139287+1.10923963429815i
-1.03252558861919+0.59793321135739i
-0.726690227363384+0.478157820549826i
-0.594192761160832+0.745247487127424i
-0.88673777082115+1.06325279086882i
-1.4479490754434+1.05331870385724i
-1.94634163326908+0.50310355838661i
-2.09945757043785-0.404185244479763i
-1.71724361014131-1.26409839591259i
-0.862309840460729-1.7060772445256i
0.00320346076533894-1.58165569853909i
0.523561818516768-1.10204020037205i
0.668667599614298-0.686854897902895i
0.542979176130023-0.596014106948478i
0.530489719609595-0.80399003570939i
0.859808842535326-1.02698817957657i
1.50111309498609-0.932412824259719i
2.07055621154188-0.390932336673736i
2.25794331025741+0.525498640862276i
1.95912833087398+1.39623861352353i
1.18147083642798+1.83549497456365i
0.366758617038421+1.7943158856255i
-0.201245748069296+1.4366355605766i
-0.387583232904078+1.06522265301182i
-0.326486969043928+0.861717972790439i
-0.399211642452726+0.917959316801073i
-0.701209863144686+1.01864223879589i
-1.25810683329621+0.848067660436937i
-1.88570161500795+0.353303646845789i
-2.13055458084133-0.487629165087301i
-1.87404130712073-1.38554291197062i
-1.19283069898413-1.97725268146815i
-0.342060777573878-2.0905621372325i
0.208567912424776-1.79520496728545i
0.462873183537409-1.46707349637387i
0.440088041903145-1.2517370323171i
0.328806137899439-1.17590273874133i
0.565972995755513-1.25554756505029i
1.00252687236645-1.161375993935i
1.47338940020196-0.749212744545649i
1.72361758093305-0.0490932948484115i
1.44028475747735+0.804139088689712i
0.768838185479715+1.34860552504609i
-0.0277698034983891+1.4609507508073i
-0.622417397619975+1.25275782820149i
-0.829507466689538+0.843812654537405i
-0.755400955808083+0.557081485187227i
-0.63600615740017+0.54261928570564i
-0.741201550963213+0.664302469813488i
-1.07347259309219+0.716361096584514i
-1.47210568253944+0.511641612043328i
-1.64726524842375-0.0361059029108739i
-1.36822710432739-0.6337712121654i
-0.781745296307821-0.973444128877171i
-0.113656253726449-0.956962004087412i
0.318556694173451-0.486232018003845i
0.328818491413113+0.00670776950137573i
0.0432640589312173+0.238046409129136i
-0.226250737912688+0.166933941326926i
-0.195426373770787-0.115940017009389i
0.102280291581927-0.324536909372071i
0.531447005833445-0.304771124929799i
0.800604356021344+0.0910714901422196i
0.655727251931855+0.554815504025498i
0.204321701582497+0.836574182327617i
-0.223940895542985+0.670779773570637i
-0.348727794093926+0.160663215814948i
-0.17264670703449-0.301492137831955i
0.249035279619766-0.521681888869985i
0.648661729896294-0.334960030015629i
0.791073981964056+0.0395628302662178i
0.606058243690377+0.390322531435452i
0.222443777962037+0.48454813021023i
-0.0213913632973884+0.25324890084378i
-0.0170137862989697-0.109713642360191i
0.22353381770234-0.293517414988543i
0.46375037652582-0.194505616607421i
0.474060854849808+0.140715088406148i
0.215588522598226+0.480724002888515i
-0.198533383940498+0.536732318075949i
-0.58675530223587+0.301593237451306i
-0.766126119867297-0.21305673943601i
-0.639130892960946-0.580451965468804i
-0.359622300428635-0.684239896255074i
-0.150619055764675-0.588421087305667i
-0.134386994531742-0.358666179064206i
-0.250413170896032-0.314437597380419i
-0.419982610885961-0.428111608854306i
-0.518123013247574-0.677956962322152i
-0.33951894280806-0.884339698511967i
-0.00359164923974755-0.849850987230049i
0.279830004237362-0.594478250091139i
0.443595870010686-0.188735626813056i
0.328382699502674+0.141006199564441i
0.032084842403523+0.268468706794996i
-0.190095728361564+0.212637633595265i
-0.262279636494793+0.0311995143813813i
-0.181543599450616+0.0274261104807648i
-0.0368226267622954+0.159989560832546i
0.0540713569321687+0.379732108368911i
-0.0646738574719189+0.654528767860051i
-0.356562431792459+0.695204045364409i
-0.62693471222494+0.587455990962807i
-0.725935243089563+0.289488248879539i
-0.556552701216018+0.0388448392815188i
-0.278809826946577-0.00492148227582119i
-0.0263489324800637+0.0846561481718526i
0.0665395410747919+0.352800958697056i
-0.0437556743914868+0.52278078369763i
-0.259386710283311+0.491427669290472i
-0.439959738005395+0.323144450004651i
-0.373037551239366+0.0780711342032859i
-0.179443207722113-0.0620631738391678i
0.105989249175401-0.0770750208044623i
0.300528365193268+0.0084327507111906i
0.206672061123196+0.212145346968684i
0.0452460259016059+0.276170686797939i
-0.173515248152457+0.13270451064525i
-0.204428815702506-0.105672181705799i
0.0110504945321781-0.382236697810421i
0.268617636857836-0.486041057457568i
0.560933170322862-0.401963535087269i
0.659988168317388-0.226986736890456i
0.558805113726553-0.0311851724987343i
0.378441558877248+0.0178009559583258i
0.291466196549288-0.0588561663329229i
0.39651171661848-0.119602516257909i
0.516484908007189-0.130002630812511i
0.643601091180999+0.0407949645157037i
0.581492429936831+0.374623319814071i
0.234539270830071+0.612535121047386i
-0.183085370143728+0.700643456553735i
-0.553813227189824+0.570639770947217i
-0.793627502022091+0.226530188781809i
-0.812138680858541-0.0610501419020895i
-0.717266846557923-0.242369429331468i
-0.736162446542848-0.324061601073287i
-0.800073059355666-0.307286645202569i
-0.940589771049608-0.44372596733545i
-0.946149604430838-0.727396950471012i
-0.719167640560904-1.00521619878638i
-0.400451798164143-1.20809643839159i
0.0632353060022035-1.17995955663076i
0.443449799907754-0.884691014574529i
0.632049610604418-0.441919175355723i
0.608304712150344-0.0506374294204597i
0.506734240341761+0.211669517849641i
0.404409606708381+0.402910090323826i
0.33452481179476+0.537221829281467i
0.311929525913009+0.715304676291304i
0.163157976181093+1.02650417861458i
-0.104733510230772+1.33462681354719i
-0.542883832908325+1.46716354387616i
-1.0127820024617+1.30336166226409i
-1.36259077240732+0.927446896931335i
-1.51620381292094+0.418467574778858i
-1.41895745752707-0.0975465752132309i
-1.18322693347772-0.418464293027427i
-0.868419013057454-0.63477199805749i
-0.540886242814173-0.741498491757612i
-0.195584745510244-0.815471249766939i
0.116890581746142-0.943177378051229i
0.502748052284254-0.960276365236984i
0.915686892096139-0.832658898616537i
1.23239467713492-0.527969312131919i
1.51461012119362-0.0199916057359249i
1.53414515896983+0.495897323734014i
1.33553058744925+0.922877026290858i
1.02416513010812+1.23726050872783i
0.540925962262456+1.40263175569276i
0.0890237232692854+1.44636932208586i
-0.298770893609842+1.31389532774822i
-0.670952046567232+1.0878465490906i
-0.975274655185024+0.828498018352137i
-1.2423287875682+0.462482133053107i
-1.39761267006914-0.0150594989993334i
-1.42068386614254-0.557802710034992i
-1.28828417805837-1.05049423282409i
-0.934674523391593-1.46651921126687i
-0.425903875755222-1.73865568171159i
0.103941493198859-1.75751363138338i
0.55095132459148-1.60029900676918i
0.874889211922263-1.37780360282125i
1.0856118074551-1.05547805220529i
1.22403349322349-0.655389503480286i
1.23349380692589-0.212600651478224i
1.1766240871983+0.279923947680906i
1.00956501625204+0.734823558084138i
0.627059266729556+1.1011259980134i
0.118366381496575+1.32992282648658i
-0.47367691706901+1.40701919398211i
-1.01991350335755+1.25888155084028i
-1.43282888330228+0.927861317644042i
-1.6145089221692+0.533406443265377i
-1.61789023466903+0.167862846357383i
-1.62062980236461-0.212667482520484i
-1.50799693980207-0.533845080015962i
-1.33174356109751-0.739257074588429i
-1.07924265760278-0.993697767939117i
-0.68958542742759-1.11819631663051i
-0.237588132709445-1.15277271102803i
0.263779112554858-1.09494675466368i
0.617977428606472-0.800048059941537i
0.82731635361028-0.417884596425024i
0.923678267627514+0.011092356705393i
0.864340244133846+0.446542190384789i
0.77155915296505+0.735878696352224i
0.601332443337874+0.914175312812285i
0.354258480579766+1.09132839322522i
0.0998058369793567+1.17865562439905i
-0.185388724213167+1.14256821633796i
-0.488654294634766+1.03494675165465i
-0.691840522012803+0.853710012060336i
-0.771615363231924+0.599177644797988i
-0.798418713173423+0.302221041990451i
-0.734075992182829+0.0182416497059663i
-0.62336747991391-0.225778329739896i
-0.511167658611827-0.428767722029274i
-0.347690562761924-0.6104119732811i
-0.114719761796896-0.725477993175125i
0.126780518476121-0.786297357986602i
0.361833236977872-0.78727240496055i
0.577258252690844-0.67056804517779i
0.707156656806192-0.497321064796059i
0.745840121184715-0.331562674711823i
0.702039929907129-0.144707490710607i
0.651324903010046+0.0256964195629844i
0.631273906308504+0.157455817393546i
0.500112010710359+0.303691480326423i
0.270897560054714+0.390171742382676i
0.0102613705548075+0.46128119311713i
-0.318579393613196+0.454997856968329i
-0.584397029043833+0.340583148275845i
-0.774257055214443+0.171456321038122i
-0.892649971533698-0.0703411043057034i
-0.882836092203377-0.278680786865984i
-0.902290302787049-0.483767182710322i
-0.903013296239393-0.658024976485754i
-0.795677239857206-0.815737966388581i
-0.649917584358172-0.989074911273177i
-0.387821300180526-1.09159194205126i
-0.0440350668417705-1.1024862596263i
0.268991854315087-0.947158099868513i
0.494778588390227-0.673830286446331i
0.577767223271927-0.34273698239562i
0.589521748292602+0.0322647766411011i
0.560860844051084+0.327350978892157i
0.431449269703305+0.577114163226456i
0.309774012826017+0.856942388338388i
0.125340468869608+1.08620038213435i
-0.238057715750062+1.24036741613232i
-0.647514971951155+1.31371978176073i
-1.07607101100189+1.2139882296268i
-1.4646812982243+0.85790437986869i
-1.63889478068679+0.36898451806582i
-1.55419520259691-0.152178262856057i
-1.30525054314972-0.543049781007251i
-0.957824017472593-0.797545593657829i
-0.592287969722555-1.03069034378436i
-0.202412531594607-1.0676044949409i
0.158773118746824-1.09386513154017i
0.563305941719926-1.11773065864207i
1.02854528532657-0.975135038748853i
1.35860681279494-0.665763318719008i
1.6347282478044-0.183719224118289i
1.67739192933273+0.373890095334604i
1.42984066439872+0.928596021718036i
1.08177479526077+1.31245851873543i
0.5802705807604+1.47725728565626i
0.0597826483943395+1.42996616584303i
-0.371127733404985+1.23371979175204i
-0.739201753424647+0.965479353353042i
-1.02010602239236+0.673344574988154i
-1.19147775410201+0.338333858944439i
-1.31358797914253-0.165041901231434i
-1.33910108311097-0.727718007013127i
-1.10835324067784-1.23617050319692i
-0.7412223229585-1.68670608657932i
-0.214152093944836-1.92581296467049i
0.404056800445591-1.82795298454506i
0.862379570988926-1.52168766040764i
1.15542681268269-1.10398179923244i
1.22401085697729-0.66994566020778i
1.17577384387734-0.300803398470792i
1.02966710240849+0.0510742495258566i
0.834714438037427+0.414421226732947i
0.612315554949679+0.74015887234219i
0.230265883993298+1.00783199913439i
-0.302459336915809+1.18614085197498i
-0.899783612567313+1.06348780508647i
-1.36586616025084+0.654965226526925i
-1.64306933865537+0.175737065994943i
-1.61486610778704-0.328141591445309i
-1.37308282893008-0.747734339580054i
-1.02009869130113-0.925650919963106i
-0.638041346761611-0.986882261234049i
-0.39516290417561-1.00247859385115i
-0.149851918994884-0.994282574673101i
0.125461929213856-0.968157556524252i
0.467516178925604-0.841925335505093i
0.886978014254739-0.543086841847627i
1.18330547102954-0.0101581886735816i
1.20629609767383+0.564645716487361i
0.89874202990104+1.124809675807i
0.358703582898082+1.47442727416195i
-0.21262393150761+1.4335809934136i
-0.658114728251079+1.24995536541407i
-0.853175001077082+0.943193099825095i
-0.842744747724313+0.620247781711276i
-0.834958528343556+0.39784877533529i
-0.895907374779698+0.192612493587349i
-0.987142408238159-0.0778764747327562i
-0.937933700928216-0.439425549635637i
-0.677795195238881-0.843674750648876i
-0.215822826129373-1.15231596481298i
0.397737355048758-1.24205782348239i
0.893704957159045-1.03484225611573i
1.15573874375531-0.590858430257784i
1.17201181557006-0.184111723885431i
1.02282257408328+0.105348912041727i
0.821731351170211+0.190942172508038i
0.742362747387736+0.215239605985325i
0.7435101340898+0.290765727277429i
0.638327906710718+0.417299579585896i
0.409669293689618+0.634556171204491i
0.0392020388667161+0.738165175310011i
-0.38450650133734+0.614379557573548i
-0.737129666929046+0.255777678633854i
-0.827445583305054-0.226592115261919i
-0.620871078826929-0.640871908259544i
-0.286822115470079-0.808377293693732i
-0.0618550696659833-0.748234073396434i
-0.00188740880993527-0.567915133165099i
-0.0350689740381205-0.387135888067007i
-0.158113629704841-0.390427633811685i
-0.212713200307876-0.536719910596475i
-0.0598917982803816-0.646290208908844i
0.168278146746841-0.605604831241109i
0.288600882963528-0.317786649124003i
0.26275872888604+0.0608852935900025i
0.0231499022238271+0.313091377878826i
-0.345226714189874+0.340712123820582i
-0.565713650692726+0.111639103647378i
-0.566114628899037-0.194864303338573i
-0.408654822687769-0.418488683247542i
-0.138233077267296-0.376386738985767i
0.0632424085635793-0.0973838444398437i
0.0311793349171779+0.183471887102676i
-0.157085905898182+0.332483323201382i
-0.328081425994873+0.253032684430452i
-0.370735815392657+0.0141349788033885i
-0.213556500226849-0.124289087842044i
0.0515380757891167-0.077439826104167i
0.256651597836636+0.179359211902506i
0.251872584308575+0.517403137808599i
-0.0160514303209713+0.670006742491567i
-0.323035341403342+0.5973143395876i
-0.448706201400773+0.249893065116131i
-0.379839308247848-0.0683563957043129i
-0.111143790359267-0.21746466187731i
0.241379642274683-0.187494256207205i
0.454321139156629+0.0739697765093239i
0.410490180423998+0.312105359429727i
0.180245267276273+0.366177639090731i
0.0333043638109383+0.1974774521791i
0.0878956548659517-0.0143911083102179i
0.279317380222343-0.120221558916308i
0.51409549786178+0.0516449573976227i
0.582342954748018+0.341758274641545i
0.35644709762077+0.537489627706153i
-0.0370346873404189+0.587662092668794i
-0.439456573642074+0.282953820731764i
-0.60650899365027-0.193983603795127i
-0.480490347946608-0.554103238490912i
-0.102601587357236-0.757760898390375i
0.259611448530848-0.698775455873668i
0.31980949651046-0.485715055963373i
0.289694195432598-0.415318972929762i
0.126951662799025-0.454991292821323i
0.104001196804526-0.637869045328273i
0.386537264034661-0.758633769112465i
0.723418323019706-0.62761627276364i
1.02423893144916-0.278628269926645i
0.978106100460777+0.28340772060488i
0.597263232297136+0.782379080576567i
0.0176462262661238+0.990472820161867i
-0.548503523709112+0.87284043189844i
-0.878267741179107+0.549699550835542i
-0.921842578490929+0.176915338044127i
-0.740079843087765+0.00203720980834323i
-0.698972822176893-0.00152720282575674i
-0.851785054961346+0.0177136268168995i
-1.05826919940944-0.060404211074991i
-1.21384337642213-0.376592541649885i
-1.09024065082104-0.788031994940509i
-0.609512910450465-1.18672308693641i
0.0541722708494472-1.23568110792672i
0.614691170514795-0.873554129656641i
0.907745748620403-0.32603577318459i
0.821959360768656+0.272313636898765i
0.501028323813812+0.602636116896796i
0.250106609877431+0.691464555027547i
0.0802784997510632+0.630150904972032i
0.120396334820293+0.565610941597112i
0.250363277660595+0.683979632300309i
0.127801009219949+0.917541611280854i
-0.191444330064787+1.15920735740468i
-0.664059332370629+1.1331213262603i
-1.05242103202126+0.738384298738608i
-1.11355096396674+0.118451849421032i
-0.825839119869341-0.505404751140128i
-0.258175461178183-0.774006411171297i
0.20526668274663-0.635644724374412i
0.450731108856841-0.319705521399511i
0.478151014770115-0.0611188761992362i
0.312403535852532-0.0253062089904381i
0.284777876498713-0.201729887903727i
0.518458600124102-0.358891862421272i
0.857961073136783-0.27205127769961i
1.10570912728745+0.0984625557301117i
1.04284766807356+0.649222962398185i
0.555076196955486+1.09552755147944i
-0.0837291079959356+1.16505562839152i
-0.649128332979452+0.725051305643368i
-0.898228150840902+0.0777771284460415i
-0.638239154568253-0.42422135543737i
-0.279578991209216-0.587905822691561i
-0.0463684609804327-0.412123855925827i
-0.0342343964221592-0.210700541261942i
-0.316065467406137-0.172348171494498i
-0.505190419146497-0.455916741420317i
-0.42197339688847-0.857789494504478i
-0.0330449518734206-1.11214466778184i
0.531167102082306-1.00867237927614i
0.854423692280398-0.470134230866582i
0.818645530730841+0.176326077930701i
0.386375100325598+0.649927259940423i
-0.240981721242916+0.710131106905446i
-0.656712407618381+0.417532918559814i
-0.704882081813775+0.0272321964573226i
-0.47925870777596-0.178164121413141i
-0.258521240333541-0.0517398904274999i
-0.215586932921615+0.227993343248021i
-0.473465466934892+0.407064189470873i
-0.872093203716029+0.327500808671047i
-1.07381810050646-0.0524872844353866i
-0.901299717568564-0.544824152420078i
-0.394816788900314-0.785624481134052i
0.166611072285295-0.657224811820135i
0.514441928913332-0.190284918540036i
0.489757103638617+0.354084442263376i
0.16708940785754+0.622218550715787i
-0.191696563398949+0.617217587038062i
-0.354644047423848+0.36308808968836i
-0.233478512303388+0.143466231308155i
0.0697727467891731+0.210364552193593i
0.235338263080755+0.450852271226164i
0.119065301340709+0.762240709450512i
-0.262308257102793+0.8737706564716i
-0.695563085280257+0.622794581161901i
-0.881009967922364+0.157299468566928i
-0.720843333868856-0.360624537682697i
-0.177290994297239-0.707490511750253i
0.384173114909801-0.605474570319151i
0.665259801957825-0.212846319152757i
0.623889246849418+0.159425465139438i
0.340627454659458+0.37864452898058i
0.0980797036783619+0.300907685640579i
0.031311875391503+0.035341708100196i
0.225437160314531-0.168092812109109i
0.53518804620238-0.118409713122724i
0.62076862404067+0.242464260752365i
0.386393341359496+0.644173583598744i
-0.118271263323594+0.8073264821236i
-0.725437843493729+0.63130736823744i
-1.04634558865086+0.079748889142939i
-0.943179303335386-0.54854159082527i
-0.520288505273492-0.951495505534328i
-0.0267015158560443-0.986304740136885i
0.20556028949848-0.658309423668057i
0.134003823792251-0.309892216232746i
-0.148121769178534-0.192394872795295i
-0.380141988895018-0.414221742738775i
-0.283360751131602-0.750067083496763i
0.127284217324124-0.917951098187024i
0.568677115228006-0.708672372986467i
0.777008617560368-0.146723352363063i
0.57261782112813+0.499044787168109i
0.00502196814440007+0.898670087873029i
-0.639933916894357+0.739977113842309i
-0.970226722575842+0.300372194053717i
-0.853078737366733-0.182225454247324i
-0.53262042980816-0.384844069265156i
-0.18959867476379-0.140730641643374i
-0.197809020653412+0.216212854324804i
-0.565341086889944+0.456699807537658i
-0.926974566856588+0.31530869993726i
-1.08285228034316-0.190214765416162i
-0.80501481377959-0.726634506020014i
-0.208726348512283-0.902486927924733i
0.389668902066884-0.589960820692895i
0.656120525551714+0.0397230705017514i
0.457380668013352+0.664164753968661i
-0.0308394512533239+0.841699433779931i
-0.477312142095342+0.567143267684773i
-0.513017087324331+0.105545688348582i
-0.152996820838393-0.176536302011985i
0.310995406049733-0.0309004412595377i
0.493213887795143+0.398243579583278i
0.254788911346503+0.860113944499447i
-0.279154647538842+0.986681761383764i
-0.783733880974456+0.594806176483061i
-0.881568093723876-0.0610301740383197i
-0.537536291129149-0.598817778322862i
0.0622254383201634-0.748720907325975i
0.533303086867186-0.395683184242534i
0.55543394596077+0.145721003582732i
0.216627283173649+0.449846759630139i
-0.263882222909858+0.343242194764326i
-0.567699558274139-0.137938342947956i
-0.407790954244991-0.663318033214533i
0.111493350245192-0.857603195973014i
0.570664138606715-0.609159557147512i
0.68696559084798-0.14620792044168i
0.450601215349408+0.239046609188896i
-0.0732674303962691+0.249363283930725i
-0.475525254081436-0.108832086424362i
-0.464019501221164-0.582011616761526i
-0.105535951329421-0.854298269883743i
0.419586033460171-0.746953107981902i
0.677502893762613-0.310262913274903i
0.502124634275842+0.216933903050343i
0.0434570677183611+0.455825511812584i
-0.512924051003077+0.341511874918227i
-0.751701288086195-0.0374124615345697i
-0.612443516952779-0.422452905955633i
-0.268508787711046-0.509697480028131i
0.0379993531272854-0.242181504976972i
-0.0294384761273811+0.120045163028259i
-0.438650667229705+0.37713739581035i
-0.995466282546812+0.282933829235774i
-1.23184843374994-0.230643082586063i
-1.0278216467522-0.756820189410939i
-0.509341104488549-1.05045596030975i
0.134487683229049-0.965560109438397i
0.447380239878641-0.529756266225762i
0.419663067866616-0.000948152130627312i
0.0794637797513715+0.295514157443623i
-0.303541645464863+0.261499963210309i
-0.293616919414411-0.0355054916740701i
0.05255596124333-0.286384684709799i
0.480748775300354-0.108604438460149i
0.720436114629219+0.32639491715729i
0.568591131954062+0.942810796808694i
-0.0159144202189004+1.39405413317546i
-0.69570564362415+1.2639753241952i
-1.12255108682542+0.736132098245137i
-1.08455104881598+0.058716610893121i
-0.669367645893843-0.349555403565866i
-0.215418871094605-0.319042105345679i
-0.015802412138441-0.0405718869993823i
-0.22514365362254+0.247971887807363i
-0.608092531466543+0.19565274638333i
-0.849135176478692-0.324164533482567i
-0.635301585874187-0.991870676282816i
-0.0123699986185992-1.4345737311105i
0.747089974438721-1.3120265909398i
1.23511395639772-0.723523267070184i
1.20055265703405-0.0416737761920128i
0.783609761006782+0.418673975500756i
0.237960869269105+0.345447981205713i
-0.0139538480671478-0.0646842863533114i
0.133400738364899-0.477385949192826i
0.550595419921971-0.523097071308325i
0.858346256728153-0.132033594544669i
0.752525483943574+0.430968032150949i
0.226943597209687+0.767774081036124i
-0.472861212218151+0.617347287790869i
-0.851061994883241+0.12163470144794i
-0.779645517392302-0.590433071466969i
-0.300107135874369-0.925539866846142i
0.24097550236336-0.689071210458739i
0.39333694033397-0.165177857800847i
0.138928504810752+0.366150956148105i
-0.426933017811995+0.411229888548865i
-0.885692694020327-0.0232317663431256i
-0.912488053858308-0.608386180664268i
-0.494307124527949-0.938025090325056i
0.124032203701059-0.796380571387585i
0.382668103800574-0.240271706376071i
0.195484698366954+0.372040937627672i
-0.333657006948851+0.594533879344288i
-0.913069775143553+0.373718883305493i
-1.1193345087623-0.1840356174474i
-0.83849328151813-0.735717135887496i
-0.216810386341951-0.895317697051603i
0.32088389397803-0.518033747894162i
0.39432279738728+0.124422008207204i
0.0400794799737724+0.450908101839222i
-0.436530852683423+0.384978726076298i
-0.722004465941368-0.0267456732595142i
-0.504084984315579-0.572647058057418i
0.10054267102012-0.744465609937599i
0.769901310635502-0.438976277439811i
0.989972415480594+0.226937618842823i
0.651910159003343+0.832312637209665i
0.0534172649677414+1.01032426371436i
-0.498098571969756+0.731764254473458i
-0.571555098093432+0.159832556904265i
-0.265239018747257-0.260847874912666i
0.268460577531596-0.2744972069609i
0.620678871527033+0.0480678179122661i
0.432034135479955+0.527235786087492i
-0.0532731543870348+0.734697658662515i
-0.587859838100502+0.459030894672239i
-0.79307143130325-0.0926666798145691i
-0.489866736593305-0.706797378846131i
0.0835321324106928-0.944959972624216i
0.652133225731574-0.695431540136646i
0.798362409014215-0.241500228327289i
0.465892005772926+0.172470688381454i
0.0275590848733844+0.192730780223884i
-0.296619342288754-0.188274717144362i
-0.198075116953561-0.679516885417987i
0.326056701749685-0.938083792930768i
0.840675779756949-0.741753863756746i
1.05694541049318-0.189927466998001i
0.751163926083892+0.414708868634201i
0.113172411547667+0.702563834820383i
-0.441021488921569+0.499584680871146i
-0.658844814173202-0.0359783437538841i
-0.41622240398894-0.515943705140564i
0.0371441083916367-0.586316545468368i
0.340794864406016-0.210902375417588i
0.21076740544264+0.289286817421591i
-0.295551625763906+0.583464104194592i
-0.880235777535749+0.438890042299176i
-1.20201160123563-0.147916334802807i
-1.00753377660349-0.732055310304008i
-0.411936659374716-0.999268228999672i
0.155864916915863-0.82861504139763i
0.332163901524035-0.226975626757823i
0.0727519894600846+0.298865483931989i
-0.419049082480325+0.372461962332823i
-0.808912829179006+0.04197486494088i
-0.761867628335547-0.513395758583956i
-0.20873450543141-0.874976896635539i
0.411358065957044-0.734540284136983i
0.749926111704995-0.163937401433514i
0.63711018198026+0.535962922644077i
0.125232820965485+0.890112718112684i
-0.46811344497934+0.703435667663585i
-0.67231752207714+0.163789244924731i
-0.355555099554395-0.339827563512565i
0.156167826576171-0.436870520101129i
0.671326566262327-0.100018795366562i
0.714083700540711+0.469695022792963i
0.283020445733363+0.911512355355906i
-0.246560455954633+0.836811079838223i
-0.627091655766332+0.306160805969736i
-0.476908912625382-0.281996579993762i
0.0512968281485259-0.607519257358758i
0.632103033725443-0.391381699877526i
0.911031952456839+0.206873382717139i
0.608756888622298+0.711772532929754i
0.0315372464157218+0.81460236271066i
-0.469637795152356+0.425327056138002i
-0.559084083409331-0.228045652132331i
-0.127897047908864-0.680585143789834i
0.473706250428917-0.633999112255132i
0.826506453518678-0.163953747950983i
0.633833685889463+0.437958484921432i
0.0767141744977331+0.697168256791547i
-0.557221789596347+0.443892477581104i
-0.845020654418058-0.184447767097086i
-0.513328822886754-0.809943590010945i
0.0661928052055242-0.931674027520251i
0.580694433391473-0.583984182402312i
0.631063427324231-0.0215167431085892i
0.176312387686355+0.439829553294371i
-0.441992435420469+0.426868212952771i
-0.918921764569079-0.0722886126366247i
-0.820242280145916-0.722827452348454i
-0.265504891679454-1.0304038844212i
0.332444831627017-0.808435848413911i
0.608987115592137-0.26778746001813i
0.373572128861191+0.30516092796192i
-0.232281068241344+0.479615039466148i
-0.781255811786184+0.187913116132929i
-0.887520216689966-0.360625689040555i
-0.461024821633739-0.825500380569204i
0.216996537430013-0.759687117321689i
0.645095904861382-0.268414322184578i
0.60221869892849+0.398693757955548i
0.0491005485581291+0.813681941435737i
-0.597991825678163+0.667287471010492i
-0.866828455532713+0.164673410909048i
-0.613370770423318-0.391396501328171i
-0.0173824857082256-0.568546707661982i
0.515356594300474-0.25167403710314i
0.668112624725989+0.360699194157103i
0.300237254487358+0.855810057573614i
-0.299819744681455+0.904048272126893i
-0.737253764934106+0.55220588811109i
-0.676782372523307-0.0262607024799636i
-0.151729267056009-0.403594848833693i
0.442234595279095-0.281097697691355i
0.722808844076172+0.240640060506424i
0.476788630479662+0.814732285756713i
-0.0982174343096689+1.04170503185222i
-0.66936059623022+0.759097540579634i
-0.829770725780153+0.167084812350764i
-0.467927477498885-0.393760578323296i
0.0845589981162431-0.54504247497537i
0.469855234760087-0.207451900794894i
0.443369376526423+0.292969943628197i
-0.0214422757058648+0.583870256100371i
-0.579426453544191+0.37230457108037i
-0.768383875651825-0.232986021935625i
-0.524696460339744-0.868178752467918i
0.06858885665062-1.12707321004973i
0.743010910309391-0.859618105516851i
0.988481656693239-0.250389296872942i
0.69459634963458+0.336557638603966i
0.137795142531805+0.524121386144544i
-0.390587410614586+0.21992804841262i
-0.520526737641724-0.373158833050394i
-0.155448513694419-0.765439963721216i
0.381696514595344-0.664088198213631i
0.685197828530073-0.161446871160042i
0.441793534301666+0.443039219842448i
-0.192023804531584+0.743846163737654i
-0.839999896084904+0.477355442960357i
-1.15612196987356-0.214687742384619i
-0.863937759873529-0.85011387445159i
-0.22297982530003-1.0537898594774i
0.322359522191163-0.738857856793412i
0.483711739099592-0.112385466373323i
0.217369114000734+0.348143442158991i
-0.326633096083207+0.358344822180041i
-0.718033117400095-0.0303576308559064i
-0.533759146125851-0.515153943623092i
0.0290454595821751-0.707169221808734i
0.635882642534182-0.37173269534296i
0.834042189729725+0.401536827689081i
0.465872272334146+1.07578529109652i
-0.244140055861841+1.29211229692167i
-0.964261920788676+0.968867145147351i
-1.16694283543246+0.31698056454469i
-0.815324577599387-0.182359450247275i
-0.250515617878674-0.259140932582311i
0.113046400801821+0.108795993870227i
0.0539578580461736+0.600235077042377i
-0.432000252789586+0.761032626663588i
-1.00708470827724+0.468881588845072i
-1.13137350925553-0.192058649719937i
-0.719097478363164-0.808758474036718i
0.0318570297268297-0.956360680353216i
0.709173546579865-0.627445858736709i
0.951105210775155+0.0534796019522566i
0.611522369051855+0.588770868627502i
-0.0216637288123032+0.682239948914819i
-0.432848415202973+0.317530256557938i
-0.400038858665123-0.269052544330981i
0.0742029778770544-0.515918732607769i
0.613327371434162-0.34828465478061i
0.795634797074406+0.159530939404515i
0.482346765406258+0.698962529588341i
-0.238873650748438+0.807817807203411i
-0.859572340812484+0.391189165335336i
-0.966189994889849-0.342516790172214i
-0.565339068334346-0.919638223175225i
0.118962648448215-1.09394388033582i
0.659240421402579-0.759968285495556i
0.738090351814829-0.100366143196633i
0.284945408372229+0.279185289660395i
-0.308293529460095+0.216164214794789i
-0.54116484199078-0.216239935024182i
-0.315551772441289-0.762469313696663i
0.237854446667197-0.945453406869648i
0.766866029882797-0.586481004000821i
0.873781280238367+0.119589173899361i
0.418870760463861+0.727709407717134i
-0.320227550820088+0.885172023226479i
-0.884340836657442+0.508879450290504i
-0.980406975766191-0.142355274068704i
-0.595914198717225-0.625128961194664i
-0.0313280715202782-0.568485185163944i
0.240982018129896-0.0614007565111106i
0.0271731423879542+0.469103256491802i
-0.501732261024915+0.735810366560762i
-1.07398548535751+0.474721036226901i
-1.2197973458274-0.192027573058305i
-0.839788953349814-0.742182549155962i
-0.185934922177836-0.832611314518296i
0.365277939871022-0.390819460887557i
0.39104913999742+0.282539476334654i
-0.0721280378238383+0.741025327171833i
-0.704480028719982+0.726645715334619i
-1.01678179039212+0.164368465741793i
-0.826663710369045-0.501234798749069i
-0.268878485730004-0.739226771780635i
0.36176862540082-0.517890853137772i
0.594592787607803+0.109350094326363i
0.2938312835019+0.701497895400634i
-0.290548600623845+0.763135374790866i
-0.763923006438296+0.308741461219547i
-0.786338024516196-0.374111136979877i
-0.25113455582372-0.808320187065599i
0.453896640234035-0.719325185658877i
0.866380009170685-0.150257851815257i
0.756652320331829+0.507132327447272i
0.19085654009399+0.807046183175902i
-0.405627887036688+0.559299537340178i
-0.694106899726382-0.0997855043640517i
-0.418228664177434-0.66925027848109i
0.233606264726854-0.803779937174404i
0.777255153995074-0.442547459385461i
0.808208239671972+0.170889249123359i
0.359309198243942+0.562476857113343i
-0.230290553996861+0.508241710714571i
-0.663074171122393+0.0179269446861124i
-0.510481390109939-0.622325117145538i
0.0432421110310649-0.912821462918907i
0.650159194018806-0.701497972690749i
0.884968155051238-0.0736927820358986i
0.552272679214138+0.557248932174092i
-0.0673905655289071+0.695213476379832i
-0.6897401017533+0.3896341682419i
-0.835178170622832-0.180312937991019i
-0.51083558078189-0.617728812492008i
-0.0144811505277994-0.612018827032562i
0.323322934340159-0.213324516594316i
0.171907346050297+0.327798884301688i
-0.367304930700475+0.584492124414995i
-0.976826465441331+0.37866308224022i
-1.24882464146375-0.236557403871295i
-0.973532386136384-0.812665685823437i
-0.363787985257522-0.973503617975708i
0.233843975399011-0.71974892755954i
0.356984084762586-0.116040135155013i
0.0190999293416419+0.407645891550012i
-0.510950830362613+0.44529080562857i
-0.931286120140098+0.0770102975849322i
-0.841091165348314-0.453689863043334i
-0.360828232738616-0.783921353489041i
0.254126669693301-0.610311236767247i
0.552996470216594-0.0836824003471227i
0.29949908828419+0.471202250446861i
-0.256987747595281+0.725376832916281i
-0.777937054305667+0.44112753651802i
-0.869716562518109-0.212991477830018i
-0.491088136229762-0.75216216661259i
0.190954555300693-0.852140328905361i
0.778147851387282-0.468583514676611i
0.851807122493559+0.198500888601176i
0.452142834518986+0.68907113899545i
-0.0992269375274674+0.668002413960656i
-0.391282571685401+0.226252488753628i
-0.257114072194837-0.310608171470896i
0.293549801722586-0.540414370905197i
0.858933813619896-0.216998845501383i
0.926551919916408+0.417950304130845i
0.520203261821392+0.998951902407371i
-0.160205666131751+1.13313079759876i
-0.742155809454205+0.666579551041614i
-0.907606265572642-0.0250425427294718i
-0.550838091697435-0.648777613893066i
0.0806770217712345-0.736149269522649i
0.416520763413228-0.282892483606178i
0.29600553663304+0.197330636131906i
-0.191432129411367+0.452575865128956i
-0.687661711324845+0.136318434766486i
-0.872859148718205-0.514314637972116i
-0.547529542357208-1.08229451525358i
0.181117131056445-1.22244207462146i
0.730851300370797-0.788711113123262i
0.816835142949368-0.0885037520062644i
0.33578957198011+0.483256447141052i
-0.32706385138273+0.434167860601362i
-0.742266767812411-0.0254432077309712i
-0.695181782687949-0.586546721520419i
-0.158495394094917-0.933343883322219i
0.363471687173229-0.650136713672417i
0.498488961452955-0.0215413027313165i
0.138061939686749+0.516348955554001i
-0.500576205408911+0.564394723271022i
-0.978592356051021+0.0995940468822452i
-1.00888350536078-0.5639074461413i
-0.537893032211243-1.03626773076435i
0.154907691431905-0.923128325088164i
0.653870279837112-0.351831795320192i
0.54956513214984+0.322068737882138i
-0.00421713151241005+0.664729399194116i
-0.520133502941054+0.472890677389504i
-0.813343430965229-0.0123185342809509i
-0.546024347275521-0.509574845109744i
0.0776060264973551-0.60404264076331i
0.501352534024378-0.18909933262329i
0.561193384357491+0.38560987740457i
0.160181049892995+0.802142269315269i
-0.449054730526918+0.78181775102384i
-0.827979507571727+0.268221816553401i
-0.727647439892895-0.342768621878486i
-0.167921779834404-0.652399648995843i
0.47625899649944-0.530248968139966i
0.77708359001976-0.0179029119183804i
0.568699131646592+0.487570205864407i
0.0881960644398087+0.642676061138429i
-0.311354618874985+0.417276146425856i
-0.426112300082294-0.0529742104552058i
-0.0591463535346783-0.405078978630312i
0.476187511326746-0.386685830075464i
0.792343040514951+0.046622780933609i
0.724955140416047+0.608830257991023i
0.178998214653777+0.930768765939434i
-0.479190650265465+0.833257740789356i
-0.876320597634687+0.269642080225349i
-0.764081841044811-0.357199635359879i
-0.291395058523157-0.630264053176863i
0.165909283156734-0.519065090319198i
0.304054692823094-0.135188524282274i
-0.0486175482501861+0.21716556427863i
-0.556240610792186+0.155126584975893i
-0.897034165056541-0.264847851502564i
-0.84455064750536-0.880545075106979i
-0.322295245093316-1.34725830442257i
0.361988354762212-1.26268891031304i
0.767894711208354-0.782158837169878i
0.722702043544265-0.161208294799813i
0.318185171169042+0.2137541021794i
-0.240067812580356+0.105395436459783i
-0.46011369432729-0.319899479642595i
-0.16156276274592-0.783168931594882i
0.396614528536169-0.784619301727895i
0.85881572605524-0.304515135030993i
0.841294004280062+0.374803735426879i
0.2941157051264+0.920786731042467i
-0.400219052579416+0.872607002085097i
-0.855295457885422+0.431316907868543i
-0.850683957776045-0.168831018257947i
-0.362685966231534-0.538089475858026i
0.212988787194537-0.345054223217297i
0.39772575392835+0.180191891078045i
0.0723517697245371+0.765240302863446i
-0.538826903782234+0.899617859700738i
-1.01954257253928+0.479341979494599i
-1.09418090574932-0.222204970685828i
-0.629991626059866-0.781257363054116i
0.112441752557037-0.769414310445504i
0.554599335950846-0.290089773075223i
0.533663321060184+0.367166703855359i
0.0498720077582581+0.732931110372863i
-0.495725599282947+0.522549453664299i
-0.670627002146328-0.00901217106948549i
-0.364171637241586-0.509155066228278i
0.280887376674196-0.611451578727012i
0.746565913557203-0.172482942068825i
0.785913904244035+0.505583720185195i
0.319889865882746+0.947971991315431i
-0.35484621674049+0.883206124685864i
-0.794303396856227+0.367138135770619i
-0.75769454445087-0.294701521995088i
-0.26592204005431-0.648740961764051i
0.311337624756602-0.495020166603226i
0.539627011934514-0.00362497539587983i
0.229962749257694+0.434324460142644i
-0.364444280391064+0.461168263221066i
-0.788882176828092+0.00505446823608582i
-0.740465348113464-0.677345078819927i
-0.259975988214592-1.14905866060253i
0.466667922381901-1.09324049932851i
0.897644658334216-0.586151593623788i
0.805733742610719+0.0512377290160904i
0.404038809035434+0.370097251631019i
-0.138412655077386+0.214871660863146i
-0.397156227865699-0.204018669575022i
-0.13865839040769-0.639681581425873i
0.358442762513365-0.660459159625177i
0.691691807280739-0.237633038160537i
0.681945395299777+0.353507488702254i
0.207506805764438+0.775647328824194i
-0.496193483252309+0.740922599641004i
-0.918841956409795+0.282680330937135i
-0.895285503714771-0.323116444089101i
-0.479590516156457-0.668690337445236i
0.0808871747643266-0.5701978859981i
0.338160985845051-0.115953307291114i
0.170544236736642+0.357939354310488i
-0.311486875031926+0.526348717448946i
-0.753830175745403+0.278969108701454i
-0.806319619378635-0.227336438148169i
-0.45996545238897-0.571353441858635i
0.147053489218734-0.566112263442826i
0.5276221347557-0.170455156206028i
0.507746222955561+0.43132053534489i
0.068089829725792+0.863857120722471i
-0.522329805787584+0.869424894206819i
-0.824443892146455+0.373682824276839i
-0.776493010852345-0.0897479690109728i
-0.305666514066416-0.299745204142776i
0.133341982081395-0.182812079836098i
0.212280591561284+0.297718479108855i
-0.0810296074099464+0.636411135719658i
-0.645014724177878+0.607391201416248i
-1.00853260520413+0.166109669358141i
-0.959665592624777-0.498998874126162i
-0.468857563128613-0.974327984073422i
0.229655727467226-0.986831072437694i
0.686313288241361-0.576471853765931i
0.691133640684015-0.0186017288255107i
0.307956755836963+0.295986367951505i
-0.083254248942257+0.143312935061956i
-0.160531432458008-0.335008370569904i
0.135241487763747-0.751756599234789i
0.724396610518781-0.701844300591789i
1.16615420665638-0.192819512641549i
1.14144882956765+0.468638270615836i
0.61149832172189+0.999535343134831i
-0.142244297952943+1.01309704200789i
-0.602924456978793+0.519151269536615i
-0.628355350919391-0.0423042271916134i
-0.217977560427645-0.390448196834228i
0.193612800885308-0.280793501421123i
0.251670746262549+0.160806112950445i
-0.0640555040753728+0.552864347001088i
-0.683650111009685+0.570865637785852i
-1.10919397622553+0.103523828337861i
-1.10656789865348-0.649298691572817i
-0.631213651229963-1.15375831742625i
0.0712399456490571-1.14388338339202i
0.537153406027052-0.701960237206126i
0.574295504323323-0.0649598077290071i
0.137777788028536+0.296560729323392i
-0.372692192817569+0.2435868886826i
-0.530241461829765-0.179328740604733i
-0.284543344852525-0.57998027895102i
0.230838959038216-0.549011780320218i
0.614357637785971-0.0594805775452074i
0.524840454057749+0.586173360894738i
0.0101672778494995+1.00304318841003i
-0.674177858117901+0.983360692959302i
-1.1355635936376+0.478821586994809i
-1.12805224285944-0.16499515589585i
-0.70765144838512-0.524585540215877i
-0.196959542152046-0.431906195054911i
-0.00258836282092355-0.0604346499336522i
-0.150879907131134+0.300821563965945i
-0.572923575049192+0.2990241884326i
-0.931078409114267-0.133654404580049i
-0.780066855569166-0.682362530693747i
-0.224359872920174-1.02735788105797i
0.468900262940244-0.935404754809241i
0.946223685413667-0.453070069952555i
0.962309961824529+0.189308016010847i
0.572003260189397+0.597472438999999i
0.0754716741055034+0.582636501267476i
-0.181222374416982+0.290891020554187i
-0.0374998190438417-0.0165349533606147i
0.324493427568474-0.0829843159194671i
0.589126869353477+0.175942536530742i
0.542723300496626+0.665845701136808i
0.0589672754700152+0.964429713831049i
-0.557664636334096+0.825125633743224i
-0.957140008222964+0.348474844696103i
-0.952705789865983-0.288565575543817i
-0.494053135281601-0.711096156444162i
0.0534055171180438-0.707783707297503i
0.32116405349322-0.403857645877352i
0.270166787079298-0.0471215686165637i
-0.0839701783264049+0.0855381177662054i
-0.443199371103195-0.139026055823768i
-0.410919989511663-0.549082806586073i
-0.0304956035915365-0.874368685074773i
0.517612672463372-0.838201965528795i
0.912375078375341-0.418710080893592i
0.853124214963532+0.18449832675357i
0.439041477147165+0.685121847203516i
-0.147621574146291+0.754217363550342i
-0.589081539317408+0.450278119317303i
-0.636601713168203+0.00362287259803546i
-0.384550561324164-0.232934162537982i
-0.0518220835721967-0.132634093175756i
-0.0389130112126879+0.195017485244042i
-0.373445797553946+0.557241486539705i
-0.882111932287838+0.529951652017248i
-1.31097742065335+0.108097264375795i
-1.26603372525622-0.50419465105774i
-0.832403407842166-0.999390603292233i
-0.2569056994385-1.06296729593064i
0.158599126787905-0.765656728649228i
0.225772577068127-0.24747851108618i
-0.0491511250920953+0.0420310645432553i
-0.357876347590674-0.114967924839222i
-0.386175197141756-0.459869745399226i
-0.0898044663413362-0.79918493470033i
0.493378441845958-0.777613548927035i
0.890483489150667-0.308249504243173i
0.901965013395929+0.343449470902611i
0.57811380993279+0.814723522953387i
-0.0069065918465126+0.918372727927966i
-0.428000242631266+0.622432139083081i
-0.411213542550631+0.127226003707673i
-0.101448766361548-0.106806200101908i
0.250118181099476+0.0308459763060498i
0.378842319042227+0.477410465122242i
0.121388616492673+0.850166858701938i
-0.400236523750155+0.850241342433262i
-0.895947057302899+0.480172570612841i
-0.929545547924898-0.141986139227665i
-0.525909624849069-0.620522681996501i
0.0321508862750317-0.691562513663574i
0.449547437462522-0.347979267268719i
0.423978477915175+0.129310894880624i
0.0724152147111433+0.395227014749389i
-0.353721237440321+0.265352148547917i
-0.517210131205709-0.152227524505852i
-0.297618779164379-0.552710318936813i
0.155795795968974-0.678545001099319i
0.561519189376012-0.384495286674264i
0.584005773168362+0.160878662283411i
0.195555061705911+0.529057621424101i
-0.352388786670892+0.489765379653057i
-0.745432525414411+0.113379921803016i
-0.752985075108836-0.459238793711937i
-0.389080370955206-0.830757903891618i
0.0442283538645996-0.732969292857065i
0.307201781219017-0.365897072143216i
0.165549430871989+0.0349993866809682i
-0.235550595383379+0.126356017234761i
-0.575762740023562-0.18512263732918i
-0.599292057020576-0.601907740961034i
-0.153333358782368-0.907797208557446i
0.355215429062439-0.857684990058788i
0.734211374911506-0.400585072383634i
0.702676512626479+0.181567946331609i
0.207481409349156+0.537399658119566i
-0.281099954788396+0.539290651405498i
-0.546252795857067+0.205066917626551i
-0.463011853433839-0.158284426388488i
-0.122489367255994-0.238357716039402i
0.194167328815827-0.0490073541693697i
0.215667166505052+0.391944908602654i
-0.141535728093996+0.711348795705011i
-0.671359025561086+0.638418595946292i
-1.01903442625386+0.239784999609068i
-0.948367122435567-0.321640162832981i
-0.494450741331917-0.683987236705332i
0.0426695535839484-0.649667861654524i
0.371059609271603-0.300981729708077i
0.319214389250533+0.167170452750249i
-0.0251609604560231+0.374509041636636i
-0.338650228473149+0.215590239683214i
-0.401702340340109-0.116518131442697i
-0.101713125138346-0.4285173709401i
0.339180366646732-0.402559503595813i
0.633486813477327-0.0118330523861311i
0.588685504735104+0.473713397494709i
0.154559471003652+0.803331145980833i
-0.383046577779761+0.766276941053528i
-0.729771108190139+0.32405785562969i
-0.640657905878336-0.203053688649221i
-0.211923454662508-0.493115777953739i
0.138054629590571-0.419539382825111i
0.262200608013868-0.0666011135748226i
0.0924462847831973+0.244394931555108i
-0.319331860397853+0.256560923020596i
-0.578951837532527-0.0786075667970554i
-0.531649737506648-0.555621392572559i
-0.157442168658621-0.881940552751261i
0.360606190515158-0.851693494439823i
0.667642032762682-0.446796206291278i
0.60782736106982+0.0422570182856407i
0.207307852599852+0.33334584565362i
-0.1906165777778+0.258937424433894i
-0.34519262642392-0.108386245151327i
-0.189368338662554-0.422330897880991i
0.141030103211866-0.484757468370947i
0.400103562307952-0.178996058061133i
0.39287910692274+0.261846426454168i
0.0242192523698006+0.509211256747858i
-0.500607196508939+0.473301798245609i
-0.833947931881989+0.0778020119853026i
-0.737400700675753-0.377351100640602i
-0.364376110174204-0.650353282237079i
0.0395788242068446-0.565538758437297i
0.220419506833861-0.142818253513763i
0.0666021043477844+0.247861163829113i
-0.310597025208798+0.333044933039957i
-0.649463406119476+0.0511465030389585i
-0.627396187880075-0.348047307095726i
-0.284474675794022-0.664924440309492i
0.181617984461911-0.620588828134379i
0.532831221863847-0.195140043057811i
0.467968990178808+0.307947773368323i
0.0949816912141624+0.625135017665691i
-0.281478834698928+0.531294114441052i
-0.525124942418949+0.140725232155531i
-0.364715273676327-0.211720446822459i
0.0187908950169593-0.267919403864528i
0.33795691054515-0.00828244922784409i
0.431251973235809+0.436204448836124i
0.0720554684769403+0.773674810756818i
-0.434626250075649+0.727363340077561i
-0.753414252069379+0.40380702760235i
-0.754624864918584-0.072346418214263i
-0.443702517207626-0.437733677329473i
-0.0285483147507091-0.369993293522297i
0.190685262862262-0.056643341703525i
0.0559576009776068+0.23662794491172i
-0.291915686065318+0.296804247470128i
-0.586381132325736+0.0341337168764998i
-0.608907342108707-0.439680727120051i
-0.281336668616328-0.811802729583839i
0.203986864473563-0.81114595403251i
0.557477723160616-0.525976664177478i
0.617272019320545-0.133891750017237i
0.309314208980075+0.149554579726325i
-0.0238799741615562+0.0877924239366436i
-0.165039259354948-0.231765336471055i
-0.0706113309063805-0.469136639694323i
0.344482718895501-0.556178495887996i
0.672148281793222-0.325844688360388i
0.685555278943743+0.148972988822564i
0.43098768528133+0.457078251855273i
-0.0257410160770437+0.547809030409339i
-0.415839364837489+0.3006508478446i
-0.426069097424225-0.0800946957095782i
-0.161941181701834-0.295288279558787i
0.121201398000998-0.246353453425416i
0.275572947838108+0.130239331943275i
0.0546845572005478+0.460634067688657i
-0.37272768348745+0.581447603747008i
-0.74644266875816+0.417327003215381i
-0.882864018381096-0.0123354254007408i
-0.695816805109222-0.401539600670028i
-0.326370954464615-0.500850839520648i
-0.0209750248654725-0.267718862686603i
-0.0603866975081112+0.0499843879241171i
-0.342875219524039+0.270089305187887i
-0.630357591455791+0.199194425570382i
-0.84271990341759-0.203689768027928i
-0.704553145809357-0.613685997109686i
-0.263511108063354-0.782323986744402i
0.17185207487296-0.65794331552096i
0.391878622980149-0.283672508859758i
0.2398312775575+0.0782100305683638i
-0.00960201625185991+0.213836377758845i
-0.220074471820688+0.052446958460155i
-0.170206979269206-0.273119585064895i
0.133186763734052-0.431978640073657i
0.464321024444906-0.30560291590013i
0.682957959010386+0.0651521053821109i
0.543885624236257+0.523985471100634i
0.19479258255211+0.800117017768511i
-0.229877806740777+0.715623220635919i
-0.432062809461979+0.402396068227108i
-0.321388402137158+0.0558144885809528i
-0.117916044587175-0.0834913997371836i
0.0909286882891444+0.121260420623942i
0.0830906695602358+0.400399087458873i
-0.209087650052004+0.515518828453586i
-0.570447072674578+0.393008031127871i
-0.77435405102146+0.0197921920809098i
-0.723138239800871-0.439872527702862i
-0.350407055551515-0.707233094549515i
0.0653663622966645-0.642159891002886i
0.242683887372575-0.344164565128553i
0.216561625278373-0.0823426073423457i
-0.0210852776035699-0.0512949223958251i
-0.23424887704174-0.228133242261189i
-0.234052894844169-0.493909957594546i
0.0484448940025797-0.725150119342164i
0.45217462309778-0.61709113209095i
0.645986953846401-0.228054289985079i
0.588950911178649+0.173086122844827i
0.282373734410556+0.469256853703308i
-0.0936779613192548+0.459343475233199i
-0.354215826861409+0.201916917741672i
-0.330429730968899-0.0971496632851483i
-0.0975905191554843-0.162665786589068i
0.0645202100405171-0.0137087985143032i
0.0704021597203685+0.255078494806385i
-0.217397650712924+0.53152080356817i
-0.667934321563874+0.475703704757508i
-0.954489214421552+0.118576688399342i
-0.94482235146563-0.341427254398791i
-0.696258135632948-0.628836421567599i
-0.291326964398518-0.599289894148524i
0.0116395555802763-0.435143097717461i
-0.018547298352622-0.166919335535391i
-0.188693621303373-0.0117438341434326i
-0.383889267150906-0.188251180295169i
-0.36541789057503-0.459355775639591i
-0.0395430924783656-0.62184967225539i
0.320612334001409-0.553126773676404i
0.651519123904132-0.210164756996193i
0.710644732771357+0.225229429552302i
0.398231803892231+0.547705568324536i
-0.0238474237348996+0.619898926146584i
-0.281205384795777+0.45551276610756i
-0.277452294772856+0.188866479492227i
-0.128691826414719+0.0539246598784035i
0.0786333866105981+0.18165686284209i
0.0802694522886883+0.389999264457009i
-0.202156387824224+0.546923020438492i
-0.594543676377857+0.473833578510365i
-0.831855700166346+0.117867845743357i
-0.731401206470851-0.309434123001884i
-0.430804390476917-0.625487196143836i
0.0101093707035621-0.672315792582114i
0.322001665104882-0.476152012463425i
0.322241158157655-0.180901118055824i
0.141608986228767+0.00710962196261327i
-0.0578486767499664-0.104400265766153i
-0.0759032265582659-0.318702965765763i
0.118562994392636-0.478799003033778i
0.48455903256567-0.430382757735922i
0.695838510981093-0.0750639356059205i
0.552261935356214+0.349615195397275i
0.202339734915458+0.619257407301248i
-0.228297249981572+0.556387920586202i
-0.519542710078262+0.305045888285236i
-0.53424637426594-0.047249285259066i
-0.321535921147381-0.306893569070014i
-0.0669753857138289-0.288856939099343i
-0.00157861050949122-0.108152242211915i
-0.184481522257256+0.131196793374752i
-0.464861050224487+0.135496560024853i
-0.663591335906834-0.122762023113754i
-0.611766249245059-0.463147551565013i
-0.326705377315957-0.722075133527338i
0.0412140672559699-0.694787767880158i
0.296409541651806-0.385253673377716i
0.2948351627935-0.00890136583507653i
0.0404056112732373+0.188929694111757i
-0.280698048897853+0.177137504624671i
-0.38188640862179-0.038747349985566i
-0.286798832864648-0.302949934565835i
-0.0721794626364816-0.324244100863662i
0.133280586203334-0.142297982457071i
0.117246698459122+0.10279055588541i
-0.109953932233819+0.326189659338282i
-0.349912434393505+0.295994152151074i
-0.520683429618357+0.0021395474061454i
-0.469138996251362-0.302775249437335i
-0.158398983339946-0.477145566415463i
0.128927359066087-0.364586449402423i
0.316619725051716-0.0994645785680931i
0.289766120355487+0.183760737678319i
0.0497727073779198+0.318281822686667i
-0.132221983246315+0.194756553825629i
-0.136992083363509+0.0314145880075432i
0.0019331717546531-0.120541254865953i
0.261881836659802-0.0516637226943094i
0.397812277700383+0.219678673737826i
0.252303277300139+0.532246748234661i
-0.0273628328741799+0.696604498510077i
-0.35599441636028+0.574260796351632i
-0.604089277104155+0.312671744332384i
-0.604002084434219+0.0181380962909584i
-0.393185063075621-0.16553329547431i
-0.220071883793547-0.160363453480204i
-0.151099611680169-0.0201957717429616i
-0.324011869993287+0.0150753890826968i
-0.598084132332473-0.0921512872149257i
-0.674651084900168-0.352874051926731i
-0.597892894208916-0.738636152277756i
-0.208621361245463-0.970488279475788i
0.244883358301089-0.967876701530883i
0.516442201770777-0.721308592335141i
0.5944189596749-0.400942160968246i
0.443662519792248-0.244618326162831i
0.301996571744279-0.204596247220867i
0.265053808408494-0.250832109665075i
0.435032024685854-0.335184777564249i
0.687657281511289-0.149665223524137i
0.809862225567346+0.239451663984154i
0.697813748329149+0.615515811158356i
0.272682563164031+0.941976849285645i
-0.251969910741442+0.980466988790557i
-0.628997328189491+0.770434967706427i
-0.756692417975176+0.445360395923977i
-0.721651852820534+0.200637702876173i
-0.639949157625395+0.155310636785951i
-0.648787125264082+0.180012900685935i
-0.839575955209128+0.19621100089319i
-1.05270830876452-0.0136863594462712i
-1.1684331518036-0.396085005603164i
-0.998501630583482-0.809273980955894i
-0.549291220158126-1.13587108567007i
-0.0745823951474837-1.12940399082784i
0.327260764931772-0.921142473385236i
0.481103214496155-0.582936172711363i
0.442363894119034-0.267320071656504i
0.377728442731494-0.215036585243506i
0.398980863142907-0.232229205054998i
0.543191287566177-0.190020732075235i
0.72190780597698+0.0185194986573865i
0.808163857805219+0.358663876379193i
0.606156420245016+0.763876028699432i
0.220544289655864+1.06427786993043i
-0.222528479909902+1.02159142737092i
-0.598931680091707+0.769768760643412i
-0.71145438966781+0.365001380910536i
-0.592254970939237+0.0711632366418621i
-0.43580964414517-0.0137865327363252i
-0.356228652128163-0.0196287116926222i
-0.405276580466683+0.0662158322711251i
-0.535267163655937-0.060452200721422i
-0.557421584605185-0.374836102384483i
-0.391802836749788-0.626959250230902i
-0.0528860937657623-0.760021660073038i
0.292031542761434-0.690076098511404i
0.549429771684982-0.399649900079919i
0.572169515604225-0.0455538674553117i
0.355476583493914+0.175065319989098i
0.13614133006181+0.234113433103956i
-0.0221446382863444+0.136455857722239i
-0.0132436768307997+0.0101541268832699i
0.0526691260250973+0.000185491418273756i
0.0786774540568535+0.0725377016690726i
0.0116463163616567+0.199962817317566i
-0.226192424848262+0.267550091731921i
-0.459198436980344+0.148217391988541i
-0.606433633069243-0.141732850655705i
-0.510233040647396-0.425282425319185i
-0.240795755674693-0.612613540263073i
0.00567748067393967-0.615603542806553i
0.23122638926561-0.379419867277995i
0.235667227882674-0.172180671148509i
0.102581329631997-0.0772191989380333i
0.0437910108072911-0.0726735062052773i
0.00198563968759022-0.123518306087938i
0.0845691633138331-0.137519120429656i
0.246271094426241-0.0132976944422257i
0.235735957626912+0.228355199800836i
0.106642491609504+0.462254843741148i
-0.162805963085493+0.55740033420577i
-0.476098221414915+0.443509534402379i
-0.651738502016194+0.246974569426607i
-0.637043577439327-0.00141784107957795i
-0.436345491839407-0.20497988886802i
-0.290225951183729-0.249156618637338i
-0.207995836651777-0.128842192591343i
-0.226166154806131-0.0171900371685646i
-0.320085930289453-0.0499033103900544i
-0.337113294816058-0.218178200807634i
-0.241031022584003-0.401099364061976i
-0.000971143578044966-0.44682886052904i
0.234297345563319-0.344268235054067i
0.413204428291302-0.106925361654251i
0.422219389237036+0.145394431618019i
0.212829486265995+0.322371224467831i
-0.0264342189559708+0.306386902326509i
-0.135080182457724+0.18337408965581i
-0.0761054282224601+0.056310994251463i
0.0128759055555972+0.00314818058125156i
0.0889029408301974+0.124950861866725i
0.0814185813091682+0.245222106862645i
-0.10066885366028+0.283458662624617i
-0.335796556561121+0.21906289781715i
-0.412510881485605+0.020848360290002i
-0.336061962336483-0.227645416981796i
-0.150896819685852-0.361668898876764i
0.0238124514980389-0.301623345403551i
0.114112299082729-0.170487759072924i
0.0817450512389389-0.0498946618617878i
-0.114553759350689-0.00885113838727865i
-0.183415313632238-0.136128300636194i
-0.128449742997426-0.271406111392431i
0.0463397497329829-0.349293583590264i
0.244756672379202-0.301725264624587i
0.315790659023333-0.141256854838645i
0.306634106669314+0.050391378901943i
0.116103762492522+0.20890567279247i
-0.0630019074143698+0.165448355273884i
-0.11305430422384+0.1281906119425i
-0.062400321517989+0.0274282932310774i
0.0172380631329147-0.00667718178368271i
0.0279188179784331+0.174071157383628i
-0.100274637405826+0.282395767530108i
-0.346648794911562+0.37862123238726i
-0.517334849450097+0.305551217190663i
-0.668335464543488+0.0627215197862598i
-0.684377940028379-0.159979958775745i
-0.543498136998182-0.34491010314257i
-0.382991752631248-0.402314510349559i
-0.248451677286852-0.340068253322608i
-0.212971289664529-0.269298066186073i
-0.222813831717288-0.289859193343167i
-0.210424893644735-0.441278722305854i
-0.048345196944572-0.563942338274508i
0.168245438934656-0.550011321324756i
0.416202515846754-0.431010751228608i
0.608661104976024-0.151706398104447i
0.604721822314626+0.164762386617637i
0.454134579444541+0.43854611794953i
0.220499313284916+0.552529056251978i
0.0411782094914953+0.516463093059202i
-0.0674712599323843+0.466267192376348i
-0.0855496217825044+0.432916993811777i
-0.132855073807923+0.491616814429934i
-0.252927635202857+0.537521904765347i
-0.422548832168628+0.508864865517323i
-0.628845404103852+0.357534367950027i
-0.70578869309681+0.0905944788298337i
-0.678086126549633-0.19167278045996i
-0.556295785986682-0.413756646057481i
-0.317796995437796-0.507665399714226i
-0.0648458220366739-0.473724351958334i
0.0366371464040412-0.391143336540773i
0.0346728891399836-0.337521990510425i
0.0501148250995455-0.320522502191061i
0.0939169158610004-0.335925037359671i
0.192958412902821-0.344578524750411i
0.303110961453945-0.213200551149775i
0.369303825380557-0.0104227743877607i
0.306445735736481+0.143819356235901i
0.147533671067666+0.280369383151649i
-0.0578298859514051+0.25221606051867i
-0.243940157991601+0.121917695063573i
-0.277946855302378-0.00191471633753532i
-0.187351514389008-0.10563056675267i
-0.115517492561299-0.129238745655173i
-0.0550138385903004-0.0620853403077754i
-0.0731593165191384-0.0349097585904463i
-0.188398232895891-0.0621195891562017i
-0.199880616952273-0.103008113736528i
-0.142976706995635-0.196626370888441i
0.00228837539142834-0.180256199666501i
0.132624695411272-0.105376592831193i
0.158009788500911+0.068739331795113i
0.0712107060395084+0.247411395276369i
-0.116662160515985+0.319144116300735i
-0.299731962997078+0.320572399287586i
-0.462306425426879+0.190532570990417i
-0.468959177060886+0.023819385012265i
-0.428333560823439-0.123190421796925i
-0.340966146427427-0.147499831839573i
-0.330187934839378-0.124190523485663i
-0.406160238365929-0.10185382868533i
-0.397248014532888-0.166732733456788i
-0.383077885647363-0.367509874512434i
-0.240414901104991-0.458428822758875i
-0.0196283080140881-0.471804346391263i
0.204598223352008-0.389071319162099i
0.326304417643707-0.22643279280531i
0.323259429126197-0.0204711740140667i
0.264317538914681+0.142801145148102i
0.149606089685228+0.185030392178002i
0.0984037593509747+0.178531768070443i
0.102289995394148+0.134264962302796i
0.0942709155611296+0.245830373769836i
0.033971701352413+0.316519350200868i
-0.0807075838356728+0.335012831612841i
-0.212384313733072+0.382206072578591i
-0.362680302925906+0.252849309130855i
-0.431962300357233+0.0901371434871266i
-0.375300764730116-0.0998231142499089i
-0.285451916312068-0.232638270066526i
-0.149745563790489-0.199445117302187i
-0.0778077343174925-0.19787996511441i
-0.110423676015473-0.159563776069765i
-0.118817544520063-0.122213575186665i
-0.0930953109754333-0.209327384081454i
-0.0446863961345088-0.24321517271325i
0.0303787022498988-0.234466846256372i
0.101590293981479-0.22156153246362i
0.0630058157326689-0.0638330484952636i
0.0188228612030106+0.0900077201192902i
-0.0489404545176022+0.041012614648654i
-0.173060953167037-0.0448800110233595i
-0.190933871637216-0.152560431215698i
-0.159935652166056-0.230970558644958i
-0.0529329398490536-0.236485667927132i
-0.00803924656777659-0.189118564336601i
-0.0110363781065903-0.0748606220252726i
-0.0272111530439479-0.0569147129605878i
-0.131649528830766-0.0630287476393821i
-0.109941604997841-0.105892890345988i
-0.0830265016127301-0.151341344723309i
-0.0206146610083966-0.0778600667130301i
0.0328592343863412-0.0209510125814751i
-0.00638069575715002+0.0823970249948786i
-0.0767551042360472+0.195925844456634i
-0.221310975854083+0.166895367780997i
-0.306073838359814+0.0935625021724511i
-0.364347786274497-0.00352104808431678i
-0.346841605070519-0.0930691179989022i
-0.282648685466739-0.133322180850543i
-0.202417236924133-0.142840842227032i
-0.150260522773092-0.114070801890862i
-0.178513310806992-0.121798174596336i
-0.176837150661268-0.170188251351469i
-0.132773811276016-0.180687084892412i
-0.0502143053921358-0.195408749495965i
0.0578833698225094-0.159807376711283i
0.133787400702493-0.0315632724092335i
0.0928111110744633+0.0398372143546109i
0.0283662322469464+0.0961531741640189i
-0.0583996627196163+0.134200798618922i
-0.128655851268493+0.101847431835626i
-0.126706156809489+0.0617473378695642i
-0.117093346414968+0.0341139168760397i
-0.112542438354092+0.0193409812570146i
-0.152620804236433+0.0310323812307212i
-0.1787470501624-0.00505835953770587i
-0.214030809821334-0.0935184556954139i
-0.201786222292393-0.136187109331438i
-0.14216248938346-0.218729447124051i
-0.0848314271201364-0.24403576798683i
0.0466898200287784-0.200773179913328i
0.10979483426321-0.178698636512795i
0.118288372823786-0.089972757780395i
0.0751776261910286-0.0269721579269357i
-0.000292829154525836-0.0164964075323296i
-0.00936172056332588+0.0117378095595449i
-0.0115225695378902+0.00303008887677162i
-0.00882126064889181-0.0350039163477457i
-0.0391494101436296+0.00823877348369171i
-0.0993099698046422+0.027109571946542i
-0.171485404483411-0.0285823451176069i
-0.223952217512041-0.0874252263643835i
-0.21740066946361-0.142924714444028i
-0.180672747653152-0.18206630526146i
-0.119710818073233-0.227757613996632i
-0.0350204732721896-0.237422146401109i
-0.0299357138259957-0.209453150369896i
-0.0205821798717902-0.153347257694009i
0.0165057317993639-0.0884577822024257i
-0.0312473348738605-0.0497824923551486i
-0.0879753572058693-0.0570476813636728i
-0.0878775708401872-0.0629840478731748i
-0.0722147113688403-0.0487740432591778i
-0.108449671745456-0.0495794011666928i
-0.156010897565583+0.00227126948503443i
-0.196631578968755+0.0125700289285788i
-0.183296559272336-0.0558106989186274i
-0.190791849963339-0.0629752864234698i
-0.223696515389353-0.133702660999112i
-0.178154963797594-0.194392776813093i
-0.105796224150705-0.182329450720895i
-0.0638080856192653-0.193186822053708i
-0.0160907951298291-0.159259189057228i
0.0519993376665193-0.145057411888989i
0.107075294817459-0.0988729300741011i
0.127610644890625-0.0293769486252358i
0.114722135763048+0.0351452599684393i
0.0861855517300857+0.103549102580705i
0.0271552786299216+0.155407759214589i
-0.0218775747177771+0.177947748891251i
-0.0939558599834204+0.1549019932898i
-0.138512043606474+0.139788112306934i
-0.206035615949979+0.0753385346214782i
-0.248306721542622+0.0383764028855437i
-0.218659678939195-0.0183191021532172i
-0.237985234220382-0.133537957373356i
-0.199326465108723-0.179371938389901i
-0.116332732052436-0.232303314979419i
-0.0269894435186189-0.262002912752733i
0.007615930044552-0.271814793537865i
0.0249552404718153-0.26767965871084i
0.111338291183703-0.236420359246618i
0.142828179360484-0.161338790975681i
0.167251896475086-0.0844231661360312i
0.215152140156804-0.0481735629947151i
0.212994544330524-0.013921688968088i
0.143156090420015+0.0276707653164083i
0.0324729759895486+0.100849698124505i
-0.0406230920806915+0.123940137940198i
-0.113138894419492+0.135397572114856i
-0.168457766461816+0.0785340818978425i
-0.214140526070881+0.00181652582838496i
-0.237661468634819-0.0340189425041184i
-0.226807906139758-0.119931449028105i
-0.229046801487802-0.177553381907038i
-0.193208961128745-0.219721230160097i
-0.165368308084614-0.230341011207388i
-0.0746057818298865-0.236287234402987i
-0.00114781558468217-0.27402068247239i
0.01528378350291-0.239651820021691i
0.0716938476929447-0.167618550441842i
0.0655866587613469-0.0890422895440481i
0.0819076707326947+0.0241744908824196i
0.0721044634983458+0.0693749022501228i
-0.011403477829307+0.0776432724582408i
-0.0679567138718472+0.0794001174057365i
-0.0958832484533087+0.0245906451990592i
-0.0956156303273144+0.0309690138031499i
-0.108703263330345+0.0311544233856824i
-0.138539234427213+0.0168565425698543i
-0.156651650984791-0.00430536615749504i
-0.183693051574801-0.0524793075167268i
-0.157882700523426-0.103562850639035i
-0.131122209562129-0.170093140384368i
-0.0946340006024258-0.167765533737126i
0.0294445366237286-0.167659616543198i
0.0832576581172987-0.0995313775042605i
0.104295228744618-0.0309703045196912i
0.116284074030963+0.00650127730262903i
0.0712148127488682+0.057324596392776i
0.00892496730451895+0.0700880675329552i
-0.0108950068955843+0.0984317854363674i
0.00315454520317942+0.130050053552846i
0.00707161174825369+0.175105924134363i
-0.042714398778886+0.15385854670546i
-0.165208462472269+0.126204580307168i
-0.227402330509278+0.0869114463445026i
-0.22332668818557-0.0161739815015286i
-0.211528356293941-0.112018525370372i
-0.157647674705639-0.145143617991248i
-0.0615572531418705-0.128287403825872i
-0.0491377834328035-0.14426747685981i
-0.0504041559137346-0.167439056431684i
-0.0356842301126341-0.186394943242501i
-0.0449561974469844-0.19068629384157i
0.0192768964327077-0.183155273867425i
0.0957789439936268-0.207133881930812i
0.144092412914154-0.171621133824381i
0.173160469546317-0.0516935453267464i
0.169458270895274+0.0049523094150064i
0.0831574864269413-0.00276042770296259i
-0.00168554727220397+0.0271818728968112i
0.0126628095178991+0.039812677770374i
0.00990507325092529-0.00569084520913777i
0.0200482325790553+0.00166206182922252i
0.0410614540131161+0.0771136228146055i
-0.0346266020900685+0.136190256681924i
-0.124963339548559+0.140331353223304i
-0.228117253389501+0.101966622169734i
-0.267868485807742+0.0463501530209265i
-0.219900401658867-0.0265607463745474i
-0.175539140723899-0.096073930830966i
-0.150816205695553-0.0873616789751856i
-0.171863234887339-0.0565843815209856i
-0.156926085435479-0.0493270313277801i
-0.168934455661275-0.0459226525599082i
-0.194910475406837-0.115374273039887i
-0.148218584998529-0.165341571824309i
-0.0619479449020301-0.196456957216423i
-0.01788329908648-0.21640531230015i
-0.00142592446469499-0.131950273906846i
0.0658063016881769-0.0295651034634423i
0.0268406432131925+0.0384428338226238i
-0.0176498409240339+0.0134258777859258i
0.0213491759180886-0.0230083507728127i
0.0168243729523604-0.0119773085571702i
0.0534920704997151-0.000286642058598429i
0.0520897968433105+0.0281617954451525i
0.00593442316135501+0.0938238225520298i
-0.0229300190585688+0.16223924265446i
-0.0970741305694224+0.113365020209413i
-0.14660081065073+0.0628665772572746i
-0.147058981758534-0.0186151043285098i
-0.0876949263911484-0.108128234051964i
-0.00398656043537633-0.0833421194134277i
0.0301300989687613-0.0245655436963859i
-0.018077255223187+0.0628923695559928i
-0.0838527608781807+0.0709061889958085i
-0.124384466100755-0.00658640970358176i
-0.128327291445796-0.0700570313361307i
-0.060463162872976-0.0634347124185235i
0.0244199312198848-0.0243578181340186i
0.0737250599385563+0.0456516254574458i
-0.00959696618469041+0.145057696881418i
-0.124657495877888+0.124680025483465i
-0.218015969865739+0.047148623296359i
-0.286432753723-0.0444301249704887i
-0.220885195122157-0.171351745495623i
-0.144552207655924-0.209363421155925i
-0.064735686598094-0.166768115068589i
-0.0280660411155793-0.105411770061498i
-0.081986699090861-0.0862048588235315i
-0.130601504244786-0.169215741224045i
-0.122414506639239-0.246720715886059i
-0.0380830622636248-0.27151659147547i
0.0698516388168846-0.264378521245673i
0.192569669503768-0.205090156335693i
0.26913129202032-0.0619929140955901i
0.207415088627288+0.0857527957106323i
0.0902207046880144+0.151365880048208i
0.00628248340890671+0.152143787328539i
-0.062467787424724+0.119167319255123i
-0.0533084836348486+0.119808692989635i
-0.0354460063402534+0.134929411964346i
-0.0422177755556446+0.205328617139174i
-0.130531817225711+0.266985423021527i
-0.287103859175653+0.272722988740607i
-0.379462230354431+0.199954874137484i
-0.452731564303879+0.00803892725065055i
-0.42792703076604-0.100395638854409i
-0.314146217811787-0.138116819363075i
-0.217265207921717-0.181508189436536i
-0.178034700046144-0.153124093214373i
-0.201810049989912-0.136752734638924i
-0.198877262687896-0.185502142646769i
-0.172789221268831-0.231033503829117i
-0.117477603935407-0.310216450795301i
0.0524963121939577-0.35160911228757i
0.209124542657532-0.288796957607325i
0.267864932278211-0.11885741136955i
0.237119173070524+0.0459729704617896i
0.108167170960756+0.0708958465568025i
0.0385298860816249+0.106973507479636i
0.0278480108030301+0.0905161373040132i
0.0579086007682966+0.032461965396962i
0.157969892954007+0.0961488540148039i
0.142118785492835+0.169948207530651i
0.0416551255078669+0.222622377924354i
-0.105360261733235+0.311111635252103i
-0.258074986013034+0.301142727990174i
-0.312461154083543+0.127881159931454i
-0.331023720430737-0.0274507546962285i
-0.232438637578742-0.144108568655194i
-0.0983605747543986-0.136070427431428i
-0.102239622435662-0.0162287536557468i
-0.133836325947269-0.00510867972172811i
-0.202192196836773-0.034097866186429i
-0.292757717672734-0.102591167512484i
-0.271250765203692-0.203075148049102i
-0.163654936740142-0.270044338827533i
-0.0095425119620649-0.254859636412724i
0.0779821468428832-0.132826003442995i
0.0778061783839099-0.0337304968828545i
-0.0303938528724862+0.0381691176910654i
-0.149942601425344+0.000726666896214903i
-0.174094911548451-0.143946132078508i
-0.151070528207103-0.225961171128646i
-0.00777829595201962-0.208122037322543i
0.115030285216253-0.121163644401158i
0.0804071173249467-0.00204540981537051i
-0.0326190151146383+0.0789807902355161i
-0.147461890861261+0.0579788805812674i
-0.201569249897092-0.0416372429034664i
-0.152782754429378-0.182982169969029i
-0.0401513839535246-0.187202003209356i
0.0924451745557503-0.109853856108914i
0.108044069465448-0.0175847197714284i
0.0214726506224932+0.133364332445931i
-0.100305977472704+0.18234386406838i
-0.250599796947641+0.0913861780077667i
-0.242014656182426-0.0211289186496694i
-0.154117417661468-0.0813337160727361i
-0.058673734046174-0.103875579780439i
0.00378077043625371+0.0213556486346459i
-0.0945448982563345+0.185556829578519i
-0.221763746452282+0.153888848337094i
-0.338289904351216+0.0385434160070792i
-0.400746309116122-0.0981842765151764i
-0.25562752522325-0.260577991825433i
-0.0856692613952303-0.315212843980162i
0.0236044307366057-0.231931613008203i
0.0777930401755782-0.0938571311570605i
-0.00490717741995857-0.0136623644736042i
-0.102285354165265-0.0358763562855511i
-0.199179840063685-0.15741997032393i
-0.122475370247891-0.255161520219254i
0.076815982839241-0.264060212698294i
0.214822665556965-0.171259780826785i
0.259105666247655+0.0425954685166495i
0.109362591129482+0.193760795700914i
-0.0629584597275495+0.236286128797044i
-0.209702739006997+0.158707818559342i
-0.279902548027458-0.0245606888333049i
-0.181530188154261-0.140944270119939i
-0.0752378210021574-0.140741260449362i
-0.0127958052663899-0.0598653598117154i
-0.026380474052978+0.0568466334949477i
-0.192152317067431+0.0621792543355992i
-0.30782077173543-0.0819565504409629i
-0.294904409609929-0.191632800760322i
-0.19149952228817-0.294154324670206i
-0.0308825272013981-0.324961987667646i
0.116523901688219-0.217517656286805i
0.162675434697942-0.113434621575586i
0.0580976589498581+0.031300009664903i
-0.0677741270373502+0.0820008169421319i
-0.167226247501404-0.0268343030988046i
-0.151602743208318-0.146945448333861i
-0.019529452559439-0.193602601498641i
0.0661348437743162-0.14565990859329i
0.110675150695332+0.00833919811155679i
0.0313822840300673+0.129151832207452i
-0.186127193678901+0.138449136018703i
-0.290796589403796+0.0833122523847292i
-0.330356112777551-0.11773229491911i
-0.208890817421354-0.245582993273775i
-0.0166939176438984-0.205265334696072i
0.0494674619049646-0.124226190181348i
0.0396596536133112+0.0331404881550626i
-0.111195991474038+0.10763958867397i
-0.206446923685795+0.0375429739145266i
-0.296010177377727-0.0747551635962629i
-0.215576320861329-0.241217333713919i
-0.0168580877173418-0.28138433554455i
0.0957961555241626-0.201061337770564i
0.148569738485469-0.0547854986559012i
-0.0251922135175427+0.0826922733207561i
-0.152788230382519+0.0816965056287023i
-0.225576906442115+0.0152370899989092i
-0.213758425894675-0.210743726235515i
-0.0580819198688916-0.356860252402832i
0.109520474264742-0.28425076330254i
0.225026543088335-0.127962026692651i
0.149378453582266+0.0902715314188361i
0.0063394703275022+0.191945260826543i
-0.137582343705149+0.0885887646015191i
-0.147091802224024-0.0458786437388849i
-0.0470765315203772-0.15101488006113i
0.0507736912290246-0.182685565872045i
0.17217605143312-0.017409049300482i
0.0936118968706485+0.159449953067537i
-0.104437244697591+0.276877063359076i
-0.290281905503516+0.200892423623172i
-0.401343519156393-0.0290988798428716i
-0.338355461538454-0.216974700654886i
-0.175066220179616-0.339084899715938i
-0.00421580309026929-0.313853310293918i
0.0419363970326211-0.182860840947652i
-0.0319593166308351-0.0449129041024766i
-0.176299257247611-0.0747820661751212i
-0.227700499564943-0.221972176785989i
-0.147988571057994-0.378449471989994i
0.0516997705511529-0.478898306924588i
0.285783946546733-0.369769115523384i
0.360141819851159-0.122239714962969i
0.327601286899846+0.111125071572929i
0.136188073891416+0.209739513383082i
-0.0756558825758781+0.149083837999336i
-0.144568402859912+0.0130801842523021i
-0.0945733124414464-0.12072676638041i
0.0309597703741564-0.0969412514165308i
0.115483068686719+0.0568449335702158i
0.0930966968758196+0.201525642560723i
-0.105766471986658+0.278280126936158i
-0.32040181908819+0.193700380094037i
-0.409434801193325-0.0256475016530806i
-0.367183832841873-0.215799142772485i
-0.151803128259061-0.302078858795365i
0.0284991386682912-0.253572559808947i
0.0796124300701305-0.0690703567539991i
-0.00865970135975641+0.0542947418414117i
-0.167255445590485+0.0684211196109061i
-0.271480215661058-0.0318462369174004i
-0.281142960512811-0.238998297239847i
-0.0986415634782343-0.368037900187672i
0.126243573723941-0.309113482514426i
0.194097203144226-0.141113780378512i
0.101156730674022+0.019352710275673i
-0.00903186058354347+0.146723947209649i
-0.15781840067944+0.0183054765100827i
-0.237614838187265-0.187135701565225i
-0.0735852096919218-0.284995089012291i
0.111555456388416-0.31296417135938i
0.231086931485323-0.147606609217659i
0.293895640009902+0.00527030588733863i
0.169874007538098+0.12087090795191i
-0.0513144309821462+0.17820677344114i
-0.186290590651429+0.0738102071210203i
-0.181983285818689-0.0755351081957926i
-0.0553533040707892-0.168562801513878i
0.0990984457125799-0.0970121682867728i
0.12158637858401+0.0541519304898585i
-0.00136179749788287+0.169821237832754i
-0.160190438402114+0.179631446561844i
-0.350719246118306+0.073998836012513i
-0.362883658561992-0.124190468263619i
-0.212225431075284-0.33616852559767i
-0.0113230180683915-0.337855100052776i
0.169858285879815-0.236544217916973i
0.118470958749386-0.0625048724681043i
0.0328616376141458+0.0962248661471582i
-0.114908538925937+0.0419286315998935i
-0.245429428588777-0.120218244498265i
-0.101735911879043-0.271965450086106i
0.0709942735287965-0.315538864605021i
0.231021065748477-0.17300428139403i
0.29845335368113+0.0733023875214462i
0.12766761802735+0.261793691470711i
-0.104219191233668+0.294189634482893i
-0.304037587208481+0.136098469680187i
-0.322596411660059-0.0922878140307441i
-0.154093231702974-0.243283008380065i
0.00920673571741202-0.210898475318396i
0.132346509453914-0.0709673683124684i
0.0883555573397723+0.120627405270125i
-0.123909505264797+0.219595091460246i
-0.294438531225512+0.0450246975210212i
-0.307232589730449-0.184819550153964i
-0.200728337472689-0.347343460563936i
0.0174679879409617-0.388806086992955i
0.24632744954442-0.219582170585005i
0.253840663144771+0.00997906218607101i
0.0696153511129012+0.147186672233244i
-0.14865198081934+0.154747497535319i
-0.244355061148069-0.034453048447635i
-0.207927460752729-0.267172750748663i
-0.027550430817363-0.31922836094939i
0.179809848996878-0.215143651816975i
0.233929742068424+0.0152800306025389i
0.157753659475904+0.15042676057923i
-0.0805335455186622+0.17129764753139i
-0.258540884958756+0.0468075959606079i
-0.233587368425879-0.203858976011391i
-0.0451772596771556-0.308879500633065i
0.208938646550763-0.291822244082539i
0.301814994285996-0.0338723830418913i
0.230660063643499+0.233510161084287i
0.0028924601381172+0.316302986465679i
-0.212626691902075+0.24444545228227i
-0.245293385094763+0.029916257238881i
-0.170204652837105-0.141871062630304i
-0.0253778847514161-0.171158774830679i
0.0994732128967553+0.00232656375001213i
0.0821619934548107+0.167289572747265i
-0.159453159555922+0.238332806100217i
-0.434780189530052+0.132904968181901i
-0.497197747825735-0.122788788435892i
-0.378216168926107-0.352394788538544i
-0.149444127425913-0.478702657148124i
0.136821165323087-0.414121999208402i
0.280299842205468-0.223415638562625i
0.180049457954586-0.0220922431378178i
0.00911874632447284+0.00392596299963023i
-0.110522503565558-0.106126114042691i
-0.0457144461165376-0.229561405342281i
0.152384254331014-0.307895436348066i
0.339241534994281-0.210214707934899i
0.45792595620555+0.0243206574789241i
0.341286760603522+0.283427599447149i
0.0722726467309817+0.455271892141749i
-0.168125245840992+0.394087610381759i
-0.307481953371097+0.168909867265291i
-0.267213953126276-0.032786896548994i
-0.105603554035727-0.0795640995204325i
0.00989368662991119-0.0422271555394892i
-0.0117480820623846+0.0803467251836214i
-0.179546682736257+0.246218101997517i
-0.389271916795632+0.189037975765203i
-0.481027067369437-0.0340851883933554i
-0.401288168765434-0.270818911290941i
-0.202158040869472-0.437819250885752i
0.0247748379997912-0.417893875235036i
0.178442415099288-0.222264271930952i
0.138355268452641-0.0501431541454529i
-0.0138173334340053+0.0558225406330484i
-0.133736557163836-0.00447314323525083i
-0.170389167772642-0.206645025629073i
-0.0208755564383466-0.341566136301869i
0.168325052343582-0.347326221139266i
0.291494401223093-0.176609164098424i
0.318780958317506+0.0470730472543073i
0.141939518920428+0.220269837037513i
-0.0572321276658637+0.180673273621931i
-0.122906330089466-0.002571527353667i
-0.0725972903697309-0.140027337335231i
0.104157665834783-0.189293813249382i
0.283023319455414-0.0742885078766003i
0.316790643137358+0.180259108940594i
0.158335586991716+0.428281868239119i
-0.127685112406084+0.42303110501836i
-0.314782201388376+0.235748514161846i
-0.364058422207125+0.0285368320000859i
-0.232942511627257-0.161537958049582i
-0.0220600398789478-0.125187879324556i
0.0605566713333638+0.0650570438036555i
-0.054096059884475+0.235135652851869i
-0.286524511229006+0.309391410349602i
-0.511304420614844+0.145563553938192i
-0.602423478217387-0.147389967168367i
-0.399753247914356-0.44985843191048i
-0.154529004775199-0.526154707899995i
0.0787679441605601-0.369864763689012i
0.189056416280548-0.211891027222137i
0.010667618519538-0.0604672976119608i
-0.175806301546686-0.0453757441084819i
-0.236271817872197-0.272074121478407i
-0.112303769002335-0.519706881484657i
0.163529706756211-0.521140312181462i
0.411391431692991-0.352263533840941i
0.498673287150757-0.07649225853989i
0.370685335029323+0.206521357193271i
0.127686919917286+0.304049924160158i
-0.0795316076949355+0.172073193074369i
-0.116731516141598-0.062167331188538i
0.0477727336586261-0.156399216842058i
0.224201172099156-0.0389236243896471i
0.305418228446808+0.169211759473294i
0.233902696034902+0.405734037311888i
-0.078571322808251+0.51611048682065i
-0.392895704354099+0.341737585275162i
-0.459712188320697+0.0912988783365301i
-0.333313693603798-0.123579500749295i
-0.135914442888-0.174057412486945i
-0.00594221000933432-0.0689614549791238i
-0.02835240344888+0.0860414058172351i
-0.227021407236509+0.233233651403086i
-0.451714423118395+0.0993300618379557i
-0.555853846289247-0.144445242421042i
-0.427072339127393-0.379003342976729i
-0.14680437653044-0.528851609147307i
0.114990772158901-0.415934669534187i
0.209225523326548-0.202149656035792i
0.0698391361823959-0.00868306845694933i
-0.0814725158435938+0.0199107265504902i
-0.208808953404196-0.137037304132199i
-0.177194863178173-0.329774239045831i
0.0343497677303171-0.447939899168203i
0.311931588585531-0.344803245075584i
0.44936999447259-0.0769061647901204i
0.335224109644394+0.160109623268162i
0.10811716214282+0.31627525184408i
-0.158218302388124+0.317042765357981i
-0.244364434723432+0.122094165998933i
-0.1870588788663-0.138083851066872i
-0.0316546283431322-0.20503212130187i
0.137183218772479-0.0607511175122199i
0.115622883635621+0.1399709524811i
-0.0821629942112069+0.309596639035079i
-0.332594414838808+0.261207383695849i
-0.423656358001036+0.0376121594771382i
-0.369541713070167-0.207995201568718i
-0.175803201464516-0.369559710054878i
0.122486016884918-0.310516831692365i
0.232291224929563-0.122017099484846i
0.119257348045645+0.113754799233397i
-0.071170803278335+0.21513955688444i
-0.248035507990872+0.058052373311556i
-0.291231520148265-0.107195000544641i
-0.173567019634694-0.304512594868538i
0.0236629167639378-0.319908673600869i
0.164871881629258-0.0961469739899201i
0.141526555509366+0.0872048148663378i
-0.0573172163853967+0.244404111071447i
-0.327278375598184+0.167299606734744i
-0.429073368607381-0.121477752346744i
-0.292449453040553-0.398988752727978i
-0.0628915219183315-0.485210329165687i
0.175951357049299-0.39802062824552i
0.288313764412159-0.185136803755698i
0.201600289480319+0.0707662220662708i
0.0112365505000052+0.118561935141396i
-0.129379460328898-0.0187657581007889i
-0.0955941420815053-0.226482411587425i
0.104426394919606-0.296012350522611i
0.367925997246056-0.159111818992747i
0.438546691564344+0.151419461249575i
0.250374346180143+0.435179386292413i
-0.0462068722489739+0.511487007022507i
-0.342301414322364+0.432229479880748i
-0.493617482267483+0.147945315711814i
-0.40883152693354-0.0995039466206341i
-0.219855132231311-0.162696304636842i
-0.0901729601293485-0.115720792982367i
-0.0995225980973588+0.075877792096018i
-0.297258507714024+0.173027491944599i
-0.558749478973106+0.0166021369613685i
-0.675940478659019-0.257686887392441i
-0.474212780843247-0.56980365216447i
-0.134908602182939-0.732528380517033i
0.168750453984661-0.593935627340665i
0.363744556080214-0.326105121989862i
0.270150616791379-0.119993771781116i
0.0446126450230748+0.0155926423959973i
-0.060865771101326-0.0699120630645723i
-0.0343269092285497-0.255607485738674i
0.137237507915943-0.324009360925813i
0.38758392056486-0.246340774772294i
0.488014179420668+0.0321751311863261i
0.361106331179288+0.312352181846165i
0.040185594366458+0.435223471094292i
-0.243149614594615+0.317758844348299i
-0.317058089388176+0.0455090439654831i
-0.235827679220416-0.175584995829638i
-0.0104138966602788-0.203486949304875i
0.225103101217826-0.0941752360767008i
0.230542620138201+0.137503244684268i
-0.000824875793662006+0.316615237818883i
-0.282731106878742+0.24791215285938i
-0.40689237237335+0.0492514699755492i
-0.322479690036554-0.183249817473271i
-0.0926895514611113-0.304074856791636i
0.146967922160057-0.234329814552789i
0.20018872961221+0.06210493326325i
0.029117807822984+0.30012923515144i
-0.227378786284211+0.292396070749643i
-0.42368689439914+0.110063757935454i
-0.476773100780687-0.174058314440883i
-0.312561987111372-0.370998820620105i
-0.0599340082136953-0.401001490570659i
0.0884880970977411-0.256323509062801i
0.0463694366773875-0.054587408888374i
-0.13758131080147+0.04374466847921i
-0.317570194425032-0.0692188420830551i
-0.340362868173351-0.344397867498131i
-0.179062580112164-0.523334192396387i
0.112367436561476-0.592404055611754i
0.409367900426061-0.453183846401935i
0.50002408780501-0.108532494119312i
0.331090618240395+0.125910253155919i
0.0534740813267274+0.205030402806001i
-0.129632040140144+0.0760277403782983i
-0.104435755806823-0.144575600604842i
0.0840346966358616-0.249493393424424i
0.274434182349017-0.163886888172046i
0.354114121974265+0.0933114861493362i
0.194178568392678+0.331864240336943i
-0.144847986641706+0.409805402370222i
-0.391401571371458+0.280766919275566i
-0.389339879957771+0.0181725137097054i
-0.273355964513891-0.239045750290977i
-0.0688386345891545-0.303558325297717i
0.137789747440392-0.119490378158708i
0.110684517874199+0.115670221249817i
-0.0810369417751069+0.213123974683254i
-0.311388037149626+0.134746507502136i
-0.397224923952739-0.0706467721153031i
-0.274348117651152-0.311956814496222i
-0.0498936180015765-0.414708926922524i
0.176322910649504-0.286716018424526i
0.25742937099225-0.0360328909732834i
0.0843091984673808+0.168123088850972i
-0.164940157436705+0.18952208854248i
-0.313587199256578+0.0124149326006892i
-0.294053615835898-0.231143851631634i
-0.0932672925659431-0.391652310354144i
0.165926946746974-0.343175724556746i
0.291228684052787-0.11908674935448i
0.184556941756227+0.138010274609102i
-0.0128787610168465+0.247456795968494i
-0.220280592930718+0.104718460098634i
-0.307795541302326-0.162323191499036i
-0.181942353596004-0.369772911084942i
0.0803490845508244-0.367603675233156i
0.288688247202738-0.184244508133829i
0.260904434812928+0.0927341646137523i
0.0483050489580013+0.227376830215133i
-0.176093509729724+0.145067380532564i
-0.296859766811188-0.0436126873626763i
-0.233151179438195-0.295313821758196i
0.00580486356936479-0.403713165342584i
0.233739429282308-0.294768564230567i
0.321014968094231+0.000126237462038742i
0.168871903006908+0.204188294975986i
-0.0938077363042908+0.211232070684658i
-0.277489105609447+0.0741897523971047i
-0.316269667032409-0.177587651593056i
-0.114834939254839-0.310595466630217i
0.126069591984764-0.307029895117039i
0.226532562858718-0.111850346855159i
0.175618460421752+0.109694849785881i
-0.0731720235539811+0.236912472298859i
-0.317935713240822+0.124438274394891i
-0.383007014263801-0.222703191106269i
-0.253722741039048-0.386415317061021i
0.0289490239626143-0.435549229295431i
0.251580917177698-0.325216800652022i
0.288343335212176-0.0409478722015366i
0.141686103989346+0.142417447019133i
-0.0669003276171348+0.109174842604437i
-0.227482126391079-0.0608579823009148i
-0.160114847807766-0.206204530848554i
0.087726178069391-0.284646866382363i
0.299576886220275-0.19982829093061i
0.385601257397966+0.0849153603298943i
0.206303508753084+0.362273087933292i
-0.0955162289215118+0.431826817935526i
-0.349876820709472+0.290454789687675i
-0.436811596318666+0.037982561409461i
-0.301151662852924-0.19291225627658i
-0.0682680097565079-0.245161260756648i
0.0607490334768098-0.0863159706924491i
-0.0133043798180415+0.133538709661238i
-0.227741656810509+0.178370230318272i
-0.441065180594319+0.0506747030858118i
-0.522885861138851-0.188323220296424i
-0.373564327434959-0.498262186040877i
0.00210595435805305-0.571081413965673i
0.298543792992778-0.399919288738775i
0.334937854574607-0.158807138264234i
0.208815455492673+0.0469092579819171i
-0.00816340012317199+0.119905586491406i
-0.207636069843129-0.0560302037610723i
-0.151480269141753-0.329434602715364i
0.0964749065551977-0.419419154636928i
0.315168912031057-0.325157535376434i
0.403662726915087-0.0161228259337599i
0.285848759511077+0.261140714712205i
0.0134165157991263+0.313596596703275i
-0.232228718617938+0.169536798711942i
-0.304550500533992-0.132977266811914i
-0.144413484887041-0.339378206286669i
0.182573244176096-0.321620938594135i
0.375658400942188-0.163529023770945i
0.3412233176176+0.110300383588523i
0.114739655693332+0.318276408105017i
-0.127266387436956+0.255557306520146i
-0.234323716141851+0.0524134865179261i
-0.191738152696168-0.149887470737055i
0.00657601410462654-0.213224099877103i
0.132735876878506-0.0699532724716658i
0.15483026428048+0.205583752560402i
-0.0317441091051703+0.397123516742896i
-0.366187384395919+0.32933031378362i
-0.559311215033+0.122231732555544i
-0.570776591960034-0.211103665699525i
-0.358351221600794-0.459720770271468i
-0.108518394306776-0.428676839354706i
0.0596299060501163-0.25632526888677i
0.0653241930787956-0.0555154327620197i
-0.153746554140491-0.0103324275855407i
-0.315697124767916-0.142074502410525i
-0.30841369430653-0.358583924598219i
-0.0687266463543004-0.537678811369801i
0.268349273812512-0.469159317937093i
0.444995536925723-0.200215528359516i
0.399151851663466+0.0763098843255495i
0.191013817594219+0.289013282081071i
-0.0311837870657116+0.250301822672657i
-0.204731535550136+0.0799557419763756i
-0.210657285477463-0.0775221938426551i
0.00548270910440051-0.227142649278134i
0.211743563339382-0.126161938007589i
0.209753528215937+0.0974286778195827i
0.0696509024237874+0.255137797576899i
-0.168500329433657+0.256788353149202i
-0.372954653790679+0.060052855387064i
-0.364143058804622-0.205574464433192i
-0.140077870715048-0.417622460485761i
0.122208856345001-0.408510407612185i
0.329256036992105-0.211156411262332i
0.336501390588145+0.0535425129695159i
0.135950482994821+0.245550878151969i
-0.0688846000314014+0.171281295473966i
-0.205140578166786-0.0232160524751379i
-0.135085165712734-0.202046466804774i
0.0779312681308041-0.243773231803493i
0.287681958011633-0.0800884944675729i
0.283289521123709+0.15504606972983i
0.0148484885736441+0.340932820246797i
-0.266721364733157+0.290833990022387i
-0.439459946675712+0.0426138268634702i
-0.454258656016475-0.216703915140704i
-0.231369477307762-0.358219662961639i
0.0346987674263563-0.383094385277794i
0.165346973282322-0.210201594358869i
0.0782142042119693+0.0386810122982897i
-0.148879057542803+0.105766779173724i
-0.269915350265086-0.0169967688816335i
-0.292402472511567-0.25355241442384i
-0.121607572796966-0.415260595180201i
0.177521965182258-0.393879969960573i
0.367911896691297-0.162516882651514i
0.31318516973931+0.10818956948284i
0.0430964792431173+0.26374311868391i
-0.243719457352455+0.225204252232956i
-0.374057353856267-0.0418902660276983i
-0.293648834829805-0.28905574633618i
-0.0801852810052594-0.350600963993593i
0.156178003293591-0.235751315038652i
0.213877226458197+0.014395778475159i
0.0371824421467464+0.161402001837698i
-0.192480077309852+0.128865768744774i
-0.358488316625094-0.0265494958925513i
-0.342459261381091-0.325429062251421i
-0.0684500706038587-0.450070811097913i
0.259464880338559-0.353487767398282i
0.382850214880983-0.09771990598977i
0.285203714333996+0.204624108362607i
0.0224596014693116+0.280156765323019i
-0.196005283702682+0.167811247815732i
-0.215132732824464-0.0540538236330755i
-0.110766600612549-0.212661022495886i
0.121866756256724-0.262296687062803i
0.248349399296446-0.0585666773877163i
0.201102209960763+0.220746971501368i
-0.00577397202548701+0.299011420817482i
-0.316856889114049+0.249747801330695i
-0.400519419683242-0.016663671362199i
-0.297162499757193-0.278901540529564i
-0.0743603466907861-0.358382807720487i
0.165211953989658-0.265819330504198i
0.245970507400832-0.0096260240092795i
0.104971014847072+0.16166198380031i
-0.179440515001426+0.139697176747044i
-0.299900647091955-0.0112993103501277i
-0.240077980866698-0.244645694283348i
-0.0460609353384683-0.386680502332557i
0.20248323935229-0.346138721960878i
0.323443763030223-0.0963432298915078i
0.233893524979877+0.1863766434556i
-0.0277314751343953+0.239159441993171i
-0.238659278680866+0.142788219660628i
-0.320671400796899-0.070529215826781i
-0.194209895127724-0.254603338761178i
0.00730067838679317-0.277424696983931i
0.129193258423289-0.132366957564186i
0.138522601325755+0.0778390374115485i
-0.0936425695909245+0.143525615359927i
-0.345071830536208+0.109675279164559i
-0.463630678618668-0.143267608715521i
-0.376435594151789-0.419851877380014i
-0.12003743003496-0.499367304897499i
0.120019507375983-0.432569458537544i
0.234984218730925-0.232683851079748i
0.129630578102474-0.0377890843123823i
-0.0116564537287066+0.0422554928624196i
-0.137052800906182-0.0918423997250769i
-0.124865231213007-0.26719438192518i
0.0543782446942441-0.374567583633129i
0.290230966399158-0.295215599459407i
0.480051409363939-0.0144300413853618i
0.401465809648731+0.257057295318267i
0.161302830079495+0.409332667529881i
-0.124925658612081+0.368443113612944i
-0.246146202639109+0.153628130253596i
-0.217923910541265-0.0572723044169687i
-0.0553903642250134-0.0870621966133703i
0.137221997355831-0.0208044996183968i
0.10471200081132+0.155776867063458i
-0.041514096642373+0.310102201524549i
-0.330174493311061+0.24971754914288i
-0.511340663715166+0.0371078011684417i
-0.417568344997444-0.2522954333541i
-0.209210885415358-0.455856714735551i
0.0622799379922661-0.402495709285436i
0.201553659087425-0.181275924203307i
0.148073650552816+0.0137130645243897i
-0.0364749553028973+0.137301520339789i
-0.204176828500658+0.0299837206103555i
-0.20389501589906-0.196954176996467i
-0.0409836023373008-0.329133093784994i
0.196848972385715-0.302721639024557i
0.309261283483214-0.0677058862383032i
0.226989995769556+0.137429620839198i
0.010882360596615+0.263799966604525i
-0.237773056744381+0.205801244756586i
-0.3813151637151-0.0864677260154482i
-0.304098091555319-0.344223551561813i
-0.0897634814678537-0.460496114256066i
0.128548462834752-0.368611930121788i
0.212320294425796-0.135837197445087i
0.108362247068702+0.0521475472512766i
-0.0766581460479116+0.030747590452703i
-0.217201678200566-0.155852718156558i
-0.145968626105354-0.394958022315346i
0.123462436258823-0.490438538636715i
0.378720318190992-0.33497538475261i
0.48119998054782-0.0796819108418235i
0.369818564733924+0.229445101543791i
0.0967517480360641+0.393994402876849i
-0.156484268314595+0.279679628461977i
-0.261486702541747+0.0580264997791832i
-0.175199828020275-0.102031823364981i
-0.00164510220251937-0.111411786788864i
0.0955074917786752+0.0488384642427943i
0.0455616994234085+0.218294726939252i
-0.206968759559667+0.295699244633955i
-0.451909101470737+0.183076311442153i
-0.50472338935617-0.119759855493313i
-0.459636394626583-0.376478812511162i
-0.182895569053665-0.525611571495212i
0.133587191700418-0.41732427933604i
0.23573140089031-0.175594175701487i
0.170020358464908-0.0209693308117281i
-0.0234893513117113+0.055887047636157i
-0.161971393395309-0.0611562631451627i
-0.116395658452765-0.226655251349548i
0.0658828101004176-0.291347720464412i
0.283701446208085-0.213536388096537i
0.37824414658681+0.0140434577167195i
0.249077602717049+0.27210348487801i
-0.0170777570926216+0.384991743687225i
-0.285969260728523+0.262700028670999i
-0.369414018588869+0.0520284483820452i
-0.306587891457296-0.166942047466659i
-0.118593414238524-0.235060494541818i
0.0745768501953521-0.162318403612555i
0.0526037538971896-0.0351403035563281i
-0.103702527452321+0.076171116573729i
-0.298040639780668-0.0291011096198949i
-0.34975282670912-0.221732631075677i
-0.223585326987155-0.433712091767511i
0.0143305570469139-0.53570429196073i
0.267273529186615-0.427894484412818i
0.390359408413644-0.191993849203342i
0.35986376289374+0.0444032141824345i
0.155071384211236+0.147352960165141i
-0.0763850281931409+0.0776028554530252i
-0.0837074998097474-0.105811272647761i
0.0564503633808758-0.195259890119924i
0.213026738514213-0.177378997643393i
0.322105145528421-0.0116740901010648i
0.236608980736471+0.230838030448839i
-0.012897481422011+0.32809826976113i
-0.30287116274805+0.222504769246659i
-0.426684484001871+0.0051355434751562i
-0.334593348264313-0.217510025785306i
-0.137165330980441-0.338875959824872i
0.0606152226070597-0.240246303539272i
0.119359810113935-0.061967916638278i
0.0149703159970884+0.0750421392034103i
-0.202223735616908+0.0912892021476134i
-0.298295854915662-0.0855355635490628i
-0.196843850682825-0.301895589117429i
-0.014072002409753-0.424107127238512i
0.197101669205991-0.351619747340911i
0.306672807919192-0.0631202111412313i
0.256646911659562+0.181589239423111i
-0.005483154129258+0.300374122656373i
-0.247403491356208+0.226479367184585i
-0.320417572135131+0.0132428861995556i
-0.239935709157831-0.148784148961993i
-0.00163925206551393-0.252324714434441i
0.103673501845548-0.0845386089370407i
0.0473517329506015+0.143925289592248i
-0.130720286514559+0.214624010273282i
-0.351834024913976+0.144147146302361i
-0.449231890448496-0.140177011091416i
-0.320657559166134-0.409341357837981i
-0.0241644226950269-0.501456379543899i
0.211828337745467-0.38480222261033i
0.309225645350172-0.172977543390488i
0.216893324982591-0.0186224447042729i
0.0623000908147234+0.0683340784087517i
-0.0663710714414994-0.0364171328060126i
-0.0387433027842012-0.25445658251814i
0.169940066007222-0.316081297176865i
0.356565829162557-0.196821249889322i
0.439421399430439+0.0716650716736272i
0.304736180594786+0.342994804024354i
0.046534809228404+0.426834060300321i
-0.20584788784996+0.319994808692707i
-0.310372409827215+0.0802905750712646i
-0.221449133897357-0.137226426318189i
-0.0727811722611807-0.232846139603766i
0.0318606273759527-0.124403321154941i
0.00820321886631325+0.0730028384412275i
-0.113499499875557+0.112301127842208i
-0.312715150565497+0.0407355986085472i
-0.390435144794946-0.16285970865727i
-0.233713813389334-0.407409250673179i
0.012548554434378-0.4993723900593i
0.230495814843404-0.374998490866723i
0.309342750968399-0.127827917952863i
0.218059136787463+0.0814839665005238i
0.0162662557587117+0.14219282920402i
-0.117856186304858+0.0369593703459612i
-0.151409758937661-0.076518803884798i
-0.0469107253339691-0.22026448676567i
0.153739303374732-0.183459510566924i
0.208599475036332+0.0413452784858081i
0.106459682502453+0.187688436423385i
-0.141303701361977+0.270531085527101i
-0.39166366420966+0.146648281326279i
-0.378029304550412-0.0639372506977916i
-0.250367102629155-0.248120751317031i
-0.11641213168993-0.384337791186912i
0.0750111147310043-0.276092713052649i
0.100146525550295-0.0697792738824856i
-0.0147675324494106+0.0385952993252161i
-0.175481292067029+0.0358922020410355i
-0.255373047095605-0.130196068124478i
-0.140475706893668-0.296776237900075i
0.0468442423303435-0.347157614762981i
0.253938529076793-0.237270191264151i
0.327382608986374+0.00795304208811101i
0.203484800328489+0.158606383790507i
-0.0512893969992209+0.255823874336795i
-0.222408431161852+0.157383410077417i
-0.197583580116487-0.0801380305124119i
-0.0751594254930855-0.201977539562375i
0.114213765014162-0.217253981530672i
0.229329948277339-0.0428016729167427i
0.172976038165645+0.154959141968731i
-0.0394001083291728+0.199529490062981i
-0.22259991585475+0.116924945358042i
-0.288426645462605-0.0598086970268308i
-0.169519949486561-0.243542025902844i
0.0623329959257852-0.275144794241691i
0.181908594961166-0.185731123406932i
0.230278233061532-0.0491990451730523i
0.108926500868995+0.1544866131249i
-0.0860490713350696+0.159395257883798i
-0.179222995693952-0.0164617210222812i
-0.16726909097202-0.175504029996886i
0.0173431728685274-0.280728720662443i
0.193537295666188-0.226243799954835i
0.228361945063066-0.0416757101367011i
0.141291905331209+0.164215935100005i
-0.0783088284141533+0.219528549995976i
-0.241476231699932+0.101355836478353i
-0.280041793255811-0.0674154569346614i
-0.190999720608883-0.228463305096361i
-0.0267661631284981-0.302594110327566i
0.0744861199301196-0.180809317563999i
0.0494585757307075+0.0307154088803136i
-0.0967033289899606+0.103362976281411i
-0.284966931013576+0.0341908448204753i
-0.352128274097098-0.178787107058557i
-0.238951654470666-0.407195314403968i
-0.0762400921760035-0.469178635141906i
0.134129592796486-0.392782874666536i
0.216483330407106-0.17094482675955i
0.114960765294494+0.00599188586283924i
-0.0313863124891015+0.0183950668341694i
-0.111946665032528-0.0878508685695498i
-0.0566701545961443-0.261033667907539i
0.0509556276960981-0.266254644736108i
0.257706589033628-0.168320191628798i
0.351337904311533+0.00227750375947436i
0.199405284042166+0.245421363569742i
0.0292035865313677+0.350327352926298i
-0.176543781363208+0.257918979066403i
-0.274194603005679+0.0555410495369105i
-0.185655818823148-0.089821210870957i
-0.0836428832352144-0.149181579299917i
0.0268944369877725-0.0403178329943775i
0.0237180300086405+0.15016624041548i
-0.123429676118162+0.188817078234158i
-0.29456310372507+0.0922660473695786i
-0.367991274248195-0.0970235580372473i
-0.266323817515636-0.310310485115206i
-0.0761478766651915-0.379788246452192i
0.146785203778203-0.308316072343962i
0.223362791578223-0.144437103700373i
0.174821197514+0.0433980741430639i
0.0392967084740917+0.0961288624753225i
-0.119560955603596+0.0249282994880195i
-0.136162928101495-0.122422272115474i
-0.0511657936617901-0.250705761629833i
0.147726371711755-0.219640380998411i
0.242950802912069-0.0433076144459026i
0.167408782161231+0.111396285293121i
-0.0326094930933814+0.148025633081416i
-0.240417976282702+0.0725441245751604i
-0.309372939933379-0.0866775047209305i
-0.192120502317985-0.291983649636695i
0.0243823699974592-0.37385990337984i
0.168177815990881-0.277357211818823i
0.208300899819644-0.107719720230075i
0.0663468337437652+0.0569360797131581i
-0.0606550788632318+0.0266227238217924i
-0.130151024996114-0.0966711906122273i
-0.107749979347984-0.22346694081207i
0.0725833899521508-0.290140755498606i
0.208047008764866-0.169583631379773i
0.278727020288094+0.00311464763227584i
0.179409474317598+0.174333369619544i
-0.0503196696600798+0.199620979820763i
-0.224378116362661+0.0761362956220153i
-0.303640659602215-0.0656484542168115i
-0.16857052610145-0.233141463340654i
-0.00539958543571916-0.273301552996351i
0.0786013696141533-0.131559809780545i
0.0798265040284798+0.0200120892819464i
-0.0953607005486061+0.0693946063404225i
-0.208939439910021+0.00364393132656658i
-0.265432275491006-0.164355622584741i
-0.191701116611984-0.295278756957532i
0.0105422890977813-0.342109197178949i
0.144961215660788-0.234342079456418i
0.207108295787663-0.0181512225994302i
0.101954217867584+0.141319713789051i
-0.0911330049875044+0.200573505592924i
-0.234813164704781+0.0240671911146583i
-0.19137561000213-0.167090650908318i
-0.0786016004037555-0.210283946529158i
0.072494068253322-0.199199413135558i
0.187452357373767-0.0790699745431934i
0.0933937088654123+0.103755006440887i
-0.0254419237471332+0.149241690387357i
-0.135936273690925+0.0362721711475238i
-0.182329699528336-0.121906278568256i
-0.0617990623016229-0.25822054176468i
0.110828131454341-0.260848990591988i
0.214750622659953-0.139780008835782i
0.23812950809109+0.0484841237721224i
0.0781291319436695+0.166563196154174i
-0.104446761128962+0.144736880070057i
-0.179371106677254+0.00378809074838416i
-0.176254290505052-0.16231417850475i
-0.0440252361458926-0.217416710240808i
0.0758125867905498-0.14130264642447i
0.105952518974584+0.0234666592827752i
0.00763624701149045+0.118441622772025i
-0.184115824341507+0.0685006772666796i
-0.293039526617256-0.0962987284856087i
-0.245501884019892-0.276776942146664i
-0.111074425743716-0.407622670219367i
0.0937576588637331-0.386463749597976i
0.223998695305371-0.244193382975181i
0.186892439595047-0.0917706667663318i
0.0887897558078518-0.00851800305054952i
-0.0662468002544166-0.0509853046427428i
-0.117602589726513-0.152585069318889i
-0.00767905157486441-0.277008741685793i
0.160038910406786-0.284023077554559i
0.278409100965564-0.14345288973559i
0.219284545616592+0.0799902206121426i
0.0703977877561539+0.18940090418639i
-0.0991613526650784+0.158002566109038i
-0.201758062697957+0.0341135628617486i
-0.189059556339529-0.131230388071314i
-0.0992320645948858-0.166796271311747i
0.0497466351093731-0.151788204383484i
0.105943186315165-0.00943603890611957i
0.0335874927559933+0.128209015479869i
-0.132820728391951+0.152389715355326i
-0.284087477651325+0.0405956911394877i
-0.296338335435344-0.129819463199149i
-0.197613235508842-0.205166976810447i
-0.0322800902151068-0.256664824723971i
0.0987204705429421-0.121097760402852i
0.102322614896629+0.0312362669800812i
-0.0948116301543856+0.100861509371514i
-0.276087211420195+0.027275844484828i
-0.284880325713228-0.153517283899378i
-0.207127968385065-0.276006078882251i
-0.00501895317050696-0.381274714818922i
0.148637971313627-0.295017353741148i
0.183227905476808-0.135000219448315i
0.130586750846995-0.00576566447696976i
0.0237368071262822+0.0120826629202561i
-0.0474623237701892-0.0822081855392126i
-0.0373763623042384-0.230131748160753i
0.143667178620426-0.306080849802588i
0.314235610207127-0.180137215167513i
0.340639855148109-0.0471331783424389i
0.239662796809656+0.127937418211648i
0.0609385388441498+0.223050886317916i
-0.0588942789948299+0.122894388928199i
-0.133618616472533-0.0103473297311111i
-0.0836192762170195-0.121903869691309i
0.078806584822673-0.12127467326173i
0.120631608695039-0.0209054425823467i
0.0774206023102296+0.105625937937899i
-0.0541448661610364+0.172329847815231i
-0.227470511570084+0.0748665362139202i
-0.264203502340948-0.0778109451016677i
-0.188124475891089-0.236340481457189i
-0.0373113598825397-0.308939361972464i
0.0684803280233845-0.221925193655983i
0.12165393847152-0.073730955377257i
0.0539992232841323+0.0384241884659807i
-0.129672586790111+0.0412321697934536i
-0.160646015154677-0.0833728351339711i
-0.178144797260751-0.231562732722954i
-0.128282277325086-0.288041558452223i
0.0758035294416184-0.267270443507158i
0.145532849504498-0.134378803538806i
0.111298177146604+0.0227972668784586i
-0.021711927186173+0.0416516331838875i
-0.170708279245933-0.0656895165180128i
-0.17509981746826-0.201394903851853i
-0.0515508095483036-0.298645761174178i
0.124135073895054-0.265234225256171i
0.222641447332098-0.132565042727601i
0.220553691304333+0.014111729555846i
0.081957562310355+0.112101499247515i
-0.0239289498718685+0.0930031848380921i
-0.106443513334195+0.0201782443843533i
-0.115478641368568-0.105276044376378i
0.0505369674807695-0.120300712398805i
0.102657844275454-0.00957469069792842i
0.102007544028557+0.077269645235789i
-0.0135805583658205+0.183373418530492i
-0.190483900007777+0.182691590475436i
-0.252924359938734+0.068216144587589i
-0.26452822160547-0.087099112151738i
-0.150348872512442-0.216732518069311i
-0.0133724138430551-0.235368763221728i
0.0846262540222659-0.150651832669152i
0.0904067579152661-0.0247346551664321i
0.0119585874494898+0.0115105200138613i
-0.0529655043922649-0.0697377903814736i
-0.0717682900786864-0.180630120278085i
0.0465593964496039-0.253538497508319i
0.186119645658593-0.254460907675737i
0.25796376756718-0.101872188591012i
0.236106355350422+0.0807235143597912i
0.106171671137059+0.168660430236657i
-0.0678801669758527+0.144001283312217i
-0.162062780164833+0.0493949984337993i
-0.127275453410022-0.087028707457887i
-0.0384408107772797-0.185855578544886i
0.0845560008005722-0.114244982901011i
0.0961996933045503-0.0567469388601864i
0.0235419777904769+0.0356252408350123i
-0.123446769648068+0.0414749311472859i
-0.217575193517544-0.112660787194503i
-0.143196231769003-0.207962816570414i
-0.0834205021342886-0.275292051651662i
0.101073571620129-0.272380153345746i
0.24384975505609-0.195501151966146i
0.158528769358931-0.0268514415884843i
0.0537352887515642+0.0585169860626341i
-0.0600663210994911+0.0411205965129008i
-0.118510792546181-0.00144006515817982i
-0.0622578984623361-0.134969735943034i
0.0290731089220125-0.173736699074862i
0.0658819042455055-0.0659988974650877i
0.0315079039802954+0.0309748192262123i
-0.0363794524360651+0.102741302047291i
-0.169144558930712+0.0984986805975154i
-0.266167818927949-0.0529784318944037i
-0.253820491200153-0.164637854808094i
-0.136561716424129-0.248329739052114i
0.0362431495855553-0.275363183692102i
0.0544666525717386-0.148424762074957i
0.0427998800734932-0.032669745034355i
-0.0286864804529718+0.00674051141860107i
-0.126082313137617-0.0522151338140171i
-0.0672321143141256-0.155252093566315i
-0.00280576974252195-0.206387568834098i
0.140935381144737-0.185412122113488i
0.192591019050415-0.0783354822925445i
0.115999500405312+0.0503897294395628i
0.0542712988065338+0.147819022321607i
-0.0736853145737647+0.115620507754476i
-0.126686307104546+0.0105636062442582i
-0.0623687349197947-0.0703443040434769i
0.0140832121936814-0.128368246001059i
0.0979736921876454-0.0779917118019073i
0.146630424749165-0.00740873872351224i
0.0669102228391259+0.0913883954688729i
-0.0459595968574396+0.131298274067978i
-0.10928021760002-0.00397056331793019i
-0.098221328929198-0.111083230459508i
-0.00560977231074673-0.154760723186074i
0.091003880966019-0.136082350472356i
0.129135474250026-0.0298839567740919i
0.0556306275180663+0.0676987030307796i
-0.00109089703931818+0.111821469502432i
-0.0936840127575612+0.0616079747380284i
-0.177864536489042-0.0597522425637935i
-0.0954398933958392-0.151343173270737i
-0.036036620596694-0.190158124692293i
0.0464952357549899-0.140902861505933i
0.0454234919554031-0.0320163045498562i
-0.0698127401442459+0.0109595436058041i
-0.134010374664855-0.0303379329902543i
-0.171849914716295-0.17175656020832i
-0.136612922841683-0.285255396301777i
-0.0481435272158724-0.307847856844736i
0.101087076501771-0.276568116193964i
0.157735094881053-0.155964215236156i
0.120183361430387-0.0663567670197889i
0.0540144464223667-0.011874041856237i
-0.0563205945779785-0.0164987437171886i
-0.0457431191283075-0.117786531939945i
0.0574113374663374-0.208217806506807i
0.15314721813803-0.139318098023192i
0.158352434084698-0.00207397206445421i
0.128048699072643+0.0638518009046212i
0.0327536088974668+0.137907073755832i
-0.12473056460448+0.0898524497861657i
-0.169137906301261+0.0107538815893537i
-0.161517245372693-0.0139284186996775i
-0.0750088607769519-0.0588628334401702i
0.000299426820216321+0.00854102580104316i
-0.0466685453993592+0.0657862527666628i
-0.121262764702282+0.0656810534387061i
-0.186946876834922+0.0643964197188321i
-0.232884783640624-0.0299516056154855i
-0.204353912467866-0.170830488646491i
-0.100078075311709-0.249498960032465i
-0.0166697240177316-0.210548380167555i
0.0628288766358048-0.133731939886074i
0.0520485038819107-0.103531385243487i
-0.0318923117932179-0.0706630380245133i
-0.0631187975142639-0.0914990087187443i
-0.0610327711539805-0.186889942028153i
0.0345870723580777-0.212583850680719i
0.173254496237432-0.191684600685025i
0.243774377903081-0.119755837145071i
0.189260886103762+0.0157008890014926i
0.0487430724714715+0.0643522941975394i
-0.0295376948031272+0.0719628325964579i
-0.0594968791535366+0.0378088880529792i
-0.0759950926459824-0.070887832921383i
0.00164134630794977-0.0957167147951575i
0.0936734797306734-0.0707449572572116i
0.0685734566172773-0.00165828222837271i
-0.0124809195385739+0.0628857322211226i
-0.090414126561526+0.0173364955662069i
-0.164517750841608-0.0169572367692458i
-0.165306114222132-0.138676774981716i
-0.0838643062122569-0.256496672808959i
0.0360738814201277-0.191364893291495i
0.101078334325577-0.134160449929026i
0.062985115112962-0.0713529285881758i
0.0109822845912221+0.000284828183476308i
-0.0460472348819303-0.0269613862708628i
-0.0917898339587659-0.106862078349286i
-0.0375333718541164-0.19118795473282i
0.0493577690821584-0.180104850654839i
0.0486055796716727-0.055570837104003i
0.0278869802686584+0.0125707582864449i
-0.0753928421574706+0.0259459869390553i
-0.182125792084032+0.0380230852138015i
-0.196272234781575-0.0620432750828507i
-0.229029981125786-0.175842744858732i
-0.129267944993298-0.227161037466264i
-0.0179751028009582-0.22469958489695i
-0.0134724095708965-0.148388659565471i
0.000903971148638397-0.103205367384204i
-0.0299620371565549-0.105278232974976i
-0.0794817519636591-0.137056661021907i
-0.0587159747845724-0.208163202556163i
0.0715154045825915-0.222207161621123i
0.153907815418939-0.160377426106915i
0.172802528721526-0.0509961731206054i
0.172965311773835+0.079612966358116i
0.0416739129364773+0.149585836390725i
-0.0444436389077812+0.128845274501i
-0.0672806224870772+0.0402312513179699i
-0.0893362632041833+0.00561361193563483i
-0.0425584217287297-0.00639916139453148i
0.00227539743035484-0.00441877257215159i
-0.0415367226293399+0.0342739861404925i
-0.128435749631609+0.0620140664914415i
-0.175632046751385+0.0391465658870455i
-0.232009559078279-0.0782261233947061i
-0.193685359274306-0.19914511219314i
-0.0739881937489002-0.267992143253906i
0.00374966425706098-0.250162668464795i
0.074439250853958-0.208508889214022i
0.0842645507913059-0.12590845762941i
0.0430050105938767-0.0840720262747815i
0.022127874998726-0.121343467651349i
0.0435477748358339-0.145552764835492i
0.0773938504206662-0.166821157089964i
0.144839607753841-0.143932698004747i
0.184484919902776-0.0866004323075497i
0.143536699286309+0.0301119014776544i
0.0756839256576834+0.054582001202964i
-0.0491380319495604+0.0291129551902468i
-0.124407742080459-0.0269826624804498i
-0.122362720548465-0.113421814488265i
-0.0576288158973612-0.133806790235911i
0.00597775722404143-0.142858736401537i
-0.00190671306176673-0.0909166855692051i
-0.0353086122887527-0.0714820790545104i
-0.0765234524620855-0.113748954565907i
-0.093668085101363-0.156527218563088i
-0.0923534299998246-0.193670923196335i
-0.00140797935104378-0.239584513051346i
0.105662518234461-0.201009846162171i
0.138083658921573-0.105890664498277i
0.146354503211154-0.0875957227305715i
0.0644258041077392-0.031580757800653i
-0.0280137746381179-0.0147722886186463i
0.00700311286536611-0.0500477716326849i
0.0212065858213175-0.0500997998094693i
0.029026739561222-0.0262050600779429i
0.0542590613072062+0.0304709484113422i
-0.0212054043649679+0.0612866520773589i
-0.0794465765791467+0.112252710027903i
-0.197543024879089+0.0649816074757416i
-0.243884760611632-0.0268493759766973i
-0.179423259732944-0.0832951214071115i
-0.193097901434793-0.171885261088094i
-0.109729341937915-0.193892552836937i
-0.0589945824207635-0.164250762732943i
-0.0759196935240711-0.141741992179705i
-0.0551723835540435-0.167492140247103i
-0.0495031710088019-0.24084092559261i
0.00321408185332618-0.291107391671807i
0.119999985268985-0.2758761655901i
0.210101411373234-0.264542167027413i
0.258235306396715-0.159085297391382i
0.305325124980016-0.0254527002423095i
0.211793779081513-0.00418057620167727i
0.101775255107313+0.0424786288225767i
0.0903607957445569+0.0367989597523931i
0.0951163195021648-0.0118540948478897i
0.113995016331868+0.0435268629223937i
0.0824851155700219+0.113563078356577i
0.0569982887745554+0.121480170949936i
-0.0152369805362457+0.148689810216005i
-0.116267944599591+0.129837137558335i
-0.162476686983081-0.00366296102486381i
-0.170935707327956-0.0633473340965144i
-0.0983348862866781-0.0938992562987618i
-0.0849558784584964-0.147501563587148i
-0.103438733139543-0.095817575057166i
-0.0704123926752733-0.0936588282879314i
-0.0951188914738588-0.156800834259576i
-0.090256103017453-0.195199193816386i
-0.0465066323408149-0.253470641982161i
0.0128626946724701-0.264981981630632i
0.0683681441935994-0.254146385197564i
0.0754775019143353-0.214010405689362i
0.0871612394103503-0.140569158808879i
0.0727043109098685-0.0998329516554272i
0.0659557420337071-0.0722098157346376i
0.0702915407639405-0.107804084351i
0.0497078958116499-0.158131745106016i
0.0642951183970495-0.114233272283527i
0.0913764769413513-0.0726317098897047i
0.0667832824778415-0.0397294287678923i
0.0539396439732052+0.00844785667312798i
-0.00176983026824761+0.00755399246587254i
-0.0670589145641719-0.00191691452403647i
-0.053791157952387-0.0560658578542556i
-0.0540671374955034-0.0731724835683274i
-0.0156315248524705-0.0276562039568341i
-0.000538784684128415+0.0186764407616835i
-0.0381432673030995+0.0214212740419567i
-0.059363150707402-0.0176145996502415i
-0.124348331503572-0.00400629487316664i
-0.124379929012481-0.0823308956700029i
-0.0661005825682644-0.127703760583077i
-0.0480103230050653-0.110218225251855i
0.0156072573012602-0.0987583189733235i
0.0121091869356263-0.0347467792019123i
-0.011256071059277-0.0592253155635416i
-0.0111946238226742-0.0715589203172678i
-0.0216368792550174-0.114154352273355i
0.0161058879396683-0.133421514942149i
-0.0155359261622485-0.0813817839590061i
0.0377530585528002-0.105393714267217i
0.0724076099945832-0.0624815243318125i
0.038406568285664-0.0198603062595422i
0.0233277831798884-0.0366780616907405i
-0.0575125218309069-0.0461232601924945i
-0.000153307737806793-0.0800754597698912i
0.0300192830725007-0.125675352321208i
0.0213740868972615-0.156719095896901i
0.0641680417679458-0.12355041580677i
0.0394798565247519-0.0962870982372014i
0.062794490616556-0.115198543619165i
0.048470190570108-0.0697853972617011i
0.054700305999259-0.10175248271635i
0.127403947604599-0.145601239768257i
0.129243412648448-0.114181127584539i
0.126239621587067-0.118827309499027i
0.130571196276631-0.0466067162035109i
0.0780627217926175-0.0017370637887765i
0.040893377687999-0.00898533774740721i
0.0215860165150488-0.0256320960956853i
-0.0190023803495797+0.00124830857252784i
-0.040325772957204-0.0105442328939947i
-0.04646168605454-0.0306098297307717i
-0.0370425763922328+0.0224342486127119i
-0.086754516751263-0.0270292261282284i
-0.117565841304318-0.0273807040819102i
-0.124188191368931-0.061756825036098i
-0.132273747085919-0.160737137610896i
-0.0774087635139884-0.193697017431511i
-0.0497682973770147-0.20798011705446i
-0.00937300217869894-0.166443825151681i
0.0013832812354684-0.146089064161785i
0.00603434013441193-0.145720467189528i
0.0346828539701972-0.132928172985374i
0.0222051799994167-0.137015769554075i
0.0630604085657276-0.11963637522981i
0.0953689078728391-0.118904043249928i
0.0841224247059379-0.0640330549105429i
0.102455680649802-0.0132954525223467i
0.0629554104301808-0.00985092021613272i
-0.0136707986562118+0.0327717840968977i
-0.0146802382932781+0.0392615577066786i
-0.0232846500793609+0.00961127384798816i
-0.0266255440425667-0.0215063567670645i
0.0082779141058706-0.00247294652734968i
0.00852013571423983-0.00396189142268572i
0.0214382833053714-0.00527104376058794i
0.0283851786175739+0.00585938308903788i
0.00563740889003195-0.032388127662711i
0.00798184839549982-0.0634898199156614i
0.0320258069815037-0.0694832089923648i
0.0603780241604223-0.0105674352748542i
0.0831266622654527-0.0150627080527155i
0.042455788167212-0.0310163153349603i
0.0153880551130638+0.00308010871239223i
0.0356626279527626-0.0135491522456014i
0.0121245602164332-0.0280461448013521i
-0.00428173699931833-0.0575771088872545i
0.00864099477088825-0.0604082139899724i
0.00179690316429004-0.0629181239556465i
-0.0306579193069909-0.0309744559248882i
-0.019814753533997-0.0733663279572783i
-0.0395972787631343-0.151783819132987i
-0.0717770601210456-0.109013428800577i
-0.0400941373881403-0.168887435520843i
-0.0364169368701222-0.174641075552125i
0.0312069939261787-0.147938830516351i
0.0884889166869046-0.15219384650773i
0.0353581128187121-0.115057182938763i
0.0406128344934888-0.150798984340492i
0.0732949540082873-0.137290953828878i
0.074110987262931-0.117378398609053i
0.069114187437474-0.110813116427791i
0.0597820260357461-0.0908470061526189i
0.10151012003863-0.0824411279117919i
0.0983528909458453-0.0586595011988991i
0.0537621484349072-0.0400117030629669i
0.0414064871266235-0.0211465934541762i
0.00369762649835681-0.0130958598962951i
0.0309939484569417-0.013806230436926i
0.00812838109253911+0.0209796308369036i
-0.0302569384634801+0.0412017327171002i
0.00121477140573392+0.00348311158837034i
-0.0444859637084495+0.0163999577452456i
-0.078320114958493+0.00705597586466559i
-0.0990378454694253+0.0019297126957676i
-0.0908333129887249+0.0136467104610684i
-0.119643045512032-0.0115505010749926i
-0.164475638209731-0.00228082783316514i
-0.153352386582804-0.0544742839967589i
-0.163151522245042-0.128849954542829i
-0.0996675528523432-0.154293555111356i
-0.0909253850804534-0.145653934096608i
-0.07595613364621-0.133038243374101i
-0.00844459102601896-0.18398371552211i
0.0149269383832332-0.242244496188489i
0.0561443359169252-0.227001334667525i
0.0992557337111546-0.195586153596539i
0.145890546119696-0.158912064112554i
0.191615915915534-0.103708588459483i
0.215538159197286-0.0774342052307548i
0.203125336005723-0.0448416587316685i
0.212727058917786+0.0208063507112635i
0.154369127279716+0.066344040464108i
0.0970752368656741+0.0945595142925537i
0.080521049878678+0.12587052495894i
0.0240916335761559+0.128541909439018i
0.00633414487895567+0.0980666576706132i
-0.0480312226339675+0.0761451015694501i
-0.0817235919580063+0.0698767399519743i
-0.0900664037488162+0.0177922679558228i
-0.162392342045337-0.0169679617521766i
-0.149626842902421-0.0816082021159148i
-0.129276103920673-0.14453880409434i
-0.10391950743246-0.159852363307745i
-0.0588843369131623-0.204600658255404i
-0.0200075399168263-0.180693913802037i
-0.000965167725353666-0.16613371710081i
-0.0356092241060535-0.20612534467078i
-0.00395223843299647-0.191099305409238i
0.0338498599698068-0.172981633864426i
0.0918045389527163-0.169946769067023i
0.100045843915231-0.110621816257939i
0.0772895610769337-0.0837846923116932i
0.0581263858178481-0.0686285870624076i
0.0028145642715107-0.0424938187089621i
-0.00491608964344916-0.0634774511118143i
0.0104911196414737-0.0948169491133622i
0.038900152402539-0.0991551282257364i
0.029486608971101-0.0850983705434153i
0.0128468950690562-0.081047066558647i
0.048596612868049-0.00177299562192434i
0.0146568586075672+0.00143635677229137i
-0.0259586661968598-0.0451036264920007i
-0.0123619097392404-0.0436139378485534i
-0.0127038307568917-0.053648406617384i
0.0304047155835669-0.0180897547053186i
0.0183057748670364+0.00295167825386821i
-0.028962796366522+0.0353700480345729i
-0.062556258099962+0.0512643437963297i
-0.100329350423227+0.031103062032238i
-0.0792496311049104+0.00833947848701534i
-0.058951001113697-0.0270840055692119i
-0.0627629040746807-0.0410223961765166i
-0.0688488312146242-0.0463727341955707i
-0.0705499008936689-0.0734391459545781i
-0.0906496755471817-0.0676220661541154i
-0.100029913144005-0.0608592105656263i
-0.0824125441205192-0.106244449772633i
-0.0582955002429338-0.121042198289333i
0.00764500461369826-0.136969266634401i
0.064313842789727-0.144344987702274i
0.0989494800037671-0.146629011896723i
0.106743634497118-0.128107976725853i
0.0500754945355905-0.088908711725897i
0.0212927786786917-0.093018196029137i
0.0676123821859286-0.102873785112813i
0.115355853159246-0.133490601403676i
0.0927919007842774-0.101302087927685i
0.100619580727855-0.0582755117436488i
0.104484315369786-0.0413181846449494i
0.0413341010993136+0.000331997780462859i
0.0345458392263015-0.0116505196322723i
0.0245813115658177-0.0447155421068613i
0.0387650447107265-0.0404336325190365i
0.0434023447207975-0.0299784440561961i
0.0359414692004979-0.0303618034471101i
0.0292483896601058+0.0256709114681538i
-0.0600089169826913+0.0231905793132454i
-0.0785725697975839-0.00902823764924197i
-0.096451161257416-0.0148831869004949i
-0.132334543959075-0.0728493564969761i
-0.121935116574233-0.109523885824506i
-0.114427755383653-0.117282617335672i
-0.106939420552318-0.127811242486863i
-0.11116888564264-0.129250023624415i
-0.122651207730715-0.127798870906964i
-0.148186907155782-0.193290491598126i
-0.117472737776981-0.256333755569271i
-0.0304308310269023-0.257854530193605i
0.0545085366047893-0.271030129756i
0.138328248343864-0.234654756792945i
0.137120617980483-0.137545620691403i
0.129318668144232-0.0962262222143352i
0.0984539599737793-0.0582663765942899i
0.0427161686947807-0.0624622760493545i
0.11642193003215-0.0427832869786929i
0.102971199355888+0.024297098379522i
0.0696009490333042+0.0694101560714881i
0.0755336540883423+0.131353807706496i
-0.0287685927282063+0.128358183250105i
-0.0991830243899639+0.115690673489535i
-0.157934584932296+0.0621030271748263i
-0.213662052257609-0.00224371164613267i
-0.181199599487865-0.0673301161864429i
-0.155243283668405-0.114066337152546i
-0.107080952484002-0.120133264686499i
-0.0685507898979023-0.129810872666452i
-0.0877003691962529-0.13679598153334i
-0.0838984262617711-0.208132736684693i
-0.0316554590770855-0.25877241174687i
0.0660942268596822-0.269841713542784i
0.133134963145947-0.247753546702827i
0.161040153595336-0.186780472821603i
0.189772958239152-0.067539028708772i
0.169492746368482+0.010367495535464i
0.0916006770023615-0.0301348004031347i
0.0666795208059675-0.0311152631990174i
0.0819484649225085-0.0156307688458442i
0.0815123194793639-0.0427753447796801i
0.0649312407498364-0.0120240727983381i
0.0314306954569127+0.0350812422894935i
-0.0510388269326571+0.00403258830634657i
-0.121705406560484-0.0367185764617278i
-0.123594632239006-0.100689175892461i
-0.102460499685005-0.138871311582868i
-0.053450343752826-0.197859838570735i
-0.0125777715273336-0.232439203516213i
0.0472800660875812-0.172486635068999i
0.0694674496699494-0.100479142317158i
0.0246590728367347-0.0591350457244134i
-0.00817364142682694-0.133941324079i
-0.000550345881837241-0.156040652591225i
0.0265309890379902-0.181187762961269i
0.0774458747279369-0.159876623910167i
0.112526434257048-0.0610271112482407i
0.0754981996518938+0.00468572505168333i
0.00607685160831083+0.0380211263056478i
-0.0667709138057651-0.0269386443181167i
-0.0689089535768629-0.0677679320220222i
-0.0502482905206609-0.129167798038948i
-0.0399167154240467-0.161701733164891i
-0.00511372399444812-0.114238276697496i
0.0336356340531392-0.0519966467131754i
0.0178382695576728-0.0172164967800167i
-0.042576316228376-0.0414057398421153i
-0.0432977754599879-0.0903027167311467i
-0.0337861582694992-0.147190168359232i
-0.0169939245043898-0.134515247240148i
0.0420324579146705-0.0978197979472304i
0.0557349775913395-0.0468011788851118i
0.053787448592474+0.032879782620406i
-0.000536651177270668+0.0348226430090879i
-0.0537953701785731-0.00630995438735115i
-0.0627404908726705-0.0685728340818887i
-0.067577499858829-0.15342039302501i
0.0154801535276551-0.165552261106138i
0.0590336385472423-0.13370974375047i
0.0693289368990196-0.0737924684861286i
0.0528956049043433-0.0213546892565531i
-0.0329777341036357-0.0776903323085671i
-0.0380216705374987-0.111166810896699i
0.0462809135710516-0.155537959034737i
0.110132239202291-0.17080600657619i
0.171098272039781-0.102736280874465i
0.154143501752827-0.0761808539807413i
0.0678465108947717+0.0213837855293136i
0.0444528106847162+0.0391498392111827i
-0.0101616982405641-0.0350859634675219i
-0.0567495967716701-0.105697677137879i
-0.0244298403489022-0.153061808105329i
0.0521556560829515-0.123702756756304i
0.0929557695342441-0.104491142582795i
0.0426001854483061-0.0491801200067643i
6.43268141576868e-05-0.0320407103950454i
-0.0813183077006721-0.0923555185899542i
-0.137688398407607-0.152882082089105i
-0.0372199996158941-0.189877622489422i
0.0436574461962852-0.218113115439855i
0.0906418695564901-0.18410956577482i
0.0860949342833402-0.0945033138325229i
0.0218809355961179-0.0406055203306492i
-0.0166483762384843-0.0248052607187611i
-0.0515034276332195-0.0531401070632775i
-0.0348527786954592-0.113587045826424i
0.00525334185994111-0.145755589823882i
0.0402050555960218-0.122709186888479i
0.0581231610723111-0.0915892544138954i
0.0156732570539746-0.0221359234750976i
-0.0331622590426943-0.0192942606241111i
-0.0826520412103545-0.0777864015772614i
-0.132166846368412-0.152941356453991i
-0.0290491238313473-0.216561074890137i
0.100230322432428-0.199772027951267i
0.101904777109131-0.158852221807701i
0.0908690241439187-0.048625573047707i
0.0645017827058679-0.00787433771014546i
0.0072892499161965-0.0209087690603832i
-0.015362019875914-0.00884959608080523i
0.0210117348542586-0.0743085581760336i
0.0740411521988143-0.0891398258452436i
0.126997218313986-0.019767470739222i
0.100809026569201+0.0847555117171759i
-0.00620600279498816+0.150329425596163i
-0.0727971165305106+0.123488806615654i
-0.146001469691065+0.0341234047937728i
-0.159651356414105-0.077205927592979i
-0.0846019749439312-0.139675361069681i
-0.017500184281186-0.179862943389395i
0.084141650258619-0.154330218873142i
0.0652664582843938-0.0642364357962206i
-0.0213741380200432-0.0885803740963452i
-0.0315522432881692-0.165462188874877i
-0.0330249374962966-0.167289139542106i
0.062667293756507-0.242688655711369i
0.177936648450627-0.25031742036821i
0.238567554674192-0.106652210351001i
0.259217215047702-0.0169817127827474i
0.178846427826456+0.0526632472103958i
0.0385840718556513+0.0536978968299793i
-0.0115086775368948-0.00309996917249365i
-0.013899475737207-0.0422389605878315i
0.0326774865403099-0.0853852002274253i
0.0909835909362664-0.0495519126385887i
0.0550022606764716+0.020949682306861i
0.0299989754192402+0.0713285974902906i
-0.0626122968360766+0.0569447299136005i
-0.13053984855923-0.0491515067027676i
-0.135392987849699-0.165904289151931i
-0.0977846145147474-0.212456364914574i
0.00349938441046701-0.230608448977245i
0.0582722577219773-0.173460596327326i
0.0613934253447031-0.0657324123693175i
-0.0188817913877309-0.062772194242321i
-0.0937952750070548-0.0948285466422703i
-0.0833654146986963-0.162174770584674i
-0.00777096372530648-0.210541170412252i
0.0917134896913141-0.226683932143529i
0.135383381605556-0.154997852106133i
0.104902880355747-0.043324440290025i
0.0430935401922263-0.0148801282006421i
-0.0250140018596258-0.0173181187479132i
-0.0449025137069726-0.0793631098653787i
0.0230690228774778-0.133309548829474i
0.0905357697022724-0.155462412726845i
0.156057074328039-0.0737029094169251i
0.178607200159999+0.0208233027932605i
0.0945178722563498+0.103037379426348i
-0.00610264795399585+0.154584510845352i
-0.0880524032814217+0.077020640302204i
-0.122535948826538+0.0101827800352388i
-0.0792093032845975-0.0886249528111986i
0.00458149719594983-0.0813423882897529i
0.0445710456599102-0.000864680015972209i
4.85325113901592e-05+0.0424076343407664i
-0.0569622943249067+0.0710264029504331i
-0.138224126759204-0.0148090181593443i
-0.181456559437619-0.11892008683618i
-0.0754870125685302-0.214646650754001i
0.041648124923231-0.241582397115091i
0.122975824796871-0.217442342353614i
0.163993593624985-0.125975389404112i
0.139166769389064-0.00782151253831635i
0.0911451699502359-0.0159992716927427i
0.016568598930129-0.0648934363657362i
0.0503586620895586-0.112098618512364i
0.163384352607503-0.105039654236451i
0.208974629698173-0.0636707627420156i
0.227521946773096+0.0179716225424823i
0.157426768319967+0.099490094670846i
-0.0125888800691211+0.123287162984163i
-0.112619683305365+0.0943546264351929i
-0.113870846360267-0.0300520834083672i
-0.0849477751837224-0.150816223018627i
-0.0206972139163755-0.199006335197316i
0.0523549423682937-0.129385678380275i
0.0609362810315054-0.0497505798684974i
-0.0249136148189474-0.0346357087890768i
-0.0859370720138116-0.0806815449646504i
-0.108677848860703-0.1814210704636i
-0.0444663714592723-0.233883047001018i
0.107245929978211-0.268605825910763i
0.153749034952025-0.198086456872642i
0.178114691819089-0.04386710122114i
0.150773418031685+0.040614427420624i
0.0218628200190933+0.0944636780888013i
-0.0862329566234504+0.0433111310089757i
-0.117607795043501-0.0759219189584299i
-0.0684775226427197-0.134979011846975i
0.00339201835700678-0.115902013992897i
0.0452158465951602-0.0367492330886091i
0.0301208166970838+0.00857353602075827i
-0.0730828031473912+0.042733060447823i
-0.160013325199577-0.0131670878006098i
-0.147089976720289-0.151184597667026i
-0.0663438838832623-0.229763536460329i
0.0991515480316965-0.239459918595779i
0.182837880589459-0.149225126898511i
0.213527719741617-0.0293116118764401i
0.149046128546667+0.062965502024889i
0.0193548847817206+0.0674285693260535i
-0.0214717750749765-0.00609696934918503i
-0.0319400048073845-0.0667613292898099i
0.034873376466203-0.111994583418415i
0.10275948270548-0.0173760927595139i
0.1349704597763+0.120058860286556i
0.00632096392108066+0.182168246880876i
-0.114464376803801+0.1754837341992i
-0.179714131462174+0.0492718255432799i
-0.222771117483307-0.117267288869516i
-0.068218362946936-0.220063145485294i
0.039880307764824-0.22408769838012i
0.0976660857851464-0.184205888147473i
0.0978538329146696-0.0798292926771572i
0.0113662603438633+0.00405343521900939i
-0.0503673310381481-0.079730607004955i
-0.0640994484864199-0.214246250783896i
0.0362668735633381-0.241971389168341i
0.128563691805941-0.240075059209884i
0.194350401633748-0.162297709034382i
0.243870604394258-0.00354469743367454i
0.102902025908579+0.0953982515074499i
-0.0217497735617873+0.0710688452368506i
-0.0758924024960299-0.0550290250907792i
-0.080112135453817-0.141308580507648i
0.0323535752340163-0.190301527351291i
0.0773090812914394-0.140418411606722i
0.117563355031027-0.0456972062263488i
0.057253187094298-0.00807503808070805i
-0.0377753592828029+0.0166992170609197i
-0.091604617192054-0.0344712363385426i
-0.124898284012056-0.115565909575283i
0.000476846058174881-0.188272428937915i
0.132795501510625-0.195445121271369i
0.199665882282137-0.0569027711860983i
0.118494056823013+0.0695785131159753i
-0.0166398767388996+0.111576071530089i
-0.147269732582316+0.0719093351817205i
-0.218074348641083-0.0255097599090686i
-0.109767020794771-0.136804230135421i
-0.0553892575461037-0.174788294420557i
0.0222974646903691-0.0989837318034708i
0.0691883247957729-0.0496876851497866i
-0.0284702409748863+0.000692348577441233i
-0.0852877419103568+0.00729315862261053i
-0.170185377829098-0.073262936873386i
-0.159068199737687-0.181552813373169i
0.0159543638134729-0.266303762074026i
0.137038400441702-0.24094651285982i
0.19804996402144-0.137019531036223i
0.182164888500452+0.0151237778837557i
0.0650930920649042+0.115893878162155i
-0.0288469775814506+0.0742238979401207i
-0.0435551237087128-0.00726960114474256i
-0.000640228504386941-0.068412724233826i
0.0995358442252865-0.128392131066309i
0.137564732894671-0.053048446602342i
0.0852515847958756+0.0767647501004665i
-0.0120015853496524+0.105925125750025i
-0.14847527455952+0.0629530280678799i
-0.188048648673565-0.0943645350971106i
-0.132921167806613-0.210870076491734i
-0.00399434627633948-0.272040850862351i
0.125105108345157-0.240535705808782i
0.137473436266191-0.137947380658916i
0.131628816057131-0.0419459730078343i
0.0638692119662573+0.0153077556676696i
-0.00524851651030395-0.0709886384910717i
0.0243973888899077-0.167655866944404i
0.0845768438401463-0.240699379436694i
0.210511837045689-0.149329313491156i
0.267327849137806-0.0205878852220387i
0.186535168682277+0.109793345729525i
0.0363786355082476+0.204063445415832i
-0.142525828841304+0.121162838346831i
-0.213031128569736+0.0152457179887396i
-0.115276698833133-0.164694795225736i
0.00189490523604429-0.188847538538823i
0.0388753729428852-0.0834714213036357i
0.00883917404226792-0.0250024766232819i
-0.0854609868352235+0.0304219632245475i
-0.156018301027249-0.0317961556786812i
-0.232613610675304-0.173829054138337i
-0.212641075736556-0.292546804468411i
0.022499181856486-0.348308253350542i
0.144749518938703-0.298619364780039i
0.172970257936308-0.124186894938371i
0.169594517124678-0.016957479084841i
0.0214185872472844-0.0168340493596314i
-0.0701033688811382-0.0707970560518743i
-0.0904224861878718-0.186026273059966i
0.00803646434966899-0.214101304200549i
0.170837935180972-0.141325583973194i
0.220880587826032-0.0111364917824607i
0.151800700544727+0.110457871732329i
0.0329988715430404+0.142313777142482i
-0.102285085084725+0.103041827665753i
-0.18408799633572-0.0139855949631585i
-0.111042260976946-0.116832186643467i
-0.0196186077377687-0.134026367093952i
0.0800308398873364-0.106881725157451i
0.0789174561171319+0.0382258289485858i
-0.0323060802500853+0.0946612434298489i
-0.109720009337581-0.00422724334360024i
-0.182961361249646-0.0856670380234373i
-0.17316511805179-0.22563518148848i
-0.0412406513427914-0.291849693528423i
0.115603099024197-0.224265717435336i
0.182095782808036-0.113029458442798i
0.156802451518002-0.0136092069219402i
0.0489940982027529+0.0113161407052972i
-0.0584298076093182-0.046130062033129i
-0.0230562444798263-0.156245402132832i
0.0731634925930861-0.193832160366987i
0.160599649034483-0.16977756854916i
0.226973782105536-0.0545056944642662i
0.183430019373825+0.0770744818993889i
0.0701003495208257+0.124136463227274i
-0.0562694639303791+0.13483602138757i
-0.146125227641052-0.0235281785179246i
-0.120034421484488-0.151193775288639i
0.00348122334013713-0.176668107412299i
0.1146467074815-0.187965899182945i
0.107027029759683-0.0577374230446698i
0.0054875742579261+0.0416978466796566i
-0.110871060263998+0.019060402993514i
-0.163975177037959-0.119623442310566i
-0.120214008290109-0.267737987308418i
0.0173387909568875-0.306443724763653i
0.159389029395077-0.269447007181617i
0.209722558370492-0.12852978382799i
0.175209746277671-0.0016859834578527i
0.072981427643217+0.0565125428641414i
-0.0781789162736135+0.020870673356375i
-0.139958295306093-0.0566819988343874i
-0.0517928220294868-0.140663345830834i
0.0105695638139511-0.211247362148945i
0.056880269937881-0.111657652822913i
0.0629707185978904+0.0376731915649538i
-0.0786953892209831+0.106067201309103i
-0.237212403046811+0.0267077261108253i
-0.246050236299937-0.124474610402201i
-0.189357255230477-0.252458921468757i
-0.0603923822128453-0.361831315898883i
0.133645390679098-0.338505998810934i
0.18476340547592-0.205805992906907i
0.141884006016162-0.083892576945045i
0.0857913525462462-0.043884623831358i
0.0177068649985151-0.0886549946954927i
0.0709631283032664-0.171406739393277i
0.207392397975449-0.185368030183332i
0.293992122449173-0.103241253234971i
0.367704802846005+0.0279833679474806i
0.282828983498047+0.234749407456251i
0.0979510683791785+0.306160058221952i
-0.0749398527377792+0.232568180466551i
-0.184586753506316+0.132473270019233i
-0.159441524211859-0.0300388571122636i
-0.0920140031462661-0.0629624533720335i
0.00883750066504966-0.028954538100328i
0.00195520714170649+0.0476414293715785i
-0.141430302066474+0.0736712937800036i
-0.288674532126217-0.0437632324401966i
-0.331463604372416-0.173775378961363i
-0.228926057056139-0.376898192990379i
-0.0383787909291139-0.450774007507786i
0.151499652353809-0.375910820198106i
0.269272709173284-0.223949855816435i
0.218458015642842-0.0859540663792623i
0.0885363093391972-0.069081405773332i
0.0190679734903357-0.0852671544425206i
0.0101295323850925-0.158535772315239i
0.119022252785103-0.243242843729413i
0.24072323464187-0.208675216501835i
0.282321912232215-0.0120539911370138i
0.205900160256708+0.118569257754997i
0.0448019568477855+0.146245048678935i
-0.124158819653678+0.106719065991325i
-0.249192027093032-0.0429757719465986i
-0.181853792819024-0.210542500211214i
-0.0121251229595838-0.275036894624155i
0.103425182810107-0.207103632821645i
0.141888448453947-0.0862334818044221i
0.0345444454609909-0.00835618323508565i
-0.0876494027623272-0.0399951131945126i
-0.135493822260728-0.143603028077825i
-0.0773653690863753-0.272052383045599i
0.103253393927525-0.298882411671227i
0.233434558182129-0.203133664661192i
0.259670773227662-0.0410969258424064i
0.188589891520994+0.117885561712542i
0.0352454194046211+0.181197832189373i
-0.10161859002332+0.0951924948326391i
-0.150206861454894-0.0334861524355618i
-0.0712472763270906-0.0901187574761362i
0.0659891345620999-0.123849138704669i
0.0984715400943801-0.0374306659861369i
0.0238290054655491+0.0855651193840976i
-0.0703045110794701+0.119174955110284i
-0.169317863505892+0.0487089493812568i
-0.234159697696734-0.104443643728351i
-0.160030114392035-0.24504055355732i
0.0233961049225112-0.326001430293751i
0.153076640055843-0.247341718783672i
0.181511801341508-0.114966302627891i
0.11655715993563+0.0101433401961366i
-0.00273577062115366+0.0343018591224262i
-0.0739078916795736-0.0543802624861779i
0.00433516013233416-0.191007772386048i
0.135599914565468-0.309257119953805i
0.232828247717439-0.182071437765601i
0.292407202941652-0.0316521755631947i
0.199836354887867+0.127170348294724i
0.0797574313948462+0.226440698331i
-0.0597151847914868+0.121095380966421i
-0.165228511625013-0.000509468163761854i
-0.0545973613427433-0.148870343328169i
0.0738072995325445-0.20391649154417i
0.113152618405873-0.12432802784617i
0.111976334394982+0.00125889965323766i
0.0061389317619461+0.0763917056425421i
-0.137181907047878+0.0338516979982647i
-0.199761466858444-0.110726983368889i
-0.157908412309626-0.295051227785238i
0.00962796021480908-0.392777367192006i
0.188575200250787-0.303158132938127i
0.247623150807758-0.154444305026749i
0.169565281095678-0.0805195650706389i
0.0569746447307183+0.0355610693508396i
-0.0158522801515959-0.0234566510418117i
-0.015048006916891-0.211530884473019i
0.0796070991701038-0.263181347619351i
0.164085012919193-0.213493209710865i
0.224872325766995-0.0580896001152789i
0.214264683998362+0.104749557515145i
0.0595385722456087+0.185650290576836i
-0.0966226156809691+0.131007244935002i
-0.172152629984898-0.0253117748582085i
-0.162924964654986-0.185300003718622i
-0.0321675350621946-0.214489384735626i
0.11647164828437-0.101206113221636i
0.119888459069646+0.0320406567551716i
0.0144317866699948+0.110011639801995i
-0.134010439203861+0.0440156174238097i
-0.229123897636473-0.0829205522737018i
-0.135409139470543-0.198963872257101i
0.0521871783113672-0.282486766699108i
0.184897901574064-0.211552307976817i
0.208206522437552-0.00156754108931099i
0.128712400563141+0.148462417547129i
0.00328507824176832+0.153428012100594i
-0.124993519869539+0.0618877175739306i
-0.158145779604999-0.0791335304071029i
-0.0906765036757206-0.171383697029996i
0.0206386605098509-0.164887229574019i
0.152015464078429-0.0559882491285161i
0.10146072868901+0.0609294320708121i
-0.0448678111860254+0.101475175054934i
-0.179828248950186+0.0253947705484523i
-0.26407894308183-0.175106265199691i
-0.161468314692874-0.352915394766916i
0.0258683319117118-0.393795760228575i
0.179443483833863-0.309307344590139i
0.233852784472186-0.15816847435009i
0.18201763781839-0.037796724529786i
0.0782781182900759-0.0410988495195515i
0.0236208401310465-0.140348709933195i
0.0533860361345583-0.249753384446795i
0.179259557957162-0.276431947709355i
0.338786423888551-0.176255576687563i
0.399712176736658+0.0143750263215875i
0.320988069526053+0.15121388215496i
0.121858003164371+0.243980049978862i
-0.063656671251692+0.217117450561863i
-0.117113552276751+0.0142686797435573i
-0.0710937309996109-0.0616664271811918i
0.0324618000334662-0.0639979951190997i
0.0864757599076718-0.00198167143905362i
0.0228420390693904+0.116588902292913i
-0.0950056727458812+0.136320334397611i
-0.244277417881765+0.0970640074521117i
-0.31465903697244-0.131659742525271i
-0.2556783283347-0.313008412847901i
-0.087711357232745-0.349367098633253i
0.101813765153526-0.315618317083092i
0.128320051898905-0.13602055982038i
0.045144276165298-0.0646108137924075i
-0.061636001259345-0.0558246951393452i
-0.11472257316675-0.117277836748197i
-0.0970894313285998-0.277703074869337i
0.0412238471874262-0.323322335886928i
0.219326137900348-0.235256502979396i
0.24562308932344-0.0751003346537404i
0.197313963368537+0.0650397732649019i
0.0364593105066938+0.123366806828497i
-0.113876743637596+0.107997592718532i
-0.125133946488881-0.0390978714141201i
-0.080115262758075-0.194568499678212i
0.0433655109253438-0.203638625386493i
0.158911704724969-0.109956682175045i
0.163335633660971+0.0251670204469539i
0.0675303651335714+0.109617212141891i
-0.0869161266930275+0.112332407261157i
-0.140229813672294-0.0268377737004276i
-0.109342044580463-0.194596608246999i
0.0220496275010604-0.238375136548757i
0.210590126451169-0.169346365968711i
0.24700001763239-0.0367722441355105i
0.171526814638529+0.0881828756544095i
-0.00180225218644998+0.112243704627347i
-0.15286593486209+0.0235175665576975i
-0.139978015727733-0.122467421902706i
0.00344319952259887-0.219919638110129i
0.161027145409579-0.212702039867925i
0.231458155688028-0.091588195221417i
0.172495852196027+0.0757492669553782i
0.0253022434175893+0.0754931809009545i
-0.117931327086126+0.0215602008598304i
-0.173839680493478-0.119455783664662i
-0.110677195848811-0.277549780593795i
0.0319203586725118-0.25189715300961i
0.186433204386654-0.184824707884537i
0.211800689982413-0.0639778801661876i
0.111313464581189+0.0628983351944174i
-0.0270619683629912+0.0687445058976916i
-0.0934737400460584-0.0405982088765713i
-0.0851390691985869-0.185456187394277i
0.0162037101358057-0.287372702274685i
0.195308998010033-0.221704548882639i
0.228236080894702-0.0312556688268298i
0.153210022582767+0.127592546184326i
-0.0142238276151258+0.140234860528421i
-0.205158563849075+0.0238420975755994i
-0.21448419766816-0.111078747944205i
-0.0920457806294083-0.244168200207136i
0.0328497572910599-0.224696745852375i
0.106459065078269-0.100737656548069i
0.071609557904297+0.0147689931647475i
-0.0661547811812309+0.0859397629140519i
-0.201822494611795+0.00728373638671753i
-0.269278995022007-0.163335325948911i
-0.181441419499297-0.318143165825327i
0.0119264646535245-0.377481649321237i
0.18115205763265-0.299240999473916i
0.265271829383628-0.13228943144076i
0.17775184107749+0.0257374668594448i
0.055732228546595+0.0468348885786221i
-0.0157283810891242-0.0460156436030825i
-0.015075740102848-0.169504983145586i
0.133956924041026-0.237734100367729i
0.249315222175388-0.161025354242478i
0.304172463418475+0.0093760209857471i
0.217573682641714+0.187677160099137i
0.0381365644614661+0.239776465702326i
-0.101207315759005+0.162826137903841i
-0.188616717207679+0.00448639202069156i
-0.079619374575539-0.167729964044466i
0.0264219595879594-0.177827083279753i
0.10640545196026-0.0828064383433956i
0.121315595595969+0.0450343693805499i
-0.0258819520967471+0.133483244866832i
-0.176308084694903+0.0527226975071856i
-0.239370419832329-0.0897836723836645i
-0.14362014644254-0.281794533182818i
0.0160292842426841-0.353681891283255i
0.179957141796676-0.270585277250198i
0.236989507040854-0.134360591358994i
0.154039652291451+0.0371776813488872i
-0.00657416020967623+0.0154338714854661i
-0.110439612769221-0.0529032857738668i
-0.0601770164025014-0.201429297893366i
0.0547923976099291-0.317910317841849i
0.211017503971079-0.215083865268971i
0.261294855883149-0.0571408773315353i
0.16878517353333+0.098491153081272i
0.0232984065523783+0.149513080891106i
-0.146355337666+0.0733181051984953i
-0.192929991669887-0.0905768027077301i
-0.0972146747991815-0.216973899749814i
0.0314955244475987-0.264835206870987i
0.158173323863519-0.164992063077147i
0.126351860200123+0.00388353275554008i
-0.00807788327461378+0.0655494367207404i
-0.117996016294403-0.00272970036196768i
-0.214404278228548-0.141925888647565i
-0.19066635673108-0.288096253062328i
0.0114909728017485-0.368480808326043i
0.18944769689139-0.285674488493333i
0.195020259819263-0.126580749363854i
0.188940831481706+0.00680046900709913i
0.0732694753992033+0.0200518515332513i
-0.0760144517848941-0.0152992521698401i
-0.0224398957442094-0.124407964557752i
0.0717093900684476-0.23927463309248i
0.18559959565138-0.157992021446708i
0.282932832980215-0.0398518318683317i
0.22776642822196+0.094741284695682i
0.101675188250439+0.215936112756322i
-0.0292631980076214+0.174689328032092i
-0.133035890073924+0.0238056409884073i
-0.102741420632323-0.0967347465013613i
0.0208291327688568-0.110344490145585i
0.111859905242448-0.0521543865525756i
0.128784470331994+0.0645283714846449i
0.0140298543691435+0.132097691292095i
-0.14107645978486+0.09633091260176i
-0.224579108075973-0.0280642543837034i
-0.238491722294302-0.201926425410523i
-0.0791445765634071-0.264884701231591i
0.0787040428635946-0.243187480985052i
0.122679669277164-0.163870795871691i
0.128704470597194-0.0505593291212477i
-0.00956908428674827+0.00370667636205398i
-0.111318607983452-0.0676665488328031i
-0.10598798805844-0.22258790171622i
-0.0231347081685166-0.340778031223935i
0.126870993526554-0.319317355184897i
0.248969406376322-0.168088708113332i
0.264494232275902-0.013925600897289i
0.119168825508316+0.0440729393886468i
0.00699436680232183+0.0198314268653723i
-0.0798396382278111-0.0921616035942398i
-0.0492710155645813-0.288085760494237i
0.115451803777318-0.295016422380821i
0.210770546338779-0.177156798949816i
0.249274214823013-0.059114282355212i
0.146739471609425+0.0757306313621364i
-0.0229639925125061+0.125674498328234i
-0.132251089549567+0.0163203834864373i
-0.095372478645946-0.131070433468969i
0.0368095481185683-0.181986258706561i
0.12977667855592-0.194048061676703i
0.219425625685717-0.0233901514493809i
0.151493968973821+0.158525377643763i
-0.0323116994503356+0.183957134543351i
-0.166072533238522+0.0938098782534592i
-0.25921877430898-0.0690163744922756i
-0.179210537590162-0.191903142744737i
-0.00748977278865928-0.22617005844969i
0.112109237368958-0.134965925568852i
0.122447828618084-0.0240524722089045i
0.0197187316785562+0.0643381861388408i
-0.113015893561969+0.0574857423632444i
-0.213460348465611-0.0950933621881146i
-0.11804020816178-0.264516586083027i
0.0354683275639547-0.303375795793096i
0.136580221113749-0.238259698466387i
0.210848127191054-0.0963506329230694i
0.139237466778382+0.0874865543268183i
0.0138538774479993+0.110096046459667i
-0.106309614293669+0.000514522404288964i
-0.0986882029718915-0.109558778918809i
0.0407423737033869-0.225239872890081i
0.188314116989552-0.176162132911236i
0.290688342561037-0.00216436193133527i
0.166486119452654+0.0882967741057065i
0.00777853941459885+0.166205045255413i
-0.114245715977737+0.111072529455541i
-0.215064437301196-0.0852059331323545i
-0.0807225166498668-0.185740083375733i
0.0324779482032739-0.242643497841309i
0.109542227599446-0.192279710585417i
0.155808630363086-0.0224687206797471i
-0.0204167190474438+0.0848352993166769i
-0.126989408803915+0.0420248525670124i
-0.137073677110252-0.125803095105696i
-0.117957167789522-0.266350869804741i
0.0344656940994035-0.384182950287712i
0.197064716571376-0.318083590020988i
0.241382384744087-0.0927743979076581i
0.200246410779969+0.0242706887540927i
0.0356834439997026+0.0492716350515857i
-0.0658661398603651+0.0017070346015158i
-0.0406709378449132-0.160740441280595i
0.0304571131444667-0.274500893357108i
0.220443411115445-0.202795107749778i
0.282020093338999-0.0998321126498915i
0.210047879020752+0.0514458400750635i
0.0648059655083769+0.166441795277925i
-0.106108593031742+0.132126559937146i
-0.145534364887067+5.5952602939444e-05i
-0.0914450872160232-0.128733005553388i
0.00898542893150075-0.102875395931458i
0.133027923399898-0.0649540990298968i
0.122253013280138+0.0195259531630866i
-0.0239540349386357+0.119260506385099i
-0.142260999588714+0.0677128399892933i
-0.257489594627279-0.032360811168246i
-0.246758322969733-0.193709290155737i
-0.103176615910681-0.279461039511583i
0.0638589763227791-0.227346981799858i
0.153058673250159-0.163540960461426i
0.092991405876859-0.0403205611982148i
-0.0347648027281646+0.0509951234356208i
-0.136688884852854-0.0200352726487453i
-0.132566598379661-0.177053600330104i
-0.000908970210288538-0.267206111390124i
0.181226650812005-0.246117112200984i
0.240512271482183-0.134184416258634i
0.226793590004353+0.0334437538524506i
0.114598652374374+0.162238904372768i
-0.0699422035026849+0.105080794030645i
-0.162760262688089-0.0371042269654396i
-0.132992451054903-0.145032990083678i
0.007239011396695-0.280347221513334i
0.136037673272582-0.216471379055744i
0.172757022219305-0.0550453573395499i
0.0935192340854634+0.0463220363172622i
-0.070930459946701+0.0753021369492824i
-0.185967019537939-0.0724372159926267i
-0.115057366593722-0.227122077164674i
0.0457568540995679-0.314394651459759i
0.192032365876083-0.292493937833689i
0.30592372610552-0.157926001836408i
0.264280594350431-5.89101994503043e-05i
0.0842150193596821+0.097366916888617i
-0.0363879603754017+0.0644132664176358i
-0.0657407427216226-0.0664421907015608i
-0.00229380006610273-0.169659171500339i
0.166176417371633-0.160566373071818i
0.275318090235439-0.0553274002097857i
0.19805799574938+0.112546577449212i
0.0402992830711259+0.204254695082409i
-0.107651173971361+0.170655729935431i
-0.220118072513022+0.0597429954393706i
-0.181612161220904-0.165676694118704i
-0.0825673119271047-0.254356099381697i
0.0289496795326619-0.16690498187671i
0.0866619965052123-0.0801264680313088i
0.0240679433576813+0.048739336614788i
-0.0953772741068895+0.0307183614009712i
-0.229070708232017-0.093123962418014i
-0.219735954244887-0.209800558262082i
-0.0708545543784274-0.342655034234013i
0.101535512461367-0.335503677733198i
0.202705116928862-0.192829772691062i
0.163585231989889-0.021943962330137i
0.0106032572511648+0.0451050169646934i
-0.100729096066391-0.014380504650455i
-0.123126515870233-0.14042781991762i
-0.05857731582907-0.259245044814381i
0.127199416489517-0.244341929797945i
0.210177797368596-0.13441434432489i
0.203940630863249+0.0115878256013305i
0.158559870531241+0.116081391846699i
-0.0125678437380273+0.0796857138157011i
-0.13350366692474-0.0479522145549172i
-0.0823507227168486-0.191765708195437i
0.0545862966803626-0.244809221689031i
0.19365149323743-0.171282649532598i
0.263851858196206-0.0431416255886199i
0.181302671350366+0.0991075860947126i
0.00867061303125598+0.135607323236589i
-0.128395003541055+0.0641475464616231i
-0.153772807195058-0.079177302576637i
-0.0358219989962609-0.197129895421942i
0.126222009626755-0.16875434325789i
0.160981457533387-0.0715573293486862i
0.120590517418017+0.0559936279473682i
0.00910333939884634+0.113726773789733i
-0.159837967609328+0.0575499829223585i
-0.221017446823815-0.0645978827937967i
-0.161457214460659-0.193217323773901i
0.00287307678734033-0.238002859275967i
0.149182764021265-0.20139499978051i
0.130048074283526-0.0913761034986628i
0.0561636866367083-0.014311144345189i
-0.0610861373435983-0.022013671447068i
-0.156747832114925-0.0660694349829517i
-0.0813598112883335-0.225392224737389i
0.0329185169677902-0.326813733896638i
0.184063801979631-0.229827637994696i
0.250668639911467-0.126182803403502i
0.183365201511095+0.000627135277688715i
0.0513553414054199+0.0727005989156279i
-0.100944366981813-0.0279526870694129i
-0.082920718473831-0.120055408983458i
-0.0253755064009574-0.220008415981433i
0.0999245974562164-0.251306564856636i
0.215875996903741-0.0801160551269399i
0.142749675421332+0.0553925567784816i
0.0262591103774413+0.10341255455488i
-0.116977560581645+0.0750952105260881i
-0.19824499433578-0.0518171641334038i
-0.163075835626403-0.185349102839292i
-0.0127533827223812-0.253440411536793i
0.114539560750167-0.194412931029641i
0.123764629034229-0.087210826563756i
0.0655832631931441-0.00529999611743637i
-0.0922519702349432+0.00632144915323819i
-0.175819549995422-0.094523962322705i
-0.144358956922997-0.247008538937216i
-0.010116551879713-0.317044014298771i
0.161407284981979-0.285998465571691i
0.238673286432574-0.173246676265283i
0.242187022334313+0.0220324323658436i
0.143368947161487+0.0678617932931573i
-0.00247535033505653-0.00484533813302999i
-0.0580283799095944-0.0650688260206629i
0.0283933777991246-0.211176089028044i
0.172013487510015-0.225479772707941i
0.265452903270783-0.0757627633878446i
0.218397002709066+0.0919115152919968i
0.103673231461093+0.200088917122345i
-0.0400294028886648+0.169119806968231i
-0.155025827298271+0.0506971814050954i
-0.131344591739628-0.101336883304216i
-0.047029596188128-0.150788540756347i
0.0404457802912182-0.0991452056140487i
0.0915094738159888-0.0305833490829989i
0.0300883062936679+0.0415031565733023i
-0.136827291202773+0.0447280356590401i
-0.209140310634553-0.0520433094579433i
-0.189557029044421-0.192029610571935i
-0.0946087465500083-0.30378265577497i
0.0750913905912715-0.307357395487566i
0.154178693839714-0.184612127438845i
0.144857410319127-0.0646215930167655i
0.0558322109664538-0.0213409493153561i
-0.0501231336213218-0.048050619374107i
-0.0815349067480598-0.166204918829788i
0.00584432109699019-0.265546903840046i
0.123348075180917-0.272541540668359i
0.220516654807295-0.199874265291441i
0.265422541775475-0.0364601584234176i
0.151223181731049+0.050026817383129i
-0.0126858365107464+0.0184193238419057i
-0.0852402111091621-0.0184493591878704i
-0.0419848188868378-0.137573201740143i
0.0519986427168197-0.225824702635756i
0.158872927799018-0.178931489658603i
0.230071523262971-0.0290580074289894i
0.157593431030093+0.115467767557827i
-0.0262171311170127+0.0878146144145433i
-0.112792847434814+0.00544522883946305i
-0.118374570119758-0.124966603119052i
-0.0539303616553583-0.231397250743659i
0.094462994706363-0.213477069899682i
0.168906552507683-0.130264673077479i
0.160390907840769+0.0173174868777599i
0.0290730429072742+0.0727823111539246i
-0.110844068306007+0.0524060720267325i
-0.134269351994561-0.0176228488396425i
-0.0741700571428051-0.156697852211634i
0.0233210476414043-0.19337968928947i
0.124259266089482-0.167432330190254i
0.154715039383039-0.022323666880111i
0.0628070018211921+0.0871861539885017i
-0.0506600406601721+0.0443558705839687i
-0.137008217590481-0.0293274805752482i
-0.109634876832518-0.19054651795651i
-0.0121740707971426-0.257114219733537i
0.0927391819236432-0.232618219812662i
0.167338163939643-0.0944203086551998i
0.128724025302059+0.0174194312865348i
-0.00964303130599568+0.0192839623381716i
-0.0967960877978856-0.017297194307074i
-0.0832132521062562-0.155743315811022i
-0.0297300144434352-0.255130087034334i
0.119793198300948-0.293936971254456i
0.239925218639486-0.153654295248466i
0.219610379886336-0.0253619098490909i
0.115715030371422+0.00513424072937745i
0.000595785925947076+0.0385937585606584i
-0.0738964942707952-0.0610905182430561i
-0.018890701935477-0.166943798514079i
0.0985613490718883-0.234897012478492i
0.158029752537777-0.171004352887571i
0.202833603799238-0.0189491143231775i
0.1044588801274+0.0622810934388742i
-0.0604560282611083+0.0910329275356901i
-0.122371692878822-0.0282094097004615i
-0.140650316427991-0.137101531506779i
-0.01634616760238-0.220978297523083i
0.120596887281718-0.216908372505522i
0.160788677662716-0.0938023302349594i
0.146930782662151+0.00771537731384162i
0.00031247474333329+0.0597298867826017i
-0.132836262896034-0.0787513279281933i
-0.106398088511364-0.173274229144759i
-0.00842112693366666-0.239433836638259i
0.0944784215446909-0.295485030650887i
0.210445473222707-0.169857482598485i
0.226206642600542+0.000472238163539595i
0.103508507822796+0.0805796871138702i
-0.0422790966699021+0.0590164049764878i
-0.100489306146354-0.0408817844865939i
-0.0694986027186146-0.121588015870807i
0.0196169606652735-0.134754326605004i
0.124774343718184-0.0947800309630829i
0.158738132807473+0.0584130624284967i
0.0573424970841244+0.105587408194066i
-0.113070398833689+0.110787018479595i
-0.160355578627473+0.069192036863781i
-0.166442101275855-0.102142449487909i
-0.118185120502752-0.183811930104038i
0.0158341723185505-0.22091015716812i
0.078510583135104-0.178568725674669i
0.103028403492648-0.0741520369714125i
0.018880939272178-0.021803024199736i
-0.0873275688573502-0.0878682358862317i
-0.0995617823625601-0.203099133697423i
-0.0140516585054074-0.264669755845176i
0.151050327875023-0.251326828355716i
0.260317754242588-0.141514296410035i
0.279626933895358-0.0145785184656459i
0.189809304860599+0.0854579021858941i
0.0536959912498879+0.0947647791072142i
-0.0341986600563118-0.00913754796694747i
-0.0117061297561528-0.10477468930907i
0.0688590849706866-0.119853204888323i
0.150957873890374-0.0951192761765922i
0.165755284802278+0.00865104001852808i
0.0847247662860959+0.102412331392168i
-0.0514628941280061+0.101556016933104i
-0.180871434060232+0.00885779620125422i
-0.16369566083067-0.130131548659232i
-0.0678516820085262-0.215206314181815i
0.0739660578835447-0.238815240382156i
0.15790610131342-0.188500082464691i
0.174112136985575-0.0745648295724526i
0.103248201669125+0.0203780707602907i
-0.0251030501943405-0.0381917577580576i
-0.0273759620982918-0.11739755786572i
0.00750816806538387-0.162218991020029i
0.0896844583551263-0.198094388999555i
0.162379726507803-0.112232215142297i
0.200406911848699-0.0141129552083927i
0.101794152698504+0.0827686750550089i
-0.0818045230723965+0.135942306212941i
-0.153928419024015+0.0553467837093343i
-0.151786563854658-0.0918838157307455i
-0.0749648279454226-0.174328541824089i
-0.00597853961759037-0.150936304460308i
0.0619697525423239-0.110444894568509i
0.0350268726849725-0.0114617765146056i
-0.0549800129783634+0.00849674611142265i
-0.127597379340912-0.0663976593548448i
-0.174485683267004-0.171257343042024i
-0.0515057819036031-0.290489731174218i
0.117037791340583-0.265601796622688i
0.206234180191365-0.185760315452125i
0.229471335525055-0.0855632152936421i
0.147019801789038+0.0171107412024171i
0.0196199198510779+0.0319102939152919i
-0.00127360420308614-0.0419261050541964i
0.0239025847547874-0.117582837654399i
0.0710827809515794-0.10646780130676i
0.151209616728539-0.0691414474737129i
0.164547003313698+0.0140644766302416i
0.102123850385851+0.110314831045366i
-0.0560932484254026+0.116709138624723i
-0.141250569136057+0.0421321082538485i
-0.134216141155012-0.102176035321625i
-0.061556402118219-0.189078719261966i
0.0621667058575954-0.148608972675724i
0.0806955891764634-0.0971945184984263i
0.0866926032559479-0.0446446812980469i
0.0283467511763757+0.0187854403510171i
-0.0607306787471363-0.0355855318985719i
-0.0702691325373023-0.15182420458965i
-0.00852548647693617-0.216931324657516i
0.122014973603061-0.219757778117224i
0.203831255318665-0.09301314527138i
0.190161460377209+0.0110346620450507i
0.120567391169354+0.0692708858334326i
0.00266566382768077+0.123121341627591i
-0.0840960066823278-0.0150757837487795i
-0.0623406269531318-0.140774069347359i
0.0051535766876308-0.157833639638962i
0.0620978674825168-0.135564603072755i
0.12148583638261-0.01331436788977i
0.0725938549682878+0.0414134747472462i
-0.0599704740592937+0.0379263309679749i
-0.123177651664331-0.00463595100491872i
-0.116332722438015-0.110955003864299i
-0.0347839617473856-0.158737216375088i
0.0371259800157631-0.174250770866054i
0.118946614638641-0.140572303653325i
0.106347693511787-0.0562367558695145i
0.00766707198897398-0.011194356496019i
-0.0460025895003811-0.0374844464650445i
-0.0839024973789934-0.121624039441146i
-0.0501035737995467-0.170822579312399i
0.0538727663019707-0.218648129685668i
0.177189041526402-0.189152292405843i
0.152953619972192-0.0189215216165302i
0.0838850992235759+0.0476066880642036i
0.025989302400895+0.0288295735015669i
-0.0658716569974448-0.00492511939689604i
-0.0352566180965066-0.0969369744995174i
0.0320761483378356-0.136003407312455i
0.0934227649727489-0.0947011418393176i
0.132408138001336-0.0133095744422383i
0.0892416691324082+0.0656852649134945i
-0.0318916513787276+0.0801752822962396i
-0.137442412649886+0.0017346048282641i
-0.126006806336082-0.081462695662478i
-0.0623948132341791-0.143813406023214i
0.0530124389067528-0.170608615001623i
0.104124708493591-0.0963479018796391i
0.121856308264406-0.0229272085172611i
0.0794212419190986-0.00378383749300136i
-0.060848231533209-0.029194695864056i
-0.0674639596076379-0.0919846190676721i
-0.0185008331643267-0.166446852172661i
0.0753938492138688-0.173577178537092i
0.149200927906066-0.0841843327197726i
0.14013652609249+0.00272540423092606i
0.0864101150438152+0.0617697808061763i
-0.0178900238142517+0.0976386162374129i
-0.0947357734937145+0.0656820777583493i
-0.119394326608412-0.0783524738301062i
-0.0558474716072842-0.165246383332141i
0.0311047247331622-0.107888846430032i
0.0600224201870352-0.0958579553152582i
0.0102682074194694-0.0631589699969352i
-0.0611344705349835+0.0207274197078924i
-0.102266868981633-0.0726360413264135i
-0.118916607517683-0.203559268050248i
-0.0589111588299369-0.22601906801999i
0.0890494642640413-0.249710244222807i
0.176026761021751-0.216853942430507i
0.159394663578007-0.10609151085752i
0.107178769083129+0.00625198421851056i
0.0493288668419868+0.00224019650126988i
0.0119340348997132-0.0869233436529716i
-0.00840162513197344-0.116219786959027i
0.0450071914174086-0.101730611858847i
0.141258349690961-0.0960997919897732i
0.140689978748662-0.0355277253447542i
0.0227295193702435+0.0992780225368385i
-0.0865101193509921+0.0874559243442567i
-0.154220345993576-0.0547722569488879i
-0.136385633348818-0.131719251942268i
-0.0379306793942005-0.182877113003332i
0.0247121297709782-0.189605641046327i
0.0788300258457193-0.153743063836976i
0.119126907509183-0.0711525682900821i
0.0319032475305182+0.00478869275020258i
-0.0559976115369644-0.0478529116022177i
-0.00841447406423446-0.120564033554541i
-0.0177198132164461-0.17293991982419i
0.0592888354812084-0.170845774720452i
0.162261581373638-0.0849682482508579i
0.137362528407721+0.0181597627375191i
0.0939376070347728+0.0932679351120067i
-0.0629878454987094+0.0734216259345632i
-0.135536706786304-0.0403708043342399i
-0.104322614072246-0.105298132134938i
-0.0432991040709327-0.116746399273493i
0.0328065744242592-0.152910805796809i
0.067221492536458-0.109674368595898i
0.0502818595185435-0.0405469699798221i
-0.0273529719847738-0.0405764922343054i
-0.0778753623735528-0.089135053521382i
-0.0524015908353589-0.162923880171174i
0.0476851526526796-0.228360432750697i
0.123884951282941-0.220049700129599i
0.186951993853618-0.107004785498859i
0.185831206342277-0.0175552328714494i
0.12565657216399+0.019608453567889i
0.0197915886328936+0.0251879353108798i
-0.0640199579694161-0.0437023777264341i
-0.0181674708934575-0.0857850764990953i
0.0451421259377637-0.100872510547689i
0.0600450056773306-0.0919189987052017i
0.0217026607837473-0.0153884980180857i
0.0182149808875716+0.0148956691886737i
-0.0906635313574042-0.0103938735702257i
-0.172494274336592-0.0947818848841198i
-0.136691173043159-0.168192318648619i
-0.0881105619375356-0.219111136772292i
0.0525969578337999-0.225137053341762i
0.11597536674331-0.166089749140596i
0.102736462562796-0.13223261729258i
0.0387703379224979-0.0512734236178201i
0.0155684666044562-0.0570768980595928i
-0.00303277780794924-0.142328002516712i
0.0270455161823714-0.15004162066161i
0.153037001521301-0.136039914236253i
0.183565825033911-0.0782649564592319i
0.16299456103474+0.0119743146881413i
0.054450786733586+0.0920454065195036i
-0.0539199881589028+0.0818223259209983i
-0.0906554153574686-0.0105653947145745i
-0.0961539044081693-0.0519937977777243i
-0.0250234914970982-0.125014553757352i
0.0593116289365358-0.133319715980218i
0.0748734787577565-0.0386968866185758i
0.02547757981482+0.0159853093681226i
-0.06177294326274-0.0292124990396976i
-0.102978383602607-0.135479145038571i
-0.0907656854645782-0.169945378498348i
-0.00283634725717567-0.218144189333043i
0.126892432244347-0.214466771582751i
0.131884128734706-0.126438864259262i
0.138270398241099-0.0302520599071003i
0.0574991725838148+0.0213730541225965i
-0.080315901312222-0.0035950336383228i
-0.0451905758615014-0.0532551578099572i
-0.0158239172157859-0.138444980885021i
0.0151316806850563-0.150225449096288i
0.075715692109396-0.0852153387362783i
0.0630725604136805-0.0559379830852488i
0.00119640551470911-0.00395929495655584i
-0.0324302089543275-0.0109979357448961i
-0.0447115770832732-0.102815522077306i
-0.027574214451991-0.143105616594997i
0.0506539415219324-0.189749363352243i
0.0901911623102021-0.167362934866997i
0.09929784367721-0.0889427799312381i
0.091598107967002-0.0369398060770721i
0.0159400180708146-0.0133733543584145i
-0.0434089884915451-0.0629313369329952i
-0.0289332617260324-0.144833125687796i
0.03040913431327-0.197866413699786i
0.0923950687503746-0.151903596843208i
0.12519672642998-0.052449719312425i
0.0775796895495363+0.000863253922643527i
-0.0099135061408286-0.0117468695223893i
0.00438895559115441-0.0336887300555545i
-0.0278420557320926-0.112204187219655i
-0.0274669111996504-0.171363056411063i
0.0275015099896994-0.132123192341i
0.0651014348544188-0.0906975760892041i
0.106148535966095-0.0680417189574808i
0.0332250922218461-0.01739451718718i
-0.0369026611638171+0.0067999566860192i
-0.0884369401558491-0.07873387478676i
-0.0409514631155396-0.14114106535557i
0.0132056616007781-0.178604618196886i
0.0542067525484895-0.132913054652526i
0.0667008838261356-0.0774469852442776i
-0.004567166221843-0.0641097291806186i
-0.00652994312718126-0.0671029180217635i
-0.0211527746021265-0.119492111424935i
-0.0114864051396119-0.125577151384731i
0.0539441233696088-0.188339982064799i
0.11094519473347-0.187493992373727i
0.154344770591666-0.116686328441478i
0.133180753206656-0.0271558911315313i
0.0756715121900033+0.0193780616076602i
0.0289791591952248-0.0259391485641678i
-0.0275663676388549-0.0138090462382234i
-0.00573254747802312-0.0321869287947412i
0.0170012665497396-0.0631414980256566i
0.0359951050650006-0.0463886129274902i
0.0595701118745515-0.0205155886280886i
-0.0198639618740213-0.0130807763296963i
-0.0773922730379558-0.0335343026866624i
-0.112302409205646-0.0736940976160461i
-0.0965655994543717-0.121530869559059i
-0.0163818275426823-0.222019622218209i
0.0675306726731282-0.262145427872938i
0.126554296770138-0.176144536271504i
0.126247374092542-0.140448601760731i
0.0837475504143231-0.100336761390169i
0.0810946687630145-0.0979883231117055i
0.120667263670068-0.111033710532634i
0.106509475745079-0.0838510504895465i
0.16290409373634-0.0619857990139816i
0.217159665926336+0.00132385145972097i
0.157497136462046+0.0683370676257755i
0.053934096000602+0.12306291883863i
-0.0267751313648537+0.110158161349969i
-0.11573855724962+0.0473001986013668i
-0.155456177822798-0.0637238299576223i
-0.0628388931578462-0.10105484070502i
-0.0188849517611489-0.122893488746217i
-0.0199013430101135-0.133682231116124i
-0.0529487922047914-0.0922724179885051i
-0.0868764562372771-0.175240067497748i
-0.0854460225767206-0.210211237076995i
-0.0408734878807132-0.270576117149369i
0.085006683741007-0.299994282309942i
0.1777355065152-0.217927503907663i
0.204671803536913-0.16249350196878i
0.211928428845127-0.04462886266989i
0.163847717874625+0.0172590982371512i
0.114069417134708+0.000462252166079401i
0.0868208283354697+0.0246728276258281i
0.058143633569212+0.0134539343531765i
0.0850675380939349-0.012640442884771i
0.0610514374627259+0.0246000775764434i
0.0113661430130251+0.0443242526136915i
-0.0343797470414954+0.0529085373791511i
-0.141647661673315+0.0285721975839825i
-0.145719933240576-0.0568858059063845i
-0.0951007993581932-0.128958975110215i
-0.0627258379146619-0.203391693299388i
0.0143971393372143-0.19649362321442i
0.07721567280339-0.134970418337026i
0.107688440605619-0.149832958272437i
0.0925172370394406-0.13419085337879i
0.0748486791964808-0.105823693928206i
0.0606309187296427-0.130875615353249i
0.106283573098352-0.114408610342274i
0.136511322088584-0.0720910859618905i
0.139809438528394+0.00535706237056905i
0.134547898845331+0.0496480829497871i
0.00821100279592505+0.0761877520679726i
-0.0564632043156822+0.0591310510279577i
-0.0559803622435662-0.0310874124841114i
-0.0412951257939932-0.0280048334350755i
-0.0273709042559579-0.0813070173941029i
-0.0242921070025011-0.0904859216554841i
-0.0100895087072584-0.0510966410008351i
-0.0216478824198618-0.0948343010132162i
-0.0266443069200078-0.130024682315991i
-0.0244040153392577-0.152400846513886i
0.0169769773523371-0.151296662673535i
0.0764913735836063-0.216001265061792i
0.123358759209421-0.182163369333244i
0.1580787188644-0.0717428401842247i
0.124751854546704-0.0482387638348868i
0.107720222455064+0.00401532439668256i
0.059682582696978+0.0190355324527922i
0.00663290956220977-0.0404322194888349i
0.0700980140694086-0.0655540288698935i
0.0914098375002241-0.0283620251886344i
0.0794718739045388-0.00619550588389267i
0.0215494926702617-0.00169275348560704i
-0.0328120857540407+0.00605539957778107i
-0.0379754334838652-0.0192943023412339i
-0.0809971327567183-0.0579826882842i
-0.0485260174144523-0.112363892947196i
0.0120659910936967-0.152498108432709i
0.0281591202007857-0.150920234538324i
0.0506592892563662-0.136640499151647i
0.0276409320414601-0.114573644199171i
0.00180030662803571-0.0584677050373132i
-0.0125368422411303-0.0642195618433008i
-0.00134088367635009-0.121320645229537i
0.0454033939423405-0.118536169128712i
0.0449472945275687-0.0929314613494326i
0.0793460668469027-0.079387339680357i
0.0770477832729244-0.0503995453902199i
-0.00451869716858343-0.0403634436716533i
-0.00129654372932288-0.0996924513105785i
0.0409745569823447-0.0827664183181372i
0.0575173866265325-0.0784746587184998i
0.0814916154132875-0.102878197040889i
0.0851064337326715-0.0631229459136794i
0.0833223401343318-0.0299272677073142i
0.0520787613029724+0.0111479557063881i
0.0366376933821301-0.00470218894029968i
0.0241148450308074-0.0233598591611404i
-0.0221875607763471-0.0332833988440127i
0.00928941264167187-0.0461102327543483i
0.0252086477338443-0.0561897358115835i
0.011858568894982-0.0559922129830348i
-0.00346204671557328-0.0268577981850102i
-0.0330630324469832-0.0423928592910632i
-0.0356547457949648-0.0808112524940923i
-0.0207800342312252-0.135177542647625i
-0.0112805646859389-0.155034040302459i
0.0248112094606092-0.150797879854156i
0.0771773451812688-0.127750991106222i
0.0780015618577911-0.071576794189316i
0.0787830947910907-0.0523753388785824i
0.083746054138386-0.0312873984488918i
0.0457771191303166-0.0362936231028389i
0.0460967220813653-0.0719108898326076i
0.0623399220067702-0.0510610777418031i
0.0580924004639061-0.0376904520692874i
0.0624402266752983-0.0377877742928568i
0.00203727850381084-0.00720768629728292i
-0.0311482671836866-0.00643543038102848i
-0.0619041589977887-0.0886934480564459i
-0.0620796399892275-0.145857227371874i
-0.0288203191693522-0.138053559807124i
-0.00814708695141137-0.161991608741212i
0.0676362795010324-0.119215568774597i
0.0829932746441822-0.0901392092464759i
0.0346174210363869-0.0953896733151817i
0.0289622513264269-0.0556022308263766i
0.0645360345622658-0.0427878255951066i
0.0924050938244357-0.035315015419325i
0.0994729152726348-0.0422772751353935i
0.0632269121456285-0.0299765880315558i
0.0600895387270794+0.0292271729365881i
0.0436389197246797+0.023520145128913i
-0.0212544520037463-0.0100530663881279i
-0.0673276770612962+0.00802116009538601i
-0.078823355044419-0.0322866708923396i
-0.0675183908919926-0.0422414340686633i
-0.0875461815959938-0.0602706849054609i
-0.0738065034981436-0.119421923362972i
-0.0284256116947856-0.104299762452317i
-0.0380160676670306-0.134172693000957i
-0.0520703423197884-0.175089043546393i
0.00820695921042258-0.191147494097913i
0.0743705408771585-0.205961452476933i
0.11195235739601-0.163831592049051i
0.127720106009461-0.118186584956326i
0.124328266710753-0.0892169887062322i
0.139418084725446-0.0319283498449752i
0.0944886730167853-0.00786825521412205i
0.0721029954266129-0.0204207502509956i
0.0901657097676219+0.034363172782369i
0.0227999464577676+0.0350440933703399i
0.00467145352887039+0.00752305205027901i
-0.0102516766448978+0.0334668908840266i
-0.0707513639655796-0.0161201329646494i
-0.0789653235464419-0.0433824710109162i
-0.0863322308662416-0.0766804354011i
-0.0640668014505615-0.11677299928688i
-0.0213811603591048-0.130428992918413i
-0.00121407142176484-0.152691003498085i
0.00591183903040592-0.145945875597679i
0.0151666761569494-0.103594474592044i
0.0588490361087649-0.0855415784937309i
0.0565268474669141-0.120315441955098i
0.0482186303319477-0.0950295778387721i
0.0802719167196741-0.122809253279763i
0.0737374641735176-0.10298505192639i
0.059073465424965-0.0439630680932003i
0.0133097654286471-0.0430692745180153i
-0.0240432081036758+0.000504471966274648i
-0.0475745206356076-0.0481141208287142i
-0.0202787675968885-0.0994235144234896i
0.0120997142499679-0.096841864859894i
-0.0126331804133854-0.101702313698906i
-0.00517004271409289-0.0999501721917825i
-0.0196712548351164-0.114182462757627i
0.0261626103537873-0.111644563529712i
0.0539800566730017-0.0998680876642807i
0.0355036308780137-0.0966809364863668i
0.0740906348630091-0.110063421168183i
0.0850233414849032-0.0916483013041238i
0.059123070654707-0.0373058215048881i
0.0392844886943645-0.0171358437177226i
0.0330128119394356-0.0153096652631752i
0.0151350024004957-0.0470012753905617i
0.00845500401123288-0.0461824699390806i
-0.021561215454909-0.010528986278497i
-0.0284690915610411-0.0298591656163958i
-0.00868855219958811-0.0430138569196482i
-0.0302041098166189-0.0373656174105226i
-0.0122206164313445-0.0696219596748206i
0.00486264085986528-0.118591126138889i
-0.00731700216403185-0.1151624003373i
0.0278950658963226-0.106254531326926i
0.0462197527445101-0.124639002583148i
0.0462127129750776-0.118420470929418i
0.0731274737789117-0.0820694293338311i
0.0560834771730434-0.0717295372868644i
0.0410022130368436-0.0827252969964549i
0.0217941381722879-0.0791797657973694i
0.00171334681806284-0.0676009933157846i
0.00202324303219741-0.0194873585604805i
-0.025048640334717-0.0018949343609967i
-0.0310059785489621-0.0549645675136264i
-0.0301026732897127-0.0717844770078234i
-0.0621640255844631-0.0732494827848024i
-0.041289161368597-0.133754694434425i
-0.00423439467504157-0.128369828142964i
0.00585741448204923-0.0972859989614427i
0.0418457603980212-0.139801771259167i
0.0515011705222833-0.126493284569544i
0.0564049735987451-0.142938440049752i
0.0708396337603969-0.152814981878872i
0.135137502070974-0.054304561141689i
0.10773476800979-0.057295302269739i
0.0701808138006208-0.0233821465683931i
0.0948577159179266+0.0382901970026337i
0.0289455621890891+0.0334706467388278i
0.0224021616492926+0.0422763981103582i
-0.0285242691343905+0.0159320189233865i
-0.0354549991251055-0.00738613652745886i
-0.0448472527810642-0.0611046230909965i
-0.0915378122207846-0.0499674248268034i
-0.0440649510084121-0.0606191968174386i
-0.0604829451736719-0.124757934211284i
-0.0607203353989138-0.150342921258066i
-0.0301067779516304-0.170240855543052i
0.00753909769633364-0.152972391596682i
0.00986984112549205-0.165872911221767i
-0.000488740317726996-0.173235068898307i
0.0774702110530024-0.153084564269466i
0.11376845679974-0.121905992500082i
0.0688443093820167-0.0803360498421964i
0.0628243565936555-0.0619472191714034i
0.0667000985082493-0.0401596087995722i
0.0587766621829541-0.0326297326026093i
0.0611903838373285-0.0427248376390914i
0.0582640889112234+0.00156696289821863i
-0.00227757111588533+0.00649804073411908i
-0.042448271830504-0.00936488265351843i
-0.0348659987909862-0.0132975851478535i
-0.0697350172483065-0.0818851368487592i
-0.0269386162813362-0.101623550111612i
-0.01333818503283-0.123328072838214i
0.00121970555065604-0.127948709039779i
0.0469697655230796-0.0884137848726703i
0.0153376677330303-0.100476472292902i
0.0108948647432954-0.0796251407023323i
-0.00669875346284406-0.0555078669629063i
0.0297801344145167-0.0883058658794244i
0.100554240026205-0.0938489014241523i
0.0877490302355722-0.053706004655109i
0.0493685401826247-0.00672568195741468i
0.0457176114829781+0.0113226570767429i
-0.00551007240195643-0.0144874732661921i
-0.044889985542399-0.045694459518797i
-0.02053401858952-0.0522841091528888i
-0.039879164131756-0.0812893019142423i
0.028522830366257-0.114629871115766i
0.0282425519510114-0.0804602005363936i
-0.049081299840866-0.0918493405754978i
-0.0137093806098008-0.123565112901953i
-0.0228233500611856-0.107780442452222i
-0.0113174712809361-0.126722711414029i
0.0325523352898535-0.165467723109135i
0.0502010392235501-0.158308921894361i
0.0877388291590879-0.0974769530377129i
0.093746829695254-0.0701876100667466i
0.0614524809307428-0.0630687157077263i
0.0813638310592621-0.0339378425325178i
0.101300705174827-0.0552257864851596i
0.0387181466324924-0.0690549736867515i
0.0566414279167219-0.0402813697918893i
0.0862047725815229-0.0425768105183276i
0.0644410710681328-0.0468143606737828i
0.0253089254060671-0.0237975779010534i
-0.0125632526857241+0.00198703033586288i
0.0048661504128547-0.0125104117117852i
-0.0282394648079452-0.0367800112169226i
-0.0270735053426235-0.0610129306811671i
0.0142310821541101-0.0766309858782477i
0.00496107710212818-0.0585504485015129i
-0.0309329178974806-0.0472011816921938i
-0.0354287731640877-0.0296178635778642i
-0.0608193003626375-0.0431121304992123i
-0.076822811248154-0.111508677838016i
-0.027905190304011-0.13327143556857i
0.00183827415116803-0.150012513075704i
0.0551043454687288-0.17892600741547i
0.0477373103668945-0.134463949080058i
0.0677457499689536-0.132010488289577i
0.099385760880478-0.146842392037523i
0.080808251723689-0.144265410643278i
0.103788874831377-0.173338680807618i
0.125207037522114-0.134786715057021i
0.154357435673673-0.0863203696300903i
0.122956515820409-0.049777716581992i
0.11416880396827-0.00685320399364586i
0.099111956081391+0.0211429029268807i
0.0395593465035707+0.0388086834825307i
-0.00414723714033634+0.0181972025449523i
-0.0266328498593817-0.0151132506856447i
-0.0071385148324615-0.060629567483407i
-0.00293808089971496-0.06155807674912i
-0.0191904926210218-0.031057559707375i
-0.0708246191329611-0.0396621718963037i
-0.0901243721065215-0.0907184492842976i
-0.084741473138138-0.133810904422904i
-0.0598947435549741-0.179906843317589i
0.0103971239300867-0.228428993455265i
0.0807553202595702-0.191672267439834i
0.110031222117406-0.123330640392434i
0.0928701708622427-0.0777533295540105i
0.110232049892142-0.0923608877326917i
0.0968831205050647-0.118503292410551i
0.0824872081000006-0.104562832691778i
0.118785134679845-0.0951534903306304i
0.11075963528106-0.0845578527556878i
0.107175518422713-0.022138652289794i
0.0707460858419875+0.0456842990213157i
-0.0118072268287119+0.0598491470436727i
-0.047412836573952+0.00791003535609355i
-0.066148139881433-0.038563355844981i
-0.0539411361483659-0.0745231801518614i
0.00010628081990487-0.118630997394091i
0.00804525803050142-0.0833493982291195i
0.0168315885713301-0.0813378272105086i
0.0413331564208507-0.0724793276953307i
-0.0109791481087487-0.0904229634823776i
-0.0225629277181895-0.129234149621735i
0.0416605279308087-0.11910672685234i
0.108296939470177-0.147564064743476i
0.138703306081246-0.125829434505187i
0.134427577828795-0.0519570280652788i
0.109628991870442+0.00814228317003083i
0.0600029759647882+0.0103070614770158i
-0.0151951496082465+0.00939775760371879i
-0.0494092251783831-0.0364920985423157i
-0.0208253024943983-0.0948586686094448i
-0.0184072961750289-0.0603745986176671i
0.00966694722223986-0.0496588129562995i
0.00469961645444222-0.078956752505697i
-0.0246041226313507-0.0813916996235919i
-0.0598401970618212-0.103776603064455i
-0.0469792145829886-0.171847257534826i
0.0119810665299978-0.203722782825096i
0.0548084179326905-0.183499243273605i
0.136659844182956-0.138167496988669i
0.152606983561007-0.0755892548191507i
0.104104218460382-0.0118969395058206i
0.0715966948725203+0.00377961079504874i
0.0803515850054432+0.00841418873943902i
0.0875858062050711-0.0215378345828805i
0.0749747255354675-0.0566036290125727i
0.104114824088515-0.0207215167407079i
0.0881733330804189+0.0136803110583666i
-0.00700874178209626+0.054083068419766i
-0.0559337225935571+0.0710102734410015i
-0.101073141776333+0.0313822386798881i
-0.124444056523711-0.0522302740574779i
-0.081498460526805-0.096582090487143i
-0.0374410057166598-0.0966727417912301i
-0.0080188707089944-0.144489527924733i
0.002423086068678-0.132232773459041i
-0.0144646228369877-0.0891216228003016i
-0.0314237350899522-0.115777683885424i
-0.0161295273343277-0.15450264568063i
0.0604108579369455-0.181122640632645i
0.153951459066962-0.151165255955683i
0.194664775167713-0.0903771312282194i
0.177514238027159-0.02683110030808i
0.122692547733865+0.0198816338454442i
0.0852947525732576+0.0467050469446721i
0.0321633049441687+0.0392347951606594i
0.0222122982504933-0.0416619559179764i
0.0517349832058511-0.0889810751786863i
0.0506201409180305-0.0670188313348316i
0.0597248088853064-0.0149947539690505i
0.0113449168494074+0.0489643408053738i
-0.0686597315172596+0.0667503751128361i
-0.0808995994059181+0.000583820643161383i
-0.102156845217064-0.0730494342950172i
-0.106243272663752-0.104050504609872i
-0.00513085280743409-0.15187028743846i
0.0615674606321233-0.149012221574763i
0.0400498782798257-0.0718780385651004i
0.00340547374092836-0.0496275609132016i
-0.00548845613797978-0.0795062668738428i
0.000849896525999368-0.124677700609047i
0.0209662862837233-0.184893021445397i
0.0897997273929588-0.193122582822518i
0.125886029514522-0.0889381437542048i
0.145087190687017-0.0440436837944524i
0.148679138034392+0.0107453004518091i
0.0490912057810842+0.0672536902000668i
0.0110671357477735-0.00666925513634221i
0.0182219086063348-0.0363052930024113i
0.00196810296065068-0.0694706175941174i
0.0808716486474242-0.0452725240311952i
0.0822163769708895-0.00433135561025208i
0.0343216312077824+0.0429001893197284i
0.00914924435169683+0.0700403400204394i
-0.0838456779905154-0.00841741936115157i
-0.116159731876911-0.0442002929747912i
-0.0855421565006716-0.125930580334488i
-0.018736564061498-0.185465978528905i
0.0297189467927326-0.129371894201509i
0.0180083536330112-0.0984043253056359i
0.0107401441842834-0.0748174630722279i
-0.0177219719896216-0.0642903015278329i
-0.0104613886598097-0.11496828863814i
0.00911672481381424-0.159955467338603i
0.0514238115570203-0.150447734486903i
0.121955687292279-0.0928320845755307i
0.121993068558865-0.0529919100065434i
0.131149679269097+0.00149954055329122i
0.0739738981304672+0.0332204347551119i
-0.014626215252464+0.00761662628058417i
-0.0203630895218848-0.00685991111063262i
-0.00651137064255921-0.0841751917554503i
0.0418091554875269-0.0860840306145513i
0.035602571393778+0.0164916530282919i
0.0327172721253046+0.00390165544214985i
0.00833630818712715+0.0319861359091655i
-0.113233775853869-0.0246346455319395i
-0.0916878718532508-0.143360446252562i
-0.044200090379301-0.146120895517084i
0.015685474938724-0.179361879941906i
0.127816441420697-0.110240303949191i
0.116827268128204-0.0741046207491239i
0.0880933780855884-0.0552546007990651i
0.0474836417191463-0.0349246660781114i
0.00581939651270731-0.0561762696903825i
0.00609742759442939-0.0809547941360057i
0.0553062040444818-0.140124501273373i
0.121069070882428-0.0921530488050239i
0.127728015151307-0.0124557315531449i
0.0727824112219342+0.0789806613939236i
-0.0246844239513144+0.0987081309852158i
-0.110907375759656+0.0134006721475936i
-0.125297328807588-0.0587531381960438i
-0.0531626890301587-0.111982890267425i
0.0186531060494923-0.125983394253402i
0.033281882405768-0.12329900201926i
0.0326352540098557-0.0921274804894048i
0.00761926840333564-0.0448410772256191i
-0.0294957271115985-0.0794665394697033i
-0.020274999216369-0.125167271337749i
0.0114961783004233-0.181160820337533i
0.0855841326183306-0.220130457139412i
0.148233773233911-0.15241747885132i
0.144540922086358-0.0631164172685943i
0.142526421937614+0.0569143866924244i
0.0516619845684916+0.0831402354623237i
-0.0315506006382488+0.0152617495920595i
-0.00537822826549413-0.0527034510938024i
0.00233259046947905-0.12090084291246i
0.0482506347334112-0.0511043563426836i
0.0543635626501586-0.00486280688160325i
-0.00362994137896206-0.0143138526110296i
-0.0519333264860667+0.0311132640878124i
-0.0986709734376395-0.0460349063659763i
-0.094899453979806-0.137686867580347i
-0.032727629284578-0.199746455004783i
0.0602084256874819-0.22794535207064i
0.105797615424533-0.135154980122748i
0.152769843172911-0.0635996329779331i
0.105597619846619+0.00811434280032334i
0.0135622465125148-0.00312648240385248i
0.0210205856557848-0.08296013976888i
0.0344384879797212-0.106554292938714i
0.123135623741337-0.106403050779118i
0.187062639087685-0.037888490637486i
0.173335974866341+0.0503660902815885i
0.0888972703704252+0.106567601870037i
-0.0281170967279509+0.0960885980080321i
-0.0850777360402652+0.0234831800207705i
-0.107004228689101-0.0665598240702153i
-0.0712776015346094-0.110903456832033i
-0.00278722759607662-0.122436634880832i
0.0407500322876942-0.0951242305698872i
0.0159195149772595-0.03831347914036i
-0.0344857130321256-0.0311272999701597i
-0.0992102302408491-0.0952541312548332i
-0.0958393263859161-0.19462688401606i
-0.0240133252143032-0.208565313493602i
0.0636415045318938-0.212881080872115i
0.151582413836339-0.169022703578572i
0.174755508173394-0.0643877866236879i
0.148958314032515+0.0124474698124603i
0.041738305783985-0.00011211198067459i
-0.0353788805110398-0.05314178450978i
0.0374734488197175-0.0711526415918385i
0.0977323114706858-0.114609562240495i
0.0990238139992552-0.0722988665767701i
0.128375552166658+0.0209942521198086i
0.08049066954177+0.0966373908495659i
-0.0581540806791039+0.119070073193773i
-0.131075429075437+0.0331499013321119i
-0.11119215072162-0.0707868657445657i
-0.064814413773886-0.136722340299808i
-0.025062370651289-0.14240245938847i
0.015068683513194-0.0945946218022629i
0.0486692308123903-0.0671817115446816i
-0.0134597075430899-0.058012856026492i
-0.0636209472066928-0.111676401109044i
-0.0544159393282161-0.167600942609152i
-0.0178211160673614-0.204967082650503i
0.0920004985295642-0.21846967695651i
0.1504108316044-0.161944434698797i
0.177959050607002-0.0647549844659719i
0.126904541558559+0.0208317499653377i
0.0394740907726919-0.00145881724604046i
0.014947870242386-0.013204360087821i
-0.0340318298370723-0.0535977579799265i
0.0529931890908739-0.094819344232485i
0.154441622073299-0.0602472232625961i
0.122791086117791+0.00176735710085857i
0.0887855738865762+0.0802130888716962i
-0.0348456387773548+0.110793386164184i
-0.102097325676614+0.0287667508557718i
-0.116173911362476-0.0612808896064261i
-0.120757290958374-0.109703091122985i
-0.0164955559234536-0.150495042201505i
0.0491816784263519-0.102553049556651i
0.0521842833817098-0.0384980084929221i
-0.00946020682175716-0.0147888323960707i
-0.0836252467664508-0.0168236901575753i
-0.0974163563773424-0.0633109691182207i
-0.0534826923008173-0.166789875706638i
0.00613934994581382-0.216185342891454i
0.133635110404418-0.163654674842979i
0.169902612358614-0.0860721373120235i
0.07683617591752-0.0125135747232591i
0.0397684132191651+0.0203895054652333i
-0.050542457240723-0.0273038778816119i
-0.0448946916217375-0.106462610958589i
0.00148577329333705-0.174070315961253i
0.0825825691303638-0.123558878158611i
0.143758743705609-0.0344998292031856i
0.0744950021816424-0.0315199701552878i
0.0659585040108782+0.00743817601605809i
-0.028167130961862-0.00892755763509717i
-0.0819685179127403-0.0988483131901731i
-0.012009535694487-0.178122786151767i
0.0633005887000849-0.195764754215768i
0.135847423920281-0.0952387029654652i
0.169055012180714-0.0287583677835899i
0.0933338880197418+0.0505073634609378i
-0.00378402324984354+0.0574575020174616i
-0.0507595122698433-0.0708965411929016i
-0.0312008632984607-0.132458899625992i
0.0639086516959646-0.159304887966189i
0.0976013796696037-0.0820482821704407i
0.106695282150546-0.0105903214565282i
0.0650048189085064+0.0363027958158157i
-0.0343649810272258+0.0703271712414772i
-0.12217002581688-0.00304203886731634i
-0.12355563111371-0.0943025054668689i
-0.0413682948502693-0.18508041928502i
0.0551291170473536-0.189082844549847i
0.107388224783507-0.108483662043225i
0.0689966941958043-0.0200340764788388i
0.00551483368163747+0.0207429107723704i
-0.043377823639154-0.0425858393818859i
-0.0539103527999476-0.125329875250097i
0.00135515257449689-0.182242690543861i
0.0732563224580005-0.202602511115146i
0.140926511572591-0.0938954752441059i
0.159669891585376+0.00575517463914591i
0.075003685880495+0.0680101431668255i
-0.00311440346111977+0.0645348767885348i
-0.0617809947810969-0.0211613140514654i
-0.0909371510202291-0.0709847675154471i
0.0159367407713098-0.1131628632483i
0.102226787438153-0.101911865601931i
0.0920108570063093-0.0677148230081515i
0.0210978073248815-0.00230041629150036i
-0.0791514970603315+0.0484930215179554i
-0.115722175342338-0.0233111531899815i
-0.0971240597820561-0.125844259747387i
0.0113824206795458-0.200741945032977i
0.0937322432724745-0.191797658702073i
0.152437235842677-0.122195615961756i
0.137722029435849-0.0447243044427356i
0.0324606153365282+0.0258999791050779i
-0.0127614173449312-0.00765958319899124i
-0.0422522575143395-0.0667022847114337i
-0.0267851457050045-0.134719122820538i
0.0551229151551075-0.157738323587551i
0.155660822746419-0.100785605788352i
0.139864556953613-0.0183762702864189i
0.0692246143692271+0.0480295210199239i
-0.0113529932902323+0.042512805428884i
-0.0612012099111272-0.00579687625882017i
-0.0329204038344728-0.100004278050972i
0.00787509755952193-0.151465128908447i
0.0919018946634755-0.125789238502705i
0.106608235461884-0.0740335442755914i
0.0856062894395963+0.0190467517030993i
0.0425411933549493+0.0752723877169163i
-0.0624621981072975+0.00255723871205352i
-0.0927532669683738-0.080304463946i
-0.0290020957048213-0.16559298278183i
0.0728905760676283-0.183702790901049i
0.130797978357278-0.0781293234386947i
0.126604805007074+0.0441939923380348i
0.0374598243151524+0.104966892893039i
-0.0809633485892316+0.0382285496555289i
-0.0919875462962572-0.0638085647675733i
-0.118273814405208-0.146891791805576i
-0.0476673155745361-0.204453483074727i
0.0887989857000108-0.16775539839531i
0.08252360582714-0.051290634157249i
0.0710963629251803+0.0358105253051976i
-0.0261609130778594+0.0248268744545903i
-0.137704574137879-0.0657423678228535i
-0.0900188346656072-0.164635711116535i
0.00739101919777514-0.236435281257386i
0.0807677211674996-0.229724034551712i
0.175186648179775-0.125904208138087i
0.145105785711142+0.0078067859809723i
0.0472829146943615+0.0403319272227803i
0.0161855882515738+0.0127196018237359i
-0.0315324573708688-0.0496089495981223i
0.0311943971917123-0.149035568646359i
0.0934832757017705-0.150993841565482i
0.146992908662087-0.0909191133201374i
0.145236782497907+0.0519568712217051i
0.04817043832727+0.0909145868027029i
-0.0408117410708135+0.0338384750079741i
-0.104964419180455-0.00275660135430801i
-0.0598235955563184-0.138875448394917i
0.0238047380504875-0.183462716621689i
0.126991397236683-0.136565271020434i
0.170263951508059-0.0633208336485077i
0.114909547054117+0.0457908917692303i
-0.0231877194629459+0.0224967485213068i
-0.0933429840617733-0.0703457264978319i
-0.0547158909921457-0.16184132292565i
-0.0278507833971154-0.209799175385982i
0.0739235044924496-0.147456243407439i
0.150742953024199-0.0636499306031654i
0.102563526428162+0.0341293140593523i
-0.0119555906043124+0.0710276866965589i
-0.0963690999548236+0.0207517061463538i
-0.123238472982119-0.0585020566169783i
-0.0932608514056495-0.13673682016589i
0.0375913105623459-0.159777933845445i
0.103479310368459-0.11378854310182i
0.108881181544173-0.0244294406193373i
0.0560276944309109-0.00253237998574526i
-0.0873258152599002-0.0358488356485136i
-0.116527840475844-0.062649226037075i
-0.0536237018854413-0.185263527523978i
0.0337047053452842-0.243603337540703i
0.123497662124334-0.166714524694676i
0.163001220427764-0.0908644162102016i
0.113392166167734+0.0186805890670395i
0.035088023170795+0.0393999907399377i
-0.0387591228459297-0.00772298196356608i
-0.0609475408215484-0.0710227486643298i
-0.00818070541900558-0.132641286937199i
0.100190921229557-0.127236568481333i
0.175399153502459-0.0659873736327144i
0.0944417496333028+0.0366732746352667i
0.0279876533363093+0.0907101802921902i
-0.0758051963845023+0.0524432446224353i
-0.142045403281004-0.0535648738140299i
-0.0882005542789364-0.138363716494336i
-0.000694035519080893-0.206285761947268i
0.1262841964822-0.160350233369248i
0.12433556778497-0.0678584239875005i
0.053786278456702-0.0102723066126934i
-0.0112406723118728+0.0238147974568607i
-0.0594172907393907-0.0731197665088217i
-0.0445152041072247-0.12628470997395i
0.0634928227523223-0.16675579883092i
0.198734453870161-0.152660458019773i
0.188151778692464-0.0478378864647494i
0.112043312130828+0.0564260555234615i
0.0508197326727152+0.168306197074051i
-0.0452582901678817+0.100054820301552i
-0.0899589618268026-0.062348856332118i
-0.027412845194316-0.113354262240972i
0.044031259524351-0.0988146811012554i
0.0768254350268077-0.0453020389170611i
0.0598498158858234+0.0615693607639342i
-0.0087182590347996+0.102055635834127i
-0.136997687617318+0.0509000910573107i
-0.19806257813838-0.102310724781286i
-0.124860032866941-0.232524565611472i
-0.029346263992721-0.254493544786085i
0.102509139493349-0.234978107050701i
0.148298759132411-0.092475244738363i
0.0774970618899286-0.0399367710466698i
0.0187745180771874-0.0795374607902725i
-0.0354122130592519-0.0881399863517313i
-0.0194889340356614-0.179413120890263i
0.0706119560111221-0.191116417451987i
0.176894092102668-0.147150909125295i
0.228531406215559-0.0448824205166289i
0.17871018104884+0.083234132411726i
0.0673383857051611+0.0919180076783031i
-0.0669982243023208+0.0893620277378163i
-0.128506079694498-0.00957953325949199i
-0.0706134341000046-0.114376380076104i
0.0208644343118183-0.123772834970128i
0.0818929858925756-0.0863552590889807i
0.0921773418808734-0.015690238430453i
0.0100870359174057+0.0502418313203454i
-0.0730332769509978+0.0255763217559422i
-0.104102449745272-0.114660981389338i
-0.114884457378405-0.182752075681187i
0.0101396331802179-0.232169505858426i
0.145356440490477-0.187469899287349i
0.168612288818593-0.0651567913551282i
0.145648489343614+0.0286487187717436i
0.0154636714929238+0.093251561774103i
-0.0232967652669243-0.00100998642511251i
-0.0070415848462015-0.0895257209220203i
0.00956846610711476-0.145810455339396i
0.114910128967417-0.103781070658311i
0.115461225516693-0.00269722610496556i
0.0905489625020722+0.0736555372082186i
-0.00371604705294031+0.135213931839419i
-0.149968945227425+0.0422960788971777i
-0.169283508834442-0.0542221990102019i
-0.108776963051987-0.154382306500324i
0.0170404767030203-0.219595894156211i
0.108035387857284-0.179456632255248i
0.0943048878331371-0.0918381433387407i
0.0222433205750135-0.0128111047674827i
-0.0464270422240396-0.0493344965174154i
-0.0980423153319858-0.102710666374206i
-0.0739806933955261-0.194911843946187i
0.0410163058502724-0.272747450556825i
0.157337796053868-0.202974616020621i
0.209249985318856-0.0723305973935518i
0.154570697980621+0.0366777179728142i
0.0559872166294171+0.0655301087373751i
-0.0427074213872276+0.035877993470434i
-0.0730773287724844-0.0407880829758311i
0.0080406812229175-0.159707350781921i
0.102083597311522-0.17590010873829i
0.149605031502579-0.0726148957465046i
0.125658440287316+0.0159101523344457i
0.0519962810811714+0.0549939348832554i
-0.0476291937688103+0.013568314325574i
-0.0881109304373038-0.0842579143647134i
-0.0395890838225247-0.162139384601129i
0.0271764135859214-0.168400459934163i
0.118848650985762-0.120895633506103i
0.134484588873368-0.0507448600662441i
0.0584840838244584+0.0552905366272614i
-0.0416654943945421+0.0676709422243102i
-0.0770907416314424-0.0386850928956406i
-0.0424476685297683-0.126253804370658i
0.0324510967249694-0.187091914171584i
0.14030530497722-0.133259547311505i
0.189324417687105+0.00382983652065019i
0.112845358384088+0.0824813675201572i
-0.0278837844701437+0.131329986444744i
-0.08653873420107+0.07044204999915i
-0.120476680643136-0.0618241998728265i
-0.0863239399775305-0.178673945286616i
0.024962853217545-0.199532711291522i
0.0885991241151954-0.0851391639131065i
0.0667756552685307+0.000293494274383838i
0.00466850912565093+0.0419683187793182i
-0.0709394891699003+0.018500157713119i
-0.128897977096833-0.0860708949124162i
-0.074541231660564-0.179898761588967i
0.0301119606205124-0.252467349213856i
0.133418422462947-0.204138599106461i
0.204742135440414-0.0534309623637119i
0.152050995768235+0.0198021567429117i
0.0316155759337855+0.0165838515868804i
-0.0594257552762405-0.0156224251536961i
-0.0697593306858462-0.103754452753411i
0.0403345212198276-0.193016913898561i
0.13815609371799-0.155331399691197i
0.19504093889588-0.0603206743035605i
0.152425882996622+0.04405999213757i
0.037548739518221+0.0896602207000235i
-0.0638911825218591+0.0127616032802024i
-0.136951080516671-0.0877238759630074i
-0.0554273374174053-0.1430075981238i
0.0660562050811073-0.17491131104957i
0.143924235795723-0.160996375932827i
0.141348622853919-0.0310499375598275i
0.0613437413372401+0.0466087728003645i
-0.0258046903162915+0.0408367400403866i
-0.111274921654987-0.0425556854261815i
-0.0737234099786729-0.164615268199438i
0.0450095642459015-0.224888283763747i
0.14210735242133-0.17023751210148i
0.181274306314243-0.0358696378447963i
0.115775981078138+0.0660787113892978i
0.0259257870153246+0.101096711827292i
-0.0878982288375881-0.00735666933567047i
-0.107021175827614-0.0902462834951415i
0.0105929334731083-0.167416721404176i
0.107503887590324-0.18172567855994i
0.15938363215654-0.0271851169921329i
0.112683781522352+0.0769192566739899i
-0.0307859149406564+0.134180257061807i
-0.130935813820642+0.0805915440297114i
-0.150370561441631-0.0401527431038273i
-0.124762002578762-0.12267930760964i
-0.00554463883285582-0.188518337455832i
0.0941056001369874-0.136270896129214i
0.112888104720913-0.0251698991800113i
0.0420332229407893+0.0572207610519169i
-0.114143285664907+0.0484256240508651i
-0.193031331131612-0.0859504790852621i
-0.129971818191901-0.212410662246168i
0.0236012831874014-0.252105608216591i
0.119937635419772-0.210728203642774i
0.179919088197774-0.10336699921799i
0.157855455671125+0.0195427451693005i
0.0319214946920859+0.0651635377542664i
-0.0430236289998598-0.00726408673558667i
-0.0773370308124605-0.150514101844103i
0.00791108789273691-0.210847330135393i
0.181329056541114-0.186243272342193i
0.24641120863789-0.107428557988699i
0.200280122959955+0.0363498367445413i
0.0995532735783408+0.0974413521622036i
-0.0044332206285306+0.0883897011904518i
-0.0710366925668538-0.00196268908105065i
-0.0585886008233547-0.105306301956719i
0.0734050384987282-0.119280558656409i
0.16121014009303-0.0929234666567988i
0.124192294857446+0.0296895335247314i
0.0622971884966432+0.119042010211112i
-0.0646821908432746+0.0822966228373048i
-0.179803312648448+0.0154508543187395i
-0.137176885460134-0.12059712210098i
-0.043160491705523-0.191423205257921i
0.0375797485624997-0.165274854730032i
0.09788935916992-0.103636567940919i
0.0830791485470956+0.0280926206753264i
-0.0338155966920222+0.0215491746501584i
-0.141451302490004-0.0640677272569249i
-0.132596513077767-0.143947709005532i
-0.0221519122510074-0.227580719479421i
0.0997430859540183-0.225008202587434i
0.149409511274669-0.142848240756072i
0.159175421571786-0.0313593143526559i
0.0837774072610344+0.0553471117325099i
0.00426192674507128+0.0480385649363483i
-0.0558436788228797-0.0318223900070774i
-0.0692272708946549-0.0913252453691671i
0.0416123003610455-0.156245691738544i
0.123785965310206-0.0774815553329328i
0.106877587248596+0.0271025272676027i
0.0291701161760129+0.0767261480904212i
-0.0523863417530516+0.132167967344171i
-0.138706742104402+0.00639211147342649i
-0.165040063030655-0.120355408210692i
-0.102846439108245-0.167996054741971i
0.0180035155768025-0.194409165144837i
0.0843903064470984-0.130648768940453i
0.0668987908916535-0.0140230159145457i
0.0196634489462044+0.0146854310191307i
-0.0896612197271099-0.0575211892227216i
-0.0988769913491652-0.143220309548292i
-0.0290363439306083-0.236929735544886i
0.0796412171734695-0.242410864650954i
0.20987959620173-0.177798069750059i
0.226977246258782-0.0500766997055783i
0.166796889506183+0.0641615098881327i
0.0504106201709513+0.0529999074120168i
-0.0418474538349054-0.0228320950197405i
-0.0453890485090936-0.0975168073694419i
0.0315086781548871-0.147572283931572i
0.168121353739055-0.106022900093721i
0.188272713877792+0.0267584537029604i
0.0964636823575094+0.096544050453882i
-0.00211109176493261+0.0793853449190306i
-0.0805000331005631+0.0592440685738418i
-0.0859815735048163-0.0176512061864824i
-0.0248475813258653-0.148196518460338i
0.103626049659865-0.114642600575755i
0.134510200765617-0.0454331649709605i
0.0867488402729619-0.00962798781616048i
0.0354985172666704+0.0841404676921914i
-0.117836995670193+0.0786017846752243i
-0.185380388750829-0.0457903670985115i
-0.114452746226257-0.141989173203553i
-0.0177173611410979-0.172423250764936i
0.0735724565775261-0.119624001951948i
0.0971148633971932-0.0311244772766019i
0.0255557911348337+0.029416363259558i
-0.11527110109274+0.0105206844850083i
-0.227327513163536-0.0925160149236272i
-0.133441674638638-0.200601805616887i
0.00739854991772622-0.315268225769552i
0.0816829770082072-0.261150533874288i
0.163562566892641-0.157502571405673i
0.145595690480261-0.0550830892083372i
0.0676161606025675+0.00957240171760552i
-0.0205657402984946-0.0658489617428085i
-0.0106757464894795-0.0981910642575654i
0.0840667242267085-0.177886265039233i
0.196943531809251-0.188699863116801i
0.248425480146494-0.0703996966464081i
0.193707925167951+0.0886230549021002i
0.104936770915423+0.188727949227464i
-0.0262948678151122+0.168522750651691i
-0.126850219985491+0.111010139484328i
-0.120176198408172-0.0575564488859753i
-0.0361355776914603-0.123068648015773i
0.0239969545296844-0.0603494627513634i
0.0805487438997784+0.0275674641127676i
0.00410433065254848+0.109323200044644i
-0.131648312828031+0.0697999854111151i
-0.171982962122119-0.0189065830150528i
-0.180647679280373-0.17612557330766i
-0.0559550843535025-0.261763168577752i
0.10404429495935-0.208462333845708i
0.157438532209589-0.111089156510354i
0.125519096208372-0.0283711364685256i
0.0334872468591142+0.0140818655100186i
-0.0771057125006298-0.00616091361199011i
-0.0745103369214922-0.126874121943831i
0.0264601416626291-0.190981029966213i
0.112470024339604-0.176312158639395i
0.202764929325997-0.100550358554832i
0.194804956041705+0.0228159572695392i
0.0771878318764633+0.131507653072077i
-0.0559041202010539+0.112454833121939i
-0.127936481977112-0.0292449669621694i
-0.0572189956514911-0.11010557053727i
-0.00897434204009742-0.14920086986896i
0.0534423815445935-0.110856972340462i
0.138920395571172-0.00951333402660232i
0.0322629850186513+0.0519189944129868i
-0.0792237005275498+0.0701153959702944i
-0.15123774254921-0.0509769241140134i
-0.175088552341872-0.158935001003709i
-0.0395333427556721-0.206452190996125i
0.0579457139469946-0.272470646248643i
0.131939466793966-0.149317300417397i
0.13157216667621-0.0375212383658795i
0.0279706531711466-0.0107477664275924i
-0.0185722551669669-0.00994613106263639i
-0.0894423146541706-0.151840826840934i
0.00543259225568254-0.244764018995159i
0.154539660845983-0.227741698423721i
0.159916120497356-0.132881521291849i
0.199260243678229+0.0023177024004232i
0.134988571690143+0.0678732114478202i
0.00887738082913747+0.0755133124014317i
-0.0750419675392476+0.0196719794746631i
-0.0960641882825406-0.0975006072296102i
-0.00385346132904326-0.149125929148781i
0.0855105944392271-0.0857643710668119i
0.128927409325532+0.0114313790372299i
0.0747114668201675+0.101298902994066i
-0.0582206740528681+0.157297084532439i
-0.169134415640321+0.0801099619057276i
-0.179792346347438-0.0811080681251204i
-0.103324878671083-0.172725202408176i
-0.0260499753628017-0.180479127084245i
0.0835745084088118-0.0973201522691528i
0.0901965165352538-0.00928733608591191i
0.007139417299739+0.0231233619580777i
-0.0678235049355738+0.0227458330944194i
-0.145867892956022-0.0902406916874316i
-0.084500696302903-0.169854087404166i
0.0619326309193267-0.206410516715661i
0.155325025001222-0.173932426744087i
0.152405815564771-0.00636485889778896i
0.0729577278882142+0.0770629995609818i
-0.0382396072191058+0.0759473086973479i
-0.118657039008826+0.0130594622747678i
-0.131093045236475-0.106327112320082i
-0.0792356103853502-0.187875200303878i
0.0603437411737033-0.180888848903565i
0.165791658145224-0.0870959521496009i
0.0837063034826431+0.0162936026052879i
-0.0293125089810505+0.0673288337759717i
-0.103052880148757+0.00309719059507245i
-0.104180755400145-0.166952584287799i
-0.00128735342604736-0.241102589050905i
0.07045890671556-0.225446215431734i
0.199572129446367-0.166342463837003i
0.215007372023699-0.0197679264769551i
0.112516581550007+0.051029914942493i
-0.00445536464460545+0.0353451336879405i
-0.0979700395890063-0.0215889631037642i
-0.00864330021035255-0.139561745082114i
0.0658884081691044-0.139906734406643i
0.113027607284501-0.072384727344534i
0.144687482531671-0.0105070010785026i
0.0571293239022925+0.0789337516534458i
-0.058665391598672+0.0821026964077376i
-0.121673135291837-0.00969254771931867i
-0.11589334397136-0.119506055118728i
-0.018591550454636-0.167252582008221i
0.0977018801215196-0.164565182464043i
0.1031178437321-0.0753605346789936i
0.0788881202475711+0.0511089586721075i
0.0698276000898068+0.0714968124914603i
-0.0158584281316348+0.0255722579241467i
-0.0900151513989058-0.064286660166565i
-0.0876727889677792-0.127440309084164i
0.00227381742562137-0.108137916052996i
0.0984216240923054-0.080080419318896i
0.0822031231408005+0.0235773838756364i
0.014773474575583+0.077691131479799i
-0.0622228379626897+0.0383809138593177i
-0.143623930815516-0.0368515289830373i
-0.134856815720727-0.166196039346343i
-0.0206797085872809-0.186074365168873i
0.0518469915075715-0.169200010125207i
0.0839498911995004-0.103734187701884i
0.0520793819919633-0.00732722512799661i
-0.0401163658787612-0.0258720905603542i
-0.0737191184234462-0.0971582148419221i
-0.0363317970234768-0.185314411939596i
0.0473371526494305-0.253147309696418i
0.133549066231869-0.204647825798104i
0.199573132741257-0.100634931140888i
0.207211228691647-0.0197368774480783i
0.106230174941805+0.0722469764898392i
0.00722736930229503+0.0461792963121471i
-0.0375618710646859-0.0869009059201769i
-0.0415304335477167-0.129899814766865i
0.0823214263934652-0.103174031746518i
0.144578280832817-0.102894535843311i
0.135881841565055-0.0100729135620737i
0.0803369298136296+0.133626400035182i
-0.0734377501324328+0.118574697459229i
-0.0897406736404546-0.00114430965051041i
-0.082677541989133-0.126187508816876i
-0.0242024180351383-0.1711691692647i
0.106179042914915-0.130570726682932i
0.148221956402978-0.0602660527255626i
0.118454046129892+0.021123481418268i
0.00652041539984937+0.0701816524910899i
-0.0916952784718914+0.0390457487785556i
-0.128659954053657-0.0767305697751696i
-0.0477159848488586-0.141891557755129i
0.0574984229634632-0.133143438354645i
0.109604332570431-0.106918984715258i
0.0968320017927465-0.0055384570912484i
0.0470052320293879+0.0556533016546351i
-0.0445426104749054+0.0173925414469215i
-0.15612361452689-0.0648808101194815i
-0.0823090501055986-0.213197248944663i
0.0300900224916607-0.257468306084307i
0.145648197519319-0.181997516252601i
0.211201075942515-0.0175545207355127i
0.120523869487851+0.0574136787953075i
0.0351445354559448+0.0313810980056489i
-0.0806499764254846+0.0410173902907739i
-0.092753708361342-0.13088317611281i
0.0491433070418936-0.197561401808288i
0.0849744166159725-0.111456045380913i
0.0926495794699899-0.0550474755934361i
0.0960015955373657+0.0550625299755216i
-0.027630556113598+0.111214964981391i
-0.119734901941438+0.0464280347305247i
-0.11537987897966-0.102059570468704i
-0.0732520795364131-0.205376187895812i
0.0367167895267617-0.213110388247135i
0.117855739223475-0.145017721210743i
0.148386367219182-0.0654707886245943i
0.0997974798276209-0.00813395613943894i
-0.0112178167444343+0.0289279384135673i
-0.0433859274574006-0.0632684624317906i
-0.00575022099953031-0.18929088546457i
0.0947572843539563-0.217840441582299i
0.167213478580599-0.146353196981694i
0.211847585807398-0.00325539612158218i
0.167795151463127+0.0997950926510786i
0.0169629253705054+0.127281881643762i
-0.0569112841236117+0.0590983842483014i
-0.088581159750508-0.0430083348118876i
-0.0412936940810886-0.12362595546746i
0.0519887885019302-0.112801144418984i
0.100757031303186-0.0295082193749126i
0.0943188502526572+0.0345831112166662i
-0.00434402091145045+0.0653600445822219i
-0.088317219597336+0.0223248003196042i
-0.136021314734724-0.0675980603423613i
-0.0864829829215214-0.162165636622538i
0.0419007349765621-0.17929069343959i
0.111672655923937-0.148181325264634i
0.121022846317034-0.054045854770891i
0.0508285505939344+0.0638043995257574i
-0.0629833734334599+0.0309037005592536i
-0.110507165236955-0.0756840018049472i
-0.0731054062197153-0.157692938647702i
0.0129220309254722-0.207253760459671i
0.0813716601728391-0.164604762766917i
0.0943162399190398-0.0776687835121402i
0.108193059318336+0.00463889526734316i
0.00766375766766203+0.0315983302142775i
-0.110556246219756-0.0783991763603638i
-0.0551842348406129-0.165577952022736i
0.0180821084561971-0.199051045689588i
0.113495080328061-0.173817610119361i
0.177292500628217-0.0349498202692031i
0.158051540303797+0.0349567956204637i
0.0984683453654635+0.0708703920851832i
-0.037341678317204+0.108794218635971i
-0.0899036086210102+0.0195062667277636i
-0.029123172423244-0.0921023195462328i
0.0488126145309144-0.105595512436586i
0.0880548760715323-0.0842031087939656i
0.0852379210064589-0.0065429740034892i
0.0410771764023659+0.0807772097789908i
-0.0725986457988106+0.0285869336395764i
-0.164319646557411-0.0183643089350433i
-0.0987796230673617-0.137855955509761i
0.0139496711032169-0.282800962101775i
0.0960537953041326-0.1799181330166i
0.185293438261028-0.0800755746156519i
0.15120426914117-0.0154907150742779i
0.0810051178951828+0.0943768788360597i
0.0227694041914101+0.0589366695317857i
-0.031127803006617-0.0516299278605673i
-0.0066932966354992-0.112522451564018i
0.0958348545450831-0.109976082693004i
0.159390932849589-0.0146125633936431i
0.0961314745048412+0.0898035856175707i
0.00182010357050469+0.157060026718104i
-0.0818499316475995+0.123901625099363i
-0.131962909023339-0.0295140354448573i
-0.129224767526698-0.128769050757438i
-0.0492115589493283-0.1712327754664i
0.0341333736189766-0.151284171791596i
0.0597764628381337-0.0743472702955753i
0.0385576830926084-0.0431534782867192i
-0.0305493255714927-0.0171529137779881i
-0.0697938292133308-0.0858400366713083i
-0.0417001546156201-0.194713348505516i
0.0276523554808909-0.230644263684187i
0.141182457387205-0.174982687333316i
0.209271430647335-0.0408022434453845i
0.187561287264392+0.0251012961918007i
0.0732719331374724+0.0823340048880946i
-0.0710005904435123+0.104404797986512i
-0.109431892337972+0.00564018650145807i
-0.0729506113845943-0.0983924732669679i
0.0248389838296184-0.116726863725498i
0.10483431593221-0.0663414145047411i
0.0830348524416768+0.0456645856298592i
0.016941118412968+0.0539912249391038i
-0.0580105375607251-0.000616752917993051i
-0.111960283149467-0.0437140073615061i
-0.0471641927130942-0.177515354137532i
0.0543177502799923-0.206626137948536i
0.137224857650229-0.156969103266856i
0.201942476680279-0.0357673691867877i
0.144755304463792+0.0969344094035171i
0.0630495404740098+0.105654501024175i
-0.0116542783300666+0.0686874445754662i
-0.0204621492793026-0.0292901027905937i
0.00269929353299061-0.0904006007932285i
0.0256732337425-0.0318928164581724i
0.0990127502164627+0.0452712526513721i
0.0307514817594336+0.113866960099208i
-0.0783428871748676+0.127755211550745i
-0.145921702648405+0.0469026950642994i
-0.186254469180275-0.06321673068146i
-0.125928104347482-0.18156325488033i
-0.0470805165081623-0.208675615413323i
0.027056578881124-0.194934545306216i
0.0846666290310634-0.110959518620305i
0.0910091725456547-0.00805160884139983i
0.0255630042115807-0.0354458456995545i
-0.0365754618265268-0.0689717362634542i
-0.00393428051901096-0.139340568343642i
0.0671730652304962-0.163929619771925i
0.143755318051184-0.0925820146044479i
0.20448088818576-0.0117850076387862i
0.125976164787711+0.0598950478039322i
0.0100472141650732+0.100715813235306i
-0.0527477867754674+0.064397933746481i
-0.104130791363558-0.0523436244993941i
-0.0433913241514547-0.0918456947269298i
0.0137755339807286-0.0928196649572495i
0.0530619264449573-0.0663555281675593i
0.0420388756512755+0.000926459630894112i
-0.0384371217408382+0.0207577408258773i
-0.0830350543436727+0.00933396410219282i
-0.14388430963738-0.0683165591225952i
-0.0711244413431894-0.165700353229504i
0.033658846475165-0.207991940163401i
0.0811049544196777-0.16862884219397i
0.1438465046431-0.044819910574304i
0.106092093591935+0.0488885832288289i
-0.00315218170828391+0.0273685404129237i
-0.101749165351309-0.0314856174739132i
-0.0752153622554383-0.0889075854260577i
0.0144299185367972-0.191422980887518i
0.05688785721147-0.171031745162948i
0.115624452978983-0.0607222442139809i
0.0895337395312149-0.0147662349804613i
-0.0118688028771468+0.0353046582669584i
-0.0450173812694284+0.0213010495313115i
-0.041180865229166-0.0796758390141949i
-0.03063078902794-0.149488953628693i
0.03337681887944-0.118062474994289i
0.110664144051712-0.048328062937689i
0.103271857448931+0.0407600361443653i
0.0464561693071055+0.100751238123805i
-0.0535651092936195+0.0742837936640611i
-0.0972877733022742+0.0229705762219712i
-0.0677114779769336-0.0900046177492692i
-0.032067801071861-0.149788157979005i
0.0531851861209106-0.11611946512419i
0.0761026978686513-0.0800107402909217i
0.0452652172954598-0.0118225296059096i
-0.0264712040542931+0.0223202805807811i
-0.0821938201295325-0.0378544911380618i
-0.0712055260738863-0.167291649713085i
-0.0242541475498505-0.201965987654628i
0.0772938294858738-0.189133899565834i
0.137234403104033-0.11700600373162i
0.14406517979539+0.00849022718253408i
0.0819167823499455+0.0523092903671448i
-0.0404204622339224+0.0313630599326935i
-0.0800613064398279-0.0517412265966706i
-0.0387194507853313-0.0749135000882676i
0.0162386707314619-0.0942629765741543i
0.0606076007649679-0.0394133432554276i
0.011796532057594+0.0463922121748051i
-0.00393367688365689+0.0247187946967593i
-0.0522892172607546+0.0203825444493364i
-0.155462853501122-0.064131045835455i
-0.0805365918437911-0.211964161601698i
-0.00221814015007442-0.228556703365195i
0.0917655698862268-0.166355326384794i
0.159296005247082-0.105619050737004i
0.124387355590142-0.0630644706084404i
0.101809969375574-0.0180621012166802i
0.00822122566593577-0.0236352849409149i
-0.00212660638937777-0.0627407335928689i
0.0687694055042223-0.0709118525311353i
0.0952023547861349-0.0809668547677069i
0.145438054167942+0.000969239836683019i
0.119602553425012+0.102856762141907i
-0.0122744562253678+0.149596918554621i
-0.124354394646449+0.101771909759937i
-0.183320081711582-0.00767580863293279i
-0.162086307298781-0.0902496085136545i
-0.0597075718028912-0.118891196835996i
0.0134667857562975-0.106783406061062i
0.0296743443505075-0.100040567216975i
-0.00116829097424649-0.0612277507328847i
-0.0576270135022049-0.0456344914397393i
-0.0990822669730834-0.081009620699429i
-0.0601427149906156-0.177664177391241i
0.0500855596212611-0.213205818855866i
0.115901350359897-0.165858177225633i
0.150019472919656-0.087234111974361i
0.120946792178951+0.0221138068419681i
0.0264190139576491+0.0476080003845143i
-0.0321560489417266+0.034582784794774i
-0.0444920431315389-0.0271786233440156i
-0.0364107273986727-0.0778133818214857i
0.0388833464845446-0.078773780375295i
0.108687687518476-0.046267350887611i
0.0545523788921868-0.0103964166837469i
0.00011800738760277+0.0176219804718357i
-0.0474397117219477+0.0305593439587034i
-0.12458590572086-0.0698052203704633i
-0.0695960666726376-0.153126210485074i
0.0562953776595942-0.210442611765628i
0.0932604935605521-0.170380783203614i
0.122106182071285-0.0702789606115806i
0.108641728421012+0.0153543542855162i
0.0145832873443034+0.0579845173221659i
-0.0200689995062513+0.0156438818034508i
-0.0305126341719996-0.0215740775666973i
0.0214416679890899-0.102890012555013i
0.0881832177330402-0.0678706771237704i
0.0495856291356186-0.0228126607177412i
0.0583385635883214+0.0104144914103791i
-0.00528562516778223+0.0740961805205533i
-0.117209613419139+0.00995549196574176i
-0.105483977556577-0.101960690929501i
-0.0785114101411777-0.210808663268304i
0.0271076198005727-0.203917526160809i
0.0870951527283554-0.163993152882821i
0.0725842076051558-0.0929550368130424i
0.0540404646046332-0.0315351189486644i
-0.0279809220096602-0.043321925489752i
-0.0514133820532506-0.0462921489092881i
-0.0123912292617528-0.128178934612948i
0.0351640003532916-0.160734301161277i
0.0823995676770606-0.0994763692597558i
0.1140022873616+0.0138027010434717i
0.0307438828709432+0.0997705487950669i
-0.0539987722285157+0.0844614102807027i
-0.105231391322297+0.0115204171418073i
-0.111309155890987-0.0575450105062299i
-0.0148034188306352-0.122909345835699i
0.0392621875743693-0.15603682304643i
0.0969462857778898-0.0563932341237149i
0.0876306415539468-0.0211148887561639i
0.0327182165335737-0.022474916237118i
-0.0207558888337738-0.00613426400472763i
-0.0396526815876638-0.102998092431568i
0.0247565845157161-0.133697545956396i
0.0604284094704077-0.111781498856758i
0.0959317902246259-0.0965763712074667i
0.0986127251984984+0.0219109759955535i
0.0273481471141824+0.0548916289021693i
-0.0322975783874343+0.00557900331146149i
-0.0831360725646438+0.00311140739263186i
-0.112329827600905-0.0717208157079581i
-0.0192114931925882-0.170883743353068i
0.0283184850630725-0.152244994350517i
0.0517623368312366-0.0652490016184803i
0.109949945598557-0.0278529729214304i
0.0232165413227429-0.023878062755704i
-0.0141455135241914-0.045798076473459i
0.0105262064114518-0.121902452017896i
0.0499353818286021-0.176893574799393i
0.162535156997881-0.131579722682494i
0.166873698697562-0.0566565579705553i
0.127538381559489+0.00945676651307349i
0.0976045878579745+0.102540627245209i
-0.00394165118612481+0.133148589908045i
-0.056331746152357+0.0465475210322934i
-0.031042521651414-0.0240770583883867i
-0.0150512491756651-0.0368418953195523i
0.0246043962767196-0.0604753201756902i
0.0102379203399364-0.0277950821836635i
-0.00670491018001695+0.0120785866928382i
-0.0802529995460619-0.0152234944605362i
-0.135278367342947-0.0586755233487485i
-0.0420154250165951-0.150216626659849i
-0.0234431221499269-0.229601904196403i
0.0754947905486764-0.209344996289345i
0.112845995004534-0.162050241211931i
0.106108171917579-0.0962780405720813i
0.11595844805014-0.0387969655626322i
0.014686243665529-0.0632721777898706i
0.0294364419316385-0.113437854343317i
0.0809021294802337-0.127005624222283i
0.114401679948492-0.0854801377276397i
0.102942971688829-0.0154293716361531i
0.0750976412306821+0.0426520140756861i
0.0110617974937413+0.0888401521908074i
-0.0679196336465196+0.055778325754977i
-0.0713672917021139-0.0392004200596861i
-0.0725696275905951-0.0894157828380146i
-0.0304072107551046-0.154479656106913i
0.0274316614200096-0.137602009008121i
0.0700491576223076-0.0738760251347253i
0.0908597399692192-0.0421826631661358i
0.010339746235414+0.013556294374086i
-0.0378671198466154-0.0673914463077384i
0.0236301455517213-0.127627320425126i
0.064671033331384-0.104735303910149i
0.114151864276371-0.116579663720364i
0.144138058214855-0.0148453129814133i
0.11162953405197+0.0804811891776023i
0.00988664597946962+0.0526572899956448i
-0.0341857290152812+0.045537304796817i
-0.0654343641553336-0.00305301171462988i
-0.0669749805559498-0.0740612033475878i
0.00260304613194391-0.11214762147354i
0.0299310412751266-0.0828302246099487i
0.056981038984316-0.010591687685717i
-0.0113035920016455-0.0231442504584083i
-0.0146452652572799-0.0237841401992318i
-0.02617176882082-0.0753053050672352i
-0.0358007162789152-0.120194255716173i
0.0653928523086301-0.14180611104286i
0.0922394838478791-0.165818156338817i
0.116294180039548-0.0786828351035827i
0.117830103769322-0.0270294441814389i
0.0669338576701288+0.000452055745287656i
0.0264031120287067+0.0186862151237703i
0.00184717865584819-0.0752793453640923i
0.0218221628139643-0.116086281054415i
0.0690084411803168-0.06426248293716i
0.0786234188836747-0.0376541630950786i
0.0852788462955729+0.0278412065176589i
0.0412916134056413+0.0315850112492616i
-0.0367389190469638-0.00253245952860583i
-0.0599440902784138-0.00992573778725893i
-0.0596334424179146-0.0798658930846962i
0.0205534380279152-0.121732547804016i
0.0849480209156746-0.0764608533394044i
0.0471067102404548-0.017094354272517i
0.0187755466778838-0.00952188015609167i
-0.00175696969860734-0.0272405923175209i
-0.0381735643430354-0.0577082282498519i
-0.0240320698982135-0.119396526681882i
0.00762583939237267-0.135168753500974i
0.0466353362707265-0.107470537287811i
0.108442958119938-0.0658378311620768i
0.0735826099981309+0.00604404600158097i
0.0169424066678141+0.0103658509519521i
-0.0300363988050843-0.036996520714522i
-0.00856689055345881-0.0421825511374132i
0.0639904966859062-0.100948046438979i
0.0529685477058549-0.106061312746959i
0.105736613614418-0.0245239098297266i
0.119045421362181+0.00333680362560963i
0.0518935929569766+0.0602041569439155i
0.0172083592996756+0.0305453343877275i
-0.0368646721893508+0.0164952008704854i
-0.0157543475380789+0.0130610278148316i
0.0254622211929556-0.038041079931003i
0.0375091663688895-0.0113030025128248i
0.0568206239903296+0.0206499478647142i
-0.0228266324695464+0.0307185442669115i
-0.0903970444322083+0.00546599436657466i
-0.120330468944092-0.0362155680965334i
-0.0851551656071009-0.114292864646162i
-0.0307300486743813-0.142290382442405i
0.00171552863332986-0.129002044261473i
0.0719577407169505-0.109842438624093i
0.0869152144870178-0.115107887478076i
0.0659599804702336-0.0761505254730036i
0.0288993757132493-0.0496161770447871i
0.0476660261358347-0.118506141681125i
0.0610567117488155-0.098597868272678i
0.0744757304372238-0.0820220672858383i
0.157027598564772-0.0403833684345494i
0.130919552745022+0.0468062656653823i
0.044561509844178+0.0800591367560273i
0.00511307364449945+0.0708875026616114i
-0.0625491491939726+0.0295806500380526i
-0.0451168420603051+0.00539010327061567i
-0.0200221551344032-0.0440043008307535i
-0.0163876969561105-0.0390503991505904i
0.030290190652181-0.0274747523540279i
0.000536407638120408-0.0599489680230957i
0.023357526269116-0.0403477994499565i
-0.00778290486646637-0.081439815172034i
-0.0205088404141818-0.0718347683330348i
0.0566982953103119-0.0964477772297463i
0.0518435816580812-0.131142298823363i
0.116261313003165-0.0359595569590408i
0.114819926024618-0.0134997783269108i
0.0304710178787983+0.0222418450361986i
-2.72237211306402e-05+0.0490306871164738i
-0.0343455020294792-0.0118138225473235i
-0.0617312832476534-0.0475954616656836i
-0.0160275122046885-0.0255675702892958i
0.0157357445009624-0.0299483255786804i
-0.0162252723508897-0.0305267321018992i
-0.0273218669643026+0.0061375339337084i
-0.082538098333794-0.0482842882636681i
-0.0761275854635127-0.099014332636691i
-0.0326125238981085-0.145120134112503i
-0.0185944219422917-0.192568083025381i
0.0637004967698044-0.162036541600677i
0.117956076867831-0.138387371198729i
0.120848860878552-0.0467712686513837i
0.079452218394568+0.0049185329668456i
0.0490721373485228-0.0115153481323165i
0.0707963350790876-0.018893068755216i
0.0547003813880486-0.0358793839174652i
0.0972098202366779+0.0281836165036755i
0.122378801585577+0.0469540348839127i
0.0707414129308881+0.0622813646612169i
0.00963570252785604+0.103404761835178i
-0.0598487198355171+0.0670022148484867i
-0.0797935806974586+0.0104112807969002i
-0.0983076214444039-0.0385747253001407i
-0.0759358514510245-0.0618792344048561i
-0.0167815605286625-0.0897875479214679i
0.020756693929028-0.0888691921021938i
0.0365708385795324-0.0686322754266377i
0.00813680671066637-0.0840827408814018i
-0.0171467830741532-0.121761198755863i
-0.00828703964298309-0.160144013492107i
0.0126920973415107-0.17545979284213i
0.0790309520630525-0.139891333239781i
0.1091586400055-0.0517910780053764i
0.0969478453432396-0.019427501485165i
0.0886721008508511-0.00615558540396487i
0.0175808002108564+0.014099517353404i
0.0221964718669977-0.0277089459459663i
0.0463884253561284-0.0802368294171092i
0.0290905579084168-0.0556927963856825i
0.0561320754098037+0.00889465610393274i
0.0346080614721074+0.0140399795239633i
-0.0282911177631138-0.0119776533733152i
-0.0688418987857159+0.0039383635988241i
-0.070420867936333-0.0250311998141488i
-0.0536715292300889-0.0970330123780614i
-0.0170811244641852-0.0941689660248226i
0.0340689592363791-0.111102089665064i
0.0448607680174325-0.0911345763268336i
0.0364740124545596-0.0552886091042061i
0.0050196680667389-0.0598320777345882i
0.00905096304466446-0.0362864318795018i
0.0321188420074861-0.0727229331477922i
0.000183350391431614-0.100940656254902i
0.0754072088123464-0.0993124038521702i
0.111113775362126-0.0405267731179164i
0.0559205137638516+0.000564011109183794i
0.0392721027022671-0.0206453096115812i
-0.0248253339685079+0.016729699123619i
-0.00514662028387282-0.030150156979618i
-0.00677000083857658-0.0513814532399739i
-0.00192773122743334-0.0477633700566558i
0.0434105593726924-0.0676484239199059i
-0.0239677102583622-0.0308379073982252i
-0.000724489182148724-0.00491222942903659i
-0.0330703742031142+0.0339396373827779i
-0.0582473858896756-0.0201505987412102i
-0.0058285848737446-0.0595931637986912i
-0.0292293521035913-0.0822143103870583i
0.0165693707982456-0.103393661036142i
0.033072098892494-0.0848690971097342i
-0.0178393609975756-0.0766244216142891i
-0.00444862462672998-0.0175602287481963i
0.0165662587900202-0.0786338203250745i
0.0115368387986406-0.100541348056235i
0.0593665725351851-0.0817874115654269i
0.0506560036296428-0.0886176551297439i
0.0621544822151277-0.0209139664965841i
0.0974585927890643-0.0291320550087527i
0.0732297176645521+0.0157336770518251i
0.043035271543665+0.0131548770387738i
0.00944725017929582-0.0346452981450097i
0.0197796850840001-0.00170699195376002i
0.00324574463973045+0.002980145482345i
0.00232282441245546+0.0164360460632182i
-0.0280277073120312+0.00394919266475992i
-0.0513375227626896+0.00596508433660221i
-0.0450648177706046-0.00146691574808612i
-0.0764973348787841-0.0318846422686723i
-0.0625627003258211-0.0867233412223153i
-0.06204619082992-0.15572078993024i
-0.00582281193407222-0.14997470214327i
0.0486125767107664-0.151505687944892i
0.0113115748421864-0.159169154413533i
0.0157843153678063-0.139714528748934i
0.0152984944819022-0.0948228423958653i
0.0173239358542648-0.087432411897526i
0.0923758547936764-0.131089605094107i
0.106785426821304-0.0627385805552775i
0.0908386632949891+0.00572830716257605i
0.100354206297373-0.00740554984416653i
0.0611814567283676+0.035207491810821i
0.0407390937945335+0.0646636113100151i
-0.0145205762239456+0.0143928751356644i
-0.0553402330695485-0.000599860112287886i
-0.0353344455256494+0.0169424352576874i
-0.0355135520726595+0.00259023172868548i
-0.0225692588455743+0.00439772625791411i
-0.0349788864335029-0.0267161409395501i
-0.0436908023756194-0.0709721785518717i
-0.0497820378341749-0.0763572329876531i
-0.0783262317106485-0.097573157094927i
-0.0327429562927194-0.133639685629543i
0.0351927293995232-0.0960289690847672i
0.0683419621814554-0.0729724563413261i
0.091333552419539-0.0968885478695484i
0.046764478756632-0.0438446959229384i
0.0220048352828559-0.0282146409831352i
0.0453168214095307-0.0502634739054468i
0.0396338083215005-0.0283935591964569i
0.0468503639372519+0.00287299033128376i
0.0772333857494481-0.0226039070882495i
0.0359462514419185-0.034492725039406i
-0.0440729079768382-0.00128361229555519i
-0.0336910047565616-0.0412560580838374i
-0.0592239411423882-0.0443767649398001i
-0.0749301439811483-0.0628322417466126i
-0.0141122250400345-0.112767932794217i
0.0142136730458718-0.105785163371362i
0.0218853166641627-0.109925977941792i
-0.0054908941722976-0.101023153600648i
0.00789383942109077-0.0739202888373914i
0.0424126911977868-0.0843170548969785i
0.0571961981973344-0.094695121796153i
0.0567749317798722-0.0704618349599682i
0.0623563310356141-0.0693601427636955i
0.11185113876789-0.027613891861751i
0.0681362082577489+0.0216013350868569i
0.02415479051073+0.0389975639066876i
0.0291423498747025-0.00316526964147362i
0.00722104763888108-0.0382332166138305i
-0.0189790085546485+0.00125402920467669i
-0.0686543373990338-0.0170237861607988i
-0.0222509983694451-0.0171125449180267i
-0.0216581404522459-0.0282165267686707i
-0.0447091770561766-0.0424178806406043i
0.0248696490277278-0.0379282365406929i
-0.0195934151784771-0.0963006286517118i
-0.0298877648169275-0.098436764358268i
-0.0137184389043992-0.0975181988576023i
-0.0252681958586592-0.0941463884880334i
0.0227702138865195-0.0752608957447667i
0.0233290445017048-0.0916570745069485i
0.0460908399423922-0.0842695335883592i
0.0423017861446483-0.0711541302376451i
0.0351907211292202-0.0568015640791454i
0.097178105412848-0.0675943249683183i
0.0786616803383943-0.0578439457202992i
0.0756114890236546+0.00101257682060774i
0.100691263764619+0.00381846625026634i
0.0456877938338142-0.0101441347009262i
0.0334023687843038+0.0160171815818661i
0.0431570960316598+0.0189841805776463i
0.018065533615983+0.0159350934850498i
0.0245197050770669+0.000968718141000699i
-0.00310211257507525-0.00371690630472965i
-0.0117048488208449-0.00122323724430216i
-0.0123480350296876-0.0360062559387675i
-0.0423699454975224-0.0352928915718718i
-0.0373054191315793-0.0503029148346656i
-0.00718165983479182-0.0696502252858215i
0.00865044685187762-0.0556923437997984i
-0.00110955768056519-0.0585391665798705i
-0.00592014098267566-0.0609968770977781i
0.0158742250120204-0.075360780700709i
0.0370540049981204-0.0920031394794685i
0.0274902296043377-0.101481399423941i
0.0264441546399776-0.105580731740015i
0.0333522663322905-0.086299925907536i
0.0654744256245284-0.0758345853267764i
0.0588507189498708-0.0615632543347928i
0.0710586983147894-0.0353805200636757i
0.0846601506379453-0.0525576055986998i
0.0659156567961584-0.0460700121229207i
0.0670472268082709-0.0329328960797786i
0.0143264036591109-0.00472702970349143i
0.0209959093250714+0.0186986438357273i
0.0368431149921698-0.0411265089785602i
0.00445932251236587-0.0464262329227302i
0.0052618060642078-0.0270281309314315i
-0.0140840123559242-0.044324641032117i
-0.0330822974317007-0.0220564533993762i
-0.0241788231848214-0.0423829947725228i
-0.0581868058475886-0.0724909633260163i
-0.0432801958428053-0.0681889299893705i
-0.0156949889388033-0.0993782007398757i
-0.0352170821385511-0.111874639936035i
0.0240846649618012-0.0987114516142618i
0.0324037238287688-0.0735320780748003i
0.0445622013621141-0.0785418203792637i
0.0567055362653696-0.0501241390895832i
0.0372514018228646-0.0139037633627939i
0.0619228532005686-0.031967876228449i
0.0395489106582425-0.0440456330616344i
0.0443360841269166-0.053458573726559i
0.0391931249990553+0.00598272295009879i
0.0171791799355385+0.0220551322096897i
0.0144539191553068-0.0315078417144132i
-0.00913398251046726-0.0223595345137839i
-0.0194449975834362-0.0141982828098101i
0.00168727159664275-0.04307527200646i
-0.00620848182531566-0.0374851852260132i
-0.014726059838494-0.038639854199884i
-0.0210881208754388-0.0857940472181785i
-0.03293852493606-0.0653537722646739i
0.0179309107483889-0.0548418963511155i
0.0307447028358073-0.0537656252598551i
0.0242438615707559-0.0334477308578268i
0.0292634898097993-0.0491432249639755i
0.0517448148126094-0.0466937170214522i
0.048413601926354-0.0418527214088738i
0.0295316209497471-0.0479632188952013i
0.0405135346940409-0.0412452699909036i
0.0484299526535408-0.0129018520443446i
0.0386539022341919-0.0504673542458423i
0.0404729092096888-0.052971756938007i
0.0618014530632897-0.0423033114221652i
0.024215805623291-0.0421136023852955i
0.0514024725067914-0.0100738588723616i
0.0545517386632896-0.0488887240247385i
0.0297503910611593-0.0223267343155647i
0.0265670849690433-0.0105275280388951i
-0.0171036697983732-0.0368424838529079i
0.0140028929708659-0.0179501244820865i
0.0387792343083165-0.0188150965926795i
0.0326265857295452-0.00949761897145818i
0.0270924855636916-0.0432193520984296i
0.00479263554226962-0.0316980090222001i
0.00614478036462033-0.0150614059955199i
-0.0340694596622892-0.0413371636212374i
-0.0314449005513236-0.0419805553221362i
0.00653504891399695-0.0784868524417298i
-0.00348005600210977-0.0617809500827824i
0.0359968689698478-0.0673916832425298i
0.0345534700964919-0.0401026819563088i
-0.0116419023311204-0.0174690728136848i
0.00666561398698685-0.0560336556326032i
0.0291895285931866-0.0298161201903658i
0.0296084310012728-0.107424223274241i
0.045590048954224-0.0870455726400852i
0.0345737855622877-0.00722235431388802i
0.0350112981829105-0.00817404506383806i
0.00087731231813844+0.0287117268571462i
-0.0183673772475962-0.016919536403517i
0.00249611080598937-0.0335055636512494i
-0.0394509403321238-0.00570509840457733i
0.0110859474526325-0.0305998733985143i
0.0194975425532138-0.0589207800937787i
0.00635502056732549-0.0410673888855398i
0.0211979867561996-0.0191297911475154i
-0.0398694112445925-0.0246542578585998i
-0.0293079342006783-0.0436850412890172i
-0.0122537605994877-0.101946703733539i
0.00532128803880141-0.109786292380422i
0.0767401512109791-0.0568177471998851i
0.11397286783231-0.0456746000117241i
0.0440800346837417-0.0340057385098558i
0.0196539745795443+0.00101301360607975i
0.0428298973472673-0.00673576619717421i
0.0262346483506904-0.00675573821398352i
0.0468050742967248+0.00427407162153733i
0.0479026665066533-0.0024602671169794i
0.023493101658239+0.00125445662157507i
-0.00349738726810515+0.0321875988514662i
-0.0165961656020662+0.0523985381462605i
-0.0175255417024233+0.0295732138053959i
-0.0480280214579312+0.0230120301564905i
-0.0396273691644916-0.041727051548968i
0.00443168564836779-0.119042613228162i
-0.019440662018517-0.110771895406331i
0.00218173472015783-0.0913455863149399i
0.0381011483962804-0.0898802021415061i
-0.00780316111018498-0.0823869390704604i
0.0551758557389448-0.0815914257765968i
0.0547458156774913-0.0783435901021573i
0.00579237808332115-0.110282559688253i
0.111126039264939-0.0887556202736402i
0.123734037966108-0.00585450825957034i
0.118219119048795-0.0588446308170252i
0.0976991330555146-0.00402680915865055i
0.0388596071224697+0.0552053700867986i
0.00903699149827758-0.00368892332662116i
-0.00597135776147333-0.0340176619347315i
0.00212723377709216-0.051784992720961i
0.00543038596981497-0.0269464870131035i
0.0466642839294997-0.0157805901817942i
-0.0154168927344922+0.00678640194737688i
-0.0589755487734668-0.00877562222531342i
-0.0800205932717486-0.055472043509679i
-0.0933633611689223-0.0863480233585642i
-0.000662798105398222-0.0814208553506036i
-0.000881704436512167-0.0865552771666592i
0.0189366235597501-0.0466710859262155i
0.0648400407690277-0.0243521075445915i
0.00413787534327132-0.0356761387523624i
-0.00616509735858853-0.0075708756229902i
0.011664936022187-0.0602307509269644i
-0.00512587631731807-0.0637104865973419i
0.0309955784413875-0.0148233953357475i
0.0797377901556929+0.00447621085560353i
0.0570068174151342+0.00946933131279445i
-0.0118599139891595+0.0203828287419304i
-0.0112750102884448+0.00800094835334289i
-0.0284055287016137-0.0401254722425017i
-0.041187613267496-0.0578011425482701i
0.00480710838527735-0.0611736058008178i
0.0329509193986343-0.0551842533881554i
0.0596185578181442-0.0393702046570616i
0.0149691203204229-0.0509405540763911i
-0.0109368577635643-0.0237353116398805i
-0.0153537620625566-0.0181085614377949i
-0.0116656150945656-0.0814368018942726i
0.0197435280226828-0.0844744715331149i
0.0644003531478547-0.110069347113341i
0.121607167881501-0.0928292775968744i
0.116227785915047+0.0268289322682386i
0.0605168474417346+0.0532683278264151i
0.0263599208661494+0.00468443224801994i
0.030642753856236-0.025013624124797i
0.0360660169667676-0.0296561960825665i
0.0231278510107546-0.0488368730130639i
0.0405435178495061-0.0342287890292374i
0.0591781626369561+0.0280047836537814i
-0.026136389993699+0.0201854480321789i
-0.0548032666679563+0.00777531573643603i
-0.0511679195693103+0.00939491271898043i
-0.0818214183386025-0.0541469454652097i
-0.0244944017067181-0.107897001981462i
-0.00198107252447964-0.0888962777990688i
-0.0260990042288843-0.0402336958751037i
0.00396970024961248-0.0298348313347322i
-0.00794059703203302-0.0678938783604901i
-0.0443396055561351-0.0920753832442576i
0.0127933416027711-0.115996907868154i
0.0373265944592245-0.145413280182683i
0.0229952344149186-0.137283242870841i
0.0821712838162846-0.0742220513052891i
0.0812060438210072-0.0267382920997302i
0.0452595399768456-0.0387449449392322i
0.0326908800685225-0.00921776043178462i
0.00698696203853967+0.00508304476914182i
0.0414145993776288-0.024858174553232i
0.07355278456662-0.0190410362494897i
0.0863834152617102-0.00212152120699964i
0.0713491250178317+0.0467395339875729i
0.0351782044510363+0.0710405464118664i
-0.013427251615795+0.0474425573977205i
-0.0988697255401535+0.0321131484441808i
-0.0863094147382989-0.00900474368256153i
-0.0231477879217583-0.0414233872074624i
0.000438876302433768-0.053649813102167i
-0.00801340737684329-0.00820239437006948i
0.00379126182048754+0.0171273123660171i
-0.000302839011555183-0.0417746105352985i
-0.0466727469779918-0.0502062920800907i
-0.0355301271874205-0.0734768942340146i
-0.00753966509158143-0.13527374639566i
0.0113501121635602-0.139646417750086i
0.0588029495028421-0.123363338633864i
0.0753677474211416-0.0642498197192829i
0.0615768738397514-0.0242642400927969i
0.0471232966175099-0.0398593246772435i
8.01164210395063e-05-0.0633221003466197i
0.0033666302150017-0.0966975465496793i
0.063686228654307-0.0868231496818924i
0.119497052467689-0.0753178041516313i
0.131727754748311-0.0124754254766722i
0.0823594389573985+0.0548384298519188i
0.0269307145099806+0.0408177804062195i
0.00168695285617617+0.0108090464191466i
0.0057214466267252-0.00871922489629027i
0.0199786322950038-0.0287393780206909i
0.0733938425673897-0.0201358748650774i
0.0962948175022815+0.0196648780929483i
0.0443798003402732+0.0280925035270922i
-0.0294454588986912+0.0413702554864585i
-0.0879086116788158-0.0140909575118874i
-0.0659877419228042-0.0830131920028088i
-0.0482170305231285-0.073463282622814i
-0.00194372158225607-0.0668046314579058i
0.0291617114671321-0.0706544310032619i
-0.0120787501494501-0.0429798807692822i
0.0042031320107564-0.0172924831580139i
-0.0408828423955563-0.0480913238807805i
-0.0786399897528566-0.0702896169464202i
-0.036972488592821-0.1232301014466i
-0.00669504280753266-0.138681537344175i
0.0734709861545355-0.0908685059554458i
0.0940981303093828-0.0590552321549741i
0.0486127212588982-0.00574396676951325i
0.0256679653691313-0.0182243743715254i
-0.0424817213117038-0.0161374398595289i
-0.0277273643750587-0.0529571034675002i
0.0549378438387446-0.110877790473378i
0.0899084973795913-0.0792459757852852i
0.104444109926388-0.0525858309321812i
0.055139634644655+0.0347249005314982i
-0.000447246681646713+0.0600248545467963i
-0.0367044557430932+0.00503036301043842i
-0.0590051751659394-0.068083172726369i
-0.0280821828724168-0.0886635474618359i
0.0450077528440023-0.0606974806944141i
0.0629440100941027-0.0835657761140844i
0.0548361648221942-0.0165695027216979i
0.0542881190086192+0.0681907811346556i
-0.0168349892368249+0.0488200017754189i
-0.0425207581240581-0.0306278812375999i
-0.0157740763683047-0.0870360398171247i
0.0168012346339857-0.0806313653030606i
0.0638316334412965-0.0474500949051273i
0.0709676811238923+0.0131826946654425i
0.0495876802267637+0.0483659509957865i
-0.00792136200337058+0.0735592296514336i
-0.0627220412170044+0.038341348608045i
-0.0668445364034741-0.0354704644560152i
-0.0450535817911416-0.0776734233118373i
-0.0118924001139089-0.0954932045187418i
0.0362221959390376-0.0627672950658051i
0.056325186378516-0.0703535467872229i
0.00673729928599002-0.0282587447483846i
-0.0512951765926781-0.0383744409304034i
-0.0544067672307556-0.119578933982697i
0.00410707208779701-0.138962936579553i
0.0854679267932992-0.150154873314397i
0.154942320155107-0.0663853470009395i
0.145109398230077-0.0174216309663634i
0.0577691297387193-0.0229318983991033i
0.0261880280361305+0.0384458375837199i
0.0274643549639642+0.0314715250449843i
0.0189019720704409-0.0318866723188579i
0.0518775634052325-0.0475590294766621i
0.0822747052261151-0.0318236170448535i
0.0987765157241826+0.0142088404226698i
0.0659687235031777+0.0750266307187615i
-0.0232282554646142+0.0832702889188334i
-0.0976702448169206+0.00452973543008863i
-0.0995661586483907-0.0770973197781934i
-0.0539696074808118-0.0959541032754537i
-0.0356771118122534-0.0675733165917164i
0.0194355722321973-0.0621032995724896i
0.019568448547536-0.0424101413047949i
-0.0437737338932575-0.0114315661764777i
-0.0507473714249229-0.0488776252097507i
-0.0580993258175436-0.0790828629716988i
-0.00211823235869419-0.134642606285747i
0.0814085766357094-0.123150452454895i
0.124008465179826-0.0592338781643468i
0.164984141203168-0.0216360124839393i
0.0784195523598092+0.0558954613983218i
0.0052092645259239+0.0591955065969284i
0.00531045397951579+0.0278941211245437i
-0.0417452697952118-0.0120720198635009i
-0.0200073678959434-0.0530357208535412i
0.0476993106630126-0.0431505975684807i
0.0711057645758349-0.0188511743288311i
0.024042407476186+0.0100151265628666i
-0.00750895472994532+0.0410165412538808i
-0.0467638661040773+0.00961583740827914i
-0.0900027997424299-0.0879868963351552i
-0.0472307496113087-0.113800862196608i
0.0295937651471368-0.137476071611133i
0.10465247583095-0.123708859270795i
0.108114372793101-0.03322408483491i
0.0397482129930548+0.0126607301259961i
-0.0157996848088804+0.0134204021321708i
-0.0692387454844126-0.026112449596576i
-0.0245607208065627-0.084825813199674i
0.0970087959203065-0.138917505063252i
0.0976158393261414-0.0617131374019159i
0.102479951456969+0.0301067756542336i
0.0768266742758785+0.0582317504219012i
-0.0243138474444434+0.077173841316442i
-0.0573526859691531+0.0467178720777835i
-0.0706282422906678-0.016073803318018i
-0.0336435783600975-0.114889741558123i
0.00476080544136497-0.0823541261963757i
0.0319215272649071-0.0445091058209163i
0.0633820238763001-0.0365189069582264i
-0.0137328897829916+0.0070417984927589i
-0.0792994508483088-0.0397579643408914i
-0.0833890024718043-0.090011282274299i
-0.016454297425496-0.13592028891586i
0.0717699488969315-0.17291449243331i
0.110333826720866-0.159883922258261i
0.164823998973275-0.0530737442011751i
0.11250822575536+0.0234095823330979i
0.021444570873753+0.0204118735070559i
0.0158614729752474-0.00428314161837868i
0.0351484861567894-0.064416964314431i
0.0841626310795504-0.073714580326311i
0.127074650125459-0.0412479407626996i
0.120528859518841+0.0379943620839279i
0.07425282973194+0.10285619112921i
-0.00999547624666869+0.134335522477716i
-0.0937553557763008+0.0862347269483656i
-0.130738127809631-0.0341833089057136i
-0.0951202042721914-0.0766596655180871i
-0.0141841213113329-0.0956312930579776i
0.00532981488341659-0.0679398272641321i
0.0132844448929242-0.0134612788476131i
0.0046957572266801+0.0182330489513955i
-0.0954703591789022-0.0197665412222067i
-0.110912302354788-0.132171757593326i
-0.0419181384224351-0.172681704451947i
0.0511795432095815-0.165779428621146i
0.113359019464704-0.0933004619521854i
0.10127877475253-0.0154611268784855i
0.07863457696357+0.0268781773056499i
0.0194173586677479+0.0478492286346748i
0.00691600050328571-0.0493712941683025i
0.0181728946214362-0.100424895396252i
0.0353683955057137-0.114193587800447i
0.107568259983156-0.0892502388508543i
0.127952516623868+0.0237977906692872i
0.0395019618113242+0.0910432601661392i
-0.0468443393548904+0.104652402692299i
-0.074081753953526+0.00917697095830063i
-0.08672586586924-0.0734115087900022i
-0.0401615854674608-0.0901725515256172i
0.0578016043109018-0.103129414119413i
0.119230673669883-0.0552330568220531i
0.104173441808087-0.0206154491162551i
0.0347993952854542+0.0166002496662543i
-0.0439874287957838+0.0128301099666108i
-0.045129920315985-0.0645576432630824i
-0.0140112685057332-0.0810089074272767i
0.0621038239924871-0.0870487026625396i
0.131861863618806-0.0712288906097006i
0.107495109968012-0.0106337706959815i
0.067233205508609+0.0574052274428241i
-0.0423122311441997+0.0918396702831965i
-0.0503908186374012+0.0333829772696775i
-0.0560158526610947-0.0190669839322115i
-0.0832397398009994-0.0856931766460778i
0.0256221677591834-0.0899501812877657i
0.0653925197195973-0.00601869391713627i
0.034396962832842+0.0207505517502294i
-0.0520399278142187+0.0434593912995011i
-0.0971905316900274+0.00268325527297875i
-0.0725991514856344-0.0818411771833868i
-0.0360052922265345-0.109165620416872i
0.0341661014970713-0.14573439881153i
0.0943801718564417-0.093302636741884i
0.10511077287281+0.00595926129071227i
0.0440184793799709+0.0343515019298955i
-0.0284425128807917+0.0319941203494917i
-0.0869249951521694-0.0384387418759333i
-0.0547769742403678-0.107896317703669i
0.0378273512335111-0.13412442839434i
0.0760880901282582-0.0517303084835001i
0.0791785264701169+0.0115786152223661i
0.0501082411680215+0.0232822171971357i
-0.0442483565335442+0.0737076519619019i
-0.116857267525512-0.00114975733536738i
-0.0825678484199589-0.0825709612585873i
-0.0408447209797729-0.113016788492896i
0.0308201656798379-0.138883860638796i
0.0899717663006406-0.060249656561401i
0.0517926804893398+0.0545897470700311i
-0.0020488724129791+0.0714353956320003i
-0.0378700114095104+0.0074563423161186i
-0.0202015067467719-0.0600304932523194i
0.00428602432798409-0.121727202886916i
0.0605582920281546-0.135616714102215i
0.123212340260117-0.0285922981407104i
0.101177787491045+0.0472896578290954i
0.0513121410219156+0.0572394944634091i
-0.0355972231797554+0.0661603265346283i
-0.0913080074970646-0.0140416161928386i
-0.109955249709958-0.1091994137597i
-0.0337197530504668-0.120089731106817i
0.0768559524757059-0.0652286574730557i
0.0956532729329113-0.0113071264917805i
0.0693668486732812+0.0323008087222071i
-0.0321383800342077+0.0792566378278253i
-0.0685927631981787+0.0315689515396309i
-0.0752569756241654-0.0977784033407369i
0.00483666263964831-0.141712921224889i
0.0892222950047231-0.147619507426287i
0.0992258060163406-0.0590666191801872i
0.142208246746182+0.0599393341403651i
0.012569162543253+0.0272070631958508i
-0.0700013635459731+0.0147972991500592i
-0.0647719385529168-0.0392750619461885i
-0.0566384621967677-0.114590250308326i
0.0279933883439505-0.13969966703708i
0.100547470707191-0.092959882741861i
0.129625673938812-0.00114422695285007i
0.0488263808170712+0.0272071101096862i
-0.0325483227029415+0.043670731814347i
-0.071566127302954-0.0289199443002907i
-0.063362272840868-0.101220811469525i
-0.00127351841591843-0.125132894727708i
0.085482508962781-0.0939629958140131i
0.128080336557301-0.00415402208754293i
0.0596099735830012+0.0432727676827162i
-0.0101126650618171+0.0630268547128819i
-0.0595310853080013+0.00742464466912725i
-0.0512639291227329-0.076186748258466i
0.0023424686253666-0.125838972832539i
0.0451445272077058-0.146078344104879i
0.082304451512559-0.0554304530768417i
0.113431092117687+0.0520772224674176i
0.0290570071328905+0.067203280039414i
-0.0688160245300345+0.0366275378615379i
-0.0438788435448788-0.0310134197626676i
-0.0287359729860646-0.101284217674703i
0.045409448404318-0.141769239954115i
0.117211427455537-0.0764092807162032i
0.105738069098951-0.00245997278160889i
0.0697857778851959+0.0212049029612227i
-0.0111945885816707+0.0583790554311523i
-0.0765127601994816-0.0134123866355007i
-0.046873779026123-0.0979402589000226i
-0.0073556200310476-0.103631437034518i
0.0767917565523459-0.0923165617262081i
0.148859950971908-0.00784047720008644i
0.0856652436380629+0.0813157673354118i
0.0164301241740979+0.0636249970944058i
-0.0637738957142931+0.0243597866373651i
-0.0824036595322713-0.0192377941183961i
-0.0447115950345275-0.0804578996695263i
0.0093057824976478-0.13841314906009i
0.0568517596666451-0.0847671842611781i
0.0465354695635854+0.0477832886613508i
0.0227505756637138+0.0464269365536175i
-0.0701675539911881+0.0599838083134674i
-0.141333337061095-0.00165835673559103i
-0.0993714531449902-0.140579150301784i
-0.0238793098128972-0.162991736580542i
0.0137054658989435-0.141711136077175i
0.0650679153147756-0.0549248226611274i
0.0793485365650266-0.018441658407787i
-0.0342091117830052+0.0223874196576426i
-0.0978664834480909-0.0257049779877898i
-0.0608141493776906-0.142251977884591i
0.00831647530841602-0.18192856109254i
0.126818404002601-0.18180973741573i
0.174937832232923-0.0702893749998969i
0.121225806011485+0.0128037304188345i
0.0907074233290037+0.0661855792470609i
0.0243601157500848+0.0249924274877266i
-0.0202180038010472-0.0192106182406299i
0.0268914536537088-0.0587603719053884i
0.0426927526833339-0.0932026018690114i
0.126332555193804-0.00228727114129468i
0.141470762559005+0.0679710821747656i
0.0130976853879926+0.145743427999303i
-0.0416390306552601+0.111216052413228i
-0.101225322655213+0.0384796502050688i
-0.111435235320751-0.0480153645938485i
-0.0417297432373759-0.1546741676921i
0.0335982172921703-0.122220323422175i
0.0997061608990227-0.0447765513204565i
0.0509131203612604+0.0617417542471295i
-0.0314887791834852+0.0510025367691766i
-0.0600768147483296-0.00913937453794519i
-0.0911057617096316-0.0870272385020849i
-0.0277667558644239-0.166892707162376i
0.0837743935011692-0.105781549713147i
0.153952718729679-0.0450046889050439i
0.133958359178546+0.0374498092041296i
0.0380125874079902+0.0481879699551176i
-0.0467894138192346+0.0456044969809425i
-0.129763944362586+0.000532244538074291i
-0.0446435639947859-0.131387014879821i
0.0186804239811655-0.119265938389317i
0.0694874490841663-0.0802847644369901i
0.121815031491349+0.0101251861695044i
0.0217722996130516+0.0655406673528164i
-0.0372213838213994+0.0313565236290026i
-0.109628906029335-0.00795271918586138i
-0.0981047410376237-0.122489357839821i
0.0155382579164123-0.195956721220769i
0.107276364432687-0.196304948899338i
0.148052313692118-0.0729793726447322i
0.120024356312724+0.0586439094290292i
0.0565431631979891+0.0561675755939935i
-0.0124146828185361+0.0233492189471857i
-0.0359012169710641-0.0499024681842011i
0.0151785806256502-0.102867655721327i
0.0880079501294053-0.0494639680349628i
0.11583522863396+0.0115731186211561i
0.130355601326047+0.0959287954534992i
0.0559335264955725+0.176150293487685i
-0.0797933441291971+0.102101396614581i
-0.146505206798459+0.00649065242991769i
-0.113042698876144-0.065303216510272i
-0.0118308832938354-0.124263707284355i
0.0637925399890479-0.0876396218652977i
0.0983701040967982-0.0371302800835926i
0.0484471640749823+0.022324398636943i
-0.0617479234567591+0.0415159466971192i
-0.0823454230274669-0.0481159237293586i
-0.0452375964754369-0.111430363062991i
0.0393486733235268-0.167188149452698i
0.168278454247205-0.182547085740757i
0.206110839301325-0.0532730892579971i
0.189008517156967+0.0815462212757775i
0.102813947183109+0.116961347417651i
-0.0240847067362044+0.108871087984362i
-0.0537775314788555+0.0248427124878931i
-0.0265615944595738-0.0919907984770885i
0.0655417576168534-0.0483640952315473i
0.10718199807667+0.00764144239492164i
0.0652866897315185+0.0648102610954367i
0.0104265626203828+0.136651716382784i
-0.0879745189440946+0.086625789040001i
-0.123216540810321-0.0257165599048252i
-0.102189046022215-0.127949193358303i
-0.0405294850153568-0.17452628054387i
0.0536047720115586-0.147673947442619i
0.0975631810698649-0.0331135468073949i
0.0843333285903674+0.00688604528864562i
0.0219397371680896-0.00982733221529969i
-0.0704082492025859-0.040157889798349i
-0.0694856885786651-0.138325251226534i
0.0261716432929279-0.199839354494761i
0.0748965622654652-0.17034043252803i
0.147306022401447-0.0506093481182561i
0.163636120842459+0.050886209226885i
0.0483286953678618+0.0873463647036343i
-0.0341702959963101+0.0561363441274707i
-0.0537333658285976-0.0240096810670476i
-0.0166398725330795-0.0916281080408984i
0.0677812933021949-0.121446375813432i
0.121272575962373-0.0886261992247598i
0.115197963844164+0.0448145278976121i
0.046792158765051+0.15774000148919i
-0.0380775311150417+0.0810044516996543i
-0.093757856248617+0.00430495027877098i
-0.0919881731816923-0.102587158425695i
-0.0079938849094381-0.125101779596247i
0.0658509281363386-0.0412873883339041i
0.101983897447916-0.0173162072517167i
0.0729940560079793+0.0877169121028786i
-0.0135330624718747+0.0787578957179442i
-0.123253827904241+0.0539211063646272i
-0.180915725241722-0.0524199041298661i
-0.052437554003233-0.184884688550886i
0.0711312464580167-0.114303382734257i
0.0991457300049153-0.0748211713490648i
0.124613582908891+0.0151748271263487i
0.0302018745403343+0.0793356257772812i
-0.0858259906852531+0.0558551126541147i
-0.0973717282860728-0.00203719280579611i
-0.0805804331598277-0.107145334983172i
0.0112960013387909-0.153497282240241i
0.107205518898692-0.114215000803235i
0.142981497741003-0.015668526237558i
0.0793795047067838+0.0707626112765116i
-0.0735464871201996+0.105648370487352i
-0.13003618505069+0.0063853140902868i
-0.11612557711657-0.140877442786633i
-0.0157838424462536-0.184532302181358i
0.10877370040059-0.155810427856113i
0.155666474907753-0.0744321646543915i
0.119680778964827+0.0242096242093818i
0.0229240361258888+0.0725445874282555i
-0.0208107480288736+0.0235241125028444i
-0.0438322398970634-0.0824288475965992i
0.0148627625070637-0.127326561755184i
0.129578348630414-0.121672562269709i
0.175300810352333-0.0174347025257576i
0.171385474970118+0.130336789118409i
0.0893016765184098+0.148761503060587i
-0.0774059864584702+0.127253760040659i
-0.14020521763029+0.0286243072625085i
-0.0400531798318631-0.0639330046957433i
0.00200966648447362-0.055920553000651i
0.0455089012730018-0.0673383111602754i
0.0910920532200539+0.0076895137055602i
0.0139687005635227+0.0719556483867207i
-0.0772401959858198+0.0605953449471396i
-0.151158198710809-0.01723586515216i
-0.146946388483684-0.143816630058141i
-0.0453651290338645-0.179911885686618i
0.0947448882109385-0.166599470447138i
0.143742950957205-0.0680809584799182i
0.126887892072512+0.0232430370077908i
0.0867488144378089+0.0826868961816341i
-0.0390191626079909+0.0446232272710632i
-0.0748676976359271-0.0606349209458499i
-0.0371568798408627-0.0713949344133221i
0.0115444966093199-0.120343196618552i
0.0952290163185184-0.0883759631486316i
0.0963816189385868+0.064988899943706i
-0.00903482928965116+0.139985320063843i
-0.0907882839286549+0.135845910021333i
-0.149189604072034+0.00932201468503902i
-0.160493451125735-0.142913160721645i
-0.0297196879243497-0.152654029227202i
0.0575385957879577-0.155684108805406i
0.090464968142238-0.0684049947843337i
0.0619844269669395+0.0226240356852727i
-0.0277348992372226+0.0163887944697799i
-0.0619161699213894+0.028637251543397i
-0.0742609206695569-0.0994067128896527i
0.0276746101372555-0.161965432670939i
0.111270344142011-0.113959774190841i
0.156631981732974-0.0533864978452848i
0.136638843006927+0.0774727897045898i
0.0199767885043005+0.111406789767126i
-0.0365855961256742+0.094975468552877i
-0.131147512258552+0.0163516844538834i
-0.0734942659808408-0.128580967811827i
0.0545583948203435-0.140075441695502i
0.0675473622859811-0.0650325995201057i
0.0926719247183199+0.0194014922129751i
0.0243361113383602+0.0841201541559859i
-0.0502561300685944+0.0560237303022632i
-0.0699905182210016-0.0212452527262836i
-0.0517630568538564-0.105594605415929i
0.048847367234276-0.12821806820299i
0.125533915948088-0.105379883494404i
0.175976616406389-0.0230963731321587i
0.141704813988789+0.102827179927215i
0.0408669289071335+0.12954219960931i
-0.0652664840677571+0.0711590279983216i
-0.125319864096615-0.0236579037911797i
-0.0688429512193-0.0547789880994584i
-0.00218836989020615-0.0601536516028173i
0.0666246488442804-0.0490176416319397i
0.0450311943217592+0.0499634970270893i
-0.0239930239495605+0.0570955536355778i
-0.104319668365225+0.0187541524687483i
-0.184115502298223-0.0467867067825309i
-0.11195654889686-0.171228654350961i
0.0253681601498651-0.210199328478644i
0.117892065406996-0.169179121880328i
0.128080650862107-0.0563869698688459i
0.0838876279465733+0.0317715123039309i
-0.021478767586576+0.0546088630124371i
-0.0484215133942294+0.0068502792581871i
-0.0140049921728798-0.079190416809898i
-0.00542162315308527-0.129286219743102i
0.079615109131636-0.133777990566439i
0.128580504578095-0.0278417679556664i
0.0932846100382669+0.0744532969743545i
0.00255650229913026+0.101487666038722i
-0.0940896541404888+0.0646350684511185i
-0.116340823067269-0.0360169664256389i
-0.0111663320556945-0.138419208581647i
0.0730569705692493-0.133687999879749i
0.11853213415701-0.0703086347575115i
0.121995578786464-0.00493398629206343i
0.0459546304252793+0.0999091506167978i
0.00208260543447864+0.0699018073719402i
-0.0625103907929399+0.0182636521049088i
-0.0219075448834386-0.0493027563794419i
0.0471007440447352-0.12701454151763i
0.0940243549503828-0.0622794259993635i
0.120538129404008+0.0111624105425134i
0.0476795201803307+0.100954554691984i
-0.0386237753191623+0.131238434593624i
-0.142311169360309+0.0552552819172505i
-0.129253174714844-0.073539965746405i
-0.0609365628338566-0.152178900380656i
-0.00837031266688571-0.134315371290938i
0.0755854767585215-0.0972853469917126i
0.0563565509695024+0.00471912069264322i
-0.0228701505737247+0.0590402610568464i
-0.0789385673690953-0.000276914586231304i
-0.0935345803466904-0.0866334070749041i
-0.0802483275118522-0.163782044826796i
0.0439249285073501-0.158868038664938i
0.173263469177065-0.0667101732938686i
0.145355957882118+0.0340480555261769i
0.0814920378844189+0.0997436435891403i
-0.0550285343531519+0.110501501915536i
-0.135980456623392+0.0134098313784035i
-0.0978699919431088-0.115545989260157i
-0.0549708520926547-0.162224884015562i
0.0709161235989201-0.131861677901532i
0.142491503800618-0.0478184134541208i
0.0587570663161393+0.0313028295557286i
0.0186775448344927+0.0666954216032103i
-0.0585742888933276-0.0125122285891804i
-0.0840245064745546-0.100235604524319i
0.0116087148697327-0.153720883524607i
0.0886774301617271-0.172507431544549i
0.196192190584148-0.0441155417655677i
0.161586207543386+0.0398718710720974i
0.0590061845490739+0.0937347488447618i
-0.0753016311465948+0.0800792344988164i
-0.12881890229449-0.0192732781616015i
-0.04603418759526-0.0807983185241012i
-0.0325266119812713-0.123181772053661i
0.0698193360764684-0.0458054524504267i
0.096038595741245+0.022215439517661i
-0.010643957049734+0.0325991073633482i
-0.0495663362034999+0.045105112049022i
-0.108523009306008-0.0480539313362773i
-0.108133980916705-0.180971643000727i
0.00782240752530948-0.200468074337482i
0.13806016048845-0.137074649782453i
0.203134247482498-0.0518247868081957i
0.148577664287206+0.0479010900420406i
0.0450865224706868+0.0936610534420211i
-0.0575879098035024+0.0727286964527775i
-0.0600448193823397+0.00961367449495679i
0.0268548495282789-0.059697901776715i
0.0758317978237905-0.0447589188212779i
0.1071872537889+0.0316717935165594i
0.0765741788174919+0.127434137896316i
-0.0542638576500859+0.167684478796994i
-0.155083884394967+0.112872718658191i
-0.194204715524599+0.0274325573935393i
-0.159518850514309-0.114936309974805i
-0.0237958471659246-0.170034645129002i
0.0432860813751158-0.14184501083756i
0.0870994399947062-0.109167001404621i
0.0558516890939006-0.0106292110015694i
-0.0336585878077617-0.0122141385320537i
-0.0563644126148115-0.0652582836757213i
-0.0481967442233234-0.156644962041675i
0.0590235061806082-0.182525257692196i
0.137556822671112-0.0966945323251996i
0.210081603494973-0.0677878747402975i
0.207749532316394+0.068193986418568i
0.0611343195541966+0.110793364409187i
-0.0158840192619741+0.0479218067997867i
-0.0751810253334094+0.0153311347913091i
-0.0456226293254017-0.119764718295737i
0.0728842435373164-0.131834651073845i
0.100275566050411-0.0879665011193506i
0.133020866946223-0.0100271819894529i
0.0564312595208427+0.115989889633107i
-0.0411371829020697+0.0777573055571529i
-0.077090760300943+0.0290171583069497i
-0.0529817713820806-0.0898067059023732i
0.0947942226605046-0.137888869807869i
0.13312322801342-0.0258792018025952i
0.142219717297994+0.0424600920618861i
0.0751014748882513+0.127177906933769i
-0.0331961543187064+0.152386636542533i
-0.0977911408173021+0.0777254968877709i
-0.141055100490525-0.0181272997124447i
-0.0695841918814823-0.0671661846453095i
-0.00253025105929859-0.0685862826240478i
0.0458588425603712-0.0263265876772971i
0.00872040482864343+0.0412437589479225i
-0.058408568658151+0.0746211466671038i
-0.111633142076873+0.0333059280822259i
-0.154676010612009-0.0989075520558667i
-0.0920147149661569-0.205870431099126i
0.0287231508242665-0.209403642489543i
0.120729700515757-0.145016153461091i
0.146568055727703-0.0753630457092527i
0.11690089661613-0.0118132322831323i
-0.0307657789973197+0.0321384646041558i
-0.0441998011406854-0.0299406573634931i
0.00840600417996307-0.112803463615057i
0.0563653630608063-0.156071304041937i
0.182919165280646-0.0975818161283566i
0.188301684277754+0.0158178818033886i
0.122670772316773+0.0963724957262922i
0.00619047778376776+0.134640855008927i
-0.0408682128902081+0.0358130870082246i
-0.0686882477139181-0.0366532512686099i
-0.0580303970433628-0.101749919277946i
0.0568783948346206-0.113129843611558i
0.150525634721006-0.0155964292790905i
0.138969653995271+0.0458389513009222i
0.0417719277230882+0.109684614247026i
-0.0493841526948291+0.0813212080916573i
-0.10390002054816+0.00589950424952414i
-0.0674356356122553-0.0595539886536073i
0.0255815877762349-0.112674015949199i
0.101669729320406-0.0692601363911284i
0.0563130511748198+0.0352842584520578i
0.0203365784467939+0.0826784530679763i
-0.0544244863683179+0.0375959797475626i
-0.158919142130299-0.00644655165368068i
-0.0907114468287852-0.0864116256062146i
-0.0399347883235459-0.168758943115627i
0.0532961487195197-0.14242293200136i
0.146528453045321-0.0669251936518941i
0.0947540627153342+0.0201244786585254i
0.0473846495421626+0.0522196893844985i
-0.0311926812826188+0.0281370865347477i
-0.0480323053438978-0.0282500779006073i
0.0137385800585788-0.117147155433316i
0.108381341398944-0.081029484994546i
0.180314603296608+0.0221363165724126i
0.107070140993437+0.102551975791104i
0.0257194171137804+0.170106473166086i
-0.0778203630298832+0.129068612214575i
-0.166841170823284+0.0440620291329493i
-0.123515440082437-0.0323186301934736i
-0.0454896864365919-0.105442740919992i
0.0168514331158686-0.0879255887770932i
0.0176199021055043-0.0358370960047663i
-0.0304618514468229+0.0186782424764246i
-0.0790790218239158+0.0209350489821051i
-0.0965780572128752-0.0522869633796782i
-0.0718763715577208-0.136318595301961i
0.0215572755546764-0.22326783392007i
0.154439787685583-0.178242565495537i
0.175142383883917-0.0892581727157242i
0.182204737830741+0.0179090908132265i
0.090830426311294+0.139825703992745i
-0.0337854536203392+0.0945304434477117i
-0.0124060056655311+0.00337943026002614i
0.00362141852450412-0.0569984072679837i
0.0685510804772199-0.043435273681624i
0.100920078940048-0.00858317816333586i
0.056536655427248+0.0295400482777943i
0.000409346056911971+0.113833961358005i
-0.0778950703304711+0.0809443298784251i
-0.1034518315522-0.00113511785828527i
-0.10568909191613-0.109920268757892i
-0.0114625514488087-0.172549622748748i
0.0956622191132764-0.0969720373325785i
0.125109308424935-0.043422456971414i
0.136621488046831+0.0221984688011282i
0.0302946208263986+0.100117206404419i
-0.0139798078165311+0.0670687665516688i
-0.00907878230642165+4.55238635768517e-05i
0.0391677899495521-0.0761682592277655i
0.143676514635231-0.10121920587953i
0.14421183669744+0.024497528701458i
0.114293696396766+0.137342859498655i
-0.0177622725863296+0.166376147115948i
-0.136738976956974+0.118932013058185i
-0.172955311243593+0.0108705611022525i
-0.133050332708458-0.113422828281072i
-0.0264154119829575-0.169352123080532i
0.0490848117853726-0.0512068738372487i
0.0684495972119089-0.00383454700194135i
-0.0103519319195111-0.0114626367818789i
-0.0653913142431475+0.00564104462681181i
-0.12475692499889-0.0789066526849947i
-0.0947569158319914-0.142389219294052i
0.051296689968779-0.185596925094279i
0.0925383140284195-0.134868398966528i
0.124678671974338-0.0349458386016567i
0.133786188270583+0.0348923195620528i
0.0531468025054599+0.0631015552308523i
-0.0288963276000888+0.0212897370637532i
-0.0648387784789184+0.00156145006136551i
0.0237099697815526-0.090375828327197i
0.12445809568247-0.117919698289164i
0.165795929304068-0.0229290413590964i
0.153072089491871+0.043948213476893i
0.0135080164456281+0.120391253004803i
-0.0679303765942641+0.0876119278705278i
-0.0443700695000664-0.0258196887408081i
-0.0473965896417963-0.0985684938762256i
0.0418039993701648-0.101577587238129i
0.161336040251847-0.0356888732310139i
0.132337595594874+0.0410321818819736i
0.0628615241851766+0.123561787307532i
-0.0232057044619766+0.0954025834309881i
-0.127182905089673+0.0180883212804324i
-0.129437596035231-0.0415683471612516i
-0.0320136903382402-0.0964231290791763i
0.0254648417647669-0.0921234262285542i
0.0513720863409016-0.0237312278165328i
0.0676271171504952+0.0532047291189293i
-0.0219711197825208+0.0441266331729541i
-0.0865937959139229-0.00321421244070255i
-0.0796977030870601-0.0963798756195312i
-0.0313275957999223-0.16846658250587i
0.0787801583513868-0.151469939777063i
0.139923882898544-0.0716650963976574i
0.111664808181139+0.0597552498140867i
0.0329172113366158+0.0846523177019943i
-0.0464025536349087+0.038784013066237i
-0.0938661198275551+0.00803474314954052i
-0.0586851698761509-0.0949667109861043i
-0.00190048107996371-0.137130090212722i
0.0424638814772096-0.0736070042443023i
0.0789665329450778-0.000546074656876033i
0.0263817768067044+0.055644083749381i
-0.0743099609313473+0.0438130998473542i
-0.124887061919469+0.0111977361996869i
-0.0849671455464225-0.102709547502361i
0.000775442528755148-0.189454718218977i
0.115214458580872-0.126685209955718i
0.147427870381648-0.0761252822537335i
0.129012475158885+0.0119973655577077i
0.0646403798431757+0.0667208563940048i
-0.0270336532892886+0.0567071937266335i
-0.00756555390895703+0.0137037679508727i
0.0102657998641332-0.0871086334213478i
0.0649780287354906-0.0869597609360178i
0.113508352565307-0.0123756893565304i
0.0869660526231092+0.0826431747693632i
0.0194488700418546+0.131895814602331i
-0.0911080166950244+0.0897843084549776i
-0.138571104519818-0.00473120913493346i
-0.130637953984815-0.0660218143295224i
-0.0804903634807835-0.0982952576861487i
0.0257467853651475-0.119728925081376i
0.0918294023041737-0.0547943054646269i
0.0705692440814834-0.0122460693370015i
0.0145585807882056+0.0192251678231255i
-0.0471036355484726+0.0119360368941927i
-0.0438156408911346-0.0813535486742228i
0.0463563317418592-0.11005322742149i
0.113552778415599-0.0948479809230937i
0.14671705604773-0.0445990660518568i
0.128937897369957+0.0855525089013396i
0.0555921447885457+0.177661270556814i
-0.0696866949420972+0.125263484789354i
-0.130823454303785+0.0244778730169543i
-0.0845311606566272-0.0523175823190959i
-0.0389713186214953-0.0970123082950622i
0.0429119330858436-0.044372515375532i
0.0148282912959447+0.0259150468705962i
-0.0349152428495453+0.0568718807628557i
-0.0633330226558413+0.0363873816819499i
-0.134595116051248-0.0724069511932015i
-0.06833427382521-0.174760731261403i
0.00374714045742224-0.198075364491632i
0.0839811284992557-0.165881205572454i
0.14681484560615-0.0551391646137222i
0.138227959658408+0.0315621382243151i
0.0556576175025273+0.0647770510620509i
-0.0296675470937728+0.0467401114772151i
-0.00887344452213382-0.0556280466139355i
-0.00247656920851774-0.0877749292346782i
0.0701204280376372-0.0814374482062123i
0.112680853610353-0.0175996190978882i
0.0812120550771733+0.0941067519967716i
-0.00508135513897691+0.119844536086709i
-0.114747811821273+0.0860631515147732i
-0.13881786438364-0.0240138554612768i
-0.0866292168537765-0.112156195700856i
-0.0210137720417636-0.0971028011791856i
0.0424354550619096-0.0735203144722738i
0.107262374091298-0.0445373940687265i
0.0364311501540857+0.0296096203962086i
-0.027837237518995+0.0709082278099668i
-0.0657493335837281-0.00160968238533602i
-0.0519828500550863-0.090427628095061i
0.0407950388628653-0.112822403507682i
0.0849255718198641-0.0897842211195558i
0.122973530722008-0.0249895682310604i
0.087880887976807+0.0490161857694876i
0.0167755881014549+0.0872663154385247i
-0.0579933677499064+0.0930268856695528i
-0.0743145587565793+0.0178231084987854i
-0.0372313669811994-0.0894715578628577i
-0.00734384218318732-0.101573806212891i
0.0949693223902918-0.0664624836410207i
0.0792598111499875+0.0193307098995864i
0.0169148029494501+0.0838278998718586i
-0.0241717673093711+0.0529711951033143i
-0.111114829075613-6.48368489598263e-05i
-0.0724772552018552-0.0865838035277534i
0.000107565360738238-0.107211291606695i
0.0800913224932245-0.104372839027681i
0.110649914791483-0.0483146648457901i
0.0246221909864309+0.0862628071388546i
-0.029054516245764+0.0615292413122224i
-0.0590539192755348-0.0100845035575115i
-0.0647114319283101-0.0754822215244753i
0.00451227405276452-0.128403977278273i
0.0716888994079049-0.11420838483506i
0.090238441165113-0.0834585175981846i
0.098635033430516+0.02784723998553i
0.0345358873231696+0.0811887925946612i
-0.0580387256510046+0.00690948044393694i
-0.0894963042174537-0.0681497702371666i
-0.0552031607422859-0.133531207014586i
0.0355648318174575-0.127020294596424i
0.10280781221199-0.072955280130118i
0.137313722033887+0.0199154104366184i
0.0551800281273926+0.0992845081149941i
-0.0294747895125817+0.0617321166713831i
-0.0275975019878089+0.0186833801801842i
-0.0394990389381296-0.0830779748175814i
0.0139485156659407-0.119975714498113i
0.0878894132190953-0.0389432242625858i
0.0945090672397176-0.00419222362622646i
0.0638705758634911+0.0428875111823675i
0.00232027360572575+0.0752528838921065i
-0.0605458653163471+0.0546594833761632i
-0.0457987184228819-0.0033274289318636i
-0.0297553414270719-0.0624194939536336i
0.00123485922380599-0.0593002413761567i
0.0853340734616018+0.0275618952357404i
0.0899485899744855+0.0742366347542483i
0.00603201929038722+0.0828955403965652i
-0.109776587115641+0.0624183794461237i
-0.142017209726939-0.0536727492411498i
-0.115506454692125-0.0908775785475899i
-0.0599912486199888-0.102019037038887i
0.0463698048720701-0.115565751460983i
0.0346603831989182-0.0420375825336248i
-0.00732629747776049-0.0181578639141254i
-0.0342743062829073-0.051737345050642i
-0.102536224480948-0.0814068900994344i
-0.0458570644372303-0.135102103148572i
0.043134660135415-0.19092722094838i
0.107914243580214-0.164742959005099i
0.159938874193863-0.0811790780736013i
0.113491204615079+0.0260716221773393i
0.0932195930505534+0.0612476605184083i
0.0438487792243351+0.0101831530601759i
-0.0265500810194718+0.00166866007301202i
0.0125619834642645-0.0339860576294588i
0.0823143049951913-0.0283252916107241i
0.1142873051275+0.046852319940345i
0.0695865740155814+0.103925733949029i
-0.0208946107559134+0.180314840048203i
-0.118325937792257+0.115551388449875i
-0.150208255480878+0.0149079150335262i
-0.11217694226863-0.0695310068224464i
-0.058292496014837-0.173141877514377i
0.00564516146818254-0.0852450947070936i
0.0321622904664761-0.0248002396171175i
0.0309326247465137-0.00352568976156641i
-0.0287709399160921-0.000811798646856718i
-0.0666082427624861-0.0701615245322543i
-0.00803663321440845-0.105597451839879i
0.0404986330197525-0.160854729970881i
0.0897944761335171-0.137729474138511i
0.157782163798938-0.0587354102630932i
0.150328052526418+0.0522018650068877i
0.0815963959336955+0.102483864058007i
-0.0158938856043247+0.0382813609408106i
-0.0718117018152103-0.00328702415881775i
-0.0183952879442376-0.0452839347840982i
0.0340577035043582-0.0597016451154151i
0.0593796424508204-0.0165164304338778i
0.0108705718577172+0.0178146160645765i
-0.0246398647450904+0.0277156525798234i
-0.0312802534826116+0.0368724555519908i
-0.09168127343197-0.0527321301176306i
-0.0303635003351578-0.130015845243599i
0.0549728556662236-0.100657417416796i
0.116448767792953-0.110408627381968i
0.143181359773567-0.0750601267254127i
0.0640818291792052+0.0362459791212275i
0.0327710115005921+0.0641111829388386i
-0.0140310595305074+0.0186279672610769i
-0.0251338329324323-0.0155881445347477i
-0.00369446333587914-0.0513571740202742i
0.02986019658779-0.0231215844744217i
0.0817931214794768+0.035495704983265i
0.00927114214139797+0.0484798468269806i
-0.0225133358656586+0.0595900078021i
-0.0762260256495338+0.0477021715548043i
-0.121052264961062-0.0288539582852311i
-0.0813495432171411-0.0956196533808511i
-0.0203615707681798-0.124818720480518i
0.0737542926164757-0.117302626816456i
0.0784476403436337-0.0164527313286659i
0.0734418538272771+0.0203686592732283i
0.0330369472841057-0.00888571007929204i
-0.0193363533661242-0.025033055222368i
0.0100103377539635-0.0735883092131484i
0.0734665173234181-0.0919098226907973i
0.135947556780448-0.0541663329262037i
0.13876717681897+0.0290512467369508i
0.113539368342718+0.109083321397926i
0.0534635085984411+0.131358238635371i
-0.048615971079414+0.0854244767542571i
-0.0934363057171007+0.0290809322152395i
-0.0622829020144785-0.014219919189481i
-0.00751369637107302-0.0332854430724451i
0.0502162012471987-0.0106101177106105i
0.0397990319238423+0.0560942145815409i
-0.0134002444143173+0.0808319445677498i
-0.087167063104279+0.0141532460237151i
-0.104547837865149-0.0472605498486025i
-0.0323237376036992-0.121396468586524i
-0.0108024412037213-0.140264241687804i
0.0514628773795502-0.110853274471908i
0.0969057402833986-0.0733638082071436i
0.0594445301629198+0.0109561278844389i
0.029955256892146+0.018048356213137i
-0.00142678352922892+0.000749740354167936i
0.00916784309842528-0.0481315673627667i
0.0494993681505404-0.107230624413546i
0.0884648740343063-0.0635182148447748i
0.0848894213895349-0.017851733285746i
0.0528909264873592+0.0478956932030396i
-0.00575722431083851+0.0882078434291751i
-0.0732507751771567+0.0242852796095944i
-0.0826841389506102-0.0358654489314029i
-0.0709751042257554-0.0610647717279915i
0.0166148968788424-0.0772639239650667i
0.0717969621848425-0.0445139827034943i
0.0441372656332303+0.0234213836786168i
0.037715140744554+0.0490511566856452i
-0.0209402486417086-0.00853633777966094i
-0.0584841146323341-0.0676504775264501i
0.0115036877633443-0.0995434419593146i
0.045191534567513-0.121257662354126i
0.0705939939053947-0.06265704031456i
0.128848561094568+0.0201150664339736i
0.0795814710522028+0.0880166690672595i
0.00794297098438948+0.0835404312680062i
-0.0132737574883445+0.0325934730049859i
-0.0344866530177817+0.00737077063566697i
-0.00473614254990234-0.0401554496221183i
0.0538248514986808-0.0253953665464842i
0.0463348605675055+0.0102294998683502i
0.044708230596088+0.0624875262738734i
-0.035116149963041+0.113319270053712i
-0.111103406746614+0.0776104837858293i
-0.0789348498997596-0.0100452089620786i
-0.0705962103080227-0.0790878195392593i
-0.00919647077921748-0.0912260311408514i
0.0414045440894909-0.0865804049301402i
0.0580426824120672-0.0394603764990678i
0.0236592936092838-0.0211065886912316i
-0.00636412059691981-0.0302832912762526i
-0.0274643902729995-0.0509852317926642i
-0.0191171986603135-0.10326276060889i
0.0614649707476799-0.109373927234404i
0.0934919242603798-0.0838245396571832i
0.114787589403845-0.0301100670835004i
0.0825191264599894+0.0110516308993332i
0.0560756993425934+0.046393126296025i
0.0159868062649178+0.046888231870187i
-0.00964762076353932+0.0175554990372347i
0.0116581559191117-0.00721248653142158i
0.0622030828659288-0.0271226811060515i
0.0999194018539602+0.0388894866864773i
0.0388494185976614+0.0595172730316951i
0.0202373465113705+0.0724171022961387i
-0.0375794193364087+0.0551988632309869i
-0.091825555528837-0.0215507321510114i
-0.0327642032596885-0.0664982210017321i
0.026799441227883-0.104039628843014i
0.0395905145356154-0.0303954633690848i
0.0533968484349963-0.0124584852066573i
0.0332230623471244+0.00907787750102619i
-0.0154810960974201+0.0501193735619091i
-0.0286662267564954-0.00771606965120718i
-0.0407009092379594-0.0418714733653205i
0.00111837029485108-0.0850624481002537i
0.0637730462924395-0.0632017622092379i
0.0565727626854384-0.00194122564785401i
0.0274046500026361+0.0627185194245008i
-0.00193231670027529+0.0632130588723842i
-0.0648053437672678+0.0182212403406306i
-0.0864564616628521+0.0038207846503677i
-0.0516673084472099-0.0530744857206783i
-0.0131202476016391-0.0939482807324898i
0.0577555419318496-0.0839601800394495i
0.0674509835605253-0.014208493305325i
0.0229424479968289+0.0257242056537055i
0.0168195350045658-0.0221771071499672i
-0.0256187391637821-0.0657310350473276i
-0.00482958237876111-0.0696830924011403i
0.0552388304003333-0.0246936056823482i
0.0650493017875797+0.00184541788757431i
0.10962878868591+0.00892777176091932i
0.104672711024855+0.0593809481039906i
0.0285499245651797+0.0991501956607591i
-0.0134635174022893+0.0505033122835376i
-0.0311384786565278+0.0221693869250466i
-0.0104334840009589+0.0248379452178285i
0.0299329126686206-0.00350975170822154i
-0.00733235798823683+0.0206599907923033i
-0.00539682921413445+0.0542643146573161i
-0.0388710529249886+0.0658999070749518i
-0.111360596235349+0.0109405530003609i
-0.0824047572383044-0.0528351911469039i
-0.0909532751998602-0.103456901557702i
-0.0269249002525997-0.0955242563481564i
0.058656328848093-0.089316492624651i
0.0470734640172471-0.0913062040893921i
0.0271371872585131-0.00159292698207763i
-0.00582498697162649-0.0279634229954755i
0.00650914981245451-0.0561879485247576i
0.0542718498641672-0.0862757383559835i
0.105138227760248-0.101663240006287i
0.118538107531611-0.0265513889966272i
0.108766384682972+0.0160049909542236i
0.0644032025685925+0.0881912398639425i
0.000154517246359119+0.10187092245433i
-0.033869449927391+0.0472968321804129i
-0.0628684325485682-0.00279865632943209i
-0.037526832679048-0.0416237819555858i
0.00881346227441445-0.0294547034701685i
0.021112669111751-0.0128439033854571i
0.00790377047782325+0.0226768693180522i
-0.0196274313377959+0.0455081491520952i
-0.0506847717396969+0.00354790263031205i
-0.0751221449817779-0.0201302026005829i
-0.0429840637632277-0.0656390917476145i
0.0151534973501464-0.0601586294694785i
0.0449575452415585-0.0623797503272935i
0.0597548100933086-0.0539182874999336i
0.0291347229587786+0.0256711413679587i
-0.00306073280009119+0.0374177890401054i
-0.0120361660523516+0.0374320052468703i
-0.011869509964777-0.0482993123667987i
0.0270016701105602-0.0833400497877777i
0.0547493403090172-0.0252687812301185i
0.0586523784260645+0.024720969150959i
0.0249484146522827+0.0411134532648261i
-0.014556641073794-0.00139060985468982i
-0.0551976308447277-0.000519562825369186i
-0.0744541934158744-0.0413832970828038i
-0.0242235802158233-0.0684038978354737i
0.00394970466972948-0.0683563796999262i
0.0351797498946474-0.0518359367702907i
0.0409095490834273-0.00669352549968205i
0.0218333556706215+0.0328518636729683i
-0.000323362125597288+0.0346845779179394i
-0.025100281496011-0.0337178524245746i
0.0192405886082604-0.0463892903808261i
0.0742081609536454-0.0438918822206522i
0.0595965844955159-0.0133015439390822i
0.058530625617033+0.0458137862553195i
0.0328859261413063+0.0784973897047971i
-0.0345971107038246+0.0875904581559327i
-0.0210944039735994+0.0326735516304025i
-0.0487598227736828-0.0522427190580909i
-0.0300345980384388-0.0883683328826305i
-0.00561214556422774-0.0310999124538375i
-0.00809538099273401-0.0170855031260933i
0.0101700154445726-0.0264847185252754i
-0.0421818692586963-0.0117461376109056i
-0.0312490309476009-0.0481604219087461i
-0.0234120771227656-0.0730607326805021i
0.0166148201028885-0.0833915592237895i
0.0517012456009096-0.0875218209215919i
0.0439704893948205-0.0574413962977313i
0.0758409965706069+0.0136782782353082i
0.0609288216298276+0.0141577584049682i
0.0393801233215009+0.000744234947196062i
-0.00232147244134189+0.000270559992498356i
-0.0253061889603795-0.0289678658806783i
0.00918326189836185-0.0127232097480056i
0.0318457470645719-0.0206618256716063i
0.0490932386692912+0.0355416341297922i
0.0146396490515691+0.0632902699524693i
-0.0323053269584865+0.0191648445684687i
-0.0609199724384141+0.0132916868921285i
-0.0784631860308092+0.000970364175431981i
-0.0397059815892915-0.0294344147593746i
0.00281962364975604-0.0891965780840982i
0.0461789965048995-0.0597958071563024i
0.00660205653552301-0.02532057845083i
0.00235722152559287-0.021519057182692i
0.0255271553278869-0.0203201467820765i
-0.0440746264859324-0.0406255080164729i
-0.00656619335253046-0.0506842751867441i
0.0591337546335571-0.0455472837347051i
0.0715808133974111-0.0022639328694288i
0.0703359131263714-0.00643982778910861i
0.0516022184535976+0.0329349736272316i
0.0473868818524821+0.0475886813761769i
0.0357787246800653-0.0135873507265871i
-0.00751670807638442-0.0226233302287048i
0.00419845012371894+0.00454749087880293i
0.00863136265762973+0.01365403822056i
-0.0035918681162853+0.0167901371716566i
0.00599974497178318+0.0614489265791015i
-0.0653271132919712+0.0502030178633619i
-0.0949139175155726+0.025098573951683i
-0.0797742657642392-0.0206284220944583i
-0.0461293845378052-0.0740273188468196i
0.00187031078444645-0.079375291349403i
0.0107768072662941-0.0628269157487265i
0.0214083740820868-0.0166520916328306i
0.0260036696325778-0.0107234735926905i
-0.00230568562370206-0.0070072554153276i
-0.0234257921893372-0.0447216087884481i
0.0248764744160136-0.0654701133272663i
0.0404483932577194-0.057149071481398i
0.0611303317001292-0.0602385654114612i
0.080626318946675-0.00055411099985984i
0.0619294193886807+0.021175801969217i
0.0287428463673481+0.0270250617694995i
-0.0279432628904386+0.0277346200803624i
0.00159105570234584-0.0233953966715066i
0.0295659932351279-0.035833282404406i
0.0188435609081926-0.00278490011194389i
0.0131616574831904+0.00723301365434056i
-0.00597056737013307+0.0353783392335485i
-0.021277134788652+0.0400498959697299i
-0.040054276122326-0.0198745451326067i
-0.0522938806017144-0.0296075163391876i
0.0178144799529574-0.0503486439934061i
0.0718952483250696-0.0730374376293655i
0.0558686236519832-0.0124061213839283i
0.0236931817651537+0.00352265303992888i
0.01860172836682-0.000873352452444251i
0.00122200853941153+0.00175177057993405i
-0.0315128796808717-0.0154486289733982i
0.0326633480720553+0.0111978033549645i
0.00844216496656174-0.0196423939066365i
0.0150259422781954-0.0417287671448459i
0.043745404329746+0.0177849265139673i
-0.0489605140948657+0.017247942770962i
-0.0469627073242645+0.00899621876902596i
-0.0412958952734574-0.0096692227261884i
-0.0140327483734276-0.0423142786588709i
0.015520530808374-0.0629734992332585i
-0.0266183885272617-0.0627760832540749i
0.00203459048752945-0.0522279038849943i
0.0368571166896904-0.0671518242456362i
0.0160282724051972-0.0241685724711299i
-0.00921900110392863-0.0337479129823851i
0.0270346443735606-0.0542752884169019i
0.0442986039533513-0.0261733901890439i
0.0383793657880549-0.015560442994272i
0.069271414379608+0.00375228301642615i
0.0885110841610218+0.0426001818978682i
0.0279004542885582+0.0866148495322155i
-0.0137905867011749+0.0465741143444008i
-0.00517334100125796+0.024534490168479i
-0.0418623701508985+0.0103115848713531i
-0.00373034186030638-0.02627557128492i
0.00787772835072286+0.022983421817831i
-0.0034840635235218+0.0194023295390762i
-0.0164752398502278-0.0151180910518077i
-0.0528377449584585-0.00676976405401443i
-0.0307024280850243-0.0436361027460475i
-0.0377650362163667-0.028753394688923i
-0.0152409798593016-0.011998369669032i
0.0388317020411144-0.0441405622006788i
0.0662883774931727-0.0437837855424479i
0.0459197055707787-0.0168581626803524i
0.0186929845568765-0.0210010507975489i
0.0327876245700344-0.0257402244108061i
0.0494132574695028-0.0193266883740461i
0.0207957979994307-0.0538724972225586i
0.0160154936078962-0.0446385836120584i
0.0635424390092788-0.0181992975930612i
0.0193530671196095+0.000923010660687865i
0.0324183896655276+0.00312705401103665i
0.0401966200344114+0.0064577325204436i
-0.0217122686200125+0.00439978877210831i
-0.0044124547340047-0.00585151524352063i
-0.00385029272035963-0.0133743685646928i
0.00684741959658533-0.0247870520524465i
0.0209103699550474+0.00644681450608792i
-0.00744896334238629+0.00376587936697125i
0.00656797484043542+0.0175481882650879i
0.0111663719802293+0.0181682125778371i
-0.0175797846664071-0.0270963177576181i
0.00257491171193766-0.0248363142024627i
0.0201273889877829-0.0713320132714347i
0.026238617992106-0.0335522713365871i
0.0321053105590245+0.0138008170531373i
0.0169568370994469-0.0361079560480503i
-0.0208786133650441-0.00943403387327954i
-0.0293604113266891-0.0181010789115174i
0.00527851313380492-0.0227408509150262i
0.0458182723739253-0.0238876032543837i
0.0367459026543904-0.0411915451457344i
0.00888016290598577-0.021425332944173i
-0.00428017281922566+0.0137161497957673i
-0.00264508348401106+0.0219724106129344i
0.00435103065756434-0.0213790772058467i
-0.0277015757589447-0.0154931522684071i
0.00693179886893212-0.0157356753288436i
0.00866119915856136-0.0345866000827806i
-0.0115014663153558-0.00754439365219707i
-0.0117123169775834+0.0177045543447322i
0.00732652048890008-0.00783536211043152i
0.0194972454495019-0.0193327824540179i
-0.00851131808909428-0.0302819730344131i
0.0518496911563998-0.0489618621443044i
0.0415239362150407-0.00735271266416697i
0.0168831377163667+0.0215704846570555i
0.0503893272957788+0.00664494367120416i
0.0438145294406262-0.0162949101471021i
0.0420088736466259+0.00791156766113544i
0.015221291380209+0.0096634883903551i
0.0171220047157565-0.00847450512479729i
0.0316694817257178-0.000157723213410964i
0.0117785309061911-0.00503384195819169i
0.0268095523850552+0.0149893680040581i
0.012900686587886+0.00840553382784522i
-0.0138490935458368+0.0169132186234755i
-0.00903103729137783+0.020376344905389i
-0.0171770641924316-0.00493792803219426i
-0.00870832547337056+0.00700196372478382i
-0.0219230649421674+0.00921590530531044i
-0.0237433128167613-0.0210555298300382i
-0.00648750380767918-0.0373732771306726i
-0.00280746589412688-0.0135995864407354i
0.0187105771158703-0.0485483508524992i
0.0186373980080551-0.0335948295975861i
0.0360163957203044+0.0107177242674719i
-0.00305079354789377-0.0283416239322936i
-0.00894861460574804-0.0504595796867503i
0.0476622068598989-0.0169029306745738i
0.0511599944260084+0.0130796423840457i
0.0666349169337951-0.0364176828127248i
0.00720701921878341-0.0177008350530854i
-0.00260457481521382-0.0213864707043919i
0.0138382572476798-0.0406974863042084i
0.0269900570671331-0.0108773245347888i
0.0385335939827257-0.0186271004501138i
-0.000700267386896942+0.0251574876438769i
0.0322154888568251+0.0374319589299142i
0.000161874946240664+0.0408099212751208i
-0.00440072619015274-0.00571353702148397i
0.0267769266870019+0.0119343062443777i
-0.0136927402959874+0.0220175370474926i
-0.0179052331795488-0.0533558069070378i
-0.00789843024607982+0.0150627784341986i
-0.0218357234005237-0.0222757361053714i
-0.0202499215052532-0.0334071467464412i
-0.0182083698468353-0.0217193466034838i
-0.029539649205593-0.0737039374360483i
0.0021282070592139-0.0411558198184506i
0.0259099802695994-0.0504332764462874i
0.0121512040949308-0.0357727489836103i
0.0195494931836064-0.0552065338358802i
0.0245365929955891-0.0414870314641127i
0.0229720727085746+0.00374967729706336i
0.0384260920940254-0.016867598161513i
0.0206332895900838-0.0108846204438904i
0.0229776219972868-0.000375565770289116i
0.0388792921941317+0.0225176319518541i
0.00508782999161369+0.000281283698714893i
0.0422917812441464-0.00255987946368463i
0.0476458121041979+0.041849371725418i
-0.0152012659829075+0.0341822136991357i
0.0249507366672558+0.0153866371469563i
0.013028078723436+0.00613633518950558i
-0.0237853401675696+0.0205308942850126i
-0.000483723141864315-0.00121673665256444i
-0.0207087672030371-0.0230737407742857i
-0.00641849642896993-0.00138544289930424i
0.0345004497868589-0.0123810311077688i
0.00937677708472862+0.00959547913805574i
0.00272816660002286+0.0202292885190666i
0.00741529374107327-0.0220061477323722i
0.00381391749851879-0.00480765210764302i
-0.00120219228869902+0.0133181993994326i
-0.0244346910812112-0.0279858528201132i
0.0204606092733267-0.000318330753889252i
-0.00474655290145985-0.00890657847707073i
-0.0242255867851289-0.0663805493391644i
0.00295296985264077-0.0302843515508202i
-0.00971676877753716-0.0288161443161432i
0.029828701200647-0.0243357923428936i
-0.00133605884375938+0.00821907593973234i
-0.022056753947069+0.00746062616064598i
0.0175692643608535-0.0249396394553843i
-0.000355949715242441-0.00899753871247412i
-0.0240746638445871+0.0255652899247987i
0.00146252382732202-0.0158974953881876i
0.0104060167715126-0.00641193647513386i
-0.00341579255756601-0.0145734049361471i
0.0487226276899339-0.0331945636195181i
0.0413377258242634-0.0224790304007344i
0.00819016734589916-0.0150058945527505i
0.0205885053710581+0.0312403216164642i
0.0201815661065146-0.00678321319749254i
0.0266009081620599-0.0193638591362824i
0.011737963483697+0.000331527980740962i
0.044782559090537-0.00325778194246462i
0.042196600765144+0.0013311744753991i
-0.0181794543999148-0.0208766379967705i
-0.0116538827368452+0.0437723935538786i
-0.00597026976881774+0.0140092143621326i
-0.0178607393993648-0.00951587365668888i
-0.0210806725445209+0.00884232389124592i
-0.0196855207864725-0.0386729403350975i
-0.00114873166047322-0.0276497567666414i
0.0114897429133257-0.0283388422680405i
0.0207958854859461-0.0376367074402237i
0.00498686915638664-0.0669956298423931i
-0.0285889157461414-0.00542464973944587i
0.0143199710012953+0.0229677323762419i
0.00908935178264692-0.0465805973492978i
0.00153192873632291-0.054420238501979i
0.0531308453313651-0.00907798821953129i
0.0314831100835808+0.00246547741595231i
0.0296445452583773-0.0186307780790829i
0.0111064961068547+0.0170288253412105i
-0.0184258114684289-0.0112660904112088i
-0.0241545657819635-0.0246618845621119i
-0.0223576804303089-0.0206342143354035i
0.00478849607484797-0.0280738019537171i
0.0173966314258311+0.0105089989649098i
-0.0186874100716192+0.00271090482752546i
-0.0287864173924322+0.00254426048246619i
0.0111816240257993-0.0242189336040384i
-0.0104850152198131-0.0496740128990594i
0.00809636922703106-0.0372013871470703i
-0.0071279030440012-0.0322536774484566i
-0.00752394354925252-0.0233765700396083i
0.0421009089727886-0.0241243259946757i
0.0022977412594087-0.00261384123072262i
0.0021841477631576-0.0291005392658187i
0.00585064521677146-0.0331490115773636i
0.0179167957931508+0.00664573927847805i
0.0434256710832412-0.0102463518849463i
0.0146413570780547-0.011402943242239i
-0.010743880169033-0.0188825314904839i
0.0263621458060174-0.0085147543910209i
0.0187745586141257+0.00944522937536105i
-0.0465338116704214+0.0147221491148949i
-0.0211797930226167-0.00958395395377824i
0.0201633651582582-0.0604466259588235i
0.0297151916806499-0.00716201130787162i
0.0344167303752112-0.00270976608888121i
0.0126333967124419-0.0328033077237167i
-0.00631018852521864-0.00781874861577994i
0.00258365305257839+0.00313298968806924i
0.0196524137148014-0.00603276042393454i
-0.000664639491477555-0.0203624332088065i
-0.00789084592737311-0.00157471959178054i
0.046431818102615-0.00280291499366069i
0.0346106186216403+0.0312008305475121i
-0.00467705919116698+0.0688489838405392i
-0.024690131601304+0.0552678449988123i
-0.0289580531515998+0.0184083018597398i
0.0180998536866871-0.0122024134873696i
0.019367254762736-0.0200792837278249i
-0.0103190899466805-0.0219196395246497i
-0.00581502676952982+0.000483246522179204i
-0.010184754917809-0.00299649255586147i
-0.0380219637938097-0.00282419288560461i
-0.0213065541109127+0.00671968974683225i
-0.0194852079412735-0.0315129099966571i
-0.0309674007875605-0.0458833095884002i
0.0415902486525813-0.0375434752054335i
0.0291876531755046-0.023519834763251i
0.00231962934952379-0.0362517598178131i
0.0261264547595134-0.0366782159739757i
-0.0155987120603809-0.0229819136820313i
0.0206137086797393-0.0521223082618525i
0.0664217951285839-0.0357653485102494i
0.074225901560928-0.0331471563561517i
0.0418415612618006-0.0147945789552763i
-0.000431357832695229+0.0315263100531903i
0.0320125781253308+0.0607524644601019i
0.0231398398375011+0.0629089761524894i
-0.0162089415674399+0.0355267574302454i
-0.00978712408242445+0.0178952299935718i
0.00477920429669252-0.0186941934651464i
-0.00600505797245688-0.00517900332971597i
-0.0147442200768674+0.0377077115674492i
-0.0292679112229813+0.048973645428117i
-0.0399228985816471+0.00117820620378378i
-0.0413803567471561-0.029491982133531i
-0.0437487193202304-0.0239644556838484i
-0.0316831445267728-0.0710859807269403i
0.00407253218976988-0.0436822130570935i
-0.00473903096576793+0.00265738712505348i
0.0135637138399199-0.0209303743127204i
0.00876471274782017-0.00190613822852545i
-0.0328370303969376+0.00906863562567022i
0.00727244679677603-0.0497202061737256i
0.00767485901451127-0.0417556422991312i
0.0284762345969985-0.0372843317727869i
0.0452538796755514-0.0378233843911514i
0.05748136673507+0.0251677722150197i
0.0233518110387559+0.00831226636343808i
-0.0263786726591547-0.00414455047271622i
0.0070417532776431+0.0175995792694806i
0.00987652891660945-0.00237607122454761i
0.00519121865636843-0.0278672743729619i
0.0154312339675988+0.00397516396713973i
0.0296607598478576+0.0176687284003215i
-0.0187623200399619+0.00138243232903926i
-0.0342014755387678+0.0444132006849169i
-0.00375019753238046+0.0258995146917831i
-0.0167761663237402-0.0389237246991355i
-0.00930129763157469-0.0118540603663412i
0.0085909705836227+0.00277626184701469i
0.00500304851422229-0.0126442707403211i
-0.0233058479215408+0.0123799455131774i
-0.0168643595058237+0.0208726212001204i
-0.0116622733641264+0.0181399378519607i
-0.0152428541302299-0.00721773349448398i
0.0139320927060826-0.0235736341474452i
0.0157526391011601-0.0157893509579889i
0.0211266829371831+0.0017299762054689i
0.0250379656383065+0.0332691375158482i
-0.0167847348975979+0.0281914714515968i
-0.0245628690828604+0.0028913574693608i
0.00079903635619635-0.0117550510183586i
-0.027404310506981-0.0361786933281374i
-0.0139013846061811-0.0514085690396158i
0.0350017947820384-0.0197922701519259i
0.058914538646485-0.0159102869151696i
0.0519508006874004-0.0137819253209983i
0.00168997958478431+0.0126874623883197i
-0.0111295291024901-0.0202124802644706i
0.0119525885041949-0.0185480958011053i
0.0201880006696925-0.00657765824856792i
0.0239076346287873-0.0180407463169773i
0.0725768278363118+0.00275193143940321i
0.0464429796586024+0.023670784978976i
-0.00536161961334858+0.0408504431081097i
0.0125836731590446+0.0370527324783232i
-0.0261904955072312+0.0299170796348241i
-0.0345369944714976-0.0135147008280948i
-0.0212176686211894-0.003869904817555i
-0.0131657237473385+0.023008542336971i
-0.00949986523752394-0.0125112264779559i
-0.0603633024745062+0.00438595572429718i
-0.0539164489870266+0.00629334872589813i
-0.0669599571782146-0.0334387811422558i
-0.0274099921317984-0.0502013402024969i
0.00233783432837554-0.0473036751877414i
-0.0132814242063794-0.0870939895563468i
0.0434687084100917-0.0310550748316152i
0.029020892875953+0.0387119467978294i
0.0269153222688693-0.0212254174565478i
-0.00806903698927861-0.0200339315349118i
0.0132120108232786-0.019329285207733i
0.0552857965882382-0.0673637693952526i
0.0343909031810013-0.0201586733899619i
0.0822629122402264+0.0560008561247988i
0.0603135430962658+0.0284543691136384i
0.00499095433668274+0.0712904449315765i
-0.02384331780774+0.0936905381447463i
-0.0564518031306145+0.0108533101299487i
-0.0472160715269104-0.0101014551844601i
0.0239096360783143-0.018284366821154i
0.0539877755562855-0.0124909080823442i
0.0221589323057399+0.0131228426821338i
0.011870546725714+0.0522356917835996i
-0.0211979244209356+0.0198781570089191i
-0.0429008123571895-0.0343577396012537i
-0.00692667688181124-0.049570233126918i
-0.00476511526039962-0.0545033196696724i
0.0285549737647453-0.0329981550079425i
0.0703480209947046-0.0392537876201805i
0.0432503275758256+0.0160886024493128i
0.0308088714742538+0.0463822103569071i
0.0192742159809648+0.0274541803298898i
-0.0214379122319939+0.00705350323292704i
-0.0194023121888937-0.0467994248768034i
0.034122709483724-0.000350622964838864i
0.0220175983240366+0.00185256219121617i
-0.00931987941612427-0.000636713961836198i
-0.0177593373590441+0.0425501237708318i
-0.0380478323737481+0.002170620412263i
-0.0517836498336373-0.0338536799240873i
-0.0270754112555705-0.0615187627788585i
0.00363660029819997-0.0677963148641431i
0.0119402157014068-0.0459340708744964i
0.0511978718510544-0.0285070188702912i
0.0260943430324054-0.00425202548455607i
-0.0107560314345889+0.0130977357339625i
-0.000182445500568925-0.0196959929368067i
-0.000333409476414399-0.0187898640320283i
0.0361264079878138-0.0399526295327256i
0.0583191771493738-0.0340138941958816i
0.0491754545380079+0.0336911861758584i
0.0447680606546126+0.0413433197630115i
0.0207306280775451+0.0784627894272447i
-0.0104518918684435+0.0596873570183128i
-0.06052659998662+0.00545733343139932i
-0.0522855163614474-0.01214568641404i
-0.000953536036318619-0.016971676687799i
0.0172152612877623+0.0171120906032048i
0.0429515775043686+0.0451311557751471i
-0.0456646017890213+0.0208286826489145i
-0.0914223016749712-0.00228268434562748i
-0.0380547352575427+0.0106486726181263i
-0.0374179335155773-0.0481997886471592i
-0.000556611154224052-0.107538022023101i
0.0306172815737884-0.0636521022985783i
0.0145425262566143-0.0173456898691237i
0.00465832241381597-0.0189735937100548i
0.00205596727646279+0.011494425938188i
-0.021363852247623-0.0222458370315369i
-0.0174432955658575-0.0468605699541684i
0.0235286848944297-0.0541937746745764i
0.0535643535430351-0.108294558080188i
0.0653971204586729-0.0241385772305076i
0.0547688839762942+0.00916040345594025i
0.0446268506290351+0.0416007813190837i
-0.0155329573379857+0.0621329658882096i
-0.0332882888326873-0.0215226439089559i
0.0118779121739938-0.0180812323394591i
0.0108251822841828-0.00873503475752037i
0.0335292454297037+0.0107688463013716i
0.0402257879486925+0.0589408401073316i
-0.00291064881121415+0.0734868390663747i
-0.0350655845796336+0.0647635702128209i
-0.0773679523576281+0.00630666646849473i
-0.0804310987461436-0.0564916875804935i
-0.00629753580349507-0.0510942796312885i
0.0388638115860583-0.0218156741782679i
0.0350789200954724-0.00926357464654312i
-0.0318551386786527+0.000422517564901705i
-0.0362053258043564+0.0136741009305917i
-0.0294419296057938+0.0341527126231724i
-0.0471465664931138-0.000626814313022238i
0.0054052319175783-0.0821440720578101i
0.0145980259771072-0.055770820856536i
0.0372276256375046+0.0327627587662866i
0.0216562416252216+0.05166005913027i
-0.0328979102695912+0.0531618668377969i
-0.0477037989987486+0.0237513784947601i
-0.0413901629545887-0.0398443161197058i
-0.0180042206274871-0.0421893811062732i
0.00452676759008447-0.0670330723737302i
0.0227941476662835-0.0606779248243944i
0.0249431963765824+0.0043492241065267i
-0.00493211448474488+0.053244879499202i
-0.0195830710775554+0.0229542124252132i
-0.0032259002190024-0.0418695943537473i
-0.0120005161622429-0.0383601061518096i
0.0355655812738335-0.0795904587818376i
0.0963620012389425-0.0596038173922857i
0.060072290861729+0.00988694061720082i
0.0243673631789131+0.0636890291190036i
-0.00644045763458732+0.0860627882821246i
-0.0277616593502378+0.0761521304253383i
-0.00122139612912141+0.0263015167083242i
-0.00997243685028546-0.0229008426372756i
-0.00525214860257697+0.0134376127142518i
0.0165462752244492+0.0398678750884405i
0.0206760923196177+0.0461408213170774i
-0.0169566912271425+0.0404673694425228i
-0.0765038411626686+0.051059498256926i
-0.076600732886995-0.0268773422193728i
-0.0700202869895187-0.0872966191421208i
-0.0361519383508786-0.0869828227408031i
0.0124043839873239-0.0926691341831133i
0.0524549469747234-0.027312660032863i
0.0504410851002512+0.00398364266161924i
0.00620142834958218+0.0141429175081398i
-0.0054142125843363-0.00386624914714819i
0.0166066631269808-0.0343972566682596i
0.0388241196981272-0.0483863083394005i
0.075300390966945-0.0476821805231348i
0.114448408990746+0.0116127333398765i
0.0488868754489463+0.0397315892351982i
-0.0266639987013514+0.0483377425046802i
-0.0521959833932+0.0669254697357482i
-0.0725157530816148+0.0299549218253031i
-0.0325292231790869-0.0314753696732511i
0.0186092973878982-0.0357317909047526i
0.0131824191124371-0.00873392058063047i
0.0279692457876058-0.00686425976532296i
0.0124181532271176-0.00226313337577572i
-0.0541279513799857+0.0196813702588778i
-0.0516601017021091-0.0193859704877792i
-0.0491305116027013-0.0716478587794633i
0.0232284033297384-0.0681977924063955i
0.0750810664082686-0.0633588267411986i
0.0411353627652685+0.0092489057435505i
0.0493434900211835+0.0546778296148699i
-0.0145501599106285+0.0732289114533867i
-0.046824481777549+0.073357185503626i
-0.0393349235345862-0.0126462893336612i
-0.0127434926218159-0.0261444209052501i
0.0454836831032126-0.0113531635652881i
0.0370675046567153+0.00140957406049163i
0.0374443097141986+0.0391751663261117i
0.016179640902369+0.0492172224019456i
-0.0657137298477407+0.00241636807348822i
-0.0873907258400064-0.0678678130869236i
-0.0359304387626876-0.0740830203632362i
0.020089007567802-0.0553294539226233i
0.0475776681623998-0.0194807761173478i
0.0433481407696459-0.00181667899885422i
0.0548692832401816+0.0342925411221881i
-0.00647577363091978+0.048832271848199i
-0.0581311589793357-0.0274753070036337i
0.0156168459082416-0.0375933080658632i
0.0430471029045702-0.0564062756677048i
0.0614736408747157-0.0213626263852952i
0.10066617832016+0.0387845748978134i
0.0512701043054656+0.0852687980450536i
-0.016537278518434+0.0841840668312723i
-0.0613596779342305-0.00917244314986448i
-0.0490392357802683-0.0285427450826325i
-0.0217789971202946-0.0639073875888104i
-0.000769915450702072-0.0435436095668231i
0.0486080103967522-0.02181587463361i
0.0553203897313117+0.0287415849696927i
0.0265649962872811+0.0831219641391642i
-0.0250099302302987+0.0363013287472402i
-0.0263267923426966-0.00887858149529447i
-0.0219677346910855-0.0690198056319598i
-0.0141118706957708-0.0808766039381991i
0.0583141938142074-0.053272875737855i
0.0495683839483358-0.00744118413899495i
0.0141812574629785+0.0271670181610217i
-0.0281470988250836+0.0587887522821672i
-0.0558025805502838+0.0126531588259643i
-0.00129603542470669-0.0525381241623134i
0.02002396544783-0.0441065069872904i
0.0682164088772145-0.053194310496615i
0.104812458079531-0.00285776403664387i
0.0504707492122266+0.0586427466115642i
0.0137710360304896+0.0283372234895433i
-0.0261382061991828+0.00633615399383245i
-0.0226495952224037+0.00805611843117944i
0.0302880728573701-0.0187021416334631i
0.0589856524220419-0.025984471176832i
0.0796376392879137+0.0161715691569363i
0.0452009334836815+0.0776624598657475i
0.0280655767965801+0.0701909219874573i
-0.0183282958145466+0.0377690851216215i
-0.0726209834394411+0.0201204957824043i
-0.0264578509077134-0.0436219657924024i
-0.0126451548252367-0.0541578470686398i
0.0150855265942897-0.0280792519552781i
0.048714543161874-0.0244853674188371i
0.0217630759454049+0.0213394809545556i
0.000294861548239109+0.0203376436202366i
-0.0490463942827792+0.000441359948528225i
-0.0764116307748369-0.0228859949726121i
-0.016194616760017-0.0737406963381823i
0.0462788609356794-0.0510381078288227i
0.0583120709861361-0.0177631826839951i
0.0505099450446516+0.0539974244189531i
0.0115926520626128+0.125628825432077i
-0.051563687321679+0.0764851998312787i
-0.0440801090871039+0.00848123135960093i
-0.0197617230391815-0.0354205991016044i
-0.00675097666298658-0.0498602367549548i
0.0326760107880725-0.0232325340685964i
0.0218965004612627+0.0327686599441165i
-0.0053587350048127+0.0277518331976974i
-0.0507303315608412+0.00828575230596752i
-0.0674788313834322-0.00601641781692716i
-0.016958919173111-0.0954222779487317i
0.0354975208325516-0.119754101726403i
0.0743975604557041-0.0874240921648558i
0.10798840814874-0.0397299308820099i
0.104393941797053+0.02817269423689i
0.00512799313314351+0.0481660178550161i
-0.0232155959659664+0.0274757274952311i
0.00958594275459926+0.0189692786450596i
0.0206220119647959-0.0196251006581511i
0.0739394653769345-0.00896417528047252i
0.0897395870584871+0.0420032547475155i
0.0452090988693056+0.0675158514452086i
-0.0177252068792041+0.122194333009089i
-0.0751270515020478+0.106017681233197i
-0.081258996167916+0.0136436848132676i
-0.0426293801239383-0.0716418976461124i
-0.00507158749544102-0.0677558267920181i
0.0404119344242172-0.050912047631056i
0.053087380556622-0.0398019231373889i
0.0119153183983186+0.0176571847738976i
-0.0192708568684458+0.0102307811195356i
-0.0678185413498511-0.0384043137813581i
-0.0406236903845792-0.0777031829052928i
0.0424451151172426-0.088582950980902i
0.0753066240394733-0.0497604161853522i
0.079910721910073+0.0121692414131512i
0.0317439019221961+0.0899915721872697i
-0.00565132472759216+0.119995378099823i
-0.0529485245411596+0.0526353518699721i
-0.0780830529431872-0.0199698388000137i
-0.0234038064040188-0.0656553892583758i
0.029805942108502-0.0591802676399035i
0.0310175572855185+0.00145976137954787i
0.0372626744631345+0.0207684203478514i
0.0086653747014923+0.0461067326147428i
-0.0537843289175597+0.0349885499692176i
-0.0384428447762305-0.0403305019525455i
-0.0449543595018849-0.0946136282445982i
0.0232568678143947-0.0772080412352322i
0.114924547955915-0.0531091799871751i
0.0567147295886295-0.00379477270821256i
0.0212783986766023+0.0884726339658665i
-0.00726393923129807+0.0601112771099415i
-0.0689510800920506+0.0298899822048584i
-0.0708065016315654-0.000884686858930404i
0.0169764307140041-0.0295895782907954i
0.0818309054576702-0.0243091470897751i
0.0467489011601694-0.00480784400981113i
0.0461539312999286+0.0661169319800198i
-0.00541924952576611+0.0491444483393349i
-0.090787270529527+0.0147308296633711i
-0.0464388956560849+0.000447119927917236i
0.000544719411929705-0.0739458549328243i
0.00849423532263999-0.0870307236285332i
0.0610539773079619-0.0133552892620631i
0.0689834893088657+0.0327578052568629i
-0.00330723017781696+0.0601566301470649i
-0.0336496481593062+0.0467327611172345i
-0.0344332061776316-0.00766318876565297i
-0.0275897908182252-0.0468812357774798i
0.0127870524855185-0.0501218178152395i
0.0596375539500308-0.0299530261859607i
0.0868705381693585+0.0397724913747937i
0.0571398473421857+0.0642520416238827i
-0.00867619855121468+0.0171891068912757i
-0.0541683707402122-0.011685892177161i
-0.0559738187766107-0.0593347477583872i
0.0113547357992486-0.0674425469274047i
0.0883872312652906-0.0517771097405647i
0.105041168886896-0.0204811956339505i
0.0703097066320242+0.0420703530178353i
0.0074452057012399+0.0921897404354358i
-0.0509474317052551+0.0713963463761076i
-0.059933955195589+0.0329291120649836i
-0.0233227054885785+0.00930027803526178i
0.0151957777265438-0.00775263119450691i
0.049222698893176-0.00107847042536211i
0.00901980328524368+0.0535920016386325i
-0.0525427317961895+0.0807274128988575i
-0.0831317340479239+0.0478085418854916i
-0.1242030605743+0.000702567337065505i
-0.0857295189456568-0.0666335034919821i
-0.0287822377361591-0.0479396787958049i
0.0166666244676947-0.0400811713882281i
0.0753299039656711-0.0218244947911114i
0.0378271469639352+0.00626389565446717i
-0.0159611799576798-0.00883911115073819i
-0.0125626025068427-0.0141965632390016i
-0.0130160206314118-0.0521500288814229i
0.0353105251850541-0.0900801121863147i
0.104180680596974-0.068767463709827i
0.123497481783722+0.019004903775993i
0.0888561622660463+0.0724735728644722i
0.0138898808967437+0.0830133833756025i
-0.0519002418276389+0.0843635845177075i
-0.0721364661463368+0.0381457261453665i
-0.0292296934002609-0.0460102429445888i
-0.00988480843154141-0.0484307991620106i
0.00630689131554537-0.00532452597445226i
0.0439495591400008+0.0186166904033171i
-0.00143631133653996+0.0684086546915801i
-0.0431012412441472+0.0569897826919564i
-0.0687399072627296-0.0037323331734362i
-0.0537366148118545-0.046366333100251i
0.0379653445492736-0.0986231464178759i
0.0649025405904185-0.0871949873386058i
0.0676131591325583+0.0295690220754815i
0.0457955632716003+0.0534789907565407i
-0.00231420769239604+0.0688101876303243i
-0.0844387749860002+0.0825199360606336i
-0.0762077648100264+0.0123708618785432i
0.0110304570972304-0.0189904119424359i
0.00622970528621771-0.0585070202360863i
0.0350762399836497-0.00603954810968301i
0.0118724165741159+0.0520083004535392i
-0.0482379753776744+0.062409912010528i
-0.0924964978213229+0.0619543917976704i
-0.124583666030027+0.00745681059319681i
-0.0605722110427635-0.0707792287015069i
0.0161535116673313-0.12300902751839i
0.0648090603221896-0.060007762678782i
0.0741091517211598-0.0234011033734947i
0.0907482529601375+0.0193177782348805i
0.0531637352870159+0.0399891172954001i
-0.038269618738702-0.0055645987918013i
-0.00884452956031893-0.0359102049757528i
0.0467060551429942-0.0523160270333703i
0.0982509608014122-0.0230372538435737i
0.106319096021034+0.00973795989411279i
0.0669241138768927+0.0803172097528128i
0.0176298778664196+0.0936042007002726i
-0.0743671724231876+0.061466546162024i
-0.061178053655188+0.0293174051179969i
-0.0125178490895536-0.051200581999601i
0.0127536843536402-0.0599675999701304i
0.0583316529470216-0.00228260684286169i
0.0593017911468339+0.0334458491267801i
-0.00671542553911305+0.0758530214247624i
-0.0768648984844319+0.0415411864491654i
-0.0729275284093161-0.0087128454181885i
-0.0357899718803782-0.0297110143685451i
0.02767463715911-0.0722600620488252i
0.0913409727821432-0.0345219301387653i
0.0789979460132657-0.00306897346597219i
0.0366087820275606+0.0542386639280415i
-0.0618825189163606+0.101122227153675i
-0.109221625462285+0.0469707800408202i
-0.0674058802111111-0.0461073937957002i
-0.0389714460203282-0.067877163326988i
0.0613080078350978-0.045307699880351i
0.0930180634299388-0.0356618896132571i
0.0366877338222014+0.057271092495385i
0.00200033550497094+0.0806371859572276i
-0.0440161576598972+0.0265241617169263i
-0.0804998366463599-0.00153472567257601i
-0.0286414150105565-0.0327153596229779i
0.04780361519692-0.0530575851945374i
0.0763338674380528-0.0578522262393038i
0.0891748816034909+0.0265411025859444i
0.0183897716811671+0.0657007908472404i
-0.0223918682292712+0.0140990311621654i
-0.0470938199068695+0.0132188403504284i
-0.0741974319000119-0.0411770252085352i
-0.0113741455634707-0.0621127590317263i
0.0559750361788598-0.0276429148642103i
0.0424226625105022-0.0329540488154245i
-0.00578156541209284+0.0184358187319079i
-0.0130789963001436+0.0249020259320584i
-0.0410325556894274-0.0175339240886546i
-0.0419666903344477-0.0658201482091531i
0.0170768785684923-0.100681326446868i
0.0687319623312429-0.0674168871170736i
0.104003088827249-0.0302287289461126i
0.088646779403309+0.0611700463884005i
0.0369433632810447+0.0974469083743485i
-0.0126102646555707+0.0364077697958491i
-0.0679609063948851+0.0130347932823799i
-0.0369905603652253-0.0403864741794592i
0.0199986582507607-0.0534617330000962i
0.0333885499324107+0.0192484724356549i
0.0628018549396869+0.0347942054990624i
0.00441197697518473+0.0630134339381763i
-0.072113396973981+0.0810016180077832i
-0.0675390416868711+0.0245913016486256i
-0.0712698940721776-0.0358306293054645i
-0.0179578465513863-0.0981013908901463i
0.0668686043116927-0.0402283572507643i
0.0750953998109951+0.0144116189088815i
0.0532358410325478+0.00923024956355968i
-0.00347775509208739+0.0641925426251501i
-0.044638628035519+0.0174055954677732i
-0.0344999148157892-0.034668678416736i
0.00233614177637289-0.0544076816057244i
0.0563417577987869-0.055267766670714i
0.0621976334237137+0.0327207514241932i
0.0526258048193102+0.057561351871007i
0.000909466332444105+0.107143361726589i
-0.0934594349245403+0.10580554392902i
-0.109642351435627-0.0170545312197215i
-0.102065986761282-0.062102833894776i
-0.0423409024497289-0.0917972174639343i
0.0319059686479964-0.0817454678664842i
-0.00185708159473544+0.000165690053232011i
-0.0147864055597386+0.0356834682069663i
-0.00035585531331965+0.0111150255750572i
-0.0477683669522454-0.0480307528797443i
-0.00683351175619215-0.099330077714317i
0.0486378104597276-0.122261027318773i
0.0467215200743113-0.090672358110013i
0.11595977001115+0.00244881904273929i
0.0763181409686122+0.0738238961098753i
0.0195113864110888+0.105447533290236i
0.000572231137185896+0.0523616086826087i
-0.0415633163332187-0.0136620708079369i
0.0176088759816865-0.0188471021365777i
0.0667647826620979-0.0355364759759907i
0.0561295644263627-0.0184429257087856i
0.038813416317563+0.0424150650550104i
-0.00630275059249979+0.086742646392878i
-0.0749700463448223+0.0590328657188781i
-0.090628981712191+0.00706706406123647i
-0.0492812908555528-0.0503917937471311i
0.0126764817006681-0.0551141984888512i
0.0692148278350078+0.0178997265105667i
0.0597249493747273+0.0390556209207696i
0.0218208828787843+0.0681952016938497i
-0.0139258846475708+0.0972163659816934i
-0.0784248809691458+0.0479842549311i
-0.057680770125489-0.0164610715471648i
0.0013570800714297-0.0595878689696492i
0.020126775205981-0.065848614528392i
0.0272736212153065-0.0148857153541232i
0.0018734216189748+0.0600095389568748i
-0.00949472088903043+0.0599033907346692i
-0.0541441911572859+0.0232432916306258i
-0.0817954417666858-0.049317903730643i
-0.0249359260092205-0.113343416915431i
0.0168177710851586-0.0660740726601873i
0.0604702283356041-0.0719658894059345i
0.0898421608130737-0.0369597836248149i
0.0263132202590078+0.0345857487026806i
-0.0173855579753246+0.0504443272913728i
-0.0292676460280997+0.0360691894988985i
-0.037328221269083-0.0650723679240232i
0.0310974275084631-0.0815373817274868i
0.0994646255361404-0.0524439655209686i
0.0955808571882311+0.0242802381693178i
0.03544791939889+0.103563478853283i
-0.0316527221979611+0.0846960582020691i
-0.0621751325200679+0.0425065472719719i
-0.0540315131127694-0.0402750912879812i
-0.0172473283040505-0.0777818110012261i
0.0707136491465183-0.0768688884867834i
0.132595494665804-0.00178858065015593i
0.0875239003194279+0.0682020214024188i
0.0311103311061888+0.0726585757382647i
-0.03304636843707+0.0718682539496369i
-0.070746730947916+0.0118762471374881i
-0.0211859049863159-0.026402325162946i
0.0367498249480008-0.0410463299080848i
0.0562770894922445-0.0338786879001783i
0.0373777966607271+0.0449862548142585i
0.00533740694841518+0.112402588542512i
-0.0620704514998291+0.0887172950357459i
-0.0939158434573842+0.0189358505722858i
-0.0533036564777268-0.0356149724645797i
-0.011222610576494-0.083569328215282i
0.0775562486778445-0.0958644951888149i
0.0970050485784138-0.00579655833433792i
0.0565153597706862+0.0327498099317333i
-0.0117407099195356+0.0333174430227468i
-0.0820134129076802+0.00171524819733538i
-0.0689178617461007-0.0574508592170975i
-0.0403615166681419-0.052842782137146i
0.0413498607589647-0.06790457182164i
0.0835577957568858+0.0188775617957225i
0.0776398397794464+0.065414566106635i
0.0193047558233321+0.0734471510492901i
-0.067815447900371+0.0726619213715996i
-0.0648310691942175-0.0103355413609011i
-0.0465242749596577-0.0352538782117205i
0.00302966391443931-0.0465508789752095i
0.036100718559283-0.0461197073582507i
0.0519504910971648+0.00763397897078445i
0.0450786534530792+0.0720341676929109i
-0.0434895278083544+0.0159052751167096i
-0.0331168273209907-0.0273817992423335i
-0.0302567937971561-0.057743293888672i
-0.0393729706070314-0.070383401467801i
0.0451251375853867-0.0185412751467884i
0.041700556621519-0.023898693339045i
0.0159260349486854+0.0259591377388199i
-0.00493404468224532+0.058785569838327i
-0.0424411583561377+0.0303601974061098i
-0.0156541515524655-0.0191134730008858i
0.00292841218259739-0.0293561778883711i
0.0247181039438164-0.0123527322567522i
0.0819269585504954-0.000109531770346659i
0.0720789223367778+0.0595803334836839i
-0.00174760565745555+0.121757806460359i
-0.0667239721251757+0.105777873237386i
-0.0799029282244764-0.012580527616184i
-0.0549295604454752-0.0450890713082306i
-0.0114166528115836-0.0510232262887892i
0.0412306026890563-0.0308345878033875i
0.0733971736317042+0.0368540041811459i
0.0403443902169849+0.0681138809313697i
-0.0314016840481145+0.0721556923526821i
-0.0572521346822064+0.0122301764644253i
-0.0489647019536634+0.00544516848529416i
0.00983149243642997-0.0428240592935548i
0.0755772066488868-0.083876345830682i
0.0778897813460548-0.00326004205737007i
0.0438496491036486+0.0626072456956235i
-0.0299025229941657+0.070074286926562i
-0.0725354365939146+0.0656107828795616i
-0.0725869635472716-0.0219305463767905i
-0.0420023282914442-0.0956041403777336i
0.0288484164851008-0.0630800836698879i
0.0378897858701456-0.0769635733232237i
0.0378253199773653+0.0143998728893209i
0.0277990012695706+0.10783746153728i
-0.0249067781061863+0.074924807361537i
-0.0360048959681868+0.0375746929035325i
-0.0312029276066962-0.0471068414760478i
0.0197253190184586-0.104995577824958i
0.0847597703703159-0.0556311137027435i
0.0860922991584319+0.0107226395374565i
0.0696935154320085+0.0682411052946056i
0.00894861816381298+0.103544300613308i
-0.0597136215487756+0.045358884376955i
-0.063535121811248-0.0151282576520837i
-0.0281296120277023-0.0381254652412241i
0.0321386877376288-0.0496658899434533i
0.059801369281554-0.0153986742944738i
0.042457602662262+0.0387021333670427i
-0.0140214953179835+0.0798751985172579i
-0.0516997291374091+0.0422918892085047i
-0.07739572615242+0.00771135108311272i
-0.0694050957046805-0.0496974258316049i
0.026372596777097-0.0930296799075898i
0.0518608786399485-0.0104479476179196i
0.101064587021395+0.0365986154792317i
0.0745744838360586+0.0631102936387838i
-0.0479571418982182+0.0762920627768677i
-0.0446750343375706+0.0702837852976214i
-0.0356728287471551+0.00888568263783036i
0.00118598249117478-0.0507154610105434i
0.035752738850912-0.0258226131430284i
0.0751043237885491+0.0261440372267728i
0.0542322033942356+0.0953506238546278i
-0.0664611665561835+0.105461680643859i
-0.0830394850620388+0.0531109571597487i
-0.0805103041195109-0.0342422209775411i
-0.0556929790846707-0.058159596591311i
-0.00332514603260008-0.0387001237843989i
0.0518439981347786-0.0363373479841885i
0.0354813838749583+0.00725932396399421i
-0.0521354958624211+0.0152706394981484i
-0.0365557821548892-0.0109937273462485i
-0.0483381760242905-0.0409923561054425i
-0.0444524902301592-0.0580063441757157i
0.0474250597030778-0.0488631320659536i
0.0871643794134727-0.0197184129660589i
0.0795161307432865+0.0337580657847093i
0.0700779582669242+0.0854600065905513i
0.00433920679924189+0.0771791882133538i
-0.0551462140011076+0.00584380602229657i
-0.0221774682963298-0.0286768616356402i
0.0233036542858824-0.0471354549141501i
0.0593536880176609-0.0325415871453707i
0.0784567635174392+0.0439892420039379i
0.0348898953513324+0.0775059380965356i
-0.0171309267306342+0.0768838942962596i
-0.0482797957037441+0.032776219842462i
-0.0594743513565868-0.0452108580882245i
-0.0311667929497303-0.0596692504497426i
0.0336487513953457-0.055908653645322i
0.0846671527348402+0.00219494993306851i
0.0685331748341743+0.0653792525661195i
0.0266220978125472+0.0740150725502791i
-0.00820408080317923+0.0561295771455958i
-0.0320266883609542+0.0146526330210472i
-0.0100753052605168-0.0139480457634078i
0.0269395786382271-0.0699881047769787i
0.0523954870298083-0.00913167415214103i
0.0343455156853309+0.0426104166937235i
-0.0472545256598654+0.0539085833167332i
-0.0628984172613017+0.0879717465900043i
-0.0815995308935167+0.0287194014401566i
-0.102409542418863-0.00853652500765225i
-0.0659488298950615-0.0272810202357622i
-0.0134061244127109-0.0247519003381862i
0.0245319610747264-0.014568593925109i
0.00809925996621238+0.0113807682062502i
-0.0265277889822321+0.0364884294334631i
-0.0790194093820888+0.0182925248487145i
-0.077917345412092-0.00238185657517664i
-0.0350766414445528-0.0484382552282036i
0.0091136721555508-0.0963253717572692i
0.0680290354154312-0.0570586958055629i
0.058189981230638-0.000471752611637967i
0.00793576490193987+0.0396131038971479i
-0.017775850388259+0.0606526326872014i
-0.0325722164380586+0.003300929650504i
-0.0362882462451389-0.0415818912648777i
0.0245364827685756-0.038362564422332i
0.083511117921636-0.0143005824884803i
0.0449607271150557+0.0173224887521332i
0.0257159388133185+0.0846322918227101i
-0.0134460297910565+0.114025088356174i
-0.0881900811581953+0.0189692948736931i
-0.0996826066456398-0.0287128845988302i
-0.029826944128831-0.0425694861836983i
0.00302549445308186-0.0496539327815596i
0.0372401470178453+0.0108031615430419i
0.0640729690665322+0.0295158005699794i
-0.0257575363765769+0.0697784186228569i
-0.0423291351435756+0.0470813723823858i
-0.0600280706736478-0.0168790471977069i
-0.0557872330483073-0.0350678767634717i
0.00486766500540148-0.0748934663494538i
0.0652265702834832-0.0288874452449442i
0.108365266474013+0.0146279405440491i
0.0499061604343113+0.050446119859223i
0.0213073271885955+0.077907510810302i
-0.0341583362458776+0.0706455296344823i
-0.0720520863572682+0.0355770594766521i
-0.00158544732406655-0.0436681377506791i
0.0595822979232338+0.0148409736121914i
0.0662749057826702+0.069071549455002i
0.0029673948650033+0.0644461957529361i
-0.0438404576255207+0.0985508432256968i
-0.0631514507185436+0.030506343987275i
-0.11097341941506-0.0247769758836428i
-0.106081210868506-0.0665677574455237i
-0.0173088181495994-0.069262336262161i
0.0508139326205233-0.0127576117741574i
0.0132221227507512+0.0050190877137622i
-0.0276731096922129+0.0524428788727914i
-0.0273402731381465-0.00333973700699402i
-0.0441853163957598-0.0730267657287867i
-0.0149142187574769-0.0756573112625499i
0.0205546758528465-0.0655026614917599i
0.0837645385390099-0.0370110919199024i
0.0974704616866771+0.0242240966199424i
0.0170318303536289+0.0808604250555552i
-0.00338217513991408+0.0684550562916235i
-0.0333190158020648+0.0159638140491858i
-0.0439235113109855-0.0340553497429259i
-0.00341262366669188-0.0201546204642829i
0.0200383941122617-0.0225493797849556i
0.0667067533479271+0.028109135869423i
0.0742529070321442+0.0582547664524026i
-0.0403920452353344+0.0601629076961279i
-0.0849194301485681+0.0651118814805806i
-0.0630113101442511-0.0208936782760071i
-0.0517868554257974-0.0707551630992304i
0.0197164192470815-0.0721840069654141i
0.0840584812551993-0.0245923649969281i
0.0712419310665322-4.87486310459518e-05i
0.0319032184073148+0.0399919190852515i
-0.00220446785204623+0.0316864777333314i
-0.0653821199942484-0.0123080207000377i
-0.0114544547671867+0.0118181606460754i
0.0381795789451936-0.0564642953198394i
0.0373973050191341-0.0418155347889024i
0.0491222018264961+0.0184894585636571i
0.0241524218369411+0.0705071251999811i
-0.0169135209164632+0.106597233044588i
-0.0633556525568171+0.0206001417538151i
-0.0624529396316737-0.0169358776713267i
-0.0320006124143714-0.0618934799220596i
0.00169890203895074-0.0723798373404677i
0.0252364186239535-0.0404675824820401i
0.0284728156026378+0.00822592338710164i
-0.0303351473812774+0.0550167754786589i
-0.029614288435097+0.0106785138496678i
-0.027484465301084-0.0409167313401612i
-0.043935730843621-0.101189674596322i
0.0343190513234373-0.0718110566882165i
0.0579126593548949-0.0297381663668454i
0.0435782102081275-0.0106418392497134i
0.0150760098688818+0.0780504599194943i
-0.0284648289812533+0.0555904422156813i
-0.0306623961574271-0.00786081152302651i
-0.0424433682977614-0.0167782946472185i
-0.00736764206756636-0.07386819577785i
0.0268387950951981-0.0565325820717146i
0.0211922840826113-0.0086831112824037i
0.0405760127796982+0.0349510383571169i
-0.000221710630276484+0.0787362710706321i
-0.0464496248200499+0.029491736875834i
-0.0494326718166281+0.0133057279413822i
-0.0113206776284375-0.0357561460336289i
0.0489912206698956-0.0813477369350495i
0.075720173234837-0.0179474719790768i
0.0529764243438243+0.0406873869232223i
0.00684093288203719+0.0453022395005515i
-0.0333401662694934+0.00993922690815399i
-0.0679056607851141-0.0163681638016447i
-0.0320705394836083-0.0318282162621528i
-0.00304741414671829-0.0757944215624999i
0.0403117667863464-0.0317958528255506i
0.0730009357418292+0.0673103414047845i
-0.00400567597410891+0.0328646585815278i
-0.0342698712760841+0.0495394046585033i
-0.047624322388216+0.049755377347431i
-0.0530220892445103-0.0482297758000071i
-0.00678494137716051-0.0642648943376101i
0.0376795495684195-0.0696632966115844i
0.0412498793448863-0.017320031684342i
-0.0171042127793753+0.0219496952805123i
-0.0241152710921422+0.0417950245556624i
-0.0156338257384616+0.0434762097779633i
-0.0513249506872609-0.0244183415519756i
-0.012771143963363-0.047827372288657i
0.0452120594852158-0.046848450042465i
0.0532287997657275+0.00652468019766538i
0.0388010982385359+0.0327874588476642i
-0.0279160430499915+0.0519457930157378i
-0.0387210533146853+0.0281699640866597i
-0.0772017041562188-0.0303314143888782i
-0.0640169809165345-0.0713440683531078i
0.033639307166511-0.0947582663097876i
0.0413672649285604-0.0281549495279961i
0.0696089651167246+0.0202699233316002i
0.0190905598874855+0.0640925867955269i
-0.0207291296717454+0.0373228568988391i
-0.0220631601806036+0.0102565461275017i
-0.0472083233948893-0.00716548506082585i
0.0192921111866461-0.0580455106895211i
0.0510401124428508-0.0403544305515126i
0.07041643077588+0.00371214348529497i
0.057720788956899+0.07923219870794i
-0.00809998704311857+0.0789346364436014i
-0.0190643473182206+0.050222067804914i
-0.0323287267868981+0.0199030221923922i
-0.00357789103782883-0.0516829572330937i
0.0190240761980773-0.0312619806746232i
0.0267390285393578+0.00403086252230757i
0.0332687861683397+0.0437134973803704i
0.00291600403692625+0.0834468303167897i
-0.00487273369999992+0.0513234492778819i
-0.060954425511973+0.0139044083335063i
-0.0615264567763194-0.0440885350484221i
-0.016434183811708-0.067060342645545i
0.0195798343146737-0.0327836912553791i
0.0676618545299802-0.0156226979251085i
0.0302819163983349+0.0391199858647001i
-0.0361419249351069+0.0339662765854148i
-0.0301140121593303-0.0236189226548447i
-0.0175216653757377-0.00406171926108766i
-0.00675102665852911-0.0345508182402934i
0.0367604075715552-0.0632178071350926i
0.0877151212575516-0.0273191351094354i
0.0844220059730907+0.0383402140884778i
0.00273805810312497+0.0858613413509725i
-0.0182128551464744+0.0256004461049922i
-0.0258081578883445-0.00201436319485892i
-0.0219374781414553-0.0133335134348418i
-0.00926970788951726-0.0412090096953166i
0.0218255903217934-0.00677785730934596i
0.0240794138036147+0.0257215277304906i
-0.0315817900152986+0.0657599497003409i
-0.0470094597601576+0.0586577490355204i
-0.0827843280629385+0.0132424187587215i
-0.0443602287865303-0.0177973105610805i
0.013962221458701-0.0819654224639891i
0.0401507226090745-0.0814120061732515i
0.059133697803043-0.0363195442411394i
0.0195919472917068+0.0151935041231398i
0.0162148813406028+0.0493972114462479i
0.0150698883278099+0.0236386726016366i
-0.0102565091240078-0.000702339224596274i
0.0341651883949543-0.0337172052582485i
0.0581078079345499-0.0260562539522727i
0.0559824290692652+0.00783822106566092i
0.0815893315894976+0.066912899666752i
0.0163019140022337+0.107374309140928i
-0.0392289647470326+0.0419272321137746i
-0.0465859826545599+0.00356705636303227i
-0.0743762500732605-0.0113480993130791i
-0.0417436725444005-0.0397979497295295i
0.0256882034879067-0.0175838733145953i
0.0453179463370436+0.031047884816073i
-0.00732393241372643+0.105345316384926i
-0.0269717680148326+0.096417086589859i
-0.0222335566159973+0.0166299103666001i
-0.056770307765948-0.0401223283338596i
-0.0251842147758833-0.0688660993283505i
0.027547068968545-0.0293546315917635i
0.0339960668909625+0.0143471433101098i
0.0298017253305681+0.0259414697529054i
0.00950189409131834+0.02795480607418i
-0.0393091978181529+0.0308696787161218i
-0.0785003055532053+0.00056591950420212i
-0.0415406594922624-0.0415222753293885i
0.0287356984961933-0.0462995316154517i
0.0457861666208335-0.0014974834277676i
0.0508731095146651+0.0216180986268072i
0.015913076412371+0.0431556371065183i
-0.046934490698024+0.0546756408427871i
-0.0661486328594996-0.00969509395460463i
-0.0675059559399887-0.0197050614185405i
-0.0126212624078271-0.0145008658171044i
0.0605194043311927-0.0394471683965217i
0.0675822085445025-0.0129491513745906i
-0.000987630330579644+0.0194719319641025i
-0.0281682084623871+0.0159855451478893i
-0.0290711723836898+0.0165224847549872i
-0.0374350391749829-0.0346396486778113i
-0.023912408773476-0.079866371702687i
0.0430787178052421-0.039918408373742i
0.0811098639159224+0.00212089984514638i
0.0376698829387051+0.0367331751925885i
0.0280873634241026+0.056087057715682i
-0.03273588707744+0.0474326401243139i
-0.0470694573781633-0.00523652728718791i
-0.00777792255768135-0.033996338441464i
-0.0125614318478964-0.0443454787199118i
0.0354320377803607-0.0214693936593507i
0.0492450257964929+0.0280690787738531i
0.00372332828004136+0.0102777076088597i
-0.008185683106812+0.0384285533923008i
-0.0511067221692967+0.019007930403336i
-0.0609456992516338-0.058990920066821i
0.012354251649438-0.0391168277986465i
0.0366645739959745-0.0461691886871596i
0.0423577822229429-0.0134071692911587i
0.0345799119333651+0.0512670002903308i
-0.00685151045204053+0.0137068401025975i
-0.012641351076945+0.0398399700446541i
-1.69016523928083e-05+0.00223563954936269i
-5.16538544643654e-05-0.0263904895832577i
0.0290914527209724+0.0309896433818662i
0.0378684397612198-0.0255616166427313i
0.013712472249181+0.0219521492634176i
0.0070331079536978+0.0682180365300175i
-0.028589740982772+0.08551337069933i
-0.0667785845888048+0.0519056244439687i
-0.0726500105921538-0.022029193124938i
-0.0236382130438794-0.00505781509068299i
0.000181582947441196-0.0606674736704374i
-0.000516819494603795+0.00974349364529316i
0.00805400639076996+0.0524209197177176i
-0.0349680981515847+0.0165336420882846i
-0.0608402076662246-0.0304062060813969i
-0.0409935905765693-0.0539896941972424i
-0.0222702275653898-0.0273947392865145i
0.0236272491630315-0.0603363159728454i
0.0855694754726497+0.00457921824414477i
0.0457401291751573+0.0222631545490217i
0.0126109489967192+0.0439938122741433i
0.0166195169535828+0.00551374238459335i
0.0134315836129744-0.0590970018185657i
0.0395311629721272-0.0246251806605568i
0.0603901079201209-0.0138333897680868i
0.0416165832116262+0.0302534897541614i
0.000867687685951698+0.0666106922380819i
0.00578126798573928+0.0904535067079989i
0.00495577589542601+0.0655100588819007i
-0.0374671062010697+0.0289226609540908i
-0.0345429440029964-0.00479394822474953i
0.0205024445269335-0.0223937094204381i
0.0289615910730499+0.019213925494493i
0.0225850541222572+0.0581307936230989i
0.00829710845048435+0.0764748564318144i
-0.00546888071031143+0.0522071692737603i
-0.0682163203313823+0.0109162633807193i
-0.0926845125789556-0.0322186832121984i
-0.0100639369497567-0.0737714507274905i
0.012864035076553-0.0317396232124879i
0.03426003275638+0.00909568984977362i
0.0234374332306508+0.00165551913512911i
-0.00206515415810632+0.0220276331347957i
-0.00775327304479605+0.0204448430929716i
-0.00471753354060532-0.022460159388539i
0.00487065060693928-0.0676077691943723i
0.0134024273192657-0.0336293823224665i
0.0562305695274564-0.0019305239577574i
0.0280090169830128+0.0130115900757042i
0.0206079494448288+0.0539460612464102i
-0.0195689104311729+0.0522348473971788i
[truncated: 233,883 more chars]
