# Supplementary material for: Time-frequency analysis reveals an association between the specific nuclear magnetic resonance (NMR) signal properties of serum samples and arteriosclerotic lesion progression in a diabetes mouse model
Source: PLoS One. 2024 Mar 8;19(3):e0299641. doi: 10.1371/journal.pone.0299641 (PMC10923453; doi:10.1371/journal.pone.0299641)
Supplement: S1 Data — (ZIP) [file pone.0299641.s003.zip › SupplementData/fid_B18-3.txt]

0+0i
0+0i
0+0i
0+0i
0+0i
0+0i
0+0i
0+0i
0+0i
0+0i
0+0i
0+0i
0+0i
0+0i
0+0i
0+0i
0+0i
0+0i
0+0i
0+0i
0+0i
0+0i
0+0i
0+0i
0+0i
0+0i
0+0i
0+0i
0+0i
0+0i
0+0i
0+0i
4.17001103799326e-06-1.38255816734771e-05i
-0.000540606992097787+0.00198273199903675i
0.0331135038768788-0.0785219750804365i
0.111096409605263-0.0934605700461661i
0.0176186214163003+0.118363414334076i
0.103371467590596-0.166409441245159i
-0.0884130127207258+0.325751189723665i
0.0509517183935506-0.371711848213482i
-0.0198541738413303+0.338930351248222i
-0.0395544842526196-0.281659441158268i
0.240979545216753-0.00976946131978229i
-0.33388486849552+0.46869542802315i
0.55299215880654-1.01585211074348i
-0.740503308994692+1.8242313292851i
0.814534770717284-2.61459333558778i
-0.893031303977104+3.41504285427587i
0.745751461025777-4.12316242142742i
-0.40163909105779+4.58591611368977i
-0.377079425081322-4.7775313814372i
1.55938218358563+6.79158676250362i
-62.6129548477753+112.274423704639i
-116.887288031077+77.8834232074135i
-93.3306521138039-20.350166888111i
-40.8911932618876-46.2645727814922i
11.5889632608107-39.3124331738008i
23.3441512518209+10.4828388649774i
-2.94400702004227+39.1853561244751i
-40.5561600220598+36.1787092988773i
-58.6810772074889+1.51319579848212i
-41.8743342473223-36.3827838164265i
-4.7046007240858-49.2098302557156i
29.5439016332351-35.4450382314737i
40.1643834252831-5.44273895712449i
27.9971394225729+14.8918599815552i
7.62550647525409+16.4167963203421i
-3.10390944764454+1.87075760044866i
2.67101074516396-12.4660673302577i
17.6979501818647-13.6389554228488i
28.4896121215799-0.065495201840536i
25.4872314063554+18.9162534762917i
10.0762878130967+30.1484260637092i
-7.76084911150232+26.9479176508635i
-17.5241636633118+12.8280278851336i
-15.1471647963963-2.38852644998966i
-4.46456578089099-9.6912617962083i
6.25822501256618-6.39286377611675i
10.3115473166922+3.52732119189499i
6.06057261563596+13.4059040672222i
-3.54416544177401+17.6844189110326i
-13.2384009319565+14.6138604859218i
-18.2503493320104+6.20661505390406i
-16.0938607321881-3.24091648006395i
-7.62089653395682-8.61362994521488i
2.94829801058544-6.6119863977039i
9.8179559163304+2.5666241863763i
8.34553611780432+14.5744398527731i
-1.55345304740915+22.5654087845609i
-14.4661207466229+21.3836965461184i
-22.4042539288036+11.1912623966509i
-19.8330328194174-1.79418002425759i
-8.15196992115959-9.10472669803182i
5.00675566232641-5.94337100621597i
10.7879201322919+5.0602747108681i
5.68586595508939+15.3809975531206i
-5.43224967124109+16.9033712037237i
-12.9241144804124+8.04255651149174i
-9.34920312147453-4.55136253957991i
4.39464573208419-10.6880030990979i
19.4307109848084-4.3889836611628i
25.1731127414978+11.21999315536i
17.2394364575149+25.6785467867775i
1.19494451370487+28.8965286872996i
-11.4080625144686+18.699132841035i
-11.5192599108662+2.86787492644336i
0.311794401109544-6.57043808517741i
14.3785956780159-2.54080431157495i
19.0147756847898+11.6534920649135i
9.67686198655512+24.6394845366332i
-7.37243267877483+25.6101296128629i
-19.776944773278+12.6518759640281i
-18.3988964963199-5.6406928200027i
-4.39626398421575-16.6227861395422i
11.689720004361-13.0268549630708i
17.6365376107318+1.45455410757582i
8.84429140661164+15.0339442733369i
-8.29421640947346+16.6676766611787i
-21.1833472039916+4.0629346048278i
-20.1868424578946-14.6750513300547i
-5.47463658275008-26.9924583198815i
13.3316136560671-24.8619283448399i
24.220734334841-10.2243465254205i
21.3417453974723+6.80341033563077i
8.30079309441913+15.4720509888521i
-4.73579477518713+11.8424219244269i
-8.76055330759267+0.79910991179938i
-2.18815037708715-8.08122209214998i
9.11510513362386-7.61608711954663i
16.1469757278763+2.31500914606938i
13.488849302049+15.1735141609045i
2.72560431483095+22.8190591075247i
-9.54976776467404+21.2294303102686i
-16.4326853311964+12.5823277585939i
-15.3257340789077+3.04006644992004i
-8.97426391435071-1.70341866703387i
-2.89935822186869-0.0988251096788532i
-1.44631696257178+4.9559709538682i
-5.01555218075054+8.52009921302157i
-10.389902506226+7.03814570587344i
-13.1319446116453+0.801191022672814i
-10.4397968841897-6.811379121429i
-2.82842447535828-11.4915121632496i
6.33761788485455-10.3200347641338i
12.7203162667144-3.7375538655139i
13.5205996621097+4.68996557968852i
8.95288386761723+10.6907015964931i
2.29410970362181+11.3030135094921i
-2.0121401795844+6.89048457348464i
-1.19885515767747+1.25021508654801i
3.98708935563492-1.06088533152052i
9.24649275061817+2.54577459057091i
9.60306498841556+10.2370773788654i
2.73259088747769+16.5956722373835i
-8.75005574006255+16.0310013098536i
-18.2916126268399+6.547855080702i
-19.6295789432398-8.00845246689287i
-10.9202413520473-20.0402991013539i
3.36201792498362-23.0453453237786i
15.1404207363485-16.129673647208i
18.2052364600253-4.60547150458788i
12.4595560866881+3.66200134366752i
3.85012477549555+3.72704101426004i
-0.150167412670037-2.85550330884714i
3.89307788456983-9.41488229145864i
12.896431397262-9.1898971794132i
19.6049036558194-0.638411074776305i
18.0216160047296+11.3947915546025i
7.98395359128866+19.3672668433326i
-4.68932730238936+18.3851925183823i
-12.5514865442643+9.80027533738452i
-11.9714741612319-0.0134353988804801i
-5.44377330605211-4.64249767932479i
0.699974471873255-2.16347223666303i
1.14376394237048+3.85353321374481i
-4.40434803190317+7.27589792324451i
-11.3110170580691+4.41075452914572i
-13.8056126173538-3.33527659423792i
-9.30321434360275-10.8259808584843i
-0.367407232783329-12.9017323662394i
7.35993248345447-8.28432257065325i
9.29732272735174-0.133104324768584i
4.92358234195629+6.29340464271806i
-2.24494962170733+7.25481433543228i
-7.33844684774823+3.0025310143792i
-7.42233811676389-3.07698925936601i
-3.0377567853377-7.00189802997614i
2.54537460298857-6.64976255940229i
5.67689771061644-2.84464909019775i
4.70567069065789+1.55217487753586i
0.723623202463695+3.59697860156413i
-3.50155672562031+1.93050539535637i
-5.22979143600708-2.54867711496953i
-3.085271170324-7.52631637219399i
2.15014487411374-10.3192023928625i
8.16095946787806-9.28678104272178i
12.1432377678173-4.74062039333987i
12.3143163670286+1.2929628810674i
8.94459342619981+5.84900763965088i
4.08649672817737+7.03045566511942i
0.63047307714451+5.0250725707586i
0.193619170840593+1.95577975285759i
2.1229715106745+0.685912146165121i
3.94325640970784+2.52103894644828i
2.86540871515432+6.14208299303221i
-1.67602468646091+8.41113407383708i
-7.51966686032503+6.53717670046718i
-11.0707060542384+0.303351096628136i
-9.66529402899183-7.19603270795756i
-3.80306532742784-11.7201683613003i
3.04899282070826-10.8778049232929i
6.76002202114732-5.75506045383878i
5.56793497205252-0.393421135122988i
1.28506580900686+1.27559071175978i
-1.87246553690342-1.75126977127397i
-0.628159910221689-6.56070817640469i
4.68661335059738-8.68060871734706i
10.4663852021403-5.47686191688676i
12.3039211901629+1.84117436357735i
8.28857184718318+8.70718937175065i
0.620560914562066+10.7143202045569i
-5.95154312668349+6.66553493333784i
-7.54622021584459-0.467510274806296i
-3.74616249774677-5.72958180306609i
2.04279582491502-5.83457402403206i
5.34523319461501-1.41973517558496i
3.79868863343391+3.66836232589235i
-1.31870120076375+5.37415725894011i
-6.15470988617231+2.18210212838592i
-7.32908866129598-3.83423396990233i
-3.96568287180372-8.6953203153999i
1.60789650132098-9.46527416501197i
5.77068512967102-5.96144992608715i
6.13306085203993-0.792598995737976i
2.84125050083735+2.57267632110104i
-1.66901329854764+2.32410496016888i
-4.56349025526005-0.958603370880866i
-4.34137352477037-4.99618567240636i
-1.55596464515657-7.49826971713829i
1.97807224325502-7.26647535849798i
4.18565267997457-4.91294616728671i
4.08898814267134-2.26077076013842i
2.22500556736859-0.81301281630593i
-0.030652387383066-1.27594705423745i
-0.969403512215557-3.17916838539781i
0.226939344096342-5.14357202511151i
3.09737921561342-5.62388604234295i
6.15294700091626-3.92900713765907i
7.62744321512342-0.459728303974708i
6.46700458552394+3.33560286674228i
3.03604635291565+5.55735976438768i
-0.764468369544845+5.20346281737324i
-2.82649872774242+2.82153388452311i
-2.21196366748614+0.227537646447922i
0.111754183021235-0.657480843015593i
1.92327633141217+0.921236436282933i
1.13525076702275+3.63331258298856i
-2.37264738479199+4.94405893588505i
-6.43656970379596+2.97695694740435i
-8.01539039639118-1.95755073040366i
-5.34088697769237-7.15042379385659i
0.472213275059634-9.38801774485093i
6.12408888673467-7.17380053149111i
8.17193420209926-2.01195271384779i
5.72799866696826+2.69661855292207i
0.884902171397683+3.73368337944003i
-2.61540774878496+0.450370984101831i
-2.01899553563503-4.38830166337608i
2.32291745574854-7.14677400917752i
7.22327585985972-5.56660644491608i
8.90918650856453-0.586613202196564i
6.06612301581017+4.21468582463606i
0.413060628204348+5.49670492132749i
-4.31595953949689+2.217770950481i
-4.99195246919253-3.38606510369489i
-1.67345296332739-7.67825660193243i
3.13119131895365-8.14985634312587i
6.11808167286064-5.07770707208112i
5.46472462006582-1.25229361193668i
2.36750664280298+0.583211345893581i
-0.617402715714083-0.639598449660895i
-1.28621431329664-3.56053941834882i
0.693708675788703-5.58393184606768i
3.42099568027789-5.04819368899603i
4.58966028297926-2.27824881325805i
3.16998748880995+0.734223059613639i
0.0334164391543828+1.92169421822938i
-2.73877749712334+0.462820181364566i
-3.49071499218962-2.5684519795652i
-1.97672288442812-5.06084391058817i
0.688328629989942-5.48789764739485i
2.77419006943162-3.69296248224157i
3.12858331828013-0.886687297816458i
1.6827547137627+1.30697378899139i
-0.353844283777334+1.76029030889714i
-1.65361850558537+0.450715569956404i
-1.49732889381893-1.42750063870842i
0.248846443958314-2.50525316943601i
2.5336259266828-1.71442763423167i
3.93041218931505+0.965711377935304i
3.38393249734418+4.24795550414678i
0.749231205040787+6.56906978129105i
-2.88977493596475+6.49432371441731i
-5.79814266611466+3.84954002243684i
-6.42319742433532+0.12214306916642i
-4.47762048072619-2.90052749376795i
-1.28298939884998-3.67614215281313i
1.13391016179763-2.13332364371461i
1.27422352931615-0.0147598726862643i
-0.694595413390715+0.711657982807003i
-2.79832798490639-1.09234251895376i
-2.80077441904931-4.55798224255661i
0.0280922252822304-7.34596685124982i
4.45139079913836-7.38591217269982i
7.81191404346557-4.42218167995861i
7.95361913643871-0.297146577114886i
5.0063079505671+2.31816722327186i
1.18099387408521+1.70390141956574i
-0.704618951785764-1.38211958212226i
0.619392542356358-4.56271302925412i
4.08221086049542-5.35581222350045i
6.84606319593511-3.07690267086882i
6.5867487433631+0.473038724888369i
3.34406223063495+2.6930876048998i
-0.793523847294514+1.75701424011429i
-2.91012326390505-1.78852523728121i
-1.53824102487516-5.41641827658499i
2.23735474825698-6.57759071916749i
5.60501280898947-4.3686482193905i
6.11647397936976-0.322844529675383i
3.38132914637529+2.95871470699421i
-0.861228948456294+3.52663204642468i
-3.99098658227561+1.38421002659601i
-4.37806897330954-1.64245826720248i
-2.49805481854557-3.41367065659859i
-0.35553226218041-2.84317939880237i
0.0820562767414634-0.780485954180828i
-1.7497759783026+0.935395078601461i
-4.65250900274003+0.784132151900425i
-6.72163296880782-1.50496596127589i
-6.43582785710939-4.6816232017907i
-3.71911622312052-7.07297093338942i
-0.0422575637284178-7.39329164373247i
2.81111761832191-5.56218722438394i
3.70733892413573-2.73430435059969i
2.82061278858033-0.36510034176484i
1.2619518350463+0.501298384136814i
0.387272427615114-0.0485807687395428i
0.968459325542605-1.03599657223218i
2.70795297431256-1.28027014129496i
4.53440299561604+0.0962983677271916i
4.95385032776138+2.87992655245005i
3.34541798720076+5.72642394729203i
0.200903192289991+7.04230463531716i
-3.17356193380482+5.94178202932707i
-5.05143676236309+2.87156557341863i
-4.67715521846851-0.741105862563174i
-2.46213434786158-3.12964653434545i
0.2025542934913-3.2358029271888i
1.6473174814417-1.79194857158196i
1.23520916384637-0.3720124388036i
-0.174983452914318-0.426922200199271i
-1.02518129244823-2.3590961045403i
-0.122279449586659-4.9268996045434i
2.5773641571286-6.31762963816291i
5.59628913502047-5.22954864379657i
7.23520228199116-2.11371130953011i
6.44589826920727+1.18524321534972i
3.68353890371435+2.83354677536727i
0.828035773000825+2.01362094544859i
-0.547421176605385-0.360696746871961i
0.0199035152314957-2.39052243190444i
1.52349682457676-2.6095778790204i
2.33583301256561-1.09099478746016i
1.35129349959716+0.820767606225106i
-1.12906595763026+1.33354360455824i
-3.52271717981616-0.420750432106929i
-4.24443286950265-3.53225601445559i
-2.64348219030859-6.23095015050341i
0.388843629974961-6.84784370207335i
3.06738276627274-5.07936295737222i
3.84101366734221-1.99989690933793i
2.42373836807314+0.56418342202983i
-0.079243265131323+1.20829635575102i
-2.07242999088094+0.122217749631359i
-2.35446378930849-1.57177500672755i
-1.05352780076237-2.43059589831317i
0.641955244705437-1.57294840628877i
1.32254004932488+0.582380365142648i
0.212538227936193+2.7377661642836i
-2.26155529429346+3.56873290987273i
-4.83894641913681+2.49765368122866i
-6.033614564504+0.140212034214279i
-5.30329469161888-2.18116426263704i
-3.23400466892875-3.27033573541423i
-1.16648227951-2.81309536578023i
-0.316073383460681-1.47745353845414i
-0.906053223154978-0.395256624201081i
-2.24227504659937-0.576706114155927i
-2.83011772553743-2.10593377632903i
-1.72437252293869-3.9761701178035i
0.913498684829255-4.91463789582832i
3.85545388346765-4.09361900714075i
5.47808111980907-1.66716069773221i
5.04836638170803+0.970395068368668i
2.99182603719931+2.45158181943016i
0.877053990425375+2.0807487913504i
0.19891832859096+0.375370826992523i
1.42717390251192-1.13205003269358i
3.59556494283202-1.19490961299706i
4.87570396196125+0.514696606915669i
4.16718142552081+2.8481565676721i
1.55055522640333+4.18123891102737i
-1.450748470966+3.43555671371251i
-3.00955618167653+0.867645888599724i
-2.38217979370624-1.97439346033916i
-0.100594634169162-3.45267047613928i
2.03460637721585-2.80828850565619i
2.40498698604203-0.875274083803354i
0.801422061026917+0.674964933623766i
-1.61787258052294+0.439594537263113i
-3.05409082906947-1.65892357849028i
-2.47316012052964-4.34650933031915i
-0.236286709207372-5.91680794703969i
2.24461412690102-5.28029040347084i
3.33080168557629-3.02879187806044i
2.36660428469283-0.64353706182638i
0.237602939889251+0.422055154930352i
-1.620282853614-0.479004274041924i
-2.03740394327187-2.48388020207306i
-0.815197977125337-4.01155982625063i
1.02405544797866-3.86986189011095i
2.15020855390621-2.10236229539726i
1.57818135003594+0.259310162168766i
-0.410611155048541+1.70822914277136i
-2.66029796933689+1.26408647911446i
-3.92120509231509-0.678400792645298i
-3.40890221481557-3.02252787054888i
-1.51411186450155-4.31065483956193i
0.636577379117648-3.74349076432485i
1.92168171648151-1.78637232366775i
1.70909244321639+0.381632592125876i
0.317405753448045+1.48374144795015i
-1.09353291223859+1.01466061642422i
-1.50239918641649-0.443139545939642i
-0.484745633556346-1.54794987086699i
1.31323942434648-1.23522615720852i
2.60223527417681+0.583212469561432i
2.37037395997189+3.06332767790882i
0.38297738879059+4.64071554244955i
-2.28027900565176+4.18059272821057i
-4.0598120493817+1.93735010747664i
-3.95162193962925-0.893302182498288i
-1.9861219710375-2.61574571343995i
0.458281020641378-2.32392812168828i
1.6604489970415-0.580628052604625i
1.00035508212185+1.03807165425059i
-0.887720916771574+1.01567823118489i
-2.31451621638518-0.927270222916365i
-1.73398940849765-3.73126556438489i
0.914337135779749-5.40426961670232i
4.27259540208513-4.7408143767251i
6.3620670289915-1.97664643714464i
5.93981720536792+1.27271739226085i
3.36173470705773+2.98210473994449i
0.46093509164835+2.44873170940606i
-0.804685274082915+0.376500663323364i
0.0544252946225201-1.52685595289178i
2.0167326976647-1.64800470429357i
3.24234108135398+0.0711935005855232i
2.33094492589735+2.28213169809859i
-0.403325866189755+3.21031942564664i
-3.47425401280809+1.90752070537694i
-4.9942416426527-0.977997447107941i
-4.06984682335107-3.84557128126771i
-1.55546755522941-5.15538342010852i
0.814012498970214-4.4270066203817i
1.51186808971803-2.47819609000207i
0.35282486482741-0.988008569231769i
-1.62695204777168-1.06109868629527i
-2.75564806792695-2.58373457689863i
-2.0546332812178-4.4642064775081i
0.125690667369227-5.23692108478755i
2.49143892236034-4.29553124979193i
3.50646961789593-1.99699732383882i
2.60391308931454+0.410002465040984i
0.420485016980018+1.66052281144922i
-1.67496854406036+1.23339936423767i
-2.44405821656864-0.403015432747532i
-1.55042007039454-2.00335558192465i
0.315353779338975-2.41659061792422i
1.85005331339538-1.20744802459992i
1.98132921242501+0.873713319867154i
0.512181807561572+2.59187853845459i
-1.58368801630401+2.8575907922109i
-2.96118912061304+1.49138620043987i
-2.81786016219473-0.560547800038444i
-1.07256800220262-1.99251361519213i
1.10836290420679-1.71400060267461i
2.21557586474416+0.203484793198042i
1.60854269059303+2.4287520975271i
-0.390091168220479+3.43073568165062i
-2.41308665304431+2.49642772289546i
-3.01575910207128+0.104833872497252i
-1.69387319632895-2.13469177151668i
0.717036551622869-2.71009024448095i
2.52780397122281-1.32373584583685i
2.59067989788968+1.02354059898859i
0.910732079557386+2.4627206225397i
-1.27641612449948+1.77534196547002i
-2.25526836511593-0.756375115514801i
-1.08483257207495-3.42559144326476i
1.59975709898554-4.39215975811142i
4.06546308740871-2.97952714436429i
4.66083032368404-0.0906921718187187i
2.9807499491303+2.15074278382918i
0.245532211775068+2.17574517770296i
-1.53041283963532-0.106212653818584i
-1.03151606496291-3.07639739928673i
1.34712123211266-4.51713060603091i
4.03470396220818-3.44317850388247i
5.08239077120354-0.517176269406823i
3.6637606932561+2.30248530754655i
0.678150741453242+3.16801493584111i
-1.97989745479039+1.61068427755728i
-2.6559608047502-1.2328880322715i
-1.23186790352232-3.22946178022913i
1.09339336167849-3.01110196557691i
2.44085979852185-0.85614812443783i
1.61682431619092+1.66070184434343i
-0.895444727405291+2.72821344365311i
-3.59071447143954+1.60299596071614i
-4.78111037666325-0.9844033319848i
-3.89242574031558-3.36568112868102i
-1.6820300469852-4.10967386324766i
0.323644016222445-2.91012637388271i
0.75378027012365-0.913907607250802i
-0.40624935237718+0.417371192669962i
-2.25430596921329+0.157072552371968i
-3.26775557230481-1.55543549777499i
-2.42732666589199-3.42639153697395i
-0.153534969406581-4.13659583920044i
2.33723148391432-3.01485239553333i
3.63113361011283-0.549988621041773i
3.0278111921738+1.92810795073426i
1.02687631945467+3.17573204696172i
-1.04335031999168+2.697179256985i
-1.88836697130829+1.13942242368034i
-0.960812027891312-0.21922087034908i
0.949378143991045-0.321867883545678i
2.32475440179437+1.12843007983872i
2.10653201161717+3.16591581511172i
0.206062148620855+4.47599600516798i
-2.30919712286775+4.05490254855004i
-3.87010820855529+1.90547847256928i
-3.40158892938419-0.662181751035768i
-1.20513036489572-2.22096392547638i
1.27396658152435-1.87786562985003i
2.45803911621134-0.0167635083910411i
1.50431841235348+1.96668240988774i
-0.812591426027917+2.45083669686215i
-2.70905412869807+0.859366023272775i
-2.78335218769588-1.75963824008101i
-0.751318462194416-3.79418628256828i
2.05820799705817-3.90122607730194i
3.71294231920136-1.97779822547928i
3.07660534096792+0.533042074420532i
0.582396794253311+1.67807636241762i
-1.91359377010415+0.518925402139577i
-2.61072645108364-2.28155082948572i
-0.885471911218869-4.94009456840583i
2.23687558961197-5.57698763144571i
4.69405501094536-3.74353590853213i
4.86086585093224-0.776981590300594i
2.84346755849221+1.40753579346632i
0.272395530885528+1.45132108995482i
-1.0553880502426-0.442111863758768i
-0.204126835750988-2.52980390811732i
2.12157763496408-3.01683355904365i
4.03883260549016-1.16626006379987i
3.90386312031863+2.08731598261258i
1.45736393291233+4.67999757896823i
-1.96585683917313+5.14665750386965i
-4.52850216860459+3.31334384062533i
-5.07595094229406+0.442043449494471i
-3.80598108760177-1.49804538127671i
-2.10085276853366-1.54409309019453i
-1.485098661263-0.183221465187155i
-2.48489771275083+1.1882338106933i
-4.33380810227488+1.11989074759829i
-5.59051146426485-0.810773044562716i
-5.05848887579762-3.48201070605186i
-2.75418828887374-5.31106253846422i
0.193320678612315-5.25775939548375i
2.33609891383869-3.31201881456848i
2.74398344623543-0.727560257137882i
1.66227117859976+0.943262772696412i
0.253304640125275+0.88699331099875i
-0.193719474931788-0.420097124836038i
0.785577002773585-1.6071456919176i
2.71560565821601-1.43943569965225i
4.3384074764608+0.369023858622401i
4.45896266231791+3.05568106262392i
2.85574457902325+5.11027115239529i
0.288634907279486+5.38482986497555i
-1.7152786820521+3.85343245336128i
-2.14115309937382+1.52962242348231i
-0.907150851319042-0.0833955845215137i
0.976965232893787+0.0256802350867328i
1.99266338538758+1.57764537317539i
1.34109087775402+3.27307606727609i
-0.716927830287236+3.84538447819429i
-2.85304900264783+2.52566233947145i
-3.69941888202532-0.00152187106118974i
-2.65224912136178-2.24046364349431i
-0.475834556563155-3.00229769515639i
1.31205201746365-1.97395693447285i
1.5671463861619-0.203436508837802i
0.0952727332171965+0.781664255720092i
-1.92042269767733+0.0605839822874046i
-2.91257106480958-2.03104087738763i
-2.06343173378894-4.18894085024959i
0.213658214165904-5.06250563623896i
2.43600468930214-4.07189175836705i
3.19119119748539-1.93362627086342i
2.15352631887404-0.199326403551809i
0.219170855507705+0.0728317438672451i
-1.05885534947509-1.11708853637567i
-0.684387463698124-2.69250641953207i
1.12340395264592-3.17188287462036i
3.06479965032183-1.94862189467807i
3.55197480639563+0.448783196488714i
2.06921728218994+2.64754583078171i
-0.563396174265985+3.37571410897023i
-2.77459490963614+2.3932834769795i
-3.35655891804262+0.497335846177749i
-2.27922838781351-0.805603689647802i
-0.589024199141501-0.628926733486579i
0.196749367808884+0.749304742804381i
-0.597348959691046+2.34716908690046i
-2.51762873300937+2.92993655281721i
-4.34574972775644+1.91935734407784i
-4.7858578469362-0.0711448785704406i
-3.54635960711582-1.76928373212926i
-1.43729400631203-2.21549092899449i
0.204250974509103-1.20091497405758i
0.395088519784654+0.49876700402301i
-0.786540457526914+1.65488636235875i
-2.33635869532594+1.45519517618199i
-3.01827550317767-0.011916317722399i
-2.22975172121594-1.72269537388781i
-0.393656619943029-2.63270853901118i
1.5185919049069-2.23116284419791i
2.40430140062867-0.76091053598768i
1.94017954540993+0.668354921862778i
0.822742298743346+1.14943891797315i
0.0284157014952904+0.536504259291843i
0.334450297088246-0.715904957517314i
1.59491224370094-1.52091079381427i
3.11283656794266-1.12072313670515i
3.90339322909458+0.414406165349252i
3.28709945854896+2.21076190839696i
1.71151460882684+3.16762107790064i
-0.0341727397521192+2.86132935512441i
-0.960632313225694+1.45567335335963i
-0.696368685592481-0.000931649361271557i
0.165612776021049-0.580977813973924i
0.796495827358954-0.156384620380389i
0.468268191886178+0.869234314439384i
-0.709433210686428+1.39241208158853i
-2.11247341800624+0.731846254493611i
-2.8103040733521-0.958398641631207i
-2.27750513989231-2.81690910913817i
-0.890613887632003-3.75021568873691i
0.617568221071347-3.33318727072946i
1.28337498847895-2.01731303353344i
0.826153301721173-0.77214108726643i
-0.132551427032918-0.474224488543341i
-0.793115040192183-1.22349125748651i
-0.503121191424712-2.23763881253618i
0.619262704605356-2.60921988776214i
1.78978259807921-1.6393297250318i
2.14695647002082+0.269419450522849i
1.25457014279177+2.02950652107549i
-0.552029406618452+2.77259490132493i
-2.29594775362358+2.05979105972473i
-2.97003409152557+0.5513697862332i
-2.59756217870299-0.71503343888126i
-1.6257054040656-1.00922856308332i
-0.75604499562075-0.300855214257299i
-0.743529720655947+0.662889445163771i
-1.41393938940693+1.00094209929799i
-2.12543731663368+0.380304647049024i
-2.12708910916702-0.769942511616427i
-1.20625139003566-1.61585466489904i
0.160898753676731-1.48079230107363i
1.2969935144545-0.332977445358376i
1.51188050637575+1.12957195404891i
0.774385327432367+2.07184036340801i
-0.297587423604464+2.09392347772827i
-0.971795199303958+1.30834139308618i
-0.841351171644382+0.432755549599745i
-0.0948609471402614+0.144185638943813i
0.67508231753567+0.601462386622893i
0.805472113349652+1.34239678479944i
0.235556159522094+1.76488020998027i
-0.600443685866935+1.50014174053153i
-1.16951701789123+0.593001850840422i
-1.04023517097466-0.354118576265943i
-0.281690833329487-0.906545430043816i
0.643080360645091-0.776341671075425i
1.14297011101239-0.181192650831309i
0.941792550030368+0.246689159033787i
0.280585909442281+0.290048314029503i
-0.33500352216231-0.129736358113129i
-0.437520532032878-0.765038611929901i
-0.00176626357352372-1.18100891309397i
0.63223795954188-1.1625883597812i
0.972710511966964-0.741315230042325i
0.671013066102804-0.306872329067768i
-0.0756116825485349-0.216941266164996i
-0.884940031616846-0.660872859143659i
-1.18278116724006-1.43392664414207i
-0.710217936234403-2.08116511679297i
0.115009450107154-2.35805047488619i
0.950940044715131-2.09946583780037i
1.31285431879635-1.47078639145541i
1.00912674989661-0.846722559223803i
0.504618826952757-0.491661213310937i
0.138809230661118-0.472856507134427i
0.207881924409977-0.541925236315111i
0.658480623823845-0.456545219724324i
0.983781317746712+0.0903167280425975i
0.836749536913742+0.987420883743465i
0.028505858590229+1.75078472704729i
-1.14501174765319+2.07008302373776i
-2.08814833197535+1.78370584913164i
-2.48857976158988+1.11001965870496i
-2.37771040837345+0.364631082335432i
-2.01390325887899-0.00969631163786518i
-1.80448843060164+0.0157985606036028i
-2.00208335933741+0.0677852942543287i
-2.33950250913656-0.0605861302306218i
-2.42410652213711-0.58320750657655i
-1.95867431275353-1.35239774134644i
-1.02371840414776-1.83263487440753i
-0.0378770661198463-1.73508664885303i
0.67225004495728-1.26619498814923i
0.806350380177745-0.589270436010734i
0.603935855286134-0.102797973187637i
0.543319743343457-0.135528252391408i
0.788303851889982-0.379933598944552i
1.42414040382085-0.542483665476108i
2.09715624183517-0.268104119155955i
2.33115210028136+0.458790673487239i
2.07172032395144+1.25009098360609i
1.53317488472286+1.78191716086851i
1.02401605587668+1.76045833625765i
0.824555075505563+1.40742407953957i
0.982299003871219+1.04840911779206i
1.23086370544+1.0109470365612i
1.21370787122639+1.42852319815562i
0.722193608471393+1.98138334749529i
-0.147602907113317+2.2236805251256i
-0.961991977388291+1.80748312287312i
-1.34729644088265+0.984921901443857i
-1.33422867800592+0.0546317113928713i
-1.01482896986698-0.557316403860459i
-0.718888062188771-0.572286435103704i
-0.766996550060402-0.368477924042937i
-1.07638408163404-0.312037411972186i
-1.44527435787772-0.660173082977499i
-1.49786026559651-1.42944518341408i
-1.14309829863384-2.1642068425841i
-0.537234418719109-2.51305651956089i
0.0552242543704216-2.36628398705163i
0.385991543125085-1.78769855953124i
0.412324522624416-1.19501000952235i
0.177854803361931-0.92979933352916i
0.0198683746505401-1.10523619049769i
0.150323742537044-1.39674053603116i
0.472832192093726-1.33252279087034i
0.801635776067183-0.848989341860805i
0.836419284670147-0.0843306840379i
0.516241206315481+0.603927349448036i
-0.00907720564762135+0.827867030532525i
-0.481284605458415+0.599299714607673i
-0.61564775787843+0.179324445821559i
-0.418525775915418-0.0327118313581199i
-0.0264981957892273+0.252163485971821i
0.176815538503298+0.873474498017719i
-0.0104866506061438+1.47297349341178i
-0.450179044183678+1.67928852158802i
-0.950468892668124+1.40919723788212i
-1.14702761566773+0.989688365284535i
-0.939075572216623+0.751064409136734i
-0.565459171006498+0.952074050049907i
-0.366953296384532+1.54917063044445i
-0.672051257987954+2.08266697326153i
-1.42232446621607+2.12853257618475i
-2.21733763365839+1.52882978757761i
-2.6851442218931+0.481048257637657i
-2.47638157699185-0.54363337663378i
-1.68951969092182-1.16513520512327i
-0.81760246249125-1.2453108672269i
-0.196593771817627-1.02922136631581i
-0.096170126435369-0.861030578562603i
-0.269107618824601-1.02659310891561i
-0.257393670581037-1.6164631279271i
0.211422601843979-2.21087800430387i
1.25634811175543-2.43076871870554i
2.47847980926875-2.00266914839999i
3.30297047301895-1.06756362940714i
3.33604870209165-0.0147945002042325i
2.71597263380061+0.797962951451876i
1.95292693725215+1.08072002361281i
1.42967059361691+1.05825227107295i
1.30839964695759+0.979269688638696i
1.49226668500677+1.16903901423643i
1.43811871112621+1.70916592965096i
0.68274407142507+2.25234871103967i
-0.584325080770853+2.42910352119496i
-1.88983742644623+1.94142664045864i
-2.67678746337796+0.8851309084235i
-2.61931596528184-0.287591492722882i
-1.95374062348542-1.0606398597021i
-1.25045807252279-1.22199665914677i
-1.01890328248595-0.943437280137745i
-1.44085237855943-0.742070609715186i
-2.0020990190804-1.00933074382595i
-2.06318478495153-1.76390904719805i
-1.416088806408-2.61484993956187i
-0.12903255521014-2.82885390529865i
1.09026423249283-2.22152009561306i
1.55030373409258-1.01058067143465i
1.06504690321573+0.237700455152497i
-0.00845895812796685+0.843007554665147i
-0.870813506415288+0.589305789803588i
-0.958315475747952-0.188017451932056i
-0.247922792139142-0.683425450694654i
0.608236510521021-0.497145667355228i
0.976580289409413+0.366798526133953i
0.52758166597105+1.42654608611141i
-0.553453342191088+1.93031811228205i
-1.50526528518466+1.56678792426007i
-1.7535197774973+0.556602431096141i
-1.15206800534362-0.446910020085102i
-0.0901412558868165-0.774050807248125i
0.76050395131297-0.280854086147568i
0.944488210864597+0.641572890270955i
0.477948662016535+1.40758959812375i
-0.148598834085245+1.49060972732063i
-0.385658480201049+0.911181532465429i
0.0578978703949873+0.225275704651567i
0.897866481034755+0.089171382265373i
1.50619159116188+0.760060852048954i
1.45305085132013+1.95001590779598i
0.60993685087559+2.92167485180215i
-0.645535473508965+3.10913440170744i
-1.72995468836174+2.34350764151875i
-2.12601059477736+1.05603219564833i
-1.80933424101937+0.0255882764557011i
-1.29903278980576-0.363852758498752i
-1.04430887043468-0.091128533013724i
-1.33578613392471+0.236313967842662i
-2.0547308161627-0.0432605482621018i
-2.59758913979237-1.14408060352979i
-2.39658960093228-2.75363408301205i
-1.34516865334585-4.10037486707326i
0.267183094374932-4.47906100269264i
1.78430048377056-3.78181795118799i
2.53872858223304-2.47287285728889i
2.4621669153009-1.29704348030216i
1.89733475780134-0.910377608644999i
1.53738852780843-1.15465517770518i
1.81563045950584-1.42354715741948i
2.56041371363135-1.11807027519629i
3.2381942968867+0.127651081321175i
3.10132267110159+1.94967370041335i
1.8835715926054+3.49839556261012i
-0.0832292030821218+3.9896620422262i
-1.97308975956074+3.28877135835706i
-3.04672907853261+1.89562923167667i
-3.04511932160263+0.623579937130075i
-2.3792228489822+0.160011343727145i
-1.87716340116257+0.454624966613024i
-2.08590414994147+0.878331332783735i
-2.97740531337428+0.766823287689544i
-3.83270635019483-0.206493079182375i
-3.86571117160311-1.72128016075328i
-2.7717378083683-2.96224078300538i
-0.973679771921589-3.26405685191213i
0.672883703247694-2.45256907839221i
1.36165627684838-1.02625886281086i
0.901463353091164+0.183220786175849i
-0.115617944363443+0.540111103336488i
-0.854431928110143+0.0522106803155685i
-0.673084890172376-0.698852558319658i
0.290274443641242-1.02044489904897i
1.30097416593966-0.476223434779631i
1.64171837102972+0.638968918314044i
0.938202926691583+1.56984957552613i
-0.375236209559704+1.67642145299468i
-1.42466686314382+0.813630356668384i
-1.46391563808821-0.570104346846368i
-0.349404622933926-1.63503243541576i
1.21421899385656-1.76298491135298i
2.27786988581372-0.95544942193289i
2.34994678274787+0.221524752700227i
1.61415824436069+0.987185934278147i
0.707132099773454+0.950992230864743i
0.453710452969537+0.258137335753238i
1.04926252879853-0.376861447236135i
2.10526744264748-0.267485151084892i
2.82990470220596+0.747354844245077i
2.41048603567726+2.21093368354154i
0.976582374784556+3.2806450081731i
-0.879343139018494+3.35026418808185i
-2.34752935853733+2.29021806436606i
-2.66317601114057+0.739599251637451i
-2.04692717118011-0.413124328116685i
-1.27474614343144-0.668994422351481i
-1.05428074967573-0.141732130537057i
-1.77772178354221+0.407030859128377i
-3.03741574730419+0.167478277053966i
-3.97831530334313-1.16499426675294i
-3.78398256104007-3.1644798987753i
-2.35472276431794-4.80703226717364i
-0.344892723066981-5.21312868574344i
1.33651079090019-4.35323306121275i
1.93406631945463-2.79639445272316i
1.5250064644345-1.52380577786032i
0.832023044213891-1.30556828449559i
0.706188261738443-1.90322954477569i
1.55731518923876-2.55869827985943i
3.06922948492945-2.3149742425457i
4.33486108829437-0.712951387927175i
4.4308103983296+1.66615088617128i
3.17357174983279+3.76915963288716i
1.1685470995534+4.68058288160999i
-0.598631335000151+4.19633954074756i
-1.45594069392366+3.00928756088892i
-1.33526056458193+2.18407123688249i
-0.911022133044101+2.30913919486107i
-1.10250112604112+3.19917392447506i
-2.27698042052166+3.95492622646576i
-4.07210513583725+3.60015694021012i
-5.5245574117719+1.86756043550225i
-5.79183258317024-0.645890885078773i
-4.64796205466034-2.77921682666465i
-2.68812087561323-3.68609719834881i
-0.913502690125709-3.27887363636826i
-0.0793467148290205-2.3111854706227i
-0.171570493815407-1.83377834851796i
-0.458920525574806-2.26857520806837i
-0.141579000010594-3.33537261050622i
1.21937110217449-4.11643458584301i
3.17174724649812-3.73480467601811i
4.7514695932653-2.06181191818502i
5.10608050790668+0.257847939326749i
4.04926337872064+2.11824493271458i
2.2299725968531+2.7064737155369i
0.625991258554188+2.03744324889347i
0.118475958720479+0.848495526110399i
0.650683303877624+0.0998236427903922i
1.45726565403245+0.37371057637185i
1.69262257190485+1.38723770206441i
0.83534625848668+2.32822000945543i
-0.804928321004563+2.37245588426699i
-2.33907901486809+1.19466630894173i
-2.77268594614953-0.581494898037112i
-1.79978145791113-2.05145057513954i
-0.0913357032271293-2.45929011658826i
1.36161644811322-1.59600053766492i
1.73889296419677-0.113205162097907i
0.75248694488004+1.04109065732943i
-0.784765590509939+1.19718542058946i
-1.88190877349437+0.401490637840907i
-1.9590875184143-0.793824186380495i
-1.02271546883054-1.45284801401043i
-0.012513430758304-1.10128291163434i
0.259180589520347-0.0837762879741224i
-0.657619266913068+0.82439652984087i
-2.21312286866935+0.713843424988738i
-3.30649533305033-0.489571538193203i
-3.2164203114861-2.35102472527769i
-1.70786685746717-3.85330515346982i
0.416161711374133-4.02020414401992i
2.03125938296942-2.93435452381782i
2.36015668739488-1.24983182761736i
1.60700047453863-0.0337407610376589i
0.650226238359441+0.0683963924263531i
0.436051619996017-0.682439215512678i
1.47273019441388-1.37747328706416i
3.10960188833938-1.02893819515741i
4.19275573416004+0.588447809799057i
3.85851448486037+2.88838687521425i
2.03183655707559+4.63914410045716i
-0.402057095525736+4.90164094871167i
-2.12016230144445+3.61921345696078i
-2.41577615244149+1.66917434705944i
-1.48212785089501+0.349801235539263i
-0.23531027612965+0.260393549603166i
0.172429604184125+1.2361070131334i
-0.626035642706792+2.24423338486423i
-2.1294767689575+2.19312621046218i
-3.24084383563888+0.78569123173606i
-3.0058043862827-1.33747704964807i
-1.45903057405255-2.93127829579474i
0.583923461496855-3.07442005205089i
1.94308183186167-1.75295958842061i
1.89241266042024+0.0555928328412926i
0.648050988802485+1.09343127109988i
-0.861871637494363+0.631718151420352i
-1.45557406936255-0.945162441894907i
-0.636422194766857-2.55945463679938i
1.04512091756825-3.07348181402602i
2.52377411882055-2.05053858747909i
2.8735187590239-0.264400067765152i
1.86902288904208+1.18963659808481i
0.279287522715891+1.31952369594016i
-0.749075085806217+0.0739502339514796i
-0.518137547284438-1.47390979216227i
0.863960690508361-2.23702065956551i
2.47315934174103-1.47868305660983i
3.10984135250005+0.429043776772636i
2.25603896175617+2.35160337308076i
0.350286452992263+3.19924574629736i
-1.55001756695984+2.47256152163608i
-2.43949727907453+0.785692375685657i
-1.9673917661018-0.715590487300961i
-0.69815487575653-1.03871180792849i
0.259299218874133-0.16174946851109i
0.0933413131715517+1.10017316283591i
-1.20414905686833+1.6001222577021i
-2.62240626897409+0.774694681116258i
-3.10956958008423-0.982697385794637i
-2.09951156201714-2.71769731904249i
-0.0128857824696485-3.136721190943i
1.90905950975305-1.97631701548164i
2.66205602668818+0.0659821805274237i
1.80271259593401+1.85157155889283i
0.062347088952712+2.35223803197044i
-1.39553828197766+1.53913145437861i
-1.64958741590503+0.169521578495504i
-0.689438853507647-0.626983711457656i
0.578192052110275-0.207315417462108i
1.03707084030256+1.08385229289157i
0.0585978659757898+2.26224740475264i
-1.78326370773509+2.28481289629416i
-3.39848877991627+0.778850168395743i
-3.556465064384-1.53524751524266i
-1.99878924384609-3.46865381174429i
0.485889585612229-4.02147177711053i
2.66310325225066-2.9901046749974i
3.45760211415315-1.20722625401444i
2.91381558412304+0.212770164838081i
1.81705978413144+0.600462771515939i
1.26416186390873+0.084795469783313i
1.8556359637771-0.555980615694347i
3.21549133200299-0.304747754338175i
4.27739196718217+1.19325314627032i
3.98561584889206+3.38897421537167i
2.10094805754045+5.22508995869206i
-0.730221731605614+5.62867349358006i
-3.16315195704528+4.39266698499252i
-4.24250457539715+2.14253545258674i
-3.90485575747736-0.000312797622843925i
-2.71554757853424-1.11501139919912i
-1.80425519486084-1.17924676126036i
-1.80630100171067-0.845699786899767i
-2.52043753057061-0.98800364651063i
-3.07405150037463-2.11151058081616i
-2.54475959589412-3.87464442317844i
-0.690061260219336-5.25825022905556i
1.90339897699853-5.33700303377471i
4.00426909419947-3.88433476494264i
4.69570843774622-1.45876969158645i
3.88352085367341+0.758920416413308i
2.27759281144196+1.82645255257278i
0.981597699752301+1.58373120663495i
0.747094711696028+0.699568051524696i
1.41838906366458+0.353145533455018i
2.17710674473881+1.09289417969666i
2.00331454535126+2.71484489988597i
0.508216631752375+4.22017557185791i
-1.67899243415537+4.46868318918192i
-3.58705559305899+3.12889042919262i
-4.16961059940855+0.753544793034334i
-3.14329171017647-1.2463607268568i
-1.28262490148065-1.88103796098882i
0.224876996731711-1.02488145811309i
0.488525650682196+0.623889228324077i
-0.522090826650791+1.69286192469762i
-1.91386393147197+1.40490458104878i
-2.52869607451647-0.0295788563654192i
-1.86358824494477-1.59185387658486i
-0.188013039631017-2.15338803375608i
1.34776269563951-1.228387926446i
1.68582692563443+0.611379282178784i
0.626488465695088+1.99804531311645i
-1.12034507592745+1.99610721767052i
-2.33816328864699+0.555234599333652i
-2.2302259569164-1.45932993231475i
-0.732167601885653-2.73500673791317i
1.24576676848575-2.49843588904951i
2.50471778232641-0.934084207684406i
2.32853058417999+0.808018600130444i
1.04161864988757+1.56059780835163i
-0.323260678202921+0.953604807371659i
-0.757853150864789-0.500772168231035i
0.183542679552399-1.58577092453088i
1.79870080484498-1.43634336796776i
2.86924740608434-0.0305426990442893i
2.67974110432274+1.84339197521822i
1.18635223716412+2.9795086157123i
-0.802626950515011+2.67616733901664i
-2.00329758922985+1.19963724171191i
-1.84433801594464-0.436936076276743i
-0.57152687868911-1.20272247615852i
0.818671901050288-0.685921937254521i
1.23692755560568+0.681436602081942i
0.323720957816378+1.81285310666207i
-1.33738654023838+1.86521641524176i
-2.59708412764137+0.779488695716562i
-2.71579532751498-0.803977690369037i
-1.59952589619627-1.8369292037827i
-0.0447153007064412-1.69148770338242i
0.724373361382278-0.504278079620109i
0.217013863996958+0.842649180779935i
-1.37599663175037+1.27743118106358i
-2.99024408862019+0.395358595874813i
-3.43636972578344-1.42466681475822i
-2.37074035042138-3.17653408045559i
-0.253308983408959-3.82271343285129i
1.69541661554892-3.08998041291682i
2.51154693180983-1.44570531373465i
1.95629373735021+0.0771285278215859i
0.737297141985814+0.579912912928443i
-0.0148109882413607+0.0130065575810092i
0.347190888099972-0.922869989990719i
1.73451125378643-1.17121229313085i
3.16690476510001-0.133127489254338i
3.53994021479886+1.983407078251i
2.34018783160242+4.14586264473853i
-0.135340068348069+5.16689539523185i
-2.62352574944276+4.52039080934803i
-3.96402664003878+2.51572458545398i
-3.84451802790401+0.357761122296678i
-2.68340910471387-0.878815025170502i
-1.62797874477464-0.999406755372489i
-1.47400268644893-0.422481666266718i
-2.19777628733019-0.211431023871687i
-3.02992066150447-1.2072165026289i
-2.79363883342718-3.15172719954721i
-0.954669101459564-5.03547134910624i
1.91619352109166-5.56484900890901i
4.60431429070316-4.1721958159499i
5.94690107485484-1.36747978589083i
5.33622113357378+1.58296326320747i
3.39735281955732+3.28519650026154i
1.44211185307203+3.35308878176018i
0.448648306981387+2.44294987882265i
0.639473653119608+1.70268575463543i
1.19511154508135+2.03576655523705i
0.928552917928977+3.40787089388894i
-0.716900240556757+4.75655664339182i
-3.38203445725947+4.7893928231348i
-5.81759131796592+2.87923432201072i
-6.71920938696287-0.431574295110298i
-5.61233630471273-3.58283871681181i
-3.08801790040762-5.20066822040887i
-0.523947027997072-4.89070148995483i
0.9356186609906-3.35744828857618i
0.942674447369751-1.95873886830321i
0.222139669435425-1.69738877972197i
0.0400252139705117-2.56007478846564i
1.06332504784851-3.51739933211011i
3.04482053132845-3.28472430413507i
4.81679939563446-1.3261639816544i
5.04755701849551+1.72642132121556i
3.27058963198931+4.40513330194247i
0.19031769863007+5.33058185138512i
-2.66360822050805+4.12432799105474i
-3.9758134652351+1.67350397325394i
-3.45059843241546-0.548448808662367i
-1.88796541553341-1.33236255561338i
-0.612107198491369-0.657446950491068i
-0.648888995301979+0.443376163905816i
-1.88136589480484+0.782187300019247i
-3.18078211373917-0.40805987506544i
-3.26044598450406-2.62705035822086i
-1.53235063934188-4.48924876481175i
1.26984614033912-4.74011731691103i
3.77745331738011-3.05317254595565i
4.64615964721602-0.279699830062158i
3.48585089241858+2.14848869302027i
1.30659019152941+3.04160125946994i
-0.606188867330057+2.30490753348467i
-1.11587698155413+0.883529081842256i
-0.210109500863237+0.019549896772692i
0.937931809712113+0.435222653642359i
1.20214025530561+1.83500072084934i
-0.0752763293199251+3.10336862930474i
-2.35718026021003+3.0568293579278i
-4.26933422503805+1.35989196834889i
-4.56401533286496-1.28304024790669i
-2.92680978948371-3.47572311716259i
-0.339550083649407-4.03319640776364i
1.74737004811423-2.88057958187551i
2.26850824496707-0.902664948306687i
1.14811356808764+0.528096612275336i
-0.51031947425732+0.523144215362888i
-1.30977062691894-0.740382119003572i
-0.595412593052286-2.2264904723299i
1.26750480775199-2.63204403885363i
2.97738014876687-1.46693977654244i
3.23783146726242+0.718487712981651i
1.70724720256531+2.60162156858599i
-0.796398637914047+2.95502786514471i
-2.73616128653135+1.54096550331241i
-3.00354840879789-0.816903673908533i
-1.54247465366177-2.54863389540979i
0.574436248282176-2.64141023250098i
1.86841239781124-1.24983273857018i
1.50709995974286+0.657120124888328i
-0.198853683823348+1.57323457454083i
-2.00186943411233+0.81044365165721i
-2.49650850341673-1.17213869658172i
-1.22947609704692-3.09553600315156i
1.02013929331482-3.45369068021769i
2.89258434716426-1.98629843073792i
3.03169599280457+0.416731005434275i
1.41264810459151+2.17498687717051i
-0.8250295179246+2.1579708142436i
-2.19461727403362+0.453016058330197i
-1.69453713706236-1.81683777595673i
0.318995527100413-2.9129856141719i
2.50964039079321-2.06909947085957i
3.3791369967987+0.251907674850254i
2.37249947666201+2.57667788078134i
0.119145710157623+3.37223943107199i
-1.83321867117607+2.28717115612517i
-2.25398318037973+0.140373858057884i
-1.01377777113615-1.36490199220621i
0.860509131633933-1.1807228369527i
1.79349589409684+0.584065151513923i
0.991279665063954+2.73153088655141i
-1.26361280836274+3.52185353988376i
-3.60762818366798+2.29227178020715i
-4.53212810180411-0.370712113698451i
-3.46159597422249-2.96162359056162i
-1.10858352069973-3.97396682327504i
1.0484021249323-3.08598185477996i
1.77579937390809-1.16547279648748i
0.948950945688335+0.265167480018613i
-0.486465372116461+0.0846302436142633i
-1.19757614388985-1.39437867209376i
-0.220146391417012-3.03519572419972i
2.02514718564867-3.46262479506652i
4.11309813061223-1.82577649833195i
4.68141938673535+1.02675252919213i
3.210659703471+3.5042544776696i
0.414433491147005+4.34904573049323i
-2.13124801809246+3.14731041486417i
-3.15290581142996+0.825424904111662i
-2.37572053520104-1.15779601314093i
-0.62270240452305-1.64800241289526i
0.569214679967388-0.636144431695721i
0.251651689956287+0.713078164483907i
-1.33867732196569+1.10214028066938i
-2.97334198251257-0.242004502702707i
-3.24478550675184-2.66418966713589i
-1.6189912301139-4.74574295460674i
1.33894144257844-5.33168245611816i
4.15570882613555-3.88659022765705i
5.27686215569547-1.12511903030996i
4.40977477103385+1.43514319352356i
2.34703535432562+2.60378415721342i
0.497884007245495+2.21851651769848i
0.0550057732400273+1.03437185876239i
0.853721350085544+0.409647949942944i
1.91299469812817+1.16457971125001i
1.92238430755828+2.90689049809332i
0.217270397134538+4.48632503166712i
-2.5833116237795+4.60752030593608i
-5.09052084944603+2.79764794067271i
-5.83594869105309-0.221892538371381i
-4.46909868180996-2.9782089147119i
-1.8982499448181-4.151810038121i
0.402675412364714-3.43971360225893i
1.18542890252873-1.79702166176172i
0.403615841773727-0.580187949118953i
-0.875717794125494-0.700358389231081i
-1.21798098161284-2.02927486120615i
0.0595785902404022-3.40456819543231i
2.36351888433941-3.52530389114793i
4.37830384105856-1.79833816501815i
4.65139601844803+1.00908572943858i
2.82489337533121+3.37731745306696i
-0.0441168926786364+3.96518148004555i
-2.3151254566857+2.52946357964207i
-2.80990959226214+0.0881388607308485i
-1.47922991912557-1.87534080840934i
0.602214752098705-2.07525996733598i
1.81049750872354-0.638735058949721i
1.27601854623479+1.17587320622437i
-0.501973913899434+1.90957474407307i
-2.19127877601645+0.765002834947404i
-2.50850484307195-1.56210436191065i
-0.84869321177047-3.55406418293468i
1.86195621347758-3.84002679839099i
3.90575453992948-2.0965671341588i
4.19299390199802+0.678714556152029i
2.60927592654749+2.83760811389327i
0.219751186911908+3.19235423643631i
-1.41698708128976+1.72818625926002i
-1.34259129323262-0.283205688329593i
0.134708193879833-1.32985041357877i
1.72327371604317-0.703955145355461i
2.04669225638238+1.18611438746806i
0.755891524503081+2.82070839555353i
-1.39741521146699+2.89263673105109i
-3.05913921458096+1.16538433526401i
-3.03677287842161-1.37365108058546i
-1.24397688120768-3.12541192130751i
1.27400157960024-2.98347088403961i
2.84579495768824-1.02188741964093i
2.62502339426998+1.41225108450063i
0.882737518280137+2.81395979809464i
-1.29103195782936+2.36813256974134i
-2.36449922321069+0.506790084075961i
-1.69823937811262-1.31767039758717i
0.0598584400025381-1.84405961522903i
1.52498092047197-0.656347373607279i
1.5657028280932+1.3526093379058i
-0.0672948288619618+2.65974832424353i
-2.35453806445348+2.25751562449249i
-3.73869525822963+0.223979722434661i
-3.35755829157768-2.2609902495088i
-1.32074665430293-3.77063339674307i
1.1485206795069-3.39582306906535i
2.5935538142257-1.51033756768533i
2.18241217116105+0.531993181100163i
0.448751392361931+1.36327516733664i
-1.16147290908934+0.530370709818038i
-1.48468333093242-1.26609488258274i
-0.0895577267839999-2.62377344739332i
2.08147015244891-2.34921051060827i
3.55636643581341-0.521824972414896i
3.24813118994271+1.86487254762956i
1.25348114670659+3.30952859903248i
-1.19519489484748+2.86442170241211i
-2.65714378425437+0.8883936749406i
-2.08405677929967-1.3679965326831i
-0.0117281544587733-2.39342360293632i
2.09514416630527-1.57391954532772i
2.92242658722994+0.513666591565356i
1.83252115920382+2.40769872739908i
-0.342117215782865+2.85049600440828i
-2.0545804424989+1.63315559957944i
-2.16810640142473-0.405855816332074i
-0.556265457837809-1.71870820662752i
1.56035189893723-1.32077297026885i
2.57110846765316+0.601830829663052i
1.68831950981637+2.82032515307404i
-0.784131005247029+3.83898438959118i
-3.3809936240161+2.80969823334479i
-4.43298922249506+0.269653643368537i
-3.41123105117315-2.26067319051649i
-1.04334782561988-3.32279417374415i
1.00349743545179-2.41989875958949i
1.44154706274478-0.550985151277565i
0.197488116424124+0.830748597065424i
-1.71294960612711+0.582217041473685i
-2.60733710776418-1.30425973822667i
-1.48875643217577-3.4902723447487i
1.21429195804142-4.37154246350929i
3.87266660584498-3.09291991398837i
4.90541004699172-0.195595669354966i
3.71051851737225+2.67155101597254i
1.00170177796561+3.89436396647408i
-1.44850520530257+2.94520293340158i
-2.22440473613393+0.791953927241239i
-1.14477805137881-0.933779076969536i
0.666704037119578-0.980683497350588i
1.6020932743617+0.658556522123782i
0.702900249947354+2.6251725246558i
-1.68920748613005+3.29430975443577i
-3.99989726363604+1.78554711610127i
-4.61436321002962-1.22453337918186i
-2.98383937076535-4.01345044450107i
0.0375191832753777-4.86348622156738i
2.65322342685072-3.43274762328334i
3.40373362152818-0.766820859277468i
2.15798523469357+1.50843886454465i
0.0819246402816848+1.76314280207018i
-1.1695164014511+0.1677297413411i
-0.573850960088066-1.78222563696793i
1.4992310789111-2.48876772233523i
3.48691913135657-1.15160465720003i
4.02808388108773+1.52108021105679i
2.50288302421221+3.97848720657753i
-0.347611331724127+4.64277281513002i
-2.69227277957174+3.11236313323399i
-3.29148156744483+0.508281821684073i
-1.95788556405717-1.4461938944554i
0.156671543179137-1.56213756827286i
1.50439598063911+0.0681927730861482i
1.10799688297701+2.1250829799817i
-0.808858697013025+3.04547612496237i
-2.90110041547082+2.11882569759124i
-3.74741714948712-0.148196906490563i
-2.71548138110624-2.23863579564244i
-0.493489226972751-2.75508146250827i
1.40649126750136-1.4939193456739i
1.67271760754192+0.705829811091199i
0.165524094648375+2.29612644121565i
-2.12940199672173+2.03214770044452i
-3.6828854937828+0.121628831924034i
-3.38975153061282-2.25452817365649i
-1.46671436127041-3.72265557042089i
0.863009260022207-3.34413979083273i
2.17032129800669-1.53886438119052i
1.74260887887924+0.290458498979643i
0.0648148601470716+0.91950486677763i
-1.44457579412419-0.0704054981180384i
-1.48080883903837-1.94470121413942i
0.152561255222335-3.25354584948867i
2.58518332803966-2.87828844252259i
4.21190738880825-0.814229897828975i
3.93521319166548+1.86913240402119i
1.86032625045926+3.5906822953299i
-0.822482862401886+3.39262869388717i
-2.42408504696342+1.59955864102841i
-2.07394145303787-0.528721993014685i
-0.224383849891857-1.46918716754887i
1.59789274315979-0.631032289291572i
1.96651086086607+1.3488466241082i
0.445997243357065+3.00872554405841i
-2.05889063460253+3.01211103941016i
-3.81771765365797+1.1422242657536i
-3.63268236194858-1.5167012570512i
-1.5477450340673-3.23443237655335i
1.10422773016179-3.02669782380654i
2.64313475707718-1.04013189064792i
2.09051719562166+1.41733884041134i
-0.0423204385853773+2.63993294059001i
-2.25117293576289+1.83244220542033i
-2.96542301992704-0.300831642608561i
-1.72864868644512-2.15829584278153i
0.403039307783513-2.48779399292154i
1.95165702589881-0.957792020309368i
1.67853564622376+1.28252722502137i
-0.288464756076982+2.5892879619159i
-2.69679516877664+1.99690229559383i
-3.83043239369449-0.301570971102526i
-2.83194325040048-2.75034530215547i
-0.458544714668801-3.82891890752228i
1.81476393844169-2.84985086042276i
2.50215800279142-0.529362105800438i
1.28641860728554+1.38171802517551i
-0.880012040317968+1.68502934547344i
-2.31238238432136+0.174287929395477i
-1.89291150926713-2.02856651854147i
0.027678748092548-3.25240499234445i
2.2680128300952-2.5633211970738i
3.29463419732457-0.274261736661349i
2.29547192003488+2.08185346275978i
0.0258238303404031+3.01249811379744i
-2.08689010671515+1.909411606424i
-2.69529472105856-0.418473553125885i
-1.41149277085107-2.34926440013655i
0.71705406296666-2.72319655479301i
2.29911213941922-1.26588119398763i
2.32615869030285+0.879693278812308i
0.852438140616719+2.17392991266687i
-0.989064342901493+1.85259647953129i
-1.88704708412442+0.179022365741757i
-1.12321693883028-1.60020044996978i
0.7768084367393-2.11482711141467i
2.48905008520392-0.866755243639236i
2.80012260457882+1.41840394090665i
1.40408706238191+3.3352301627012i
-0.97746134002462+3.61570634124994i
-2.94712718478578+2.12509670323402i
-3.31514194288583-0.134744462657095i
-2.11516862970436-1.82540637604184i
-0.280428620438043-1.92453385681915i
0.865625174955523-0.544496219275017i
0.478672162309848+1.01706267146311i
-1.10945996596757+1.5745013563335i
-2.72513415000086+0.531877891756103i
-3.19526662892863-1.66760918973771i
-2.01201747705361-3.51426785826199i
0.297786887349156-3.99805701280659i
2.38060567236273-2.81512557709318i
3.03657594178149-0.622168461891336i
2.01701561167918+1.15513012418274i
0.206497376094342+1.5545706605734i
-1.11475541053442+0.555601355006392i
-1.08447780560029-0.927200383652931i
0.197215180803637-1.62455655512257i
1.69718120822261-0.904456313390887i
2.17223436814309+0.861966176182541i
1.0389636630121+2.51560591003993i
-1.18254460259755+2.82394922182174i
-3.14897606379386+1.55066479922943i
-3.64136786246287-0.656442764390743i
-2.38534370373598-2.52187274373613i
-0.223166223739848-2.85235396677275i
1.36186413885071-1.62595533195137i
1.4144466040312+0.147087532354602i
-0.0186849788603405+1.19718831391559i
-1.75863484639752+0.732834212645452i
-2.49110666337456-1.03748674307463i
-1.57685371792345-2.85079975179268i
0.654956277935746-3.45739684006857i
2.72092686783904-2.3964682931569i
3.3647319034458-0.187407210404325i
2.26434785640892+1.76196704198732i
0.195907128289974+2.28534205708336i
-1.37203092055586+1.2034421924154i
-1.40232356800376-0.621464190589452i
0.0303092881723702-1.8044371233797i
1.92018601867822-1.46889426757714i
2.92435066564352+0.261507193574368i
2.23627982110244+2.26967775694185i
0.287579444955813+3.23874162347863i
-1.6885933836349+2.59951760792849i
-2.49524287483839+0.782675791832232i
-1.70483814301431-0.935523941994503i
0.0295439247580672-1.36298401966248i
1.26931446306742-0.284789225749592i
1.00397126910799+1.51925553395726i
-0.663031161474659+2.66865471646427i
-2.79370755727713+2.17518322077653i
-4.04087583265047+0.203692427675152i
-3.58509738452531-2.17767679167086i
-1.69934118705675-3.56370166951436i
0.336907204702204-3.27318685908244i
1.24831596779623-1.78209652721994i
0.675785681803209-0.24422349255144i
-0.82355617797556+0.0342517456319987i
-1.93917522239998-1.1981390351734i
-1.61045101561118-3.12900680972491i
0.217039276511931-4.46111607374289i
2.57220975176176-4.06614554132086i
4.04836144141118-2.08534922882804i
3.88363230604218+0.406326260430157i
2.29947484197816+1.94653036073897i
0.366194833082251+1.74992335735053i
-0.572232010779605+0.298045873869964i
0.0443591002372906-1.15745238116727i
1.60404894033669-1.33723608030034i
2.89437926838086+0.0404016462865856i
2.77729425271018+2.17841421296266i
1.08757128793685+3.73210508748137i
-1.23350088846702+3.64424794050311i
-2.82434798050313+1.95829592841381i
-2.80259806717398-0.207173400497242i
-1.34518064983737-1.44347397410418i
0.463951521353447-1.04420156995312i
1.19384321876124+0.588905593806004i
0.341256357111615+2.17544814497209i
-1.50941457597258+2.52351233724478i
-3.1947192292489+1.25090542881601i
-3.46379795162586-0.974404896444631i
-2.11954862533394-2.65959570710041i
-0.0487903067590214-2.80350758938716i
1.4829227163048-1.43053749469815i
1.49718423207669+0.423774126529211i
0.0934501762119927+1.39128274301691i
-1.61132137899156+0.819286373295226i
-2.30792194922056-0.942321260387559i
-1.38945814195573-2.68696219828667i
0.673103008873312-3.18748285160182i
2.60655034579854-2.09839964660844i
3.21821147309505-0.037450848303647i
2.17627147251135+1.69821578198241i
0.24837604512966+2.05848842983099i
-1.17707657566012+0.993935800099878i
-1.17966393326627-0.66275386528813i
0.120676373743868-1.62099844755i
1.77797319683387-1.13311523600482i
2.51782043148995+0.486692377325499i
1.61759653798648+2.194098857603i
-0.392287313432145+2.81928589767979i
-2.34197213049836+1.80798126889755i
-3.03859061370963-0.16672282620687i
-2.06591599066075-1.95876727880317i
-0.201641427535915-2.54606676842171i
1.29835209114214-1.59450018635594i
1.40763879292746-0.0587050585447272i
0.182112189273096+0.940918112263835i
-1.39510438722893+0.575698272371115i
-2.12677745077084-1.04081609938235i
-1.2325716943639-2.68664392593349i
0.833151742591746-3.29207327108295i
2.77925395901208-2.29006213695594i
3.42260538140212-0.123311628777796i
2.36325602453497+1.84030071798645i
0.310034068413143+2.52522685976563i
-1.36239562016335+1.67644475370302i
-1.61289060593943-0.0198463663367201i
-0.456131847179636-1.23674189921588i
1.166678111465-1.01985659589134i
1.94288275127451+0.500118154544608i
1.17740889069775+2.32364877301548i
-0.774662749942962+3.12965138014199i
-2.75701817094412+2.23056192740522i
-3.43334958517501+0.153051119767047i
-2.44829086952415-1.86354477094859i
-0.456989137810007-2.50888337734749i
1.22615010924477-1.47999870916631i
1.44207097363854+0.382310258291235i
0.201285647408874+1.70124421548954i
-1.54877737519328+1.51376329726294i
-2.47654978239316-0.0038257506402483i
-1.89339748734417-1.93014362475978i
-0.0885956410220108-2.82877319929142i
1.77227486571943-2.04892641287764i
2.45263762702214-0.202998388715199i
1.56527637371542+1.6260384024995i
-0.313566487616799+2.11381189380368i
-1.78079134141713+0.911836554456042i
-1.86143063485334-1.02852240072563i
-0.547211779442149-2.44200993249382i
1.34665633676944-2.33292794223855i
2.54850425568227-0.781912021767586i
2.24504009791111+1.06260479992392i
0.704979130558796+1.99661507441114i
-0.900231287159836+1.3998974872875i
-1.44719269250009-0.306653654689005i
-0.56103415714335-1.82657579226133i
1.16598262925763-2.02900738699485i
2.50649435554535-0.708268371354441i
2.46838682466766+1.21498073642005i
1.03810406604076+2.52430965242669i
-0.844500062318332+2.346858343299i
-1.99696434648994+0.730053157301197i
-1.72825908614818-1.09668269800666i
-0.217347489362429-1.94765317734262i
1.41488091956974-1.30536899141314i
1.93769842229397+0.415404860900703i
1.01840125541932+1.91188635510853i
-0.755612569035651+2.1292305056501i
-2.1988216519172+0.987730573433703i
-2.34384602392056-0.830670806917989i
-1.06657846509026-2.12700098411785i
0.788940848447075-1.94491000886715i
1.93283649479582-0.446979321226907i
1.60787526113543+1.35364403391287i
0.0661669710869362+2.3333100874094i
-1.68349805449173+1.89921017941235i
-2.55717875551011+0.367217361433555i
-2.00951559350372-1.20165961312558i
-0.503773307210804-1.69958649077141i
0.863426273704389-0.893042727885675i
1.05947859944975+0.57956108508436i
-0.0523697014503042+1.68803966759806i
-1.68121277087827+1.55713485206329i
-2.75380937657556+0.244384894776213i
-2.47361866951155-1.4423500095101i
-0.972262732979687-2.43340084390894i
0.805783870179632-2.12495979313961i
1.69063859643817-0.813384041233739i
1.25859859446397+0.57557241288557i
-0.0262140500568117+1.04820224675313i
-1.19097727547875+0.378833026187059i
-1.2533878347018-0.959706879203304i
-0.0992902707238417-1.96239295732076i
1.58874052311748-1.82623603564669i
2.72269888544802-0.54699790886646i
2.54276311169353+1.16904552579707i
1.18245049417489+2.25402568051544i
-0.48306478063067+2.14662979715821i
-1.37418201935517+0.959790418134905i
-1.0052260974943-0.408630953949635i
0.276825192447708-0.994110624538787i
1.48674195783349-0.415706892858332i
1.70393181001548+0.961500134089361i
0.709612752736896+2.06931712859557i
-0.902135040665068+2.2118108608451i
-2.04023604938744+1.18455809495741i
-2.03680997261731-0.44958756530273i
-0.944269025515887-1.57046144219653i
0.534491353614256-1.51235893990629i
1.28994702518654-0.365984763601734i
0.881732703285797+0.961651182351745i
-0.433002936963043+1.56081665685328i
-1.85474025004319+0.979104518609749i
-2.25727037806936-0.524947376651949i
-1.40317729633519-1.95191163646689i
0.0908948784781642-2.31341107171222i
1.32065582357144-1.44784484867022i
1.49050747653094+0.0950508817061234i
0.471585614071951+1.28620327505555i
-1.03109947379333+1.24710450496833i
-1.95180088593902+0.0917847645414908i
-1.72382465521744-1.43284028860476i
-0.489519797410529-2.2643237302381i
0.948895170353174-1.83267316655411i
1.57439636426909-0.45394362047328i
1.03980083960699+0.94792137434852i
-0.287861849450948+1.4169965663418i
-1.49116109908055+0.699801870713161i
-1.66480413191947-0.686113666628425i
-0.753556864666041-1.78337377781552i
0.628814455276514-1.76809528303481i
1.61599732220571-0.640015297551039i
1.50479629518983+0.852878174184341i
0.386218597830671+1.76559428638255i
-0.954546367652121+1.42905122883221i
-1.6009703982719+0.167726228951445i
-1.05167583969498-1.09052313222208i
0.30921084251917-1.47985194318197i
1.50451474284227-0.665486787043684i
1.74105792425969+0.848302831114345i
0.889188272493113+2.04668205952475i
-0.559117712772348+2.0999159431265i
-1.6349299715623+1.05601900610529i
-1.60022589563676-0.395073225524252i
-0.521024356435158-1.27716597530867i
0.8477506620754-0.953404453839728i
1.52707479434546+0.268573104883454i
1.08686521481398+1.54443593980628i
-0.277651783678729+1.98751129613629i
-1.62004574331533+1.26118355219133i
-1.95599383544631-0.147040576886705i
-1.16903541637128-1.3787872182015i
0.259614884660087-1.55751021562594i
1.38200250981232-0.607526030989839i
1.38001097285347+0.755190636475433i
0.269328685053781+1.60885362267568i
-1.19836506975663+1.30273987133099i
-2.03461590557938+0.0898044469377291i
-1.65608884060745-1.28773698721075i
-0.392909858461397-1.9586381303506i
0.910489222495939-1.48632426768937i
1.38766444939967-0.258518738008312i
0.660250010566328+0.803337740651635i
-0.67230786413924+0.959640860482553i
-1.70685527381272+0.0756755792795303i
-1.73515960580306-1.32789237463253i
-0.606257343010768-2.25074764178599i
0.917256506424623-2.129765074398i
1.85929669588634-1.02219291551263i
1.64472463100449+0.381283106745346i
0.465903415955488+1.19881447265799i
-0.792669214885783+0.996001299940264i
-1.30847795915772-0.0166690692389825i
-0.76437626030631-1.0156874047532i
0.412087718819248-1.25245158817144i
1.33202281740828-0.445102056394216i
1.28228848693544+0.950500828920453i
0.2024713206231+1.93177524352343i
-1.30729910564814+1.90725207996405i
-2.32730518108147+0.880495872191801i
-2.21237040200512-0.582822739216342i
-1.14184128422321-1.46435990138495i
0.0830190464420891-1.33395805207938i
0.64232559854769-0.364511202677527i
0.18484268963835+0.696257467211483i
-0.91883468642762+0.930070414754628i
-1.77682606476227+0.156985938937621i
-1.67198656427262-1.25014837431895i
-0.490592572940732-2.28460866700578i
1.12327460545353-2.22498220700309i
2.19068967020926-1.02717209088156i
2.24393705444533+0.636313469104932i
1.2714541920196+1.71741191738426i
-0.0859890747835647+1.74794535793869i
-0.787499967782862+0.750763339397525i
-0.469190596670993-0.369428091334949i
0.593069333704828-0.65215986605656i
1.50029507979726+0.113067046495045i
1.49028750079284+1.52407167418104i
0.445533816795378+2.6067183784146i
-1.2063758211264+2.61903768529488i
-2.4828260046259+1.42583718335009i
-2.63627254007158-0.319838868683434i
-1.68680540179854-1.54551842790073i
-0.410041639449645-1.67605720033479i
0.358712461178326-0.845678886057993i
0.115082722108096+0.142226084384999i
-0.93885774404853+0.38229033431474i
-1.86244018447265-0.510881801224684i
-1.87364451814182-2.05556738614438i
-0.777623740168496-3.24051465881461i
0.933544290430672-3.30191062782114i
2.27144944470575-2.20834356789294i
2.53019605516218-0.624025211711261i
1.71194742681754+0.529195190900588i
0.507467296987036+0.580399957358121i
-0.201560890954792-0.265165709206762i
0.13465358569574-1.25255712305668i
1.27516223551827-1.4528954797835i
2.28777285939374-0.520578796710298i
2.47050829883092+1.01317483543683i
1.50390788985717+2.28659414541472i
-0.136180685513867+2.51029381846751i
-1.47490440181908+1.70298386362804i
-1.75269704244126+0.414343050291951i
-0.974761608064045-0.472390575197923i
0.0836428873056413-0.309847008906589i
0.614419087239619+0.691689614306561i
0.0586842634489551+1.74466198209987i
-1.24691886081507+2.00928732675607i
-2.48625194259672+1.19916529406471i
-2.89234658688886-0.235993098652343i
-2.09592903097897-1.40777869088621i
-0.682205397984553-1.6690997532015i
0.360060876910159-0.930817468564831i
0.4202490650401+0.206861198798824i
-0.461038365910316+0.868060310038845i
-1.60832146201288+0.506966099643836i
-2.13704765879258-0.682368282840095i
-1.49260320896312-1.94663336069344i
0.0105994630531569-2.47027988329572i
1.42166497028253-1.86683279762562i
2.03506620118736-0.597688665582646i
1.52172123133455+0.605796993939961i
0.3999571700824+0.960204539043516i
-0.424432430486946+0.333497244890839i
-0.376454889364761-0.643173286121929i
0.633857623305944-1.30459707954057i
1.89821481217976-0.963495435167985i
2.48472995244719+0.258243077532436i
1.98399353463794+1.64193455044539i
0.694004496141912+2.34369003339232i
-0.700126102598509+1.98473113330792i
-1.33155341536372+0.957083339377577i
-0.973983401184295-0.162241411757468i
-0.0682945149143205-0.575491502008848i
0.650773931228796-0.0593621224256029i
0.442818180361214+0.864073602582414i
-0.550128712643903+1.4107715983838i
-1.74084399896696+1.04719106173326i
-2.3894252189611-0.176594574381457i
-2.00274082187478-1.61427338520742i
-0.839934857925875-2.40983514534913i
0.429110049793859-2.2404615525426i
1.04836305339301-1.25274359712537i
0.768196963478764-0.231128642588237i
-0.0666460294655821+0.0666535633781948i
-0.744788736507475-0.470046658674991i
-0.618354627983146-1.45786469632717i
0.338737380934067-2.06028412979739i
1.49365350318157-1.76989178479406i
2.16006744196296-0.582455635488037i
1.89231760783936+0.835246976944947i
0.795457433902502+1.67407517079789i
-0.338433135070922+1.57161260565981i
-0.954480629512243+0.682497111928464i
-0.734985938575597-0.180489591115255i
0.0517672953997662-0.422566207183417i
0.655306739444104+0.229892834456255i
0.532693478015683+1.2818420744427i
-0.37884095219036+1.94693554182809i
-1.57413982430115+1.78569985573072i
-2.39453460556844+0.671534882298511i
-2.2662672130766-0.660762599718339i
-1.32195424682553-1.49502219843711i
-0.205639072948596-1.41875147415261i
0.428811068105058-0.551030537661322i
0.280495005595412+0.317181156727397i
-0.45383747880972+0.556360140309367i
-1.17235886147624-0.00973644298336274i
-1.15586074993852-1.03361097700165i
-0.32279759402994-1.77048358788002i
0.883865313863177-1.72126159348237i
1.78327407582966-0.859788699852866i
1.84759141930056+0.337449306719404i
1.14803284243982+1.10296375135976i
0.182745453834076+1.0450527892711i
-0.354988865051974+0.310381566245008i
-0.122462236427316-0.46825065493658i
0.682087310250065-0.705704044715883i
1.46523851427024-0.183310452792491i
1.59149245490464+0.799559055427501i
0.942453102866624+1.57508493429674i
-0.139652721617681+1.58487736541456i
-0.985159140499943+0.858981741252622i
-1.06603402415709-0.112539410539096i
-0.45837008342038-0.777657647657428i
0.423027931326451-0.689942048888316i
0.919247449150935-0.0186173241523018i
0.587666130518248+0.724912090370083i
-0.271210161066774+0.982544132408151i
-1.10991093079963+0.532411876837416i
-1.40250625746512-0.399807413504736i
-0.869591506507063-1.23394702649407i
0.0732073244491224-1.36209439436273i
0.775728569704415-0.837025988205255i
0.82041295960444+0.0792773544700459i
0.123774077920805+0.680920803131065i
-0.837998777394768+0.5313016865343i
-1.37111175969373-0.162157969845287i
-1.08651897686497-1.07710961932307i
-0.171353351117814-1.48891423180901i
0.739397684865621-1.17422830882175i
1.07534838791483-0.282816616414816i
0.669678477411031+0.604401736842454i
-0.212534987422479+0.919343445911492i
-1.00732893097979+0.564936224792653i
-1.13250007651345-0.23506184418766i
-0.53216829449218-0.829579496806234i
0.313661812536184-0.790222305853316i
0.801689788109678-0.0602220938258892i
0.553997213874942+0.842688350079336i
-0.306008610668348+1.36274209433377i
-1.18898426450079+1.12648339890015i
-1.6109163020125+0.270281714229107i
-1.31112056997204-0.59236166764711i
-0.383527793301537-1.04559482412479i
0.418159733099615-0.706015473766861i
0.556853930952755+0.0604879233142088i
0.129319573491337+0.62827429438244i
-0.553621606076136+0.653485780518816i
-0.987380120286044-0.0206792515949452i
-0.689394945922976-0.835741939701916i
0.18233853049854-1.35776227998678i
1.17719101236683-1.16543244356591i
1.73654625505326-0.248656303259476i
1.55238171003037+0.731998705198654i
0.851694940510815+1.31343845011604i
0.0692998159698277+1.15276271256868i
-0.204726599467787+0.569872304808207i
0.0605618508023704+0.0781515209011882i
0.560577157452531+0.0750101667708695i
0.814506117368758+0.689570898931239i
0.435413394589958+1.413238785028i
-0.404151926594469+1.73927279475669i
-1.4154173856412+1.27041835480489i
-1.99062924751946+0.206802986110613i
-1.80512136018568-0.937131802422193i
-1.05489264245302-1.64086078883992i
-0.220689628525627-1.53782819124899i
0.165801035877641-1.03043649191618i
0.0402028649375921-0.600201183273942i
-0.418701045643629-0.633390454185765i
-0.672202132628051-1.24757346399835i
-0.317119304291372-2.00054145429764i
0.558996757002782-2.31471927598982i
1.62942691263399-1.88129981316665i
2.2902699520423-0.806405994390621i
2.14708639972312+0.422982638504557i
1.37627154924247+1.20813908459389i
0.406074024813049+1.26232554855394i
-0.221093530022879+0.835801866222604i
-0.239625970904078+0.392139314998569i
0.0637814887794973+0.352780715037577i
0.355973288564667+0.849155396885163i
0.0839009419072107+1.48147457213506i
-0.873994375329559+1.82383921554044i
-1.87296557707994+1.48094042911688i
-2.53202353795034+0.454800921347265i
-2.45510880446009-0.687009742327113i
-1.61082527468805-1.40217408060908i
-0.641013877831197-1.46035433159124i
0.00840106059706535-0.989405578320369i
0.0653903192755289-0.42023496352756i
-0.322546312321454-0.222572157524349i
-0.595593725528215-0.523369362201909i
-0.365624368805922-1.06904459984713i
0.414571168835092-1.35859333822641i
1.35197702772877-1.0127097944752i
1.95420085647003-0.128092675969526i
1.83420273026441+0.905809164753915i
1.02517907643196+1.61758907407706i
0.0834949269617298+1.60372821364049i
-0.511041963088381+1.04887260443925i
-0.437649904130444+0.451927421575204i
0.0800908203210213+0.172376075763337i
0.468318001037746+0.414777858040794i
0.419230020878239+0.913132154342262i
-0.212970811514699+1.19094430035657i
-1.01884642623349+0.982498551606348i
-1.42114920771126+0.227955798914028i
-1.19878205040247-0.716469794317082i
-0.395173471806029-1.26725456865808i
0.498055010289811-1.20630577155244i
0.954676035779606-0.585988566676572i
0.777534005319866+0.167905929090525i
0.127881867574452+0.460713497298149i
-0.482188492160397+0.176165701715963i
-0.585970408625606-0.416121614836669i
-0.126912399269346-0.913580200998472i
0.561483743015381-0.918465371061251i
0.895232749649421-0.317852902162638i
0.58168558064181+0.426545476333772i
-0.182849503688026+0.807145813080248i
-1.03315087956452+0.555292901323006i
-1.42846323301478-0.276118907156548i
-1.17178889183393-1.15906744563536i
-0.442086941217276-1.60996550836568i
0.312414524806451-1.44292599199084i
0.566759842743462-0.789426249829554i
0.329604312172838-0.191082317947895i
-0.0988461617066893-0.0771126287055998i
-0.382392983729773-0.433601767613496i
-0.160952830342255-0.973108034029423i
0.539949984290643-1.14067094418414i
1.20443729681971-0.664738751296159i
1.47173490976994+0.286411783720766i
1.06528328323782+1.26843915937162i
0.173351157409926+1.76229460284563i
-0.627460179728714+1.60413787553039i
-1.08004986202636+0.991063934358355i
-1.00305973643702+0.407265174485195i
-0.687758818471077+0.279449630505902i
-0.520989631225111+0.578305589949037i
-0.761902904502784+0.967314227170647i
-1.4107998714988+0.990586421661544i
-1.9440533689732+0.401592691362459i
-2.06080564899293-0.556301824729463i
-1.61476513860489-1.48248069309852i
-0.681522631157692-1.93238173265349i
0.266499670418605-1.7065937290803i
0.821362567618413-1.11422712377082i
0.884711952996336-0.575592175725087i
0.669054738033556-0.417493964364482i
0.559247721407804-0.669589937569924i
0.885512154440541-0.967951557032156i
1.53366933862183-0.880545633251787i
2.05967793209235-0.251089708103208i
2.25399727278191+0.669440040861156i
1.85225459785339+1.56611772317027i
0.941167142187105+2.00813085072474i
0.0209947346800438+1.78954266754266i
-0.540263573425314+1.25198631016i
-0.598106905671978+0.689996090589914i
-0.451650809971455+0.473857227399325i
-0.299061730606725+0.614723158525482i
-0.497267275457256+0.773731231831314i
-1.10311384841545+0.658156041478387i
-1.64222909814206+0.0612905982318828i
-1.84681232367914-0.767099315099208i
-1.48072145193393-1.54313608296833i
-0.719238813128924-1.99185889256176i
0.0698506528537343-1.9100766123952i
0.618560959829136-1.45193408877757i
0.704032836675649-0.96934583932682i
0.438434999549857-0.765530098341256i
0.247126337084972-0.834763167572663i
0.377067644600284-0.986922694209377i
0.794322636530949-0.981876138425965i
1.30992521851477-0.625540049148707i
1.48915523642487+0.0603791031695618i
1.18111605288239+0.786385030706466i
0.513806631498671+1.21501894564727i
-0.245292410976964+1.26041586513945i
-0.728477418215098+0.925443369994543i
-0.755659937847379+0.528086615700859i
-0.518071694376249+0.349463426105343i
-0.387339869707347+0.418023927016926i
-0.501453698685511+0.647881206137682i
-0.920733278727498+0.71645523686871i
-1.40086829027209+0.526597782308589i
-1.559313059103-0.00645316283658461i
-1.22877159879916-0.602513166710134i
-0.60666568247709-0.90045572586326i
-0.0395164048460554-0.803084979286441i
0.296155765967294-0.357479134441011i
0.205885996040748+0.0521284433773648i
-0.107271490915411+0.217330991979547i
-0.366271477770957+0.0429572092097298i
-0.285850848142707-0.339853654514134i
0.169995832127583-0.528586168934504i
0.599869159322887-0.398591997683057i
0.839739347366261+0.0131844740197586i
0.65696739840803+0.53714954707121i
0.200971177344315+0.758028051784275i
-0.199231550570228+0.591698285277561i
-0.368975017116826+0.164642244611165i
-0.144953442642086-0.309764892467019i
0.275887524973407-0.490751298327261i
0.599741834683784-0.274375492010678i
0.637393518971816+0.106758455672087i
0.412427606668773+0.408009207398384i
0.049551873019694+0.406428573162891i
-0.167932603154875+0.0689272890668836i
-0.139580743882979-0.32261050518272i
0.170787637458067-0.527227123363024i
0.527483699969812-0.341213295317742i
0.527347403834349+0.047466936142833i
0.322956089785103+0.353795569374469i
-0.0375826657624914+0.441355916017045i
-0.430206141288349+0.217623249031075i
-0.573147925848662-0.177468810416905i
-0.455672559758866-0.50692844774813i
-0.280764458738013-0.591191949322504i
-0.121813813393813-0.427321137919059i
-0.13400500372034-0.216804059540523i
-0.366357310267487-0.200338774466118i
-0.524349723338961-0.391116285835972i
-0.551003910369999-0.706309851202496i
-0.359871334188706-0.96502792284048i
-0.0214619669427196-0.975848915240106i
0.306459380354453-0.732105206237607i
0.500278564786384-0.335151981571536i
0.417082893125313-0.00392104877307264i
0.196041557596138+0.134566962055899i
-0.017753667696662+0.0753522565393872i
-0.0965818384323928-0.0436946770579978i
-0.00847788221262679+0.00255208766990695i
0.143946995514238+0.155804463951558i
0.20132737869974+0.396904116982007i
0.0419876311168583+0.662494692649719i
-0.259620470921974+0.713968244081791i
-0.551842424243613+0.551160934666493i
-0.692337765412506+0.28461132841656i
-0.615776127241082+0.0573563452579848i
-0.344044803328031-0.07625049596203i
-0.0509005041719619+0.00428872997098882i
0.0705360369836612+0.214705512777067i
-0.0245296986997028+0.33367233427945i
-0.223216004857751+0.323448752737185i
-0.334035265234308+0.140374098327066i
-0.268394657297575-0.0558961755146735i
0.00872327898688897-0.160551882175759i
0.322852271058444-0.107142228810621i
0.487185175661773+0.0642492597438839i
0.416542609980259+0.279525581695115i
0.058114455735842+0.427376132220067i
-0.229386864825788+0.307286128530255i
-0.26689212571273+0.0122948881885261i
-0.131953251377463-0.268851633582189i
0.180424965865548-0.42133501342927i
0.446080024129302-0.407611649258116i
0.533209419119239-0.237798522620113i
0.459901619330842-0.0748329359436753i
0.299575136791181-0.0253518528036528i
0.242539264462866-0.082416364996525i
0.378321956815046-0.182530719087397i
0.570362027570145-0.157379705938974i
0.65607740486962+0.0330942209028595i
0.558444287107879+0.333758981451966i
0.247406918099373+0.579928588929475i
-0.171923262491729+0.660042544868945i
-0.546478159467932+0.546559311334618i
-0.740406069852736+0.244220204966166i
-0.755498082249466-0.0380241941489993i
-0.713050874944261-0.213013846688781i
-0.670792034062395-0.307389238216903i
-0.797180803097565-0.332493041328754i
-0.927263628015733-0.45133298728066i
-0.8851788108355-0.735385697975181i
-0.718540401533032-1.04375122300576i
-0.294152233921321-1.26135195092406i
0.181683459692982-1.25875982652444i
0.556596409611668-0.958652356517493i
0.739126789055746-0.488428608452212i
0.681075757656188-0.0170458341314999i
0.543786095381931+0.305830152887844i
0.407114701819441+0.458066394704827i
0.316002432472785+0.573518619654647i
0.230675216339041+0.740784605034461i
0.047603658004388+0.942120776437231i
-0.296425729279272+1.17526705292102i
-0.713521201079362+1.24938569133406i
-1.07908149354634+1.07603250660902i
-1.35848345047+0.668392949199011i
-1.48792641831494+0.106462309885062i
-1.32913025876213-0.349729218781193i
-0.999706514797227-0.645681410610358i
-0.65901073283654-0.785690485001171i
-0.326620565481483-0.81550061299275i
-0.0341612715791398-0.794317550283897i
0.22994055866013-0.840658471823167i
0.52424653795981-0.854243338541896i
0.859115904430083-0.701806172293306i
1.16037004292842-0.420499068450482i
1.35855441174744+0.0510212566517986i
1.39548184350633+0.559248126166849i
1.17722220069285+0.97895718263992i
0.766832654859439+1.23374875844434i
0.319052137833179+1.25125038341474i
-0.121779893694423+1.1608593832988i
-0.441282498470232+0.999394729985025i
-0.645997847383171+0.76237882091014i
-0.82676705885276+0.540619814205118i
-0.974266419672666+0.21445813603804i
-1.09127320836197-0.242706911857951i
-1.14849581609204-0.691440276964045i
-0.954990432113913-1.13589808773089i
-0.550509574812096-1.41403601992324i
-0.121808757846327-1.49382871798489i
0.314861913434064-1.44397605805396i
0.62910221991928-1.29045197059057i
0.84447259273904-1.04917168652029i
0.984335234956701-0.753776454692737i
0.98206279205963-0.501801020223637i
1.00343896956861-0.179242857749869i
0.997712571113736+0.231765644823062i
0.841827638760816+0.630108582344276i
0.504926469803181+0.92174646522381i
0.00599858984655091+1.07441544480633i
-0.535271778419426+1.11082038602444i
-0.974278605207856+0.952383974361571i
-1.19606960828471+0.631212467853174i
-1.30709813245564+0.335895572550712i
-1.29581363415589+0.074011638616564i
-1.25735209860003-0.183118353816062i
-1.2228617345224-0.369794943347125i
-1.09680204506613-0.593952513765648i
-0.933543959133278-0.803766979917273i
-0.61435357544558-0.937864995887758i
-0.227329411618342-0.987228908743856i
0.114264466583345-0.823579625613052i
0.447300679813549-0.613660770893359i
0.643123919767289-0.392424819992269i
0.67720921016146-0.0667738958391955i
0.640650971139446+0.281466170380648i
0.591095742156999+0.543804453614338i
0.551524648422543+0.713680721518517i
0.442203393021586+0.898378076273266i
0.191424053380501+0.987848301857654i
-0.0772569265492902+1.00211460556258i
-0.311480806923112+0.954607385613606i
-0.538512090330484+0.806882974222786i
-0.611561232951924+0.651716847185367i
-0.645895159097652+0.386444917306736i
-0.670941285502586+0.120582941873088i
-0.645755029620796-0.102990551290024i
-0.650415118268332-0.303779362615502i
-0.496781994459058-0.475286598070667i
-0.28621439617107-0.687762754788668i
-0.0564630731901406-0.813844220313462i
0.282169036956838-0.838277790970236i
0.484809816287862-0.751084968516019i
0.601571352682352-0.638405146686047i
0.642777130888438-0.462582191162703i
0.620321494784527-0.273642905888011i
0.670021262920071-0.131498963751534i
0.645525175222921+0.0624022050532755i
0.56700455637884+0.204110617997722i
0.399169041136625+0.346351862705647i
0.0819110266306818+0.477015015145878i
-0.262686415236507+0.524517648337256i
-0.567640093203709+0.40266046529669i
-0.819757710928329+0.20924126650325i
-0.922382787798202-0.0563167351924755i
-0.919530143602533-0.387453797242807i
-0.915884578496474-0.578785772989823i
-0.89546568053616-0.721907428373473i
-0.799599205134073-0.873168980241252i
-0.551643206770625-1.04961707817144i
-0.322099962487102-1.15639898149861i
0.00838680079986135-1.14880450164073i
0.385008732031907-1.01712541391492i
0.585371638538309-0.743970544896063i
0.699988262847319-0.350322186283321i
0.63442276098177+0.0857768265609803i
0.507708906939574+0.395084941460978i
0.401456902259318+0.659371619868821i
0.236142103140126+0.803241151531346i
-0.000694284942701689+0.924411596976855i
-0.288314640280254+1.11480440769461i
-0.657354092518029+1.12806048750949i
-1.10766130934242+1.00072442882057i
-1.40516961192874+0.683050144714966i
-1.50361077318138+0.18121339189562i
-1.41120089008901-0.310046817222294i
-1.10034022663397-0.7241215530471i
-0.694926298632595-0.950332384160876i
-0.330543851130138-1.01130388822475i
0.00699479611008025-0.987089946137832i
0.362677216011849-0.894662559647938i
0.635645996894732-0.840807132103744i
0.97139709586223-0.763265315594046i
1.31387495053422-0.478541999427542i
1.48728491028973-0.0499232208625607i
1.51328738402928+0.470040017968778i
1.24539910044741+1.02171698277411i
0.841150841892665+1.37618892744663i
0.349888871271434+1.44781269597205i
-0.15696923480769+1.25200341013844i
-0.505501034430626+0.95640236931404i
-0.743183734104864+0.676879487884222i
-0.879833900623404+0.383572646909433i
-0.99081276691501+0.0916672013494383i
-1.068097985923-0.261175587006591i
-1.06641695620936-0.6887077971435i
-0.869969588529535-1.16165646658405i
-0.483642111591252-1.55401666240006i
0.03212478535255-1.67081151479422i
0.562934366312316-1.51873884872683i
0.908380645083592-1.15300547496861i
1.08093822106819-0.733930040044073i
1.02949489455537-0.361123522297922i
0.841233317651699-0.071751671232591i
0.647177701434596+0.0948173393441138i
0.505319098606376+0.281608579314679i
0.383835860769635+0.571055350918105i
0.0988231317537877+0.845110237812364i
-0.320076927666496+0.945634759349066i
-0.84130232013929+0.838792370114376i
-1.27641356556106+0.488473443334837i
-1.49331993043695-0.0224789647642972i
-1.42911156056394-0.476543594301034i
-1.08839607982754-0.757753580577886i
-0.698437673687058-0.876381857167809i
-0.409061411749785-0.826056435469244i
-0.288622336974908-0.769578014620707i
-0.1762220986223-0.769200651691467i
-0.0241811192031531-0.738358949623263i
0.309055583862596-0.677739444422284i
0.711937234024851-0.408843861843003i
0.924622103231199+0.0629958731994063i
0.934172029985071+0.61187768709786i
0.602993376950962+1.0702762419591i
0.0789442072009783+1.26117409643033i
-0.422523842889691+1.17595404030114i
-0.735730435232654+0.88195746417993i
-0.797333865097015+0.549077675444569i
-0.668686838800675+0.345153331259435i
-0.565076764340162+0.260251583186205i
-0.636678014127489+0.129361462461213i
-0.778566117452252-0.0394720987435002i
-0.857150578169982-0.317239848424849i
-0.64001987889711-0.702140170152772i
-0.166634297826366-1.00211882383146i
0.324241559689558-1.09747076433855i
0.811728136037997-0.882308326321738i
1.06181502508829-0.511033787503573i
0.941488042825094-0.158063699394969i
0.790490880893067+0.0573858646676638i
0.628987317572716+0.0921895531282377i
0.597091623694417+0.0733992330124641i
0.684861127770037+0.106587144116915i
0.635182116747583+0.263962599983282i
0.482640510928297+0.49938808356823i
0.0836103174528657+0.65622075380412i
-0.4079705293194+0.601991852222158i
-0.670002761742557+0.245293025231397i
-0.68794650302851-0.245381674882468i
-0.504566330703874-0.631196156950071i
-0.208362798200633-0.776358126335443i
0.0183962458402276-0.648752893167744i
0.0300378882134452-0.416577331909931i
-0.132567272124647-0.261492824690857i
-0.269516648715532-0.336238293363099i
-0.27168837223778-0.554810496341695i
-0.0839334451893909-0.77149414386607i
0.209577001988891-0.720466387102109i
0.387741718065702-0.392370781443366i
0.327017915663264-0.0247640931528332i
0.0294407394963529+0.324374730261567i
-0.290290444928095+0.351074700423004i
-0.495859290787499+0.0997716261981388i
-0.534085685967723-0.190153393583675i
-0.301173750689813-0.399577686145478i
0.00486956338432926-0.279969661341475i
0.127613139066509+0.0718155829934679i
-0.00112184470287859+0.371400072375146i
-0.299133955992362+0.454514790889553i
-0.518732042450137+0.305883832158693i
-0.567250419457117+0.0126117846025501i
-0.398530816439826-0.270606385517718i
-0.0556166017215333-0.27909731391566i
0.210417565773675+0.0100960906459933i
0.255309906237499+0.360020280598103i
0.0577787871561126+0.557152495071011i
-0.270705659798256+0.465728714552379i
-0.420377261717243+0.200369609095829i
-0.257273303537918-0.113185504300493i
0.0662063895133551-0.25119271857816i
0.401464709504056-0.0647990843520295i
0.575074918611891+0.244805289626012i
0.419461278035232+0.524941958754312i
0.115521519092976+0.550234564620219i
-0.0910847811229663+0.339104382850135i
-0.145125409241302+0.102348186930228i
0.0490123258205331-0.0344848991296537i
0.323144427826217+0.0333534113480336i
0.404225634752439+0.298301321902416i
0.193734441338095+0.523163313248863i
-0.203072631866609+0.531009588137108i
-0.573787048305876+0.211980010852887i
-0.700220101399232-0.324835945583698i
-0.437591428632484-0.715120329598648i
-0.0318489408197263-0.878489415639996i
0.368151859665378-0.733025744868183i
0.545324183756503-0.4630151189628i
0.357399275156857-0.283115477081229i
0.156991761510195-0.25698900374507i
0.0532167747452043-0.445755749910522i
0.24293092124397-0.618520241884569i
0.631195727455279-0.559551943472772i
0.903408829567395-0.236748615641788i
0.907220700179472+0.282569377420476i
0.468280382416533+0.778287397022802i
-0.134634687210884+0.926521273484377i
-0.692779931149395+0.735211820890251i
-0.994337394196739+0.365089026956218i
-0.917291057131543-0.014274528492242i
-0.691353769256743-0.16959744831058i
-0.549448640694222-0.109683833182246i
-0.65493316879386+0.00823236933459434i
-0.92251108756164+0.00899574386003797i
-1.1414638209507-0.232091923924878i
-1.08014438083552-0.67214389109897i
-0.668699242937302-1.11162171828342i
-0.022851249666357-1.24815964086227i
0.570829535670198-0.884398375728772i
0.779704921619221-0.277656433139337i
0.659743095366876+0.274833678606303i
0.341844243049668+0.614685912988792i
0.0306921851315777+0.55374219314801i
-0.0454175162580465+0.376425257395601i
0.113658143331956+0.280833507998984i
0.304115038305165+0.377189564990379i
0.26371770399144+0.794083708015106i
-0.0552597688711216+1.07646454463138i
-0.588451323202924+1.06276584629072i
-0.992522882154936+0.722153826104755i
-1.02780428553022+0.123784124295702i
-0.726432341996311-0.433991203533577i
-0.17731817828894-0.707798385731059i
0.278767152888518-0.507499477890596i
0.468168016851108-0.111732544647201i
0.322052193681189+0.15467588293526i
0.0819223682931519+0.0870086426905741i
0.127863963011947-0.178901462552677i
0.324646574537826-0.424653290974832i
0.706403684405413-0.452239188447676i
1.02433888280889-0.0515944687260099i
0.962263157764417+0.529124268681605i
0.567383042631563+0.993304567542868i
-0.0899841942926984+1.02523041804804i
-0.578259062568246+0.587191026056809i
-0.718614123031366-0.0299480568981752i
-0.46047919831141-0.466974842593333i
-0.0631352459474821-0.502345611865098i
0.115692796896311-0.295573871510048i
0.0814787684603338+0.0127268446289405i
-0.283170207516844+0.0864900079516983i
-0.5764940107561-0.258316902429692i
-0.539798218818363-0.724776797978428i
-0.222564270474468-1.05934174103261i
0.375211385492388-0.994811344563379i
0.754671717181727-0.440870168677952i
0.738351358497796+0.215228587343179i
0.325378063393682+0.671196628338384i
-0.289565898082683+0.707163150352719i
-0.683376832052635+0.320803034527724i
-0.755185148006368-0.0839874339287784i
-0.468438031819236-0.240438967770846i
-0.164695271287092-0.0875900204307595i
-0.121455248430833+0.270424124133559i
-0.378386816123057+0.525343183207867i
-0.82840924259527+0.397207127684526i
-1.09285950909358+0.000409878721766619i
-0.988930219213007-0.495879479561963i
-0.521575126845407-0.783743034565436i
0.0657817689488644-0.606863258069162i
0.487533655076484-0.158443007115264i
0.470783493405879+0.343072146848788i
0.0743866941554832+0.644994321646712i
-0.284527151298089+0.603686668852708i
-0.476035478652717+0.317750035086783i
-0.277008255515189+0.061653065826241i
0.105602195286772+0.0881453323501442i
0.29130246251724+0.402241018657911i
0.238686648629287+0.779137489997773i
-0.223181207007205+0.959409559571401i
-0.741097387003625+0.803989663499843i
-0.978700174938025+0.306168849082935i
-0.792919947447882-0.260682219280546i
-0.24497271875585-0.608110441887502i
0.28273457825053-0.541532655256769i
0.58206762750571-0.158088526315646i
0.485150618562406+0.22207228265429i
0.137453923372421+0.403986828100567i
-0.176280080926986+0.259863234277874i
-0.210010410413715-0.0863676243611826i
0.135493928074255-0.352395700920405i
0.593449982779746-0.281249405497124i
0.771763936693151+0.0962692677098976i
0.543452914090063+0.62212380612785i
-0.0398191611978449+0.929124037390844i
-0.706503767819063+0.71988709344045i
-1.07787200656725+0.155584295108657i
-0.986235963113049-0.526037035071675i
-0.526354852082867-0.935396739897924i
-0.0210251011917449-0.888339562713097i
0.186686941247389-0.49812585700806i
0.00940240202483273-0.111068916381266i
-0.339768321232713-0.100249929205167i
-0.616713960992925-0.435775400171149i
-0.461865879579634-0.87182866295166i
0.0447272731644021-1.10595417912241i
0.582558509264693-0.905679628618917i
0.81970706312136-0.249995450035272i
0.565364423452802+0.502608965318595i
-0.0106999512291546+0.865998563652057i
-0.667848117880274+0.712510832105524i
-0.921979253135813+0.215595560184482i
-0.753347332253978-0.329849889684798i
-0.357130326006964-0.466146820086816i
0.00603824820194618-0.0873469798379041i
-0.0613935273821269+0.381203226140598i
-0.50914214588266+0.656676669974388i
-1.00137090838231+0.482627812905617i
-1.16556422402808-0.163095284375303i
-0.848973757295042-0.733919975143118i
-0.192675420897663-0.912355803163346i
0.442431712705725-0.614678965790564i
0.644763563067421+0.102712785873014i
0.383320613027331+0.701362278712906i
-0.0771218726275149+0.841692366279545i
-0.535809287131262+0.537020660710571i
-0.540782552360639+0.0388439022485123i
-0.0861728302595227-0.225356690972945i
0.396518216372294-0.0182711029617457i
0.57582441473783+0.574181074656877i
0.26012913412561+1.06855925812145i
-0.356615247992961+1.17313174363093i
-0.939405864332466+0.772949070086196i
-1.08130944652474-0.0206257868653841i
-0.742589439962092-0.63540865326919i
-0.0705277266299505-0.737822241234576i
0.530730634737881-0.378242207702654i
0.620276220771708+0.141796021648199i
0.236230297309863+0.459481530338083i
-0.310323387322403+0.335288387235031i
-0.559220166633446-0.16302807441818i
-0.368190527591043-0.651707873954646i
0.163527697600181-0.856105173427519i
0.69871309976434-0.629062911025399i
0.888442536577789-0.0391214627901905i
0.574654224384193+0.455871903432592i
-0.0626027247659758+0.531552385652486i
-0.5718508897776+0.200361006275991i
-0.697529951382571-0.381075397806799i
-0.263882611987535-0.750499892784878i
0.285922160004398-0.686029807807494i
0.540001381941534-0.288656406268222i
0.439478983475369+0.257911952066747i
-0.119424658924507+0.519381789456707i
-0.706863837543961+0.334791181512185i
-0.971092227867592-0.133224534052781i
-0.804262345042726-0.588227687965915i
-0.281369811796542-0.715369887157628i
0.135425783697128-0.449798934028115i
0.142638079360812+0.063471217379578i
-0.251727526807452+0.463545554311313i
-0.835658445863619+0.435951270558203i
-1.19039901740439-0.0410220497578299i
-1.0819349968653-0.671411749769814i
-0.491481057023461-1.03473948946023i
0.1687505413764-0.898330999007759i
0.466588532405515-0.328624316615637i
0.381915489565573+0.26897595122219i
-0.128833268262955+0.577583565617078i
-0.56738919004165+0.430929733100284i
-0.593283881550039-0.0232844938884119i
-0.228832797241593-0.413736218326949i
0.391832442090279-0.359383124004929i
0.745672638609708+0.26529439430582i
0.610351084366224+0.974386881552258i
-0.0349746156041067+1.43993405365269i
-0.819663957750476+1.36344058032918i
-1.23943114335527+0.723879598737406i
-1.14898014240983+0.00563828143769604i
-0.627450478963748-0.475964071508779i
-0.0881732011558921-0.393728469138926i
0.0783837575777506+0.072861069753578i
-0.239450421393085+0.429513765930008i
-0.77827766133519+0.354801763652988i
-1.07261876887608-0.265555713890999i
-0.830175267062354-1.02286486128487i
-0.0889631924941968-1.52795193664063i
0.799123072175672-1.40210962520846i
1.36027427940009-0.721334352314926i
1.25227221282371+0.0392583526181538i
0.730383117352066+0.560694721310553i
0.174142778362087+0.429035110841528i
-0.100367650675741-0.150915292399076i
0.17369126047237-0.582726929009234i
0.655964504585833-0.57130864205561i
1.01238627300375-0.0573955400216655i
0.92332473539851+0.652498629346448i
0.210313743443439+1.04558097958467i
-0.571049031311743+0.858986565260565i
-1.03905310931414+0.164254598458645i
-0.970044896079685-0.628151572457843i
-0.349368624917821-1.00293586871382i
0.220300954976021-0.785282709570031i
0.434906816283754-0.150658965547858i
0.178921168790646+0.341881137668288i
-0.430080339461022+0.376156428303228i
-0.895337245723845-0.0181159462913146i
-0.858581688653964-0.664440686880973i
-0.32354648073979-0.972198973458242i
0.302818478612715-0.720285113395124i
0.617007938220329-0.0893557584304331i
0.399314906903185+0.660858466129637i
-0.291763980716168+0.972136963428249i
-1.0209746879944+0.631712375721517i
-1.28987867699384-0.0383136128966017i
-0.995913845566441-0.639737780983881i
-0.369983875415189-0.810706589878316i
0.242236674877217-0.42861361691648i
0.382628677984357+0.208542044009376i
-0.0630141968256853+0.595755404222922i
-0.674179373906078+0.471555500213243i
-0.943311876378219-0.0494008527468306i
-0.643575418370986-0.623243469157326i
0.0516837656490812-0.849002501215336i
0.755653198024306-0.495478950734363i
1.07568894898993+0.204321454628878i
0.781620186621502+0.903122869486206i
0.0527592068295023+1.18635128081585i
-0.586193589466126+0.833706918759319i
-0.725982813995495+0.228402284136726i
-0.32203228947046-0.266091810116741i
0.281731621580583-0.261220806629273i
0.624970481008379+0.181083478759457i
0.439156957560455+0.670312343786899i
-0.159385709880121+0.93925133196746i
-0.772504592194374+0.635444223566042i
-1.02614008284886-0.0960325576477905i
-0.676072487416711-0.79214947973379i
0.101581270499795-1.0904820622697i
0.75884605250082-0.818976249675584i
0.966038225843033-0.203444589340325i
0.633566051349034+0.316424478082486i
0.00567709653424426+0.443562738088214i
-0.364541146298253+0.0690929101289703i
-0.286012012164372-0.543126241650385i
0.243491664716698-0.862607011668518i
0.826302283344849-0.670152357149698i
1.02986741532271-0.0180378749687862i
0.701457965947524+0.689251205721791i
-0.0576758484049426+0.889523177586343i
-0.71950221255475+0.564216761511525i
-0.903255720158007-0.0800968529606456i
-0.548354072902615-0.6757924340146i
0.0308598917711543-0.729818568973236i
0.444325278133361-0.266931954496252i
0.288294952818192+0.374936063307144i
-0.347823124257204+0.749560975025541i
-1.00927391260411+0.553368576766175i
-1.3307451500464-0.135518413162653i
-1.0854213893442-0.856043661060891i
-0.420400502179136-1.14202414562137i
0.26604206632534-0.841334871712492i
0.44788889105205-0.0788875737437328i
0.081788036218206+0.505640607115089i
-0.599251637529901+0.578385422677172i
-1.05551154153323+0.140371309807997i
-0.960263024643141-0.56378382865916i
-0.420842222237021-0.996847348832663i
0.334208809595681-0.903181576484311i
0.751023507735295-0.257540251920871i
0.670136652963577+0.502767625495523i
0.106656876002749+0.897043826724454i
-0.513522308628055+0.658907412756394i
-0.659630812630742-0.0189507823486545i
-0.303649137628354-0.530773618562907i
0.391291824189667-0.556105850733308i
0.901221054987601-0.0353989429037034i
0.903408465104237+0.725501856809242i
0.435710128720379+1.23303454277592i
-0.299736466436511+1.12676391175719i
-0.761429935486743+0.478928012946508i
-0.608369501846195-0.219938240505593i
-0.00789128252122592-0.565156836055618i
0.631965237342757-0.289435079089265i
0.861488762530698+0.360040824041459i
0.577732133864172+0.92154325054731i
-0.0908281213546974+0.999618489128943i
-0.677254463271742+0.450406261054309i
-0.669939950575499-0.238672338316504i
-0.215158541459263-0.683477163474023i
0.49120222340155-0.64717787765391i
0.96753462351266-0.0827908190266634i
0.751784377966002+0.622869457672127i
0.0992507067640603+0.913300718529469i
-0.639209939600183+0.593574780256611i
-0.935208201704955-0.091470128565961i
-0.629299435069876-0.752267857528035i
0.061341308209806-0.885966681138219i
0.67884781114357-0.463819135284963i
0.669814448624112+0.19402333795637i
0.115977760525654+0.668829554387826i
-0.669293884881844+0.567544906898783i
-1.13850771368977-0.0230542622160411i
-0.984303325637632-0.776020413267043i
-0.334619748444559-1.18868650441453i
0.43787428609419-0.910962331075899i
0.771463133367785-0.232473601137598i
0.447149039628175+0.41351039698022i
-0.259395066242266+0.679036553458783i
-0.882099448284658+0.342852920445348i
-0.99454646628355-0.322180964828834i
-0.508546046256335-0.814240908487171i
0.241886269034802-0.770501694090265i
0.733835101318229-0.221402100257703i
0.578039765032456+0.534747293838457i
-0.057325874052044+1.00004713284174i
-0.757912315160287+0.837958834216678i
-1.07476684785616+0.229171893240769i
-0.77970893702709-0.455216820098195i
-0.0573918625547961-0.653763117893301i
0.596061933000406-0.284070634774105i
0.758224898034137+0.403232158819012i
0.359813215277885+1.03159498869998i
-0.327600253665065+1.12164355003858i
-0.853482268005037+0.707054671154608i
-0.782890315907179+0.00835753402258972i
-0.142271723009473-0.435915564215648i
0.51668671524424-0.225202441499931i
0.838409996344139+0.384782431685749i
0.547759248858261+1.08678443518171i
-0.199060624682179+1.41650874882749i
-0.895835095164793+1.02777675012214i
-1.14409025573021+0.262240936970268i
-0.731543711025731-0.427531467996487i
-0.0476520423801681-0.661517713688121i
0.463976323093393-0.297689220041657i
0.506654860188293+0.338009443053828i
-0.00676731984892484+0.715419119735986i
-0.637015377777435+0.509251831465073i
-0.932323006693473-0.170508098773863i
-0.639866694117405-0.939784253295965i
0.137906390198744-1.25562024741755i
0.878373957089867-0.908747604322675i
1.12790094773929-0.130270318598052i
0.756854167420219+0.622924233721529i
0.00599596653879904+0.81955365180514i
-0.627070247467702+0.353931021262141i
-0.738757105695057-0.385602524633813i
-0.256909642335569-0.902552182756984i
0.429795822655999-0.817551897212694i
0.79968880571669-0.173051298446682i
0.588839454158282+0.586705808186877i
-0.19936115365888+0.921985572896467i
-0.9660259620234+0.551715716698354i
-1.25830973116868-0.259600059677995i
-0.93581762936383-1.02127877194578i
-0.115867474898911-1.27368308364097i
0.580993621458967-0.830684566108355i
0.783772156342515-0.00443367939596695i
0.387551394645209+0.617602519195375i
-0.300201168907944+0.667529968174078i
-0.788993545746227+0.1961722543209i
-0.668078288988413-0.467000599069221i
-0.0150016317862311-0.728397926302942i
0.681542624280758-0.321535838978592i
0.917875685469233+0.485999592720219i
0.486577651704951+1.26196741718728i
-0.343846063704933+1.49730009014123i
-1.14112341160876+1.11463752470187i
-1.33257878985472+0.351251015606477i
-0.922062650120047-0.313559098332128i
-0.182711019817832-0.35154272025936i
0.334927099661107+0.139879651395451i
0.194601512935982+0.780920072269074i
-0.392648857320166+1.06775837967529i
-1.14043255135009+0.782764288685166i
-1.39228855725543+0.0229002179132835i
-0.933407907154459-0.742928109799517i
-0.0752914399462111-0.969863580699955i
0.724131701101645-0.608088846136462i
0.947574932991372+0.204309314187552i
0.525034822422784+0.867642899111946i
-0.238537078892866+0.929751919115309i
-0.773909577088928+0.446295400748619i
-0.68915512893435-0.281516056167841i
-0.0493755397708966-0.721326831343825i
0.683072138187812-0.522908595600075i
0.984458441883776+0.148571267733676i
0.580830041337765+0.822259373477615i
-0.234204425920031+1.04215235620335i
-0.957777643135392+0.590944106098614i
-1.15344011525285-0.291204628423855i
-0.654094557820704-1.04160216906337i
0.237617560519117-1.17544117128539i
0.908823841721253-0.689511733986841i
0.876285043761763+0.0608318489277963i
0.294489903253833+0.578257765784632i
-0.448612029480995+0.457805137455338i
-0.808438851685407-0.173946704283316i
-0.527069259585305-0.864764818649576i
0.206916298059492-1.14428117055466i
0.951396218929659-0.684586418657794i
1.12059133468078+0.188225807417832i
0.563750008600313+0.944000498491955i
-0.319133217834577+1.1213958886238i
-0.984909474410248+0.646297456140851i
-1.10858976856944-0.0861701638128088i
-0.608808969855953-0.613939315820826i
0.0739407891432455-0.499621662917049i
0.384512559957501+0.116069148119807i
0.113708622333819+0.849448082068411i
-0.648509004343515+1.12521210174139i
-1.38754007756171+0.713013032310923i
-1.55636783297816-0.126546276655339i
-1.05601804999797-0.855423501216187i
-0.241807462656487-0.939658998357349i
0.362749910999025-0.430950264475891i
0.382666207034706+0.406587475640245i
-0.162046887538799+0.927505767188707i
-0.929541500412902+0.789415630022396i
-1.3152797537608+0.152178467939605i
-1.00907203934016-0.630079670566249i
-0.260052132932248-0.968986652810243i
0.485940800819857-0.600008327463361i
0.755060451987159+0.211724863994238i
0.402425205388874+0.879741640979942i
-0.376971050224444+0.963454985185559i
-0.946781465639613+0.419608629678894i
-0.905620654688051-0.377268691776053i
-0.310765622068009-0.872337261997366i
0.523394458685389-0.77323293740325i
0.989208126694158-0.101939908632511i
0.828110699683583+0.668432541799179i
0.142243183454457+0.970110910164754i
-0.597927093849171+0.63278605102695i
-0.821679728368555-0.172180417931435i
-0.395891791072368-0.830757972540987i
0.373079718815323-0.95298979767906i
1.01993298689148-0.456428002242546i
1.0886151602778+0.391153715552965i
0.525946877581516+0.864554808662402i
-0.310330670010672+0.730306016876845i
-0.796345958134973+0.126443225311459i
-0.604185218095419-0.651266107630195i
0.0627011438268405-1.02379419193776i
0.826635068883055-0.662710379455683i
1.10724476379964+0.0840179479105933i
0.719697925558837+0.800091624327352i
-0.0960538583648689+1.06432458926986i
-0.841062502556285+0.587402950729479i
-1.03169060095639-0.144540014434584i
-0.59132840436135-0.637995936058364i
0.0916213775491025-0.657464908504965i
0.472384549071823-0.111543157974208i
0.25904479584102+0.586271120196863i
-0.436794321993455+0.914831715064445i
-1.20125691756673+0.611267971939371i
-1.52153656101362-0.128557310525075i
-1.16594976098501-0.802063214686172i
-0.402216515681612-1.02629397211984i
0.267694452008183-0.642889762287629i
0.371318748012419+0.051092123493011i
-0.0821372128502408+0.592863318044684i
-0.822348516826865+0.587508041023645i
-1.30111287760997+0.0752153584243457i
-1.09738594689625-0.637142835843282i
-0.406076286281866-1.08671857569233i
0.39609258237333-0.801872686668585i
0.773786772678705-0.0884356134217192i
0.447912756378859+0.624760481514435i
-0.282266070284762+0.952319125795874i
-0.908850505513806+0.585393529637257i
-1.04036166451629-0.159492940574883i
-0.522507589114598-0.812562484017388i
0.342549783671833-0.913727657341605i
0.959406598911253-0.315717486667309i
0.965281887134943+0.490931094978586i
0.377346331925171+0.994734934006026i
-0.353265632151573+0.929113418185173i
-0.682234017302765+0.312385622615421i
-0.408562022916486-0.428225325379713i
0.28632581415857-0.683346149882464i
0.944591823041159-0.287552718517299i
1.08510725965652+0.481328504039907i
0.594861490341243+1.19999110087323i
-0.229112292464481+1.33581919435957i
-0.893280008847907+0.786877772606591i
-0.945024485260866-0.0637682574130511i
-0.413271472321692-0.644452106427992i
0.265292589118536-0.634177996181427i
0.634842483695334-0.0809655911143667i
0.404092859341982+0.638970839132887i
-0.299146063738398+0.85496262384029i
-0.950337384704637+0.470068832683727i
-1.15758099495807-0.353480038699576i
-0.770817207621708-1.11583495673457i
0.00748393050576234-1.27722460028208i
0.647789725047721-0.841221785274227i
0.740173678669755-0.0104060873388354i
0.223383497118654+0.534052728578897i
-0.517572593396405+0.494401413832893i
-0.936166238925623-0.0573003777274535i
-0.773360570431219-0.804380127877516i
-0.184483458795599-1.08533265681142i
0.47278931620643-0.758320043669196i
0.701369386655902-0.0183675890882951i
0.22313699694354+0.67659039593132i
-0.564115745785344+0.788496411402845i
-1.12581146588807+0.241320412634784i
-1.16592375071246-0.572652932334122i
-0.595362057633805-1.08221733738437i
0.196518989089717-1.0193450138735i
0.690203461297856-0.375205156555803i
0.603161987312605+0.43319829823542i
-0.0606537076440953+0.823232669125379i
-0.74942759114939+0.592268315146179i
-0.948797137912279-0.124780806922633i
-0.631721955698696-0.743456715623474i
0.117067490726054-0.822220095740499i
0.829956674880586-0.331853706600531i
0.926054968832882+0.46801471856183i
0.423130432355425+1.09854441630606i
-0.373085452447321+1.13871556240557i
-0.963683848597712+0.568148264695021i
-0.862472734522184-0.182490406115935i
-0.248291893252372-0.615717154349284i
0.476503645654136-0.498145954752655i
0.918530130327295+0.10949960686683i
0.6784514950275+0.784817604226672i
0.0255895728249694+0.990099675771699i
-0.55843262348531+0.681383377951357i
-0.686309472125555+0.0412276507743803i
-0.2174130047193-0.503102239498255i
0.499851496998404-0.52461735028055i
0.998272814315961+0.0495872119898426i
0.913895379600314+0.8007304029231i
0.250021152537339+1.23533355595406i
-0.623725737547529+1.1356423173488i
-1.10670349914149+0.49696819443169i
-0.96132124987972-0.23901616590379i
-0.356951564444123-0.674664994503724i
0.260887540878057-0.508692370750644i
0.404319694941365+0.0471445667995447i
-0.00430520456793986+0.506493455948868i
-0.760513939540461+0.546499658026977i
-1.32606293740877-0.0300960652004544i
-1.22910276115373-0.933807132214366i
-0.513576186353218-1.57510407307315i
0.38064856162691-1.5298457109714i
0.962712177065483-0.888429818951465i
0.919672881492591-0.0970180009683572i
0.317885690863876+0.333992600384406i
-0.32461337859641+0.197945947684699i
-0.551575655986719-0.370959408567497i
-0.169458453618666-0.916993613989302i
0.61585598692392-0.929074114836637i
1.13183641578406-0.272156097830584i
1.01709039645775+0.642662484329152i
0.339502202219801+1.24483300572347i
-0.581128158102642+1.23912127962686i
-1.1540191422361+0.581024444849125i
-1.03444740307323-0.216167698747972i
-0.388720622916986-0.601373343133485i
0.284680012737144-0.414359684793481i
0.504297431235882+0.334575794441928i
0.122343890045063+1.05353205474675i
-0.673285359726307+1.15566533429622i
-1.31126946481378+0.633939296592879i
-1.30470464816172-0.273641737244268i
-0.68159754449883-0.927066460033234i
0.216905963087133-0.84415814383994i
0.76192088430038-0.177892004052015i
0.650478755410466+0.635122491301083i
0.0350756344811891+1.09874457261906i
-0.691429355477225+0.886039545460748i
-0.94385978096098+0.11953032176674i
-0.582442265324182-0.577313031448235i
0.136901977326677-0.677469454807418i
0.771143161682704-0.16011788217059i
0.806722909348468+0.642008605601377i
0.210794787901079+1.18677614434126i
-0.588009479660528+1.09422747104654i
-1.0586453705355+0.39230561691866i
-0.929121574699562-0.452849240397245i
-0.273999224178756-0.850552342159009i
0.44443931194018-0.618195895459771i
0.714069848642154+0.0323114920966499i
0.349634134994588+0.635797568189951i
-0.366329886704239+0.658039185364011i
-0.895053552695567+0.079248721086759i
-0.921017690015166-0.742520457635884i
-0.320075743242056-1.32840158959642i
0.513104726435704-1.21946337821166i
1.06864370993272-0.586785707359232i
1.00800510142437+0.162458192970749i
0.391568672673131+0.579925900961563i
-0.298477482241173+0.395891518986923i
-0.59618229161541-0.206149510701266i
-0.252708421259584-0.797395783715223i
0.441672443927293-0.877570630910673i
1.00905885163891-0.373772975725787i
1.05194665390997+0.476896116297249i
0.449833585563825+1.06346435345676i
-0.4260019214918+1.04629898490517i
-1.03712779404802+0.518275998576369i
-1.02483833338871-0.254063257205215i
-0.474597838295021-0.682200862718098i
0.188128876398662-0.506114808856254i
0.508369675135571+0.11280126431173i
0.200829262131127+0.712233453146936i
-0.473381940852879+0.870403049672256i
-1.07353017982908+0.475229813967865i
-1.18012975482453-0.212592260536221i
-0.625400247920419-0.779959219461147i
0.191498153037905-0.763472754122223i
0.725794832980231-0.134982217543597i
0.675085463493205+0.651838009636301i
0.0903390518194932+1.19129251761453i
-0.683412694312564+1.13065131505563i
-1.11578141453946+0.590638900114723i
-0.923848794381091-0.0763705412024441i
-0.327325314325796-0.382017894017533i
0.241715994193423-0.0645686423813483i
0.331045623747093+0.567182510828071i
-0.20119807904675+1.03813970325444i
-0.976561234468421+0.959821031589692i
-1.48394819718776+0.318153467521401i
-1.33231759469948-0.586439436089879i
-0.628796828265597-1.22670365251536i
0.253530211409894-1.1983107929534i
0.797327310423742-0.595917822823742i
0.701139192954381+0.0506850474992199i
0.229232113954384+0.359304167706775i
-0.263519852985688+0.14636405331471i
-0.26977083713741-0.495752403924851i
0.281608289804096-0.935503064510606i
1.04592451997804-0.809301951648304i
1.5937530955886-0.144393689257568i
1.42825113811512+0.798944487780824i
0.658248379450631+1.4320663458845i
-0.251993446287217+1.41233778056675i
-0.82348243723345+0.794101037798262i
-0.763894785207914-0.00767940875500236i
-0.281229104280439-0.412902727168729i
0.232947556807861-0.195856523874769i
0.302284014464169+0.440527328694787i
-0.208205953335071+0.904988573369396i
-0.923963466501714+0.773270730118408i
-1.44421513347793+0.0972754855511873i
-1.37545778512849-0.807560225770225i
-0.648927636068156-1.4001364698521i
0.243047966061561-1.32341411204442i
0.759002279164379-0.653129007763905i
0.691500298739151+0.176238325519146i
0.15787248735546+0.5996105395757i
-0.463947730290998+0.420464771918038i
-0.68401569030043-0.115979362803664i
-0.37632250475998-0.541421060863914i
0.195350836375305-0.517748072364337i
0.643710193003937+0.0446056542508567i
0.490909698936638+0.829070572876268i
-0.170126792146024+1.29379492913466i
-0.948619933618985+1.20620889026011i
-1.50426787427788+0.532318738693828i
-1.43290987949823-0.28175891030234i
-0.867197029124077-0.734136591782795i
-0.265389260627328-0.627356491579253i
0.0282156301042833-0.0966130613318133i
-0.122496349656728+0.298986585309632i
-0.608813084816288+0.336555706005615i
-0.986733833660451-0.094710232145905i
-0.835884837565803-0.77895060056179i
-0.201284444730687-1.13580824441874i
0.5908527275557-1.00179698804631i
1.14437350153236-0.356813690004674i
1.1221038084427+0.431898612557811i
0.564956973209758+0.854100051111937i
-0.0575053683451852+0.821273847121181i
-0.378571025999834+0.417195772919325i
-0.208830902573978-0.0649544357494124i
0.327916707227231-0.152045453171624i
0.735350014984829+0.210078930723554i
0.701264549268236+0.77614026612547i
0.144450654323233+1.19549701619818i
-0.609159765702778+1.07937402660395i
-1.10008440327214+0.483121500445604i
-1.09388689561684-0.282259861962737i
-0.504917798859439-0.751430776513513i
0.167272423211239-0.766299123341305i
0.543885940541056-0.350385455901849i
0.475753357596112+0.217543210838288i
-0.0433915488798106+0.41334703555353i
-0.531346691856842+0.127788906348132i
-0.609111677086255-0.414652325927344i
-0.160428463443708-0.844033531909142i
0.548254009223319-0.846869177058686i
1.02581390032973-0.315207161066844i
0.982480662511283+0.437410426909097i
0.4276276246529+1.00139398675193i
-0.354935795197551+1.06734117292478i
-0.861419429401735+0.591753217133767i
-0.87529053806136-0.00602885585008082i
-0.507942721167824-0.308151985635551i
-0.0307703470874304-0.15672251308744i
0.0172486127405507+0.330377301549335i
-0.394408247877118+0.763658761948551i
-1.05127282470524+0.788954061399636i
-1.61282425159995+0.236499298855631i
-1.58079343586123-0.585288580664463i
-1.04767489854085-1.1469338770997i
-0.324680285472312-1.26115770767327i
0.255250860087293-0.873796762422499i
0.327843222037144-0.240441958702451i
-0.0730684543252323+0.134234374859457i
-0.465035892026408+0.00546061917100705i
-0.525355293273109-0.463451521757564i
-0.129683875026366-0.882930886066566i
0.579397688830493-0.866625414285354i
1.11333839696319-0.28462378923984i
1.11958698648814+0.55170492548212i
0.592317425212288+1.16998946785536i
-0.142056705013827+1.26911947019516i
-0.62137952251394+0.844418937738186i
-0.620703523122168+0.241556991269254i
-0.214994453216647-0.131685564017518i
0.326256052771667+0.0299472418508554i
0.481021717960928+0.602531980346567i
0.103080541225231+1.0842249570514i
-0.546079318864398+1.17303122593344i
-1.09294366849046+0.674651908250249i
-1.1675298231034-0.125606361211872i
-0.685043125933231-0.709899990462675i
0.0533461145218922-0.800584281009798i
0.566353693282036-0.333696770043691i
0.581618150670845+0.303325686348938i
0.1335039037111+0.676113284573009i
-0.429335333117916+0.554621389559123i
-0.729620119942322+0.015464855068893i
-0.505648099346533-0.540283118372118i
0.0732552677512841-0.694628816954298i
0.555559892114571-0.322002538164058i
0.643737368959554+0.317605490585578i
0.14157443208915+0.777741613293041i
-0.600278107993201+0.717586621482073i
-1.06826409520133+0.120676774739232i
-1.0728318814794-0.605511881697482i
-0.551448581273756-1.03000474181238i
0.119530518959458-0.958431924609167i
0.481623005808114-0.44867288060532i
0.337727706394206+0.0699762348736381i
-0.199305810068663+0.249829044389463i
-0.664172988385348-0.0365512631664603i
-0.73024293270114-0.59738942949497i
-0.306876414324827-1.00757535678653i
0.414534933327632-0.924864560157886i
0.914893889173947-0.329520317946625i
0.826687892657753+0.369196265840964i
0.252629467977742+0.816247437324817i
-0.422304533603904+0.810207571019496i
-0.800538524603441+0.305283707705809i
-0.668491429926581-0.224680446767037i
-0.164766793143542-0.376823623196155i
0.306450360765856-0.113057388294634i
0.360261921879225+0.473465980758149i
-0.0705023468938318+0.912943180763245i
-0.739430802144508+0.844027687775884i
-1.19438626686239+0.319414554026576i
-1.0868037869388-0.358725686548269i
-0.49591495542516-0.816483839919856i
0.271436007039801-0.704369059822071i
0.716211869884301-0.113205132405603i
0.558481124367835+0.494481997775309i
-0.00245178793654789+0.815612357954649i
-0.532012448015081+0.632361423487106i
-0.629338558490565+0.0940232363867808i
-0.297513751510685-0.37689553501128i
0.277235637766678-0.368571433159812i
0.731135695578706+0.134630422687474i
0.651503514022501+0.756146388256481i
0.067657266259038+1.16285982750376i
-0.626889176290959+1.04386781191453i
-1.03073685014712+0.461852023536181i
-0.902603482282012-0.261107877210791i
-0.368098647147052-0.656910887460225i
0.216166928964897-0.488516846120275i
0.458610204929854+0.0134628448686549i
0.120852615019403+0.448906974957416i
-0.460218772326951+0.458008590043793i
-0.829279608847206+0.0765062813414114i
-0.742206433698397-0.572727581586801i
-0.193965210325684-1.02125584257851i
0.494121945930706-0.947532780152351i
0.828119474459863-0.455380833221252i
0.692415021276432+0.271169319770881i
0.201072433572622+0.642029874587487i
-0.402601420979417+0.469453141456826i
-0.614158464505932-0.0504111392648348i
-0.340643851451424-0.561714141371286i
0.176031189635769-0.612496928224265i
0.53378638621592-0.215972575048557i
0.461276182203749+0.400203883077597i
-0.0267433682365892+0.836497578196778i
-0.658617960465641+0.705042097108631i
-1.03924897367748+0.142706764516816i
-0.957627327497407-0.472228705194824i
-0.412999724841516-0.799455977474292i
0.156988796566733-0.578180664186559i
0.362528527261891-0.0101313607411394i
0.113741310658086+0.487747808507406i
-0.447638369741262+0.60457617576622i
-0.84790457696744+0.192283376090288i
-0.826179636952627-0.427004653711678i
-0.364018769238521-0.772323772495201i
0.283685564320997-0.659437121721778i
0.663121395496018-0.0601309195032898i
0.559265879737702+0.631032252997428i
0.0396687314352485+0.938700258046216i
-0.540010468033441+0.768598738406084i
-0.793787570243546+0.232763441999532i
-0.582885308704354-0.242093795380956i
-0.0720862907046139-0.375069119585654i
0.410090070688598+0.0224755341418058i
0.465660381475068+0.630640744005569i
-0.0236377551847857+1.00759855500058i
-0.655231809361438+0.986340477294624i
-1.05073126432782+0.419706885978884i
-0.98360374374443-0.181635936795108i
-0.506808507779486-0.531766453434036i
0.0405914529367858-0.476538260826137i
0.335927280253097-0.0322110198293869i
0.111176146356357+0.385594762106034i
-0.366315454756009+0.478681842047185i
-0.748984923986924+0.0849215723298663i
-0.822487955303978-0.465611873305292i
-0.347443376818924-0.882950490658172i
0.270719630261974-0.915266622255041i
0.66140630442315-0.469081235486901i
0.678255732648892+0.035269916646249i
0.286266904640059+0.310835813262589i
-0.176469687825217+0.205697094251657i
-0.372861162679132-0.210317800002783i
-0.0949442196978789-0.598295795296174i
0.423096526176236-0.711460829021057i
0.840037436849509-0.341414176393456i
0.899808679160565+0.287583273183033i
0.511684070412937+0.71738966433353i
-0.0540853009642233+0.801398179762526i
-0.509785965356754+0.46106067895221i
-0.509156781634269-0.021864734818088i
-0.104513149009584-0.228634910877856i
0.262752370991678-0.112842311989483i
0.396076390040664+0.333268827119519i
0.130548028107532+0.814850636295734i
-0.498404153859056+0.95524042358474i
-1.03605904562342+0.689692147805713i
-1.19072224066066+0.0913783901563122i
-0.937274801850618-0.384166768038046i
-0.437630247799276-0.512973189030452i
-0.103831182195145-0.296060802383107i
-0.125862793266685+0.163296081894824i
-0.46430562913354+0.399361968547017i
-0.901660731387876+0.263665635204594i
-1.05509432242696-0.167660076070994i
-0.784202474748437-0.668635935809059i
-0.240376517530926-0.898870710272937i
0.252841312900225-0.704587050959995i
0.474978592824556-0.184839084819959i
0.328944607143523+0.286207604768105i
-0.0820199251980688+0.481112389808405i
-0.375462127882806+0.273601318201987i
-0.333212128484816-0.147497479107201i
0.00600182889475006-0.382229762766837i
0.464006484401525-0.264828167323228i
0.691541493090812+0.180983926788472i
0.541790169372546+0.690003728316048i
0.111200328914956+0.995974324433972i
-0.400002825900636+0.891905564859304i
-0.623143035521833+0.502373074074952i
-0.482139772108653+0.0642580853132688i
-0.141366348949553-0.116711827209879i
0.150915263211689+0.124278264620128i
0.105013074473786+0.510437431839473i
-0.215325216019585+0.757285487708343i
-0.651409529041167+0.582332674971844i
-0.934836627219647+0.114174285858437i
-0.812424748376576-0.382135818394806i
-0.412167875418561-0.665136084011006i
0.0311583171859209-0.593353830142739i
0.253097486014588-0.310490796183481i
0.163190919023692+0.048632005381392i
-0.152182079127236+0.129064698638969i
-0.468825377563225-0.116020751651151i
-0.414679307313137-0.527465081402425i
-0.0250232426209418-0.827581929679603i
0.446310599355006-0.68143739500024i
0.806195422055609-0.261497692191779i
0.767954789788711+0.312389115027806i
0.343453189849898+0.688267382155064i
-0.161784426124213+0.648182786645786i
-0.485584342456984+0.364732720348629i
-0.486292685080964-0.0164239151785093i
-0.205430432962213-0.134252092367301i
0.0622758136127786+0.107225800720403i
0.0584195696153311+0.501014582803283i
-0.317567200794626+0.770655393792469i
-0.867163969774563+0.717485098925302i
-1.26366883981256+0.258062898492806i
-1.28675699139853-0.320783482630092i
-0.882591310224888-0.7023210263742i
-0.389192186377463-0.746032056327517i
-0.014958556383475-0.441529500374294i
0.0343066959556544-0.121917623288141i
-0.271006619768971+0.0711575980371714i
-0.544833331321292-0.064850708510365i
-0.538893287455364-0.442457772938516i
-0.180338527286613-0.662683013667303i
0.391909523027791-0.608786557389674i
0.802209252296441-0.213157527161812i
0.772816024481587+0.368907506155104i
0.402922578797275+0.798632132516679i
-0.108943470926555+0.897568304621803i
-0.484065544315883+0.650229816338352i
-0.475032170634439+0.250630598401779i
-0.206704515688412+0.0820617184767918i
0.088860455648151+0.182592581259022i
0.130101476170661+0.480709734059057i
-0.194145572831059+0.750055015049182i
-0.669446441318217+0.6682903855707i
-0.975292086907924+0.288480469287415i
-0.906415877175151-0.259347599115687i
-0.494522962229114-0.66148869427571i
0.059415562042424-0.694664559912497i
0.418548042253315-0.384681536802091i
0.383919823807747+0.0451987309210586i
0.0707031752302468+0.26767555381962i
-0.233436958765169+0.184024263354692i
-0.28405836928808-0.155380654152138i
-0.0237770227808526-0.464654181778493i
0.419327051557065-0.425284786912393i
0.71360327557229-0.0395861490697752i
0.605412663701382+0.46518563314818i
0.195288502821032+0.811247415438753i
-0.355131486092474+0.818602324277978i
-0.705038192704658+0.410280298775028i
-0.681503867346963-0.060021235790827i
-0.426085940097909-0.299933014467083i
-0.0544989084227305-0.279132190058113i
0.0846170834257701+0.0689462739660678i
-0.14136774243603+0.403795021362032i
-0.550772713869208+0.438846963893107i
-0.890186543978504+0.120927173878107i
-0.880446352856317-0.367052784408701i
-0.541203927786121-0.689003487608736i
-0.086070478404492-0.710385501475857i
0.232373330475799-0.381691374314352i
0.203934290074933+0.0857160412524982i
-0.119158357886867+0.342760947920484i
-0.45991182233837+0.311056619702371i
-0.63349164306803-0.0240197475424993i
-0.492740079458468-0.416819215296439i
-0.117894424757393-0.455416951218604i
0.184928803360025-0.192627339718514i
0.235301370385383+0.168318726301999i
-0.0169363327228681+0.495475489690489i
-0.381065643264484+0.497392285962797i
-0.649959858835072+0.171248180677632i
-0.604604951329794-0.231900597093283i
-0.235885087499923-0.443852771008435i
0.183963816567474-0.283202279848323i
0.414232139087389+0.0800623598439049i
0.293438045984443+0.473748380730171i
-0.0198122465945451+0.613659417582443i
-0.344477528516426+0.403566116333232i
-0.448512418724505+0.0456899173079968i
-0.151064071664009-0.193267111915225i
0.203605475371843-0.123213533397167i
0.431055810849806+0.257009230304073i
0.371980445551061+0.748931587939949i
-0.077195045229113+0.970480427149248i
-0.552707584685971+0.827568046449417i
-0.839759305818915+0.420025148356776i
-0.811120522028643+0.00320418239658521i
-0.499878452516413-0.187976382510373i
-0.206535779098106-0.11116663745276i
-0.160474241037062+0.112162699857294i
-0.385202047579218+0.222745995864354i
-0.780883694729412+0.0906375704173148i
-1.00670801258012-0.345676105796343i
-0.84086136229055-0.874848676860463i
-0.331030862464661-1.1995389105104i
0.288501594582355-1.171868280277i
0.659493566124834-0.804181465614079i
0.726432498987318-0.369270051101757i
0.520201070323059-0.0868768576647128i
0.288809758710928-0.088711157780654i
0.245523175177109-0.247039023053097i
0.511276949907236-0.338494150005423i
0.916300650139193-0.15203032987054i
1.03824773675873+0.370282527521823i
0.836462345374107+0.93587258251573i
0.280343707294981+1.31180687460942i
-0.401081164830743+1.33972531949212i
-0.854226485184229+1.00837163308232i
-1.00672621160255+0.567631814971212i
-0.860849545400886+0.276419367775945i
-0.707476895909284+0.197517131109673i
-0.807737430866478+0.268930263822726i
-1.03391790490533+0.299268972273601i
-1.31509644716688+0.0373050515091478i
-1.42520740638898-0.444869213544248i
-1.1359161128812-0.941462318181252i
-0.58168074509715-1.27548867484096i
0.0572776896353156-1.2545238137691i
0.487716048718922-0.873878217057477i
0.596672133631867-0.35889146007745i
0.453911670133986-0.0524050344247379i
0.305510516497207-0.00775319396969214i
0.344948460179358-0.0596630463427223i
0.519407392967018-0.0543735864854385i
0.758347258209189+0.143198874078633i
0.830097917992723+0.585230486449888i
0.559663543572379+1.08656067861152i
0.0618599038675845+1.36759367093343i
-0.482540871652124+1.29172912822347i
-0.858888520114307+0.86283766914366i
-0.8953947059331+0.367844706011327i
-0.714944417962752+0.0730902502784541i
-0.470047564814034+0.0101910301132467i
-0.370413907205565+0.125979291704783i
-0.469317077935076+0.19906578186714i
-0.620706341285636+0.0638500047434456i
-0.669849160672019-0.209365583341601i
-0.483394280258665-0.573479775377318i
-0.107566446558647-0.796441135943626i
0.344935923494486-0.643269692008325i
0.592115355913894-0.261464602949801i
0.535531329910189+0.177746509306031i
0.293784866165942+0.437842110264021i
-0.0366415498135157+0.405192043240788i
-0.209038736507003+0.226449463213357i
-0.203306767724731+0.0198481046132907i
-0.0746031618274209-0.0456528538528781i
0.0447448597286285+0.0932715242212761i
-0.0766670755553674+0.322101423417405i
-0.306271964175384+0.40270915649099i
-0.575912344674201+0.213176966263222i
-0.736239441524291-0.0948334207513244i
-0.618919509224504-0.416229234299468i
-0.326771671234623-0.605806343018795i
0.0231299688531753-0.534443760557533i
0.234891966257831-0.301559127803359i
0.245463497127846-0.0220097300776865i
0.0714233708930839+0.141169283639996i
-0.0890675609894955+0.098552291184465i
-0.121083238057073-0.0033860623445269i
-0.0203425725054454-0.0179690467404237i
0.144665353917301+0.0871740692368233i
0.167635050688731+0.335806404608376i
0.0552708732842297+0.60972834747016i
-0.30772399068115+0.70091371429395i
-0.662547654019794+0.578606123952531i
-0.792622179060279+0.286635071780498i
-0.797911334808096-0.0106078338945232i
-0.56144929209798-0.14561535065239i
-0.293496458058781-0.110459160011554i
-0.231923424130973+0.0266347325195258i
-0.321503998268859+0.113128186039904i
-0.466413605928204+0.0579858335186693i
-0.518325484433409-0.151179785043659i
-0.385288478701757-0.364809708535625i
-0.0801056774642508-0.432979304710309i
0.271708868856739-0.328205899759608i
0.457985798974019-0.0323742554205691i
0.399302893812533+0.267506390106771i
0.157917980354815+0.452027417994659i
-0.113990706972274+0.451420900202963i
-0.213475360728431+0.282174739180532i
-0.146829870173997+0.131432753355585i
-0.0118124502901163+0.07532793547477i
0.124656433785428+0.217334012943875i
0.0961706657966843+0.431446271384067i
-0.10360340958687+0.504768740828414i
-0.398355411440062+0.434704335550574i
-0.574099997382129+0.214167190332782i
-0.488054973520527-0.0705034533737551i
-0.284867416053213-0.26222231480209i
-0.0510168045395793-0.273171588708143i
0.0700554175191754-0.122512586126551i
0.0131158571600554+0.0307254529846366i
-0.171243319387308+0.0669549195127114i
-0.310738809046809-0.0277849036396855i
-0.189905204133919-0.226800046740431i
0.0591420409070226-0.37006241846403i
0.275716942573695-0.302412630564657i
0.412268599639508-0.0690440725127769i
0.347825661115509+0.225333055709397i
0.124241251792825+0.433515293698366i
-0.120515418182284+0.432468444006484i
-0.240142388422537+0.330301012086351i
-0.212449704304816+0.198612300629842i
-0.178697257560917+0.189859841933579i
-0.138320495311728+0.351476159916673i
-0.226086309828349+0.484577156779792i
-0.499947821802451+0.590871883050343i
-0.750824897124875+0.521455550190866i
-0.921775642652753+0.183917006923771i
-0.929695481618714-0.169145166277509i
-0.741013818444757-0.380532574400356i
-0.492570599256006-0.426828004193646i
-0.305756197748888-0.340442851831092i
-0.264858131606902-0.274714057284448i
-0.288336708656445-0.240203246767782i
-0.248634624581231-0.279237867375197i
-0.0741466286959389-0.445425810698969i
0.162199646973283-0.484104181742372i
0.411086473475706-0.281432143792314i
0.630531645547396+0.0584009279195586i
0.580264932786887+0.433620019192311i
0.365223835488678+0.729167517362348i
0.088535286192385+0.801383164770733i
-0.177141113519004+0.75022768106063i
-0.257431956254162+0.606823725093227i
-0.275752677534038+0.489223966657167i
-0.279244811091023+0.551807327721596i
-0.348972189977198+0.620795229859359i
-0.512752382045872+0.668593641102551i
-0.731379089177729+0.523669633580538i
-0.92387787887501+0.199708247711851i
-0.879419194807951-0.1502734285053i
-0.670281017184824-0.417417147718866i
-0.367995784200862-0.491905148717615i
-0.0724087816364605-0.411540745641119i
0.0132344765996164-0.250201429862663i
-0.0244381114814084-0.177599492108923i
-0.0623974331868063-0.150732818583025i
-0.0576777250049662-0.176347212228371i
0.071371582811814-0.223948653717806i
0.227424470540786-0.148838609225583i
0.328251900408649+0.0445373433335689i
0.287467548187929+0.245197683694379i
0.0545511366383691+0.383744928236636i
-0.180582595659052+0.386018409335999i
-0.349450371078484+0.192926714685211i
-0.373629824795359+0.0121614102672956i
-0.239802476466357-0.0794919689714493i
-0.102188063637028-0.0682327036000145i
-0.0564063304039835+0.0230160841393916i
-0.117627746035373+0.0918782635471672i
-0.256903198622745+0.111977132093281i
-0.37304352312835+0.0314917494573666i
-0.329433820522049-0.0980058823200028i
-0.14067734331631-0.187728056317831i
0.0896713402876188-0.111589723371984i
0.156880658302059+0.130583364456011i
-0.00071315110009162+0.37568006905566i
-0.241932248526573+0.488864937000397i
-0.511672114478448+0.425020428471468i
-0.655175067683903+0.252308158156856i
-0.61939849779867+0.061163182982334i
-0.502494283461405-0.0650723072825305i
-0.363741570728686-0.0814640140443468i
-0.358359239958712+0.00863613399477381i
-0.442465737192572+0.0345227743375138i
-0.520602022247982-0.0500895219103605i
-0.492584100048651-0.200321111005864i
-0.335568578961566-0.395853905391583i
-0.109711669397796-0.461808731161059i
0.148480821525222-0.363187153023818i
0.266844466498525-0.126201112539734i
0.258133747480964+0.139652487262234i
0.133460911401943+0.327886860631705i
0.0070441857699368+0.364881193494141i
-0.0322660304010071+0.283779407734291i
0.00213598598533601+0.26946171983608i
0.046258739120225+0.31672280727964i
0.00229848787617296+0.427571815382922i
-0.121995792764692+0.543882562710703i
-0.324948272999291+0.57569629728676i
-0.513684719545819+0.46826417615081i
-0.594891664535374+0.253626327477497i
-0.516903569682793+0.0318749329144392i
-0.395981742353544-0.112756986158598i
-0.262543729438561-0.0817587868807652i
-0.170617056729869-0.0210522805981085i
-0.210418762962581+0.0208186568666047i
-0.257760627189846+0.0454453022889545i
-0.238876518515599-0.0869319783683351i
-0.16926378928204-0.209698272032147i
-0.0467554189947647-0.177602872720005i
0.0580038820185308-0.10213307937355i
0.0542064682022276+0.0552404486814222i
-0.0462364448951411+0.200786937602174i
-0.184013324308544+0.187935505798009i
-0.283690296595578+0.0714462239565871i
-0.339839055237244-0.0779059263607221i
-0.265243485469395-0.143546880544848i
-0.145622473002149-0.126145446065429i
-0.082241831472332-0.037239890529307i
-0.0474762251098185+0.0609340796146951i
-0.140527308724584+0.132910802653814i
-0.263539091484706+0.12738945286087i
-0.287078281541134-0.0181132108463912i
-0.245590198992169-0.0866045457032871i
-0.139336817684218-0.0280830250124541i
-0.0522991883626408+0.0706965830865128i
-0.112166648406584+0.216029194903958i
-0.212526151409004+0.301487384806301i
-0.298010562464607+0.253495259736024i
-0.461296022469241+0.164469086353594i
-0.528088285495991+0.0469335214593061i
-0.450961816073248-0.0433199262149036i
-0.387919371418-0.0490309859284715i
-0.296730181962283-0.00293481802348407i
-0.287130757356973+0.0362687739152322i
-0.328975578737994-0.0191482256719309i
-0.34429763738031-0.070801366953092i
-0.290247744783634-0.123165449948943i
-0.151249370805862-0.154460154346835i
-0.075460426509881-0.0774274320049202i
0.00488189702239459+0.0289652351895994i
0.025806855945484+0.157029742069664i
-0.0714250455318586+0.216230496390045i
-0.166813989840938+0.208268742839237i
-0.237607173112214+0.164844585671528i
-0.241432538745705+0.118297998246443i
-0.149002029598368+0.139354933355449i
-0.151534053677432+0.137578342816023i
-0.216838858061132+0.138944904359252i
-0.254360244054786+0.0911578078865099i
-0.33692751726164+0.0247926702928114i
-0.316461999083339-0.0208175847996402i
-0.220889641079844-0.106658252656068i
-0.111532942780096-0.123223824139809i
-0.00607057808479581-0.109025454313665i
0.020199400807163-0.0429723390496319i
-0.00119919186447713+0.0419480578559167i
-0.0445063152086796+0.0292757642906418i
-0.0696147956765772+0.0579881405787838i
-0.0470993237736585+0.0341391050311815i
0.00324535242449848-0.0274028946474557i
-0.0170670287375953+0.0735232728112231i
-0.0612968895110507+0.119059662724281i
-0.117219908660443+0.0963435784441479i
-0.246224338964165+0.13787727564148i
-0.316322252172109+0.0747175391409516i
-0.295584937809093+0.0110303358887027i
-0.216794996931947-0.023330230547798i
-0.149061801490235-0.116360696740326i
-0.16535308815896-0.0934627176359664i
-0.14182587603926-0.054404437272709i
-0.121160652044454+0.0103488356643351i
-0.170620238884314+0.0518075231981102i
-0.133748265593489-0.000977885797603345i
-0.123330688037865+0.0290492761724592i
-0.179429654804501+0.0583909806833876i
-0.196378518033169+0.0534030899907656i
-0.183440137322786+0.0996763040955653i
-0.225925202829436+0.117126363278812i
-0.282034287112139+0.0610062641542745i
-0.238901953352096+0.0577518207099453i
-0.253493821980393+0.0201495653390239i
-0.271132108956153-0.0254099045572987i
-0.250594784974263-0.0148716733485512i
-0.233612763413411-0.059985698593105i
-0.182558998214761-0.0431789999156381i
-0.0963840370496216-0.0185890573376218i
-0.0246747592857313-0.00619728372897683i
0.0208701650872977+0.0888395436420097i
0.0311456796285296+0.115156978945276i
-0.0401818862541322+0.170456273605437i
-0.0764051170719978+0.266977272910534i
-0.119819124417829+0.290469494991593i
-0.194797448452278+0.33443885195592i
-0.226004781958023+0.312758029989273i
-0.25302211819561+0.237639779906412i
-0.315951588846015+0.188211489563613i
-0.368857600902521+0.13549740818573i
-0.382373898057819+0.104411785036986i
-0.356379783545536+0.0304903766894537i
-0.294066442002742-0.066101320442627i
-0.257592080719126-0.127649049902513i
-0.197827171575267-0.209897794773617i
-0.080471315770069-0.229722042193898i
-0.0152256042558337-0.180332501074411i
0.00621067994911657-0.146498543970106i
0.0816297688534153-0.0979816588081i
0.156683068511444-0.0264517644861511i
0.153298726123638+0.0479208035583207i
0.131910522917972+0.129141084624993i
0.0886320661110289+0.217547782666886i
-0.0239346235622491+0.287551053943233i
-0.135009874862873+0.302180213848111i
-0.218373817373296+0.28409618818048i
-0.300968402814845+0.219720892457963i
-0.351634752437855+0.109207409429226i
-0.352351890854246+0.0383859622551208i
-0.324577141588109-0.0307225387275881i
-0.313860751130573-0.0600951963336276i
-0.33797244186597-0.0979340404558793i
-0.280717902779935-0.159867775084252i
-0.23902064601317-0.18584593796652i
-0.205817221200937-0.250133654723372i
-0.0491471043662294-0.250869444871516i
0.0237155459251242-0.13883168455717i
0.031156522832408+0.00278207617225859i
0.0464077218538517+0.104449618017638i
-0.00542487896531245+0.187335245246687i
-0.0907585484468858+0.195430866287037i
-0.148835506580351+0.131301048833874i
-0.166956045159886+0.125009371726501i
-0.163547410574115+0.140131233477569i
-0.204734553660635+0.159123036602819i
-0.225850473089064+0.205042330935452i
-0.247731538849796+0.202296455816252i
-0.33635183323276+0.110462737740127i
-0.330787786108679+0.000219390059056174i
-0.275580511106282-0.122437085245988i
-0.1776119560919-0.146577140681916i
-0.0461695639491958-0.0848818688499773i
0.0231962491219153-0.0131937165100524i
0.0259627022215322+0.0965152784756402i
0.00476599202728981+0.110749892626842i
-0.0013270383306478+0.118767941750314i
-0.0146956628196567+0.133730232786647i
-0.00415486800836296+0.175994345100093i
0.0176391280908694+0.278708293160972i
-0.0194938699916065+0.295740019217806i
-0.125896666362997+0.321139476615753i
-0.251070460081483+0.325590407321715i
-0.363603808868617+0.20460415389701i
-0.376734137112784+0.129045123948249i
-0.310688705572728+0.0856842732475006i
-0.24272603497827-0.0010191169872435i
-0.169474026625812-0.00233409269978728i
-0.134452909700572-0.0131351095379668i
-0.166384983234627-0.0564953674656852i
-0.176125893603698-0.0966616097497698i
-0.12546682942984-0.13011352170385i
-0.0517722449138471-0.143402889395912i
0.0428105307665596-0.11823131557523i
0.106831577685028-0.0315337167990262i
0.160395917036175+0.0633271664914162i
0.113124758072235+0.131902093552626i
-0.00886559375949861+0.19651073348419i
-0.0847131661963776+0.243817700036193i
-0.124248129809898+0.1903132071059i
-0.0982815338733168+0.211102736108785i
-0.106079713096025+0.190621851427342i
-0.107178435318423+0.192968053165164i
-0.150866947518062+0.282121012133267i
-0.295060915359955+0.274297783244976i
-0.350105544435693+0.266992501873458i
-0.386550184334672+0.115223625402328i
-0.402524865782751+0.0314484341012621i
-0.307004258683817+0.031277362636255i
-0.223050324518988-0.0245744646908278i
-0.240383249094342+0.0598179621607129i
-0.270567363363703+0.115865681174733i
-0.295308131768344+0.0984114240518099i
-0.344224282832905+0.0348224576604183i
-0.291885350357866-0.060410863393498i
-0.185994312250041-0.0672863914147775i
-0.0896052576982849-0.0607670597424258i
-0.0220801963152541-0.0234773093212912i
-0.0404648734551203+0.0663162992636215i
-0.0841527249187277+0.169671723955148i
-0.135547913489884+0.178404561292166i
-0.184794000934323+0.0837141054328191i
-0.134763054035784+0.0531118090069316i
-0.0353399960992544+0.0126485000133185i
-0.0141221138084901+0.0587978562436198i
-0.0533920910380142+0.208237354881656i
-0.11203686107596+0.285168832136238i
-0.187275352522545+0.268175360277771i
-0.245359866130073+0.192737487524553i
-0.218062433043691+0.111341958502647i
-0.152674440944133+0.0712849919193339i
-0.0996818379677526+0.10722742253872i
-0.123958251622745+0.175851328709181i
-0.171590166143948+0.246027855832612i
-0.227223893761575+0.195488190358169i
-0.274263317583873+0.109553697777116i
-0.251218850252178+0.0137074815593169i
-0.211315332419629-0.0631729624230985i
-0.0793889472751167-0.00654259050176529i
-0.0195697854655106+0.106503784205002i
-0.104834413734118+0.23219659407692i
-0.217702867785594+0.218978722366834i
-0.300224221668416+0.146580143179356i
-0.329922714519649+0.0312717884653241i
-0.320207419794335-0.128666910427075i
-0.229405842652187-0.146370650837255i
-0.104451390848749-0.0808391296400203i
-0.0682427471350517-0.0147897824654623i
-0.122815576032196+0.0771457325845078i
-0.172951254599992+0.0686426764886683i
-0.254450321758944-0.0719966441234453i
-0.210790087537208-0.157295460138517i
-0.0517725609784096-0.19670530211304i
0.10071314379277-0.130172707672994i
0.226285261204456+0.0666453328986146i
0.13868351605772+0.231969687941675i
0.00838508575384356+0.332200482195152i
-0.11889440124858+0.322812709200725i
-0.212415842546315+0.229212888716196i
-0.152357935865709+0.186215845909499i
-0.0824547784505892+0.24212005753701i
-0.0427539541397888+0.357045181681298i
-0.1549076849802+0.45565774837987i
-0.379142452049782+0.489019901268252i
-0.564243894697027+0.382915378849741i
-0.664206892998331+0.190109369385119i
-0.618615123516788+0.0347776089198069i
-0.517249515521354-0.0807302475330095i
-0.37244832439477-0.103879830768165i
-0.261328723774782-0.0530061588131719i
-0.28890435285077-0.0267949513809688i
-0.343034389568289-0.0634635235688468i
-0.349906143243874-0.163191862272595i
-0.277127730765084-0.272228054064895i
-0.0782769894225051-0.280030807275788i
0.181701080490491-0.218312677910056i
0.275423803547949-0.0638383181905678i
0.179320156449454+0.20397913950801i
0.0461770152511189+0.293110950098047i
-0.0794094218120329+0.286897230024193i
-0.135767545777547+0.267715537470675i
-0.0693881450394805+0.138409563165528i
0.0547851145016238+0.140949440238i
0.0789581877640022+0.296693321012327i
-0.0297091492208012+0.460902506695702i
-0.208332772044372+0.546324308741617i
-0.431446720104361+0.474891729006451i
-0.563118884515132+0.273965143665381i
-0.493466976086683+0.0611514857059086i
-0.318658889657684-0.090691338456804i
-0.176967893488607-0.0802019263355623i
-0.120476363184001+0.0944784807299416i
-0.20034111843755+0.208854919733806i
-0.368629157274794+0.191697558339422i
-0.476773526707037+0.0569060868759377i
-0.419567256784045-0.132555037727226i
-0.256651992517816-0.275742938445429i
-0.0858567308255127-0.209059826010753i
0.0209936600101324-0.00743609133299506i
-0.0380866268584511+0.119791289699939i
-0.196492208377656+0.2439320868667i
-0.377209394387055+0.172119089234436i
-0.431463257077763-0.052767535476434i
-0.291573287962308-0.213411434097528i
-0.115428949410819-0.271152775639683i
0.0338063352345052-0.104164545741688i
0.0553692264615005+0.116933159307978i
-0.111880638038355+0.235153118798124i
-0.288913094063458+0.212857394874865i
-0.379584059620157+0.0824618469760009i
-0.289864651616718-0.099613234901473i
-0.0910311283882695-0.170066519475327i
0.0345715900371223-0.0224764098461409i
0.105231976741954+0.192263230247344i
-0.0357667488025065+0.400857387865262i
-0.272963525904696+0.447439098101706i
-0.407084952366451+0.267063543451868i
-0.437381288312059+0.051192142590784i
-0.315707196046497-0.048450023002886i
-0.15825609562578+0.00323468190333857i
-0.101908382467807+0.177204223011408i
-0.191676681708789+0.314538775066686i
-0.374337774757034+0.339335632382044i
-0.546746579851826+0.19328668130608i
-0.569154501192632-0.0928179426853869i
-0.405226496746611-0.287593657609558i
-0.178824757327228-0.326933898043162i
0.0347737429300086-0.158961194158198i
0.0878760473817941+0.081853266868118i
-0.0507147681751189+0.195047283175102i
-0.254519703369764+0.163357998745593i
-0.359473764608576-0.00834090937401174i
-0.259305509066354-0.193646753942602i
-0.0621447573175873-0.221489693766577i
0.152561605860963-0.0460256009601585i
0.234977465484803+0.176773372373639i
0.0899190820137166+0.360107686690311i
-0.19243960045447+0.421618335630438i
-0.439881737551325+0.294948242289521i
-0.43144765703365+0.0940139009771783i
-0.298327320171395-0.0793821220013382i
-0.1500171235158-0.0811454114184848i
-0.000735596763033494+0.0404223357166522i
-0.0847675189487317+0.18740456033064i
-0.274509498974208+0.268202870345403i
-0.483696477042226+0.156555864221975i
-0.53678156877225-0.0350991385144403i
-0.371257465186551-0.213311119600291i
-0.170708652903338-0.28379288333553i
0.0803873611530656-0.191688974659688i
0.128823428877011+0.0275618268915186i
0.000101957679518208+0.230256059924183i
-0.205082298508251+0.250149481860199i
-0.366616476149189+0.135366526540175i
-0.333547023271557-0.0307104222841717i
-0.175659618916606-0.132225552065027i
0.0270225279641387-0.0694438305033394i
0.108998532122952+0.100171934943633i
-0.00795455732797349+0.286559298612527i
-0.30711997836158+0.353612646509112i
-0.4858819122721+0.244568802119763i
-0.484934148491381+0.0177965549443396i
-0.359887594568423-0.161004935320926i
-0.117958136310991-0.184878587822292i
0.00257745076773842-0.053706901779152i
-0.0484807275709271+0.183502468970632i
-0.257645386653667+0.307804921899897i
-0.454270553631899+0.25670446817432i
-0.524834173514423+0.036268862219655i
-0.406171965548082-0.238416088168573i
-0.142196096177806-0.272252905423994i
0.0392171795957925-0.15169948872647i
0.0687483855715639+0.0542096500437941i
-0.0406699753808873+0.311618721229471i
-0.301121347461686+0.32391642039896i
-0.461802853676679+0.157216183358609i
-0.391609351613984-0.118833703268449i
-0.218242530927797-0.3178598973386i
0.0393258729297426-0.201883318336107i
0.146736494770787+0.0273701414544358i
0.0906143833561977+0.284752224407294i
-0.127967540264097+0.418362057016i
-0.356613107554259+0.306073079867177i
-0.382458660886641+0.0855054853501696i
-0.291270454854573-0.115413487352913i
-0.0694253713092743-0.142712944777677i
0.072882996404427+0.0489370210462334i
0.00159660246104886+0.300848335700658i
-0.21400512424794+0.418696581680033i
-0.469858556904121+0.327061408943226i
-0.612934029392459+0.0792612532423876i
-0.562918803227281-0.204940355225789i
-0.324727389931448-0.377034262609747i
-0.081216042956708-0.269989682833944i
0.00693864623820914-0.043186514719446i
-0.0817887791023326+0.0907706872897656i
-0.273449754368446+0.0849966658674167i
-0.379582424517029-0.109954233763029i
-0.306117943408315-0.341747546294013i
-0.122552458956292-0.447624133621428i
0.156154362505329-0.351924188322463i
0.335907367765681-0.0610839785769784i
0.254587506783446+0.237331283968095i
0.0328726202833448+0.360845730217695i
-0.211225575694029+0.306376867003506i
-0.293655994410394+0.0788683658170649i
-0.203271043787639-0.0945948216190311i
-0.0289732794999076-0.0505486748287409i
0.127522498864684+0.109518487143858i
0.0877419567273505+0.378722413223054i
-0.166565158054291+0.54001383879387i
-0.455251040439397+0.432075381578426i
-0.607387201134823+0.166210822890121i
-0.53700712505367-0.0962912310132442i
-0.295556189643021-0.230331478471045i
-0.0371097124809129-0.145584621962366i
0.0331372769244375+0.0529119420767412i
-0.0965214817585659+0.222240970501548i
-0.300513966849893+0.290223495927071i
-0.495021134534225+0.11207466736853i
-0.521532225969512-0.133171449719546i
-0.331825453874313-0.308611077475397i
-0.0345999092359197-0.317085094448988i
0.143003435689553-0.102839614599026i
0.0991986142868806+0.143642864183123i
-0.119943602689327+0.303019196932505i
-0.347860547323623+0.21765936198162i
-0.430956351469506-0.0143257969463572i
-0.291733673240468-0.199929595447227i
-0.00432966780920444-0.245032780538476i
0.195405182058619-0.0743302712044176i
0.254771881678734+0.160097117373725i
0.0834836541916404+0.384102404007898i
-0.221784440315097+0.420312611339503i
-0.349020333704608+0.190685288702769i
-0.331173082763745-0.0299546057640279i
-0.185356797818743-0.134669588470995i
0.0606496113204787-0.0638225704330041i
0.149923681236393+0.153708452816895i
0.00789749151401668+0.363763919528156i
-0.259358694151395+0.411254309957751i
-0.52535798379271+0.274807995398999i
-0.566394957122844-0.00908075525490276i
-0.364577699267523-0.271889028194595i
-0.13433821749613-0.291593554671577i
0.0860357579984782-0.152148007007562i
0.114852323991195+0.123286961687863i
-0.108884854994242+0.315497948136306i
-0.359588540194797+0.23721258370477i
-0.437641877907703+0.016174204737918i
-0.295872182311568-0.20945055533379i
-0.0358347884263974-0.285044294926799i
0.227981434811742-0.12830062163234i
0.228996697636502+0.209418370734408i
0.0294007290327415+0.479028783516228i
-0.273064077222498+0.493849166926263i
-0.546301580267701+0.307374729897274i
-0.505061021539688-0.000936858454934623i
-0.303418447507677-0.235804175427899i
-0.0297692941173252-0.1657609959711i
0.106933548457854+0.0856636198660542i
-0.0524454462810928+0.345156405263588i
-0.306491134172606+0.443445319903511i
-0.57168411826355+0.274986598290688i
-0.639164523618351-0.0633193873469154i
-0.434086028848594-0.38785841644188i
-0.104068891608707-0.41760667367256i
0.187450996030301-0.191926938281205i
0.205058405663829+0.101508695292145i
-0.0302849403023441+0.34714815404062i
-0.317202236839955+0.303299434173054i
-0.482376382143941+0.0424215204269727i
-0.377431319126527-0.210742090305705i
-0.121332806187801-0.352510588006886i
0.153791368458586-0.182363778507963i
0.279101648598728+0.156909959327588i
0.106998053866037+0.352514207976753i
-0.205132242711118+0.403948944709624i
-0.44106897178578+0.191258081905453i
-0.435509114401611-0.129470335660008i
-0.229965403666473-0.27717127134864i
0.135854894089454-0.237086209006753i
0.325290926893439+0.0655007847386513i
0.204440157348443+0.422580931416662i
-0.0408244178014953+0.561653975694935i
-0.371392910908347+0.413923992866978i
-0.502936804680798+0.161949701743505i
-0.369996363982854-0.068031014648084i
-0.121449349033582-0.122971905980464i
0.0602388672312229+0.0758118821428271i
0.0149523041004987+0.328331816528161i
-0.211756360160139+0.486994705974722i
-0.560280606892388+0.354265123362761i
-0.761162343283885+0.0249270740186754i
-0.63538064790099-0.299322247286242i
-0.293389625414717-0.486709591714426i
0.0862962770472824-0.38649975452521i
0.212847681889666-0.0946107132975927i
0.130262772885412+0.128773016493853i
-0.111717930887747+0.198025225911512i
-0.322353950141012+0.081485629861922i
-0.286520506702674-0.157329576729788i
-0.0180670907097242-0.314655857199874i
0.354088116103387-0.226979001467182i
0.498578661154053+0.110514434780458i
0.390545121896087+0.506610712676978i
0.0509653510529823+0.734496281388056i
-0.365938646870406+0.631121600542185i
-0.573988455566495+0.399553421820848i
-0.520009463417615+0.110723452850985i
-0.306511863100346-0.0639614947734373i
-0.107459905604835+0.0633786738970192i
-0.102299149075671+0.270730972622531i
-0.302438314462922+0.433101343520958i
-0.608110254443799+0.376171803568147i
-0.789820150370639+0.0912170262536882i
-0.698992822379205-0.284470522720146i
-0.409134773145349-0.510060572401914i
-0.0404313428905208-0.436001195215176i
0.147966060713573-0.191937857993252i
0.0933567479529579+0.102726975490814i
-0.12848152505578+0.249375212881859i
-0.358432185955017+0.154312760527934i
-0.386062566171458-0.120810778390699i
-0.166609109678199-0.364213995613519i
0.160721872381307-0.34234415730023i
0.347837962866479-0.0758128218641511i
0.318733365743598+0.272355428862415i
0.0740602555169739+0.513635791190377i
-0.272167963846765+0.488241794949657i
-0.440402132902904+0.232067119807931i
-0.336894561162192-0.0598304034330864i
-0.0314999194551394-0.194495438336964i
0.235147496162118-0.0456633763744104i
0.259087427188453+0.30514624362988i
0.0657361454561344+0.624374789033699i
-0.295920441600134+0.721659729786238i
-0.601287281840488+0.509888435750076i
-0.632827831509182+0.16591282992711i
-0.414262513579014-0.0670245297272553i
-0.129704700475606-0.0679745938125212i
-0.020801454398602+0.225477648191609i
-0.17860489919086+0.512340066371831i
-0.498790340633181+0.585469854819509i
-0.833843260089197+0.373875616101792i
-0.925800924209988-0.0704212961831657i
-0.67784373563243-0.428562483206825i
-0.328884881221159-0.562105724776997i
0.00322345077100515-0.389191916466651i
0.0964461027843727-0.0484995863216295i
-0.13742497443422+0.152800011926505i
-0.372908190692177+0.0784016506943183i
-0.490382867245381-0.19923881303212i
-0.344263073543016-0.506198288207699i
0.0503742999676183-0.611969477806254i
0.403497552075746-0.389108562982295i
0.56323651045528+0.0209045577754273i
0.40562020215494+0.390043779880843i
0.0590090148554173+0.509737541390736i
-0.245119682406703+0.34319287239545i
-0.302280968814361+0.0747308229623555i
-0.0729441189377414-0.0902253315495021i
0.206157781721176-0.00107014486223999i
0.318041804498558+0.294436385529877i
0.170259800918622+0.594359573294637i
-0.184167898820707+0.735761324892931i
-0.550578076011763+0.603967501118105i
-0.696098817968485+0.269962180172932i
-0.553049052250444-0.0685900755541575i
-0.241113007685369-0.130433817210916i
-0.0162860018768626+0.0714595280017708i
-0.0391077114238787+0.311658799627346i
-0.30053032624618+0.484734552827424i
-0.673319412197546+0.394337577331575i
-0.85286029788777+0.0698246766421639i
-0.733388898371249-0.310977566904128i
-0.4041730771611-0.491101279180019i
-0.0409756926719518-0.391278915548916i
0.135505080562789-0.113567800607785i
0.027319337500643+0.181174516411899i
-0.252691348893097+0.228803436650555i
-0.481561181493351+0.0820288424643785i
-0.493908349655637-0.220735609443673i
-0.15566245522067-0.437274926252069i
0.229840024102009-0.361665833869925i
0.41718017561432-0.0533432916582636i
0.366433682407374+0.369138444875675i
0.00917157797116191+0.572361961986131i
-0.322148140004302+0.535750854643581i
-0.466446528701402+0.302752019505559i
-0.40848924335075-0.0249054400246982i
-0.156120320125029-0.146750893572957i
0.0778648462030842+0.0351800596848149i
0.131615833713303+0.342777835006447i
-0.143797141003193+0.54854554926391i
-0.544265223791808+0.515800497528027i
-0.742258089732028+0.21568664442967i
-0.66338199670517-0.158428176057052i
-0.373417791084211-0.395119324356624i
0.00165894070844661-0.358160523154023i
0.210279296670856-0.0553032086320333i
0.106163539360672+0.295165323001151i
-0.175625326230059+0.442406565607665i
-0.46061734712853+0.336745989053308i
-0.528511681585468-0.000522922900685809i
-0.344935518904735-0.293635346070742i
-0.0573354178764902-0.273669629362476i
0.162045538656312-0.03678704791168i
0.126345551025736+0.321566850316842i
-0.231234058304929+0.555072731893274i
-0.582449322813239+0.421419371712261i
-0.700126981665006+0.0360405878712739i
-0.594097368482665-0.350924845489741i
-0.229006994760775-0.525034501622515i
0.13886764820924-0.366936787942635i
0.303819771997559+0.000652331305534018i
0.154481024799665+0.3057303473228i
-0.165923910018811+0.364705353883899i
-0.384698290764+0.178779818217329i
-0.366043515817166-0.152675964815089i
-0.046237109886721-0.28908360780541i
0.296095073705617-0.119784789402477i
0.430584025751036+0.271202089481211i
0.222786843124047+0.719555248130065i
-0.238898518191041+0.859174905185167i
-0.627625124972967+0.698385191934619i
-0.846752743480788+0.296346097498422i
-0.757629672449548-0.0714633009717821i
-0.417543489093085-0.183047967734855i
-0.232654825202035-0.0568544647171894i
-0.22842426707405+0.235625697457562i
-0.48182371302205+0.330077845009606i
-0.856512180658463+0.147801665846063i
-0.947483298184506-0.235690982187902i
-0.782424477626672-0.68244990088924i
-0.302663951053688-0.864112430392619i
0.211040046115229-0.696489396173556i
0.418776213587664-0.293763777141643i
0.329187568201832+0.122262055336972i
0.0162418433256123+0.242339318561294i
-0.234360462877678+0.0785101358384198i
-0.21294975956232-0.205856374132064i
0.0214580242726794-0.361973246416987i
0.347540615291207-0.199186535417552i
0.551028112793478+0.147437029120441i
0.357091339220697+0.543661531219947i
-0.065282524807483+0.694892321818416i
-0.466166461411128+0.549088834046997i
-0.614933724669533+0.236468335747268i
-0.469631566968452-0.110796693831608i
-0.153969273430665-0.184117982529116i
0.203575280301449+0.000825775251281712i
0.205134712055123+0.335066739904115i
-0.080388171348576+0.564212392889176i
-0.436839569193599+0.48806728576062i
-0.623173967666333+0.223105815806558i
-0.499864693966804-0.0922370161818381i
-0.229745401002515-0.239508743192338i
0.0924592346535403-0.0976912631264995i
0.186837235040104+0.259575691709412i
-0.0527334756036378+0.554085052704099i
-0.432153921163868+0.598162322761218i
-0.731782238624818+0.395220574660833i
-0.839829940052144-0.0460495926317106i
-0.595822135326847-0.407857829470594i
-0.1592507227655-0.429828198068144i
0.0619662229358361-0.228443030207671i
0.0112624461641385+0.0755602106625001i
-0.261134157359137+0.263654418892237i
-0.588675376687885+0.141171727170234i
-0.656831005889638-0.22236418364405i
-0.382190161435854-0.571970510424812i
0.0343113292854602-0.661512971940295i
0.393598173363896-0.435846004395755i
0.462014970458519-0.0211986613428308i
0.242618796576107+0.329032294858351i
-0.082962188076109+0.436378498239745i
-0.364626120824694+0.253946319574582i
-0.327840963682943-0.0696872095887038i
-0.0816845740378669-0.268249018949421i
0.209787474573934-0.155066806205761i
0.367439406438475+0.204068991874397i
0.176256913577283+0.583025632326204i
-0.207624543540432+0.714104927835084i
-0.605925031957091+0.497851721011973i
-0.702025468948665+0.113437725347048i
-0.460380312254493-0.218307545773011i
-0.123221600793592-0.257109793198746i
0.126056599374393-0.0397598129277133i
0.0748926233193653+0.291149952185624i
-0.210264396176664+0.545535991128397i
-0.535604402017743+0.452354548952992i
-0.703117551887467+0.113828529321441i
-0.550581631130546-0.247641605375252i
-0.243800747855588-0.43371053146534i
0.0610295010620735-0.266581602716227i
0.183060490203669+0.118927862384002i
0.020716613011421+0.406600952632295i
-0.306604450629529+0.430928275358548i
-0.598336396286314+0.194636641168445i
-0.546753871483952-0.157678949237833i
-0.268227178285137-0.357093033253162i
0.0632382546000885-0.307206679744105i
0.247042453893961-0.00929839172385325i
0.131158778003519+0.379494269879226i
-0.161043583992924+0.565195697670149i
-0.501828790135291+0.363905583788167i
-0.630491558957694-0.0611688901811847i
-0.411347797576334-0.319262181076275i
-0.0441867393232526-0.36291630878063i
0.216647449096261-0.128018564763376i
0.232851808287352+0.255719212079521i
-0.0330156128537754+0.437362865278801i
-0.409374970467382+0.397697738570827i
-0.673284862732577+0.084011072037413i
-0.572053950568027-0.30093517739806i
-0.21839802727382-0.475977268017057i
0.147959654512145-0.334959018427063i
0.368208226736386+0.0597553994930204i
0.179588456688594+0.357196167300468i
-0.187712735434975+0.465988465975335i
-0.475391326058499+0.290447478868673i
-0.521731991556887-0.0273399585563495i
-0.29058212422187-0.25635044768993i
0.000172858250881342-0.285426616295862i
0.232034701900234+0.0226055660988124i
0.135811379463825+0.332170658224627i
-0.22347528052527+0.469200075331082i
-0.557260499336654+0.33786923982471i
-0.675105042551713-0.0234396737732667i
-0.48577672332014-0.319653840158711i
-0.141130279376759-0.435219679975244i
0.240060987456368-0.243167265974149i
0.336801356609547+0.0757510304849757i
0.141771526367894+0.35532592099687i
-0.191479204363069+0.451457948767707i
-0.468078275955418+0.216447565043703i
-0.368913938526124-0.0896476567244989i
-0.0548147789021692-0.238358856058498i
0.297192179830816-0.0944203836823701i
0.415102841116843+0.290459437624973i
0.16917719735099+0.665634199548754i
-0.268209690086148+0.805438378608244i
-0.680458741900607+0.600272536864819i
-0.763765645761666+0.219460540828939i
-0.589156417918812-0.0838165672085769i
-0.263244772709851-0.187000469659812i
-0.0168779953890487-0.000420095084473845i
-0.0857746416968891+0.310535014085574i
-0.376800175174193+0.425194125531593i
-0.708021495050308+0.25742273067743i
-0.794851019269396-0.12781256346802i
-0.597593819351185-0.478660645050481i
-0.135585192283222-0.5962951698497i
0.247525679867713-0.430032809215969i
0.308637924417064-0.0174952581375091i
0.15380188719259+0.32246266583783i
-0.208258651326296+0.379020620296607i
-0.468065757185868+0.180541031774367i
-0.439880058759234-0.19015964415988i
-0.124078327480359-0.421125662830943i
0.256395632356304-0.317675968190001i
0.40233183660562+0.00970333717384594i
0.276686920451611+0.404006944502031i
-0.106472636653956+0.575712899269115i
-0.447880911244746+0.361213065352441i
-0.502560798112329-0.0489191049071812i
-0.296448078687718-0.378770262216043i
0.0932919276658298-0.391078102921533i
0.397513971250728-0.0506520427153034i
0.368601938597261+0.365715258377983i
0.077460106516485+0.654511551473939i
-0.299493072459146+0.627883413872273i
-0.522672326115784+0.314255342684598i
-0.42870857849472+0.0324930822388019i
-0.161574485997489-0.112505854755687i
0.0580008699515247+0.0685726775413086i
0.0742458788719735+0.441518901784899i
-0.152133087731309+0.703165309260628i
-0.575342761229025+0.706776486534066i
-0.903927211360719+0.353019388029819i
-0.933049444249165-0.0751214250804689i
-0.694985951435321-0.411976493358313i
-0.29451482533899-0.434782171171617i
-0.00927440141056431-0.138680349221837i
-0.0592360411283971+0.1272191219912i
-0.333546906524767+0.228342270224396i
-0.57170031813448+0.072231728407672i
-0.610666453215834-0.288582277032683i
-0.342541613344096-0.610680443548186i
0.0800533257063267-0.564344175094741i
0.412419150397422-0.235536080885224i
0.439331593645342+0.195320687944332i
0.152924554211926+0.567625532309905i
-0.237444303041421+0.539206849107586i
-0.542794928103836+0.245761174887804i
-0.498366478594917-0.0856499671822511i
-0.179013418981977-0.254654374703038i
0.128097349499929-0.143010554025863i
0.272804501926813+0.204423415493317i
0.0249837158786556+0.491362601361207i
-0.347155503161232+0.481301992887497i
-0.600063952993766+0.268194605280659i
-0.667440275857108-0.147671696496037i
-0.339454205268273-0.465117617788689i
0.0787749133566098-0.473603646209972i
0.362571771971381-0.143029287981275i
0.353879561743904+0.296672808916466i
0.0555654860932584+0.521880997714638i
-0.29635534914016+0.444774178881966i
-0.499797570455605+0.150887751847136i
-0.383179263202064-0.0926553917408699i
-0.0488597236869306-0.208735412825943i
0.283733129996157-0.0185584560239488i
0.285132724413125+0.391695462537483i
-0.0528726363766522+0.670302416487683i
-0.473142833652671+0.63589068463726i
-0.764729749370402+0.309703307668887i
-0.710278838484968-0.0946655548942699i
-0.37796558007891-0.378784178472782i
-0.0458563860038645-0.329023741470596i
0.139738520583467+0.00805954718104675i
0.036611684294197+0.305985103353352i
-0.335283296931144+0.412436890016902i
-0.599019140738612+0.242855919602979i
-0.612594897299296-0.148979416690827i
-0.330003098399862-0.427875550293272i
0.065511462286906-0.387830171874306i
0.260720424148622-0.0949609036070133i
0.240187031477857+0.318593769513272i
-0.125578919780379+0.58164675589403i
-0.530277206795113+0.476959293823601i
-0.702217071031466+0.146361397495601i
-0.615327403242378-0.237399958824241i
-0.231430448648654-0.381695198911529i
0.118086349587068-0.178129145110372i
0.211750180999607+0.168531690838907i
-0.036750104913052+0.441183238472844i
-0.44953629190008+0.427992364545079i
-0.694174635786344+0.146306625159699i
-0.58044821561825-0.255258715061639i
-0.231179476000443-0.485096382404908i
0.158788063580536-0.365731604260753i
0.381486385231398+0.0189179923266736i
0.234527193997418+0.418910447614174i
-0.0898675779820862+0.564705538078256i
-0.4125116465198+0.420424159512671i
-0.518025081919058+0.0903912425092005i
-0.287585381383701-0.22503735366405i
0.059430731625483-0.229488853400692i
0.285378688684129+0.0696310758827783i
0.237445946256297+0.466784489335488i
-0.0670231433820492+0.717552529911222i
-0.471405335373295+0.576596780202951i
-0.688798081454886+0.238497983027032i
-0.590454150289953-0.127129715078698i
-0.2562447356091-0.310237377638426i
0.0554922367525804-0.163492927622386i
0.10761502865715+0.136896637713197i
-0.0046633704280462+0.419806474470064i
-0.344917149105651+0.439076851613716i
-0.602941638285691+0.182752756373676i
-0.536685571180043-0.151249464432641i
-0.282721767130334-0.363417530381077i
0.0613285083580154-0.297197350790488i
0.227375791084005+0.0158807443409065i
0.174218523644883+0.378546967278925i
-0.164603882384789+0.533822761515006i
-0.508624670854499+0.384295449608545i
-0.608152093448376+0.0897857755457045i
-0.511065071195138-0.168324938952644i
-0.192399150630531-0.232752183523424i
0.0471245322483776-0.0339909246835735i
0.0384549470443175+0.247086737773953i
-0.221731660786826+0.432459777937777i
-0.576947316551279+0.353463532928414i
-0.766980156955036+0.0042573094833039i
-0.696375020775655-0.361187035280561i
-0.339872444887351-0.580440142897082i
0.0417049877327344-0.494950738570649i
0.252234641801482-0.17722845323161i
0.166323514422347+0.107211487939792i
-0.149012120596421+0.224446275500351i
-0.390777783438651+0.0645597450050334i
-0.386888989633311-0.236866951698707i
-0.0477616409360341-0.404736921353642i
0.338917268547126-0.324313893612381i
0.532483277129858+0.0409768914602538i
0.46263237071032+0.499722860352573i
0.101735097170794+0.700855591114613i
-0.306326148134597+0.654814128114804i
-0.526936453322374+0.402735633953241i
-0.434947935670567+0.0626822551089285i
-0.14805132105302-0.0417623303625593i
0.0432519589574952+0.0967915051069826i
0.0661923736956249+0.403441338029101i
-0.18350304191541+0.656797734084816i
-0.57261011135332+0.590042326476334i
-0.762383592764881+0.259305781500357i
-0.726367118954403-0.141300720071095i
-0.394461109644618-0.390981449325447i
-0.0332940519717683-0.364083224604708i
0.152137931812287-0.0615946631379424i
0.127862592643056+0.295521180654536i
-0.204064242673256+0.414751312074223i
-0.440006016792564+0.263747798040948i
-0.481210384015283-0.0424083395269957i
-0.293214678112391-0.238606203612018i
0.0541147482788655-0.234156629081818i
0.189261714504287-0.0147561016348419i
0.132527195770884+0.370180461087339i
-0.171572580458733+0.505158054292717i
-0.546481428673637+0.388182823290278i
-0.682205556470662+0.0953742171066854i
-0.59971417481781-0.331873606526464i
-0.267792978826159-0.498333468257666i
0.0951797420737811-0.361967274447889i
0.175601478866397-0.0330193684693206i
-0.00362415341144559+0.209221036870152i
-0.274599953995402+0.195664199134414i
-0.41759151969334-0.000299486563812132i
-0.30937299558384-0.34130365646186i
-0.0352191698352513-0.482527911576482i
0.312819280011001-0.306229485191199i
0.519154595257101+0.0624698558998542i
0.370542160957808+0.473791317448916i
0.0117951757291236+0.652618484592416i
-0.335645964954483+0.542578674960126i
-0.50909421056472+0.26107012133513i
-0.447242124614365-0.0138071061081955i
-0.17288709746775-0.0580007058093621i
0.0190772101383816+0.140334807708018i
-0.0768506375747965+0.435804421948611i
-0.303586406772264+0.580985186142579i
-0.661182749562734+0.469071547951433i
-0.868273910845233+0.112953506916698i
-0.72686374164198-0.298837750818438i
-0.391754946542326-0.47548820130158i
-0.0240261291454964-0.392970296167359i
0.152654340878369-0.0775283850156316i
0.112868824160064+0.244195141328474i
-0.164341601648926+0.330264457743618i
-0.38446096318469+0.174578070649629i
-0.37858759684792-0.0705849089045101i
-0.165240054079819-0.230551673360391i
0.159285185096529-0.148339461956269i
0.310473518047708+0.194775747239206i
0.246342620114565+0.52612928460042i
-0.126941120109979+0.677047085006512i
-0.515401193292038+0.552129379702207i
-0.697737617182234+0.237412586934399i
-0.657816162875388-0.0389996373203124i
-0.351582858494616-0.194895884627425i
-0.0714148149642889-0.107028356058114i
-0.0362757772252642+0.143096048399008i
-0.217617938032764+0.288844316774844i
-0.494740543230108+0.205293444573023i
-0.658687110032382-0.101577947699336i
-0.531838016850202-0.447237656144924i
-0.16724236967399-0.614974361100924i
0.233109250949248-0.50084049223218i
0.43908096224019-0.172298508709583i
0.392648507997059+0.186958365092951i
0.0752994594579576+0.380774837736668i
-0.231725911043326+0.288830068141017i
-0.252328560345105+0.0300843913093524i
-0.0632701043068149-0.194297143349873i
0.212301970702142-0.131834796876384i
0.342880431663615+0.161099395955759i
0.256198211019402+0.485136708068619i
-0.0743842913511912+0.685516948250848i
-0.503031424312984+0.594739142613862i
-0.700704351566351+0.271703066777869i
-0.616721438055297-0.150586390347696i
-0.320133399352854-0.336284607316125i
0.00220541338004265-0.205054379450339i
0.087875897694138+0.0856548805095147i
-0.0960837379393061+0.359757735918221i
-0.409722332227696+0.366025714761635i
-0.615927672945577+0.0885737360510919i
-0.507926078874274-0.226311357229067i
-0.189345896049944-0.408515341741953i
0.151451685951338-0.324000044522092i
0.34306369280322+0.0500810754641605i
0.196446379309427+0.437196614298365i
-0.150310908602568+0.661502624583955i
-0.480307813975468+0.520372062053272i
-0.621833609632662+0.154056220543185i
-0.477356565145187-0.0790225696365188i
-0.185946052944059-0.123629132176485i
-0.00873043541877432+0.0341966436771012i
-0.0433716054998708+0.347880777166233i
-0.313958128436916+0.509618753107459i
-0.662964944427404+0.351511735715076i
-0.794882640639861-0.00625416381580548i
-0.668126173391189-0.38387500215963i
-0.266737577049805-0.533782493561743i
0.119956598137512-0.405419791298777i
0.256980250235823-0.0890743796057939i
0.165607748273571+0.227405574242242i
-0.117956946755147+0.303714068314783i
-0.312792922163248+0.0975719208354072i
-0.238751948685999-0.145156691572586i
0.0193116320076214-0.268570905196887i
0.313450941197004-0.160298201987627i
0.442605624439017+0.217186154073686i
0.313895012836013+0.581050390829111i
-0.0500553281792366+0.714378111640348i
-0.473772866027173+0.578415604875899i
-0.636870593214452+0.274605584040239i
-0.503117975147636-0.0521255816584831i
-0.183610189307898-0.166861935295089i
0.0365856902458323+0.0226012750896871i
-0.0185659290859249+0.301675472056825i
-0.229739634485854+0.413511178685248i
-0.515562768585491+0.311998609484707i
-0.653212893886143+0.000307160429343948i
-0.546430023665901-0.342655485090432i
-0.202934823558342-0.466891772810092i
0.182391986992592-0.348463841806339i
0.316421709204548+0.00344318229901365i
0.178999820593857+0.313051191818322i
-0.159528449629766+0.452573798134145i
-0.408206597229322+0.28484413991595i
-0.456525905137307-0.0108115400986807i
-0.303244709858861-0.144848148801154i
-0.0157931995018258-0.139781787758663i
0.145591366984133+0.155779981359625i
0.0565562529042036+0.432417880257075i
-0.288285124633686+0.517868983980981i
-0.640069330714237+0.389704959025036i
-0.750120810385669+0.0703044448579438i
-0.594226660279819-0.244245887242193i
-0.300876308595284-0.375319747481485i
0.00170435653714906-0.186407666321945i
0.0947275168229676+0.0491856148841904i
-0.0975175334551285+0.221188562760126i
-0.373601749997278+0.225084857138093i
-0.554584486678332-0.0084960443670436i
-0.429348426148397-0.267455687349676i
-0.0908623294235798-0.389086598482135i
0.187758796785232-0.227284003172958i
0.318146428211719+0.0965434516469525i
0.155923562832943+0.393498580545024i
-0.175358350849455+0.505120142152442i
-0.436926962828023+0.331570290375763i
-0.497088896612524+0.0465130623227632i
-0.237612558309132-0.203406114697948i
0.0656764032016167-0.204638469007575i
0.22221662172015+0.0640401152099111i
0.16500407004321+0.354442824356675i
-0.164268789181732+0.514061054827072i
-0.43515067035579+0.409282446992276i
-0.493970032832816+0.123080019094492i
-0.389345693435798-0.175191726207239i
-0.0787455870925461-0.288193756132057i
0.217434365688871-0.106961855653042i
0.259273456815714+0.15878514457903i
0.0327399064113682+0.432303071867575i
-0.262791065314966+0.441957948859631i
-0.434591085531869+0.200069677696668i
-0.399585179944756-0.0508456244111088i
-0.151494300897316-0.243103627264788i
0.115384402572825-0.107842136588747i
0.225216520603474+0.154062615406736i
0.0516137673844983+0.406567494298913i
-0.275094177820769+0.532641544194571i
-0.525955092118389+0.371204558118799i
-0.623397270810405+0.0801594912672288i
-0.503811312506526-0.182262435050961i
-0.222061969611516-0.248607693968129i
-0.0385674394097949-0.094823222628305i
-0.10281187612854+0.171762899903979i
-0.272519825173462+0.297726537398133i
-0.52768146116869+0.209320084853768i
-0.666604280735006-0.0595133477888766i
-0.521975763220268-0.376862884519398i
-0.232912954663465-0.487852147467461i
0.059938042641468-0.348814506421376i
0.129946067374011-0.0817597199836961i
0.0726830170946623+0.167798527951652i
-0.107287383246376+0.275819403433214i
-0.303621608228672+0.106348836763619i
-0.238738528476805-0.115263519584251i
-0.0684367462438291-0.21174975236369i
0.192027735738481-0.112109163099809i
0.300202948062889+0.197454477351767i
0.147507462066396+0.479093442664626i
-0.106607487365906+0.634184797931711i
-0.440967727412945+0.512567262275805i
-0.564490103268707+0.23841390652907i
-0.439095142721971+0.0152670690506714i
-0.243596002631534-0.069172109536912i
-0.0482621546721147+0.100151286691288i
-0.0297835671966832+0.303155958811219i
-0.246181062103214+0.406587436553738i
-0.487712847262135+0.349237602293143i
-0.633637353351754+0.0790331868234508i
-0.535343749201787-0.207047284587266i
-0.244421479244232-0.293725770014459i
0.0278948823691512-0.180089586398503i
0.183105398992691+0.054297064689609i
0.0966939664297782+0.312731619763221i
-0.167914501062667+0.392809031990511i
-0.414964301721958+0.256456344876281i
-0.433312174144078+0.0309920153634402i
-0.272588975057555-0.13146170763654i
-0.0484138774751292-0.128254477261514i
0.122610566979072+0.0489042892002857i
0.0593336252492841+0.305436930543334i
-0.18653124262718+0.407050186660656i
-0.49066759075748+0.265677024745077i
-0.581035906414654-3.90025315481944e-05i
-0.397045448388669-0.284959174707429i
-0.18122009018321-0.358661392688536i
0.0653312702840172-0.25706570435171i
0.198133248969501-0.06230536230638i
0.0119190390619481+0.201758100545847i
-0.22671599682435+0.21267123486053i
-0.382714168802502+0.0506448725840957i
-0.356515656895736-0.131807305162353i
-0.0891599904948358-0.256099073448915i
0.146535407121298-0.15443368169959i
0.241906800642843+0.121101485189098i
0.0712522708516427+0.363465124070852i
-0.211246535492476+0.45692303986154i
-0.432756634726801+0.349198511764054i
-0.512397828989399+0.0345671906505575i
-0.370975296211609-0.188553346244224i
-0.15409071212132-0.207779602039417i
0.0257640162175313-0.0282868253694552i
-0.00850103957393889+0.226906654042232i
-0.216359642976465+0.318363960995706i
-0.46016974975893+0.258922082190261i
-0.537945009071835+0.0410535583002267i
-0.408807634037608-0.186710542216836i
-0.161524782115049-0.283364166724063i
0.114879726501481-0.17016911351887i
0.164007090670628+0.13308782035617i
-0.001557389015531+0.365412160365271i
-0.253144679691657+0.459484812094997i
-0.435385408370712+0.277339224280355i
-0.460813264847632-0.0101750024175238i
-0.283464779101194-0.167126196169756i
-0.0266739355487927-0.155505177359266i
0.0749752836516374+0.0751903161159712i
0.0451355777365237+0.33067207782082i
-0.163326607874362+0.431877212476672i
-0.402336009638791+0.294256290356978i
-0.43707629285279+0.0845143139796023i
-0.328750330658761-0.166345828373919i
-0.0715651340304126-0.240568568184818i
0.156997194592674-0.0204380116837338i
0.155554802256468+0.237215820167817i
-0.0296119626552286+0.402072111760051i
-0.287041697200104+0.391682877243597i
-0.425386922026885+0.188777546113034i
-0.441694711910849-0.0897472500143582i
-0.267576509996849-0.192664007269331i
0.00461462408699727-0.083739313337827i
0.0792287047884225+0.126127334697623i
-0.0803386967359748+0.301434590670679i
-0.331606388711265+0.303337739128058i
-0.478367004702349+0.0960499955235857i
-0.499942421539503-0.189061530567038i
-0.357250570581157-0.374947710514327i
-0.0360946062225561-0.342515592870784i
0.172176776979723-0.159829089802902i
0.144843633338779+0.110234002795876i
-0.0199293124366294+0.270987813936259i
-0.253632478661965+0.161466837714665i
-0.343591235645182-0.0187970821014072i
-0.220150168501837-0.202339806629468i
-0.00334214949277671-0.252161197383687i
0.221640812597733-0.0604326309177166i
0.259514296949147+0.238050795375763i
0.0197937512666854+0.443061146455664i
-0.26068496321391+0.448645450110888i
-0.43844236869015+0.241907764702904i
-0.427410429192272-0.0152163735458767i
-0.238623784507375-0.115292707523387i
-0.0303618365182146-0.0342118973019531i
0.0491622225092721+0.19432913213303i
-0.092053659480349+0.409895921023122i
-0.3301063472287+0.466656330942485i
-0.57741090360187+0.287098826346901i
-0.652603663572212+0.0342758569855243i
-0.449464623563674-0.169994629494789i
-0.182282391830949-0.209336221729118i
-0.0129343569392646-0.0187807763461525i
-0.0263310932163122+0.206032584394877i
-0.247084182143625+0.345135154855126i
-0.507485374192005+0.239709543613114i
-0.576637646863395-0.020289946756474i
-0.450909898572177-0.244247207248961i
-0.181431710500503-0.360245847821071i
0.0972682542770087-0.27958332728819i
0.166729849830974-0.0251224824860032i
0.0588285433188915+0.197469312366366i
-0.1525456310517+0.226485622100192i
-0.283941021469285+0.0607753954157879i
-0.23769067308679-0.134242687254865i
-0.00910871040647107-0.231210938612652i
0.264372244179015-0.149531185652861i
0.300380410920341+0.151579694697949i
0.183390066258743+0.371866641623805i
-0.0429240588651282+0.457336920565173i
-0.307477690954431+0.416964444360017i
-0.340899688531843+0.108124419891351i
-0.185694251544496-0.0761982183854914i
-0.0182222068190033-0.020508536423824i
0.116806050803158+0.0972719164737132i
0.0643119152472297+0.339439630855819i
-0.17646642026157+0.435714481440906i
-0.40801047959027+0.343538530484741i
-0.527765787586517+0.115796394432413i
-0.450230291434909-0.142020942197376i
-0.192463178303535-0.221495178492057i
0.0162919000565978-0.120701267635836i
0.0689995241935592+0.122851184513113i
-0.076319321528627+0.250467068699425i
-0.34643838127602+0.249468455527252i
-0.487943835855114+0.108517434718032i
-0.43899336298265-0.146695987897098i
-0.24500933619213-0.258693098251734i
-0.0580148824948277-0.21328232399031i
0.0548465451550736-0.0125741143215807i
-0.00496891817191283+0.218473663135598i
-0.218008506993971+0.268881647608425i
-0.357408654222487+0.157542459581842i
-0.383311745132011-0.0397402779655812i
-0.252965223183684-0.215179138969496i
-0.0235937166797176-0.218535349011587i
0.143789917430021-0.0201192283281488i
0.135606195566445+0.216065789547i
-0.0355183197696176+0.373319835276112i
-0.243207319145088+0.414502906365854i
-0.379199299357286+0.226376369297482i
-0.326389634101859+0.0582645734702686i
-0.171899364953664+0.0151571249397525i
-0.0480349770057907+0.0237350992216321i
0.0107209997313938+0.222450417724699i
-0.095815849465213+0.420078885249841i
-0.306623035435276+0.457341913477419i
-0.503066422701249+0.264893202491064i
-0.543606403806981-0.00569722123364572i
-0.357921295156232-0.162817931672192i
-0.132699600615531-0.197535702004848i
0.00780716711908852-0.0597344888187878i
0.0222754462537227+0.140260462043581i
-0.124401071011046+0.206552146255215i
-0.283883858794892+0.119676549013548i
-0.259665240383146-0.00636283194286416i
-0.124986485495132-0.165600652887576i
0.0499618400389474-0.146907322514855i
0.19397744772297+0.0230718887824696i
0.188804368873635+0.254537742940872i
0.038734200172768+0.440701239342431i
-0.229178913168285+0.386002822876665i
-0.38652293526466+0.201517226242478i
-0.350328712679847+0.0135336136331021i
-0.234087069889799-0.0444257589129017i
-0.0623495013967991-0.0034665599139194i
-0.03028990980032+0.144921480111546i
-0.112493457119494+0.257829161202409i
-0.274095968113702+0.242556245582289i
-0.460628094401243+0.116696199751097i
-0.409167161277436-0.106830386329741i
-0.256057730516201-0.243090183754989i
-0.0431918538659932-0.249081963768132i
0.127382919273678-0.0956662450118768i
0.0748773396864403+0.119662252753016i
-0.0478562473168806+0.228392550461379i
-0.232015849934456+0.252771949072854i
-0.374894471764744+0.124060444121797i
-0.298762449607398-0.030246490786058i
-0.141843799933653-0.0360999432338428i
-0.0274742277053402+0.0478388226660308i
-0.035608697065047+0.224441758795256i
-0.218091828210636+0.33192681539179i
-0.393502248468086+0.309819124053636i
-0.515136802661318+0.127153479597085i
-0.49250566809062-0.0733479497856975i
-0.298900575185355-0.177673211930409i
-0.128666183966804-0.201891227997408i
-0.0257250115109743-0.0442422135846607i
-0.0697469858337184+0.116539766766127i
-0.164710872465704+0.179483581815936i
-0.261318412602345+0.110714385559144i
-0.262038712341074-0.0133026289636301i
-0.136535062892496-0.101584344235743i
0.00591187331061126-0.121760045587862i
0.131053238735472+0.0466287720936865i
0.0767605604189722+0.261807620638913i
-0.0438546066288701+0.367422712631595i
-0.209963589773486+0.372198783052533i
-0.322329435854515+0.253967637627263i
-0.280017934633702+0.0536288483499732i
-0.180413973191359-0.0236311151435453i
-0.0284936993751791+0.0722256612845145i
-0.0141528996495251+0.183220088346613i
-0.0960403906999574+0.313868330106765i
-0.196206579506412+0.349311857585249i
-0.319228558385121+0.203264890710112i
-0.293009556287405+0.0462690056979695i
-0.173053746736064-0.0890133123280376i
-0.0310393174626125-0.0508480918132651i
0.0531166748110838+0.119484144390093i
-0.00412942455068959+0.254950457536248i
-0.15049540450307+0.370948076186515i
-0.305273088377871+0.273074671409389i
-0.374510869780695+0.100554358205982i
-0.345320687140077-0.0157279543329824i
-0.203009358441319-0.101060524034278i
-0.0840229703347426+0.00395506702947293i
-0.0746933181115715+0.138751857690022i
-0.169800234365021+0.191581899537471i
-0.315913377258331+0.181756115924216i
-0.427084933000873+0.00948739508935981i
-0.415824056739291-0.206153306977211i
-0.228795484816005-0.297103119619907i
-0.05541987024382-0.247899241190432i
0.032958885111428-0.0662286320269912i
0.0343641910187696+0.103300738375261i
-0.074244515285549+0.144839224612623i
-0.228128188407836+0.0942990900665759i
-0.243942509474311-0.00706182585474945i
-0.131304501019549-0.0581527391560909i
-0.0278619044300964-0.00733072066788058i
0.0845717134176006+0.104682923085317i
0.0528559900680642+0.286881734816161i
-0.102199632559115+0.387034806360465i
-0.269095798213921+0.351807328178277i
-0.41030041120333+0.270582634423441i
-0.399542969134385+0.123978053502475i
-0.292718763763063+0.0911840658072253i
-0.192791252040302+0.136700612444126i
-0.179663564642304+0.208835283050508i
-0.295966730605894+0.292199191050609i
-0.436397335631121+0.246080813453577i
-0.546674196712356+0.13255163267766i
-0.528770176375226-0.0474296024243676i
-0.33127839905584-0.158471786408653i
-0.169484852823209-0.153002403374728i
-0.0434382710089217-0.0564649884393795i
-0.0671841815107191+0.0921152246352328i
-0.215283890408614+0.154660673506023i
-0.272150229459032+0.0893198897204105i
-0.288845802075187-0.0456959163717482i
-0.133978587905239-0.106192806230823i
0.0327234157462669-0.0927817961557393i
0.11100538078966+0.0141796501344349i
0.0936213249532978+0.182386813927335i
-0.0535351873760714+0.324803274875158i
-0.200218053732683+0.322294903184811i
-0.301482046169518+0.187699597325895i
-0.251709311438452+0.0919431372794159i
-0.156910928052851-0.00758465585992395i
-0.0499536102703575-0.00516125640130799i
-0.028864591706329+0.138423641423717i
-0.147637107369854+0.22020996279248i
-0.252912585344796+0.235493483872472i
-0.358815751590415+0.116100437535067i
-0.362497876359206-0.0922150979087902i
-0.232498826719724-0.147401193010367i
-0.0901507486303384-0.121814677070791i
0.0156006284997949-0.0448103903535622i
-0.00638812046934648+0.0969113343124914i
-0.141174105992553+0.212224515697467i
-0.235062184001547+0.206110616796842i
-0.261091215359638+0.0591979496455185i
-0.222792283774731-0.0376640618078492i
-0.124853108370148-0.0617324823766216i
-0.0384663957418161+2.80104664387665e-05i
-0.0922732452311672+0.165617291607963i
-0.248128714772501+0.259228883494402i
-0.376750683459601+0.231570284991341i
-0.463851968149397+0.0976793198862066i
-0.446194409867025-0.071336927526531i
-0.295156931835068-0.150582648397796i
-0.175089659664671-0.0997190710079039i
-0.150476905730464-0.0131678356170792i
-0.172015596723676+0.0379060344011928i
-0.250242967870923+0.100227155286869i
-0.297385992067843+0.0322999780930108i
-0.232516469998697-0.109597204047326i
-0.0943977007615013-0.149396144722349i
0.0263856088923258-0.0956078847910897i
0.110655383410815+0.0933079505976016i
0.101831376208496+0.309414711604654i
-0.0476738078456659+0.398875751832322i
-0.219105188145645+0.356270159728675i
-0.281507879450447+0.249054872332328i
-0.27525141500544+0.1462904234436i
-0.209326449579016+0.0982161525974315i
-0.136152994944766+0.195731564454323i
-0.166708332328385+0.291241550651212i
-0.282507603505293+0.30697850667137i
-0.414635579817842+0.271202549455047i
-0.445406245148127+0.109688096384881i
-0.44371769112673-0.0303842448946756i
-0.310016572450217-0.142887110242043i
-0.122063888762496-0.160659105599263i
-0.0787803083673791-0.0516318009526929i
-0.0380196507320766+0.0419224858126611i
-0.100836196998118+0.0570316178475059i
-0.189090199822068+0.00699485756870031i
-0.181409107764399-0.0604886368863488i
-0.0851490926257663-0.0905003820974866i
0.019714275972569-0.0286629640524142i
0.0412505245803016+0.102663417283602i
0.0302659683518099+0.237968865419068i
-0.125494569159861+0.260347894363241i
-0.275411174417653+0.206207580651768i
-0.326185556092028+0.11231480653168i
-0.324281287615828+0.0426191330150147i
-0.23578812043286-0.012046614538837i
-0.141653562681267-0.00596291099566044i
-0.120364904269835+0.0362400260471058i
-0.214057028334631+0.0286371555923982i
-0.275453914494722+0.0499708424111892i
-0.317933340022141-0.025882311241335i
-0.290915514410975-0.140161478447091i
-0.144335541692253-0.165313194272639i
-0.0577255998456776-0.0835229024582843i
0.0387600848205113+0.0267188152464291i
0.0166074460702283+0.0914468731932626i
-0.110979133493719+0.208066771005651i
-0.189194466841011+0.214951270615612i
-0.260294888515867+0.118482396686496i
-0.216768518678023+0.0896224868019077i
-0.1639242199335+0.0735851171873515i
-0.151836559212401+0.176215409416949i
-0.202147971801784+0.305732108990259i
-0.375951098976672+0.3015912025582i
-0.496608593611131+0.217838375403439i
-0.521715216674465+0.0833110771866041i
-0.471617206390098-0.0365601895342124i
-0.340589125702344-0.111776845382359i
-0.214277708405456-0.106233923815753i
-0.195926463072544-0.0565881271020246i
-0.21360164493626-0.0329324422862264i
-0.235426062265404-0.0339448664575315i
-0.242737794168412-0.084879491277315i
-0.141546686389025-0.17620499720696i
-0.0358043079230115-0.232911293613741i
0.11292154704051-0.13210871750405i
0.185533068519882+0.0290101362718514i
0.123736135142821+0.132308401857235i
0.0615773966644233+0.229764570101043i
-0.0508306772560732+0.246888938823729i
-0.0676283443292207+0.190183707553231i
-0.0541016804191287+0.173946904704575i
-0.0326203064606842+0.21127314670329i
0.00830949744415966+0.255192437079245i
-0.0824292081358783+0.318407445910064i
-0.162714471008317+0.32320994193773i
-0.265670178060609+0.273334043187125i
-0.376345710271922+0.165994611940377i
-0.342747519896328+0.0328846362711905i
-0.26537832749375+0.0192856445999788i
-0.238261436381754+0.0107930500880225i
-0.253393393095174+0.0199130734968938i
-0.228177171505009+0.0622148865148518i
-0.24797364613744+0.0257302147051926i
-0.307688048099447-0.0660108316014044i
-0.266278830521992-0.150922028979335i
-0.174737791222418-0.17496017583356i
-0.083782509694565-0.139834529362944i
-0.0501053839562646-0.062253798694664i
-0.0527638111659918+0.00702562046936307i
-0.0736252170768529+0.00561782273774113i
-0.118792085007626+0.0159067254745541i
-0.127933629092387+0.0147284043718826i
-0.117547735595358-0.0358600640016029i
-0.0781912276832429-0.00505479932081282i
-0.019441768636168+0.0676051038590109i
-0.0684655696514717+0.132383273634636i
-0.124346569799584+0.188933183705699i
-0.176070438685006+0.194403750698968i
-0.218073236518903+0.168750723751748i
-0.208696881765572+0.11673413176144i
-0.238824702411644+0.092257685619214i
-0.169856782620482+0.140445628493832i
-0.151541887876028+0.182364654879082i
-0.231995536637791+0.194061891088778i
-0.259470872222068+0.17509828562225i
-0.283354501762652+0.159408810587281i
-0.305277090844468+0.123111381816482i
-0.268358046064984+0.0435985953360227i
-0.221186303910415+0.0428482201197392i
-0.183766936265328+0.078082385077247i
-0.141225950872348+0.0937141272210183i
-0.193962247801237+0.103395184151345i
-0.237597554423624+0.131340610321819i
-0.242352379472726+0.0912663046292345i
-0.20581694519086+0.0573400599270327i
-0.130719608516006+0.0418851680157838i
-0.102782422288482+0.0193796611268701i
-0.111482754903849+0.0579896023415829i
-0.112930447048515+0.0539489147431809i
-0.12413664599887+0.100941435784407i
-0.171044452643721+0.0685495504571525i
-0.168470763766963+0.0734380907597746i
-0.112592327556507+0.0774366957284348i
-0.0913296122954563-0.0164468745991021i
-0.0866964093698564-0.00990223803889415i
-0.047661374407757+0.0116907252044044i
-0.084266900269063+0.0545751434746542i
-0.09711688684164+0.0445459187990631i
-0.0690256706016403+0.0574011963911949i
-0.0538872738358755+0.0150719223464851i
-0.0305203542668984+0.0158651833090182i
-0.0353009579600238+0.0918183873513888i
-0.0442799947112269+0.0955326144438206i
-0.0887858740844499+0.20685577557747i
-0.122833343703542+0.200059610294161i
-0.183714469583908+0.159659069226431i
-0.206381599808891+0.144993998486136i
-0.228773190213225+0.0882933410919428i
-0.239161121448984+0.11188960553969i
-0.221505252518133+0.100282434109324i
-0.272424227645287+0.117359606266096i
-0.295396264078426+0.103641299990498i
-0.34136876493049+0.0676842424785475i
-0.321517593269836+0.0183388973321299i
-0.266560302305188-0.0989551402257912i
-0.245570808847956-0.125470989868339i
-0.203344587076422-0.0770480823996128i
-0.160955920888633-0.0341746436324122i
-0.0986764547267008+0.0177936229523027i
-0.10218701886695+0.0228675200159967i
-0.101878646648073+0.0233100043646645i
-0.0636487340299636+0.0639237870577174i
-0.0682003287616697+0.0553251583941265i
-0.0385585031471895+0.0867397653359545i
-0.0528013587130044+0.133716733282069i
-0.104595522481125+0.173141477343898i
-0.111204170617727+0.229117827697287i
-0.167833333512382+0.225989121878714i
-0.196654820630811+0.200857849374433i
-0.184282319960279+0.164729511155555i
-0.193465460543506+0.161749974721167i
-0.201633241065849+0.160722730849875i
-0.156727954304243+0.173131753483561i
-0.137866545601306+0.195142369000711i
-0.185446447752179+0.128836584264417i
-0.170370923309971+0.100939446857448i
-0.164731561053488+0.129193955863674i
-0.129950476893577+0.10969944887188i
-0.108369836386214+0.0866440551181382i
-0.111458137067323+0.154239208347592i
-0.124999158348604+0.189564357558841i
-0.166657403615315+0.169263520034293i
-0.146103326408592+0.165405835836511i
-0.18982337644545+0.141167690445951i
-0.202172579645202+0.128935761428575i
-0.184162409216257+0.12311147731931i
-0.189542466540776+0.11488703754783i
-0.19349937529495+0.0754312723007435i
-0.220772242221689+0.0507155969998341i
-0.227717120444578+0.0455619792138621i
-0.230418494193664-0.00702042818878044i
-0.178060222359654-0.0513683250644284i
-0.153404480325804-0.069170638514957i
-0.157611370251056-0.0383908405950395i
-0.114558991878398+0.0221669067754313i
-0.100229480651983-0.00363242891352424i
-0.109014375310371+0.0104107452217687i
-0.0993385678990716+0.0211950411065352i
-0.0968475574135329+0.0191692146056614i
-0.0686979579362493+0.0441311936739936i
-0.056126163711163+0.0520929860976258i
-0.0418425233178907+0.119106397539146i
-0.073204934350069+0.120623264879546i
-0.168213465909514+0.198461727034119i
-0.178958507739823+0.242718631948626i
-0.230332200150783+0.16327567117421i
-0.207697410649615+0.168136203249222i
-0.187413188569284+0.171685664112151i
-0.254153560564755+0.184613957761906i
-0.256106338155906+0.191094259048846i
-0.298022193216223+0.178014699338604i
-0.3293386176445+0.186504452190659i
-0.348719634007152+0.195972672073254i
-0.341338776504646+0.173216582953835i
-0.344225161302985+0.10573848720818i
-0.356196341398196+0.0540511432870704i
-0.354196025801925+0.0390293176752593i
-0.358227977503262-0.00429314550893977i
-0.278832105999225-0.0583591309535428i
-0.257557633662106-0.10563996946954i
-0.199395345625531-0.113897346472202i
-0.0802976557669764-0.0945187614522472i
-0.0789375853491756-0.0998685186534897i
-0.0222888059512154-0.0572029365454211i
0.027613571949544-0.00194058789926525i
0.0385574422607899+0.00716793014684122i
0.0701151418348338+0.0800725318170638i
0.0823638319297414+0.166809315305785i
0.0861818358962302+0.20025323972233i
0.0336822685653251+0.264478404545844i
-0.0346143470233994+0.276984058230871i
-0.0813903906476163+0.304245401737197i
-0.130601580143699+0.34925762472211i
-0.201954760636564+0.303907213241819i
-0.224755225868328+0.274998480366157i
-0.296012387496652+0.27487685807369i
-0.357662886808469+0.200386023174189i
-0.331100417788426+0.125383474834459i
-0.35527717544747+0.0924150109235924i
-0.354933019098014+0.0209995875883898i
-0.305280623426084-0.016003552779395i
-0.285716823718913-0.0470240287851165i
-0.249473491079072-0.104718416087208i
-0.204070986298646-0.0653081888601135i
-0.188788073249553-0.0273841506393251i
-0.139397811829744-0.0669902477259384i
-0.117549022538586-0.0382358206842491i
-0.0674468639622312-0.0185730571140985i
-0.0584568152102997-0.00748271681829785i
-0.140278001147914+0.0605288937485529i
-0.123070739615668+0.0890899119560368i
-0.121677339611814+0.103552708968926i
-0.17108166403931+0.0954552716391313i
-0.158461169827095+0.0661452205608354i
-0.150412924302221+0.059081600903998i
-0.128348007805235+0.0836542482076371i
-0.130537747182386+0.130533871069189i
-0.184232262498818+0.167220133543668i
-0.222707670658004+0.183684933662129i
-0.242882182944389+0.149689104735053i
-0.195781066919269+0.135344284536773i
-0.159871172444832+0.137136331271719i
-0.140417282628851+0.130431181014815i
-0.159674202992483+0.192159136225051i
-0.203833107291272+0.252317989931403i
-0.232901072198357+0.284991751864196i
-0.289355250384022+0.254145050481792i
-0.324371530561197+0.189500549381881i
-0.323064917703815+0.156453201609946i
-0.273576041589135+0.0870788524504479i
-0.259472447091325+0.0870461534706014i
-0.284927349436409+0.133434600313348i
-0.269475795629861+0.139656838910327i
-0.292354038652596+0.0761400300229836i
-0.322549186775546-0.00902062605574387i
-0.257373434189582-0.0458460965754118i
-0.207180209968757-0.0898790330574059i
-0.152936727670503-0.0541498634373194i
-0.0713872915135455-0.0057548905068327i
-0.0566376669020762+0.0281774899983378i
-0.116833069132948+0.0634064577594341i
-0.125369843127157+0.0395361826628489i
-0.0869142114937631+0.00682155110671547i
-0.101074987762583-0.00212621789067655i
-0.0432230856928125+0.0321237437144051i
-0.00197435286270213+0.101073114300839i
-0.042437550836544+0.160733127676361i
-0.0839312384096461+0.209371903629886i
-0.140287394840063+0.181694760424569i
-0.195308194228662+0.102083690716484i
-0.191180076780941+0.0968585404529635i
-0.152794304525676+0.113573431222164i
-0.146600002765505+0.151378958260529i
-0.154393643341114+0.206131700005578i
-0.216092723169519+0.244937364721658i
-0.314977905504031+0.174835177899245i
-0.372077034519115+0.117873271308822i
-0.377326657342514+0.054110655225326i
-0.344348181234255-0.083996546455642i
-0.289352051374229-0.0499859215372181i
-0.278111328507163+0.0260563854644326i
-0.29693349143056+0.0602357390451158i
-0.328007950934337+0.00244655126085055i
-0.345442839135654-0.0911664316674697i
-0.311110504901252-0.131541205110236i
-0.228324365579383-0.216362960547379i
-0.0778233706858932-0.20118348806417i
0.0102702567766429-0.106690441855324i
0.0139123969223539-0.00383162317908075i
-0.0186277561816789+0.0981384399959892i
-0.0798921562370727+0.114556604526939i
-0.103955662154167+0.118124794034434i
-0.086570316350474+0.139619730263463i
-0.0338408189877213+0.168655533600625i
-0.0211612334918246+0.227501476114998i
-0.06002745227627+0.329599660849709i
-0.167917828583088+0.395395733165041i
-0.343781535915831+0.38196995715572i
-0.411281488527545+0.275797462074002i
-0.449551680830872+0.129321447672286i
-0.40266345418366+0.095513376376327i
-0.300330756244529+0.0366493567216302i
-0.302909549751495+0.0221293522174668i
-0.2629168947825+0.0354256552344887i
-0.286887097810852-0.0220933402943783i
-0.307986694188999-0.0325975580350996i
-0.183080785708242-0.112882204518127i
-0.0639408468691417-0.159837448664204i
0.0634201028906148-0.0941733986870808i
0.124624238846936+0.0102407198892518i
0.103584307349695+0.141884199040805i
0.0298956263216666+0.223636027925851i
-0.0881282872893516+0.26860889379385i
-0.126214862543237+0.210897448230184i
-0.143499323589019+0.111446426332541i
-0.0939158472005684+0.121035284217933i
-0.0760790478125856+0.169588502379671i
-0.177274642159583+0.216528709048639i
-0.256613391698481+0.230697907732991i
-0.35093774501051+0.182126831790682i
-0.386771623357148+0.059538764482118i
-0.330748375861103-0.05739347191232i
-0.232195726462789-0.159411638332653i
-0.134549326835446-0.16842783098618i
-0.104700393835265-0.0390156667220219i
-0.0801585911466397+0.044326877211698i
-0.132547502377864+0.0962304939199835i
-0.220205218558936+0.0461025375327817i
-0.177510071173023-0.0349695111900061i
-0.111880207896594-0.0254493243421509i
-0.0822601755508208-0.00480414359004079i
-0.0332265366249584+0.0931301788320466i
-0.0935647467263138+0.192486113633294i
-0.218546486073716+0.239497954541947i
-0.306922300623335+0.220210010873192i
-0.358101594148527+0.101469202240772i
-0.303263957045684+0.00497518166496174i
-0.231492899483276-0.0407438384743205i
-0.151261173290373+0.00910258362197518i
-0.13897449346335+0.103096300525739i
-0.185100291362565+0.149826352353325i
-0.2221880613911+0.135013431224367i
-0.276951937256512+0.0674510315732313i
-0.251145978908727+0.0220680283823735i
-0.164106634158671-0.033058030810785i
-0.0685702051947951+0.0356344872427167i
-0.0664421344791544+0.153494755252161i
-0.139983033429565+0.198284189269566i
-0.236237741892291+0.245944107216655i
-0.300190893104262+0.193405814243011i
-0.302255638319898+0.0780875084265619i
-0.239048577401126-0.00402661483926218i
-0.156821486715939-0.0139826007378535i
-0.103629667910564+0.0651325729225251i
-0.0536224928464472+0.122082834118854i
-0.119513714147983+0.143808713086913i
-0.200645943368341+0.124933278990832i
-0.256896869678234-0.0110900529816869i
-0.161996163201271-0.0641031213198219i
-0.010859543260364-0.0252973832612145i
0.0160108959596166+0.0202688767228342i
0.0697896317799536+0.134770324469495i
0.0171689907518883+0.231190419849311i
-0.12989401031021+0.216599304605522i
-0.232336506649165+0.150794434023143i
-0.258803841728208+0.0575435203335812i
-0.214938929612747-0.0169830947791766i
-0.108536063053986+0.0310299537184874i
-0.054339199119384+0.0716365680228843i
-0.110851763217084+0.151794753153066i
-0.166828210884912+0.16649704634014i
-0.276275670729182+0.0482489057167232i
-0.303477783501597-0.00645025954471442i
-0.192850964078393-0.106035795280458i
-0.109506326155742-0.132995577189303i
-0.00805105132008602-0.0171135395889978i
-0.00665242457485773+0.105494584208341i
-0.0931401357679847+0.182224603395508i
-0.207286003110751+0.15805812224834i
-0.283821236098986+0.111785358754916i
-0.241046581341233+0.0289979258473563i
-0.206911547934172-0.0249700040777082i
-0.0920035926267854+0.00677585549139412i
-0.068887521640137+0.0844814433172711i
-0.182333656762185+0.185279880889617i
-0.2650805130911+0.164165101784147i
-0.333215375995761+0.0763473705405596i
-0.326089132480079-0.0243126659582859i
-0.207412021630816-0.117347139649828i
-0.0573326819919477-0.123663844793321i
0.0085491774383784-0.0328517889283195i
0.0211570201886444+0.0975255576528577i
-0.0750107666108153+0.206519840395131i
-0.164525681226543+0.241127436347986i
-0.160840157290444+0.172050944829317i
-0.128670965561291+0.10330428809428i
-0.0789244513883752+0.0896604040151568i
-0.0447088050762804+0.163939660672559i
-0.0460061095767358+0.280847797771583i
-0.153846314143516+0.360302935846847i
-0.27692595158798+0.327295529895743i
-0.405751638140268+0.195131573345394i
-0.41019758000898+0.0433495018704935i
-0.267928539536152-0.0358840363817466i
-0.159931543553807-0.0541392734410038i
-0.087505799641186-0.00545166063006177i
-0.111766559650174+0.128076252435259i
-0.157985826908148+0.12605373673946i
-0.212132734683605+0.0495716082896121i
-0.21519039460217-0.0485491177316525i
-0.0469233150241158-0.16430815971102i
0.0789386574413999-0.118529248953778i
0.150163614175069+0.0193309000374975i
0.155527148911572+0.204167229584096i
0.0208767278498448+0.333747381014692i
-0.0941402507157539+0.30405506468319i
-0.209185480855696+0.218081238344662i
-0.221687971626699+0.089302939542841i
-0.146295098249553+0.0287486763731775i
-0.0634108691755681+0.106127794361441i
-0.0422614327631881+0.19203890767914i
-0.181334690704781+0.257759972099378i
-0.273426141240949+0.252534931732417i
-0.379272129001974+0.119961802710146i
-0.39530086206107-0.0340632067738511i
-0.241591107641042-0.122731265372553i
-0.160786699521508-0.133320918069693i
-0.0692350464218751-0.0371822672927294i
-0.0889534095274716+0.102802534506111i
-0.231128988031374+0.14874568495919i
-0.322801198243388+0.0673743404355195i
-0.331505669684487-0.0592037859864264i
-0.255426296671879-0.143332629744232i
-0.142028773235002-0.135032168743458i
0.0156767906592007-0.0174115459163516i
-0.0018343587752453+0.100215563836465i
-0.0955024209675457+0.183887173371184i
-0.176206463508389+0.151004288745186i
-0.246504251721376+0.054157978632464i
-0.222256463207935-0.0112300364364722i
-0.105288981311945-0.0826757062203265i
0.0465093801814171+0.0274675922535337i
0.0676714937259146+0.207482644538973i
0.0227451836261557+0.323739629112262i
-0.151192834282068+0.37651209165191i
-0.307818516065708+0.282184855781532i
-0.342382804402478+0.165473738627597i
-0.255552297030556+0.0801142210960201i
-0.133969199441655+0.0627294322771148i
-0.124083739672937+0.18026733417055i
-0.123260190499466+0.269089605928827i
-0.258769220145117+0.269555439440377i
-0.399216304151133+0.189787416193152i
-0.422476258202121+0.00192305023110444i
-0.338262527802228-0.162926675119603i
-0.106166169693449-0.217128646187937i
0.0614168576665628-0.141967900407604i
0.101241940168608+0.0217038751133319i
0.0173586048998522+0.189046854072176i
-0.133634142345941+0.205778096987756i
-0.192008989551227+0.114218910137559i
-0.125634892863727+0.042485205240937i
-0.0048019557431039-0.0170722157877964i
0.0815749134917501+0.0527995775078468i
0.114389467260115+0.180800269995297i
0.00512121943436531+0.312191621087239i
-0.165559806267206+0.399353019365702i
-0.34385760206318+0.289422237753181i
-0.437517837131369+0.094080190498214i
-0.295779194584608-0.0685778988783212i
-0.159895749693118-0.111991633407768i
-0.0833293422756046-0.026012455022109i
-0.0701644055346504+0.0826377350297412i
-0.167453444893201+0.175380404181618i
-0.276422271520606+0.159504883078639i
-0.312599989003634+0.011395174432326i
-0.215531143829403-0.142480997420134i
-0.0729695136318082-0.154549549743306i
0.0832605503781811-0.0184893477122003i
0.104797837357765+0.154460302214746i
-0.0576821212177048+0.300809229230606i
-0.215193823579866+0.323061610796181i
-0.369193099364285+0.222514118992009i
-0.388141886609209+0.0893743803392377i
-0.225732956314365-0.0430059502528746i
-0.101518668854449-0.045933869110086i
-0.0569280987467357+0.0985851894880305i
-0.111841833963731+0.237543141763425i
-0.312155300115812+0.273177716899377i
-0.407983827971504+0.105989639249373i
-0.385845100262897-0.065395218030845i
-0.279709915757087-0.171470305084553i
-0.0313328650654066-0.170467241857885i
0.0967701731866293-0.00646466575956387i
0.104520169615143+0.161539267701784i
-0.0204453833442924+0.356310351410057i
-0.193320429328717+0.348620714333295i
-0.259435876122375+0.229663080235245i
-0.260762488651707+0.151541481437247i
-0.108182472662275+0.0672204639559818i
-0.0012669448521196+0.165208344414255i
-0.0414322607622971+0.325848491755947i
-0.150134859031586+0.403087217310317i
-0.371894686577926+0.394259542272978i
-0.518053637924384+0.203365655868882i
-0.486526061055268-0.0200266236269794i
-0.312708511513843-0.119629587820236i
-0.112949143270782-0.156859803996238i
-0.0282502556771974-0.0308647237209389i
-0.0607094660377786+0.132357859798254i
-0.162973295181516+0.169001433331489i
-0.250820719547119+0.0884845862514633i
-0.256876089010382-0.0597875000199799i
-0.166657971917336-0.138933823567261i
0.0146546711784408-0.130272585498733i
0.156846656400759-0.000130844008337792i
0.123242213204153+0.173595711771069i
-0.0101867708601114+0.292069343163398i
-0.213716764555243+0.269382726084781i
-0.311303090680308+0.100908836705472i
-0.262976497517139-0.0273482373165307i
-0.140996534814191-0.0811106920410566i
-0.0022475699409366-0.0592134808315284i
0.0178055248578695+0.0966104405216795i
-0.0361014198024879+0.228590577727296i
-0.237083222189811+0.210834863933712i
-0.36160099692285+0.10904734630098i
-0.29150747341642-0.0231445099775053i
-0.173343746573129-0.132649503567019i
-0.0081727592015959-0.0915492635708332i
0.0673259586029984+0.119862193752545i
0.023811185548166+0.284204140251483i
-0.175667513942283+0.343268793970026i
-0.364724740114153+0.306721031707098i
-0.427964254070107+0.150237106212911i
-0.382392067223618-0.019722883610009i
-0.195256782795163-0.0978960925786232i
-0.0741545500390445-0.00916172405421791i
-0.0622861405443217+0.168077605056733i
-0.16344852315412+0.241114518980059i
-0.369035551712822+0.209361082750296i
-0.458231432697436+0.0518918985202383i
-0.35306032858895-0.126646330947065i
-0.172787833267096-0.183321978283263i
0.0335789310300539-0.152906717736948i
0.11531811808988+0.0420125493664321i
0.0255347669621287+0.271727089147107i
-0.126200991588001+0.351745264398456i
-0.308319864521648+0.269589534183809i
-0.351368096785869+0.113309470245424i
-0.216325207951193-0.0119279880549354i
-0.0598419746228969-0.0387406354823947i
0.034642177861669+0.0974425020166106i
-0.00714711619973257+0.270253332036585i
-0.197810913085003+0.329762032314016i
-0.366936122865927+0.250562620887861i
-0.434608049733846+0.0457527792445533i
-0.350677548558144-0.1651410203945i
-0.0726773618254171-0.261708652564972i
0.0967922579604742-0.137776055758415i
0.0982849888997639+0.0808418955604825i
0.0280274848484821+0.210475131021099i
-0.156270093463006+0.250912232707726i
-0.212761806045979+0.106943269932223i
-0.118780202863696-0.036523062257639i
-0.0138554642510625-0.0703924577049548i
0.118270952191006-0.0430555096655593i
0.16569782576749+0.205221238806189i
0.0412658595047021+0.435364705199402i
-0.171517461861669+0.468471114415422i
-0.366714067258168+0.346504235006422i
-0.438868522360596+0.094497370496725i
-0.379442965941344-0.0557298893525454i
-0.209088018037611-0.079636582583167i
-0.0652784387329527+0.0118871848774029i
-0.100613274386597+0.178801550560984i
-0.24374438570014+0.266386412220653i
-0.443227101851082+0.163280186700102i
-0.49721027113812-0.0649667991170829i
-0.40253882134048-0.215143713470427i
-0.183955100481232-0.285389303454728i
0.048329587675677-0.198820114413195i
0.074817560471358+0.0222189898211996i
-0.00108394013969968+0.206112278072852i
-0.178032342462045+0.280600549069674i
-0.311848979522187+0.162753164067182i
-0.296108146030186-0.0567411629519903i
-0.165469183236797-0.110465636969595i
0.0187437925958685-0.00658785695963541i
0.114622822389408+0.136265510761082i
0.0226493137706864+0.325017898984655i
-0.188723485895958+0.408464713258329i
-0.400802948952226+0.327358921727007i
-0.466088978002812+0.113753741100618i
-0.341919596564163-0.0281611047328853i
-0.18976108671558-0.044917560425259i
-0.028286739108647+0.0137225132940598i
-0.0350874766476392+0.183890364901166i
-0.178555819655975+0.273464818511955i
-0.343224998845911+0.239924642051013i
-0.472115488513116+0.0525159252660014i
-0.382178777778314-0.141066603019821i
-0.19455422366445-0.208639052820043i
0.0135046131725757-0.177185456383614i
0.127882330594584+0.00996144073817508i
0.0486901864426458+0.172908347255861i
-0.120917759332734+0.253772700821482i
-0.239944638233137+0.166759711643175i
-0.202875991569511-0.0443518586950994i
-0.0930566594549861-0.0837316069678657i
0.0967342216132212-0.0439291809018089i
0.229221883211408+0.0989783572774019i
0.129854519185787+0.292568719080187i
-0.0997033223327578+0.414321082549132i
-0.318365143168315+0.369121906175481i
-0.409049293180886+0.139536598796255i
-0.375106976162516-0.0363387970098101i
-0.176601381713412-0.118637819129783i
0.00547782492126581-0.0201395525219965i
-0.00271642913643407+0.156453332703441i
-0.137966309449904+0.266168189914636i
-0.355778359502917+0.232756821681171i
-0.466898953005141+0.0664604588399873i
-0.357824629699566-0.127568059985482i
-0.164148547640733-0.279204217845049i
0.041472726143112-0.20020991340664i
0.167243294494801+0.00183700137358737i
0.0421421748694864+0.252185192648592i
-0.168923932368649+0.386039008217057i
-0.321567989872242+0.281294970625971i
-0.419197283788495+0.112944229796659i
-0.322567868066974-0.0585548071602503i
-0.116820331975839-0.0778660784495503i
-0.0472267100793317+0.0490794851698944i
-0.110886909932248+0.258974017109027i
-0.263440059080623+0.364331761175542i
-0.471168098969007+0.208152975870812i
-0.546718600712041-0.0316634591376232i
-0.430124485014159-0.233236292586644i
-0.193634267473613-0.339731467593862i
0.0369040556639202-0.284996030156928i
0.115803252573207-0.0803453750129416i
0.0890515852718374+0.112400426395074i
-0.0436441441753594+0.173524472428389i
-0.149862881855949+0.0945245441800977i
-0.0730205859672497-0.0321111559160343i
0.0564455329754943-0.0685526466055192i
0.210275973875421+0.0743161293724351i
0.306666562204016+0.309530193479185i
0.189518573382497+0.536132785981087i
-0.0904067625340447+0.663899431360847i
-0.374486859615594+0.558706375639508i
-0.492376778307242+0.337963259791302i
-0.422862488048389+0.131461154987519i
-0.291607762557901+0.0430234593312194i
-0.177014565992958+0.139671455808168i
-0.211199657191983+0.271528142030369i
-0.383178937407453+0.314745472819075i
-0.538753155536498+0.192263656943993i
-0.624391989879154-0.0738388617647355i
-0.468846072449188-0.349535241228447i
-0.183028133647636-0.428423936394543i
0.0492986017942396-0.290620144779862i
0.214023156929606-0.104910299837733i
0.129752120025011+0.118533729717486i
-0.0289211449613436+0.197505534044494i
-0.146168135117192+0.0837168771398848i
-0.175184914435977-0.0485638203535501i
-0.058053504265076-0.146927606395614i
0.0887422154191559-0.0602661023622485i
0.194991275699236+0.150793971264543i
0.0585850036519883+0.334809247655516i
-0.178420530001574+0.432460024135145i
-0.41700756933078+0.313529934499423i
-0.544066363919971+0.0685027821214363i
-0.421699449252645-0.130206245413612i
-0.208962170551111-0.236891070762651i
0.0070889146450962-0.151874244261963i
0.0659041950393048+0.0690415729594045i
-0.0785366730523745+0.172228388764994i
-0.282108004175855+0.152843039875622i
-0.350281198269391+0.00862871606899102i
-0.266222370291545-0.183630390934237i
-0.061829091642115-0.223356893161252i
0.167801886804023-0.10139147956639i
0.243313846493724+0.147144756982509i
0.103291331902231+0.374529282573978i
-0.142967432876497+0.455535529338859i
-0.357407525307178+0.327932995206058i
-0.429894733056335+0.13679763784292i
-0.291052183752339+0.0215077583448623i
-0.0957727958714832-0.0151402309965743i
0.00815274428537505+0.141891593938254i
-0.0655431994353067+0.332819142691532i
-0.255783975948207+0.358539418775372i
-0.455666328054866+0.287298791021718i
-0.523463640622235+0.0187748106640218i
-0.392763329188296-0.230021819458147i
-0.138286853681426-0.2171894194434i
0.0664302483647158-0.148897911212343i
0.104776174835569+0.073562707125276i
0.0384937262279456+0.247897961364019i
-0.166702534717759+0.260573891134735i
-0.283335374506579+0.149127450629366i
-0.195344534416357-0.0995813845226362i
-0.0493822882240712-0.191687058073111i
0.164072006499517-0.0839982669003756i
0.242875189409116+0.197751621621515i
0.0640344075160532+0.390869415989634i
-0.190589025387291+0.436078575434881i
-0.380465470892153+0.373312228141946i
-0.442451768179149+0.104307919844739i
-0.344217241127231-0.109873807083933i
-0.1221129989773-0.0858462940427975i
0.0279450092335525+0.0210448772159989i
-0.0169832630886727+0.202033929444998i
-0.213496652433629+0.347219370218758i
-0.413725635295604+0.191698177724969i
-0.464309876923347-0.0328331390899871i
-0.384850070998327-0.242311951650097i
-0.145231798951873-0.353165253732575i
0.103645098741588-0.245007703897507i
0.198782398764719-0.00451146592753142i
0.118310584085103+0.208638560131216i
-0.103922293393364+0.203068326073767i
-0.247139669175761+0.127957023944127i
-0.223871243092018-0.0302911292109105i
-0.0838906949471591-0.160091315865075i
0.102787199701421-0.0632460226207316i
0.199314267047734+0.159219758775556i
0.0815793243073742+0.410750874557395i
-0.143280212047592+0.470999867778929i
-0.379534762981735+0.356522602863537i
-0.477453689437875+0.120119150178642i
-0.376978945598255-0.0851491302304033i
-0.158939484077026-0.0861304901884393i
0.049018149523128+0.0408569503805985i
-0.00339611953531619+0.267893519404815i
-0.196922598103962+0.377324529110794i
-0.369421034048086+0.292545204856501i
-0.495020808479324+0.103814437254815i
-0.41978435025855-0.0970593827561052i
-0.16875801124811-0.210500125423664i
0.0637398118372714-0.0865828891958892i
0.133344250276199+0.179417690795863i
-0.0189711264002885+0.370708335785688i
-0.26343088859199+0.433550605726567i
-0.435526997083688+0.276956176234579i
-0.448278752146687+0.0620422822051029i
-0.329319007504481-0.107958794286633i
-0.0940518484671456-0.112475963933458i
0.0192624500668227+0.0896548791553387i
-0.0883942863354997+0.276193328134082i
-0.262135362864819+0.321788373848869i
-0.519881794767645+0.17930182703416i
-0.546450986942578-0.118182307086309i
-0.347878096487087-0.334110429272227i
-0.0991006557123774-0.368138977795016i
0.144691844608676-0.269216213391652i
0.21577790927206-0.021569824654002i
0.0969019313145107+0.174151796640174i
-0.114854204493006+0.197754890380628i
-0.187583595951466-0.0036406939082034i
-0.121546684638905-0.166188799482574i
0.0890247963093062-0.165201568554849i
0.302602103502539-0.0825452530324961i
0.356069965671327+0.223503384501762i
0.221204702052195+0.502857099165584i
-0.0572855787166303+0.540548000291613i
-0.307031696710925+0.403284328968253i
-0.440719770175134+0.261807798149703i
-0.291728498995178+0.0749290483012675i
-0.108076478351423-0.0199661042874159i
-0.0632531497741444+0.178666254867953i
-0.121621039709262+0.337601242920026i
-0.357694960350768+0.386629329764694i
-0.555847310960317+0.263374544874226i
-0.613468319853675-0.00997114488379508i
-0.493669499513954-0.218867926345015i
-0.228089069312026-0.344094828224506i
-0.0147580183022177-0.211337986978415i
0.046532490370446+0.0281596587054059i
-0.0823513562031795+0.198109179122371i
-0.264190149601677+0.219346044182318i
-0.388754189699446+0.0316167465647329i
-0.331979740944158-0.140719572046953i
-0.0926523276080344-0.249955104418555i
0.0708123586791448-0.16203754085078i
0.158894054742847+0.108152069132766i
0.0745281875400936+0.306578059467026i
-0.151042140075591+0.391619306378819i
-0.340150840145062+0.282879822641915i
-0.430638361401057+0.068086506046886i
-0.269125592028416-0.120536359199619i
-0.0561695897408983-0.169456246456364i
0.0567245717519467+0.0443135885812183i
0.0615516525301442+0.280768035176101i
-0.0960578732124217+0.365566728552692i
-0.322702876173868+0.309245982230875i
-0.420604281013431+0.0881564606288835i
-0.324407825333592-0.139464009113536i
-0.0928321977294148-0.210921474417955i
0.134943492985429-0.0834768890504031i
0.161940141175681+0.202344463961212i
0.0591834810071674+0.386968079891359i
-0.199920162645208+0.388446950912466i
-0.399986039785268+0.233203895866016i
-0.35167489169104-0.00282727718105203i
-0.20001308413305-0.131214024944009i
0.0237323252685078-0.0989240700234826i
0.123642538581996+0.0993370412869825i
0.0409723021707937+0.299963542695822i
-0.159425986636376+0.378049381081944i
-0.342768656859645+0.250467998780262i
-0.417581837723496-0.00795490975973962i
-0.352786958902946-0.151228660833988i
-0.0509178635266173-0.198720388973528i
0.165048439278042-0.055017768545451i
0.12530498389782+0.191090994049221i
-0.0299386633840252+0.330194852533382i
-0.288371537952203+0.290192324208436i
-0.405706971405608+0.105276024030918i
-0.313052414326271-0.0528721456527073i
-0.132873075739333-0.141658185088146i
0.064820905040145-0.027363416276793i
0.10768390068158+0.191947009517233i
-0.0526296455876819+0.378485608404722i
-0.315961594224605+0.410560597253491i
-0.509628795719881+0.234397082571815i
-0.516830244673042-0.00330346185276023i
-0.380941521100918-0.195511219546154i
-0.151208625533188-0.177851591108908i
0.0126798898927643-0.0314164650810903i
-0.0700334325920125+0.181153596990651i
-0.251541565206794+0.306036131909971i
-0.454377413486776+0.160266453878303i
-0.522444665140078-0.119909560690983i
-0.332414438165707-0.33872617067635i
-0.0711098927090222-0.373498495071279i
0.170504637125848-0.216077495100324i
0.21516764153573+0.086087829593282i
0.0684180890620776+0.270548953644734i
-0.125302089330401+0.251672364874088i
-0.281752697423038+0.107588364710149i
-0.215361462783018-0.0684618179901428i
-0.0181410231482594-0.103598937758252i
0.191827787914704-0.0148626195094698i
0.286740746950246+0.233334810846553i
0.127353514632861+0.495649196193307i
-0.16830964848098+0.521342832455589i
-0.418160068691057+0.371229243403858i
-0.445146688661853+0.189952779205225i
-0.329338489877634+0.0091326898400955i
-0.111026692561454-0.0759400384053281i
0.080182081429995+0.086084111951501i
-0.0316330931315174+0.282978460237739i
-0.225842186307737+0.348894744284714i
-0.377707770547836+0.281062256944148i
-0.467771824712142+0.0408628861482071i
-0.322960121371985-0.18005352726351i
-0.0690898315489531-0.227583641386819i
0.111274553731751-0.12014962010112i
0.147453610661555+0.0921200377347618i
0.00281387656951424+0.275315780988997i
-0.201996561904102+0.298123966810467i
-0.321566637051362+0.122867139107907i
-0.310307664438043-0.103549081820341i
-0.125543648819052-0.192803515108426i
0.0595141787888435-0.11199999282383i
0.131224183800967+0.108967262964682i
0.0144162704210414+0.317006956494114i
-0.246780354057003+0.366017743590238i
-0.408603109547501+0.246472154475589i
-0.482454201275042+0.00988777229725741i
-0.329267079347038-0.171603096105588i
-0.0801914345418969-0.178010176687101i
0.0150519464128321-0.0409461119852998i
0.0250748858236575+0.166043877417449i
-0.154071979951255+0.252490080273754i
-0.398695213230434+0.184655721172135i
-0.45416654848536-0.0302676199287289i
-0.342995309162535-0.23180964478074i
-0.13239373036379-0.289097152748284i
0.0982321863125089-0.206320484273941i
0.210888627788634+0.0500321481233485i
0.0813069931176014+0.25255415393363i
-0.117856989050335+0.32253761227068i
-0.24209013834728+0.194823786666318i
-0.238268880294077-0.0269340798731633i
-0.0682254120830186-0.110146845464357i
0.0941641612409922-0.0209932262543267i
0.2236219089016+0.215390826114476i
0.158990386631376+0.421264523441696i
-0.09580917291433+0.512304717926247i
-0.348425282477914+0.463423131996421i
-0.44839257361596+0.235922185387666i
-0.333189340823284+0.0347998357652048i
-0.182605276493751-0.00192148237441304i
-0.0010293808771205+0.122751639201049i
0.000690733387534596+0.319222132252106i
-0.231447075459995+0.424129499324942i
-0.414410526924789+0.353106401045908i
-0.536053071369354+0.13489731391259i
-0.478241860470497-0.0934107156821787i
-0.238530671360873-0.234699049977616i
-0.0391707629011681-0.142858050239689i
0.0746523097075706+0.0443645489622025i
-0.0312956228365781+0.188498236365074i
-0.244501820095081+0.23139866464162i
-0.400933490935738+0.0796932280830171i
-0.422629670913079-0.13516162159786i
-0.194924649314096-0.28296428831409i
0.0444464150252849-0.24600508491702i
0.22448416908961-0.0659107179604701i
0.170428683478277+0.183780101049014i
-0.0850881226788888+0.309111010062367i
-0.248403069656466+0.179022107785051i
-0.345009969776842+0.0158928815804038i
-0.244784803958727-0.182053557569862i
0.00565383626764661-0.276829945118671i
0.207136025469336-0.0887015756481562i
0.213814921986169+0.178677659846379i
0.0400308198332825+0.334663357378755i
-0.176536227555492+0.347010569815172i
-0.347124077101519+0.216790363439645i
-0.303633555092612-0.0532187340676533i
-0.0988965839559031-0.143961368146857i
0.0973582684446155-0.0222995669430447i
0.160782349270772+0.160381645226376i
-0.000245311738302236+0.369165047667626i
-0.249881417666818+0.430769737323264i
-0.454333440455814+0.30513059753577i
-0.494896678250803+0.0793411560622631i
-0.328773105107396-0.146791080010638i
-0.103123295860862-0.196303792590066i
0.0221416144984489-0.00315508077606975i
-0.0153437912133459+0.223460484573419i
-0.16030485978429+0.322324161012331i
-0.373031886455608+0.230569722648001i
-0.466283136483743+0.00267317630979971i
-0.354615398550107-0.194384599715398i
-0.106420995727565-0.247285287136217i
0.131886726295156-0.118295903545883i
0.17906765686252+0.138399261052308i
0.0328169568114263+0.359636830205053i
-0.181671982746735+0.367091907131023i
-0.312616551023975+0.188759999039457i
-0.295765394364947+0.00200236701415732i
-0.130162763705439-0.104865693504096i
0.0322540966172011-0.0262964143057446i
0.104152810223914+0.184605659715905i
0.00494290466421401+0.364645419655023i
-0.214501730473263+0.438318525217985i
-0.378082793376447+0.303858081561431i
-0.450711182331927+0.0664138320185567i
-0.335583303676881-0.161091776151937i
-0.120602897677173-0.191146058182622i
0.0481482800686228-0.00133612489202507i
0.0430250933199504+0.170458164961364i
-0.159894336931817+0.305952259497156i
-0.355532977173191+0.222270815010185i
-0.435238917778471-0.00197404360679103i
-0.338607189323359-0.202816412805472i
-0.0788767585559253-0.323140693632847i
0.133021597464097-0.190058419049182i
0.203713283257392+0.0491016355841944i
0.114625601609341+0.235301895124164i
-0.125105933705102+0.258721511230124i
-0.268858748289934+0.158662971269506i
-0.254233094064514-0.0109094184880737i
-0.110184258922331-0.143662755720468i
0.107625843462996-0.0627991761668574i
0.220841601109449+0.138729156829218i
0.159478825133083+0.384583518066137i
-0.115390812301541+0.499207581846629i
-0.369382781807018+0.390637039084364i
-0.435067399034355+0.181635131002267i
-0.363573353379594+0.00144056078778372i
-0.159867108930353-0.0607137582739098i
-0.0327365374576812+0.0390340435053748i
-0.0555264031284708+0.249760449004564i
-0.230197588611655+0.374455663696468i
-0.467473497355731+0.339840266149751i
-0.567963907072032+0.10586730629907i
-0.511258351426623-0.131061763955785i
-0.277062213805991-0.249111803854102i
-0.0176594272389578-0.238934743369586i
0.0500704719278058+0.0163898622197876i
-0.0439304893239561+0.193982019962302i
-0.215519666913021+0.226756692637334i
-0.390213511884073+0.155002032308864i
-0.364826873837107-0.0592567220502578i
-0.214718931791577-0.18413723279259i
0.0199207750890066-0.152832783204608i
0.206516932296601+0.0307493842839316i
0.0606527934305217+0.26684650061673i
-0.138717398179646+0.384470834037964i
-0.332666101935564+0.318173623399384i
-0.460752807109054+0.122994771595936i
-0.320229196862012-0.129502551171i
-0.122304864542526-0.2007198429226i
0.0277856934281432-0.0707574020847329i
0.0931137010405067+0.120058269702265i
-0.0809888780192847+0.268913209412832i
-0.310794820819979+0.203565706546028i
-0.387632694202453+0.0593672347278604i
-0.332463220130103-0.164550118462122i
-0.0789006310320841-0.304140876137689i
0.191618134512999-0.182497810246188i
0.275827789233195+0.0658238246270825i
0.197144233743021+0.318555123469025i
-0.0296256302785833+0.365075067675776i
-0.267794977814514+0.256919186585906i
-0.301873729629119+0.135141549544621i
-0.165331275077443-0.0076424469691789i
0.0213147373772313-0.00985223227189209i
0.127224025371964+0.15534978286867i
0.0448900175597941+0.366153276128819i
-0.165867181332722+0.533238116230972i
-0.392869933586891+0.41955012774655i
-0.530984126975053+0.146423214461298i
-0.455878247663967-0.0724766781392123i
-0.223618433693806-0.182210411352865i
-0.0841760465735944-0.0724340054748056i
-0.0399331552769274+0.124537034070005i
-0.138516385070624+0.261192189407229i
-0.344265118119625+0.250900535539103i
-0.465071227972634+0.0452569237265546i
-0.403414661128267-0.182199212163664i
-0.212249086580362-0.28662694827736i
-0.0151614886644667-0.226282288010033i
0.126616210792644-0.0170279180685656i
0.051567354622209+0.208972456662061i
-0.135239737705207+0.28819576318587i
-0.321677486353033+0.155162269433463i
-0.367158746433612-0.0370871412629341i
-0.191048517788767-0.183649745277146i
-0.0357289405549403-0.162638158756021i
0.106323660719852-0.00833934133830284i
0.137871401973724+0.189947532196739i
-0.0656737630841964+0.327438608300456i
-0.238818847880822+0.253176947050837i
-0.337438014719352+0.0858798247303159i
-0.318842414785973-0.103565765104773i
-0.0884841232682178-0.134793802878178i
0.0938805124649522-0.021432291373265i
0.113239555910594+0.177639520070463i
0.046495897337903+0.360625140989437i
-0.186349008913439+0.366370300589329i
-0.395041056181186+0.256984765620103i
-0.343207634296173+0.0711193220596762i
-0.19561117688418-0.0451361397669109i
-0.0068484662667173-0.062363899589165i
0.0904482612282233+0.0940562741355351i
0.0248821724557137+0.320703120637271i
-0.18812558127975+0.384275897553177i
-0.389510372062514+0.280505902154072i
-0.442843312986725+0.0616091165360649i
-0.352780484830328-0.114055957707769i
-0.124859951770367-0.164320978202025i
0.00934196164260795-0.0374478984807317i
0.036796558867233+0.127445943238087i
-0.104623376813347+0.211703227996926i
-0.307472876083273+0.202462914591218i
-0.406227039669467+0.0316219494850299i
-0.367597949636237-0.145383062953304i
-0.156931558724729-0.206263853843395i
0.0744895913358772-0.113802732517314i
0.171290143847799+0.0513966227352505i
0.0509561415834235+0.2100512467855i
-0.12442897607582+0.294381992759221i
-0.295823834249196+0.166729845363689i
-0.352352733656349-0.00369567900621864i
-0.196796157849887-0.12696372192653i
0.0104261331096514-0.125593929116415i
0.0838648754890058+0.0971935094011634i
-0.00891183460491932+0.265217891249321i
-0.1961113675804+0.309640383631883i
-0.38834848177504+0.258973447163203i
-0.429211347016622+0.0846623977496538i
-0.379356480483858-0.0939555502576398i
-0.175400860935528-0.170553131150158i
0.0277587630535201-0.104616403748812i
-0.00275262565447917+0.075850970452204i
-0.11795473835738+0.217180358498803i
-0.307016122860456+0.179479610807401i
-0.38840676212618+0.0190380379996804i
-0.284522973650988-0.164278378630863i
-0.139678260550262-0.2491783618198i
0.0851656706462833-0.19722460758981i
0.207973879482608+0.011905297312833i
0.141018327606535+0.244687634661147i
-0.040494108449892+0.292029831637298i
-0.231105946386768+0.238291815013493i
-0.240467223426836+0.0924854808566497i
-0.129705617650479-0.049500413767892i
0.0772873633207962-0.0199843145964148i
0.183354562002074+0.145126403869407i
0.0983121972248797+0.359881185009777i
-0.0353427788038269+0.481796822036705i
-0.272592003460537+0.445791141520376i
-0.40409291104193+0.243981471657272i
-0.376059026413576+0.0169421506617053i
-0.249573648493467-0.0635579917197874i
-0.0735697695597538+0.000819291550837829i
-0.0397972868162554+0.149613744709187i
-0.154747669477024+0.288092988076281i
-0.325042358718401+0.266261660723185i
-0.44431968472526+0.09229447852088i
-0.475242514401765-0.125132678679752i
-0.287180981148147-0.275023019376856i
-0.0206158680515964-0.221897398737315i
0.0816470613151547-0.0560071295076809i
0.039301189414064+0.122146205083912i
-0.106298753640516+0.214401191007701i
-0.243753347989501+0.115573030994447i
-0.273511541083658-0.0790416455344408i
-0.169861191780791-0.192034494243048i
0.00683452707301167-0.175789724259215i
0.165714071340946-0.0507764592331502i
0.141967133503858+0.156432892357172i
0.000677634853853521+0.308672540149977i
-0.149286448191388+0.275412279874826i
-0.30417532884414+0.108014651396701i
-0.273337782470175-0.0536421399825393i
-0.11193218662167-0.097660227642964i
0.059221426759354-0.0225322751028583i
0.123448371033947+0.120589768957928i
-0.0175237437458404+0.300613301195138i
-0.200387541507989+0.355321994245092i
-0.37824813606947+0.227394671588647i
-0.389510930425714+0.0194018921575383i
-0.213273703692998-0.119123918888535i
-0.0432944607131991-0.0772932063988056i
0.0804178470335608+0.0950608127195479i
0.0246108496272788+0.265862325060853i
-0.126172569734013+0.354565845598599i
-0.342023559224183+0.299930872068173i
-0.418388447919137+0.0990249373161177i
-0.259992711114813-0.0716547286914947i
-0.0927216150050372-0.114313308799114i
0.0967001215028763-0.0307149971239829i
0.06939121947155+0.182508537014043i
-0.0835679656327985+0.332914120866979i
-0.24683614898188+0.297100260209132i
-0.451673679620581+0.176948162563429i
-0.387580155694245-0.00725182770859323i
-0.184383193737853-0.131967957222145i
-0.0247871039449653-0.103359327732788i
0.0538844696914933+0.02925238646306i
-0.0300920812209171+0.20630665875595i
-0.198931132742337+0.266594244563759i
-0.363177177247378+0.131095340706614i
-0.363592750250174-0.0448982917758504i
-0.194250614790798-0.137889825082634i
0.019056342551644-0.160645555928061i
0.147622791575944-0.0260129169117744i
0.104048449091294+0.174280984711848i
-0.0586672282988938+0.291011303962447i
-0.229152009496054+0.233854330120755i
-0.288081287217783+0.0397170952745611i
-0.202650004280934-0.096771926693883i
-0.0372309155259188-0.14807283158374i
0.131199561295431-0.0506863677436582i
0.113725663619904+0.152559349439292i
-0.0356729954322621+0.313967734098498i
-0.187618573065622+0.320145033896337i
-0.34155954865645+0.177428259757006i
-0.301575404497801-0.026840767500124i
-0.156350330121855-0.154342597490094i
0.00156851315474155-0.0993786179377761i
0.0902077437573652+0.048129158096256i
0.00897147958523215+0.225208899877236i
-0.130707526986635+0.284927239116703i
-0.297016096846528+0.167200788170295i
-0.304985986856152-0.0283844100683268i
-0.167164301807269-0.155568528097301i
0.00871453551134684-0.122628373601827i
0.166356955106949+0.027557965147877i
0.119811172086119+0.238394862641083i
-0.0200006367167684+0.345713459194899i
-0.19284501385497+0.33180246120827i
-0.337502796609716+0.157712205264539i
-0.265193486651988-0.0217519356692998i
-0.0978929955334605-0.0420493090462163i
-0.0110129066549976+0.0194282591562651i
0.00109471446087256+0.223212106561827i
-0.0966943108978514+0.365946030830321i
-0.293818094234726+0.364471816836044i
-0.476610163272431+0.228047515483119i
-0.467771676006631-0.0150698252967223i
-0.284962690499773-0.178679460137281i
-0.130953924576581-0.154872543868386i
-0.0221192994864103+0.00320144129039447i
-0.053813741197975+0.14414714812993i
-0.156630858279967+0.197537224983402i
-0.261989624492648+0.108649017328059i
-0.287867636082995-0.0524704690720567i
-0.139423727228425-0.175406267813694i
0.0231978146777685-0.154417494695446i
0.167620972715587+0.0239102155218373i
0.167826823182594+0.215100428917746i
0.0257092411736595+0.288843085640905i
-0.140858608680952+0.289994469211479i
-0.249537316528459+0.203997183236396i
-0.202096372627828+0.0500740081829389i
-0.0931288719389123+0.00101977861646556i
0.0243350785070619+0.092012967490167i
0.0708426059430287+0.262829473032424i
-0.0848626649762462+0.318805504304981i
-0.276508346658799+0.294944525007269i
-0.371521220957855+0.16770393070229i
-0.363316228339532-0.036153563856189i
-0.233901930809351-0.134281568533414i
-0.0390404282076955-0.169399247099502i
0.0688536559358922-0.00843274348853754i
0.0371772100933788+0.169512487353013i
-0.0600830307217026+0.209956041785107i
-0.210467817478508+0.197056423602505i
-0.248388773674338+0.0650128299906715i
-0.174978480699652-0.0576370355812851i
-0.00680498913846265-0.0562511350846735i
0.123588559790565+0.0585170041651462i
0.0415081165561659+0.231670080700212i
-0.0953969593901246+0.333454452871486i
-0.298950060616744+0.308704547953995i
-0.412576893661677+0.188752698063748i
-0.348544915300257+0.0243411648808491i
-0.257777642404949-0.0817814460487406i
-0.112410050180285-0.0692509065329274i
-0.038224097887965+0.0515745946756421i
-0.133345954680083+0.186295589203284i
-0.268507209340256+0.203036109676309i
-0.359247440946426+0.0782214219568697i
-0.334008080947548-0.076117359296626i
-0.20671687877919-0.184570307592439i
0.0057627517071619-0.170076994089112i
0.134189310419127-0.0301917587613897i
0.0667256552978694+0.144163254637963i
-0.0282551837610903+0.257427333695338i
-0.166319109866238+0.21357513511129i
-0.214485564481245+0.120261309273475i
-0.172661166918253+0.0441141611149368i
-0.0737794431395934+0.00313449100257746i
0.0651492368526362+0.0595914459248902i
0.0494391937302177+0.233175250914237i
-0.0863975314317933+0.328640689382159i
-0.250901025987886+0.28665147445181i
-0.31510661499323+0.186600333529493i
-0.270123517932707-0.0272585825866054i
-0.170207554025455-0.0969165551602476i
-0.0640498979873062-0.0434786724159464i
0.0127644923901848+0.0303555466404666i
-0.0188796181373206+0.181196604765108i
-0.144542534597474+0.224268477534547i
-0.236957101719214+0.124620406304994i
-0.239227664389295-0.0417028785255197i
-0.150326795013159-0.124209259770447i
-0.0251050579326108-0.0810561175338832i
0.0812148869219584+0.0667367448830851i
0.0403558689612132+0.229939467898423i
-0.0315772278044003+0.289486740416942i
-0.148957222472088+0.294213923111939i
-0.289264487388738+0.149359496186288i
-0.26631844284448-0.0130048749598704i
-0.157620802308442-0.0281324189264795i
-0.0390392941138247+0.0418455371763759i
-0.019689712298012+0.190223902303293i
-0.101773803132098+0.275577780667456i
-0.276559270043954+0.237073488750301i
-0.37767597370256+0.151168024745566i
-0.33951359484742-0.0135667157874854i
-0.242295395428221-0.120680363429426i
-0.0755311565516226-0.0876189085512376i
-0.00685212007247622+0.0122118990933233i
-0.0258349187915766+0.160734832068502i
-0.139075314398332+0.1868819242289i
-0.286008516035048+0.135196986113451i
-0.276509529160881+0.0273455462811295i
-0.208590589655431-0.116493796672978i
-0.0680990570783227-0.076935613885348i
0.0675346578893958+0.0413671277584305i
0.0756061433068464+0.139631726100901i
-0.0018709485126193+0.259950526877637i
-0.196025986416904+0.248681625223792i
-0.272761881811143+0.130847889328295i
-0.227586490706355+0.039386540901796i
-0.141851655401729-0.0400697152951093i
-0.0228914988665382+0.051057019392298i
-0.00651725879195973+0.194339121436049i
-0.0831880873559629+0.231196452047651i
-0.209776336104328+0.277541347318112i
-0.304014730751615+0.181146574767061i
-0.356866786107188+0.0271596204966392i
-0.251697632005407-0.0301586915577147i
-0.0397769117784215-0.0385236138300752i
0.0139345380820258+0.0821089811945519i
-0.00716375223721246+0.157445138302632i
-0.1018354165463+0.197112679406014i
-0.249274763617918+0.207922029038582i
-0.269880566399962+0.0854781836397457i
-0.19944397829462-0.0246912641585557i
-0.0538921143218072-0.057588982721484i
0.0379164091351575+0.0454944506313598i
0.00974117976266664+0.193626715068612i
-0.0966696475266021+0.299609905797354i
-0.237312762136112+0.285061369543955i
-0.312804682095407+0.172414617972698i
-0.311731927094224+0.0415252978309598i
-0.198648748001303-0.0669845968474201i
-0.0702259804383329-0.0459253062158478i
-0.0616916321683786+0.0419656778717033i
-0.136323260994252+0.134793200148826i
-0.250300309937643+0.18407633411577i
-0.314757912803599+0.0995159548911738i
-0.281153763705041-0.0801009331695172i
-0.19968657333477-0.174124717784911i
-0.0554766035299039-0.164254703777563i
0.0988122307230931-0.0751825491189237i
0.0889069764183608+0.0750157800455633i
-0.0303461385558817+0.183755648829881i
-0.123655316286089+0.215481443053134i
-0.211941402330874+0.115869757129959i
-0.190073253147078-0.00152633056557147i
-0.100589692698227-0.00382522632663988i
-0.024071560271751+0.0694072299032373i
-0.0169626336869202+0.144228098948424i
-0.121422554466034+0.230581276246263i
-0.231619745078647+0.27051881485873i
-0.298719014310599+0.120072933355414i
-0.314117554495436-0.0521374012888557i
-0.222203684331655-0.0953765051973223i
-0.0930629676163893-0.113323358985168i
-0.0553356151357539-0.0243528242353079i
-0.0362651568724707+0.156176476565326i
-0.144320434981977+0.181538567172758i
-0.234675299508645+0.11906865134169i
-0.228186568172367+0.0372885859724108i
-0.188877751642978-0.060784414441344i
-0.0308114469943048-0.064900109449991i
0.0234550332115849+0.0621881556422065i
0.0203072926076683+0.255161923483281i
-0.0816512747247486+0.318544375264952i
-0.23643953638182+0.230518630910401i
-0.29530967566638+0.142681043267635i
-0.308043320799078+0.0178972155104602i
-0.179804268172041-0.070230313702515i
-0.101112901500684-0.0354407649320467i
-0.0409941218607232+0.0558273197232217i
-0.0566906925101824+0.16191351421514i
-0.194919520925058+0.156805065068768i
-0.237265624994149+0.0859317230607872i
-0.211981257495899-0.0364200921137991i
-0.0906902360366017-0.120910537392262i
0.0506390143891834-0.0617906078600608i
0.14157512976191+0.059901679495427i
0.0884561850556102+0.222763485633465i
-0.0514852198962922+0.27440684143171i
-0.15169112165666+0.203899634792015i
-0.263588568797553+0.125142491597421i
-0.235978911019731+0.0385207975757198i
-0.127755794787179+0.0134779632819989i
-0.0879345348884839+0.0686247245294439i
-0.0692564864719684+0.178797829334115i
-0.158308202020515+0.210845444522217i
-0.270343915384749+0.117693930671936i
-0.349628901067673+0.044246970034714i
-0.298562644370883-0.106008330643658i
-0.146608889268102-0.176113574842469i
-0.0656916306205746-0.115340408723478i
0.0379266372536338-0.0531071367026828i
0.0045719099906762+0.0687963450001606i
-0.100473749175348+0.107369451284352i
-0.11290850761153+0.0822604520956901i
-0.126256638979241+0.0156843080703165i
-0.0655426952881346+0.00919321696210948i
0.0270192729166612+0.0534892448594164i
0.0389989050280087+0.118807985487611i
0.000174006784235432+0.271841366951394i
-0.129652253981078+0.302427041330814i
-0.28651370552609+0.245257389945415i
-0.349430509714319+0.124370356749257i
-0.314836194789601-0.0152438945834583i
-0.1651662771227-0.0343214291876184i
-0.0734274903192469+0.00270943320582699i
-0.108497753220274+0.0813000077694128i
-0.133615204584137+0.158708952868627i
-0.22605920166836+0.120657093975252i
-0.320742325193667+0.0291572640653891i
-0.245854671158371-0.0683110880127716i
-0.106966269853276-0.13427166829984i
0.00548651688714757-0.0821125899032014i
0.0209871711043148+0.0512962887692322i
-0.0208252597431478+0.168200092397576i
-0.10707094592149+0.183378387522035i
-0.230526014872252+0.171078251436463i
-0.214158157230744+0.0762600614953896i
-0.161669804122432-0.020001118885784i
-0.0823562064583123-0.0505736623394557i
0.00444401195800564+0.0135240745971623i
-0.0351970870099915+0.177981723337678i
-0.128360549423675+0.203258104085108i
-0.224934316871855+0.150384885465562i
-0.219853247963087+0.0690666475547165i
-0.153342448623313-0.0244620346440207i
-0.0940409161380477-0.0749826148703696i
-0.0108544222558585-0.0270131644925188i
-0.010854311175242+0.0973699938106049i
-0.064870517234608+0.188003290030747i
-0.145338833208712+0.195839604393335i
-0.218143600346402+0.0487965780923261i
-0.16895130579927-0.029988647618267i
-0.0940344798825877-0.0213037436722787i
-0.040917423606546-0.0312687303519441i
0.0174857477129759+0.0866301818941022i
-0.0183705968098209+0.166374644703456i
-0.116777203895598+0.148824340556294i
-0.185129777149737+0.0926852815766342i
-0.215790087566561+0.0208734638141985i
-0.140023294120872+0.000787075534000895i
-0.0628631850726034-0.0101459836238846i
-0.0490123307165692+0.0673291352167912i
-0.046715482142049+0.160325105277162i
-0.0888088663762537+0.174106886708753i
-0.186420743259611+0.167373863744796i
-0.237419587813811+0.0946591280401466i
-0.182332317156842-0.00657971801115243i
-0.148959897776693-0.0286333999841546i
-0.0873656600419612+0.00546155777062206i
-0.0274754440373848+0.0225167274830278i
-0.068191193592016+0.0832625977036868i
-0.13635048090635+0.0992357188030691i
-0.165085375767873+0.0100622830491995i
-0.154948495772801-0.0550716588858036i
-0.0874422073355963-0.0509967408324661i
-0.0105065726986065-0.00822372668463571i
0.0229848234155757+0.0479113504695062i
0.021451220200535+0.16729546924433i
-0.0671293057028254+0.228051387083062i
-0.153160008890347+0.208240209523021i
-0.19663006738141+0.184220657990085i
-0.169672177389947+0.123802876203695i
-0.132695885706665+0.112313384526942i
-0.110641564444036+0.12201639672128i
-0.107190789222132+0.150191983381573i
-0.179870832741744+0.164925353769005i
-0.243476053562981+0.107603838000251i
-0.269980247596693+0.0303720802730604i
-0.242564367191302-0.0686306252919014i
-0.152206298212772-0.10279164104098i
-0.071894766065815-0.0883319931379364i
0.0197313351771746-0.0473913691180814i
0.0761618300188118+0.0153012963547094i
-0.0269052931780694+0.0767922864337805i
-0.035027504245842+0.0939507192646146i
-0.00641048749398067+0.0715582859459667i
0.0251160582083327+0.0835816992359422i
0.0838616532025031+0.12194868568995i
0.0178723439537487+0.198114056192975i
-0.036658876193581+0.285851627973968i
-0.168033177483796+0.325514042600686i
-0.280591924127237+0.288389248745705i
-0.288631954157652+0.197033030625188i
-0.291620611420044+0.0957595136790194i
-0.250587664117989+0.033620406504187i
-0.181028084277708-0.00267219147054333i
-0.178237314799691+0.00304298228409515i
-0.208138321160935-0.00424261011428502i
-0.208394873846691-0.0400109503620856i
-0.192077340654225-0.0874483865101513i
-0.131705371049137-0.141713280210575i
-0.0311486572615582-0.114151513652782i
0.0455682740248248-0.113980842110998i
0.0924111244025532-0.00366594210423395i
0.0922647363770823+0.166715338864406i
0.00241322198775804+0.185048251169643i
-0.0292869706322179+0.214213268538173i
-0.0791804331048519+0.171190442867317i
-0.102430328881239+0.160527771679739i
-0.104995214987482+0.190269601172529i
-0.122052672223278+0.183538205143826i
-0.129448828235334+0.228241468544883i
-0.224346991418+0.185249255387218i
-0.237577956608355+0.163597880004551i
-0.256040032110234+0.0759920691138968i
-0.267014659720841-0.0623521454142158i
-0.194655259137927-0.116941070668886i
-0.140992995126511-0.104270553569563i
-0.0969327844830009+0.00613892533180856i
-0.0539598674566973+0.0431374491460963i
-0.0220739212736814+0.0799145697595416i
-0.0771373956034551+0.0546467073276931i
-0.0857598289641472-0.00956037238265887i
0.00240266716995934+0.033615288808113i
0.0125539758172797+0.100835582770736i
0.00357036920442874+0.161198398810959i
-0.0282194485680967+0.205378881410979i
-0.107944297387352+0.235721966227405i
-0.177432300168339+0.208310551498562i
-0.247563668558214+0.151832780859009i
-0.248058362091356+0.0759037472773288i
-0.190228623830063+0.0438630431239623i
-0.172314199772831+0.0384431657092654i
-0.148474722097886+0.0267971848749666i
-0.146524365182718+0.064433733545387i
-0.165504441155802+0.0558782267109205i
-0.123211869152993+0.0141724725914705i
-0.104424861731517-0.0292751371717441i
-0.0610402444337153-0.0254508061878303i
0.00641105128489636+0.0431563784214719i
0.0518881190751933+0.0949515603689639i
0.0189900604268669+0.156018548346465i
-0.0857429442680455+0.185769721659341i
-0.135953321205201+0.18505075955295i
-0.139477667204762+0.145135996061199i
-0.119317684208696+0.100247526232528i
-0.125791208650794+0.103312879522175i
-0.0704731604256717+0.112906087569025i
-0.0971569260315161+0.138969245401029i
-0.189458633773992+0.15080687595984i
-0.226964639949603+0.134893459970042i
-0.254218398367943+0.067486944871886i
-0.149926619601805+0.0211211879551076i
-0.126272471873114+0.00286296542189543i
-0.0856173169553577-0.0273907677310762i
-0.0284504296153727+0.0353384133916997i
-0.114763318234543+0.114354882711967i
-0.141327727487576+0.151357905134218i
-0.163654649142701+0.110659259216795i
-0.165287583861215+0.0567673449368371i
-0.109560189025316+0.0752004556507821i
-0.0682622542051914+0.0346535504309504i
-0.0590544044858792+0.0678549488664131i
-0.0881963771017908+0.132481200864933i
-0.100424739656803+0.100639871152639i
-0.116396612645976+0.107629815985995i
-0.171855778588471+0.0729916597546697i
-0.154816898190443+0.0249547583046809i
-0.0674186738406024+0.0410574849099634i
-0.0328263023557992+0.0890913283943271i
-0.0537781116308772+0.138622782250486i
-0.10355783724537+0.15558732429445i
-0.162443954919956+0.165481763914898i
-0.183024465046599+0.109672631411275i
-0.177275359113287+0.0668846762201671i
-0.166916954838589+0.0813090275874089i
-0.154430795647312+0.0662538158972118i
-0.177308672777386+0.10831331169011i
-0.172815039837383+0.118832047278175i
-0.192669503042212+0.0642334492296492i
-0.206618551332969+0.0624527667001023i
-0.164419010565918+0.0111448857176548i
-0.15276357038555-0.0535065290017932i
-0.0786745442839234-0.0375910485267534i
-0.0693910989604533+0.0252940939140933i
-0.0821710730110453+0.0753895028777636i
-0.051188096031026+0.109433243415701i
-0.117096538444922+0.11124229962448i
-0.123685404024276+0.0642253618631951i
-0.0964994141731566+0.0258710062065325i
-0.123214711019101+0.0703843708584849i
-0.11498929849811+0.130803466009664i
-0.127965641902118+0.137550830440223i
-0.177949218610563+0.172023556687008i
-0.185171573474038+0.111567028381884i
-0.223136848734652+0.0751234635674094i
-0.197688598102667+0.0263818393040337i
-0.119114664746827-0.0626494722622263i
-0.0929314648285696-0.00482174415879067i
-0.0284967768342029+0.0286084453893301i
-0.0528071410296126+0.0650091931176727i
-0.0642157792251069+0.0702603642646621i
-0.0608388580448988+0.0798933698721632i
-0.0903785075285715+0.0673313236347894i
-0.0303532335824953+0.0655145612969556i
-0.0381989346060795+0.132691411054502i
-0.0551747452050565+0.119726596319318i
-0.0800343277183872+0.181671639524532i
-0.1369177879514+0.20559960087312i
-0.157385570591211+0.15378298566805i
-0.225936383832243+0.140437780761918i
-0.258782310232774+0.0732711005388297i
-0.222341957677462+0.0460784695467729i
-0.201361884910354+0.0685061424638111i
-0.157799071888348+0.0382719607514728i
-0.161697926993152-0.016209490308917i
-0.175740842258074-0.0521878975747659i
-0.134503939469526-0.0224406472577502i
-0.120760320250155-0.0551097459233842i
-0.0273416242000948-0.0658787716596977i
0.0185491447891126+0.0223765882200255i
0.00469590949767616+0.0420501221934571i
0.00781450107141397+0.103536669570024i
-0.0445375183834989+0.162592597273611i
-0.0794963420324126+0.149957186476726i
-0.106282467831087+0.139203407434106i
-0.0984891193925018+0.176598952215327i
-0.129511135703807+0.185283250174275i
-0.152405008862021+0.153196874314542i
-0.166831582086842+0.155779726956987i
-0.200325721199672+0.150324772659529i
-0.224728114321956+0.0872895812563815i
-0.244786085827732+0.0379900552531542i
-0.179615350426454+0.0346514598245082i
-0.139686212966064-0.00211227327788986i
-0.141454335266765+0.0181494332363001i
-0.104804331913932+0.0221144260082941i
-0.110509449403308+0.00838416160001228i
-0.144469324580988+0.027750197251207i
-0.0777176080236893+0.0216359241084754i
-0.0738390844081749+0.0178496462189328i
-0.0678308617350428+0.0580716001066531i
-0.0628678329362109+0.105461300132982i
-0.150058236775886+0.111828283229873i
-0.161552577646473+0.122670266061235i
-0.166224093455563+0.0923270197306104i
-0.177882443358192+0.0758224172200419i
-0.175748066367163+0.0949601342547505i
-0.151073781126308+0.0587159245374736i
-0.148615511841911+0.00806635175625603i
-0.134079720494781+0.0328651629231281i
-0.12487106744885+0.0155041672672791i
-0.115380013049486-0.00218141127885037i
-0.0925024960778349+0.054337785855066i
-0.0794119290775877+0.0469811486666853i
-0.0216872220046943+0.0699177378778413i
-0.0502388684217316+0.0916387791118335i
-0.0889294712931899+0.0641645611558891i
-0.129997013053594+0.0773582532925111i
-0.138317773490349+0.097522395406436i
-0.123571084046199+0.113728929844919i
-0.17043171209929+0.0976911025797817i
-0.166071398847427+0.0866703607797735i
-0.142989607475044+0.0909921045314051i
-0.153726346418509+0.0644081641750087i
-0.20363785754731+0.0573058118520342i
-0.200066619310338+0.0422947284755167i
-0.165845130501104+0.00859733408915862i
-0.106588533433495-0.027231675522053i
-0.0671124675911423-0.00427159383913729i
-0.0914189171445441+0.0614002770732446i
-0.085929625063363+0.0744830849481414i
-0.0717375695350206+0.0521916345506691i
-0.072180749052586+0.042496382482333i
-0.0989525690885139+0.0398457765028293i
-0.10494897348974+0.0739202383242329i
-0.100503287581505+0.10680248888359i
-0.125911738653943+0.0976319720471098i
-0.165920292981406+0.105245620357447i
-0.19639992150341+0.067636397827206i
-0.185291977249557+0.0562715476851356i
-0.15670459018133+0.0387860019237036i
-0.158530772262481+0.0111769291694955i
-0.152915784062404+0.0231705889247798i
-0.096159321793769-0.00778845095861385i
-0.0692603209193222+0.0200925067749024i
-0.0814444746938159+0.0211372832590987i
-0.0714682364541243+0.0258115081760369i
-0.0114651336778402+0.0436716652664598i
0.029198312703075+0.022822627651591i
-0.00313438154515235+0.0957376220965078i
-0.0129486458899568+0.135731185717824i
-0.06253105020565+0.155656986744867i
-0.134375525373595+0.177877154767226i
-0.163785290493948+0.166212993325334i
-0.170372052224026+0.13276769252071i
-0.162431843544789+0.108897864184106i
-0.185125637419535+0.0755577489982485i
-0.189811190933904+0.0735841941100416i
-0.214185111156316+0.0569487319379874i
-0.235738754218176-0.020830218927627i
-0.226724867008055+0.0347455884027345i
-0.19710581266445+0.0100361928103254i
-0.116088541883834-0.0779649529792644i
-0.0993893418269833-0.0537817523990326i
-0.0424304992431586+0.00690086747855797i
-0.00457236392951129+0.0639913031269531i
-0.0467557232750359+0.115181156064748i
-0.0125619858527689+0.109755274368373i
-0.0739953810851649+0.0842909326522975i
-0.108271915990051+0.115251646559815i
-0.0838054669890878+0.0797503882383043i
-0.08664040122082+0.105640328338243i
-0.094064200564739+0.130295544900333i
-0.171114010402909+0.122662786027326i
-0.170313470363646+0.146361565847805i
-0.169028275905882+0.0739092908433409i
-0.195257614519232+0.0265650604706555i
-0.167095188863728+0.013380513582661i
-0.123902255340563+0.0311832360642115i
-0.0667207709045493+0.0436441042484636i
-0.0977584009439439+0.0446172477953386i
-0.108541253396647+0.0687541568656773i
-0.0966116945256233+0.0562695183265945i
-0.104414814698228+0.056796508485349i
-0.0393638881418262+0.0599548874169935i
-0.0756689164141897+0.099167343943049i
-0.0939266762430539+0.13681477548162i
-0.0959644824338384+0.157191390711808i
-0.11987290927218+0.155245244457516i
-0.141483908760873+0.112735985313055i
-0.207108687942559+0.0925407366483602i
-0.152330615654184+0.0416383703381996i
-0.125966283780015+0.0228824250838378i
-0.112092858037996+0.0382745311394751i
-0.0836125276073371+0.0382429076931908i
-0.12284290561161+0.0329673870138277i
-0.163557658368604+0.0194125019536461i
-0.164036339633602-0.01096737983903i
-0.103416865853319-0.0276546976366811i
-0.0585527435595934-0.0166926127557576i
-0.0527001268045695-0.0168694537209389i
-0.0214364690911144+0.0424485083924047i
-0.00249300129983778+0.0773444850513893i
-0.0672308448711603+0.0976159250666209i
-0.0908669827962929+0.096185310459193i
-0.0755332610763684+0.0805787014820895i
-0.0674602191433939+0.112011795637133i
-0.0554133900351761+0.0887464267853565i
-0.0773206776482576+0.128319906899429i
-0.0959941513508174+0.130737578745599i
-0.136127108549897+0.118613848294233i
-0.166133083270166+0.127517286982843i
-0.165408691523637+0.0883311854604729i
-0.141553513812361+0.0939345575507582i
-0.104614247887299+0.0584745437999148i
-0.128866138084708+0.0497083675102975i
-0.118742502744834+0.0570528605431142i
-0.142585926226966+0.0764149830113685i
-0.185285535524632+0.0726558137507874i
-0.188120366833004+0.0344319039754028i
-0.201431007656404+0.010023755160451i
-0.127523030549787-0.0225460594420184i
-0.0947702943591501-0.0199962557546012i
-0.0714797967576629-0.0239445844248995i
-0.029853236710829+0.0249813694525455i
-0.0826080600413364+0.0431732762518189i
-0.0701526770544606+0.0212384658703055i
-0.0339062938698401+0.0318263521556775i
-0.029230841935382+0.0185229477149505i
0.0109761524959761+0.018808004792216i
0.00900998226878274+0.0769601592229543i
0.0111256589401436+0.141167383527213i
-0.0116686779122538+0.168134187010266i
-0.100908121375084+0.20847955808539i
-0.128409722520938+0.204590258444919i
-0.127544926140028+0.160490818958375i
-0.121003747476619+0.115638415321663i
-0.118935094511389+0.11985078048193i
-0.163754864148552+0.11786963464201i
-0.163704195765645+0.0695136285922071i
-0.181442837201043+0.0953561504488951i
-0.193309774961688+0.0684659656253187i
-0.211475856765093-0.0266162400271285i
-0.16966006019186-0.0691749434423446i
-0.0617750467942944-0.0944280197991182i
-0.0427756668334083-0.0606452426108121i
0.0270991717303789+0.0286172552062895i
0.0118470367271653+0.0764554800446516i
-0.0446835291642221+0.0747498784537459i
-0.0562804012075663+0.0899206705703504i
-0.086539364139924+0.0698358837195094i
-0.0420280317552443+0.0451588438568404i
-0.0201391978340242+0.124763162367767i
-0.0287455336136929+0.17571945378773i
-0.10201485867903+0.22538724822758i
-0.175201500232899+0.216138471827283i
-0.180882657540781+0.126376922097377i
-0.2347192062428+0.0919943300707626i
-0.208893220687082+0.0384982512276391i
-0.14613940825898+0.0173811008403297i
-0.156897292151108+0.0394504310488082i
-0.0920323136148369+0.0725088120629088i
-0.0818800624564823+0.0624621456819364i
-0.157068142562207+0.0353652027187591i
-0.12392788669105+0.0317622493192634i
-0.0863910673801696-0.00276874519509184i
-0.047843252469134+0.012603380139439i
0.0236781727148041+0.0703859869589838i
0.000432028466239385+0.130894660336294i
-0.068855058524136+0.198248345003335i
-0.143591397508443+0.183816200674754i
-0.187042121379081+0.140947574103973i
-0.19472688675071+0.131242575258961i
-0.193431292815572+0.0637812530558487i
-0.145057711640996+0.0327146479985128i
-0.133760440640462+0.0558223127461863i
-0.133245721477135+0.101729084116863i
-0.156581225826001+0.109379846756517i
-0.17991928775567+0.0288093554563831i
-0.15223624618297-0.0215358624802941i
-0.109328837290058-0.089090239346908i
-0.0209649639044489-0.112912387297459i
0.0237694646350074-0.0198654569261595i
0.0454600188938576+0.076180795725101i
0.00816230407454585+0.131127089784803i
-0.0631956695045534+0.121177267671042i
-0.0553603963641332+0.139225472259581i
-0.0759897885772507+0.128713031775069i
-0.107387574741729+0.0592584896951886i
-0.0417780099115699+0.0977017805256535i
-0.0359735791130843+0.156364757045024i
-0.146423723365719+0.195273355405513i
-0.184014821814812+0.185381985895355i
-0.244215828131461+0.125854341298003i
-0.281478290690065+0.0521758323720135i
-0.218230009905462-0.0258764623775699i
-0.142525110910019-0.074365311578891i
-0.0481548312488428-0.0759382170439721i
-0.0811174580332632+0.0118362580909547i
-0.112642927646505+0.052310463483745i
-0.116488105883862+0.0174916088378835i
-0.120806681590073+0.00114947576583413i
-0.0262724087685817-0.0402199272876624i
-0.00513078117055194-0.0450523761786968i
0.0360355837933734+0.0424175747685822i
0.0564825620383826+0.0994684216072441i
-0.00628433597965892+0.189322466888755i
-0.0720494092426379+0.209082384557673i
-0.137831744180719+0.113503541371843i
-0.134282935042709+0.0796913065202488i
-0.10778648819923+0.0607360747804066i
-0.0757742304845649+0.115825685577184i
-0.0862547287099277+0.139651642868048i
-0.158054059686923+0.132454639148011i
-0.225907313070991+0.185054669181946i
-0.248447655066441+0.101747111766164i
-0.240878779364396+0.00582587984028458i
-0.169673514862663-0.0268003321787331i
-0.0948154215966586-0.0479104425600159i
-0.0702770601615752+0.00613918627107738i
-0.0512952176639429+0.0392540232107542i
-0.101106032266667+0.0618791509750776i
-0.150553127855896+0.0652972680207137i
-0.131138937094547-0.00714927081467074i
-0.0996115511568388-0.0364475253616793i
-0.0380853357229402-0.043969884568982i
0.0347011610806204+0.0240467815123355i
0.0306673125589435+0.133914274416858i
0.00175114402151762+0.171388407647508i
-0.084846274206564+0.190100508284172i
-0.148914335617494+0.1257366749469i
-0.128368073707719+0.0819729132973516i
-0.134330025097174+0.076264509105468i
-0.0662485011527458+0.0893131007807446i
-0.0326057353060666+0.12946052658729i
-0.0752182379341209+0.208640904391671i
-0.158081763525175+0.244233071472038i
-0.27269395168385+0.132766736277847i
-0.28084481219137+0.0709100057590537i
-0.247488462772587-0.0209281984604756i
-0.162236774645993-0.0690243736972146i
-0.0820830497992565+0.0254705711383858i
-0.0636542218554077+0.0793173755319447i
-0.090299142124143+0.0947742289999158i
-0.137356659684316+0.0321557795075912i
-0.151610514518448-0.0332751633423339i
-0.124773923728833-0.0695896253168695i
-0.0427162111532387-0.0720697681331416i
-0.00356279779929978+0.012725667757115i
0.0294375838155137+0.103119191260661i
-0.00718739289022583+0.184962280857044i
-0.0884060050690841+0.192053288978455i
-0.140581307100755+0.133856763198361i
-0.206732693323592+0.0787946401702752i
-0.17603948437181+0.0536946713243342i
-0.0701797115242943+0.0422850901456911i
-0.0629952121282841+0.0922567704165997i
-0.121564171040292+0.17162168965163i
-0.174586425930857+0.149439821569975i
-0.285551324103698+0.0784906012849203i
-0.267592124468124-0.0071356051645946i
-0.147916285741349-0.0822285090708057i
-0.0750874688094035-0.0800537904468642i
-0.000852484962166839+0.0140743905529133i
0.026639612846369+0.0835797114185807i
-0.0673624815231137+0.106934627273141i
-0.148918980948569+0.131344825137191i
-0.131159009303131+0.0922082912765614i
-0.109079103553776+0.0211132045943718i
-0.0591510495912231+0.00225178922781208i
0.0060772707361676+0.0979105873138781i
0.00608630519816189+0.163722981199597i
-0.0799493561483312+0.192491326329278i
-0.188551281209061+0.243685540951459i
-0.256886045335993+0.131111903841186i
-0.273211829349047+0.0158852073774026i
-0.185917987457542-0.0541541056440816i
-0.0785751028538478-0.0874029827922706i
-0.0776436301020321+0.0110210651601265i
-0.0802815865831978+0.0758815309373565i
-0.114345648395444+0.0715471511244049i
-0.159185379738876+0.0146942245931046i
-0.16787855713853-0.0543555353348511i
-0.113747605836918-0.0573139006967886i
0.00863171036728488-0.06070587925185i
0.0447059017491306-0.0138487337380938i
0.0509128004327294+0.125582700295134i
-0.0347420879350194+0.158822093557578i
-0.15294512064461+0.16586298009223i
-0.190112581687923+0.131576739564824i
-0.197197439380288+0.0227450148187705i
-0.120927119118807+0.0202028053401355i
-0.0775918246128396+0.0422983092044543i
-0.0871766234296416+0.127486366917501i
-0.121147431685153+0.171809100714236i
-0.208765913354538+0.128087432382079i
-0.263615730908521+0.0209016965909763i
-0.260548800902321-0.100160877570643i
-0.144178239327073-0.0779780102937778i
-0.0111506824325496-0.0879439887033124i
0.000614679932933783-0.0315629614460115i
-0.0212395291751013+0.109112281630703i
-0.0213324288797243+0.140166341562066i
-0.054219773786342+0.11289897013274i
-0.102832995790685+0.0522071191933333i
-0.0842046057090358-0.00325162631624399i
-0.0378843134895802+0.00502567533629282i
0.0361998338292412+0.0845222237979736i
-0.0124511601068692+0.21218459097127i
-0.106893201203223+0.25933040627183i
-0.206006316608366+0.204845626995971i
-0.294181142542611+0.150229863487948i
-0.219557385465499+0.0555561041739614i
-0.213200361627608-0.0304262468856909i
-0.138299606197841-0.0144116660222334i
-0.0581354007569212+0.0706465823980726i
-0.101134487181274+0.111295850892024i
-0.151282440028715+0.0913698974949108i
-0.238669639910084+0.0778710001574591i
-0.238505753367846-0.029682377033765i
-0.118955712813256-0.131852890946195i
0.00451826334420115-0.0977633313420022i
0.0456799258786915-0.012337251908425i
0.037719341186596+0.0878330860615068i
-0.014807801429072+0.172788604140362i
-0.113702808089651+0.174778282922549i
-0.17778558431191+0.0965331786597243i
-0.1291982563194+0.0276367504411282i
-0.0581532185326975+0.0221517367862005i
-0.0175906265070455+0.0684707051430668i
-0.0107965191092885+0.1617565396908i
-0.0930189183259286+0.225406917730485i
-0.216515996552956+0.160728081841319i
-0.257058805354341+0.100700346126149i
-0.260153028044181-0.00456634776056138i
-0.210786501345607-0.0616322411836924i
-0.0772321512811812-0.0148681347159132i
-0.0537430691582709-0.0120376223421921i
-0.0448995179574027+0.0780446186956937i
-0.111506013046392+0.111779092270344i
-0.205117683432738+0.0430541659609219i
-0.185060746031323-0.00979828422596074i
-0.148697427574221-0.0876869981221353i
-0.0177948131587072-0.0922724304345539i
0.0441623916723984-0.0148425025916004i
0.039036927594496+0.0839259615031674i
-0.0197626690251589+0.150668686018267i
-0.124187625214875+0.167787222563142i
-0.151774404959058+0.124383720541329i
-0.165077194178137+0.0342145350940343i
-0.0681304464495414+0.0215028354372676i
0.0162604039377004+0.0577591386002656i
0.00594304804835128+0.130321374414602i
-0.0587507983533355+0.233367703709866i
-0.176476702693146+0.228983824045937i
-0.239928885843743+0.135879702014929i
-0.261677124984761+0.0613281434775389i
-0.201151639159263-0.0440935849685305i
-0.0838020822835808-0.0299369919572538i
-0.0237221569871737+0.0314508642864499i
-0.0291924112715089+0.0861365893350057i
-0.123182688894231+0.176908410148339i
-0.213860209155202+0.0984931938746185i
-0.23435801071116+0.00609687643451276i
-0.174849340150659-0.073063021249027i
-0.0460387337376704-0.0949650783885241i
0.0352527621274306-0.0324218244295792i
0.0334134483805213+0.0577479915726867i
-0.0706779189465625+0.183851586571255i
-0.145068975146022+0.187624810201181i
-0.15167202419206+0.0886987661091339i
-0.162514286012238-0.0257669838024999i
-0.121449083578844-0.0700563022569668i
-0.0137726079468491-0.0210948315928476i
0.0381215660102413+0.0473803682622893i
-0.0512411898789612+0.14567820107934i
-0.101870477233161+0.161348085404069i
-0.159286089946606+0.0919624751715855i
-0.207468047358869+0.0341736745610631i
-0.115875294223139-0.0708619978089532i
-0.0237354883939648-0.0351539085625899i
0.00704645789155058+0.0613153040219095i
0.039309271318245+0.122888852603301i
-0.0102035303844208+0.198415582348761i
-0.159719586949814+0.151353232618473i
-0.190762146949465+0.101733278964328i
-0.143567062883777+0.00967089525502322i
-0.0861656572392312-0.0527207828640158i
-0.00373344752207178+0.0496085045079361i
0.00868028134273745+0.172087542563597i
-0.0631944580280034+0.242366049671744i
-0.175859707873298+0.18443411071081i
-0.247595702955552+0.0702642895250808i
-0.238744314622443-0.0188249277461617i
-0.161946498820459-0.0798884520302158i
-0.0252236806139575-0.0341529595373758i
0.0221759139198748+0.0754527423605363i
-0.032470104763239+0.159780653563839i
-0.102226139775987+0.138174273677319i
-0.192432432285048+0.0796707841514927i
-0.221113252660204+0.0253600958297108i
-0.135948823478808-0.0494603900116608i
-0.00986598635736256-0.0294774101296032i
0.0505215559866256+0.0565310492015703i
0.0279611051958673+0.163823497676191i
-0.0537615207460653+0.222381159356817i
-0.178440208097089+0.214132386262498i
-0.242609420568618+0.123967156991991i
-0.209540839212673-0.000746071109375003i
-0.118188448411584-0.0182437262560634i
-0.0312024231501033+0.0118850208993506i
-0.0380184918617005+0.0773059252253638i
-0.077351257015416+0.155875824781633i
-0.193240646757809+0.189265329757098i
-0.265426186978947+0.0859009447400297i
-0.195558382140364-0.0543459287560522i
-0.13098632227921-0.0850571225715461i
-0.0100772051954716-0.0904151075905551i
0.0729466456808296+0.00563818057088393i
0.0222124435741465+0.128150751728715i
-0.0829449596213764+0.138059283849247i
-0.157262991104223+0.11797025558046i
-0.168435206049839+0.030542536541059i
-0.127750286722902-0.0513040880375855i
0.0130188938690182-0.0500420256730718i
0.0795718405668025+0.016040325529428i
0.0601878086269704+0.139790705859881i
-0.0190722850585314+0.198928883024341i
-0.170442116728784+0.154247161288607i
-0.213674193257402+0.0790816637070287i
-0.192553263514457-0.00171634062982611i
-0.109283434681295-0.0434793984136424i
0.0332223020253939+0.0170202667247332i
0.0295045765601325+0.0957681860262925i
-0.0631874025572149+0.207303589142613i
-0.101275434057013+0.213636508207103i
-0.230710507824501+0.0791109202006324i
-0.238213614429288+0.030736533747512i
-0.0889164149984295-0.0444786531033022i
-0.0178344502310733-0.0753160997554955i
0.0432721836214438+0.088584985803156i
-0.0173062540534755+0.205489228452194i
-0.125653289764207+0.217908425661043i
-0.225283855555449+0.157322961285511i
-0.320232511289514+0.0474946604855722i
-0.217222985704375-0.0809549378212924i
-0.0770920062936186-0.109824395924133i
0.0107831430151875-0.00372549457777886i
-0.000119765663549207+0.0891074784554952i
-0.105696603921924+0.199042687217706i
-0.185779522503461+0.15515998209825i
-0.263111509032625+0.0276366048996468i
-0.204691328575079-0.0849435612694295i
-0.0628184588277775-0.146342868007276i
0.0550104706610264-0.0682086342053017i
0.0866763509204258+0.0488503019517968i
0.0283726439423552+0.185907336626518i
-0.0671111851488859+0.200292996477842i
-0.170405965760277+0.122374386905694i
-0.159613003137092+0.0473806803426382i
-0.0626591283562086-0.0290082429263817i
0.0193515438507634-0.00447519580496735i
0.0575572609401294+0.091938460317384i
0.00545273614031363+0.163832515401759i
-0.0963221378744864+0.234955403291968i
-0.200750661077155+0.178682627986707i
-0.249465538533124+0.0127789366275956i
-0.184742883388542-0.0674503605510373i
-0.0998081611423172-0.0600838306737251i
0.0338190283748109+0.00330016996888825i
0.0309478376270114+0.123907942540159i
-0.0757735970457261+0.200803396906998i
-0.14665021047104+0.175192846117423i
-0.243553325646193+0.116750722415951i
-0.189724496268392-0.0134457975999501i
-0.0930138614519509-0.0617461382921189i
-0.00111630616156438+0.003079836921101i
0.0664365482999806+0.109048193016778i
-0.0291782552338178+0.202036488209525i
-0.155900838963507+0.208167631928176i
-0.255946809097762+0.17602838856391i
-0.28776861751463+0.0192446250136295i
-0.188386968694631-0.0681136543719463i
-0.0778568596394942-0.0222620591757491i
-0.0289707373321473-0.00251070852295727i
-0.0394924845369841+0.121659139819569i
-0.120964621607519+0.190698267908774i
-0.20356012274375+0.103720597627662i
-0.251887732897833+0.0134865805149966i
-0.205131960830522-0.11382479788148i
-0.042542604011181-0.140236658077058i
0.0607168694735227-0.0617443200876317i
0.0639978620370266+0.0777676539370612i
-0.0254959321814343+0.191041874375479i
-0.148188051353121+0.156763382724991i
-0.185927399309246+0.131098460229376i
-0.207891625331515+0.0402842715020447i
-0.142312350763542-0.0502630008890427i
0.00576759656859527-0.0194835622213885i
0.0475448997398914+0.048244588998504i
-0.0133480092830082+0.164071241410714i
-0.152037971996462+0.215856876433381i
-0.259567956160157+0.137437955664685i
-0.255264025713923-0.00157305111592765i
-0.188544260728462-0.0951089936290373i
-0.0806641132282127-0.0870792792818315i
0.00230281954649249-0.0215571796129542i
0.00962900937328781+0.0999168208663739i
-0.0305483665601134+0.154210259911794i
-0.145792830668776+0.105509803190008i
-0.197093932411401+0.0462819357884874i
-0.114839839160443-0.057330649384274i
-0.021648657593567-0.0695350501777543i
0.0945610346545824+0.0138737332647135i
0.103981579952605+0.120340307525383i
0.00702581998253833+0.273473873148742i
-0.101082842961138+0.271904143596121i
-0.21885445567572+0.18036843824009i
-0.23012144939942+0.07537859643751i
-0.112571886834535-0.0272403101238056i
-0.04557800837603-0.0206195580220684i
-0.0264023452837727+0.06346625134229i
-0.0558914447342137+0.193589180009151i
-0.172512620253857+0.212904064102919i
-0.272007941543112+0.140887806067873i
-0.319521440656338+0.0300064709732258i
-0.205237693129581-0.0925902398541689i
-0.0729238813470631-0.153935441444837i
-0.00999090268791075-0.0984925433857778i
0.0344439614762786+0.042604218697327i
-0.0364870518380341+0.118123920823341i
-0.140064968592477+0.114229829314118i
-0.173084580906487+0.0216209024824044i
-0.145514583710506-0.0962848924654011i
-0.0420010392768795-0.124764860473144i
0.0994383283909875-0.0385971294952942i
0.123384153132796+0.0781445664811198i
0.0247001152128177+0.218343346073476i
-0.100328115705116+0.260126596150819i
-0.224195484494005+0.159018909526377i
-0.260698896261437+0.0355711259842402i
-0.15247014510603-0.0591198996015747i
-0.061947432948634-0.0378981986211925i
0.017365351898358+0.00581750981954696i
0.0349413582316496+0.112318625836462i
-0.0825605507955077+0.171760172403207i
-0.193687013750617+0.112592241875912i
-0.223336503927351+0.0241920919727667i
-0.145559551523436-0.0717729336882911i
-0.0365835388441067-0.0669839772503448i
0.0819828518539832-0.0186143952779403i
0.0910347438618016+0.0898588427950932i
0.009231300158905+0.209036813198863i
-0.0989837164218248+0.224225171473277i
-0.197202733650222+0.137139233683177i
-0.153204225050585+0.0729707194650182i
-0.0973198460009412+0.0178134443840102i
0.0118599421461051+0.00842781494503803i
0.0632422681365314+0.137799350519944i
-0.0511445663404394+0.238798458902053i
-0.164391495436172+0.250697875293566i
-0.283369834519678+0.162740523660485i
-0.281053833508501+0.0187313271018588i
-0.230385472366439-0.082521670310204i
-0.142655513301065-0.0884065884522254i
-0.00488357783049267-0.0177201118078354i
0.0259307820486032+0.0683664584948765i
-0.0689462524450741+0.139487401646422i
-0.204940875477381+0.102925784112049i
-0.232275934175906-0.0146630969406844i
-0.192349499953661-0.0898786889503367i
-0.0487513478596999-0.131409894492293i
0.0695765081166923-0.0632788567709787i
0.0821137501910792+0.0639047995980452i
0.0336876099685269+0.178587966013677i
-0.142153293492139+0.233723261465273i
-0.209737528107588+0.132315198103611i
-0.176705149022662+0.00457335699908576i
-0.110385369348611-0.0735668105168496i
-0.00341790409475764-0.0433433335678037i
0.0305981511743737+0.0610588719656858i
0.00305664672680169+0.172622772479474i
-0.137636003289582+0.208326810538105i
-0.247506388601927+0.131299081240833i
-0.245851843408198+0.00503241837163353i
-0.15808558798107-0.135276255228488i
-0.00474274606929585-0.130641374012161i
0.0821720503611424-0.0296917101722493i
0.0824607136428323+0.102667566773097i
0.00564059981681203+0.200695240625343i
-0.0920828711406084+0.165982891201707i
-0.167386951446705+0.0684616563723549i
-0.140593808435469-0.0391288625486594i
-0.0548954422706532-0.0575635158854227i
0.0494099876604682+0.0251574907075695i
0.0701362600098489+0.160603302530762i
-0.028899237769932+0.242783839883635i
-0.137614828646612+0.246436086290702i
-0.273070514438564+0.166776616004511i
-0.25512732567964+0.0412988057395688i
-0.184218768602436-0.0475630414912706i
-0.0842709284636364-0.0569014747756027i
0.0176629346779273+0.0428639290391563i
-0.043123357589424+0.123662343331768i
-0.12226211764905+0.176133223788051i
-0.215311078655939+0.135714486562856i
-0.242459656596379+0.00725188238348904i
-0.161894913168821-0.107875766070592i
-0.0439231724445425-0.137949399983011i
0.0720652314000894-0.0522010283793478i
0.0903273814003898+0.0707608697451008i
0.00913566882739095+0.190657675623575i
-0.114196663965208+0.197682794700453i
-0.208973411393738+0.092973651745737i
-0.17044493051852-0.0351448463311901i
-0.050047439458747-0.0909041834240176i
0.0171727435208499-0.0158837303703683i
0.0684184434594782+0.0641448146056435i
0.0276801781475016+0.201269822934095i
-0.112684261537573+0.236801738571529i
-0.188584544353385+0.110871110101945i
-0.227441756974109+0.0318720788821305i
-0.158111419161175-0.0746374654008073i
-0.00275710433814987-0.0806594367096735i
0.0849462509357751+0.000657701076402544i
0.0726498766457753+0.112794969361599i
-0.0620694533007959+0.170869777011722i
-0.159903782421272+0.132265451000233i
-0.179072321728451+0.0522874848144707i
-0.128588038024159-0.0852910376706412i
0.0011658919395236-0.0869047612216937i
0.0941583118632132+0.0359938497815167i
0.122727540747367+0.142552529821926i
0.0115312515106702+0.223978726442696i
-0.110068747404592+0.2452998798218i
-0.183341515686676+0.113796430289765i
-0.202129572664364+0.0221517966326747i
-0.105390827196291+0.0113760347500895i
0.0194172522157219+0.00769940942449366i
0.065091498017371+0.114765985062058i
-0.0340045152416127+0.225507800203115i
-0.145201976870295+0.245356880730014i
-0.286265942782708+0.163279979916522i
-0.318922435185819+0.0231618007879965i
-0.212720996685635-0.0795285232211134i
-0.0895262492139961-0.0676250900148894i
0.0127107250501445+0.0162987023363834i
-0.0101265190051886+0.127774150653102i
-0.130072485388384+0.191105626537453i
-0.281652313972991+0.115423578613264i
-0.298949987043848+0.00871877896593594i
-0.236491462566431-0.139774992412556i
-0.084589617810861-0.190823207005102i
0.0703239385642681-0.0696397946593467i
0.112825067309431+0.0234172154188546i
0.0202769244571948+0.147640309536554i
-0.136178500991892+0.157568921734406i
-0.201139823060364+0.0556694774873842i
-0.183141942183541-0.0398703772465906i
-0.0261401420123481-0.105112610869174i
0.0735278201258263-0.0566785906882753i
0.136479311540464+0.0304930515016676i
0.104602174291963+0.207264515436322i
-0.0397069411143919+0.259719512910803i
-0.137119916271438+0.171136350762993i
-0.216441713310777+0.0801301579658103i
-0.143472620962389-0.0412635181912829i
-0.0291320073109402-0.0434535463130567i
0.0126375197073144+0.065289028462677i
0.0102458359343655+0.19138076040897i
-0.102338386887089+0.259256717432595i
-0.227749463177774+0.205865763348926i
-0.266682448565367+0.0726356032717468i
-0.231456130357737-0.0379458830513513i
-0.127745436243712-0.121683457676307i
0.00139281184181014-0.0776714365356728i
0.0455004883154971+0.0644532054937483i
-0.0136201651028031+0.142462700896115i
-0.103169892589669+0.155147017745752i
-0.220613697071131+0.061309605485472i
-0.209783631567646-0.0745060014651376i
-0.0977791103201641-0.135059816566348i
0.0182769124786929-0.0855739652397161i
0.121748216732394+0.0287792853829716i
0.0566201165637399+0.163698631946462i
-0.0608006564816168+0.216279132672469i
-0.163827983258137+0.175953367134821i
-0.22222485007751+0.114553506291135i
-0.168964955026651+0.0147497651123435i
-0.0581661547384091-0.0375912017631214i
0.0277913591021784+0.0206464052941957i
0.0315607254848834+0.159190787418786i
-0.0678597758494889+0.240270461038534i
-0.235735116372848+0.171986450873931i
-0.305060283345081+0.0644618067241604i
-0.277391455555872-0.0544175577653752i
-0.147313823369999-0.167578005754197i
0.00841323261147208-0.12174960035887i
0.0634479757745839+0.0140738641037391i
0.0287447070874141+0.115929064158628i
-0.0825294565727637+0.14472472994604i
-0.182129109941702+0.0514759790116148i
-0.191828604167049-0.0549521913294623i
-0.0760308931801474-0.117754217884593i
0.0619846229145765-0.104464438300703i
0.136881728379656+0.000246357022856255i
0.128561332230156+0.149764783335428i
0.0124329175888791+0.255949915191133i
-0.0844404869688542+0.220987956258792i
-0.155411918854753+0.11265764813793i
-0.142835101695913+0.0126367155430646i
-0.0223932927518432-0.000920193363153678i
0.0244724334779343+0.0609919433044013i
0.0501344374821639+0.147513733247325i
-0.0179568905087615+0.264833231612015i
-0.142309525973402+0.235701319240224i
-0.201006402300683+0.106974774524199i
-0.214076566517336+0.0530587164475522i
-0.140238531334383-0.0512873430137194i
-0.0478058257249649-0.0243818261409784i
0.0244210857953073+0.125831504341872i
-0.020297378319198+0.186553977162413i
-0.163847468808304+0.238658274645508i
-0.268597032915397+0.147743178700641i
-0.287669733628888-0.0266833096898455i
-0.197734551232003-0.0749370784929155i
-0.0511478549081181-0.0613703439661807i
0.019190473774406+0.0048824479294102i
-0.0370070256274283+0.127300802333216i
-0.145256497108267+0.17746418119708i
-0.25157530471632+0.0976303544058688i
-0.28190613688803-0.00218634179468149i
-0.207570919129508-0.123956856187529i
-0.0774053762346276-0.207502509652155i
0.052284564497416-0.147273448888586i
0.0970718313093548-0.0465130240947507i
0.0172618082260482+0.105556855809474i
-0.0732777349427505+0.115640188134849i
-0.130855535618696+0.027022911474132i
-0.133665906740419-0.0591296710479174i
-0.0362337066906989-0.110731198276027i
0.105671176355044-0.0457249864332956i
0.155430726340766+0.0820728750348931i
0.0447759995440436+0.285311760605984i
-0.0715532496136013+0.285015172456768i
-0.173185616208781+0.23207880774534i
-0.223240947799303+0.162392073948476i
-0.197179062248436-0.000673596685687355i
-0.122313294006079-0.0241360871967242i
-0.0384015202092134+0.0390279306303606i
-0.0274686414873877+0.143897910334071i
-0.0921681098187442+0.194887972143195i
-0.250895812387511+0.128072294050412i
-0.311513203548205+0.00124456441216129i
-0.19086440315813-0.0916015288291277i
-0.0712333562548528-0.146448996421299i
0.0268221297252309-0.136053174894618i
0.0820993286217302+0.00720087234507137i
0.0228396087919222+0.120368334713659i
-0.0772514892334953+0.142957610068385i
-0.142503603774752+0.0906337471316516i
-0.126341651062332-0.00750605547368237i
-0.0534915006650657-0.0561322879734975i
0.0429675688868644-0.0377107319833626i
0.0997526916481009+0.0961147559155794i
0.0572370262855314+0.232506735627695i
-0.0603155868826742+0.274528400928457i
-0.218969057230895+0.202795757824595i
-0.282775744690151+0.0875628706330432i
-0.203578915381153-0.0145057325520436i
-0.089659261962839-0.0695880795909369i
-0.0434138669790731+0.0189746847512757i
-0.0276688232928836+0.112561768405553i
-0.0720331421973259+0.153885662924683i
-0.224562008509149+0.138797416923342i
-0.288135010595247+0.0377465599544366i
-0.24476223725575-0.12531947140103i
-0.126641941148817-0.16939226193951i
0.0299601229831798-0.111597565189444i
0.0946011861362836-0.0390653564702746i
0.0386449690326664+0.116351883433897i
-0.0778696675775641+0.121128733055058i
-0.180990253102526+0.0502804612249721i
-0.182829043791452-0.0166420647551599i
-0.0522117026993295-0.135405420219616i
0.064395950141407-0.10134067872525i
0.141846100457445+0.0245638767959039i
0.136285627563345+0.143543090120109i
0.037283482228072+0.264368952378667i
-0.122799260493879+0.256830052107105i
-0.232428549964031+0.117531260653889i
-0.194174220041726+0.0202426832874544i
-0.0626754132040732+0.00637656406866167i
0.0474366694285296+0.0393601770512905i
0.0399143250305745+0.12695628058287i
-0.072872104908544+0.218109882140769i
-0.235394479212315+0.248080593181952i
-0.293997231039559+0.144795850417844i
-0.284762151338383-0.0168450602061047i
-0.169995134066087-0.100867095813278i
-0.00936847318465744-0.072495135239158i
0.0330718216803814+0.0339048135100961i
-0.00863605675657576+0.129150942095337i
-0.125274844401175+0.177284500993028i
-0.209026168781385+0.0940924216449737i
-0.190588217480083-0.00208294831775308i
-0.0999426271026488-0.0375755113147643i
0.0214153416247488-0.0731291786832672i
0.0658470658840238+0.0133417093876839i
0.00543682083371763+0.146261456720342i
-0.0751798836947591+0.177163520973929i
-0.192747195250157+0.149201307812427i
-0.256987439393653+0.0369140444496325i
-0.187044549286739-0.0831265803748625i
-0.103120284918769-0.099873462648887i
-0.00559673779217329-0.0496776115124379i
0.0630929085128785+0.0702736851349594i
-0.0372691272610591+0.151914349101226i
-0.166794744835991+0.157533456546946i
-0.215199857464366+0.0463230977843233i
-0.187970654225623-0.121230925589698i
-0.0395576783189662-0.153664445619943i
0.0698403013601871-0.0962155985742406i
0.123732522698754+0.000927974670025311i
0.0895644108871936+0.141930271284498i
-0.04157068844665+0.227063349516378i
-0.141564310430356+0.127125140713278i
-0.204660971852263+0.0236143561644561i
-0.128573465823022-0.0152140113489299i
-0.0120611498530715-0.0671203381592545i
0.0734400463212721+0.0132158098773479i
0.0641553931286443+0.15968228360712i
-0.0633033283467327+0.223010548585096i
-0.151999005619533+0.164182447843767i
-0.238608975672381+0.0656562021892556i
-0.212374209020118-0.0292193750946436i
-0.0708839693619575-0.0981232267252908i
0.0316921750225932-0.0621044276421525i
0.0633556118620903+0.0646330412195662i
0.00145777740938137+0.177798981918784i
-0.109940326837767+0.191043508905676i
-0.209422958796903+0.157095368637778i
-0.219695031741758+0.0280603037743974i
-0.121381080913068-0.0550373072624126i
-0.0338657977984805-0.0190462251909429i
-0.00922161574120764+0.0669630534777896i
-0.000792541762876334+0.189333209738556i
-0.115716045859026+0.196244663455032i
-0.227350530062073+0.138143538494038i
-0.205975169132445+0.0224518938262829i
-0.178517033203542-0.0885433902801534i
-0.0720600840813671-0.106941647949722i
0.033635652809809-0.069580595675808i
0.0517825951359773+0.0355662903263009i
-0.022870792587567+0.110487852147787i
-0.156641028358255+0.0849690219279187i
-0.185139471647273+0.0188458431001972i
-0.126886265972061-0.0879823686036038i
-0.0142563131339638-0.152873857796264i
0.092983246526591-0.0939448173524824i
0.131976861409311+0.0302564234843903i
0.103648140228359+0.17736044854651i
-0.0183285009393617+0.231780390608675i
-0.148588377581219+0.175310230529926i
-0.1639825692112+0.0411411354506241i
-0.0982891494930967-0.035827709183384i
-0.0140263967288426-0.0415768757440076i
0.0634633736623358+0.0328653637315405i
0.0714913042976949+0.185251587683364i
-0.029670637293907+0.226328176917135i
-0.171267345797142+0.18858763559124i
-0.220644844269923+0.0734672370197252i
-0.153310256035556-0.0685651154178277i
-0.0511469652935242-0.113927244227842i
0.0300166161810537-0.0176251879145762i
0.0745493286443109+0.101745736293188i
0.00722763708444202+0.168756067855828i
-0.144573682239309+0.187877023181687i
-0.206028346598619+0.123790034442233i
-0.197176089430303+0.0254887371401277i
-0.145132217347593-0.0698489684724797i
-0.00691403529639556-0.0655873323641479i
0.0482544310553603+0.0367810659808205i
0.0326657975536519+0.139181211441534i
-0.0900400216507677+0.163624754037998i
-0.241793231489637+0.114981455810545i
-0.194021840467479+0.00546219205568502i
-0.12130951979574-0.100624871461237i
-0.00973601894071798-0.0909732495552007i
0.057901987357983-0.0116387623449352i
0.0231219870519574+0.107840149489465i
-0.017072244404857+0.177054516001665i
-0.153325607234575+0.170776413182108i
-0.212777971222449+0.0922895440916832i
-0.184341496683986-0.0524045311820163i
-0.0532599543441051-0.0899886341747423i
0.0734287958654676-0.0207761620817805i
0.0306159292015507+0.0548275036880256i
-0.0101580478535682+0.155849054984628i
-0.141803218286172+0.202544464221372i
-0.254146741265283+0.0885564371731671i
-0.219306363999976-0.0714032736451029i
-0.120685672862991-0.144435840013903i
0.0249849955334453-0.107280535744826i
0.104217278421581-0.0441364991194975i
0.0721569816089835+0.0728387214287008i
-0.0132108083491415+0.15123874679149i
-0.0985969436907657+0.0673395470037213i
-0.112724780787118-0.0297242653506121i
-0.0519327155996214-0.106961584300702i
0.0475239584087005-0.0849230469441072i
0.139089661720523+0.0295885024983952i
0.119600437681304+0.145278756620285i
0.031684379078996+0.234052760178606i
-0.118694075631065+0.215605876378977i
-0.195440863811949+0.125609635214862i
-0.15702686319299+0.0214925218208644i
-0.133357539470109-0.057037707084665i
-0.0323119893956049-0.00444482876716577i
0.0301857835693413+0.102705026914387i
-0.00231702367084083+0.168866779082846i
-0.111292665267154+0.174078090566083i
-0.227613807399866+0.0963473646683758i
-0.185092712798387+0.0166788007308979i
-0.108892518019037-0.0608565972355591i
-0.0167932805977858-0.0683657791242378i
0.0439291312227381+0.0311328998015226i
0.00900746371851899+0.0955700386127944i
-0.052924534271251+0.134383016946209i
-0.194816827631966+0.124903600462831i
-0.220623238235545-0.00768343609873582i
-0.118930818964193-0.0759726332445459i
-0.071300596532101-0.0963947857131578i
0.0390801495522672-0.0578878357346289i
0.0779975781009919+0.0540902004309477i
-0.0094394687318835+0.111393305529028i
-0.107231512381515+0.122724945564337i
-0.173182174125847-0.0019234145729381i
-0.137311079470225-0.0710139448892528i
-0.0314789275258373-0.0786430075652583i
0.0807803307286628-0.0615186443578399i
0.0895686151945323+0.0902439430795978i
0.0309157592688828+0.193087043237024i
-0.0621584332358889+0.211647560450081i
-0.162578837971233+0.147652226435074i
-0.218662222736157+0.0483305658782002i
-0.176698503851907-0.0363864557460252i
-0.0440809344405671-0.0102439092445844i
0.0317184237692747+0.055933145311605i
0.0110760608321204+0.125761308720335i
-0.098160810792227+0.21957010179896i
-0.212150724602554+0.145133466236585i
-0.234149460317436+0.0258020471469627i
-0.138067029647264-0.0975878468912616i
-0.00703003698529289-0.121457414351175i
0.0773653375757912-0.0484096792765413i
0.1123023328212+0.0682941513679367i
0.0533875024328577+0.214033107446459i
-0.0823529465693166+0.192737187924055i
-0.134895397350474+0.153805469254674i
-0.115249986543493+0.0777905774455431i
-0.0925304667146236+0.000165697741915162i
0.0135878070613993+0.0514664920966463i
0.024743603825036+0.152021530067866i
-0.0549679726023379+0.19603939926527i
-0.161476819337915+0.208926551594809i
-0.267319979780964+0.176252191516671i
-0.280137832144165+0.045130553038665i
-0.217978580536211-0.100523874117606i
-0.0863166848044148-0.155006725145403i
-0.0384876244192043-0.0483986155144595i
-0.000345141158173897+0.0288825502359851i
-0.0851438298046271+0.0692811392495622i
-0.193811583680422+0.0403611081458424i
-0.123808710046693+0.0195268720948974i
-0.120249633266524-0.0521521057485693i
-0.00581533571170275-0.123735842107875i
0.118912146695641+0.0025722780356982i
0.0643507082347226+0.0828699770173093i
-0.000716029114746645+0.208914443141836i
-0.125020548890903+0.210189161856183i
-0.186637200291437+0.0993338287708299i
-0.152108319103875+0.0519216580123754i
-0.0990606027414477-0.0568270819317516i
-0.0418464093313937-0.0682740971539938i
-0.0133922234508817+0.0370545374055637i
-0.00918668553674561+0.104838407011171i
-0.106098943847984+0.12980791753978i
-0.189617474797779+0.0965019128656837i
-0.188991242516624-0.00809016111564861i
-0.113415749672756-0.0830106724385304i
0.0423729923053489-0.103438255832535i
0.102018519319664+0.0243683173940461i
0.0747630958166455+0.127664236403101i
0.0151418359548338+0.187307189101761i
-0.10045942433535+0.23620468373224i
-0.147682635956981+0.152305375485777i
-0.152208262322645+0.0432241120006096i
-0.110410534755544-0.03022620107487i
-0.0261209611754555+0.0586075743023826i
-0.0150046669924316+0.134977701388042i
-0.068176812031984+0.16126156365199i
-0.174293519766823+0.188680636865985i
-0.264235699225008+0.0991026015462251i
-0.244383844482628-0.0221716386637597i
-0.173752106789401-0.124371751268879i
-0.0690391373561897-0.117404041293381i
0.033586303292481-0.0367987332547346i
0.00477807974721185+0.0680819524015996i
-0.0390790370066451+0.108137701565856i
-0.0752145685757631+0.0582695917466124i
-0.137617928409864+0.00395943459307185i
-0.0990473084320189-0.0410781406194669i
0.0164363584515756-0.0407064561463671i
0.0652983481575278+0.000994044996862914i
0.0680172967142322+0.132178322088824i
0.00628761278301341+0.197594132657924i
-0.126020756342794+0.146044585626432i
-0.18785061002004+0.076280187064047i
-0.176041616288748+0.0271030435129349i
-0.12175255829304-0.0146685006008331i
-0.0300331866043669-0.00498300022958374i
0.0418379487379599+0.0721025931478406i
-0.00502648699016631+0.0993821461710522i
-0.0811161144522734+0.136538741336309i
-0.148805554870374+0.0825254377926683i
-0.18607621210846-0.0519006624093954i
-0.113336539215893-0.0861215032935544i
0.0125452283798354-0.03983412872957i
0.0723070002330255+0.00383693348496477i
0.0100014883877807+0.0931393187253443i
-0.0540065929777273+0.138569625181073i
-0.119230181839552+0.0967508966784711i
-0.165866652017305+0.0626863381080582i
-0.147419593798585-0.0438386594011834i
-0.0653758355409242-0.0494499518564112i
0.0454833562279359-0.000156749975942009i
0.0561388144566119+0.0666160501890947i
-0.014483904951614+0.163420776991153i
-0.105905033043117+0.141111943087417i
-0.160734366266119+0.105108516972896i
-0.150208182156976+0.0125785295834092i
-0.0934224718678889-0.00741353983907298i
-0.02659904500188+0.0219604306049577i
0.00907448079102171+0.0189378972742075i
-0.0235563839539067+0.13979232480227i
-0.103446557403265+0.179380755579924i
-0.183082203716923+0.157998559219309i
-0.233267410738283+0.0932971017196992i
-0.154246965452562-0.0498535463414079i
-0.0812893125490079-0.0581182104620821i
-0.0554065378989628-0.0122116768327051i
-0.0310290510682362+0.0462908147838279i
-0.0902610939017843+0.0945618505773328i
-0.12173549173174+0.0620967559582446i
-0.127355879046932-0.00481183622468806i
-0.115804244297034-0.097059802331354i
-0.0272109967388387-0.10634352724206i
0.0516928441071163-0.0285789420339172i
0.043139495281054+0.0648450737982024i
0.0104713155982757+0.0834421586359897i
-0.044331931363003+0.12898558088635i
-0.130574820409118+0.162264953446994i
-0.135938757530892-0.00478329618571593i
-0.0824971883520421-0.0496904772574838i
-0.0311275333060308-0.0262993555874672i
0.0184111890323698+0.025904326123928i
-0.0162312379545239+0.154614141098614i
-0.108514459778836+0.136453141017296i
-0.153455815019205+0.0644988747660252i
-0.19598576950409-0.0304765120096271i
-0.130214788747763-0.0947259386935935i
-0.00705011072579405-0.102865374048994i
0.0652301001178678-0.0470426850794575i
0.103343437457954+0.047158956976132i
0.0193233213019699+0.11214151341181i
-0.0690223710264576+0.139403780250503i
-0.0894949578455772+0.0983066425811799i
-0.0990999392233068+0.0465825308585828i
-0.0306522419064896+0.00488467661550751i
0.0533357767204243+0.0289150114952867i
0.0314228665698009+0.139201521531519i
-0.0277060422050974+0.218323380714425i
-0.129967152690165+0.205978652297785i
-0.213536706110505+0.128116477946806i
-0.24041447797705+0.00555904487913026i
-0.213347094121573-0.0509054019126856i
-0.116658105910752-0.0811773214320772i
-0.0148957494113681-0.0520107649257689i
-0.0187953799249172+0.0665803150518972i
-0.131925486867693+0.0881242562464952i
-0.15613952405574+0.0224470996056131i
-0.154692154644043-0.0271331377873374i
-0.0795501943957004-0.0658007162832449i
0.0432182502973836-0.0938844048819162i
0.0724524425736815-0.0377737168223939i
0.106462312815834+0.0708719324545798i
0.0386463477460262+0.15873260769936i
-0.0820486698920402+0.151484949570082i
-0.153245514043939+0.0990281158953102i
-0.149795402194238+0.0165212604017811i
-0.0425329128987718-0.0112359299841002i
-0.00777866436066637+0.0307481964568749i
-0.0184180108537259+0.04173190414032i
-0.0406346837531942+0.119525123871491i
-0.114349126060913+0.134135555672794i
-0.157132204220293+0.0414848207910145i
-0.151446326234765-0.0147998124107018i
-0.0562177666416047-0.0369718873497619i
0.0329300350791716-0.0418008752277368i
0.0811091162492336+0.019038326459705i
0.0691212535147235+0.108072875064226i
-0.0267313990807789+0.168919559708515i
-0.117245766939076+0.168298818393419i
-0.161024252279096+0.0911837307906447i
-0.116877777467472+0.0199499384500214i
-0.0620537433469197-0.0204071500235778i
0.00204459648548722+0.0368938211021737i
-0.012549315089609+0.0883434844533564i
-0.0864518771109266+0.10793111248509i
-0.151091560822651+0.142073370217164i
-0.219412970858713+0.048489356144862i
-0.175349558568603-0.0451447443067079i
-0.100114524570197-0.0643088940797036i
-0.000765756074647172-0.0564152867028933i
0.0790434968937897-0.0206991911714344i
0.0162768698242527+0.0541782982080466i
-0.0409457849771687+0.112473349055992i
-0.093482896515675+0.0908503495408512i
-0.12980484084349+0.0289414517518199i
-0.0636967393927078-0.0223353732073961i
-0.0272396489883031-0.0415629533581018i
0.0100657571996897-0.000487869082109625i
0.0234627413670112+0.106693024262757i
-0.0461255720439347+0.149519359568763i
-0.151575184209819+0.130601517996023i
-0.20851929776752+0.0467144279569035i
-0.154057671619243-0.026638018257462i
-0.0831101537331062-0.0526373764999661i
-0.00598782312113996-0.0603378189767687i
0.0339222217033116+0.0276952627841127i
-0.0281663593484769+0.0985229493836852i
-0.102277516119626+0.106759010625041i
-0.117789679985794+0.0446887216407915i
-0.102480945282618-0.0338440102821471i
-0.0305403762878268-0.0467838793983161i
0.0166755673093667+0.00087075317024487i
0.0230248251660086+0.0755873888084698i
-0.00257037334276548+0.121764333718694i
-0.096302483276414+0.168855158882247i
-0.144230795155482+0.106848478112855i
-0.21214377553444+0.0295972681891729i
-0.138798760136338-0.0135863921637112i
-0.0320551885543006-0.0971081053136021i
-0.025910693502146-0.0324593950002265i
0.0546197484139+0.0680109530697042i
-0.00883664477118644+0.0948569681727828i
-0.0797730628209656+0.0696036660446819i
-0.099933314774106+0.0218167046644096i
-0.0811482409418093-0.0168325087603796i
0.00771896238378967-0.0536781919637155i
0.0610679204546489-0.000961874665608024i
0.114153065634209+0.104078870498539i
0.0256781076258026+0.20068122422551i
-0.0738594106389228+0.225026473024535i
-0.127172912431757+0.131921095918668i
-0.177291641248769+0.0590600202124753i
-0.12690967061229+0.00584660748466726i
-0.0946949009563792+0.0157387597757803i
-0.0715392933080238+0.058335550434277i
-0.058737361228394+0.0399836404030198i
-0.131400990573593+0.0942189528836874i
-0.158943826978464+0.0749753525770075i
-0.144184804401322-0.0280087192067356i
-0.143307049507539-0.120628138596969i
-0.0413277103455844-0.140695780570031i
0.0896979685084437-0.0674462429161131i
0.0852252532016663-0.000977800994691536i
0.0374712580315662+0.0886797288243565i
-0.00333603611785928+0.0968008206176307i
-0.0840814308506679+0.0422707293293441i
-0.0483976836706163-0.00776375001021172i
-0.0232509617014632+0.0101131321419198i
-0.00228964172318642+0.0754957347022029i
0.0504533678853684+0.122755211378405i
-0.0339802642924949+0.17006002153016i
-0.093289211631686+0.116394467537814i
-0.1342497486153+0.0879330236237243i
-0.158262596030368+0.0498294940605144i
-0.123165880616057-0.0159861717860388i
-0.0559754162514204-0.040423033756065i
-0.0190765661685956-0.053028206326558i
-0.018482817420172+0.0603330504326084i
-0.0448696361727867+0.0832187825770587i
-0.094530344014109+0.0583700147611732i
-0.100894001213983+0.060970456488079i
-0.0984687066289574-0.00882271336970252i
-0.0158126903279123+0.013027070350726i
0.0350385814855171+0.045417600254257i
-0.00903683710446572+0.0761083924300406i
-0.0271519237398034+0.144141179089473i
-0.0827942036334191+0.182069907589667i
-0.12643088385233+0.111428448653298i
-0.160814237562857+0.0174798915416247i
-0.127651912201737-0.000384932152910663i
-0.0403723050267532-0.020604679557743i
-0.0608232198357181+0.0377081475951081i
-0.0475522256916644+0.0816434581004032i
-0.0666556311900983+0.0666684858923086i
-0.128347916286688+0.0552818450550227i
-0.106197177655376-0.00348631233312912i
-0.0656876339101735-0.0350242286577036i
0.0272309673349272-0.0376313262038361i
0.102472679127403+0.0232188716206816i
0.050581618043207+0.116314860686479i
-0.0058386338099656+0.125870677772686i
-0.0218392768963111+0.144401866682591i
-0.089129159848714+0.072626030633134i
-0.0742899285689599-0.00781294862406097i
-0.0432148866147304+0.0416211523740924i
-0.0359308666309454+0.0293364444386006i
0.0178049168588785+0.0584571071416005i
-0.0327692763116499+0.126365156430521i
-0.121304044545031+0.114206230409422i
-0.141501628870509+0.0496916490008684i
-0.137465778269987-0.030157527084106i
-0.132354782342339-0.0357816940975215i
-0.060533930393786-0.00352050382669465i
0.00884454345363702+0.0198274635459561i
0.0202490434475425+0.0647237418219907i
-0.0342006675326928+0.105008126918313i
-0.0820420038603817+0.0375166414429458i
-0.102830159528173+0.000727573181113393i
-0.105137516669549-0.00151339330498646i
-0.00750085929753771-0.0362058198838007i
0.0100900527232194+0.0107848767486121i
0.0155436680969235+0.0284403964064055i
0.00389341553561673+0.108421278950581i
-0.0976961207206795+0.116986219800987i
-0.0889664768583043+0.0298899437300033i
-0.104896846993541+0.0258123788688233i
-0.0562079870073854-0.0114132733142594i
0.0382701707162752+0.0197874996011548i
0.0168056978473165+0.0958509855182029i
0.0224221667108035+0.118142816528726i
-0.0476888187970765+0.153601655616211i
-0.110154870883574+0.135004258837796i
-0.13049330208597+0.0667750345485834i
-0.140751693785166+0.0363049441214043i
-0.0860060065780193+0.0189082208308235i
-0.0520378879958147+0.0495875453035167i
-0.0706641306088686+0.0864235147303782i
-0.109680140975914+0.10219561066168i
-0.174263750782663+0.0721956428304224i
-0.204717649481656+0.0302646660777575i
-0.124202074561977-0.0217764588274736i
-0.0696783670983363-0.0799333053790897i
0.00770810880480485-0.040017212996366i
0.0330894928506954+0.0137143763517767i
-0.0212987958040249+0.0644313382441341i
-0.00910948822220125+0.0938568029408764i
-0.084484340305059+0.088422382076374i
-0.0921575754779693+0.0595151177537071i
0.00539570853990898+0.0196494784833153i
0.0213024456157453+0.0521965001880298i
0.0473793487727334+0.115407425409707i
0.00185335373518215+0.144605318101831i
-0.0535902087618379+0.148625065341584i
-0.0947090596231326+0.15255277064795i
-0.142334288168632+0.0936052289924568i
-0.122310795909081+0.00364316224465719i
-0.0675072672601294-0.0244726843523496i
-0.0284530041141335-0.0106126529117479i
-0.059240641220135+0.0373220345960181i
-0.0417546393372578+0.0802523414034754i
-0.0607166909517692+0.0567656018877835i
-0.0942719758853034+0.0198640803139887i
-0.0761598224678453+0.0122686983371584i
-0.0550016732386377-0.0298787010445724i
0.0309419033448967+0.00990747284417798i
0.0320286938439455+0.0865815559554289i
-0.0335632250884688+0.110456698705052i
-0.0588291900016041+0.154307866567843i
-0.111368389272273+0.146739417718687i
-0.117776549355729+0.0870185699593604i
-0.0913561140778475+0.0172362429208367i
-0.10206981405672+0.00722778305705999i
-0.0866228508018659+0.0550811273815897i
-0.0701969110783861+0.0731864733234427i
-0.125428506884771+0.0454174974307198i
-0.167968686397696+0.0241526396913983i
-0.136562811252831-0.0438032093664584i
-0.0859462375852652-0.0950037316941611i
-0.0278204266875573-0.0696866011670524i
0.0237401252090991-0.0526239626283712i
0.0525594431833925+0.0136688056815642i
0.0322038563172091+0.0761054827441823i
-0.0342728679329047+0.109782460555835i
-0.0363256693580313+0.0967924421316909i
-0.047304054462333+0.0673997143445315i
-0.0925593853004425+0.0790794287241138i
-0.0154102604062776+0.0917762105835935i
-0.00163086011937198+0.126781218414307i
-0.0968197367043384+0.169995672380311i
-0.144173378222403+0.173012070871793i
-0.152553944940121+0.0916943984658391i
-0.174181226231062+0.0322859177492308i
-0.172688582837324+0.00262404639652016i
-0.0900520162652634-0.0587736023846124i
-0.0930817516760103-0.0259672287671834i
-0.115522074250931-0.00468146892435508i
-0.0661759653639333-0.0124460705372031i
-0.0500162972832689+0.00125310059597027i
-0.0419951367249516-0.0452828731508378i
-0.0219331152032712-0.048717487057532i
0.0344457398503502-0.0344126627419485i
0.060764378725712+0.0059126394757283i
0.0157602176385562+0.0718153537235368i
-6.13663754476776e-05+0.119646498120736i
-0.0191830308524279+0.13210329113613i
-0.0585173400405513+0.110442066150655i
-0.0529979637619171+0.110866356909501i
-0.0304749735748099+0.0572033426723764i
-0.0170242231615496+0.0587698036139639i
-0.0195365073140824+0.089508221650687i
-0.0447751072367632+0.0819259725262104i
-0.0956109649547293+0.0921518661884543i
-0.100607029728117+0.056004845507758i
-0.115587380684577+0.0284508689265507i
-0.125473076301625-0.026209566889544i
-0.0551892539913429-0.0319093903176828i
0.000616174647886163+0.011954577444318i
0.00338950175293062+0.0243777466935452i
-0.0555366044892223+0.066752893143189i
-0.110230922878157+0.0537500768165586i
-0.0877935213907271+0.0384677940496195i
-0.0436853340537373+0.0288774137989155i
-0.015328845365603+0.0146068233780517i
0.0240445589010333+0.0605799607980959i
0.000304798877819055+0.102761395858076i
-0.0591996957864976+0.112759731926352i
-0.0924147395199571+0.101634356148415i
-0.112435230489476+0.0880603116851406i
-0.0991019517610098+0.070845716249235i
-0.0595637269854427+0.0433657052744187i
-0.0307869748120451+0.0418675966316428i
-0.0157698207988973+0.0660286813847749i
-0.0495883719964985+0.0890873891343368i
-0.117254871271198+0.103284731412435i
-0.130305339107014+0.0718284242664946i
-0.139954067118065+0.0100941078419019i
-0.0882935756777839+0.0110800874570324i
-0.0490802947995874+0.0382501981676042i
-0.0726042114357917+0.0122174640560813i
-0.0282348124326974-0.0040775924088604i
-0.0440605088053696+0.0334612448699822i
-0.077615737591765+0.0395867222330806i
-0.0516698724265523+0.0353853746653084i
-0.0147274886467901+0.0406038430436845i
0.0178120448490073+0.0215061001087703i
0.0320402109617975+0.0293549570225683i
0.0101478702013438+0.0719295289041215i
-0.0325212178302092+0.105862887472271i
-0.0498437695417618+0.110094719421482i
-0.0733072252432988+0.115505726117834i
-0.0595285040490818+0.0935472722533974i
-0.0718613798630123+0.0660374957678073i
-0.0893854369332636+0.0491914757665079i
-0.0886392469333217+0.0562720086192242i
-0.102376135743757+0.0839016601755873i
-0.128789107457059+0.0760594885960061i
-0.168201457393601+0.0422309597961987i
-0.149855947392399-0.0109053778273039i
-0.118417936130602-0.0337755697265978i
-0.0477179030291213-0.0348948392232206i
-0.0329990785513765-0.0765527257245i
-0.0204536621163019-0.039917280845173i
0.00989251514667798+0.0373210066401882i
-0.0158212409407669+0.00533858543847406i
-0.00638716928124742-0.0188465266292597i
-0.00861633263998693+0.0142053093173459i
0.0269513082402903+0.051402547208346i
0.0391415729565889+0.0664027409406889i
-0.00434023086688252+0.111088145101929i
-0.0281284208188705+0.1112908315378i
-0.0420834437437366+0.0950502755375466i
-0.0858414506969759+0.103751984136859i
-0.110840608811534+0.0894584630115202i
-0.102121069356908+0.0675171013082757i
-0.0935464993858107+0.0228616835136288i
-0.0669187228253322+0.05318791016355i
-0.0910249700505536+0.0290984654051751i
-0.104693970931647-0.00580373222529415i
-0.0979611506675065-0.00135461433660232i
-0.0793800304478648-0.0269869613794118i
-0.0493816749190577-0.0311084084301913i
-0.0524278394003375-0.0411751326466835i
-0.0127632033003892+0.0048508735157049i
0.0315007073105813+0.0137400328699823i
-0.01240542311043+0.0258697308439012i
-0.0500162253706882+0.0644531634317503i
-0.0256750717530092+0.0277668878629349i
-0.0358000623243813+0.0599484558897974i
-0.0313648407735703+0.0664178139187332i
-0.00870367808472807+0.0512606734165358i
-0.0554628662149517+0.10212150216713i
-0.0648513665378729+0.0595188852818509i
-0.0763588308820079+0.040049470693257i
-0.122331152952186+0.0229460499596496i
-0.0867077794701435-0.00504302971775257i
-0.0693234707899296+0.00577031739524808i
-0.0791197053259169-0.0421570837506819i
-0.0285389590474377+0.000615291860749079i
-0.00370846747158793+0.02668570868587i
-0.0260414756089162+0.00383591731011305i
-0.0112299516715725+0.0162904553229001i
-0.00251064421701254+0.0223880829463728i
0.00639547303650373+0.0550741394861037i
0.00865795076282535+0.075113190342868i
-0.00190641506863474+0.076790959546866i
0.00710281810510435+0.061457313385393i
-0.0303192330235225+0.0806327524479339i
-0.078110508730562+0.0974313839341117i
-0.0866151317563526+0.0744787073360503i
-0.0786548217580005+0.0944557637957569i
-0.090190658928625+0.0807686731808574i
-0.0813282900481247+0.0489290795759064i
-0.0890091690278244+0.0439800053426151i
-0.0756584388809751+0.0111589510458674i
-0.0578081527650063+0.0447789672440141i
-0.0719760943653956+0.029959416154202i
-0.0471074050390054-0.0255946507156188i
-0.0680405280965472+0.00288518947305704i
-0.0763258647170837-0.0221059122583773i
-0.0673525586096594-0.00943951013687976i
-0.0213401098009224-0.0132492393019554i
0.0316827085811216-0.0167092909721764i
0.00306363274764963+0.0473811800350294i
-0.036556920637044+0.0183110381719849i
-0.0468798699779566+0.0560934497819255i
-0.018568838183446+0.0491091236839579i
-0.00153483731497084+0.043898709255909i
-0.00966346246783644+0.0953868276042323i
-0.0120117604946175+0.0642509394469778i
-0.0166508887011841+0.0945786515380991i
-0.0534345402606886+0.0712910790651501i
-0.0710231246826871+0.040380186367986i
-0.0629370017000483+0.0423745102820965i
-0.0720503482906611+0.072764665476388i
-0.0719073620648729+0.106577120466731i
-0.0814114443571823+0.0536385412827978i
-0.101449671161728+0.0563353180584407i
-0.0756157829129746+0.048632127805706i
-0.0743180285062029+0.0428858932819977i
-0.0742586827008437+0.0719996180833396i
-0.0443751241188574+0.01977809456661i
-0.0759188835616761+0.00498494407036952i
-0.0655277621878348+0.0177227638743602i
-0.0204679462623112-0.00508385755094106i
-0.0364574460153012+0.00226835085241895i
-0.00991666158441106+0.0020788582898424i
-0.0139169717027531+0.0310164673981943i
-0.047088460558547+0.0451351734341608i
0.00809797641267027-0.00429212232898197i
0.0137884018099606+0.0193572908103452i
-0.00823005066243745+0.074658397908415i
-0.00736934477201295+0.0711077307997688i
-0.0361551004038226+0.0461647782527937i
-0.0520180687301816+0.0556981545748859i
-0.0556681696089283+0.078471225875437i
-0.0565134568245124+0.0450498607923204i
-0.0399960013163786+0.032315021389246i
-0.0616026162693148+0.0434424803631231i
-0.0576557477402852+0.047504586593008i
-0.0660133925429825+0.0503296526723167i
-0.12532242984021+0.0345807410419328i
-0.0806722049610402+0.0382694443316251i
-0.0442825197379169-0.00655114411162452i
-0.0495025161608232-0.0112111417516052i
-0.0253968785288468+0.0368821894631239i
-0.0246852621609062-0.00628031472582459i
-0.0188948193431786+0.00240799463608205i
0.00357308536352748+0.0347493204666374i
-0.00258780623884902+0.0154263386643756i
-0.000389673751374425+0.057249561434272i
-0.00223925914265966+0.0481761570312114i
-0.0295455243149491+0.0537523496009689i
-0.0412353592703062+0.0827414064335239i
-0.039902809309675+0.063934808898822i
-0.0335596259449434+0.055315043271301i
-0.072670667284831+0.0550554499666304i
-0.0742134787250496+0.100129278374818i
-0.0369853104092248+0.0406002490726706i
-0.0811233568979697+0.0257182899582266i
-0.0834516457194918+0.0519069089565212i
-0.0485215652163348+0.0308369017841589i
-0.0686981577728339+0.0484904420123311i
-0.0490667663655517+0.0201203472801745i
-0.0324799511697607+0.0663955476240251i
-0.0201115701846721+0.0635975346640457i
-0.0197948416774577+0.0254320645069001i
-0.0238199668845848+0.0355785357633555i
-0.0170106158778059+0.0302559978534364i
-0.0580756062781288+0.0398719656716201i
-0.0130336210133001+0.0365132016054051i
-0.0266745348283874+0.0617728883451623i
-0.0481198947698718+0.033029288453426i
-0.0143715159511476+0.0259417216217133i
-0.0257981519287581+0.0365414517605816i
-0.00480313585147633+0.0433606905241214i
-0.0218139280682809+0.0911257550912298i
-0.0154383821193338+0.0333592158069008i
-0.0238459176236274+0.0232141741421394i
-0.0214180902362934+0.106959357805103i
-0.0509711179750978+0.0875589699118753i
-0.0668926853964838+0.0414589731513923i
-0.0254572042843064+0.0580178067600869i
-0.0677610129364006+0.0752143072897292i
-0.0474165960009504+0.0871358959539751i
-0.00328596399403183+0.0637051704586029i
-0.0407646497815856+0.0664488458503991i
-0.0707777713982401+0.0776100035843405i
-0.0773817164576206+0.016476628671974i
-0.105579929096843+0.0198475425107518i
-0.0807863013028686+0.0164982695147728i
-0.0555619309543993-0.0182318087379529i
-0.0236728118374547+0.00519834131585342i
-0.00916617695205599+0.0158965507645862i
-0.023942623012265+0.0189944542756602i
-0.0121160787774585+0.0162370988675919i
-0.051641004973387+0.0313822935557036i
-0.0362575398751202+0.0573644962244421i
0.00263355518603449+0.0399472345084205i
0.0118834673061151+0.0075633341788198i
0.00291488003992559+0.0216441857075744i
-0.0399262182807138+0.0815786943256675i
-0.0561320958933681+0.0944019550176829i
-0.0710642102281344+0.074757865731473i
-0.0701693163208808+0.0758238287521305i
-0.0784807866791139+0.0286950079709454i
-0.0981260569220683+0.0293224530109896i
-0.0354719605385427+0.0606162488517616i
-0.0409236193577679+0.0540428666765444i
-0.052238467853751+0.0456998949152124i
-0.00724390878011584+0.0106782977005042i
-0.0477346132720304+0.0130546148006869i
-0.0498136599738137-0.0215047839765882i
-0.0029022606020188-0.0389831201859699i
0.0166148129101281+0.0136131250958362i
-0.00998620848672817+0.075999147907144i
-0.0334193445006214+0.0779411141164302i
-0.0368918944105951+0.0568451748624701i
-0.0333674434022781+0.0893247834186922i
-0.0193771318981225+0.0746698870245586i
-0.0677659031040425+0.0676932950018459i
-0.053308642780064+0.0663309061733761i
-0.0154194671980391+0.0790902347108749i
-0.0723595480389668+0.114119022342897i
-0.0627975658751944+0.101892945717014i
-0.0639513350980446+0.0577401555101159i
-0.0936940295799279+0.0283309364633687i
-0.0780407114589484-0.00737221324602242i
-0.0557646498570089-0.0540671438066151i
-0.0222440663774621-0.0407788910833153i
-0.00764531471127919+0.0295142549959596i
-0.0168585594933557+0.0383507492851455i
-0.0242390438907111-0.0183683443420297i
0.0114538121697541+0.0282160731995109i
0.000701279709299541+0.0442501136648872i
0.0383699650586209-0.00843004487285121i
0.0897527040782138+0.00470826729614716i
0.0059209205354+0.0596283119418476i
0.00299128154821449+0.0794888822403978i
-0.0115431487786744+0.107450174514644i
-0.0961280873638367+0.123015937023519i
-0.0859267650589699+0.059003039656561i
-0.0617284271235927+0.0300449583326891i
-0.0678297584603361+0.0121323110059483i
-0.0528217916985538+0.0518910186456538i
-0.0177489381895329+0.0697057801194104i
-0.0528395072638709+0.0423648313290915i
-0.12106619825701+0.0633705147636142i
-0.138524906590161+0.0350395133204891i
-0.114855909565187-0.0142759457018372i
-0.0435946365429438-0.0238777793179922i
0.0327039787228449+0.00147267037526961i
-0.00803254181869941+0.037126745546042i
-0.0393371752254218+0.0644003285281509i
-0.0263183861105201+0.082221575387436i
-0.072301272580818+0.0695044621598031i
-0.0409284325784181+0.0345680394576096i
-0.0216999673250413+0.0252475966770807i
-0.0215705360847591+0.0551987459876071i
-0.0171061055543562+0.0860896460701111i
-0.03620908643507+0.0879317198947618i
-0.0633779668401535+0.091463718222931i
-0.106340565190761+0.0371810531290567i
-0.0970253708623105-0.00619567066190749i
-0.061083972517428-0.00182508800479418i
-0.044639500750501+0.0230258517609709i
-0.0217719115910612+0.0505608846271475i
0.00105714425156601+0.0269370919559895i
-0.0614787419333342+0.0529991118820927i
-0.0696866605662885+0.0361422146643539i
-0.0393711171187066+0.036668138758301i
-0.0502546644656274+0.00755049668367086i
0.0432308325383913-0.0279562373457446i
0.0744754399993415+0.0511957585039861i
0.0274545012138427+0.0785170345303915i
-0.00986053040551044+0.107816124790362i
-0.0544913679642124+0.101561217302367i
-0.0424811744164525+0.066410186967909i
-0.0525514785260441+0.0250018086541995i
-0.0282538544390859+0.0516710998902924i
-0.022298948043077+0.096841344652127i
-0.027548094937338+0.0344568500165201i
-0.0196737618739338+0.062054562957274i
-0.0809371099005367+0.0912543834246747i
-0.132673987275985+0.0421340047293155i
-0.125157304111264+0.00761424023739276i
-0.0684146575387558-0.0240887678893704i
-0.0381404864640983-0.0205112296461113i
0.0128498826634924-0.00676203123496217i
-0.0134935137769364+0.0294335174091209i
-0.0787338574400161+0.0283715658981902i
-0.0699137718801222+0.00234990050578235i
-0.0548577221498543+0.00821856715910886i
0.0076613485179225-0.0239487772947352i
0.0231582783538268-0.0500647814962885i
0.0411357171410084-0.0117219113949456i
0.0711806684582479+0.043978892611169i
0.00826779647504322+0.088627284656806i
-0.0066079447780514+0.11235557288539i
-0.0100008155553387+0.0755997286000444i
-0.0408168760148135+0.0509942194543198i
0.000759038816940856+0.0196125049460227i
0.0558096015009641+0.0370623764409707i
0.0198631388619816+0.0921832685690859i
-0.0657382141362101+0.115730088832366i
-0.0760043099425924+0.118297443798418i
-0.104323386396905+0.0567189242825058i
-0.146337813861878+0.00249015930234728i
-0.114471130233038-0.00944793635345144i
-0.0722427878700557+0.0170265910528402i
-0.0141680716729512+0.0109529941377694i
-0.0386737766720099+0.0436329063377896i
-0.0650674465486163+0.0757277704777959i
-0.0797254052644373+0.0291224511201636i
-0.127209377393017+0.0136572692316833i
-0.0704658356087478-0.0644859444111046i
-0.0298223339365337-0.07902353184844i
0.0255257128679029-0.0345953534998469i
0.034742617267751+0.000558558798831762i
-0.0023207012837351+0.0906209680767936i
-0.0041078927656464+0.0732018606591035i
-0.0279699964107404+0.0463308027699683i
-0.0137231793676238+0.0344579771247296i
-0.0113107185708445-0.00275465581782901i
0.03113380710478+0.0286093229374339i
0.073743952363001+0.10264054989222i
0.0244429422330116+0.111983756475276i
-0.036854103950807+0.112395734092704i
-0.0303607045532783+0.126819212268594i
-0.0381861789537405+0.082986275714623i
-0.0527940497099108+0.0501361739270456i
0.00583518478448144+0.0641455566348643i
0.00754480661485058+0.0704863644707257i
-0.0239473508544878+0.0689585163946842i
-0.0548427609611366+0.143176180427588i
-0.11573135234904+0.0893626034451102i
-0.143921538771812-0.00388894224329075i
-0.122741970999634+0.0116696253490476i
-0.0687347802332222-0.00508006446409986i
-0.0229820317506593+0.00783027626676892i
-0.0022494899726196+0.0248370789564317i
-0.0320059366736057+0.0522923069046876i
-0.0875693019737102+0.0227376019405936i
-0.10750180962965-0.0203388604650816i
-0.0830510605971789-0.00750884782781809i
-0.0379328214591227-0.0361245251400162i
0.000529547384405598-0.0212219747695341i
0.0588381269112323+0.0315856338230268i
0.0586224939920296+0.0648715674463026i
-0.00135572011412373+0.072274312056294i
-0.0621688428163724+0.0872019314801293i
-0.097395110990017+0.0532874369228152i
-0.0363569337381108-0.00578600397075961i
0.0070206158321901+0.0146613717594817i
-0.00204455826594701+0.0310907161183709i
0.0205485260867497+0.0879016591366356i
-0.0133205605757056+0.120686045710865i
-0.0874495278747655+0.0800716924772704i
-0.0858019062246707+0.0677706532301997i
-0.0516022364409613+0.00272556067226757i
-0.0331147318626004-0.0429140964312606i
0.014654473925094+0.00426478347119196i
0.0245772553087716+0.0848895008634103i
-0.0122115290753594+0.116903167545395i
-0.0219577521702242+0.0866030083603935i
-0.0906531320690678+0.0783706733545854i
-0.128861713622206+0.013471843249432i
-0.0711346048983019-0.0110267119486918i
-0.0171483074286624+0.00380760296129487i
0.0252388880777475+0.0318012894414207i
-0.00679691918299869+0.103421869942503i
-0.0802273920451364+0.0905334773532466i
-0.098623411021333+0.0844534595831749i
-0.102458157651574+0.0148220714467445i
-0.0917384339805091-0.0508655218074684i
-0.0403458110645463-0.0358300231190197i
-0.00304626681070221-0.0570688137121278i
0.00256583032482279-0.0105538949996308i
-0.00884049202520701+0.0562958960602537i
-0.0348286017385231+0.0288040665043499i
-0.0678578698554251-0.0112669013108344i
-0.0260093816335632-0.0363397240550385i
0.0362320765359028-0.0372664510729151i
0.0421146879789268+0.0045680184816201i
0.0853975536086966+0.0247258277482771i
0.0841488624177382+0.0702286833913681i
0.011309774633351+0.113411286073894i
-0.0340895166068191+0.096991094496304i
-0.0293193749949004+0.0577742862945334i
-0.0279327493295917+0.00215378247174406i
-0.00936793960884535+0.0301594782209772i
-0.0192498543036646+0.0868090488392419i
-0.0444438297387668+0.115373635753772i
-0.0488940685549705+0.144206707518019i
-0.143193987548907+0.0891812039948525i
-0.135132210135904+0.0296319605556449i
-0.100772888214491-0.0438468647233085i
-0.0909282602756141-0.0919278209184801i
0.00612569871712279-0.0322578519064792i
0.0283605720481531+0.0233709317748712i
-0.00645727259697629+0.0640674406527372i
-0.0534764038460293+0.0602526044716022i
-0.0761054789484331+0.000794085978519866i
-0.0378184734901959-0.00994143737224192i
-0.00685959065418708-0.023576459959335i
0.0425243949743841-0.0269512920965246i
0.0748348285513285+0.0623524693743437i
0.0287797157428039+0.123311113718508i
-0.00256359225715765+0.145332234002027i
-0.0586203194325279+0.128435528632257i
-0.0989051637576748+0.0776378309273968i
-0.0945394161639117+0.0433468778563924i
-0.0544789455786111+0.0216034886217384i
0.00985402427985206+0.0398134002271974i
-0.0179764372947331+0.090994073265235i
-0.0545677915105978+0.134815518642461i
-0.112640808121424+0.100635659930761i
-0.153361559531778+0.0184364700105889i
-0.0939051228698697-0.00952934132198996i
-0.0460093879595279-0.0233849963046292i
0.00949769939270306-0.0251808878720418i
0.0441033617332678+0.0153078692182299i
0.0173128474777517+0.0633656433739864i
-0.0236693944438369+0.101225876714159i
-0.0560288646306235+0.071737627848041i
-0.0686467244060628+0.00810906684928604i
-0.0528671400321697-0.0346550751618734i
0.0183836121611327+0.0015227832593595i
0.0322438682696527+0.0679063634558843i
0.0127711798960456+0.0954557512673504i
-0.00422168381298385+0.116415579513705i
-0.0908102434204972+0.089259941999757i
-0.13844320715474+0.0416874588954799i
-0.100409474938812-0.0126158793074286i
-0.0148093091971448-0.0547630310495889i
0.0187264195265974-0.0211654782537395i
-0.0151646607019036+0.0378383064223075i
-0.0433033952903801+0.0610398798539956i
-0.0890263865879276+0.0544578850754738i
-0.103469406458003-0.00153585781395295i
-0.0634566528176761-0.0678331607587269i
0.0167810309418495-0.0830870990835696i
0.129466493609567-0.065533485327183i
0.0941036676514026+0.0158049677479295i
0.0442368150391574+0.122235552032284i
0.00838221354864586+0.131428420365789i
-0.085288684330008+0.0841522156651709i
-0.0338953749093111+0.0392144346376572i
-0.00750999985204705+0.000761327926841953i
0.0209757351211821+0.00486174143704262i
0.0491756459369237+0.0937745598713609i
0.00317630610973918+0.17514055563037i
-0.0471669367915223+0.172746842396803i
-0.170196979216068+0.144838971738541i
-0.190050608953521+0.0201509236643748i
-0.136160680691414-0.0447619839136718i
-0.0849809230635658-0.0111613988766191i
-0.00189187359911693-0.0105152074623898i
-0.00797184027903245+0.0176876478821585i
-0.0537387539454807+0.0602372637489016i
-0.0929711476773813+0.0592665390250658i
-0.140498929586864-0.0338088241527309i
-0.1128351088149-0.0657655586699558i
-0.0456588823106202-0.0775799905785155i
0.0332785529933598-0.0638882179230099i
0.101298379363476+0.0450339012589512i
0.0424424351234922+0.0810359007959906i
-0.0297421532420014+0.119211285105989i
-0.0843428993170768+0.0830166748117733i
-0.088725786197989+0.00798476029263217i
-0.0177818021976592-0.00236448063562478i
0.0339465348258751-0.0344673264769917i
0.0579482096921287+0.0501031475480127i
0.0199508082830984+0.139097286245291i
-0.0362014369284041+0.108416012885895i
-0.10162961307974+0.0905841881511524i
-0.127069003993684+0.030658029878454i
-0.0984866823056792-0.0717607003671366i
-0.0383044570920296-0.0472800419861181i
0.0541713775196153+0.00451068960458616i
0.0799883728095566+0.0207746809985008i
0.0109385203272263+0.104382339962476i
-0.0698142687369203+0.117661259130002i
-0.0942469080697098+0.0333992789568407i
-0.0622172167645266-0.0120221290010042i
0.0137560124776032-0.0246546640478453i
0.0744941841111844-0.0151801666971585i
0.0657325142654478+0.0601653273948744i
0.030405976899204+0.141933129503617i
-0.044861380842469+0.130347637885504i
-0.102579555041648+0.0981707448754935i
-0.141816340333078+0.0347492126746477i
-0.127924042177596-0.0609792796049651i
-0.0350751624503837-0.0327652878277682i
0.00281299328751372+0.0155465474968849i
0.0117323905215691+0.107315390732634i
-0.0751346655994325+0.123522130427166i
-0.103354886709269+0.0366418792120459i
-0.111754586693855+0.0211040724773952i
-0.102712844016665-0.0409768779871033i
0.00668514140678601-0.0729537181131121i
0.0243364227876382-0.0395948672858925i
0.0756437793122308+0.0446321690439752i
0.0429608694966197+0.094115057833462i
-0.0691673349928615+0.106801931411174i
-0.132555741173626+0.0928288537729759i
-0.114926125591658+0.0181450040858508i
-0.0336417636988363-0.0288472662940444i
0.00992917548753201-0.0479719843463637i
0.0485074544624793+0.0398696910283945i
0.00377054231610659+0.131268380826773i
-0.0550942706352192+0.109769352596006i
-0.117944788936828+0.0768098066735768i
-0.122648455804722+0.00462653008934743i
-0.0516165560443392-0.083445513071438i
0.00550370777230652-0.0797237142030742i
0.073921542384597-0.00267015328759294i
0.0276933592740101+0.0700755314866154i
-0.0163442802586792+0.126671057199328i
-0.0504435525646971+0.10360541888414i
-0.123071254905603+0.043059566309579i
-0.0780212026076338-0.00351697098677775i
0.00765756361501432-0.0443166478572492i
0.0615164733438386+0.00836440465738518i
0.082327833920027+0.0593030947851578i
0.0133981082699551+0.115156525911091i
-0.0780816665655459+0.158483841362558i
-0.140230538623677+0.0643531286772175i
-0.126649866611234-0.0223341561721723i
-0.0446326439615456-0.024560462264658i
0.0224414655535698-0.0406293342503318i
0.0474231533407143+0.0288260484548486i
0.0204142566899526+0.106472038404479i
-0.0417998923861434+0.0878028840491935i
-0.108787657089654+0.0685953541515781i
-0.0958859929671805+0.0209224282249386i
-0.058234030722862-0.055845071949885i
-0.00335427683278824-0.0810850659294036i
0.0575420893991794-0.00293653980159299i
0.0695107359185194+0.0503527621697449i
0.0162024236721476+0.121015666358322i
-0.0934910798161918+0.101853059849323i
-0.0936549164149889+0.0116457610304903i
-0.0685485166500857+0.02226240486219i
-0.0394188086125001-0.0498328955972665i
0.0553101220846529-0.0317784976492165i
0.048318974775398+0.0827984712135855i
0.0202355290082522+0.0853586319314235i
-0.0597727542068544+0.0977909464117767i
-0.136437413163053+0.0639479396094787i
-0.0778131668249563-0.0508912302132076i
-0.0480688026280208-0.0699987621963628i
-0.016887721942806-0.0757891071041i
0.0346482542094518-0.0111755195202771i
0.0675421676208581+0.103956451862611i
0.0163735507033283+0.0873306125501058i
-0.0816569699062453+0.066940542917137i
-0.130876753199104+0.0139465506854188i
-0.0944261915778893-0.0466980614037646i
-0.0181970503497101-0.0655514011954265i
0.0426408498126271-0.0333043049578853i
0.0687936852048222+0.0687376266229894i
0.0153274851325977+0.124580446403371i
-0.0345912908132354+0.132301743766723i
-0.114528674068684+0.0679230658650535i
-0.127877419681273-0.015224753634068i
-0.0450963502881087-0.0481954422453371i
0.0450376644427861-0.035257162213126i
0.0801321139852307+0.031446775570267i
0.0332821669532287+0.103856557758896i
-0.0183968707553657+0.147643545295656i
-0.107174876305978+0.085417918431851i
-0.105844624817349-0.0104087718500792i
-0.0258390741631791-0.00998924815338703i
0.0250634691578363+0.0143332203156367i
0.094852734202925+0.0437258876828824i
0.0706115846213418+0.107364176016586i
-0.049627873378357+0.145481311578307i
-0.113924205476062+0.142534721763086i
-0.132323048444222+0.0478149957396044i
-0.112388832067091-0.0389938100317896i
-0.0460140855662628-0.0417663591938781i
0.0108400783444666-0.026929905135848i
0.0328962971528249+0.043448510164559i
-0.0129210156750569+0.10833639900586i
-0.110536163608167+0.109229481917144i
-0.127989363309508+0.0424750491239829i
-0.0984759408631752-0.0515848210137161i
-0.0876661950429284-0.104830167732669i
0.019671303236571-0.0951911042529362i
0.0811581652595393-0.0339775961366237i
0.0493404404878368+0.0395748206723661i
-0.0140686546516217+0.0858881641301589i
-0.0764780912096429+0.047497988466891i
-0.0660275294304054-0.0159518843445677i
-0.0419503111208133-0.0343000305983118i
0.055465983186455-0.0737332520362838i
0.136123209004699-0.0389248285062424i
0.108082766353859+0.0645021996658931i
0.0143218206390637+0.102182407201886i
-0.0337858596557765+0.117050804862169i
-0.0602920384531613+0.0709600083069333i
-0.0835464252952131-0.014721649488525i
0.00214481036836227-0.00986974172952589i
0.0672309305349491+0.00201061562209063i
0.078037471905327+0.0482387955088857i
-0.01121898232839+0.185386784858925i
-0.107204908492341+0.162165905434682i
-0.12934141632436+0.0619839006106448i
-0.152110056970164+0.030655942073058i
-0.0673192616186338-0.0563349983374i
0.00192146820984362-0.060407293185054i
0.0293011371654007+0.0110692844136325i
0.0154528256255587+0.0659179500678791i
-0.0820317134312757+0.127614519248789i
-0.101838858822543+0.104505335937954i
-0.119340516377915+0.0109841132415789i
-0.0765321946770211-0.0776063615077993i
0.0395157715152485-0.0959750710844605i
0.0880659840762282-0.0120884909786545i
0.0930863537689697+0.0748592941202154i
0.0124084067856348+0.130808552576933i
-0.0724091723545847+0.154546177400678i
-0.122505210359816+0.0808624764970642i
-0.129238124859252-0.0359773966416955i
-0.0418284843253604-0.0793234483064361i
0.0159710081641795-0.0640875153653606i
0.0460334021671812+0.0143785138355413i
0.0437816440313276+0.140149375125387i
-0.0564714568050962+0.122526900378055i
-0.1535746295028+0.0586014242490553i
-0.157488943548084-0.0279614780203737i
-0.0962904461352078-0.120823442040621i
-0.00290318529784472-0.116065914842279i
0.117524108417159-0.0375685864669686i
0.142200976869368+0.102875159345771i
0.0636388593963687+0.127221341793905i
-0.0441483745514914+0.0972824390322839i
-0.106909053313677+0.0564022894368875i
-0.0386899694391155-0.00445997069588525i
0.00363785803751117-0.0215064858346876i
0.0344883092527825+0.013268781617871i
0.0825165558994894+0.118819147908872i
0.0113195258634819+0.184671102182413i
-0.127536759117253+0.176868000418461i
-0.160169111744821+0.0966022478650168i
-0.136901201423718-0.0276448953671712i
-0.0753502045344558-0.0799631323295507i
0.0666438655298627-0.0650469134660466i
0.0840981266746771+0.0128423866402942i
0.0290871798528349+0.0924893623345174i
-0.0382650416489413+0.0938073346238447i
-0.0922158617037839+0.0451639832886652i
-0.0864605833329923-0.052922931490944i
-0.0250349625205336-0.0972882575341093i
0.0642192236746596-0.0502918293540386i
0.136123945226075+0.0399465302511995i
0.123779690151219+0.137799031150835i
0.00656516548344471+0.180547079974571i
-0.0884970145125652+0.164220834939206i
-0.150929876063775+0.124259806699833i
-0.107423302605284+0.0371707306851271i
-0.0246691236917521-0.0184938122154174i
0.00499099173996936-0.00121577966751846i
0.0133083306481291+0.0519735678148311i
-0.0202478175529594+0.149676779835846i
-0.129185545910342+0.12133076668407i
-0.191069427578467+0.0340123853399383i
-0.150326861334411-0.0314290527022216i
-0.10055838299553-0.134221291796885i
0.0198480751765468-0.108409057798431i
0.0940259286494229-0.0393714794433197i
0.0639682749929395-0.0066157767988793i
-0.00433773564300921+0.127325271996793i
-0.0909236542660573+0.112083244114102i
-0.111945714106813-0.0196814093211609i
-0.0208407059335084-0.0670384138906856i
0.0740220804745527-0.0910347336107618i
0.100443736222025-0.00715380662436784i
0.114393306851365+0.108651250198315i
0.0334634499478496+0.147545257888346i
-0.0877478750233284+0.129779544278306i
-0.118147042000184+0.0862827047654291i
-0.0651755470327804-0.0183637300413644i
0.0136222232740073-0.0777832686550565i
0.0942755350320176-0.0103137317984365i
0.110310881854096+0.0717586949433153i
0.0258205241719039+0.137431113573535i
-0.0453270875289866+0.146119268754123i
-0.12122709377299+0.0789658614413836i
-0.136771536055729+0.0231090096556071i
-0.0118444140262044-0.0311271414671019i
0.0503460866845177-0.0540140218757086i
0.0292978200576497+0.0272124663435004i
0.0442251396259059+0.106347323026089i
-0.0295428267056918+0.175857274238854i
-0.128255997384083+0.11434563680248i
-0.154628282549458-0.00990692613472638i
-0.113162864166282-0.0581098079435437i
-0.0148974249692326-0.121602773940521i
0.0511684749697427-0.0462122708022808i
0.0573623871384479+0.102412233811355i
0.0122818356574446+0.153595216919628i
-0.0695352120755824+0.110361751338698i
-0.149305088188118+0.0277840897285223i
-0.126399563019495-0.0456475653159305i
-0.0690569712740534-0.0889343995017593i
0.0181407255646308-0.068284612428458i
0.0909483890587868+0.0120067145943698i
0.0204149264574611+0.127472732533649i
-0.0597068412897049+0.130981045228722i
-0.137673551059456+0.0516597504052688i
-0.191831768227942-0.0328065458389914i
-0.10193336139154-0.11760636930045i
0.0185052315442198-0.0957163643539727i
0.100643004493781-0.0269925737004528i
0.094908200370615+0.0381269507196812i
0.0331274205496901+0.115898489567391i
-0.0281717475253176+0.121613812508349i
-0.0821064118565792+0.0287733889121885i
-0.0466626735120504-0.0354250511037958i
0.0420988159413849-0.0297861019951917i
0.122475950865955+0.0119849010038536i
0.119109061782666+0.110185249795908i
0.0338706420445102+0.185223388415746i
-0.0744126360246017+0.155484663941465i
-0.149990743168721+0.0762180027605433i
-0.144435363886707+0.00620405276437758i
-0.057126251184329-0.0300261852203085i
0.0095280719670946-0.00916458542016965i
0.0245365476587561+0.0521285963601222i
-0.0239697966627959+0.101575015876683i
-0.0712053932681393+0.104437399357198i
-0.110899604691865+0.0716828930069899i
-0.151344102430065-0.0301055224136094i
-0.0604854408857127-0.0792426670597958i
0.0287440441091941-0.046381763736756i
0.118495772513511-0.00996408957953508i
0.0990453865054284+0.0719718182775952i
-0.00542133081164487+0.162380902157192i
-0.0768356909219083+0.155760277362542i
-0.147406629507425+0.0628968699512049i
-0.108638240088528-0.00176891200149049i
-0.0534393129040302-0.0332725385578815i
-0.00155357527816028-0.015451374991105i
0.0206592874141893+0.0483019245735192i
-0.0401418797518628+0.137681386662677i
-0.111014836258815+0.117391253109523i
-0.170895911470192+0.0129633377470882i
-0.169491429375547-0.0570867443582218i
-0.0583543203520215-0.127041037974363i
0.0103027614355798-0.117696474423753i
0.0733228660201414-0.0547199145407954i
0.0897434157087361+0.0557861005163546i
-0.0171081524642815+0.117964094259808i
-0.0648464788489798+0.0351748751978568i
-0.0552192865464433-0.0128831809783421i
0.00516687935704048-0.0531029889376858i
0.0450731719346404-0.0721595852438908i
0.109091408447545+0.00973488761923771i
0.114074284074884+0.0973268246166989i
0.0110261270271574+0.171054010568559i
-0.0737970558195852+0.152340170814642i
-0.136522565185387+0.027840341436027i
-0.120279132565104-0.0592265400291915i
-0.0739892580372214-0.0691634698681292i
0.0186646479747812-0.0454388911562952i
0.0872988602669707+0.0104252804785263i
0.0492176329118+0.079415604351983i
-0.0300498033268136+0.0965033312101658i
-0.0872789327163147+0.0484648617093003i
-0.062959214913462+0.00173145932624065i
-0.00919820490263281-0.0307987400998382i
0.0248930668759858-0.0284718589930904i
0.0998753597291104+0.0589410208088294i
0.074746890681388+0.156082342015508i
-0.0386751093436554+0.190547428019242i
-0.102972799996424+0.142668439410545i
-0.147805455088147+0.0441999191196086i
-0.120881832280153-0.0262943710327694i
-0.0580993331274017-0.0638123394380416i
0.026560234904955-0.0298893994051646i
0.0305998994279816+0.072502440273807i
-0.0456769479921721+0.134042703774334i
-0.143746395092881+0.083132553843592i
-0.166728204237692-0.0180946959164456i
-0.0927947877886824-0.119648867730366i
-0.0171231801333432-0.141713990046144i
0.0844598103316258-0.0732763541704352i
0.0803701651106261-0.00702993985752413i
0.0597379347017302+0.100413375930426i
0.011103419278498+0.117617293035744i
-0.0991457219743367+0.0506814016424959i
-0.129180783655068-0.0143079765419271i
-0.0605398155559673-0.0891443576257898i
0.0558955191799346-0.0771637835696281i
0.109332508340198+0.0128801714925639i
0.0990781444178661+0.0908923857086283i
0.0231112817286057+0.137303443656769i
-0.0908215878147063+0.131619735351023i
-0.145159584671794+0.0184216216476107i
-0.0885095542706575-0.062768747817298i
0.00331326678324213-0.0773159893069635i
0.0798098009764546-0.0268250945510353i
0.142164510396729+0.0739714726992598i
0.0870338680359078+0.113106214796633i
-0.0546271162502788+0.149648936469507i
-0.109624846474511+0.104373003494532i
-0.0892654680419089-0.000728497991086782i
-0.0355677816706345-0.0451074582104863i
0.0494441875365829-0.0317170847847163i
0.102463472063636+0.0772469344317339i
0.0522157325066478+0.173272236305352i
-0.0783956399993478+0.17875703782039i
-0.160623836022173+0.12938952683942i
-0.18194449286026+0.0199640143930465i
-0.117828093072847-0.049065595880567i
-0.004828373077492-0.0524240770632648i
0.0613448916757751-0.0427111841062037i
0.0705471988864608+0.0669624779058436i
0.0228184158272448+0.137833075978715i
-0.0671194740994687+0.0737493191062881i
-0.144499257251128+0.0188153889203383i
-0.0851162358442032-0.0476507214722739i
0.0319045289462639-0.0897106904327318i
0.0755588568160753-0.0493487332768987i
0.102489748059779+0.0389695482032293i
0.0225479519903191+0.122534411293553i
-0.0932217302201691+0.114374438056298i
-0.133051986375007+0.0590314721464074i
-0.165912845476304-0.0169617322400018i
-0.060522979325691-0.116389610593728i
0.0517922189857434-0.105528795230303i
0.0865948833650761+0.00839687162229057i
0.0945770581322195+0.063843458484926i
0.0105707601503801+0.0755540202626629i
-0.062203735999643+0.074830467964071i
-0.0986488202597753+0.000323278656215329i
-0.052246273823543-0.0844431024105841i
0.0542127748624586-0.0849317053826581i
0.108948427999613-0.025710924741581i
0.102574651954734+0.0729010609387348i
0.0403777207986825+0.142133083003763i
-0.0577668266718048+0.133414721138717i
-0.109334959483939+0.0725084119784877i
-0.094758723304784-0.043398766481969i
-0.0529960896352491-0.102858472714879i
0.0393144503494761-0.06761352819967i
0.087368946368896+0.00746165158251194i
0.039940297016177+0.11088502950373i
-0.0347226098219913+0.123566730109195i
-0.133111435938875+0.0464240535885303i
-0.109711534030936-0.0470121434378121i
0.0067632105844639-0.129486647506899i
0.0824782440956098-0.0881546231538496i
0.139500851293048+0.038997520366799i
0.0957717458352719+0.144469632080884i
0.00637677775787596+0.172928081586995i
-0.0638703451937336+0.175833241521094i
-0.124730313469424+0.115845773128938i
-0.0971041514769329+0.013651862764436i
-0.0223686655962014-0.0241195186793189i
0.0283627601843347+0.0230313483046223i
0.0560792959520839+0.118496354468457i
-0.0292024392269755+0.168972629422746i
-0.135400215026676+0.139168652720487i
-0.181360321179946+0.00384774717818816i
-0.189370718378871-0.0779006655906519i
-0.054382320562775-0.160114640347234i
0.075917669195946-0.150280998364708i
0.0754779378745631-0.00433353731548604i
0.0467514644329615+0.0109835622440893i
-0.0198406410366529+0.0330516766832973i
-0.0913676380424002+0.0062565857192557i
-0.0994447120083674-0.0760699661728077i
-0.00577793153937705-0.0940791291343966i
0.142768526243437-0.0870325645623248i
0.145275417597972+0.00972953609196217i
0.11538077307171+0.110616009710286i
0.0526319500947334+0.175317366443528i
-0.0982451371718155+0.16340773652657i
-0.125649996608204+0.0487528199945858i
-0.0859135614679977-0.0493159878464938i
0.0145624080599542-0.0790987864517074i
0.116297228512059-0.0468118708320147i
0.122485090310376+0.0559705411569107i
0.0606724123198951+0.144998319088319i
-0.02919324052199+0.129317832184062i
-0.100093950629964+0.0768917916749808i
-0.129454111418729-0.00884947732021294i
-0.0306709857297481-0.0590087363621305i
0.0821001637080245-0.00440567340123214i
0.117392840372377+0.0727333170826153i
0.0682233855497842+0.161841951690798i
-0.0557210550209784+0.212618459102342i
-0.154659422700905+0.153869340738994i
-0.148600451745584+0.0530242356083412i
-0.0992516523451482-0.0311855104963756i
-0.053344049927601-0.0768111744446706i
0.0188014913929267-0.0166654573889687i
0.0135129346718409+0.0796394346653814i
-0.0503854203006518+0.0876181077752185i
-0.120208675481393+0.0390818376597961i
-0.149114300338921-0.0194016134278244i
-0.0773161086007135-0.103278698948952i
0.0442105042461103-0.126996302456192i
0.122078159832756-0.0846669945704598i
0.104733031269402+0.00466332243204291i
0.0908816940244594+0.122199882082266i
-0.00688991401926691+0.144158448233575i
-0.117298562261401+0.0889044207126164i
-0.0516591000702554-0.0357135909483883i
-0.003642484330224-0.0897386036202143i
0.0562776773810565-0.0514866207278083i
0.0980130066677187+0.0157302872390386i
0.0547833203062602+0.128993820960232i
-0.0197409198212233+0.134439196920932i
-0.10082585894264+0.0950537166744077i
-0.108959480603596+0.0199819862797458i
-0.0644967145197128-0.087454341042702i
0.0184814795158497-0.0850787876665056i
0.0864591487296493-0.017606653263775i
0.113499179235886+0.0942630594736045i
0.0282979514520453+0.186210995357792i
-0.0785232302556951+0.144793045562315i
-0.0921795973446924+0.0478236432752474i
-0.0923090070717848-0.0237978029414393i
-0.0265059416759978-0.0718494061269598i
0.0479577315956342-0.0203968266308353i
0.0796911686438706+0.0592939062821939i
0.0451857013093753+0.105753720757472i
-0.0612380941209894+0.110563003750354i
-0.131124934982877+0.0636744991440272i
-0.146167865855816-0.0091195247459888i
-0.0456821166522384-0.0858294950004286i
0.0606633756881193-0.0929316806947278i
0.0873429193106929-0.0403237112821385i
0.0788028448635672+0.0904388735573659i
0.00529983457525828+0.130114119376383i
-0.0481441542090545+0.122406346914679i
-0.0881421515633393+0.0952164190329654i
-0.0590092737337529-0.0322503030189012i
0.0482952357102784-0.0142642598322107i
0.0546761537638984+0.0763970658203667i
0.0249704482603209+0.12487143742019i
0.00262162308963932+0.171626118267099i
-0.127627418690267+0.158997329945208i
-0.21672057157562+0.0789180627399333i
-0.150747861151233-0.0463136680587952i
-0.0981728654750589-0.119759786404699i
-0.0241181540529284-0.084811294289098i
0.0586801041063272+0.00270533019966217i
0.0522037899013987+0.058717745104959i
-0.0228690994166567+0.0544735026820849i
-0.112625881068681+0.019129242320004i
-0.0861933612802079-0.0710680491728826i
0.0152851603517685-0.0957901998378376i
0.0722228957854226-0.0835438046400811i
0.159253115941419-0.032051560106565i
0.177573833096062+0.104590414690358i
0.0483520493818249+0.166961901196876i
-0.0686613644815485+0.167133722020721i
-0.0968016696753833+0.102754416199654i
-0.043898950127352+0.0228483567942273i
-0.00386407214575256-0.0153556519774729i
0.0553477579424343-0.00378399710804569i
0.0709954748708362+0.0926709772624076i
-0.00567622076192578+0.158646502391263i
-0.0973189219806287+0.103015476414414i
-0.131543706430716+0.0568963242145928i
-0.0845765373040211-0.0121573263478625i
-0.00280363235874192-0.0812874211844812i
0.0868142679795769-0.0307078509843218i
0.116819547903274+0.0296521528133608i
0.108740708679411+0.12941954818622i
0.0193573755961774+0.172717718334523i
-0.0975810310450716+0.104222377459387i
-0.130969834563168+0.0792114705990519i
-0.0750152247961794+0.0445371987434022i
0.0276139247396897-0.0127743036724511i
0.0517661496768157+0.070983514909414i
0.0364629538212915+0.149395572900339i
-0.0687998935578222+0.180893900258849i
-0.162202330357433+0.147968581819918i
-0.175680827283897+0.0222392334137863i
-0.175259972646643-0.026079761658611i
-0.0237063363580595-0.126753290187177i
0.0365420592973605-0.0967338109106874i
0.042137489636692+0.0277284483579411i
0.0321093995558187+0.0520361854350164i
-0.0273213231180396+0.040292669570948i
-0.0794130150006881-0.0010742930135169i
-0.112870487312877-0.0314768206286317i
-0.0155019355824901-0.11289018447821i
0.067175697854285-0.097541090377908i
0.140960569947719+0.00142916946388785i
0.0861814571143518+0.0781620918672376i
-0.00931997238017375+0.114474642121288i
-0.0410260870458589+0.0642010089721491i
-0.098104323117323+0.0203449138414817i
-0.0529063586079017-0.0430191057017454i
0.0242356316180288-0.0834645284667608i
0.0676505724110181+0.0106972845556891i
0.0860442378566402+0.132574855311657i
0.0510593083290471+0.165952268843072i
-0.0360697267652649+0.133073191961068i
-0.109819792991303+0.0426099165109453i
-0.0639430637588608-0.0379364510597822i
0.0147573979086449+0.0105943278758622i
0.0389914732997737+0.0122838810978891i
0.0603274899607053+0.0283122882809846i
0.0386354917674992+0.153203056288831i
-0.0571466050467451+0.176963319054058i
-0.126660302744582+0.124855581221519i
-0.133729827046676+0.0157411837615519i
-0.0821441698746915-0.0692507680119804i
0.00113302229197243-0.066073705270187i
0.0883987645647651+0.0192448557619768i
0.0676063533830135+0.0959689474333858i
-0.0504982753024324+0.107802662926789i
-0.0847415747317145+0.0922470728647652i
-0.115755292650719-0.00613641310462807i
-0.0797444429150825-0.0699537931647964i
0.00650311040271907-0.0939380319806785i
0.0637129604844182-0.050446641908734i
0.0880003033736828+0.0497328339030661i
0.0344488393860053+0.102618075919092i
-0.0588869591524851+0.141425728347279i
-0.141635291890086+0.0758900665906345i
-0.0878361907120387-0.0398939556216611i
-0.018381829490308-0.0720620129465302i
0.0228839330140126-0.0340972674606193i
0.0751704139650698+0.0261592963259569i
0.0264587892286993+0.0674765155540941i
-0.041907519641437+0.109441753151038i
-0.0514584150933775+0.0711336828543518i
-0.0862014379727256-0.0405741478869187i
-0.0456720101452523-0.100227525608843i
0.0850887158507629-0.11201067500835i
0.130579813170546-0.0442707801431055i
0.123564236084857+0.0576826340199412i
0.0247050725189609+0.143047307847656i
-0.0529572426521427+0.146730444184881i
-0.0725204965878753+0.0667648396246573i
-0.0525343345413644-0.00177927832577903i
0.0549637662947744-0.0388824841450813i
0.076639435525117+0.0254453403342756i
0.0647266170039329+0.0778727486921509i
-0.0218072433267255+0.109454263802533i
-0.104266741264926+0.12975286770003i
-0.15241760375573+0.0540863198735443i
-0.160792855299431-0.0278986083878843i
-0.0594412891006353-0.0851502865640096i
0.0260592226697726-0.0817351424073271i
0.112337926745602-0.0403654891029684i
0.0684450436733739+0.0467447786413292i
0.00235742699256447+0.109528764812618i
-0.0316735383921002+0.0829849788670078i
-0.0623674870133783-0.00180588561111806i
-0.0174113475170287-0.04284119057384i
0.0400954288407094+0.0172220103988022i
0.0873762830919151+0.0398553392005841i
0.0862586513377154+0.126475918647915i
0.00270775449430885+0.206728684986304i
-0.121223284311304+0.143910475251356i
-0.148692668258363+0.0722159701218162i
-0.134452934669491-0.0124928129053897i
-0.0831503537335767-0.059641224936556i
0.0105594225422127-0.011678729142149i
0.0467255459343935+0.0114387501772227i
-0.0144335078527594+0.0527715113796858i
-0.0682755632588058+0.0578729742273692i
-0.0855803140685667-0.0121186008741179i
-0.10694416154447-0.0767971860341432i
-0.0146807164332555-0.131283018658835i
0.0975586385188739-0.10543608448693i
0.118103062024056-0.0146112324885665i
0.0913743083430468+0.0883005774398938i
0.0353278596108698+0.115981134571003i
-0.0526476887253056+0.0876475071165414i
-0.0917945466075114+0.0387962316090753i
-0.0417172700160094-0.0167040577834007i
0.017934410352559-0.031442431725839i
0.032864179305363+0.020014970857919i
0.0469104454563325+0.0906777118643983i
0.00140481173493812+0.110412813610046i
-0.11206698124908+0.104442697632094i
-0.121783051118369+0.0244132510158092i
-0.108521470900026-0.0766756721249264i
-0.0531734249906575-0.101120544115472i
0.0444737614349611-0.0757217281623733i
0.104314343816015-0.0283957038583837i
0.0937539295961572+0.0484738662587951i
-0.013030920581378+0.0947257739906838i
-0.0571303415296642+0.0659249944940756i
-0.0735093094227676+0.012597963863403i
-0.0114422050595582-0.0537965349913726i
0.0728992496675201-0.0420934853694017i
0.0940319298727102+0.0556864378202604i
0.0864005165062231+0.119657198366811i
0.0148809670853286+0.134723206689166i
-0.0639584282942504+0.130319717076872i
-0.133141212715321+0.0563666681559792i
-0.0662418235438331-0.0571094677705958i
0.0138312369151677-0.040339587645849i
0.0292742826888085-0.000720836525066701i
0.0420010240839027+0.0231050960693122i
0.0157458084880317+0.073774274411022i
-0.0598266054920539+0.0692253646515329i
-0.118723421422988+0.026133163392644i
-0.077814880935051-0.0429712784526179i
-0.0279058995626559-0.0570171515820089i
0.0806725099273917-0.0289289859725834i
0.101430570372185+0.0160957064139541i
0.0367748795624844+0.0408747283106537i
0.0265964420494712+0.07103535746294i
-0.0682753157262222+0.0690721215170871i
-0.0836537678151843-0.0471987670810676i
0.00965624837851428-0.102780345997145i
0.0719246562480197-0.0828688773012772i
0.113433978976344-0.0111290286294266i
0.0729603046000656+0.0565764447211047i
0.0190145245375275+0.0907299223888329i
-0.0460987997657058+0.101560516058522i
-0.108490111125853+0.019396803518411i
-0.032142499633817-0.0212082883573968i
0.0461103655833701-0.0478289638540835i
0.0584606380119621-0.0596322489596866i
0.0895979463478157+0.0501832272138621i
0.0687030726673642+0.125976729542483i
-0.038177504772719+0.129931965382817i
-0.0723565176092511+0.0689441684463653i
-0.0529135449741993-0.0180127694659378i
-0.025846851913871-0.0357810095442053i
0.0657179338705431-0.0117479430261575i
0.0770180091721841+0.0520874183176473i
0.046215567829424+0.138349940889845i
-0.01815189957557+0.165471101131032i
-0.0876807037007827+0.0915739758454478i
-0.106847202490277+0.0239631809439458i
-0.105060455675037-0.0330196992857102i
-0.00410049056158267-0.0554505257991685i
0.0265476554371339+0.0269778654955195i
0.0285847594733652+0.0773575587225754i
-0.0224395406199529+0.101944854820412i
-0.142634228865355+0.0876544233515298i
-0.123100674626342+0.00648579099517472i
-0.0876728181500864-0.0363216973602346i
-0.0495327362661555-0.109811791831271i
0.024755223432337-0.100863569319426i
0.0411847512529198+0.0189782458879767i
0.0197092432859067+0.0326115816215748i
-0.001023589164572+0.0606802867390601i
-0.0418756320697211+0.000715259655459133i
-0.0403219283657612-0.121966950810165i
0.0308910045590331-0.0967186984161059i
0.107828770492613-0.0698866509570784i
0.150022432134631+0.00162732253333538i
0.116458290983776+0.0935571899791812i
0.0562481777735694+0.141921993526907i
-0.0278321286254992+0.129352953260109i
-0.0767577689549673+0.0521170698587403i
-0.0221969869648643+0.0294663618544577i
0.0156285966291306+0.0229253118742201i
0.0281895262035653+0.0483534506530163i
0.00994832334518734+0.094690493510294i
-0.039733885650346+0.122051630168022i
-0.0827384396154226+0.103946623692452i
-0.135723203548825-0.00448653899012807i
-0.0802735119560868-0.0500612204705252i
-0.0331371245702958-0.084892083405128i
0.0162435768556652-0.111350486051251i
0.0884339547967464-0.0510822406861462i
0.0271019409908288+0.022811104896027i
0.0034469463898832+0.063266192474955i
-0.0328443177683812+0.00430821184256428i
-0.0324657556675894-0.0527453391768765i
0.0173819620891819-0.0642547694085464i
0.0850980912841242-0.0249376046215383i
0.16505087152771+0.0421011284281883i
0.119714924504995+0.119052010030223i
0.049096304127614+0.167266291811506i
-0.0393534905560238+0.139182712113045i
-0.0933070294104943+0.0821727997391664i
-0.0517556078498831-0.00704954486440304i
-0.000250539236441564-0.0493134345451629i
0.0405745590939012-0.01513747447622i
0.0595463993000264+0.040618927928938i
-0.0172535761900504+0.0608854589459767i
-0.0533826913403765+0.0200599444237892i
-0.0445492595218992-0.0133509713438525i
-0.0613964611449618-0.0142906453136738i
-0.00419449072907598-0.0657357509082928i
0.0679576198724503-0.0813075728351031i
0.103296018153392+0.00263215678824088i
0.0751902466020944+0.0702866037535156i
0.00507617114036932+0.112606308763418i
-0.0720538583502066+0.0733261736217689i
-0.0705842198831333+0.0296827359323491i
-0.0319898299745153+0.0136837336246216i
-0.00645286981549236-0.0325386815928609i
0.0419172653269129+0.0134101724357707i
0.0269580126298012+0.0703169125295614i
-0.05519101503503+0.0912840648434793i
-0.107176626744607+0.0573159975952756i
-0.0922875334000539-0.0158461747240826i
-0.077358006444177-0.0479836378948279i
0.0309564516442342-0.0903488498144104i
0.104835128654138-0.0681232056975214i
0.0934642992329168+0.0168878263797513i
0.08895821252851+0.0436063796532106i
0.0265438904117681+0.0795802409650416i
-0.00419284145660155+0.0796528788741963i
-0.0167223941590909-0.00707649011266621i
0.0477943516278293-0.0172178343269596i
0.132292270340201+0.0202422554553815i
0.107850944659363+0.0951694050578063i
0.0444524304664768+0.169367728197429i
0.0157655372521324+0.159973675652165i
-0.0546386633273817+0.139476503593608i
-0.141436334987362+0.0528709034515925i
-0.0930337493696248-0.0207083700891879i
-0.0243952640150817-0.0325420458845863i
0.00828908603466748-0.017977713367984i
0.00143429820866032+0.0351800902859918i
-0.0447937979066467+0.0654582974601819i
-0.094162150363911+0.0586938479075565i
-0.103106123099986-0.032011074750668i
-0.0581454254481368-0.0891172273985438i
-0.000994790542375189-0.102996816526578i
0.0441997731199211-0.0884335275302978i
0.0994034026522636+0.00679561513054097i
0.0786976842750932+0.0607849075187884i
-0.0435923730363753+0.0787305822387758i
-0.0371764808613809+0.0587153460274449i
-0.0315136512618079-0.0152452714705752i
-0.0152437187604646-0.0505098571753187i
0.0346398609583514-0.00749746845340331i
0.0426835350427585+0.0415515658036169i
0.0482395830417123+0.057396096789718i
-0.0339808428220479+0.0884318187876168i
-0.0828085700618902+0.0536310568442955i
-0.0679120233967844-0.0244310190698947i
-0.0314147922754918-0.0373282048207033i
0.0279469187023433-0.0620682418533103i
0.066786770053255-0.0237253493545859i
0.0475328872380027+0.0259433618537406i
0.027393743787259+0.0745860007657216i
-0.0290913314669908+0.0934905605275131i
-0.0371080672196704+0.00164992780922427i
-0.0367298429877889-0.0198570118768513i
0.00897687034990897-0.0617943485654152i
0.124589209183163-0.031840935627233i
0.0734991097785447+0.081954054414371i
0.0342893489656893+0.125284840583926i
-0.0355703765650623+0.118669285698197i
-0.0766626431838386+0.0515128554062515i
-0.0742308763957428+0.026683023869372i
-0.0589747915959427+0.0160317275902007i
0.0406698845439142-0.00826601227476544i
0.0246004854843052+0.019428509239445i
-0.003679185290456+0.0898697573383688i
-0.0282408071550846+0.10764107778551i
-0.0959054362296745+0.0857118681725531i
-0.090800521748524+0.0381437642437123i
-0.0481952993873748-0.0471387263356589i
0.00413679983083619-0.0663243511161606i
0.0434949529102717-0.0464002292416264i
0.0511824267563394-0.00657929996488061i
0.0579486864325328+0.0616314906776087i
-0.0254013270437998+0.0423154034222714i
-0.0809875735639829-0.0168305869811045i
-0.0329665533153043-0.0380740681834666i
0.019367863438469-0.0636370053518029i
0.0850235967150657-0.0151799280337419i
0.0929053520912654+0.0405876430646756i
0.0620784411743739+0.0664634673232256i
0.00186120909373537+0.104389990839888i
-0.0518844215033036+0.0822253587472911i
-0.0376743789495156+0.0268599414769385i
-0.0112645357194569+0.0029353866057946i
0.0240850385598733+0.00732086713053174i
0.0559071504696043+0.0143897666711226i
0.0167194568201209+0.0846353459898262i
-0.0655187807867404+0.0966139751143182i
-0.101502794733842+0.0473507548567162i
-0.0761510397825094+0.0172386591354447i
-0.0407845423860219-0.0485734042619296i
-0.0163724049758666-0.0312896677927172i
0.0328143682301775-0.0187533357706758i
0.0510832661854859-0.00797847288835697i
0.0120813729555154+0.0737923233156552i
-0.0397563316584505+0.0661211619528782i
-0.0503362322755384+0.0611161830554582i
-0.0530923313335105+0.0419824536654522i
-0.0458290931505179-0.0409944053840504i
0.0384375627241791-0.0224825020042974i
0.076657135893207+0.0131811474658731i
0.041818588968841+0.0579229969743303i
-0.0173489874353595+0.114918182805851i
-0.0675246443145551+0.0421504064562098i
-0.0457549869377417-0.0151428655342127i
-0.040276732463352-0.0209635126363574i
-0.000630928316168116-0.0631709644564745i
0.0436219308436192-0.0239823659706908i
0.0419692857798523+0.0293245333559497i
0.0492571597614124+0.0530781798931303i
-0.0525472194651262+0.0741476864973995i
-0.0799301383554547+0.0435163664331693i
-0.010166895668336+0.0131275908964842i
0.0243147595442249-0.0203275491216242i
0.0369249856110727+0.00716230147983593i
0.0299421797714525+0.0616222817052774i
0.0229055988461294+0.0951026194961145i
-0.0415207052738506+0.127295442692009i
-0.0630253444353605+0.0831531904573398i
-0.0918440933997672+0.0616160249220735i
-0.0927212427820928-0.000620694659305476i
-0.0199372764094598-0.0252054868692273i
-0.0198587478057556+0.0365540217467384i
-0.0227219422105312+0.0247524425999963i
-0.0288264215063193+0.0321166466937619i
-0.0626177996788162+0.0224384412625738i
-0.0727807106952471-0.0430154161085846i
-0.0622853323924851-0.0822290110796766i
0.0221967306216093-0.0597798362540502i
0.0945481222718207-0.0335693131257863i
0.0707977623786572-0.0181424022960972i
0.0598683362054068+0.0263187970655767i
-0.00386626175493216+0.0731403410671777i
-0.0272656840449586+0.0387468228779176i
0.0252933517336257-0.00261627830782838i
0.0531807246485506-0.0155857629239039i
0.0796361757986651+0.00142835046655204i
0.0516183574853785+0.0747673612820164i
0.0364387572522873+0.104316862644353i
-0.0259081496204235+0.116198535007291i
-0.120736523106332+0.0903637125954466i
-0.100659629058214+0.0273718301025203i
-0.0389177313422466-0.0187090232998338i
-0.0235028779116809-0.0277307132027187i
0.00653173548579401-0.0117703412159824i
0.0199036806777303+0.0293274599587334i
-0.0308784924187566+0.0622893399955673i
-0.0433339794624533+0.0259557761415577i
-0.0308296512380925+0.00659596911756969i
-0.0175129437943026-0.045260058115031i
0.0383175067663016-0.0614414695015826i
0.0725012298371056+0.0151532364775494i
0.050263610053641+0.0291198847658996i
0.0241862793619268+0.0566081037166572i
-0.0146201108114152+0.0430528235976735i
-0.0354615168953906+0.0249712975691715i
-0.0250978081178939+0.0477842959307822i
0.0161204593496164-0.0190146798534205i
0.0565618311761954+0.00107244453529432i
0.0311706828537728+0.04090779593702i
0.0114410656845188+0.0227205265489913i
-0.00823828071617425+0.0493170827767375i
-0.072595304351666+0.032226368356i
-0.0700807043359876-0.0332594303177483i
-0.00679578028213754-0.0575401383971868i
-0.000343016919200961-0.0358274323805146i
0.023723871813835+0.000800960913281419i
0.0412798899391141+0.0331475548408065i
0.00117453313592562+0.0354611800286357i
0.0117464230749058+0.0623594201013284i
-0.0205646624035965+0.0527998515705784i
-0.00813092110058286+0.00368598871760092i
0.0523122384761653+0.00254491822372811i
0.0106544288781139+0.0156591208578914i
0.0155358306083277+0.0359928430143462i
-0.0336903604168562+0.0804235634775783i
-0.0522224650508457+0.0778734755197733i
-0.0455892592005061+0.0269093473518117i
-0.0736072926971063+0.00129481513150897i
-0.0291323325360224-0.0493740859868709i
-0.0193114752064866-0.0666466041311899i
0.0179937433587374+0.0102371889604173i
0.0174681277632257+0.0530890168829519i
-0.00924075381563049+0.0357357023922216i
-0.0324236280365283+0.0071432202920537i
-0.0188812156870728-0.0288644239194791i
0.0306318357784452-0.0510353541926984i
0.0489162398845073-0.0420644669970955i
0.0552858889973689-0.0328685076319365i
0.0478560583874167+0.0224545206752071i
0.0351640143585199+0.0872537240639356i
-0.0166416148643459+0.0772325502604919i
-0.0418043982983357+0.072125333468854i
-0.048337518865647+0.0261668005503187i
-0.0131311428470851-0.010089527957673i
0.00524334006000539-0.00116820528523646i
0.00917542751962123+0.0393702632749854i
0.0132101965577029+0.0565373806470871i
-0.0552154610480296+0.0333754955026959i
-0.0628382729773696+0.0300395384362428i
-0.0544954052635573-0.0318716146005001i
-0.055125474115616-0.0591349543749115i
0.0146881603814405-0.0653073569252263i
0.0473557363102233-0.0285986573430838i
0.0222412667996443+0.0289115043968765i
0.0215887371276267+0.0177698783888873i
0.00967325521950164+0.0238524570253106i
0.00590283401996384-0.0200063128096813i
0.0175179366675539-0.0306508008075088i
0.0620079497412998+0.0233018832309202i
0.0605885331595955+0.033061871649857i
0.0467340593404574+0.0601102356729359i
0.0471617622034073+0.0798573063873904i
-0.00458133381262213+0.0593414465366326i
-0.00981652932300131+0.0436614858641694i
-0.0416419519235355+0.0311952366502998i
-0.00471066631834698+0.00902491469689689i
0.0206496881597163+0.0270564335318003i
-0.0084519829856502+0.053132484287383i
-0.00502526627760407+0.02753878035141i
-0.0569178822995516+0.0273473056713603i
-0.0519131665949914+0.0130180045290005i
-0.0225966994624992-0.0256296544305378i
-0.018842678826527-0.0480386635331573i
0.0168895120557152-0.0393893939939541i
0.0331332191126336+0.020083689614164i
0.0301422634117874+0.0297943396377974i
0.0385576870123966-0.000676612659884394i
0.0071588855942279+0.00155663500075953i
-0.00563151467427686+0.0075634037762351i
0.0161081609947984+0.00335683938919915i
0.0470896376143058+0.00723896700633654i
0.0759608198863361-0.0140077179159485i
0.0606843294398962+0.0219623364314401i
0.0520273725565581+0.0702765549238559i
-0.00218150779783464+0.0433229044132345i
-0.0391762710797727+0.045684115734094i
-0.000809497821035068+0.0547346644879413i
-0.0115107024141666+0.0434553454239674i
0.0165208857533981-0.00232825688533418i
0.0246183154630015-0.00679126548047837i
0.0176435927515031+0.0247371187069706i
-0.00784301736570111+0.0214988421459632i
-0.0532634125904877+0.03357937493188i
-0.0301663902768288+0.0340696011166807i
-0.013877667228251+0.00453007813090541i
0.0392174629989542-0.037264572302376i
0.0304028337944464+0.00100349175890049i
0.0341719951616251+0.0382492033338987i
0.0237283499491111+0.0479221835340991i
-0.0145187072796339+0.0727182382879666i
0.0039965122403153+0.0258111910072911i
-0.000797900972164142+0.0259241705810971i
0.0153561132012833+0.000890968551501723i
0.00512381029683881-0.0310690883034292i
-0.0137805003237801+0.0105633136214384i
-0.0169591106725005+0.0153861442262383i
-0.0394724544874248+0.0492927662532589i
-0.0265506682167725+0.00776941490069046i
-0.00127101748602075-0.0268211416651089i
0.00863160179081343+0.00534148769296649i
0.0293613282529773-0.00346125426343962i
0.0606945372947773+0.0313828007242522i
0.0585730348922225+0.0563729247493255i
0.0233365655337551+0.0572629740376606i
0.00316262264732569+0.032495639556418i
-0.005371852338366+0.0324062262204989i
0.0249531653291564+0.00848917154390059i
0.0291857265274647-0.0117378262265433i
0.0327568409479974+0.0399942357943333i
0.0432995303799648+0.0636955781785104i
0.0246537351446223+0.0912275824884959i
-0.0182320366216987+0.0718802687471124i
-0.0242188719713343+0.047715519014424i
-0.0340821906699345+0.0127021535795749i
-0.0466033489282274-0.0303072343798643i
0.0158505978613785+0.0200665121966919i
0.000653409607696251+0.0259280447597482i
-0.015078403981666+0.000943865729653258i
-0.03062856731825+0.019057952368809i
-0.0433513569277094-0.0258762647737331i
-0.0303703940368854-0.0154681103824669i
-0.015536919555453-0.0297103352421215i
0.0364123116886394-0.0542495974782504i
0.0309949050627019+0.00412028498762425i
0.0443515776355023-0.00823198251224193i
0.041595217134113+0.0239068051681369i
0.00990036533102551+0.0330222469949979i
0.0392937532273858+0.0297958102696175i
0.0144770774001707+0.00258334602059502i
0.0150201566376635-0.0290637028856716i
0.0362125142443472+0.0311274057029464i
0.0167832925101153+0.0301978918875731i
0.0283652977995387+0.0254469951228358i
-0.00580097960538708+0.0461461505393408i
-0.0261471464072031+0.0383077906871206i
-0.010093265043177+0.0265447605210483i
-0.00336658262337566+0.0266851304520031i
0.0215111057319241+0.0342341151652921i
0.0150701695208971+0.0157267535833077i
-0.00333985406690636-0.000558436267163726i
0.000216741688021072+0.0335127683081889i
0.00913876638308236+0.0265292393220151i
-0.0160693738379115-0.00261542625910311i
-0.00509979034117082+0.013318158144451i
0.0661255082890357+0.0239021450582783i
0.0424820365645153+0.00441284152635219i
0.0282417175601862+0.00985113162836903i
0.00851278295561708+0.0407091604660766i
0.00138323044035109+0.0224041312096264i
-0.00913799501972889+0.043831365260547i
-0.0209096638652304+0.0482889040684417i
0.0306913607218235+0.0187768883324167i
-0.00499748174474074+0.0459289146844655i
0.0111126273831781+0.0545408083800212i
0.0217373693382449+0.0465780773813916i
0.00141876658495107+0.0436611365070384i
-0.0183285572569049+0.0400689954806779i
-0.0103147242073388+0.00361994814539022i
0.0250468676434119-0.0323955070492356i
0.0399226284527425+0.0141580396267512i
0.0436071315952481+0.01825171538805i
-0.00579659902991365-0.00148483594965596i
0.00713446286250879+0.0334841184406858i
0.0027089562521369+0.0205057816196364i
0.0192085917304307+0.022527131720964i
0.0124641197143417+0.0204012693020958i
0.000771356532834072-0.0105949394665472i
0.0422195548235639+0.0306528196478644i
0.00239808577052096+0.0330434297859439i
-0.0041814810125767+0.0289885755919322i
-0.00542818623935595+0.0561234761375532i
-0.00393194360496124+0.00585218509111334i
-0.0244831109779761+0.0192105628574255i
-0.0214273728039288+0.0250481163095439i
0.00880938006071456+0.00719911607125823i
-0.0136482100551635+0.0245370257989639i
0.000685676185014545+0.0164289989176883i
-0.0229059563894789+0.040720606916682i
-0.0187209723658764+0.0162015069448739i
-0.013467632497111-0.00735895762908074i
-0.0433113368019337+0.0112702564453429i
0.00282619796424417+0.00594015728077384i
0.0134370287573397-0.00326877617847447i
0.0218998804773992-0.0227163074736005i
0.0198203398497299-0.029479995382916i
-0.0196520372114615-0.0192054397311003i
0.0191811594383106-0.00131776885166564i
0.00725020446657242+0.0159333193532716i
-0.0270268763803634-0.0132086187797809i
0.00594048382633455+0.00661764912715653i
0.0181436960825205+0.0411390298334057i
0.011225106975395+0.0417922587919369i
-0.0256682666712307+0.0535432982315691i
0.0115919257766755+0.00710495674870111i
0.0393328795108627-0.00516532063111372i
0.0115184438987505-0.00801707877889246i
0.0465921840222034+0.0332863294898784i
0.0313699324792112+0.05914252097704i
0.0175621667975766-0.00236482955223442i
0.0312409561850807+0.016468097598492i
-0.00265803853638013+8.10747494360442e-06i
-0.0174419024480977+0.0125340371528762i
-0.0402467794324232+0.0405284850313451i
-0.0304550914608128-0.0171392579836368i
0.00768101738977058-0.00333175157990874i
-0.0147448616564227+0.0086762578768631i
-0.019521084065272-0.00412132412489372i
-0.0353782371139651+0.00585400777013442i
-0.00223757053872398-0.0317883253934792i
0.0290802194953766+0.0013365444613183i
0.010103771441959+0.0224366306724437i
0.0187277362110868-0.021549683072892i
0.0307002168856024-0.00776260563649842i
0.02023721762475-0.00935211865007288i
-0.0383867820079962+0.000155033887150997i
-0.0286434635764716+0.0218972687971352i
0.00694828131856074+0.0425824390054873i
0.0202810098477851-0.00391638883188258i
0.0142258338078827+0.0165879789682278i
-0.0127285429674809+0.0726022656058472i
0.0136090536813402+0.021648541732198i
0.00951908447464671+0.0409061994483665i
-0.0129871201129135+0.0138882060323679i
0.015393035276596+0.0132233032595302i
0.0155723523510455+0.0501095047993582i
0.0224042842027997+0.0185179384560287i
0.013216347117693-0.00463202918791809i
-0.00855755082640804+0.00446574585425681i
-0.0130809750578126+0.0157732955212827i
-0.0266043898975606-0.0342048630999943i
0.0244569087747757-0.0157220637174944i
0.0290884905557457+0.0135511738888005i
0.0146422834144607-0.00354530119870894i
0.0171708296090329-0.00957458614119151i
-0.012480905611178+0.0232765024364017i
0.00728096654790467+0.0378510265736225i
0.0184503780293944+0.000912040259681931i
-0.00434934587986793+0.00592835636574813i
-0.0015513571757828+0.00588149028635441i
-0.00618154792703274+0.000382021591913404i
0.00189315089274916+0.0301084607272865i
0.0212043156606837+0.0323479149133122i
-0.00676662268580785+0.0187988243720487i
0.0101851526321341+0.0179121651042038i
0.012172999385114+0.00801695724036939i
-0.000865488973399633+0.00340232076581319i
0.0102268922094623-0.00715342488525643i
-0.0063561330604926+0.00460364642612772i
0.0196918106550264+0.025031453195545i
0.0198540488126272+0.0457276375065047i
0.0103997304046152-0.00667559276476198i
-0.0074842495841225-0.00450537526770296i
0.00274947621533354+0.0359799364034608i
0.0144923280621153-0.00367372208978308i
0.0203419117415306+0.0383835126701499i
0.0367010788071312+0.0272760116472881i
-0.0384577436483609+0.00196474629399431i
-0.000363999630500915+0.029805723807914i
0.0127352663059957+0.0244127826459953i
-0.00788607664833199+0.00458232424086404i
0.00873325986568741+0.0293837714172507i
-0.0153103407026884+0.0315342283408427i
-0.00634880897687674+0.0102910720706996i
-0.0516594358830408+0.0391827167552361i
-0.0404767732528186-0.0152854996851413i
0.0143090949376834-0.0149001145514428i
0.00957082087223501+0.00798898227715156i
0.0285406126186846-0.028661785494431i
0.0563912671978959+0.0253208606655146i
-0.0074817448482678+0.00235466289740317i
-0.0396245699278984+8.58451031520256e-05i
0.00220441118155238+0.0323564834029507i
0.0099519078824113-0.0190843600723347i
0.013578100108595+0.0247729100617956i
0.0241646300981566+0.0111542804178881i
0.0395210581154889+0.0154883654860178i
0.0131273750102161+0.0541122408307769i
-0.00195552587422221+0.0362936369715628i
0.00540342394973836+0.0453862019383963i
-0.0165759231001642-0.0279600188740165i
-0.0153396258822117-0.0242956044058874i
-0.0158729678831919+0.0414938125567379i
0.0229316455301183+0.0424171393530274i
0.0213377436950968+0.0456191395727521i
0.00552006448222208+0.0488104091420208i
0.0153284377464431+0.0411426931610571i
-0.0088041673008504-0.0226296148726809i
0.0339202240439837-0.0381025047169441i
0.0212365350277267+0.00469359021725988i
0.0234040805971957+0.0114822894552375i
0.0460278081054252+0.0404707726013234i
0.00284709030026238+0.0516508393013813i
0.0167153789058232+0.0543533369204302i
0.034046528506997-0.00299471769344277i
0.0237474058113492-0.0356976693903875i
0.0432279693108679+0.0309803479273936i
0.045555869705541+0.0154742229008182i
0.0478236079083631+0.0123038812730125i
-0.00476229780676124+0.0315815410089413i
-0.0603802396626693+0.0307588297780944i
0.000718859300673329+0.0140154235630951i
0.00582037940793141-0.0189019757283751i
0.0407183397452078+0.00579733763029952i
0.0634608104989568+0.00864098936938209i
0.0443645633439084+0.00561087009826768i
0.0304084410872377+0.00652733000907373i
0.0171261563622868+0.0233179461298159i
0.0160770579210803+0.0181400655199634i
-0.0226329958869994-0.0269044607679969i
0.0226990158349772-0.00642916925879758i
0.0475025095546096-0.0106321912421126i
0.0207960722538626+0.0196981227926284i
0.0148299410526915+0.0562315388812616i
0.00574418155113267+0.0597466541294894i
-0.0219139668650927+0.0344149548822103i
-0.0102550526185785+0.0034758611021567i
-0.0333559725930887+0.0197254732682211i
-0.0518370360438315-0.00824496829885919i
0.00662667159826782+0.00321571551161762i
0.00888146688742331-0.00979358231810567i
0.00863810730083721+0.00543583547912749i
-0.0141482186817951+0.0330371829587869i
-0.0256305947748968-0.0212469958247714i
0.00635154567409259-0.0179739599059574i
0.0172719614970109-0.0018902499027763i
0.0286929414324823-0.0220508595027119i
0.06431647550604-0.0101907988646953i
0.0376703973897736+0.0155130631387965i
0.00750120834220227+0.0187307934390807i
0.00723783899746626+0.0196022975034634i
-0.00914039642475913+0.00439835122369077i
0.0214005081311506+0.0198448075925598i
0.014664488189102+0.0366521330417078i
0.0398705870511433+0.0527271477820153i
0.0511733784673665+0.0741771299043099i
-0.00528709619502977+0.0670739979866777i
-0.00982025178342609+0.0428933157354476i
-0.0217289567109621+0.0292296949378738i
-0.000582418899903965+0.0302259432606805i
0.00633081513568464+0.00523726583684729i
-0.0146272717442032+0.033345312481662i
0.00730517175840109+0.0493609126173766i
-0.0329775551624506+0.0192745448586185i
-0.0364446065054761+0.0303998315362338i
-0.0153954214438648+0.00989293664882051i
-0.0198274940781611-0.0331043585762796i
0.0258135172918107-0.054912487454127i
0.0187249412096959-0.0283708242572573i
0.00228265292184783+0.022223131663716i
0.00788470815729246+0.0339248471817415i
0.0121496026174645+0.01613210464786i
0.0312254127329669-0.0117650412902746i
0.000491298043271268-0.0119541735984325i
0.0146742015528854-0.0193075918199545i
0.0662906072857834-0.00367110873252189i
0.042734492283933-0.00330848247765026i
0.03758555820228+0.0320296107463022i
0.0252005026263413+0.0849123504863702i
-0.0226719681732623+0.0486952757226696i
-0.0160010995366536+0.0371120362144084i
0.0157636702876527-0.00194785223389632i
0.0175374785853734+0.00583462911407664i
0.00632846728097168+0.0380012938582972i
-0.00109185726123156+0.0406008062273028i
-0.0298069068977035+0.0510515548914964i
-0.0125107550645477+0.0312081579062762i
-0.0163585638963038+0.0248940121404482i
-0.0717491475064363+0.019194492076227i
-0.0148185855292074+0.00204989207825334i
0.0310968556339527-0.0310826087000318i
0.032417555792687-0.00592868745048538i
0.0524938907820334+0.00512371969872346i
0.00271746711050036+0.0229974676249897i
-0.0417641271180613+0.02784242651282i
-0.00584646462310884-0.0168403467074838i
0.0110660601410278-0.00796400027576577i
0.0108386294647919-0.0372330247286881i
0.0634903840156489-0.0278148123079275i
0.0566192705212042+0.0178451963080499i
0.00325457810275026+0.0501992777023518i
0.01246872596557+0.0099602090813283i
0.0189762496426366-0.0190264758962199i
0.0198190812938297-0.00229894331322958i
0.0505211588883056-0.0794603712237456i
0.0488106094423935-0.0402592508238734i
0.0719148783031365+0.0263433754576097i
0.0523471816311585+0.0253842153484446i
0.0197070788316694+0.0386882016264182i
0.0555621296203168-0.00713713965611737i
0.00669087447742948-0.00297371624031918i
0.00284605856622299-0.00412800750121529i
0.0570693401370949-0.0134638954501145i
0.0619161726220994+0.0464823743770748i
0.061142092715011+0.0732091955461835i
0.0322944474532501+0.0912003048504319i
-0.0192562666363413+0.0741523966057697i
-0.0524121183751445+0.026352961124289i
-0.0332070771442609+0.00541338033179061i
-0.0130419060611669-0.00684433886830615i
-0.0110450446857337-0.00513692489686903i
0.00447358354398217+0.0288793042581984i
-0.0209704017395705+0.0366045658435472i
-0.0183781561978175+0.00291686461760978i
-0.00149392322595694-0.0317739427804003i
-0.0491790848580066-0.030178382581004i
-0.0154659441440287-0.0375149654307542i
0.0581022449230474-0.0580977493696387i
0.0876329983103788-0.0133850628902225i
0.0677739240884893+0.00371583273581544i
0.026067579233948+0.0282980650508755i
0.0141284730613859+0.0386529267925515i
-0.000805009317786382+0.0368414515469802i
0.054233057329075+0.00660807966046485i
0.0613101278682469-0.0143332532179395i
0.0257117040965334+0.0339242864026737i
0.0206100877634076+0.0456683784312811i
-0.0204408092032868+0.0712645712579128i
-0.0384146620297984+0.0581790463341072i
-0.0630536354671424+0.0295052510496241i
-0.0265313173446264-0.0174566818758216i
-0.0252107217787963-0.0397060100506352i
-0.0268794489442234+0.00628297608095233i
0.0422684735446543+0.0256428159112368i
0.0239172243699159+0.0447504130784369i
-0.0206549486895544+0.0470796219003553i
-0.0427074634224916+0.0112831013309294i
-0.00104368578153939-0.0351744164813774i
0.0229031462746689-0.024418310086984i
0.0341546415849862-0.00163965613237884i
0.0616501141805118-0.00511830248224842i
0.0422456450355563+0.0436088987517016i
0.00134002816210771+0.0665648664654585i
-0.0353621559404011+0.0265940520128873i
-0.0224003684667159-0.00909277339647447i
-0.0333299057876262-0.00248746904724494i
-0.00642526345830541+0.00209970095483605i
0.0409679032443098-0.00225078754168443i
0.0363378307443409+0.0479551025673461i
0.0112436564604129+0.045065170839547i
-0.0400660321677321+0.0256095421873655i
-0.0278741718013417+0.0447936578959978i
-0.0214750892944185-0.0143258628368506i
0.0203008877702303-0.0789263801617354i
0.0953276585175444-0.0288137832138738i
0.0782103000500478+0.0201498032218871i
0.0352659484194158+0.0408640537234275i
0.0148596471820755+0.0958485927638262i
0.000236714058692969+0.0413824799348994i
-0.00792842402612015+0.00455445743125591i
0.0207017320514556+0.0231181090445671i
0.0601224837523811-0.0136528879165093i
0.0539633884190755+0.00604184587677537i
0.0169163541019353+0.0589528702202857i
-0.0123248531081807+0.0911178120681879i
-0.057059335342469+0.0658534414715111i
-0.0377681661922624-0.000846639424523093i
-0.0151261544934025-0.052056614286077i
0.010008435734876-0.0289568811326229i
0.0340167440428961-0.00748843765116567i
0.00700269290471499-0.00638236917639219i
0.00775703022731511+0.0246056776178718i
-0.0423645031944545+0.0229897560694835i
-0.0515625086847374+0.00472360679634036i
-0.0253857770039806-0.0438783951237521i
-0.0164688978300697-0.0638220878450678i
0.0588239529896138-0.0244570508389474i
0.0751630198921097+0.0340892106505781i
0.0387871086144356+0.0804565058348579i
0.0362930764432408+0.0464238654958896i
-0.0218116164219038-0.000628850634536657i
-0.0126123781345418-0.0297884406921209i
0.0242059919056166-0.0526835813904076i
0.0573512393404532-0.0208777982121175i
0.121113382704726+0.000737044327394443i
0.0624425773471051+0.047014680337268i
0.0186854131265586+0.0956156738885249i
-0.0415482639069887+0.0454557993866818i
-0.0611909777378358+0.0270616814028838i
-0.0282871393820461+0.0064148958443432i
0.014296875159883-0.00519087138163498i
0.0600804254129709+0.0389298059868684i
0.0259199316709632+0.0516818934809724i
0.0383746884209045+0.0668098728257541i
-0.0546510490988206+0.0453246935111858i
-0.0924833428718662-0.00431681335138571i
-0.0404644360065945-0.0101090012483631i
-0.0144146373193465-0.033085407345258i
0.0751885820676237-0.0476665031183968i
0.0515139853613179-0.0154998145032103i
0.0328977176702361+0.0314493145664326i
-0.00254920190820128+0.0535291231192747i
-0.0524264546856924+0.016894851100115i
-0.0488004306486555-0.0222296745316295i
-0.0136604869746148-0.0723675801912481i
0.0723656424343957-0.0469774500899389i
0.0614962765250116+0.00415933263608205i
0.0507992483847733+0.0163108779003441i
0.0113552844060322+0.042203621516832i
-0.0459635646358563+0.0272544413581425i
-0.0456400021654192-0.0320464048327644i
-0.0502202947738285-0.0696329908043465i
0.0235505595578548-0.0290705488788894i
0.0467787418103248-0.0168870971483069i
0.0578579446566409+0.0189387066295797i
0.0669123839584322+0.0693455452579i
-0.00877985834312733+0.0331692955378854i
-0.00691666755435149+0.0194646194540596i
-0.0115043283638654-0.00343407489170086i
0.0258322716803662-0.0728567336524052i
0.0740692027491033-0.0503286485466076i
0.0793247362260704+0.00473583887376883i
0.0638263278996361+0.0569729396592766i
0.0016585883523353+0.10689393195156i
-0.0256773087075169+0.0403523550733158i
-0.0631318959070179+0.00831023600310385i
-0.0262657495848327-0.0303494956761031i
0.00677325289092188-0.0359709174046573i
0.0405250683458363+0.0203950115061759i
0.0356419766359859-0.00394259569767196i
-0.0287036840359617+0.0518208568624209i
-0.0512810773808268+0.0345909197459465i
-0.0774018778220263-0.0477894117875785i
-0.0167126950856683-0.053099847923257i
0.0427622189721609-0.101589394600845i
0.0872343771516867-0.104833919694221i
0.0964116656877411-0.0207130492300533i
0.0670876440882932+0.0675028733551091i
0.0355374440027463+0.0628019919283761i
-0.0183012537110781+0.0113497537512829i
-0.0191114456135113-0.00663370240100252i
0.0255939846616766-0.0427299713487474i
0.0736040444950393-0.0278066620907548i
0.0753802444530094+0.0559621134984519i
0.0428623518829075+0.0894460573679071i
-0.0575016084178049+0.0562575506294666i
-0.100330883817144+0.0362055258188767i
-0.0575115873124979+0.00180629917884389i
-0.0728680693420286-0.0535935703586619i
0.00335762766698314-0.0638030336864344i
0.066009485558483-0.00456495429776607i
0.0297941879792778+0.0468895477245368i
0.0236309975137596+0.0122872899613145i
-0.0244989385342331+0.008232683516627i
-0.0441272452272528+0.0038796335171396i
0.0114819034725779-0.0374975051973527i
0.0436218996014024-0.036088456109312i
0.0808119615735017-0.00560308480379246i
0.0805173826490071+0.0245692026164265i
0.0315788352552303+0.0854660128643962i
0.00189354772885563+0.0893605693193234i
-0.0353522595588034+0.0291097117337416i
-0.0493622248095368+0.0141226767096985i
0.0111028856744677-0.031171906452898i
0.0694935407000386-0.0225624469503665i
0.0626095123313206+0.0255343212189588i
0.0441724053877956+0.0310140021441367i
-0.0212402657059558+0.0236148733422886i
-0.0503982385606205-0.0220926754416284i
-0.0274185676402117-0.0522625168719012i
0.0202516617957417-0.0791429152762982i
0.0801504358409591-0.0677892947664446i
0.100659094398083-0.00651083024142029i
0.134080927090804+0.0384672055977812i
0.0591117617937666+0.0967514421598291i
0.0134297079039677+0.0837584183514799i
-0.0157686487379674+0.0271289070426072i
-0.0599878377096722+0.0226862307601653i
0.00796102475253755-0.016436115990242i
0.047787738927409+0.00932238819022405i
0.0512670606545414+0.0684771221853496i
0.00277955706002735+0.108027980248678i
-0.0364580443850698+0.0882048857500793i
-0.0365358386550424+0.0388499584059662i
-0.0469822554113928+0.0357764464783553i
-0.032068131821178-0.0527944271385608i
0.044148922809109-0.0616774408005247i
0.08778721292751-0.0302811532149491i
0.026700015805396+0.00277241824728913i
-0.0073409129095085+0.0602971512233796i
-0.0249783769341276-0.00523793652226824i
-0.0317726700940858-0.00288127394915202i
-0.0175600078387816-0.032391391463601i
0.0340922824625013-0.0876392392974823i
0.0952660127292955+0.00409889437298828i
0.0588089407429502+0.00134950669635802i
0.0190879975739395+0.037433804481179i
-0.0244342845065608+0.0536319608290975i
-0.040106043479102-0.0126167069926631i
-0.0179618738232123-0.0200264262600113i
0.0170036313642492-0.0495556964791668i
0.0832436390771858-0.0457240498836424i
0.113647768184882-0.0229848275544213i
0.0921060898224348+0.0258564316270777i
0.017604384816202+0.0633535933842605i
0.00977091474251509+0.0452962817062969i
0.00866573198931665+0.00322043090107322i
0.00473073835514028-0.0461928593643602i
0.0721906034696289-0.0350133445190643i
0.0633955759033075+0.0535419119604119i
0.0514198167219485+0.0772625975955995i
0.018134964290345+0.0837420702657253i
-0.0515403960042786+0.069563882460859i
-0.0590621629240745-0.0122028906395404i
-0.063391985876927-0.0334761832816686i
0.0177892127652506-0.0734899862170888i
0.0894132117156623-0.0533490149574932i
0.0599465934420604+0.020304108466707i
0.0143838069789087+0.0498224791493321i
-0.0268980683729832+0.0430840790540962i
-0.0196729389976753+0.0205767761707173i
-0.0349419544145048+0.0209781663758248i
0.00427747886944869-0.0457437136167136i
0.0789928712204364-0.0663601781280242i
0.0711036332097459+0.0295291895573237i
0.0530002894718988+0.102546422206031i
-0.00249093247874733+0.0899465321031929i
-0.0616713934780601+0.0606921485649273i
-0.0714694640430791+0.00584653321702017i
-0.0473857416069831-0.059622980920535i
0.0159104269393192-0.0495859150030836i
0.0472309301926759-0.0105709120374088i
0.0278616496828859+0.0332786166825456i
0.0335880951485171+0.033887619752654i
0.00270030485547604+0.0147704425225753i
-0.0355118678675497-0.0345694987763406i
0.0100341247257343-0.0657441310398171i
0.0647737793204873-0.0380409810008244i
0.130335906997386-0.0438510403251587i
0.143095018182338+0.0275680252162133i
0.108508398784448+0.0877256605643457i
0.03071221675088+0.0829942478249157i
-0.0543163280803138+0.0906918831799423i
-0.0359019899118885+0.0243589727475226i
-0.0177403807773141-0.0168536462213047i
0.0768305874374029-0.0126028269476159i
0.123226078636422+0.0324436058867013i
0.0461090110494423+0.091471907977374i
0.00977310490137547+0.0772651926395414i
-0.0654238370643983+0.0685144906704738i
-0.105483618358908+0.016795502811073i
-0.0538250307914923-0.0561244522901867i
-0.0172082690054238-0.0866225658126318i
0.0494078369362695-0.0543330401194342i
0.0974439999873162+0.0268492520049023i
0.0721510825199751+0.041730204513078i
0.0055477545593653+0.0168736554821414i
-0.0434317547698873+0.0183520465135392i
-0.00774973437141515-0.0270043008861218i
0.0416715934881195-0.0601516602179012i
0.108602827218909+0.0165890865627764i
0.11336190353708+0.0596535455654559i
0.0550244892044459+0.0869123975900952i
-0.00976046969197974+0.132245060251656i
-0.0535007078617765+0.0923826615285852i
-0.0680913222905228-0.0101481038232426i
-0.0445239171957194-0.0609657274815793i
0.0318513574284233-0.0447487984310873i
0.0620757083081857-0.0108263294413806i
0.0570403198891626+0.0230049917713726i
0.0128347397555246+0.0403240194890968i
-0.040880254017937+0.0488650725366445i
-0.0406052827120529-0.00663641656057297i
-0.0233957692216321-0.0637291778207816i
0.05212421483567-0.0742119510805656i
0.116279522449488-0.0288919591566852i
0.0581261845666204+0.062219952359879i
0.0467735498659143+0.0881193428359257i
0.0107934099821137+0.0852610077628077i
-0.0736680367624734+0.0115846874278799i
-0.0364319900705475-0.0305782685677885i
0.0150017997697372-0.0295722176857219i
0.0374881658112569-0.0544528124140908i
0.0811756898630331+0.0193263136538709i
0.0300432587422259+0.062840206045575i
-0.0206255236995743+0.0666629716677016i
-0.0197766461347248+0.0122595499991423i
-0.079843054660781-0.0589926912025479i
0.00786607864364512-0.0739294281144607i
0.0646790793384801-0.0765283641728328i
0.0652912588618719-0.000891673887021937i
0.0924547389838545+0.0552287834569731i
0.0035380062552208+0.0765598886087852i
-0.0392609910003006+0.0957831634755239i
-0.0781162224562647+0.0428120155677368i
-0.0346312366450714-0.0384453730379961i
0.0323355014297869-0.0989755001694643i
0.0516089834075555-0.0506379237615397i
0.0882832476328812+0.0716703168972316i
0.0368006552679077+0.0775482166102058i
-0.00231509828831494+0.0650980636699387i
-0.0257925902965353+0.0368159268143391i
-0.0240248613659422-0.047223747777603i
0.0144516469050041-0.0606376950663464i
0.0620861254582768-0.047822957976067i
0.110162715750398+0.0262711543495683i
0.0832904869230058+0.0942138625783219i
0.026479364881919+0.0857683116356555i
-0.0458117822170008+0.102489101932607i
-0.0847130334618816+0.0315042562012309i
-0.0510621817982209-0.066130304532785i
-0.00886272887573296-0.0437032620545279i
0.051241212703613-0.0330567408198653i
0.0424543716945076+0.0242268664252152i
-0.0377686747693909+0.0995604318066697i
-0.0499802014100192+0.0406404819522404i
-0.0641581920071942-0.0616755352996745i
-0.0373973548849839-0.131976492435059i
0.0422275695452589-0.115290522184841i
0.066911220802758-0.0697111908236875i
0.10171111649004-0.0262196857215303i
0.0770580257456258+0.0371751794188389i
0.0321725149762527+0.0515041569093318i
-0.00494008108973122+0.0196324022390505i
0.00756896878078721-0.0151044123585902i
0.0677790157971556-0.0475004533291924i
0.078461914163238-0.0188458914948716i
0.120816758201925+0.0428149902185527i
0.0801497162926214+0.0918681684931794i
-0.00544004143402212+0.138782739819552i
-0.0761962373228333+0.0842800965705505i
-0.0917536672843754+0.0137908519088271i
-0.0331375019118099-0.018674252212632i
0.0156994489112187-0.0416833345105985i
0.0723240249558924-0.0185925097653025i
0.0521656590011153+0.0501771973283565i
0.00563995988424145+0.0692442853720824i
-0.0364163208698136+0.0299617417484636i
-0.0823008282784333+0.0151557113986407i
-0.0424006824881613-0.0511494768750298i
0.0495279159022741-0.0659115807205062i
0.122215225545335-0.00557854060014001i
0.12192768609539+0.0392320147079625i
0.0495983616403927+0.0761400635645437i
0.00791621089625676+0.0887938395981681i
-0.0613380345544822+0.0773207891959025i
-0.113571252280024+0.000563290519314475i
-0.0616866556170224-0.0475443691946361i
0.0183418154131248-0.0462582211915922i
0.0830600564065083-0.0138955465262959i
0.0328789269446818+0.0398083997320663i
-0.037348413714875+0.041475166360932i
-0.0582741419695202+0.0260271651587012i
-0.0796121667046906-0.0288134376933995i
-0.0316493277414768-0.0974042796768543i
0.0510028536877365-0.138903733785811i
0.0820125467400628-0.0617465072624736i
0.117830641497765+0.0333504025542198i
0.08425721365003+0.0292059747433425i
0.0146301023953116+0.0514287556807791i
-0.0193394754388652+0.0204735344430188i
-0.0371882921982698-0.0259626466453579i
0.0170676207079702-0.042951950892793i
0.0651451522729245-0.0261747493266586i
0.105828016010368+0.0596397913016079i
0.0568545535196385+0.100522768307024i
-0.0500894076547369+0.100501277701115i
-0.0791495404221514+0.0747181977577925i
-0.0880668828478329-0.00883481869720974i
-0.041823898498993-0.074063757948478i
0.0271604448018548-0.0854645660142453i
0.0512574012208147-0.0125086051629027i
0.0628970241278286+0.0570662283682857i
-0.0051956776280194+0.0421166899942979i
-0.065466541340798+0.0455657788801356i
-0.0324800870995786-0.0327232230937579i
-0.00521598630968754-0.0609773365423101i
0.0296184576916203-0.0635586023383109i
0.0687865640253001-0.045755813859817i
0.0807262122773597+0.0679492526269318i
0.0669377247304347+0.0479427118020451i
-0.0130004190768302+0.0453093526863568i
-0.0474848230613693+0.0122122694413702i
-0.024261064407277-0.0571239078938019i
0.00649295617140634-0.0901099791126432i
0.0500888557219553-0.108028698935827i
0.0440829106501414+0.00351604478354664i
0.0645661757025573+0.0755106587948686i
0.0128123370225739+0.06783124638932i
-0.0584810331374995+0.0206191431534959i
-0.0611769955171616-0.0452061827507911i
-0.0237487260587816-0.0365872721698305i
0.0838223302487896-0.0434363146961126i
0.0959050460495071-0.0077063832890086i
0.0604849126010652+0.0439291787409038i
0.0122638046726059+0.0850999460059883i
-0.0436541978128542+0.0820248471737269i
-0.0384279103750449-0.00128515570805571i
-0.0319597559988967-0.058801372344715i
0.0284243161668611-0.0998001007158567i
0.0879967570016518-0.055378053000933i
0.103576683385996-0.0154486744738623i
0.0839382749976906+0.0367127888229714i
0.0146894358098055+0.0431822190706285i
-0.0503558763779401+0.000476733179751163i
-0.0126448861975416-0.03910370393875i
0.0448045052775839-0.112092145194312i
0.058256421005893-0.0653665653010222i
0.120633636629156+0.0159811341511941i
0.105977702804822+0.102561947762347i
0.0422668447958072+0.105712495310741i
-0.0165004261794317+0.0807517306125333i
-0.0517121793179142+0.0381574173676005i
-0.0329654410573351-0.0407492142840777i
0.0367633670258933+0.00746697236662928i
0.0526077351512727-0.0101004684662314i
0.0205558570456246+0.0139659275361269i
0.00822241556369569+0.0803683685655443i
-0.0375622892915512+0.056986921255738i
-0.0839125663744173-0.0147795261533991i
-0.0639023061914386-0.0864129208577878i
0.0312241196154504-0.0586362846094222i
0.0734935837529965-0.0593349371938203i
0.110746322286785+0.0133029767665793i
0.0682838294276116+0.0717932003378517i
-0.00582143319588815+0.0412658822515118i
-0.0130551511335154+0.0557689982026044i
-0.0530888517607983-0.00684371655348943i
-0.0243278156317561-0.0572701007822032i
0.0669806801473495-0.0549169741101918i
0.0877080599675751-0.0160800771795478i
0.0421919372727017+0.0844821342871056i
-0.0130415461067964+0.13069157834062i
-0.104573012370659+0.0831809869040085i
-0.115677602173005+0.00828574012444986i
-0.0277807778293752-0.0803538178296303i
0.00789301894173804-0.129030443270466i
0.0713451906453483-0.084921940945609i
0.106287964673372-0.0212388129522791i
0.0409640965641856+0.00713971826793704i
-0.0107203557652605+0.0222369244771829i
-0.0489497404419988-0.0114091851377903i
0.0097369899391331-0.0620348992588951i
0.0621408470959271-0.0655042436449858i
0.0946691619913423-0.0425554952662658i
0.172552514834435+0.0310005757055943i
0.102904968038194+0.0646735631182755i
0.0365901241767227+0.0850014707138286i
-0.0157463214666384+0.0611347194903583i
-0.0381226347420751-0.0159242318052492i
0.0225882554893919-0.0267255680045993i
0.0324145822755678-0.0428814803159874i
0.0838175269872189-0.0145486793017981i
0.0845363817905409+0.0719280974079112i
-0.0016563672377716+0.101689506376805i
-0.0407229004347103+0.0773062355345563i
-0.0596099255331071+0.0288023841084462i
-0.0503076797138401-0.0461362313344606i
0.0300227203532278-0.0957242396389287i
0.0649197886904411-0.0502964113712953i
0.0846719327496729+0.034789589783009i
0.085893002756257+0.0984828250532252i
-0.035659001753367+0.0965638777070232i
-0.0813960099707916+0.0271355120270232i
-0.0525184488074574-0.0408907828924934i
-0.020066580444762-0.0923646218886115i
0.0586675138383472-0.0483984530389445i
0.0803143268083761-0.0151455224169537i
0.0676875270394977+0.00632951089682015i
0.0174212461172294+0.0292650414496466i
-0.0649105964370431+0.0176611373200621i
-0.0908947970634259-0.0220289384451285i
-0.0477600997102681-0.130609859367452i
0.0548854980476869-0.0913308054755723i
0.130882250420803-0.0299242798695277i
0.121338456493026+0.0101104267218126i
0.058095910953086+0.0579310841011368i
0.0145834169593756+0.0638272015328602i
-0.0375330000218132+0.0272936886436307i
-0.0554373810643659-0.0700629721195968i
0.0466896281278349-0.0928463622827576i
0.106063002184241-0.067289588341357i
0.104662876300244+0.041774147139834i
0.0755965447608437+0.124179378092595i
0.0126567169511964+0.0917986319677385i
-0.0127816975632706+0.0332854448977128i
-0.0281820809326535-0.0426424087163147i
0.0185930226984333-0.0910737063902194i
0.101672519498276-0.072436156979803i
0.143372817917316-0.0304092355767344i
0.0987266803697741+0.032653742495113i
0.00967583844136745+0.101241562351558i
-0.0252078121731219+0.0660286753015921i
-0.0432918601460046-0.00298382885375955i
0.000532237719635676-0.0348878042849899i
0.0744334049556272-0.0290269491866577i
0.102048538885684-0.00929746028658281i
0.0851541753284285+0.0653713758449315i
0.0139457591979717+0.123540441784712i
-0.0166794352689321+0.0846130192888185i
-0.0559771823120163+0.0475495962143703i
-0.0860355487727852-0.0370905132326839i
0.0120832785543866-0.0698938474083163i
0.0624231802367809-0.0579184081473377i
0.0714956933489066-0.000467405029735433i
0.0606644500764221+0.0756340885862394i
-0.016552923683286+0.0784793463488256i
-0.0703856573299834+0.0513856104877852i
-0.0824925522158188-0.0255048744988374i
0.00561117754462797-0.0515614684954081i
0.0890717350523037-0.0916577051278526i
0.102922397929207-0.026982319421028i
0.0943417418122331+0.0845182010038602i
0.0127071142368467+0.099944546377479i
-0.0467615727733051+0.104185303420227i
-0.0866315403453797+0.00256613584280278i
-0.0478578263099759-0.0587770823585202i
0.0893209725585927-0.0643195345929015i
0.0800207223696476-0.0528612434945832i
0.0815711804051267+0.0309964263257268i
0.0421060746940866+0.0775105104979839i
-0.0357912257801658+0.0517766793088447i
-0.0215590602990898-0.011288348697204i
-0.0367006394533561-0.0488159608218773i
0.0343446915870719-0.0882880926566685i
0.0798019218046785-0.105199114946591i
0.124852746127354+0.0302250589769714i
0.123245876211375+0.105519122025929i
0.0229429748837597+0.0798555095276593i
-0.0327574987081701+0.0775764892273785i
-0.0529333630044053+0.013807070898054i
-0.0199747704598794-0.032780058823444i
0.0529213101252912-0.0166558017141998i
0.101873410049652+0.0351178595982766i
0.0662642536028511+0.0899458129304638i
0.0181998387004693+0.0855197170467093i
-0.051157413100979+0.0824294363151621i
-0.0797699172618683+0.0297315432787881i
-0.0345496775020241-0.0672825168938416i
0.0109662242305403-0.0907881215901783i
0.0642468452347457-0.0544307470962599i
0.0895539539581582+0.0247585198904391i
0.0290449027654092+0.0764765710871713i
-0.0364744411362146+0.0693325913855696i
-0.0242364459442565+0.00209725587272316i
-0.0439253740705602-0.0621792043622883i
0.00645166817577101-0.0979172471521823i
0.073764905158145-0.0608817774076711i
0.0900306738964323+0.0266977890914503i
0.0900693390826361+0.0659364083278444i
-0.0335389847715554+0.0746348268596967i
-0.0831173163321585+0.021248032514247i
-0.0588604588889429-0.0637625525999157i
-0.0107581144034763-0.112730641676797i
0.0611025539213882-0.0895510308553951i
0.096269236821369-0.0267757701656451i
0.103772532504464+0.00578262629873096i
0.0573625479941902+0.0530397720875158i
-0.00195554433923068+0.0625135918503404i
-0.0389653373076069-0.020183501331445i
0.00752735040409151-0.0570309358938261i
0.0552381930989127-0.0676309202927856i
0.0985499170127591-0.0121133581023412i
0.101183441213498+0.0637033414152932i
0.0674518011207288+0.080611331881885i
0.0140572784439647+0.0918024802621712i
-0.06031838179051+0.0464329843798088i
-0.0480166779822896+0.00501158975685663i
0.00194705378589775-0.0367449931676151i
0.0748449435540785-0.0454279573482803i
0.104176773009666-0.0135140485128848i
0.0655213228251066+0.0176877394179631i
-0.00750883869009313+0.0511842709698458i
-0.033795934295605+0.0473068245137016i
-0.030617359923818+0.0246318730540427i
-0.0148180253465255-0.0285003751468634i
0.0749392816216869-0.06263300420964i
0.124759321556985-0.00753991300338069i
0.101824107316189+0.0581430819474855i
0.0579326495282323+0.102102729003409i
0.00886435641773691+0.124867082668163i
-0.0595471819548273+0.0824232587289203i
-0.0723102590302668+0.00557770117281494i
-0.00534407034176953-0.00991531780382466i
0.0368520272909092+0.0147586975232609i
0.058712901582068+0.0525546438555829i
0.0100291967302644+0.0923260219500858i
-0.0525209275052329+0.0710231913296106i
-0.0801197420074172+0.0201681975247379i
-0.12046863863417-0.0580896561584978i
-0.0353362131349333-0.106658012162136i
0.0372006184319337-0.0830538975281443i
0.0494240017522941-0.045986552383705i
0.077197905420918+0.0121162471586299i
0.0451088101860673+0.0432416967797982i
-0.0148418580648292+0.0394791249208152i
-0.0571409667274161+0.0251760491204036i
0.00373856645264058-0.0532889595202989i
0.0560586351448627-0.0860370341468704i
0.11834910788348-0.0321817465664747i
0.105128413377462+0.0514198894999728i
0.0169044004832889+0.107023450959085i
0.0328490721647083+0.099294615018644i
-0.0581972429411413+0.0572774674150532i
-0.0808020829357115-0.0273233425109785i
0.0423842991255961-0.0616545301061429i
0.0801826050847023-0.0592516013514291i
0.0670629850443277-0.00760643340062093i
0.0698453140160758+0.0692400617153751i
0.0337488325312193+0.0639380323857447i
-0.0509960680333793+0.0341348384313815i
-0.0749176867667987-0.0520051394006723i
0.0071268820498026-0.0602280845569498i
0.0797198568097744-0.0396642380686148i
0.0786528706994948-0.0510915278605468i
0.0986192526737786+0.0507074205596093i
0.0553325824301042+0.0907698196496941i
-0.0320987499135839+0.0735163081036894i
-0.0770531859789944+0.0598366820325681i
-0.0714563444073953-0.012884840385596i
0.0314715145795707-0.0751890072332756i
0.0924465803663589-0.03855613529484i
0.0793968284740687+0.0879167574954322i
0.04835770130947+0.119212497202342i
-0.0187051003692534+0.0746435157378146i
-0.083560031093603+0.0405418727989311i
-0.0922481850127162-0.0303073009269389i
-0.0491710462052458-0.064033015793336i
0.0160732089185741-0.059399909986879i
0.0902767154478005-0.0323572354288831i
0.0577318916655402+0.0298196539822345i
-0.00935949974182797+0.0711602623529544i
-0.0657053785150586+0.018619275536104i
-0.0591994450341233-0.063764097520027i
0.0251053474083912-0.113813647753509i
0.0691227603323148-0.107590103827433i
0.130626816956719-0.0179937421091438i
0.0895003201640504+0.0396755469986784i
0.0336376300441291+0.071942105291748i
-0.0108194052956439+0.0665575673254517i
-0.0497386768227579+0.00909737818541859i
-0.0186070533739265-0.0425967748096218i
0.0199740889930773-0.0777898090706018i
0.0894773601586728+0.000198437881239709i
0.0904631135992222+0.0689035691037147i
0.0739384148525494+0.0689694023124731i
0.00265891009282692+0.0712766226041022i
-0.0560891184288637+0.0187428925308976i
-0.040502437777026-0.0290467275073047i
-0.00868694917202457-0.0515639248059076i
0.0908131154561236-0.0800995938045659i
0.092009204964036-0.0347890663246848i
0.045670380039167+0.0361344383624947i
0.0445926438756454+0.0582898178744127i
-0.0191243820036528+0.0705130953433828i
-0.0288424785920457+0.00261177433121096i
0.0140123989165322-0.0455379789510215i
0.0756149902868485-0.0352410825795641i
0.125334892364218-0.0292441421553513i
0.11934295734485+0.0283782610334773i
0.100802632140922+0.0734346562332898i
-0.011234294537808+0.0895561976979225i
-0.064515093177454+0.0511111994325782i
-0.0228589725904462+6.13360812900709e-05i
-0.00274743093750451-0.0256744141467009i
0.0275058942933783-0.0234748255530538i
0.0572360109259535+0.0365334555142438i
0.0226981628954258+0.0852020937353037i
-0.0736532845956986+0.0696980118801798i
-0.107146531220182+0.0122287107696082i
-0.0839680771421508-0.034562460502817i
-0.051235380436885-0.0915058690658119i
0.0466095407834475-0.112541251165196i
0.0742666745632647-0.0537937986559402i
0.0470703533750547+0.015312223553321i
0.00910853430469921+0.0193904432500552i
-0.0362026054221991-0.00268664024556834i
-0.0111839060844853-0.014882643908858i
0.00104277679983766-0.0710662358034161i
0.0509862678850549-0.0888509306833166i
0.0885924705922313-0.0381796687160815i
0.0694203540050475+0.00752965346801009i
0.0404092034814197+0.101532599016349i
0.0128157192678791+0.11579272673652i
-0.0112775268124174+0.0341577348263237i
-0.0430079744547822-0.0182203010131181i
-0.00346967443672358-0.0668255448051076i
0.084930219556816-0.0710847435403963i
0.102018435640916-0.0125941404147954i
0.0950968874718957+0.0575926063810673i
0.0443373064915946+0.0850121783525325i
-0.0444991763655408+0.046995082644989i
-0.0270010473198032-0.0282100035111136i
0.0306110354495404-0.082066700225797i
0.0694786481355129-0.0926706614729295i
0.106436624729706-0.00697481619559239i
0.107681043686353+0.03828086905611i
0.0451739765219484+0.0670394994275307i
-0.0214417317879696+0.0932609255526472i
-0.041942033027514+0.0271495869092994i
-0.0268465044454964-0.0247072252141904i
0.0465472062809155-0.072060574624119i
0.0724511823352782-0.0307527699994866i
0.0518638666475148+0.0258667660821553i
0.0306991179564368+0.0737627700034939i
-0.0470335051342109+0.128432500789128i
-0.0916214135266417+0.0291028260580663i
-0.088497743494646-0.0681438915508446i
-0.0341558707958367-0.0760724951679089i
0.0484857076791425-0.0974175061994635i
0.0858147690567999-0.0379037057699609i
0.0776346308131686+0.0620999873371814i
0.0370960165037241+0.0663821499226575i
-0.0359277599942779+0.0193251851365927i
-0.0534330859094396-0.0532305988232521i
0.00864479278338626-0.111980755660077i
0.0677571564070815-0.104280569488848i
0.108226442085627-0.0357384149421086i
0.0895981736100593+0.0254215298952599i
0.0600565949143834+0.0660735749199392i
-0.00269458868155944+0.0549986163926634i
-0.0303655591268506+0.00906388599140446i
-0.0070505415512215-0.00821059258597132i
-0.00933648700030477-0.0599014079513368i
0.0695253271601977-0.0355599584241388i
0.106991465087455+0.0156726433025199i
0.0832663122574707+0.0541951311845468i
0.0167711803558725+0.0651244206911625i
-0.0407511548678382+0.00981486548442732i
-0.0277985635374934+0.0165868390711883i
0.0215095480398046-0.0701159502532139i
0.105753123813417-0.0647619015834307i
0.0852928501022869+0.016539080403186i
0.0933045400970346+0.0269741445877015i
0.0610827302991108+0.131145383711397i
-0.0319788007271579+0.0698725017784996i
-0.0156607317192484-0.00289327525822751i
-0.028187329472461+0.00127475761434179i
0.00614920470152332-0.0394308585572912i
0.0564530306539688-0.0110392845886479i
0.0741010230480324+0.0329401308469138i
0.0514675953966342+0.0913527561283259i
-0.0272059571296761+0.0882354592834071i
-0.00982346296134237+0.0484963380165708i
-0.0400294749276514-0.0177817607574161i
-0.0134047073491205-0.0733509310991592i
0.0940215877266171-0.0577576349261966i
0.0889124885533285-0.0129239867241395i
0.0745324112155991+0.0548879498182728i
0.011842981038559+0.0692453206526446i
-0.0472359329714621+0.0245911817479178i
-0.064330561317384-0.0493971115087383i
-0.0274028955726423-0.0657487156076001i
0.0561923688678757-0.0507505154055496i
0.0704383145154718-0.0130432024069304i
0.0430644836644391+0.0485873270486215i
0.0125974898466375+0.0537905986240938i
-0.0440116210046062+0.0468308791190941i
-0.0888332314220395-0.0166221581653803i
-0.0394503332092071-0.070134952243453i
0.0299967155912808-0.0700916915356829i
0.0606742318522268-0.0550380444094484i
0.0966571339018858+0.00841314753601632i
0.0763171346177573+0.0777722999608186i
0.0160843842911129+0.0743091070837313i
-0.0365143942695663+0.00164945283463099i
-0.0524366750961912-0.0548497312381089i
0.0491924290102937-0.0489997218844045i
0.0970358404830172-0.0360938096360317i
0.110917210691787+0.00270041031717597i
0.121435436680731+0.0880315070349285i
0.00401607897269586+0.0724221517071727i
-0.0572530602519961+0.0568192452047697i
-0.0333066440421864+0.00795723059192841i
-0.0182806378961601-0.0727944831631704i
0.00843818051516647-0.0292036246286346i
0.0691399737334642+0.00124082548727922i
0.0623314574702945+0.0343755206504176i
0.0163662483407947+0.0543986446070365i
0.00712147677613776+0.0209468859607406i
-0.0551807163322694-0.0058192884103291i
-0.0557752646045687-0.0824682205196533i
0.0385909149061824-0.102924153879155i
0.0948119691592222-0.051056802330168i
0.0814496367354059+0.000972194557475234i
0.0702210349706103+0.0561044087454766i
0.0423901338062853+0.0370923658034849i
-0.00746672032745806+0.0404057223118005i
-0.0104766491663388-0.0070605937977805i
0.0295936494154443-0.0736632369788384i
0.07877894888031-0.0101167843803304i
0.0886037188495328+0.0207886649500085i
0.0641812032412723+0.0586063176735292i
-0.00485048895837171+0.0903518365688049i
-0.053011049968901+0.0653982827876828i
-0.07811086900391+0.0194306118530738i
-0.0367095764937143-0.057565945062237i
0.0565283430119802-0.0734815471016626i
0.0553591272428869-0.0253129605905021i
0.0448855780258062+0.00642720388184861i
0.0352914123282672+0.0399669162708345i
-0.0175782649588897+0.0319209749846225i
-0.0361177966598815-0.0337524363606508i
0.0183485516722836-0.0503458593156921i
0.0609783650157107-0.0966989415951209i
0.0717757971653352-0.0655234454510132i
0.0946896530415385+0.0204815565279824i
0.104421663160347+0.0424519764525612i
0.0345166638405906+0.0688728169483093i
-0.0127297184002173+0.00580413855787399i
0.0331329993506694-0.0101172849852487i
0.0352689506359979-0.0326120323209061i
0.0820826562266367-0.0449287708865078i
0.110277469223559+0.034834165217038i
0.0939159975131416+0.0720113456641546i
0.0480791693640047+0.112620171115347i
-0.0258700621913771+0.0716833263991391i
-0.0462467931209469+0.0235267480262557i
-0.0793574186390749-0.0515469009315208i
0.00168396462012531-0.0551089288906601i
0.0846251993628536+0.00546605797029898i
0.0598127060133011-0.000195893471034672i
0.0132077414188503+0.0740182816245667i
-0.0154969927365102+0.0450910496149366i
-0.0343179989000664-0.00485413247337029i
-0.0345151538871577-0.0104212496509833i
0.021401347068279-0.0560113956921433i
0.0557474841908542-0.0296622832127781i
0.0609266368483892+0.0020265809427978i
0.0556533804860301+0.0440344187526885i
0.0399715984849812+0.0967473020471615i
-0.00404823943251874+0.0265776505477182i
-0.0354766931411053-0.012450227176681i
-0.0155803313206647-0.0242108580875567i
0.0432575789891754-0.059206599084062i
0.060726612969044+0.0249906874333327i
0.056915298999468+0.0572610955139362i
0.00757214462347873+0.0596487306468928i
-0.0585404564147423+0.0632991325126373i
-0.0416697782704752-0.0152510555181475i
-0.0472448058638034-0.0519682500574534i
0.0201816175243146-0.066058711668784i
0.086346299128777-0.0502131963554584i
0.0417779181672144+0.000572518496915911i
0.0395765201932414+0.0493834090749119i
0.0110202875623+0.0632319844549375i
-0.0236232960996952-0.0130607423159553i
0.00610290869184761-0.0551907175276549i
0.0215899803620965-0.0718260756502245i
0.0815444167730307-0.0509226448245231i
0.110599684709804+0.0096025206737061i
0.0348197353626616+0.0538424454329741i
0.00294724540798375+0.0686210168213938i
-0.0168474304764378+0.0230684430636554i
-0.0388215360709951+0.00391412497479893i
0.00212830395397894-0.0383481231769323i
0.0296528121499343-0.0491602994838138i
0.0350010171629826-0.0279286327895649i
0.06232590905825+0.0273631064663682i
0.0438008479433535+0.0866601681946885i
-0.0305439494504795+0.017767865998342i
-0.0415560635025796-0.0116744379162119i
-0.020653073694154-0.0226288052721404i
-0.00518356836059619-0.0677697717002384i
0.0553381241370681-0.068411507547542i
0.0955828262335611+0.0249178537457586i
0.039756936103043+0.0745050985914769i
-0.02315414934384+0.0334028738979888i
-0.00160827732924232+0.0644931262561639i
-0.00471167764925217+0.0229147010927755i
-0.00657202244089829-0.0557627007754095i
0.0700131724149675-0.0524387615694422i
0.075986990163816+0.0177582491726851i
0.020057541563066+0.0719513797497863i
-0.0245241443516491+0.0752435934585994i
-0.0377701429554946+0.0670281041064576i
-0.0479875943672034-0.0306037067522572i
-0.0200333773849956-0.0623968040547206i
0.0595279952081462-0.0655247107839431i
0.0461897635583707-0.0671941242618885i
0.0374671407028794-0.00695756998113228i
0.034396606882603-0.000562056450291997i
-0.0116873569848373-0.0161089508390562i
-0.0406240930509213-0.0684002758924752i
-0.00553745757271345-0.100726329649267i
0.04353307999769-0.084911818672066i
0.0712132484964029-0.0765063780275868i
0.146973854358068-0.0103251584918173i
0.129218613916846+0.0801099087592975i
0.0539440753904046+0.0833906686259201i
0.00143972944310823+0.0416924575199278i
0.00260922121176155-0.0130774167955804i
0.0665377215627918-0.0541183540420179i
0.0720303945270115+0.0108723454863937i
0.0619573486182812+0.0645314372013973i
0.0653594597687934+0.0492298275735066i
0.0166591208807004+0.108230632458132i
-0.0247622244219876+0.124047014134429i
-0.0366119176409015+0.028073577813665i
-0.0772950527914044-0.028505844637806i
-0.0154797571053779-0.0509786497195877i
0.0489713844504714-0.0199966390670913i
0.0322344798783125+0.0364594953945651i
0.00178307090185436+0.0353518223257617i
-0.0370163477234241+0.0398968940303418i
-0.0517922493474401+0.00248077092874594i
-0.0718851807026172-0.0693558884713552i
0.0144136096022933-0.0820154752165561i
0.0948793091895701-0.0512549437469631i
0.105186235678784+0.00635347541831855i
0.0896316038746756+0.00795602514795321i
0.0385295640463499+0.0310383824751471i
0.0190596350227305+0.0354920293472077i
-0.0171525480852341-0.0484239989524743i
-0.00704016388996065-0.0513816935478677i
0.0371791761242144-0.0456047179806171i
0.06709931627204-0.0129869516288941i
0.0540331716483926+0.0501561727040818i
-0.00433517050991572+0.0617859028816876i
[truncated: 233,672 more chars]
