# Supplementary material for: Time-frequency analysis reveals an association between the specific nuclear magnetic resonance (NMR) signal properties of serum samples and arteriosclerotic lesion progression in a diabetes mouse model
Source: PLoS One. 2024 Mar 8;19(3):e0299641. doi: 10.1371/journal.pone.0299641 (PMC10923453; doi:10.1371/journal.pone.0299641)
Supplement: S1 Data — (ZIP) [file pone.0299641.s003.zip › SupplementData/fid_B18-4.txt]

0+0i
0+0i
0+0i
0+0i
0+0i
0+0i
0+0i
0+0i
0+0i
0+0i
0+0i
0+0i
0+0i
0+0i
0+0i
0+0i
0+0i
0+0i
0+0i
0+0i
0+0i
0+0i
0+0i
0+0i
0+0i
0+0i
0+0i
0+0i
0+0i
0+0i
0+0i
0+0i
3.92252856429461e-06-1.648550142018e-05i
-0.00049695197639925+0.00236413401881895i
0.0336078641034436-0.0944281065260333i
0.125039003171826-0.117023387708236i
0.029385022573146+0.138242307824085i
0.111829935834343-0.202929902048729i
-0.079117219389633+0.389197243803462i
0.037472650922294-0.439375783338746i
0.00472355055200248+0.403471848539382i
-0.0648424530411922-0.323836413424754i
0.287065894251454-0.0221607260829547i
-0.363638157108903+0.578449470004044i
0.584414360486495-1.22824393816822i
-0.748756843908263+2.19944179653012i
0.781241351312072-3.12673300090662i
-0.814234886394733+4.08305649542543i
0.588317456818536-4.89569447491599i
-0.146593407960519+5.42727451564029i
-0.798933127162736-5.59042470559741i
2.35209591544932+7.87367856788391i
-66.1982887965618+136.049842232902i
-132.95485177302+98.9594405133941i
-112.349282273246-17.9247163505861i
-53.3463224821843-51.3896928002326i
7.37736624175521-47.1171351603033i
23.285422396667+8.72457762741544i
-5.90422518938366+41.5247539078802i
-49.1815298997167+38.3381225899248i
-70.9467400845357-1.75600288949998i
-52.1879504599589-46.530754732692i
-8.87514527517987-62.9424254168367i
31.8616558951844-48.6401185622696i
45.7279020074959-14.8394850493414i
32.9481909759593+8.57783035424353i
10.5244542305561+11.0678365581832i
-1.1242132737252-4.46450040015417i
5.8106092250114-19.4418989589988i
22.834098435632-19.3768037399401i
34.4045571384458-3.08601090863745i
30.2192020040742+18.369241150079i
12.590276770275+30.3384846179896i
-6.93214067467883+26.1972581520399i
-16.7604661447735+10.8304315561576i
-13.3674621158818-4.49635435065653i
-2.2154125417754-10.5316332558784i
7.52919010952255-5.60824820027521i
9.53950235473806+5.02650266807231i
3.3602952310098+14.0912858054684i
-6.92336928479103+16.7669579707813i
-16.0059140706563+12.5099226257557i
-20.0576740272543+3.91280194109987i
-17.5935064997526-5.00276742092562i
-9.57770144866272-10.1050610042252i
0.611867858649891-8.49645578195126i
7.80926597432083+0.192800168793243i
7.1738066555221+12.3859961634896i
-2.32134418477911+21.5437198296593i
-16.1717692305223+21.6186223569006i
-26.1035230917591+11.4156350993097i
-25.121912288499-3.43071424176606i
-13.145965116376-13.6280527508554i
2.43195428012534-12.4870750300105i
11.499227086325-1.24159462086614i
8.56148312742025+11.5490624702581i
-2.74641750512225+16.0190984405165i
-12.3238417656752+8.64245535103127i
-10.7788981477361-4.56577003433402i
2.7519902733963-12.4855556907375i
19.3516761416351-7.26727565094585i
27.0563452981106+9.13045309530462i
19.7312925328007+25.8036618981682i
2.28746263382447+30.972910080292i
-12.7897025162441+21.0602743821031i
-14.7249869419851+3.61731769005584i
-2.74813938523354-7.98650690144468i
12.9332668538557-5.00238283605499i
19.2023140914382+9.82591143406956i
10.1538651030395+24.5104230037493i
-8.20216376497973+26.663060975623i
-22.3530928821814+13.307735372548i
-21.7880949223372-6.6321252706213i
-7.10057187431766-19.2351015121633i
10.4126771820389-16.0116786224002i
17.3135743275934-0.462265291504392i
8.10461264123577+14.6754497642568i
-10.6158984280975+16.9448885903866i
-25.1189055756463+3.47475842736061i
-24.6795621438378-17.1598721985991i
-9.09791576812897-31.3208453670912i
11.4063909951806-29.9613428833025i
23.9174058610059-15.0412184194508i
21.9136661242515+2.90085668005298i
9.12945348789209+12.519934347023i
-3.78656287529805+9.58276150503813i
-7.72018370646316-0.671386934787232i
-1.23167294486356-8.49826219185524i
9.39114865683957-7.01719793342228i
15.2479544305498+3.24027977781251i
11.7315446976433+15.5172889888293i
1.07778534305408+22.2095998414405i
-10.156560271466+20.2843892177982i
-15.8880938140892+12.5102515469049i
-14.6779439292859+4.94842238717826i
-9.85166908760386+2.15554880060772i
-6.26196917769999+4.20800915929418i
-6.93232600709784+7.90410393781717i
-11.0623146525267+9.08270636886003i
-15.2467860997143+5.7525580263498i
-16.1556532416857-0.883432363782451i
-12.3975499253694-7.67784955218786i
-5.09532254326853-11.2686940383898i
3.02796652625626-10.0933968421559i
8.99830065683316-4.71002945704152i
10.7838526000987+2.49424874495602i
8.15319339095298+8.31081297080736i
3.17385685575046+10.2668093982477i
-0.903578090697374+7.92990742990972i
-1.34941654667287+3.67573986265065i
2.14207442290954+1.41819712986201i
6.53325201341597+3.92023257339993i
7.1963182964018+10.4844735320804i
1.12292518607849+16.6865967087531i
-10.1534127419195+16.8309625248581i
-20.6338131150158+8.00427545631783i
-23.4528290706013-7.0069595183842i
-15.7098504809087-20.861882314013i
-0.983635194480751-26.2737039278935i
12.6904667668695-21.0305122065577i
18.1647131071712-9.76963668716158i
14.2844053697326-0.508986196657453i
6.471424815452+1.03623446783502i
2.42419389257896-4.31964880350184i
6.3666300196383-10.0226406179512i
15.3747859834868-9.14149367341187i
21.9722061163023+0.357040022866716i
19.8253940548184+13.5070923124425i
8.50800433289462+22.1432104424559i
-5.56017247915215+21.1144178853291i
-14.4578780061897+11.8722027981448i
-14.1999504785846+1.26956801845342i
-7.50038395619331-3.77171420431896i
-1.3631917215602-1.25387041446492i
-1.14532725532614+4.77435668145452i
-7.02035232968145+8.03914655170682i
-14.0033688456347+4.85268298896946i
-16.1978568231975-3.19742444563595i
-11.3475440697425-10.5531570047983i
-2.39583493524577-12.2611738627405i
4.93562842438658-7.45337768569333i
6.52755251009809+0.4297386777482i
2.2773890431064+6.30622576372764i
-4.14727502203289+7.15431057167104i
-8.39084471870351+3.69151309052254i
-8.41677791134571-1.07704369575623i
-5.19449013313113-4.00924647760814i
-1.5125661463452-3.88366516246927i
0.471394675584168-1.777595794111i
0.0548996229429434+0.501781648939858i
-2.09567927182306+1.39502797929439i
-4.32341485726144+0.218220816657983i
-5.30236685014353-2.71133703053926i
-4.04778722886316-6.59586570097854i
-0.128378986517141-9.86433232217381i
5.67412801720264-10.6082116279635i
11.4222777284312-7.67697234987414i
14.4528458949106-1.49875411912418i
13.1332754685909+5.41336990820137i
8.13663773797751+9.75179000608787i
2.27486298837553+9.62444664844532i
-1.01437701075585+6.04617547062397i
-0.414611048163388+2.45993620487339i
2.25545974852022+2.11045667390974i
3.40543401719709+5.35484983052436i
0.291754786454778+9.27968411958172i
-6.34314893242533+9.70782239096446i
-12.4045731530606+4.46505806996375i
-13.6731019745895-4.43054413958136i
-8.76964756851028-12.041133265521i
-0.474786766574466-13.9968938731891i
6.06399781539883-9.83705406653612i
7.35284030488221-3.3443128074803i
3.87546529216814+0.575330023040882i
-0.2255620034748-0.616552985920824i
-0.635152914793309-4.97432401095781i
3.52006099317978-7.77821024267817i
9.24239297621754-5.54400584050905i
11.8583325352673+1.32093932020355i
8.62527056244223+8.62961924261189i
1.10998388985726+11.6642746917015i
-6.06068952977938+8.60353884778711i
-8.80170219916072+1.91552883199386i
-6.25548840103727-3.69497951207907i
-1.15633973131661-4.88952431012878i
2.29169236523936-1.74084287405437i
1.77579778836506+2.53994260002147i
-1.93792231246029+4.37843611138877i
-5.88628248454454+2.33692817525802i
-7.17728954502269-2.15762732093341i
-5.1795151967378-6.03311470081769i
-1.24704069533606-7.09325409915077i
2.13478456650201-5.20030744881757i
3.19632305024219-1.98122089571191i
2.04606379158159+0.650820611491855i
-0.346452834876071+1.55205393571772i
-2.76864601975418+0.670499037146158i
-4.20093246618291-1.33364290498547i
-4.19493321895195-3.81591584791977i
-2.61561894464912-5.9125339957335i
0.0859027626572715-6.87264132965775i
2.83483878122666-6.15692011834064i
4.38124537975531-3.96696462578458i
3.85866742250843-1.58821397425115i
1.89473602508467-0.532903180872735i
0.273783501302788-1.6347972965646i
0.913748342126482-4.04923230706618i
4.30606237368964-5.41071440025991i
8.54388313416342-3.61661856508131i
10.6323601312975+1.39136322894448i
8.43459606420461+7.18176681080036i
2.75615851034271+10.2111733132106i
-3.04596938890324+8.63492366673662i
-5.46894814603944+3.8470372214899i
-3.34439783868151-0.466930373929244i
0.874603593809236-1.00361543403735i
3.06431949067149+2.49223075169184i
0.571337989074316+6.7690114726003i
-5.45803148576249+7.52662141375839i
-10.6918075200666+2.84203293845818i
-10.7988987771561-5.13044195175589i
-4.78222559255139-11.273344122563i
3.82731460132627-11.4788098099631i
9.53822542338987-5.6848862604187i
8.92350269689485+2.03107484651554i
3.03642300217965+6.14885196071013i
-3.34238749644933+4.12796294499695i
-5.26172678635587-2.09311467836694i
-1.44968352805927-7.49026393267141i
5.03057415432644-7.62977043347202i
9.03522168730993-2.37701967908969i
7.23385844860839+4.33567078819847i
0.733110732659525+7.50202444642576i
-6.02435135179544+4.6839362322059i
-8.46324647502834-2.36698496705236i
-5.18347912524581-8.97387534088347i
1.25494992960096-11.0885041796374i
6.44835666813497-8.08784776011171i
7.45225701537304-2.66917611481452i
4.45926420289821+1.1809552948419i
0.384017699248908+1.17411762266503i
-1.58041098473355-1.75285316508283i
-0.430786764065585-4.76036019044329i
2.63258915405751-5.44074430300795i
5.05038288922707-3.17063659604467i
4.95589934728244+0.517924887173769i
2.39613250891703+3.18222441247177i
-1.20475854361247+3.31692060304732i
-3.84699436166634+0.994021780932991i
-4.27038017675656-2.38381465352667i
-2.51841083116811-4.96202385765996i
0.411218525302883-5.55802308074673i
3.19487938775917-3.89876344361927i
4.54699098004438-0.827395512120308i
3.80858529684175+2.11174281589358i
1.48154534241116+3.54465547008672i
-1.02538325931628+2.75854742558717i
-1.82040218953934+0.446886261617919i
-0.0510333332040366-1.45312650461483i
3.22295860274064-0.839919123953663i
5.60690040317269+2.87620504325753i
4.53050294313247+7.90954837494019i
-0.463396025526392+11.0667049550564i
-6.96410934610714+9.73077548812412i
-11.0382730630553+4.0058773226075i
-9.87540545882392-2.92956375213583i
-4.31100524198034-6.85794528396004i
1.90611605063062-5.49295625590404i
4.38892376802878-0.431499456075575i
1.39210485067307+3.91548097409029i
-4.34994119510952+3.50567342676539i
-7.89649466641178-2.1387368273601i
-5.54289836704164-9.32904972899449i
2.08372026643003-12.7942575157339i
10.2029569678087-9.71164573033331i
13.4105095662823-1.94042922696568i
9.69805171665072+5.31592217496209i
1.98409166375629+7.08180201289435i
-4.13992268415231+2.5696452099394i
-4.30900578421019-4.60122332166773i
1.26200931835253-8.99247819714048i
7.98173072393836-7.33103146815808i
10.5951795100909-1.18023869365839i
7.12290426231822+4.66689495847844i
0.098248660692636+5.70425825213903i
-5.26999023167566+1.17572027078045i
-5.02574893864943-5.5684054990331i
0.420439589986091-9.58641394346093i
6.99809108138062-7.96771001825144i
10.0716969145773-1.91542252888469i
7.59650177534665+4.42607703606453i
1.4551725524492+7.10143687230269i
-4.16774744515611+5.0446765410056i
-6.00910665083378+0.460199124122595i
-3.89289530693219-3.01469562397282i
-0.386113844843415-3.10645313893529i
1.22279599510892-0.221996827440675i
-0.659533744333599+3.15639283294182i
-4.92633316230976+4.2177359988616i
-8.96425532426659+1.76565405531886i
-10.1579711786803-3.02298599038167i
-7.65147699389843-7.65589034609323i
-2.72077991487026-9.86941837541741i
2.34401868089714-8.78062600897074i
5.33553698405022-5.06374942051623i
5.45404171589228-0.672536299186947i
3.32535719321525+2.20967771830465i
0.737196449487778+2.54337636185585i
-0.325433153008814+0.828089827824888i
0.954885518860342-1.10230541505397i
3.95283048210053-1.14831226286793i
6.50046787908361+1.75124371362015i
6.25290126715607+6.48141564960834i
2.53171266980576+10.3617764206102i
-3.26534931682454+10.659556821802i
-8.07575840302429+6.50380048334649i
-8.9839004738441+0.0163496607403515i
-5.4551450707139-5.24464996930828i
0.190832896724979-6.33947532278101i
4.18951607271037-3.14513852849388i
3.99991185087148+1.29469638450499i
0.238188048861982+3.08348369000151i
-3.69536558011887+0.283222285038296i
-4.05091454062973-5.52099716693086i
0.416306951209786-10.152784428715i
7.27182920283557-9.92530071728072i
12.0687499311207-4.52837903830811i
11.6104197982137+2.77593396653115i
6.15060684762862+7.2622682171984i
-0.539788395501035+6.15718152951798i
-4.04428584884883+0.73028670384175i
-2.4527325364295-4.78419753853791i
2.37634242879931-6.22907849720571i
6.05426825923242-2.78348145960809i
5.34315977333128+2.58445337909064i
0.26485062748891+5.4875891838812i
-5.78868781577735+3.26069826499791i
-8.45106992778278-2.91706453967641i
-5.75383202389095-9.08571127546615i
0.614330229783227-11.1296050004218i
6.42131217222949-7.73364105625624i
7.99862074325666-1.38533286496223i
4.68001281132817+3.82900470091987i
-0.887329282269902+4.81617927972183i
-4.86382869582823+1.75222718962418i
-4.81941023776124-2.43200876059866i
-1.3527127787782-4.39764328408521i
2.60326703463335-2.41541034769684i
3.82058033607271+2.21522148432843i
1.08602348036714+6.3682013355959i
-3.98749601773289+7.42053330560637i
-8.62597183224675+4.75409978278475i
-10.1064989730681-0.0940316862013194i
-7.87550964251786-4.23718503152539i
-3.67386287656681-5.60681155780482i
0.00492107049687774-4.06383720585567i
1.16638668316629-0.979444500750274i
-0.306546647056837+1.27160767590262i
-2.89307110250632+1.15682199890176i
-4.32407607342805-1.20558421523335i
-3.13516699954292-4.36531293603028i
0.508017113496655-6.19501485870005i
4.78830067490542-5.30044252670993i
7.34890627841269-1.9826663859031i
6.94111211874976+1.98565613968063i
3.95125430266515+4.34266813595522i
0.525668419628647+3.7770904253406i
-0.85954012304059+0.884390098419192i
0.862670562615951-2.13838818935675i
4.57318208492732-2.8887671373275i
7.53256596844602-0.478938230317148i
7.41906814886868+3.74543619223626i
3.79364463452237+6.89203167004194i
-1.33397702100924+6.56258699563461i
-4.72148115829559+2.60178912903138i
-4.25814545597837-2.55434988777748i
-0.363307706393641-5.59243474321444i
4.06320005173099-4.61795272747162i
5.63983101268506-0.506427156265787i
3.02678688695184+3.42346667200913i
-2.04547126663048+4.04160635967685i
-6.01763324406965+0.426454271655113i
-6.11632170760382-5.21921717497541i
-2.14949393396605-9.09117300776599i
3.18938956012655-8.70221220748156i
6.11466240527683-4.35542413730773i
4.70957459985772+0.756125100688509i
0.27741601920404+3.09032243040846i
-3.94915264575942+1.2426873655128i
-5.05407394186864-3.21530276689247i
-2.32040768093553-6.67484115538119i
1.97687501089877-6.50266136136i
4.49486836068378-2.72263683409666i
3.37843831198412+2.12347248003121i
-0.775304647510021+4.67068936450179i
-5.22439413213606+3.32573878733015i
-7.05732972895734-0.820769604536582i
-5.30335684953794-4.87513000159692i
-1.37037031544203-6.10906494553489i
1.96344831610835-3.94429498209689i
2.62517485955531-0.221267772546372i
0.691757014396791+2.46954304780399i
-2.10977857572978+2.45837203737926i
-3.56206648559383+0.0126007321124257i
-2.38744351088681-2.77563218646469i
0.746226504777526-3.73162446342947i
3.92048079738583-1.92980919108765i
5.1862558319968+1.77259112380661i
3.80866259104683+5.32666691792118i
0.510756889224661+6.86052772894719i
-2.86534947209035+5.58761149902101i
-4.49763968932707+2.50354058160974i
-3.76801342085703-0.586182336428436i
-1.33744562349166-2.05946847902974i
1.07892621369855-1.31879879932892i
1.9843297914245+0.594816197590902i
0.79309941106606+2.08667948013927i
-1.51944167271782+1.63922451705049i
-3.05367088180518-1.04410705638788i
-2.27631777918753-4.49953205751773i
1.03099333211001-6.64666150082315i
5.19625431838913-6.08288774437753i
8.02499531699316-2.97889080618484i
7.86554555145125+0.964521194673431i
4.92302569499225+3.43593347193539i
1.31922522575096+3.10271036915885i
-0.55958908735474+0.627101134040075i
0.363942125716017-1.81450790634039i
2.94311520583601-2.19869812415345i
4.81482167695707+0.00162566070177226i
3.85131947722571+3.29506476642433i
-0.0642207909811924+5.13821740655296i
-4.67674337880079+3.76240387450297i
-7.26381378760141-0.401775007838679i
-6.20066362817721-4.90641745147643i
-2.41297419791956-7.07599910699513i
1.33249793263333-5.84278618450638i
2.54113036252333-2.55816181817669i
0.451666854722139+0.18935398230026i
-3.09183552501434+0.215391943929404i
-5.22054157288747-2.57839942552261i
-4.13758751833529-6.12586154142688i
-0.315269259750409-7.77873929747555i
3.73785074268154-6.0965933050818i
5.3992984934177-2.00200718165533i
3.65483832202871+2.08259635028997i
-0.183513957481515+3.75464918834939i
-3.51665549962372+2.27822197520244i
-4.22268553203286-0.812973096657423i
-2.06978097475354-3.19207747472153i
1.14916746881488-3.21609024205088i
3.18795143958564-0.754598690833937i
2.66995820139518+2.43219908030664i
0.110930155783733+4.21719782984249i
-2.63662059647518+3.66123049917799i
-3.73881126300829+1.17945176076823i
-2.38337733909413-1.43692124465057i
0.440977520369427-2.28173479869692i
2.9331068344568-0.814827206899366i
3.54273624349796+2.02977312206039i
1.89910677311953+4.47988481704646i
-0.823202056703006+4.94446420811601i
-2.84814190157226+3.14171079499714i
-3.02500439801215+0.259978988112627i
-1.19375469925229-1.956335267629i
1.43236387620396-2.18536116839254i
2.98668757886988-0.426004303590339i
2.59514730156982+1.90871756667665i
0.505046321743325+2.96055244802877i
-1.79831838526993+1.72331304262028i
-2.56681919519012-1.31184346831559i
-1.00603565623714-4.28096141628063i
2.13087530728826-5.27181188645983i
4.91972452724732-3.68016037205931i
5.69261865984362-0.457843201599995i
3.92342338620667+2.2072046446094i
0.786808450934155+2.44540387866401i
-1.48166103299098+0.104977534730613i
-1.34413479403716-3.22511169169323i
1.11971644130949-5.14529937053038i
4.22914849734192-4.22529022385061i
5.70170257406441-0.970217494178238i
4.40376588753069+2.46947378858467i
0.908121126645197+3.78476805942917i
-2.53808556799002+2.25505025010965i
-3.71307939826495-1.05334845493708i
-2.19296587231228-3.78125011250569i
0.715478084507133-3.9003232463975i
2.68213371039015-1.43941264780457i
2.08680281961228+1.78972581391503i
-0.889858953190114+3.46069822830334i
-4.30167576180666+2.33272180675995i
-5.91081884309201-0.76084503999546i
-4.78372403783116-3.79589045866267i
-1.78843765363495-4.73797564558508i
0.884222427693321-3.04691841958737i
1.4130855117512-0.207152094610223i
-0.411692889612556+1.74234408384817i
-3.13594607086262+1.38109944033502i
-4.58387960435057-1.05910909082839i
-3.4937974509916-3.83335276147143i
-0.337734886397931-4.97680422628186i
3.09188460480273-3.60385678729851i
4.80394636467193-0.452030543506557i
3.98835304559625+2.67686334687237i
1.4426043929658+4.01408403507654i
-0.921404505794077+3.17657784578575i
-1.48046605335246+1.21135840409612i
0.0373058972662053-0.235275388380101i
2.45034412719953+0.0820229106028138i
3.93714220913954+2.11662679595712i
3.3170884558143+4.64670017541101i
0.752475105469821+6.02186284165666i
-2.23472950777015+5.30744404033211i
-3.9050212569906+2.84465475852762i
-3.31169409868033-0.0245699275535553i
-1.02028285869565-1.70916292735531i
1.41170656632343-1.42462900282045i
2.4818859605766+0.39805480924816i
1.43530752775354+2.23533980766234i
-0.831259722943583+2.5783063610545i
-2.72456765269386+1.01203019547338i
-2.85966799386135-1.7408084638316i
-0.897040615475549-3.94937963349875i
1.81513824956088-4.23469594989632i
3.52440616101119-2.53814191342193i
3.11305529655704-0.0937958721318898i
0.854780823923976+1.22901861220504i
-1.70050085033012+0.392979676739573i
-2.75732812786041-2.30188201538002i
-1.30360584663753-5.13213533970526i
1.72751156208589-6.15943731360512i
4.36874392062113-4.72475269235347i
5.09440312126996-1.72283343917002i
3.46374264333145+0.809141576866641i
0.789901012413277+1.30858590381618i
-0.87720676397839-0.311841768038383i
-0.308824788989099-2.64081026580662i
2.09143211489525-3.53191188285942i
4.53133350823137-1.78977167830703i
5.10182216496473+1.80398328550969i
3.00372921299164+5.23665091478804i
-0.781526268202832+6.63791429369725i
-4.13388899727942+5.22252746894633i
-5.41935773716444+2.18594941910339i
-4.54033334137714-0.324200074081541i
-2.6710105249617-0.806057240569612i
-1.67814129981242+0.648366869650759i
-2.585067489567+2.40675207512959i
-4.77727580413708+2.68218456275117i
-6.72937805940095+0.70652750828032i
-6.75238779654959-2.59376273082157i
-4.47800915040401-5.38930592204009i
-0.971296772318621-6.05780220551939i
1.98660253773007-4.33365698405908i
3.09643194247338-1.59197024510618i
2.39526097482697+0.450868829252229i
1.01314666375959+0.752213657491145i
0.443776508446853-0.430249029490052i
1.40647935594501-1.67505792852789i
3.52388357584908-1.59766020849042i
5.3840365322711+0.314848468967206i
5.70036286264895+3.27294664120888i
4.08955617066189+5.6147790569737i
1.32441201623752+6.15766801784453i
-1.01253714728136+4.70837464003134i
-1.76381193214509+2.27478668325155i
-0.704509212129377+0.50301293285352i
1.1628728550978+0.347338098147028i
2.31620386302373+1.70368550356301i
1.86482019562183+3.52545873722042i
-0.14537731959818+4.25314445600574i
-2.50452543345827+3.17536208146294i
-3.75522221421596+0.798001307595871i
-3.19885149230916-1.70242115364896i
-1.26341851899726-2.94148107725822i
0.731609151089327-2.44554708759224i
1.42695667350031-0.934142461897526i
0.34753974530168+0.238581010493784i
-1.51858884741202+0.0185008009610021i
-2.93701455046885-1.6796149610905i
-2.7078879362374-3.9489825755901i
-0.682582035867704-5.34464414585535i
1.7140307382115-5.02884885097521i
3.17279766307135-3.26237258042709i
2.88148460386481-1.24116510296169i
1.26949279687904-0.246796855311187i
-0.280134180383916-0.692085546818645i
-0.559930636358421-2.00439498226892i
0.787908735276125-2.88354505929783i
2.71400774188296-2.2699537177782i
3.77416384840892-0.239965417273249i
3.07868633915479+2.21878780819897i
0.815763515210259+3.7549202147193i
-1.65202744246863+3.57553277570401i
-2.97110417971846+2.10377004201466i
-2.60182236435938+0.571199730926401i
-1.13704714339508+0.153901302929272i
0.0112366199117101+1.14410752222042i
-0.290535966948462+2.80038035068619i
-2.07730315999072+3.87147186049628i
-4.23500704495368+3.3988034570852i
-5.37256728298609+1.49558699596412i
-4.68040888531436-0.787278837925147i
-2.66884091634603-2.07822806719148i
-0.533630624524916-1.65950718443829i
0.527846177503631-0.104915801616433i
-0.0664351695467956+1.49631380108297i
-1.56119640818405+1.99957258177313i
-2.8162764125368+1.01231376394454i
-2.7223790847142-0.860160924167614i
-1.17417983757796-2.46178553077093i
0.857211222535883-2.76863909602831i
2.42388877442162-1.73039134222377i
2.69080194662202-0.0627353686118043i
1.84107845966182+1.01340505772434i
0.859632123149844+0.831608141950765i
0.633561987423049-0.275175638231378i
1.58025708950379-1.40990731359422i
3.13246077031868-1.58798084072263i
4.36204405830174-0.435988986221841i
4.41229228999762+1.49962390610688i
3.14258307863712+3.09001627802639i
1.29826955301076+3.47254582759201i
-0.209781294405679+2.5045386898077i
-0.677276595892459+0.944150817659791i
-0.206669346648578-0.156371738135082i
0.520419300299952-0.190743331478584i
0.645835530878106+0.646618844369936i
-0.230371876616462+1.43202177479622i
-1.64729535410418+1.320118204793i
-2.82658107824422-0.0377648314074944i
-2.99469446826891-2.04889444790351i
-1.99476184426741-3.54775294853855i
-0.439155534407158-3.82995237207165i
0.804791969948032-2.95104712714223i
1.05055691488408-1.56884362798326i
0.384701764229945-0.680015350012433i
-0.47669118581466-0.86191324944737i
-0.748814852433307-1.74759239885669i
-0.0819592592208277-2.44859099434689i
1.15530215765497-2.0864703535136i
2.07085451727418-0.606923874692236i
1.90403181770541+1.36411585184514i
0.610299547816672+2.82186263831177i
-1.23564189182601+2.99008002817319i
-2.71547921131184+2.04863303373746i
-3.17411021295507+0.627395941311806i
-2.60052272088121-0.312463999543588i
-1.63894289259021-0.326335104923542i
-1.08487230762338+0.250205178247668i
-1.20548734525695+0.850044268855883i
-1.75844167118388+0.763263155152853i
-2.12107608762886-0.0525761852536923i
-1.73269897075926-0.980259515686207i
-0.602680054072993-1.40746357149317i
0.790193785779674-0.943554021132047i
1.71760584592216+0.189917698649763i
1.73010956431925+1.33467680916402i
0.990291748989009+2.01718158147248i
0.0448617326936049+1.91112839257204i
-0.398035386993309+1.32655531651593i
-0.137121888128459+0.823934415679479i
0.506421758875082+0.683108171848043i
1.09092008683095+1.03135373498559i
1.07136973759309+1.48914318100113i
0.421167256158468+1.68136201035802i
-0.339778536336473+1.35850363588083i
-0.761575561734839+0.577105315322265i
-0.525578323986426-0.236587798916938i
0.277188258341179-0.729829826488967i
1.07096507897026-0.655816212678017i
1.45475850476084-0.276868391893781i
1.2542420741333+0.112248489311265i
0.590020665878822+0.343637558717484i
-0.0488361932438441+0.0948069641022174i
-0.253811350762837-0.42024056878929i
0.0454561522086626-0.901898242479293i
0.484626320338539-1.11967880943231i
0.704898600297988-0.973351282128626i
0.429374679435336-0.680092216886183i
-0.219289095763142-0.539273902046054i
-0.797315114148053-0.804188777172963i
-1.03294370808205-1.39425964414115i
-0.686508390126946-2.11894906955677i
0.0834815158421321-2.56158407404238i
0.845857848960045-2.47309077800217i
1.25347586324808-1.8588866826887i
1.26949361655755-0.967558609407959i
0.960137624114552-0.295937275336338i
0.614224760813844+0.0435164876289555i
0.551964027446952+0.167463142936031i
0.595900223333013+0.373580983669994i
0.560439463172575+0.851737118043204i
0.191463221954473+1.52461566622878i
-0.552369179818305+2.21392121882353i
-1.48288323598762+2.51959493378041i
-2.35523945212329+2.2489874295909i
-2.82823053712538+1.56835463473291i
-2.88751291206504+0.764878603528032i
-2.72356345205821+0.230494407833527i
-2.51720159420387+0.0211273169310018i
-2.39928809080224-0.0405828606628776i
-2.30662849457637-0.198207243573599i
-2.02246673957873-0.69243140730226i
-1.50612703399894-1.28646081789704i
-0.78528015361698-1.69560081286559i
0.00993534523340478-1.72103829423121i
0.658183379715591-1.39517477831157i
1.12720748343649-0.883031532246709i
1.44678727233202-0.415537425687799i
1.72751047905629-0.1861265680164i
1.97584577184453-0.0647948834207055i
2.19596143018392+0.041196621275959i
2.40733005006462+0.330761929623038i
2.44777451388348+0.805254832296801i
2.37237482060066+1.30385998383351i
2.26433981465226+1.60511580762987i
2.11335576829764+1.71716224293101i
1.9763932646552+1.78654042805097i
1.74377852448659+1.82200157322776i
1.34751899131817+2.0158111991241i
0.803103306702797+2.21043741519856i
0.169757314162117+2.17316806710514i
-0.370956912158452+1.92955879021489i
-0.727880419588356+1.38574548348097i
-0.958196558130911+0.712399375396196i
-1.1160736706059+0.193505288374707i
-1.21721103368718-0.157070483950377i
-1.34863351897998-0.361826545215203i
-1.46419439634868-0.661405482370471i
-1.48566968993278-1.07710775395509i
-1.39303467166016-1.60885472427512i
-1.1347691768535-2.1318373256563i
-0.816047153197162-2.33227938736446i
-0.528752154574977-2.32000866739012i
-0.252561335477985-2.13996587304627i
-0.00416478219835248-1.89945689683263i
0.181175183371347-1.73886997691961i
0.346901226898445-1.65582534103307i
0.480410390888243-1.52647663573373i
0.533261185528023-1.16992611944033i
0.55341155960191-0.641233277602916i
0.474151578102313-0.17296063498399i
0.299570952558318+0.16959627151415i
0.178602459833234+0.31554131547835i
0.103497175799178+0.274451131433313i
0.0787246889607004+0.306787055067461i
0.205331722935689+0.502280674590386i
0.225298077676845+0.96886973514814i
0.132362388456853+1.44779391464882i
0.0120770670119531+1.71094944117453i
-0.237188837778995+1.78094706190208i
-0.332656233408761+1.55682565788388i
-0.299447429459352+1.42183430978647i
-0.169839038831069+1.60324014608737i
-0.0718122842691793+2.07929166533413i
-0.23291512587425+2.68010695853215i
-0.755019145598579+3.00448492145097i
-1.53866949355131+2.78399712932309i
-2.24260084742832+2.0270384428729i
-2.60713588398177+1.07842523960305i
-2.42107208859169+0.159431932232879i
-1.90482612971048-0.47475512297329i
-1.24774530523075-0.74398579512603i
-0.772393132105178-0.882470882651129i
-0.607466153740073-1.09777012345305i
-0.458515300095164-1.54995867382685i
-0.181072409460959-2.16252956877233i
0.510603669084828-2.67758868592856i
1.62309526487576-2.77555450893203i
2.71770301342026-2.4072571098252i
3.47041331226182-1.66511873986142i
3.69815152608787-0.768845735687503i
3.38994297862934-0.0442200403453979i
2.91669382380029+0.469146928414169i
2.59368508859592+0.792929569792128i
2.43196185280087+1.15582465739437i
2.31106826716744+1.64323539604308i
1.90227894128073+2.2292641135769i
0.911505786668135+2.71274013634738i
-0.454821120082372+2.76312815757036i
-1.73888096446285+2.28178178748363i
-2.55719595702369+1.3142042552155i
-2.70664913300843+0.373688607514661i
-2.35146017395049-0.320044672886459i
-1.99994579834815-0.641792342122564i
-2.0247715746479-0.696796982386818i
-2.38165462235976-0.895265759378481i
-2.71930435776024-1.34205004900498i
-2.55559232814937-2.12110131407927i
-1.68230263591599-2.84541217624566i
-0.368744693127089-3.03436060729857i
0.80964638064537-2.47052631680164i
1.3089838681678-1.3061436898881i
0.985526901178984-0.126444427530041i
0.207039553481907+0.564951286986354i
-0.480034649966472+0.555562088567655i
-0.505312795019097+0.0640544939945865i
0.0613137729476066-0.306158015900857i
0.714854854278047-0.0837867621029711i
1.05228059610614+0.735343838396554i
0.699695396322789+1.75102245669975i
-0.196004362395351+2.31292800329874i
-1.10929629814745+2.08597211071864i
-1.46034657045694+1.25711947706122i
-1.05610109499035+0.276428546662303i
-0.264465469335772-0.221295666716942i
0.468177726632035+0.0507780790996147i
0.750257697911022+0.711695965770929i
0.502889162477437+1.24591967938515i
0.171390407857234+1.26627909507547i
0.136046269790406+0.762326825005755i
0.580209126962234+0.172545486786565i
1.38288445335016+0.0988008232387721i
2.01054668989491+0.824224583470911i
1.98894475467896+2.03445324991751i
1.26474068115392+3.04841027328302i
0.0383667798593808+3.32000203626803i
-1.12706173985604+2.71321107723259i
-1.63114805987441+1.52845467072435i
-1.55586791684141+0.523740351495004i
-1.23242793457448+0.206089878244887i
-1.13893013401111+0.44114487515228i
-1.61423043493798+0.694905681723619i
-2.49959712983883+0.309356118760286i
-3.29790999463278-0.929506711757371i
-3.29426081480283-2.7560971338731i
-2.32511982338426-4.43268355397384i
-0.683361661353747-5.15718352065844i
1.08058841831952-4.76639205826589i
2.18120986721002-3.60589070625952i
2.43263350294031-2.5128345099366i
2.11471772897334-1.99944723076944i
1.8748877250617-1.99969095120758i
2.2350758702302-2.13407533041524i
3.09352285826035-1.75164538789597i
3.97596154745211-0.418761703240447i
4.14030219260977+1.61940611575067i
3.12887966375802+3.49037101573234i
1.15125897698144+4.52788194661568i
-1.02260775473652+4.3592139941085i
-2.55259244304624+3.29190143672602i
-3.02592368588228+2.15730462005263i
-2.76004670941484+1.52717859922938i
-2.41925554488261+1.50749254174229i
-2.62999787027161+1.72110385779332i
-3.47416312851125+1.54894742232637i
-4.41307544682293+0.582212138758706i
-4.69167775367306-0.971198889578883i
-3.70275148220189-2.46665057765529i
-1.92378767181502-3.08786487560182i
-0.0747058579326952-2.6430997493423i
1.01562690388968-1.4140809875166i
0.882303707148657-0.088116213027944i
0.0689231310163992+0.525845353129101i
-0.726082175346063+0.292887749799702i
-0.798896132751995-0.463292414521551i
0.0219042490771245-0.929839075990319i
1.22311606600362-0.658268894102549i
1.78343612778619+0.273543655078598i
1.27284891594825+1.39007112657367i
0.0352707271103489+1.81186286378097i
-1.23067928079544+1.15946031336995i
-1.64393494076481-0.263121252490378i
-0.846339420435602-1.68771023813095i
0.798131322491974-2.36850256979104i
2.28923028550386-1.92285526004474i
2.89246302104419-0.722407832457194i
2.47115649100509+0.411346680278112i
1.51202546892157+0.78495528013273i
0.979748767877974+0.298155492431589i
1.32193234379384-0.412491941563064i
2.34815927375375-0.626321631457638i
3.35813773449408+0.200472727142563i
3.40586090273995+1.79671367354016i
2.13912321559737+3.34963038811915i
0.0960537409595509+4.01327451239678i
-1.76519827877374+3.35436993022061i
-2.72961990993116+1.82219896906796i
-2.5626117074426+0.350451768468809i
-1.8498777174889-0.275966893435122i
-1.5213244877837+0.123766163526596i
-2.11948570816018+0.87904449473995i
-3.52020427429645+0.92984262507417i
-4.91130811172129-0.300603636100649i
-5.26871319417553-2.59030227552888i
-4.10388312391402-4.89442974252668i
-1.94362658007101-6.04771264009842i
0.25854116904693-5.54320495422141i
1.5096509876888-3.95286882783692i
1.49888582641648-2.38370466547876i
0.818470784047938-1.81088837273546i
0.433148263326018-2.39904809030375i
1.19216648907527-3.32561406712509i
2.93680611887547-3.52710101451166i
4.80536582039057-2.16010954898291i
5.73474322733209+0.534083633614777i
5.02538994602034+3.39445656850029i
3.04404018680145+5.18700047481743i
0.78349780055484+5.32655482672916i
-0.729486452889024+4.34769168326403i
-1.01655645943419+3.26891483359402i
-0.582396359269366+3.11166682885054i
-0.520960829573171+4.00126868543676i
-1.52668716910636+5.06519964288301i
-3.51338159034974+5.23669768364705i
-5.66541723980764+3.7794719821958i
-6.78583044424494+1.11653153695388i
-6.24802218455081-1.68569633502026i
-4.35148637627498-3.47909625148522i
-2.17385757204611-3.74866238433428i
-0.741227672823112-2.99437267105583i
-0.452592709622273-2.28420771411364i
-0.816696652444779-2.56195454246344i
-0.765073772789528-3.69204637309513i
0.37180083319078-4.90548143032592i
2.59083531652359-5.15226489134334i
4.91031042287379-3.86557631236431i
6.16448010644279-1.4028749839417i
5.69070747705019+1.15640521380328i
3.79734301447629+2.58812802259408i
1.66704196980978+2.49989373686016i
0.409030134386013+1.35052912149709i
0.642025498353507+0.222117820119742i
1.65553076141756+0.0272260163837952i
2.3496955848295+0.94995370883987i
1.8774599773758+2.3461191100935i
0.0545229748538148+3.07402439573972i
-2.08634081262368+2.41521289699434i
-3.35923990348584+0.504814990847809i
-2.9208554950019-1.64999993751433i
-1.0664686546756-2.8724567406397i
1.00234116615318-2.51246539694022i
2.10747285895036-0.825422848066506i
1.47788639856344+0.998157730881823i
-0.35757029627638+1.85810621578935i
-2.10580763663833+1.2862007119757i
-2.74081143489993-0.196782294731801i
-1.88810946901139-1.4290211730531i
-0.440111621710603-1.49470687067507i
0.383858553241059-0.337024030760125i
-0.214454780054694+1.13973003779534i
-2.10936016487441+1.78088104605674i
-4.02477493428825+0.783170518133206i
-4.72692770305917-1.50721518058735i
-3.53812715603066-3.91295920223621i
-1.01981845327768-5.02760323953877i
1.4126740901568-4.2968958786722i
2.58380824527305-2.43739497237541i
2.11979579399863-0.565475935752283i
0.91760408695704+0.0178374255179715i
0.326219680133718-0.799398059011669i
1.14828231368305-1.99536366532605i
3.17302726132839-2.28268961961611i
5.17185010345555-0.787311158154552i
5.7157991925009+2.02453613622676i
4.18608271772175+4.82898334536234i
1.35454482850294+6.10327182871585i
-1.30325513981693+5.25207607823893i
-2.4702984362489+2.96413627820837i
-1.82910806317443+0.839733781420478i
-0.263802524834534+0.242527203482527i
0.843162167529428+1.18815847312118i
0.383820424754062+2.77576309475478i
-1.43363526149582+3.47916344688429i
-3.44803641514132+2.35142709052868i
-4.18799213931261-0.243916156803871i
-3.00324875660618-2.86131286899718i
-0.553374806926142-3.95762243256311i
1.76683822265614-2.99662927687195i
2.57284906573359-0.751230094774266i
1.53300270982995+1.11083926586746i
-0.522377342750921+1.38260315296543i
-2.04491321731012-0.267501728586385i
-1.92955174953954-2.64427510021403i
-0.1036649505765-4.06047915528042i
2.24830375383587-3.63314499138941i
3.52288308816665-1.56687857542388i
2.98424622285125+0.653977449478092i
1.07299285861645+1.6399742115502i
-0.821564302719931+0.71800656074813i
-1.31378453449903-1.42497387958891i
0.0138909033914162-3.05700018283783i
2.32360618377084-2.93218807608513i
4.07341802345154-0.836264085051437i
3.9094872521858+2.01262218364477i
1.80397085166933+3.91889344671637i
-1.01888541054357+3.86275502237659i
-2.93788275353643+1.97272462091541i
-2.89681647909055-0.308384008931339i
-1.30431164068417-1.45744341162036i
0.522392929109821-0.7746304058196i
1.06188741279075+1.07822169997139i
-0.288865813949862+2.50603101511586i
-2.50058746379905+2.29970058108885i
-4.0797988454689+0.306188964717286i
-3.7422766364799-2.33195947944918i
-1.34045456084964-3.90216722851544i
1.71131780358507-3.37763444252278i
3.65862711080853-1.04170983624396i
3.37154559108386+1.76996424567748i
1.26808803681994+3.36411021605644i
-1.1129304272715+2.97830074586036i
-2.30081379182054+1.20626275140053i
-1.52055671147347-0.507813044691809i
0.40690844259716-0.788283641950703i
1.76269839677056+0.592072539920819i
1.32854344869117+2.68227277572003i
-0.883855681214793+3.70418958705534i
-3.57644037039913+2.6762220088794i
-4.99561515338741-0.0907788349508574i
-3.99119659861526-3.33174578557149i
-1.0816760499418-5.18500340647318i
2.17583925122779-4.83834271934403i
4.16666533176279-2.75007829052703i
4.07254362069788-0.416010632144791i
2.55578776406997+0.729767823995815i
1.27641073128791+0.286707900085709i
1.51897767447765-1.03102414751841i
3.23042631220451-1.64109299112093i
5.41944610567155-0.480397456110087i
6.25833267915367+2.36296855667597i
4.70923001352914+5.6055754263236i
1.31847163104441+7.48749282263527i
-2.53030605954402+6.93437238353726i
-5.02189820855397+4.28111589072625i
-5.30177634672271+1.08861836787712i
-3.87380314105973-1.08382684274136i
-2.20877079731177-1.46096336036323i
-1.67616519227987-0.575385578087271i
-2.64678421798896+0.0932218883407607i
-4.19121062960582-0.655244686149512i
-4.75763022339138-3.04863798994075i
-3.38553537518061-5.92862986753306i
-0.173758424007218-7.49296464889076i
3.44489795880263-6.67307336745481i
5.66402934930317-3.72000394915196i
5.5803821902933-0.206304521457726i
3.67942817132198+2.03928685469347i
1.43685397254957+2.15092683538862i
0.467866888583242+0.739830185338927i
1.27724067165944-0.500507280525469i
2.9748084075575-0.134335343746546i
3.94856377143943+2.07164021992254i
2.91741059856186+4.94705404802387i
0.0401929540791483+6.62040624387374i
-3.34639085220475+5.79228958262966i
-5.27979262210752+2.84193441975175i
-4.76743161051681-0.498504533052103i
-2.39493808358229-2.32257328258593i
0.281637717893069-1.68338565452317i
1.37375304362415+0.616856203844659i
0.284802492867746+2.77675932650868i
-2.02191138605271+3.09660371606808i
-3.76972042787232+1.22916906268734i
-3.60778524901538-1.52724954071506i
-1.44490892885308-3.25923895861002i
1.37968841981771-2.71645128126042i
2.92162456981532-0.271041648522586i
2.21789144475021+2.37684078924861i
-0.324821258086696+3.39832483409331i
-2.87573307935641+2.05078524834509i
-3.65132986627138-0.890061933026011i
-2.14698462584196-3.43925800408182i
0.821059508669586-3.95264141415345i
3.32922445413614-2.28043438002259i
3.78924610792345+0.398724817375893i
2.17657924252961+2.24595112363384i
-0.208396005362654+2.07362801435698i
-1.61404159683489+0.123897396211737i
-0.875681723783999-2.1200660058386i
1.49593304587703-2.8545287032875i
3.87535294562818-1.41237138114748i
4.5612077842234+1.34592452414257i
2.92849724398651+3.80467771928957i
-0.0503833171925735+4.36788324251269i
-2.5862597174116+2.69676151546865i
-3.09274495092559+0.0673353822858028i
-1.44955972376336-1.8226488344938i
0.980345880693555-1.78417717381364i
2.44390674431739+0.14794755014102i
1.80177919906513+2.52573027170946i
-0.621787107774745+3.66994293982289i
-3.20253345959687+2.75548926545143i
-4.2991880432866+0.368471093317832i
-3.20448249980298-1.94338961984208i
-0.762837940596177-2.7031378033159i
1.21761226297949-1.34259961123401i
1.2810436831542+1.05322857175168i
-0.777677260533497+2.71723433057313i
-3.59463872310167+2.32346075700375i
-5.29331470077011-0.111246136863745i
-4.64075646513186-3.23539588760511i
-1.87888611581727-5.16966364374094i
1.37947889966977-4.71660636372984i
3.27377710690832-2.48378163129887i
2.8922598633483+0.134231266797662i
0.931979587770934+1.39516315490039i
-0.829935526369626+0.546693829690202i
-0.778177651838542-1.38594896167245i
1.28569609127415-2.73304550856324i
4.10415392641595-1.9238952435551i
5.74423385841135+1.11752048502665i
4.84287616537458+4.85060698267172i
1.60594548594597+7.26298713521421i
-2.38526103003212+7.00652236356512i
-4.95109904259244+4.35942510804725i
-5.07714655059182+1.0373751803416i
-3.36714904171078-1.01824411635788i
-1.47578931738808-0.969167686041455i
-1.06914618286606+0.413058515103988i
-2.44125847423132+1.3786488243149i
-4.47991721686871+0.416691693211797i
-5.25532442659929-2.56767366388739i
-3.56062772600339-6.06308137724754i
0.350739743065911-7.94077219442234i
4.680357143511-6.9008277179465i
7.32574906613026-3.39320319340353i
7.26943518858124+0.800715206157167i
4.89511237981646+3.56967878664558i
2.1368634606373+3.84696031584886i
0.719914130129766+2.44287629593941i
1.15882976325778+1.1663369321277i
2.5261886573224+1.57820381253306i
2.98391537824191+3.88858775514337i
1.27310872084156+6.57804968513926i
-2.48840473792333+7.62274930679914i
-6.55403558844136+5.84319518644i
-8.82756439645449+1.69591507045054i
-8.22453999430837-2.93319985631066i
-5.17143772778777-5.81200978021141i
-1.53841116668693-5.82370545095611i
0.631058328394259-3.88961722751841i
0.620329339190739-1.81077447797357i
-0.715322820902002-1.31394572884643i
-1.62014282787961-2.83391493026933i
-0.631448977197017-4.87316121786533i
2.28885988976168-5.60233682039327i
5.6133526861576-3.7869876230231i
7.20424498483616+0.286151930713361i
5.79761284565479+4.57165556443i
1.95375690008442+6.85945526702983i
-2.28725685706273+6.15485377886738i
-4.74869887806681+3.17059133870386i
-4.42984367614792-0.0606092650223401i
-2.28501007840617-1.5236675460904i
-0.27061298595134-0.725957557163606i
-0.0667493408055729+1.18423659209715i
-1.91149780593094+2.28564311247077i
-4.40728421945785+1.17237147862484i
-5.4958335244219-1.953841674642i
-3.76067831017174-5.31220569508936i
0.105667405453446-6.73058710417375i
4.17945513184199-5.25071385652438i
6.25943348637761-1.58554712174873i
5.2959363516071+2.18121675474731i
2.32407971992106+4.03325008607236i
-0.60840693049544+3.2971154105732i
-1.60161539649695+1.09594051990779i
-0.290970945394375-0.580386501039012i
1.99411578904941-0.297760991052259i
3.09418450930276+2.01152980459107i
1.65726529749797+4.62636704640163i
-1.763628281069+5.64663835605664i
-5.24523775443867+3.9080699758535i
-6.69271335054783+0.0835885245391831i
-5.13441629779789-3.57485793209521i
-1.60478943000329-5.24961178173942i
1.67237086630605-4.12415882240026i
2.8716350440137-1.3262231162327i
1.53325929903178+1.03688891345766i
-0.959387574760942+1.42242500503702i
-2.54351905813293-0.457602674218105i
-1.8765447783696-3.0085987587023i
0.814378498146454-4.25487505303032i
3.72120835150369-3.05927085898783i
4.81591765505654+0.106761983372387i
3.20139759773836+3.26539404497664i
-0.223448231267813+4.5226907461795i
-3.32803425860125+3.03377780654604i
-4.35267168970697-0.189427596500882i
-2.76580792765751-3.00273937123103i
0.211392138665947-3.7084023694492i
2.37403146125624-1.93500645903307i
2.28689358894814+0.928900311899733i
0.0115492905986559+2.71781182231303i
-2.81500347944911+2.025130440151i
-4.17760290040769-0.781801758094771i
-2.9634240855791-3.82537731319115i
0.151191513953344-5.12910935144044i
3.16821430079495-3.74285899477353i
4.26307508636914-0.491165919934456i
2.73336034132659+2.50423175336007i
-0.323003898060838+3.29584934971628i
-2.7151522821608+1.39899225906334i
-2.75783754691609-1.73728323704929i
-0.416211981166511-3.87704955951994i
2.78661713631413-3.4105874647356i
4.75318660440055-0.527817643026497i
4.06543085317256+2.92041565224947i
1.18586982773249+4.78401164710079i
-1.93245528852084+3.91051703087646i
-3.25249898240527+1.09022966907731i
-2.02872340063431-1.55211549100804i
0.64986612936592-2.01221447227778i
2.77250894335297+0.101296186880889i
2.55395643829554+3.29206801681122i
-0.280986156989055+5.30976473566566i
-3.96840249895931+4.56281321088443i
-6.23185941252472+1.24854546894114i
-5.73837300351126-2.71982743266123i
-2.77333584746361-5.01254954857999i
0.668983042296225-4.54776032433568i
2.42107701539688-1.99963529807748i
1.64583560321576+0.495417102673535i
-0.657053505651638+0.932902971041688i
-2.38541650199688-0.95180119658569i
-1.86028624343815-3.80709143915334i
1.05314350898229-5.37466468669693i
4.67253582655063-4.19204926664393i
6.67050421888635-0.588532414126778i
5.66658754991006+3.48187082835281i
2.16066586266529+5.6965757198178i
-1.80139821841559+4.96480865545848i
-4.02307928762137+2.02688799999658i
-3.48514812015259-1.02377425139772i
-1.07773818767293-2.27447397052043i
1.04002190764563-1.16029532672751i
1.1045269676547+1.06474874498518i
-1.06142030835197+2.33783501800348i
-3.89645980844114+1.26270909783151i
-5.32382826551189-1.93567564157659i
-3.92637808674281-5.54283096259099i
-0.0101699064923105-7.39479256990846i
4.24269500256585-6.2719181006201i
6.65144665855816-2.84133969895697i
6.1767451869381+0.931754790691575i
3.56369814367469+3.0170969640467i
0.930934200763428+2.76067372118919i
-0.00493397142326107+1.03894185828016i
1.13375307049909-0.240446151835155i
3.18715830518575+0.379496986643624i
4.05428728911366+2.95368883099538i
2.38687567820953+6.00001052797696i
-1.42972207703321+7.28672525008355i
-5.54597531630912+5.84384855212828i
-7.70167779189489+2.01370469352158i
-6.8256254062614-2.24174955596946i
-3.66515158412864-4.65974192010027i
-0.277118896042897-4.39501311778946i
1.28978037266742-2.21796583144641i
0.472312805114303-0.145596412254733i
-1.52670887916452+0.171249711270033i
-2.72817611310149-1.65961227020245i
-1.67461366654404-4.22815290393786i
1.46815846016742-5.46760829789456i
4.89563644044964-4.04514325439594i
6.38363033339704-0.336961476683323i
4.91287373846388+3.50623904942608i
1.26674183212661+5.3444052933275i
-2.36849703941531+4.15210625535965i
-3.83630903139343+0.909085783766282i
-2.55318203673096-2.1914327764084i
0.330499152863406-3.1374078265112i
2.55831174647624-1.38440934205293i
2.47558329845972+1.43101043632443i
0.0858656881549206+3.11246830245156i
-2.88867385876317+2.13817183190795i
-4.14108778259872-1.10233688165785i
-2.58364591160238-4.52981304433i
1.07923470882108-5.91189949859457i
4.70375904752909-4.12613546232963i
6.04073367574429-0.306403461503198i
4.4091256546984+3.19242223616088i
1.12635145327973+4.40074351772033i
-1.67218048030837+2.79029285879957i
-2.19204918793355-0.207862611262966i
-0.294010990837498-2.20842051525379i
2.34897483095889-1.7555144411027i
3.679849855653+0.871399249774904i
2.39584189813967+3.7854585524022i
-0.787181316391832+4.75529426633288i
-3.76256203011365+2.98183450077062i
-4.66650936658049-0.601698510018434i
-2.7325761601528-3.71132396805193i
0.840779732866917-4.32214649802659i
3.69570322907203-2.13725885878448i
4.1278652966173+1.36257316612946i
1.96191095383456+3.88787601405615i
-1.21751731250414+3.86832691575868i
-3.25677900195961+1.49935204456611i
-2.86812509326189-1.38553780580385i
-0.359524524600938-2.7020759745846i
2.24390390235196-1.45867153458518i
2.94614492768726+1.53064808751515i
1.07220094242658+4.09123498403107i
-2.36921160496647+4.35378881861994i
-5.14414132289128+1.94914214380905i
-5.44209847551848-1.77709397783414i
-3.07726285520692-4.5912087479354i
0.498112279706644-4.9110693441792i
3.08668188100401-2.76277042099692i
3.15978991383617+0.200733507969647i
0.988471237997087+1.91572602756458i
-1.62478390357158+1.19367405193854i
-2.60234586995495-1.35951300450937i
-1.05426296193846-3.76604943395843i
2.18206813132257-4.21424114181963i
5.00352043840758-2.13507219659469i
5.44344131193075+1.37278270018316i
3.14531630961305+4.13337676964189i
-0.472073313755308+4.40899622636459i
-3.0575914566713+2.15424237037657i
-2.99005032325265-1.12734185831089i
-0.484125723797093-3.15344699833288i
2.71742416977078-2.59608446356107i
4.385302494398+0.0936035839723772i
3.34637342320711+3.1374004593374i
0.346624672406006+4.42833926109362i
-2.54368297888367+3.08748509122174i
-3.27071099204084+0.073936181964958i
-1.36949885697389-2.34094323166634i
1.8123472357635-2.4702471175276i
4.03580643992117-0.0486332436750491i
3.5186975634603+3.48949561802134i
0.411075897202812+5.75088965895139i
-3.42171965769098+5.17337137106668i
-5.69741748132966+2.01617560816047i
-5.0642033334493-1.74045507405514i
-2.17550049737563-3.8303085016227i
0.832742069317544-3.0923614789006i
1.96295582524523-0.538513684128631i
0.454630381781475+1.80075036286275i
-2.38852129743065+1.99347585985326i
-4.25021637785471-0.474029199446381i
-3.47125981837856-3.95417590284461i
-0.12404620208705-6.08945631983339i
3.88209362216926-5.25487846443421i
6.21316015337487-1.76216830202389i
5.48233920936258+2.39921812042529i
2.3674544026624+4.68753101929249i
-1.09727849916501+4.08112121084524i
-2.66996352835725+1.42989116063335i
-1.55179945172066-1.25430357594878i
1.01663559759443-1.72608894386382i
2.8928849543779+0.31439883498935i
2.27442829011213+3.35839168228147i
-0.676833465361662+5.10528530574028i
-4.27999015362867+3.94816771095548i
-6.2209615804002+0.300972114082902i
-5.03535299846602-3.87032435926932i
-1.45976718107444-6.00701002387228i
2.35868137271535-4.9856471120422i
4.18225582120689-1.76467814829321i
3.24037188469361+1.45745370641737i
0.551693477436569+2.49058295934196i
-1.68331839868771+0.833749602028648i
-1.61743028994802-2.03891879426798i
0.84638353204131-3.82357076736069i
4.10210831250699-2.93178414587794i
5.86861189100797+0.432294012846092i
4.82429187733823+4.23681193308002i
1.41809968970191+6.16602714532707i
-2.24903865471385+5.11571530852514i
-4.01499663009531+1.99381066276778i
-3.05577318482986-1.09046163941915i
-0.229793896148721-2.19823832961888i
2.31358093719739-0.524644091353225i
2.61095803957626+2.4634852388752i
0.374138793357367+4.51294268334419i
-2.82149362009886+4.21945935240264i
-4.86962971493124+1.60842407458648i
-4.40382037245143-1.60131851653831i
-1.73736044588512-3.29537308131218i
1.25410625728966-2.37287066035431i
2.50656800293798+0.434255858127336i
1.10901261249795+3.1253700418418i
-2.09139081055923+3.74589832418881i
-4.88792185679542+1.75360515127971i
-5.44472936144071-1.64102759126103i
-3.3912237106766-4.36929161341207i
0.0126808133111974-4.79251478686035i
2.50007618545055-2.90611602337019i
2.66758313835666-0.119791010071939i
0.631371802536445+1.4979127687191i
-1.86519462151097+0.706956734844111i
-2.73945378596563-1.84286045622894i
-1.08198427471856-4.3794572021637i
2.33077455182876-4.96207539623308i
5.38693986086701-2.83031713017016i
6.21427513971243+0.898846470291307i
4.14350806837012+4.1052908503581i
0.529618240023888+4.96945729345528i
-2.30825975651033+3.21553880970605i
-2.77167372671951+0.244149986868951i
-0.770544636795008-1.78675832022275i
1.95537313861405-1.46243663144664i
3.26534396802459+0.987677532021906i
2.03047708492202+3.769710655336i
-1.14140724764221+4.77189972126524i
-4.14304218377767+3.17792668017008i
-5.00451470223192-0.255657962508837i
-3.05562221383856-3.30191520975882i
0.405710105265529-3.96463115782582i
3.11320002800357-1.94295548910471i
3.37021474401946+1.38766808098209i
0.97281761925333+3.73717299150591i
-2.22843827404233+3.62001107365064i
-4.04300542902535+1.12524134363291i
-3.30584803469734-1.9266825714244i
-0.533071438183337-3.28250774946486i
2.17194557499682-1.96288678884001i
2.7971362037965+1.115019704836i
0.816476937070955+3.72673157974836i
-2.63246163547986+4.03686744168417i
-5.23288804817298+1.59372142693596i
-5.15734426951978-2.16225842694778i
-2.55647690769147-4.72754314405452i
0.938719774390696-4.54813457987365i
3.0212208719491-1.98061561050742i
2.42165360783552+1.13297922559058i
-0.121567451871178+2.5794666876109i
-2.70539073797275+1.35254948901635i
-3.34265616951578-1.59322302650201i
-1.39218878876305-4.1176737296174i
1.88070959191808-4.31499644628363i
4.23010868067539-1.84527429283152i
4.13176951055315+1.71062458094297i
1.56435545941981+4.03528121427707i
-1.81067696158686+3.6945536303758i
-3.67712237787219+0.916322817772171i
-3.00979067964428-2.37494171485273i
-0.276240699203837-3.95447663317967i
2.66578524000825-2.85773874330435i
3.78545752904188+0.0378002634505463i
2.42568018831956+2.63339115354511i
-0.310823026214165+3.19125503979529i
-2.39764829313824+1.37916758464804i
-2.34831663119709-1.46396658715971i
-0.0445274567002764-3.1933144589909i
2.98246422923706-2.4544839584497i
4.64790278135261+0.440317205206699i
3.72988661136877+3.73809897180914i
0.702582903215952+5.40581694576367i
-2.65107690194408+4.44625591363284i
-4.32358944258246+1.60680853633148i
-3.54826162375476-1.23333380460217i
-1.16291324728664-2.2445733252443i
1.02021311944836-0.92452665357054i
1.19353463048734+1.43970476037985i
-0.771437139117071+2.9761348961585i
-3.59246100379055+2.26726081545662i
-5.2843947231776-0.521703954235418i
-4.42405513285204-3.77838896666567i
-1.47162456570905-5.57754503167773i
1.94627287802262-4.81375611268752i
3.84822025340412-2.04738584906514i
3.22192787651729+0.938117862796277i
0.821558197934585+2.31571102455484i
-1.59878628827959+1.39430996485437i
-2.20776713560787-0.903006798215025i
-0.579327622585219-2.65575287389435i
2.00913800078498-2.44059339102263i
3.68135665944159-0.118974042184436i
3.00177773847798+2.85933294203696i
0.142253156298542+4.50212465974722i
-3.19320699579324+3.73568328939328i
-5.0277161396876+0.888677331310225i
-4.20653937144861-2.24920025630953i
-1.40339907652106-3.76161536267281i
1.38676424270456-2.90729150139664i
2.36714718909209-0.430333804787945i
0.963119680065301+1.77947265984246i
-1.65083300856558+2.0150634242704i
-3.51966983747748+0.0044794191126136i
-3.10855963451085-2.8862623718554i
-0.43719190980305-4.69972957484842i
2.87107511735769-4.17367981200234i
4.71028284321162-1.42161592765803i
3.94964170038958+1.81333641700058i
1.26713366657663+3.44576918840786i
-1.54629998985368+2.51986921375868i
-2.47943621769559-0.122335662050569i
-0.891154336874088-2.53282478125099i
2.02442850289399-2.97568472217706i
4.29988058430611-0.893115778241577i
4.29332131432633+2.35510147943887i
1.89798185477782+4.71162073482195i
-1.32771427977687+4.66641549371482i
-3.38524950322285+2.30492134003247i
-3.00387624746083-0.619439459369615i
-0.658648062832805-2.12911644455167i
1.74773526900289-1.13844272876447i
2.43141180745991+1.59482787242725i
0.606590703805305+4.05455214417528i
-2.69304967755195+4.46904041554811i
-5.38329322633456+2.29532544371688i
-5.84542687062932-1.29491084409954i
-3.8386248560723-4.08367674453627i
-0.799863669873554-4.54672576956806i
1.24437550653253-2.76270618097283i
1.06385641944156-0.270990685265537i
-0.964479303242154+0.872802920464265i
-3.17676400097605-0.370812038045601i
-3.68023396808028-3.24794727219101i
-1.75485511397911-5.87867623728458i
1.69834667311596-6.43939335877937i
4.67369366963248-4.33337205280598i
5.41528396584659-0.883551813825333i
3.7489718821067+1.85736893308946i
0.958300489366852+2.3606594161106i
-0.937400990181516+0.611775310382941i
-0.600941555861494-1.78404456346056i
1.64581694443378-2.85048518192433i
4.15693857048592-1.47459593318296i
5.00177541916611+1.59663808586136i
3.37139479837753+4.49322134002116i
0.177362295583375+5.41394896788402i
-2.74453095419561+3.77974609065353i
-3.62127134194521+0.820412833174338i
-2.07838818514039-1.54199837425507i
0.604311104181246-1.69081299703539i
2.45405517701313+0.35850181616234i
1.96961491589693+3.0069494463337i
-0.589441670547765+4.40794499316022i
-3.51832455778073+3.3965186446696i
-4.9021632055589+0.58988942424428i
-3.88894676519772-2.30068255056928i
-1.1811848123399-3.53230921630103i
1.45734343820745-2.35844660597731i
2.24906056435177+0.159316632127982i
0.712756906097955+2.1218928320225i
-1.92872422309219+2.08732668700137i
-3.72460410222847-0.0273801203620343i
-3.24159856113684-2.92801193805618i
-0.656159916453942-4.64562768220175i
2.45802024903802-4.05268200443838i
4.25238446478952-1.54752469630146i
3.65063725372835+1.29372050222425i
1.25154546912969+2.64175896665873i
-1.17299103958296+1.83093878019497i
-1.9446125420991-0.433402885815581i
-0.549494328875856-2.39873860916884i
2.00298578599431-2.50236639511413i
3.7326826012414-0.548387308974785i
3.34643845904452+2.22677429046053i
0.92757107004176+3.98939268791278i
-2.2182804110508+3.59105573592593i
-4.03382336569471+1.13461686384082i
-3.56170974330088-1.80181057341642i
-1.2499517241581-3.39341853113254i
1.33074672402716-2.84761433508106i
2.30040395186791-0.651122399051335i
1.09412678028283+1.34571687784123i
-1.29462335662098+1.64050962280863i
-3.03689120454593-0.110879878929179i
-2.73843150516097-2.85629966717285i
-0.293940206438034-4.60394422911716i
2.87480266321848-4.19714245989566i
4.7908997222996-1.5909541436571i
4.26017387462858+1.61886909679116i
1.79700307284566+3.49657013007715i
-0.921781456100181+3.10841797022502i
-2.1895307214328+0.873388794862766i
-1.19443274976524-1.32046679334378i
1.11190090084268-1.8423688290707i
2.96879204123071-0.171126198264453i
2.8524553421846+2.63343787239973i
0.549683289218172+4.602797072295i
-2.54305072473052+4.34953913193335i
-4.43527445524157+1.87003785581031i
-4.0098058371132-1.26980040428655i
-1.67165616384273-3.06371904432218i
1.07378591358481-2.47296129849688i
2.28954682783821-0.0708159949621104i
1.23460123959158+2.3397245765945i
-1.24049714726806+3.01176818857311i
-3.30520637104968+1.4212179458288i
-3.48331204914024-1.41438434306941i
-1.56778810154191-3.5368094872119i
1.26918850483702-3.47179662395362i
3.04099991814365-1.2764391966482i
2.68575506885546+1.47779376455004i
0.448398784720344+2.91160923022065i
-2.09585019036485+2.02714641982693i
-3.12913421525036-0.640417154050749i
-1.93588037155917-3.20372327515145i
0.812606611890154-3.96744361484731i
3.21148072725792-2.50730416671262i
3.74302334239777+0.157264181532232i
2.22913985228578+2.2709135519894i
-0.229694594228518+2.34938473473347i
-1.87137698825584+0.384773422181511i
-1.48781841929215-2.01883448222462i
0.73761413422774-3.19068966694431i
3.194886749674-2.16648166486398i
4.18206901899153+0.493168546024129i
2.94111147728273+3.01423926305779i
0.14383739987665+3.79157048569337i
-2.31097866152312+2.31352329667783i
-2.9320159110954-0.32220898083593i
-1.43849022103087-2.35681683045909i
1.07295342048032-2.45640387483173i
2.77642528719073-0.603620233934117i
2.46779293695997+1.83881491952406i
0.312196136307234+3.17908548923456i
-2.16951474291831+2.41244771858071i
-3.32862167384864+0.0805880721435241i
-2.33661266891414-2.2067659044687i
0.226668263139707-2.98895541929171i
2.5794171135995-1.58851156089658i
3.14957192115046+1.09425212218453i
1.57301771207072+3.20777102854268i
-1.13287471990466+3.57289205890463i
-3.18270247942248+1.96642592981411i
-3.28064172635673-0.474089350551055i
-1.53078635103629-2.00011421664749i
0.766387902177393-1.62714510057965i
1.84924828562613+0.340427496161638i
0.933793384189271+2.37704394548119i
-1.38964802133324+3.0935334015868i
-3.63742040177906+1.81875909517379i
-4.1812015254333-0.749004980213362i
-2.63607713809438-2.9648505388164i
0.0124558108245762-3.539922519921i
2.13190094154388-2.13835897578676i
2.39209522186738+0.112658223732575i
0.799334522036984+1.66534306584913i
-1.27903998514035+1.40198367182471i
-2.26971559328961-0.485287079699077i
-1.29850901511706-2.61392832701877i
1.12709494922906-3.47732901202128i
3.45709151319741-2.28171080139449i
4.26385421869814+0.226246615678183i
3.02749952571284+2.55371697563097i
0.623085690957275+3.28785687932729i
-1.35517122554048+2.03035956439913i
-1.62510843016695-0.174368203216659i
-0.10996059864296-1.74236488088228i
1.99969544259004-1.55455761097175i
3.19226170111969+0.340588793534238i
2.46777368967313+2.60476536544131i
0.241250585077311+3.74260305791288i
-2.08447695275542+2.93193077797742i
-3.07080837509308+0.598767141373945i
-2.06863390214983-1.60158512884485i
0.0967665637585469-2.33981565006053i
1.85714992942671-1.13675714321502i
1.97726351232442+1.10368030086666i
0.379113562960159+2.72816329715614i
-1.95982766277211+2.58306564692263i
-3.48134085872993+0.633801685919926i
-3.06895538392888-1.8731722928589i
-1.04585952510961-3.27765401366609i
1.26732010156492-2.64093921023777i
2.32557304597948-0.495885599855518i
1.41588733359831+1.75277393136915i
-0.791210162089684+2.50158548095946i
-2.76600316310912+1.24642409453824i
-3.17605605806321-1.05190402175208i
-1.76066164563031-2.93275026093905i
0.574836683900807-3.05393946348567i
2.26561490023405-1.28743885726214i
2.14878885428182+1.0756276663692i
0.339600780164008+2.46881104061929i
-1.84873431323868+1.97923309351099i
-2.9266024097763-0.0644978627345953i
-2.13822144721761-2.20735606267216i
0.05020449980477-2.99681242882379i
2.13933047767583-1.86239025110409i
2.75884712312212+0.444671147521272i
1.57040166121406+2.37114195405889i
-0.624296146592608+2.57684660336695i
-2.23872518160491+0.970628403389527i
-2.05001092416367-1.19612047921322i
-0.223715413701621-2.49714276354956i
2.04111420016434-1.9203600832025i
3.22587835140751+0.248601671703685i
2.4925053141452+2.48078668361863i
0.313202302324096+3.35240582207314i
-1.82475703888235+2.35945224725403i
-2.44975935995833+0.207658106957712i
-1.24712820373058-1.63752410494376i
0.930825607817092-1.87388027777074i
2.53478654645785-0.378293422012352i
2.40692013483671+1.7758505411279i
0.635776522853101+3.10139222992795i
-1.63924179096301+2.61444929664425i
-2.86508625875553+0.603399376469192i
-2.19192986378865-1.53892072252845i
-0.14265882582353-2.41926157716899i
1.93120904400757-1.54672210352907i
2.58763838387612+0.508494444642838i
1.28980054032464+2.31247592470037i
-0.985999281524142+2.65412821024358i
-2.77208750645363+1.23653115187558i
-2.94324589589089-1.00702965484346i
-1.391563405124-2.52140510699797i
0.717844422758778-2.43777861471656i
1.94163318580058-0.823014243835818i
1.38608330079571+1.11092888634833i
-0.537558148867524+1.93795941334747i
-2.48902978122609+1.09224971755066i
-3.12776360449067-0.96886291078457i
-1.88634233199788-2.9021325462247i
0.341931277361732-3.44544775340825i
2.21470597329383-2.25021447015765i
2.56335326200904-0.088118051037966i
1.23716004222313+1.60260927263464i
-0.683169199385827+1.76199348760153i
-1.90532547442078+0.462585689184382i
-1.52492017132517-1.26534185823776i
0.168164787813686-2.10242445096837i
1.97164714727607-1.30310319863957i
2.53063964023956+0.731378451026207i
1.40977576750443+2.73757317859402i
-0.792163746397398+3.37541330410444i
-2.71423068949584+2.24952125109891i
-3.18650375838905+0.125012571673618i
-2.1289951539277-1.67844102424515i
-0.182696312271809-1.97967057015448i
1.13602505129746-0.715006536227829i
0.904522015628472+1.00998784589059i
-0.55497222544438+1.89712790705589i
-2.1827098034469+1.13637662760176i
-2.68874178472275-0.836891151299759i
-1.52785353205887-2.7633721769055i
0.738482776360652-3.36134959645269i
2.77357546431818-2.11382253519459i
3.43281744631982+0.17006895738675i
2.3749506267046+2.14537383032408i
0.443399359020477+2.60524554481252i
-0.965809538868377+1.47773255999409i
-0.942425138668156-0.271518208164192i
0.413657886466985-1.28006964778237i
2.06130981003175-0.64535366932211i
2.73814997587405+1.27977198164083i
1.70231707850814+3.28886277855831i
-0.536511457537534+3.96114183854809i
-2.68735919441744+2.81029036826496i
-3.59275746104957+0.546859061287366i
-2.76414683851864-1.49647327788483i
-0.954390866986186-2.08933191233831i
0.425059714518474-1.13119469866035i
0.428350412377884+0.373431459108611i
-0.939959037455917+1.18344169077853i
-2.65752313937904+0.453717820740925i
-3.39173811731238-1.60185782857881i
-2.48203474135664-3.68174122104737i
-0.308420897768299-4.54623544664079i
1.88979539570044-3.7035887460759i
2.87838376836278-1.68796235577564i
2.22466426791908+0.107467090730548i
0.590524007413023+0.601062574253988i
-0.696347459505083-0.342335713561301i
-0.586752445107017-1.86989490914824i
0.906728795228847-2.65762637779688i
2.79361430923727-1.95603524214079i
3.78578652509345+0.0147060573028951i
3.08278707412967+2.18815881176407i
1.10752419629677+3.28949522019496i
-0.984996935578611+2.79063983995375i
-1.9418575666743+1.18549176063533i
-1.25790626494926-0.257873528891601i
0.269377889020039-0.498459507015813i
1.45483265283432+0.618431243217496i
1.21328081188615+2.35073267799716i
-0.490570799162498+3.40141723228411i
-2.51039469314581+2.98482170895364i
-3.73048609151306+1.24518271348634i
-3.31570895887894-0.770782699138674i
-1.61314204752004-1.80714210691841i
0.111585415660659-1.37758293274436i
0.789507887106583+0.0862006403324666i
-0.055528734595001+1.40771848122801i
-1.73537708885997+1.50641410694746i
-2.96026970513586+0.192795872972664i
-2.75920050129454-1.76543415536649i
-1.11900351743551-3.13802308350359i
1.02392197516166-3.07569938914199i
2.42625984932178-1.62976316466048i
2.31532142772185+0.204445500931256i
0.967321171911028+1.21054373299864i
-0.496505003524308+0.794041114640016i
-0.908907239244115-0.662140240412382i
0.0750464918546635-2.00867598850967i
1.86939795525384-2.18010489775731i
3.28607191299239-0.900423692426391i
3.35726582266176+1.14416475798719i
1.98923506852612+2.68581691725261i
-0.0239854534743389+2.84741265570291i
-1.37474636904868+1.6445236568989i
-1.39033073129586-0.0410654934498373i
-0.266038138835175-1.0117210490664i
1.03178122307353-0.618984864740374i
1.37194302809701+0.779088465469913i
0.383510025553663+2.08781248433438i
-1.43148301338389+2.30544864858709i
-2.90475406325833+1.07827556923505i
-3.1613569447728-0.927979439550174i
-2.06343679653681-2.56774942453585i
-0.323779150649719-2.93021715011752i
0.955839099619838-1.93330032687901i
1.02655528472068-0.456422480579271i
-0.00368262233534844+0.45000541029119i
-1.22141898064605+0.0572968656574532i
-1.64144070470831-1.33797524672853i
-0.746279196985351-2.67254753555258i
0.942073172062351-2.98755429602445i
2.47273522291824-1.80417069633193i
2.86913091942395+0.18342538486959i
1.86131050377038+1.76326950595134i
0.246110557640029+2.22591846222002i
-1.05035794337363+1.37779119250192i
-1.15216587375648+0.00117029834983463i
-0.158065177922815-0.717984642606621i
1.06104492533952-0.231495359936107i
1.55130243863507+1.27033973242618i
0.746422120856869+2.78990238091272i
-0.980300403252543+3.22042650839785i
-2.67066814920483+2.2056111541937i
-3.23824116848576+0.364210774444432i
-2.45737519093994-1.26571744998694i
-0.878500320262821-1.78447756520649i
0.485112258997592-0.950348856663354i
0.718279890976244+0.373868408551886i
-0.18425385232331+1.14860608444429i
-1.49181883575877+0.756972599477248i
-2.10801131166899-0.623433753317752i
-1.43051061239276-2.10075915228916i
0.239036628726439-2.73700114949835i
1.9084219206718-1.98750647645555i
2.58767158441926-0.42867961863156i
1.99712025727509+0.991819551977916i
0.586461732827593+1.43190404368001i
-0.591244724057023+0.589334961895368i
-0.643349610605581-0.741122322987255i
0.411272404224712-1.58969192888216i
1.85814180294531-1.26002651736643i
2.64843892112324+0.048744952671049i
2.18649894053818+1.47946157859639i
0.726837027286175+2.17422783106148i
-0.835227199043959+1.64192343641513i
-1.48783651757585+0.299637994136843i
-0.931263649544826-0.942698969168733i
0.395725392271223-1.31132835070141i
1.48776147045054-0.509024272294862i
1.40191696198377+0.840227015547424i
0.272447579768179+1.71760740970537i
-1.20322028325739+1.5500921310469i
-2.18437242152395+0.286732572836113i
-1.88389695297465-1.18917058995191i
-0.626554648012019-1.87116304158019i
0.710540308843294-1.46495537977508i
1.25265981941351-0.256160188864107i
0.524900781680285+0.97440869184841i
-0.858283132498869+1.29969113766327i
-1.9764878482539+0.461550843561889i
-2.08392951533101-0.920873633787495i
-0.99796172045991-1.982149296619i
0.495826955671637-1.96816450994694i
1.51035229675549-0.907162565592131i
1.38006097358977+0.551639195746472i
0.219249221556175+1.4890895206777i
-1.01912422108298+1.33592089430776i
-1.61030754039103+0.280666924541512i
-1.10015508603514-0.918669160519056i
0.157784913262055-1.27603082326962i
1.21663769063001-0.531163660373398i
1.35650488327059+0.904280668132955i
0.417343719326847+1.99944732635822i
-0.979998637085185+2.09177760090214i
-1.99129780207211+1.15203624848904i
-1.93303464336694-0.349109929320387i
-0.882736407596762-1.30079004567826i
0.349085084156655-1.22046156892305i
1.04082886778251-0.214115498109838i
0.71179199133042+0.944857710053232i
-0.33585198814003+1.28516781284458i
-1.25972248978907+0.587747933425889i
-1.36277408449033-0.816537197822468i
-0.376684579634435-1.93488339689431i
1.0967216866244-2.01990298967645i
2.23036930070439-1.08896423045432i
2.44132328799567+0.40224222544172i
1.64542516459545+1.48442740486456i
0.480910700258489+1.54814570156693i
-0.216096578348883+0.729583152357257i
-0.0400344275285142-0.200632563088255i
0.820857326915412-0.462369719007704i
1.60503720050793+0.263017730203232i
1.50834863648593+1.5554216230635i
0.435772666091715+2.47541360923318i
-1.11834638401054+2.48366101055952i
-2.39086173860947+1.32785126594136i
-2.69439205865011-0.353402816224345i
-1.94113941616917-1.5097003183655i
-0.790914010875528-1.69654980688136i
-0.0579164779808359-1.10635569868516i
-0.192208207649414-0.394423097458943i
-0.995932180072115-0.219286113052241i
-1.68809575120704-0.986016167127842i
-1.59811534327187-2.2207052251785i
-0.553784166366969-3.12308807095869i
1.04973433613306-3.11324203638076i
2.36976042257158-1.99905608114004i
2.71409268023119-0.383664023271534i
1.99536830770398+0.872345428891211i
0.767492651038674+1.27643695081533i
-0.104752197946788+0.860814260837722i
-0.137852774956194+0.1922121772152i
0.466187994550319+0.0710618051051623i
1.08371159464462+0.745966586092682i
1.04873421687005+1.84542015562028i
0.0320705848638352+2.73966421590875i
-1.49603953599392+2.78966437208174i
-2.75662282990145+1.82852290787516i
-3.14865232938108+0.375879299471537i
-2.45686344508325-0.852377749852549i
-1.25179987628758-1.31463948232053i
-0.268699989202211-0.925298716772832i
-0.0854602106201312-0.220668896161483i
-0.631853080216442+0.13312826954189i
-1.20898325518414-0.196138451263763i
-1.2059118412598-1.09552786752544i
-0.308747019859044-1.92128371710351i
1.08539279320014-1.99992484683055i
2.2397688788162-1.14862706121382i
2.55717793437126+0.213115783936678i
1.91996708365306+1.36049848690446i
0.798676712010004+1.80517182430387i
-0.116092651461588+1.3593151164767i
-0.24746045699079+0.521753237224412i
0.286290425425938+0.00623483020480888i
0.963958179012304+0.19882471711807i
1.16048584474955+1.01207218838949i
0.497878636531464+1.76922277765133i
-0.684293193790907+1.84765725632434i
-1.67248842099112+1.04354387191355i
-1.85840586527948-0.266033007896661i
-1.13630552641337-1.36911725817064i
0.049879526919825-1.69248692047265i
0.92576396748209-1.11094215690251i
0.959193942980708-0.122010548667951i
0.305137641332114+0.553568425004433i
-0.524347339238668+0.454795997909287i
-0.98079964281525-0.348637382749021i
-0.598327693056174-1.2002789686771i
0.313554651367049-1.45318506819569i
1.04013610773577-0.857933279570539i
1.07602070742991+0.265470728715351i
0.279862199900755+1.18101850897238i
-0.926818875816531+1.28383380288451i
-1.84659738237005+0.426853682773898i
-1.90641041253344-0.793854980440154i
-1.22288412726389-1.6579861159416i
-0.273847421725487-1.74099584688283i
0.341338780206702-1.05256158620254i
0.269562837555907-0.23569554018534i
-0.285470800783799+0.0890097254657146i
-0.813136407904923-0.322650254948702i
-0.719994123448608-1.11873112898732i
0.0618042927511358-1.67707097020514i
1.15801539469905-1.4516607923061i
1.9753610973892-0.324591874420219i
2.0063938150967+1.03396257708537i
1.20946536332965+2.07560605581389i
0.0136123512040579+2.28796346138928i
-0.801366876031757+1.71411850796611i
-0.926315236835007+1.04972422242031i
-0.599149829356619+0.702483684364572i
-0.230740789492248+0.983994142367864i
-0.372135361136993+1.59862560448779i
-1.07205132994505+1.92584592606277i
-2.03275687601476+1.54777958447973i
-2.72622751542245+0.440671530006821i
-2.61138981743654-0.904309760849934i
-1.75371728837045-1.91140471092938i
-0.544961980871094-2.1408208159542i
0.41339236117273-1.66373875307979i
0.739754976089082-1.04446866532595i
0.548241559935934-0.753978800024319i
0.319183627230426-0.960136031274652i
0.508553007706389-1.49701916709032i
1.27832025758562-1.74661203967796i
2.3132750266729-1.35116313055384i
2.97752432198641-0.354928529913009i
2.97835177451976+0.91699533155699i
2.15995526955982+1.86259458803672i
0.956722475818492+2.17973601346767i
-0.0122200352950285+1.78329824941773i
-0.435103034612473+1.11903516611936i
-0.246850941260056+0.731244279905706i
-0.0221480672850022+0.766235478665603i
-0.203908816516744+1.11756518151297i
-0.860330413094439+1.33128529638227i
-1.82636076150031+1.04851288374457i
-2.56661212252816+0.160788863771749i
-2.61923096050183-1.02502873483567i
-1.91414100975165-2.03048092745082i
-0.803397159052701-2.41924871894886i
0.0726649500037201-2.11018927355431i
0.3858167037512-1.50269921743276i
0.216528670822426-1.03629761106864i
-0.121723443860004-1.01200185099087i
-0.141249235850676-1.32530325352739i
0.389067677695695-1.6278984031474i
1.17859589867758-1.49781754756546i
1.84079325504037-0.745010680766641i
1.95013712114188+0.331970900196839i
1.3251933409781+1.271725554525i
0.37304742424184+1.67812073172949i
-0.38049293036845+1.49418786374742i
-0.640250110321317+1.00133016647204i
-0.467492192418359+0.593075774669262i
-0.145505282042076+0.62337162485093i
-0.128316172153864+1.01827759795193i
-0.577684934958773+1.43352182006309i
-1.26473128161806+1.47514963508106i
-1.83401093332184+0.898693302398683i
-1.85677342803594-0.00157924295549725i
-1.33027685536616-0.753871807483188i
-0.491845860549287-0.975469596461325i
0.212972314452011-0.603778670871653i
0.323804562333894-0.00859093276310755i
0.00688439921626462+0.412422083268984i
-0.383169677100553+0.343508992832369i
-0.525596806695467-0.211200821561434i
-0.185878161587114-0.779570503041012i
0.506216418101507-0.955024015248227i
1.11087306542459-0.544857800327653i
1.23777949784836+0.231519691710482i
0.821294779820435+0.787991555874784i
0.193939009876602+0.88452099241822i
-0.247763344497145+0.432858516395662i
-0.277091732806849-0.274794829487011i
0.156675505723733-0.690148776863693i
0.707521166685724-0.633478379682389i
0.987853696356319-0.108594018171846i
0.835701836302108+0.461724032668697i
0.286674558200203+0.637974342857715i
-0.260319834169591+0.318399575951836i
-0.401948590167202-0.286424882148075i
-0.137754712916644-0.706568822877698i
0.353787882744773-0.767677288102684i
0.742058012694193-0.362217197495896i
0.683536040227205+0.247407708426585i
0.198138951994259+0.630338692152418i
-0.394051408631187+0.547427879713381i
-0.809708798878916+0.0551675831456709i
-0.862161970953233-0.385545314852825i
-0.563325519680524-0.665290778327581i
-0.211871668573573-0.522456865796376i
-0.113655405135409-0.133864395086771i
-0.351984405513741+0.0682594080256405i
-0.761073049976888+0.0125766828173042i
-1.05125389998582-0.392410491155166i
-0.962352802089025-0.856494008743271i
-0.538073531911504-1.14742207947534i
0.035026674082115-1.05142066153645i
0.453219987333047-0.62535432373187i
0.522779614859852-0.143409024291465i
0.252905231176667+0.206191502786672i
-0.129606394267757+0.228529643374078i
-0.232059356771933+0.0510484310309828i
-0.0710613639770343-0.0929754837997869i
0.267055870414443+0.00679434301154692i
0.581880012494638+0.402172478470763i
0.540821377674302+0.853597401743933i
0.119205888025826+1.16940114966375i
-0.398792761936442+1.15680301944471i
-0.744027130197455+0.808654680438843i
-0.77826508602401+0.381976382017137i
-0.465455199081589+0.0470827453632544i
-0.0354069784950466+0.0089892226269436i
0.225365553233358+0.193453435135117i
0.164365542304131+0.470992956389207i
-0.109064396752574+0.565524159605658i
-0.378472813971776+0.319130556863752i
-0.401776106453177-0.0217358501152337i
-0.045014852393192-0.313493464552546i
0.438792966126731-0.338806141051249i
0.733800038719815-0.120390004691452i
0.695162709050386+0.247287952793296i
0.36464093600029+0.536218481039983i
-0.0735858073864719+0.485402805405189i
-0.335415401095876+0.133314684379242i
-0.24412578576276-0.341114381666035i
0.0799135776839434-0.646584471123736i
0.410990015402576-0.672637211898791i
0.590292219343307-0.420385825791825i
0.50161579347337-0.167261547772291i
0.254510856970761-0.130416392641124i
0.150235833012524-0.24047070107412i
0.259673932139188-0.522702244494331i
0.560433787908541-0.648862070784202i
0.890302803902775-0.422263751406086i
0.990181028518832+0.0323777654171862i
0.731280337804312+0.581583682143313i
0.216559894409916+0.904005602593133i
-0.314552278621219+0.942763363769719i
-0.712487115646963+0.656901588976019i
-0.836625210551579+0.307497469901964i
-0.826631906565319+0.164731317639964i
-0.898153836693961+0.115158764654531i
-1.05431261002489+0.189712045237642i
-1.30066147212816+0.102919515348201i
-1.4980453706143-0.28150372104413i
-1.42048939396267-0.811594174206546i
-1.02636621779398-1.29952908726314i
-0.419220096147519-1.52881238930561i
0.171309317245028-1.35068996044481i
0.622023607371804-0.849515320487409i
0.812558472496547-0.340869521604192i
0.765500035280559+0.0567356079203536i
0.711986916722917+0.282376507175518i
0.679425287541548+0.431046667115488i
0.70407383979583+0.665184238268017i
0.670173201756977+1.08949116575354i
0.440562055528929+1.55292772792157i
-0.0166428199866257+1.88958778702106i
-0.600278573351318+1.96063810554117i
-1.12917116185773+1.60019549909073i
-1.5106259187144+1.00446171222465i
-1.62436242239179+0.37222327078941i
-1.45363467198485-0.119560735178239i
-1.12140855766901-0.410763919897497i
-0.794225821515914-0.61046749591206i
-0.476705809913339-0.803090050054685i
-0.208458313022007-1.00004320242675i
0.150679347838994-1.19997332411859i
0.649015873069299-1.27257593469319i
1.14146837047194-1.09086932594115i
1.66935276854063-0.711346621508393i
1.94799033300702-0.149203124615442i
1.87045570646904+0.49014639243065i
1.56789449719431+0.989154466534939i
1.10414802184066+1.24533635105757i
0.595332533591203+1.39176469367511i
0.108217451549012+1.42654985605385i
-0.231594015936462+1.29577717418966i
-0.569088811011636+1.11646399318002i
-0.999603439618549+0.843586529337923i
-1.3612545182146+0.423713118262712i
-1.64041102224648-0.0779093237525582i
-1.70446260397339-0.642246446549594i
-1.44290183584884-1.2236164187993i
-1.02550660798257-1.61642267617492i
-0.52180980124231-1.78558779062837i
-0.00774299487440857-1.82648042550369i
0.390341072701683-1.64387042084152i
0.679549966719943-1.37268590512595i
0.87823963507451-1.10761756401847i
1.0779649576146-0.692874972033243i
1.26038063275497-0.214776618519191i
1.26015243824163+0.242152973972706i
1.08978995809062+0.782794031611567i
0.687915723608349+1.23755201208618i
0.0568249209997658+1.50202623235164i
-0.506306518238557+1.6599906118696i
-0.953242062644535+1.49819249217043i
-1.29578065893921+1.18124170222565i
-1.45764743522462+0.875415268119056i
-1.57011297320952+0.523043526911447i
-1.64784345216202+0.224666021004337i
-1.57724921121643-0.0869709699885648i
-1.44339885970445-0.387632519925661i
-1.19216147010846-0.667047239589657i
-0.732509299741325-0.920566569619304i
-0.253902715546855-1.03803383280259i
0.188116105520463-0.97274923774335i
0.536258271228901-0.752342495528263i
0.766142179183559-0.405123352125011i
0.962759205919193-0.0392404492178191i
1.06000446434909+0.27475848980523i
1.06191426476682+0.56242731654739i
0.995881858328212+0.816128226358028i
0.777965756704254+1.0416246331627i
0.465178098546055+1.1682368393384i
0.190192523704356+1.25079428732187i
-0.117229101170153+1.22293106869665i
-0.356083413025484+1.05742079006621i
-0.474782855360265+0.829355588681893i
-0.633862632674525+0.547019699166875i
-0.779299326424516+0.307696438188527i
-0.853520318788072+0.00895629313613256i
-0.826955902752071-0.326839348099818i
-0.656348451556306-0.607775678433798i
-0.387864715085024-0.877451700065588i
-0.124861898963045-1.05307762802579i
0.133896084435281-1.09317223255727i
0.391912120917796-1.04151805580574i
0.498408836909522-0.899258911808644i
0.597871638012188-0.681954279521136i
0.767105556946995-0.484078770096549i
0.842058289408573-0.308249424677609i
0.873631746620931-0.0113297491792492i
0.703075149118375+0.298090979233918i
0.387857477362553+0.574066880919873i
0.0112885457233713+0.757558659291939i
-0.447999750879495+0.782098004158698i
-0.743374012367837+0.703207942999179i
-1.0220236971897+0.435057080604957i
-1.22123880092791+0.174335332225426i
-1.26007839130641-0.00715110352034557i
-1.38509323114067-0.232541705115601i
-1.4231406719307-0.513917543555681i
-1.2821076514909-0.809607938756797i
-0.992775657809342-1.08767534880671i
-0.557805857717009-1.320202700058i
-0.116633246732393-1.33687964879366i
0.297274088518735-1.10753961574346i
0.594188615233834-0.7125323231549i
0.775237640140027-0.237971011512583i
0.845173224350728+0.166154595077245i
0.751671255026908+0.502266509786213i
0.712096164240122+0.809974557341888i
0.63703008335128+1.09645532446762i
0.322327146975966+1.43301312760395i
-0.109640970722537+1.71595834485029i
-0.659336265088339+1.78037592669251i
-1.18266150964678+1.54937882944745i
-1.54276352446061+1.05106759920844i
-1.72458101128428+0.419581398072315i
-1.62382734846353-0.20599379432661i
-1.31244116521073-0.64465748782339i
-0.929088938115846-0.890574443388591i
-0.572852993719717-1.04531368121129i
-0.155093178153622-1.16981807344042i
0.284946071402751-1.3009327993543i
0.712484266994739-1.36287890647303i
1.27180936804091-1.27002701615191i
1.73056690317114-0.885955331320467i
2.00699946390037-0.20909440730978i
2.02685839953624+0.491933639876504i
1.68139805833295+1.07684735787431i
1.1579870469333+1.44950141609354i
0.547180601286251+1.45866378417737i
-0.0257469865005042+1.32928964266715i
-0.465985536906749+1.15376738525916i
-0.747374172797335+0.911177696905787i
-1.05549724996681+0.723626628363723i
-1.36296826949254+0.349147642386209i
-1.55454477402678-0.198040007209561i
-1.67392369687695-0.810943509537115i
-1.43277126036523-1.45423946343621i
-0.906019742124443-1.90599341580448i
-0.264966113707804-2.02614783294552i
0.421654230876134-1.816516992808i
0.80922976410262-1.4449905873889i
0.936496140299687-1.0267380033342i
0.890914665245077-0.627966688125928i
0.825286041225688-0.318088210360094i
0.831331882665045-0.0270923798831699i
0.830027083936562+0.376481219476394i
0.704997279706925+0.832866117982146i
0.249203474784576+1.24349611586607i
-0.357313440559758+1.42129154625149i
-1.06906076745492+1.26587008569322i
-1.61753837931503+0.856432115094345i
-1.77759295742661+0.311347072752101i
-1.61022929131311-0.17833763997314i
-1.25784086707638-0.49278219605736i
-0.931588129742991-0.606622582661655i
-0.696795749093593-0.645263972250899i
-0.613317482261226-0.693512171721185i
-0.415683668293669-0.800653664928923i
-0.0257278792624089-0.932330649634293i
0.532726479130088-0.863995169744684i
1.11315948761471-0.519732570290814i
1.37127718739652+0.0658660313451404i
1.29900034925279+0.785889304410217i
0.844698199967258+1.34054981007041i
0.201022371143564+1.48322330523904i
-0.232589709224805+1.30464902477795i
-0.395277927980629+1.00258856259182i
-0.381883727588223+0.720219948063684i
-0.341863446296894+0.622366952294022i
-0.441529642690535+0.622221305582618i
-0.758380284286786+0.504035970458101i
-1.02300244056068+0.178106999899961i
-1.08564715421728-0.356715904645921i
-0.794448616212109-0.980160676683302i
-0.165899999756299-1.42340790365711i
0.425897944770217-1.43041436975238i
0.887640097596761-1.09202312953459i
1.01674164664231-0.650032496058454i
0.874075658300474-0.317882554634186i
0.735593007062934-0.227279133086975i
0.697768003749048-0.314857926943853i
0.818520635458058-0.327909690993721i
0.95516049456089-0.103338632459282i
0.902325615463034+0.251617176302099i
0.546286623249986+0.682798168574249i
-0.0237916657095096+0.913796209530108i
-0.592347426848981+0.693398157625626i
-0.938883939678567+0.123563119994061i
-0.906899887769679-0.460319511429451i
-0.609489185159275-0.764816594715529i
-0.29323786584477-0.752136683023278i
-0.156014916353647-0.472962824286968i
-0.244950111602123-0.194895832702015i
-0.503704519771327-0.185775925210363i
-0.692124945388934-0.464906140374819i
-0.530425101471062-0.80556640361781i
-0.141224852200707-0.946501612750684i
0.252950825584817-0.711224678770124i
0.47055141758286-0.196519385037735i
0.325427076836803+0.328649116590971i
-0.0904962546449466+0.620251035645861i
-0.500826861351274+0.43543993951711i
-0.672904245292105+0.0465246860371098i
-0.494178844912359-0.227603505454468i
-0.156654128698299-0.291984737287454i
0.195946575094253+0.0165761304362105i
0.27758509656117+0.513912443767923i
-0.0475563820404865+0.799831437515646i
-0.435718855920771+0.70798737016967i
-0.688863143103497+0.323461016764647i
-0.586396469535951-0.0997896673983154i
-0.131636589210442-0.3292714745417i
0.358631065108979-0.196750383505244i
0.581703998815205+0.275773583227985i
0.424008547840723+0.667662713435743i
0.0199922298150262+0.736551454530241i
-0.352782209924588+0.436168163592475i
-0.364379662958942-0.0432505177156998i
0.00188263729937461-0.377486029063612i
0.542809100453023-0.381891424758509i
0.930823966835392-0.0074959734754908i
0.880089539896397+0.428071977404973i
0.537936446012357+0.656847239553938i
0.101101720964422+0.544837661968748i
-0.14765140638558+0.15959738360233i
0.0266022656440197-0.196292369706736i
0.419504249480346-0.226890114705544i
0.731903370484495+0.0778139590634283i
0.636588736560335+0.450272435225481i
0.115518729434619+0.716241497189853i
-0.519279984787679+0.600911429249622i
-0.961586304596656+0.0383789605524364i
-0.900528158789154-0.63405596490386i
-0.430090157645009-1.06431462154181i
0.121076703348224-1.10787623054598i
0.448688453920289-0.821589031007946i
0.366415617092038-0.447954013893702i
0.0642077641578889-0.335289735398979i
-0.188864658167495-0.516398908929804i
-0.0914828352890231-0.884867130297927i
0.431598401772185-1.0542549609209i
1.02217559812097-0.788633132192524i
1.31903985597107-0.170709669514698i
1.10552532811946+0.665214266066215i
0.432137858990012+1.2590905925636i
-0.368350996712069+1.31701560650484i
-0.929766209572702+0.924780980138037i
-1.03320239320486+0.45193895240405i
-0.782349288801258+0.134170965178505i
-0.522763837412837+0.15223086107431i
-0.579942781497228+0.438966477591878i
-0.97769154031178+0.638871733225251i
-1.44780284228875+0.488423021611765i
-1.67073074522587-0.120518925556611i
-1.35992055203707-0.89970289060786i
-0.644522722219197-1.39610097094701i
0.21711028709181-1.312568387376i
0.859529087410141-0.708616168953258i
0.965138213315002+0.0794964312168261i
0.67619285628684+0.581632947013464i
0.259421773049526+0.670791280200666i
0.136284950148021+0.401774163796779i
0.34038805795006+0.116588701746041i
0.69942371517556+0.231262908656466i
0.95048229807123+0.654662316888418i
0.731144698943179+1.29759250559185i
0.084628514406975+1.67298723753026i
-0.646423761234815+1.45097119929844i
-1.10344877638693+0.742113977952574i
-1.0401995250986-0.153765211053279i
-0.492507764956921-0.69184559800686i
0.163145328629736-0.710406102740174i
0.606266726153751-0.312314447965835i
0.540605850042589+0.13214436505505i
0.159282595979749+0.193831690506052i
-0.0972041591732836-0.20220057504087i
-0.000506514102659884-0.737884660713328i
0.559333179063097-0.988175136532645i
1.20762638079624-0.701654682677844i
1.52755104818284+0.0347373416384173i
1.26707143631628+0.811522038601382i
0.485094714599026+1.20787304988983i
-0.347829169651154+0.97747594950114i
-0.849867200090227+0.316989306374973i
-0.799992537212071-0.36886414070385i
-0.273552768717901-0.640301779056104i
0.208198585214658-0.376534439646136i
0.225015797386084+0.0490663602410348i
-0.20366158091229+0.360691777079748i
-0.788511752773804+0.18422236561619i
-1.09549103811844-0.46141022856422i
-0.843854534959356-1.05185731638961i
-0.11547341424819-1.31506641556267i
0.651663143348725-0.98753903708303i
1.0014358124179-0.142070480792288i
0.725803083769146+0.641476557521162i
0.0183061283668196+0.985860330561232i
-0.664101944964654+0.81098651691511i
-0.933968663213418+0.283739113768991i
-0.674803263917376-0.118761436908535i
-0.16501993040064-0.0966985906626755i
0.15980258040339+0.32022944191007i
-0.0572010667094801+0.826141522799904i
-0.649802366699021+1.00016156738473i
-1.2212065714733+0.658106971014339i
-1.42509501874687+0.00850952634031477i
-1.01439325558959-0.656406195220054i
-0.179111728744955-0.906656545875757i
0.578033369035138-0.515253863101041i
0.848872994504732+0.130873346101714i
0.584931655686405+0.73371707037575i
0.0102648139134224+0.88923663876534i
-0.339436173314077+0.600194351187239i
-0.269357136699646+0.203974997234151i
0.172450899194881-0.0791833116535694i
0.717780591699151+0.1245469976i
0.861223216217072+0.715684525646569i
0.508268655518598+1.25541373570168i
-0.241938971960284+1.3773099221894i
-0.9073285560594+0.938831906262193i
-1.0610504862512+0.144780353092376i
-0.620236474936769-0.576208620736449i
0.122364617317466-0.881312360928714i
0.706876268776154-0.566536734152789i
0.849876411880427+0.0559805189084903i
0.43884904721373+0.458902557203823i
-0.100973167895127+0.445785672989551i
-0.317779265213009-0.0356153687480531i
-0.0569057143299494-0.598688358449061i
0.539109132244128-0.773327773956119i
1.07719987855064-0.401481009809243i
1.12218938765847+0.429929761555793i
0.518688443435181+1.16097823780239i
-0.421414309123205+1.27809101471167i
-1.1804383533291+0.770192835869687i
-1.37812904860972-0.127943135472275i
-1.02973670542885-0.848867342815001i
-0.370028651245589-0.986913705954002i
0.111896581788924-0.614803887905688i
0.057615379599847-0.00103678445150744i
-0.452880879349506+0.293750260197391i
-1.02367163813695-0.0199139494172372i
-1.09961668768322-0.703185427145808i
-0.576508186994626-1.34556082465286i
0.240823111457783-1.39834159861991i
0.915447253212297-0.744124377122225i
1.02390651769639+0.25157750046473i
0.464709105685766+1.05711223477961i
-0.417438757630562+1.1934198037694i
-1.03662395916096+0.686383319511865i
-1.07900525433625-0.0380063206070157i
-0.54169456714059-0.441697690641573i
0.128399079872374-0.194272012603584i
0.318620883539333+0.506272524677812i
-0.0994616689702004+1.14018882853502i
-0.840255405631553+1.1782442432969i
-1.42902601651085+0.54537501506251i
-1.41893008705543-0.329422579738049i
-0.69122033437213-1.01821943188021i
0.281779338520005-0.964696004887177i
0.960284382465209-0.230264648529049i
0.958645718653906+0.629644867402399i
0.342579473250494+1.13713274607143i
-0.363782332260227+0.913966506667609i
-0.633802757343487+0.303181737843731i
-0.235567809988764-0.260383691301367i
0.502841108066027-0.384601580704723i
1.08043868320307+0.234581628261993i
1.01535001031706+1.1041756201988i
0.304633063581052+1.56866030783861i
-0.649541388796887+1.40315640241402i
-1.26987221011338+0.592195197438902i
-1.15397250889451-0.386224139641447i
-0.459915664043026-0.966717520754247i
0.403896709165052-0.868137119940571i
0.851271911939529-0.18568402315789i
0.593845973746281+0.433459159786516i
-0.163400517778049+0.612323428822652i
-0.841723205313556+0.213789052219357i
-0.887264735550393-0.63265215182741i
-0.303111767820334-1.23884606417775i
0.551139408711873-1.19625482560218i
1.09922702690417-0.593591326071797i
0.963457199087396+0.251066544197419i
0.234966243846776+0.745542725655345i
-0.638816618618892+0.584959087001327i
-1.05381747325853-0.0944447756615814i
-0.803916723675964-0.860374990487538i
-0.0660901227210656-1.13260000355584i
0.620836009886469-0.708455608028806i
0.749766356101021+0.080990935603854i
0.256218565104563+0.751085128846618i
-0.608215367868404+0.924353722604723i
-1.2797897632418+0.390586567397772i
-1.29325487824035-0.38216015402295i
-0.666176788268969-0.852618397760173i
0.136055670105376-0.75847509398241i
0.495505414022671-0.0647338279415604i
0.135429164945994+0.697837693722047i
-0.669310200155813+1.01794789418861i
-1.43615399442817+0.654231834748333i
-1.60081962889648-0.17261136854886i
-1.03250842349548-0.950047971848259i
-0.135567001649945-1.19247002506082i
0.624997113857779-0.646147251163951i
0.763513219271198+0.274644743013214i
0.283624802405883+0.911152725006802i
-0.465738966142804+0.918835452172098i
-0.843453772758982+0.328714024916364i
-0.498664695256686-0.429713544578218i
0.317962974700523-0.69694109394305i
1.16604473926497-0.222381105914939i
1.38529172604847+0.746193065053446i
0.840286189251941+1.73713371087649i
-0.160514852337353+2.03996261329918i
-1.05874034495161+1.50371762234279i
-1.37315587368776+0.538625430409728i
-0.962383771691395-0.318708365522372i
-0.213192003848873-0.491960348752317i
0.282979600008449+0.00646100047320121i
0.137854669413651+0.695294442718411i
-0.62291766310252+0.8787286885838i
-1.36311914695819+0.311573579479029i
-1.57335916101101-0.734971903337523i
-0.968978059716496-1.78815020542761i
0.104688790591252-2.13434986836163i
1.09621647602118-1.60440764723354i
1.53207449375702-0.616854423809364i
1.11437482195232+0.228928369992304i
0.30087716005435+0.365014915739201i
-0.245910734712558-0.153811613484416i
-0.17705347557655-0.848402931702597i
0.459209806951931-1.18210236251289i
1.2326036461546-0.729159355399676i
1.46594212636545+0.224141475835787i
0.91679075229097+1.09901726929824i
-0.168137675007185+1.40207549398411i
-1.15633757585932+0.863123102181772i
-1.48982085432704-0.198545380836768i
-1.04169812463214-1.02996302943251i
-0.0868776890279323-1.11219670130689i
0.5689340927349-0.530758446513449i
0.490204813804161+0.32732207383131i
-0.211554423343513+0.808659199076444i
-1.02844853781845+0.535244369239264i
-1.36402628884827-0.231611232201255i
-0.943219436847054-0.986443980482268i
0.00192646241523528-1.15771420001207i
0.772075437894289-0.516652520273726i
0.907874153359529+0.529440409972487i
0.254223434464899+1.29567244139566i
-0.782442580948467+1.37346035847463i
-1.52621439652034+0.720556136815017i
-1.51780069064809-0.250991791385198i
-0.789153933636963-0.810574761808473i
0.0807258697891007-0.713319668170408i
0.617147952577456+0.00853719109998942i
0.352198974880058+0.811067083204125i
-0.479023754844206+1.00631056432596i
-1.16661132408046+0.553087107880438i
-1.26914018776203-0.419138839273119i
-0.505152343592992-1.14531537382489i
0.58698653067341-1.17009412917463i
1.36871854969418-0.529588195419096i
1.46879342498857+0.529084765980158i
0.771353328135834+1.2224388304588i
-0.159407900793451+1.22723859638649i
-0.708230800946992+0.532411311731358i
-0.498367385739637-0.281958364478516i
0.248471372784826-0.623626705300963i
0.925679874962077-0.325277041657791i
1.14324101736387+0.455998688827139i
0.558352751504697+1.11778442640088i
-0.503363614026871+1.20131878240399i
-1.19680366470074+0.449905901928637i
-1.19121570229363-0.631551758081342i
-0.501733481823248-1.37423105320135i
0.480433577506465-1.42639384057919i
1.12789837372402-0.752202213313836i
1.0245836292902+0.124160833248309i
0.276014275257593+0.579821177292522i
-0.488548486579065+0.330141571499273i
-0.73845036021617-0.470092652835807i
-0.279840871619089-1.27157619487973i
0.575988807701153-1.39977261544066i
1.28634856018704-0.720671506592899i
1.30213645278551+0.298648082376696i
0.533104075108981+1.081489323053i
-0.438400943191212+1.10306331855382i
-1.07622098108747+0.379278283919685i
-1.01493270262553-0.48394036197928i
-0.313654734286739-0.990091968432313i
0.495507312962648-0.66944395338471i
0.780952903403229+0.271733920441021i
0.234741016243603+1.12151831121285i
-0.751711138309263+1.34907570328439i
-1.57760557999139+0.751679202927327i
-1.73189816133671-0.263513698928254i
-1.10045512502681-1.08424628807085i
-0.118462349149716-1.10392000845511i
0.581129642626523-0.328671835718993i
0.465333928925929+0.659490082466673i
-0.310441361785818+1.16045672254728i
-1.18591959192729+0.81895541406569i
-1.57783929314518-0.131481711698617i
-1.14583658569338-1.09828057184437i
-0.0731765041653613-1.38282770593841i
0.877109853211435-0.853548445275524i
1.12573194140488+0.149687973272681i
0.68554912279963+0.948524754758154i
-0.228629136276429+0.99331287894004i
-0.839173934052424+0.357719497599076i
-0.652565344569096-0.572194821309764i
0.21155832340462-1.04703182879031i
1.22879490413954-0.673406907123439i
1.6887516195016+0.223909737130835i
1.31316125611351+1.19177810555976i
0.333414294202802+1.52834611702039i
-0.593665135775789+1.02408844181616i
-0.871885523230233+0.0688351070529963i
-0.298021785622601-0.785575049381702i
0.681263199940132-0.813994392038961i
1.3627123186647-0.160239055840508i
1.27433214217554+0.698387447874852i
0.455871764156532+1.25949551967838i
-0.539693971846955+0.992214015617646i
-1.04562516026962+0.0627849230089437i
-0.685733179007054-0.897598773741182i
0.261503678807337-1.21000535481391i
1.14933442630596-0.738117211469975i
1.3436641227344+0.247315212748636i
0.747887831625141+1.04007684554306i
-0.330545278893486+1.09547750304182i
-1.19922482860964+0.450111431215008i
-1.17186885710336-0.543076174147394i
-0.424984151296809-1.18160045574009i
0.558115545760289-1.00322677651522i
1.05503956773156-0.146731524211779i
0.625733259987917+0.808176334557849i
-0.390843689735413+1.20303041127964i
-1.38298639230469+0.686008066840092i
-1.69361511828017-0.311906367121529i
-1.10834037273921-1.2110147487582i
-0.0483964595103388-1.45723294587892i
0.759613588206464-0.780764971386797i
0.850531286019911+0.220890712306499i
0.170260078201732+0.962374300622805i
-0.858583706976443+0.934734186721471i
-1.40239002869872+0.134313329587971i
-1.07794851454806-0.784718636471286i
-0.156005263240186-1.20267000903388i
0.824224807827669-0.783960065551614i
1.15882485082761+0.212762449140003i
0.606040591052564+1.20309807569501i
-0.372300539285286+1.45897039571715i
-1.17514137352853+0.833904997976972i
-1.21019259174061-0.191373894685891i
-0.431195480725514-0.960933383026142i
0.63642723470343-0.899007918988589i
1.34050385949983-0.0935109214295584i
1.16609068709386+0.958072220378788i
0.358102337911185+1.53719011537982i
-0.50077338189276+1.21725377394813i
-0.846336251228857+0.310390168223485i
-0.336927061638191-0.558971794357859i
0.631427858258695-0.799916368703309i
1.45146927704886-0.126684185999653i
1.5415921481278+1.01431481577404i
0.74041021810859+1.82267102244433i
-0.392006357160593+1.79380042155445i
-1.16342969020186+0.970750877100141i
-1.11691669914234-0.137185816527052i
-0.356549163892559-0.809394254591455i
0.496233114932271-0.63169175806506i
0.849338318039888+0.170109063821545i
0.489324986283057+0.94164785400966i
-0.489793806386981+1.07480081178007i
-1.32347077906714+0.41349108439321i
-1.37326614681232-0.762404874160761i
-0.678095823166304-1.62981244439871i
0.450628306843792-1.62464265670522i
1.25580065807834-0.822235970903175i
1.24818111586363+0.288705760060843i
0.456179762544654+0.946821461004441i
-0.59216555178051+0.778715040175246i
-1.13346735700238-0.0853123293766903i
-0.838703098545511-0.998877011605931i
0.0328382070065163-1.25358795206254i
0.882633323043375-0.730340082723513i
1.05952732243138+0.321248320837621i
0.350869436772254+1.20691932854173i
-0.770724616441546+1.22344469828041i
-1.65095107222465+0.418345080069611i
-1.63559493677605-0.720958794503103i
-0.781022044148043-1.46261370456061i
0.336016316797887-1.32314959181566i
1.03460470150905-0.461732108489219i
0.857273467121538+0.538965895205488i
0.0326704473832358+1.02579782426123i
-0.844478561788498+0.705141531206455i
-1.0416678289746-0.161840889605501i
-0.459936187469399-0.917758881397162i
0.646651117782025-0.930014212145386i
1.50830892039482-0.0436849861488098i
1.41623124746603+1.1463454885746i
0.572164793826615+1.91966045400009i
-0.565028601871944+1.88870453406068i
-1.2883664999818+1.07225027003743i
-1.16495451442958+0.10242791074457i
-0.306842494780536-0.390487604190965i
0.613380718449268-0.130531068697573i
0.870773667992668+0.770269440916787i
0.28006114908389+1.53199390681342i
-0.76213602734605+1.58370500426534i
-1.52980091583053+0.835850340335291i
-1.50511922493729-0.359120470591674i
-0.635998375965728-1.14202343539119i
0.549953202583807-1.12224996898498i
1.27079537391544-0.311440142059993i
1.15237119649164+0.748173121851062i
0.276679929072728+1.2280672829286i
-0.746259140123304+0.895900032695905i
-1.03506548058618-0.0189813907628396i
-0.544593167659085-0.890049142449216i
0.41696489155297-1.11852789259505i
1.26795483095596-0.492776886505298i
1.21670320844303+0.546831597981949i
0.361970855779235+1.24831087832804i
-0.752749943593429+1.18501835905906i
-1.49125681691686+0.280449698303578i
-1.32662338012018-0.9010667815848i
-0.426516624694806-1.575619059875i
0.571887033516068-1.34187916307292i
1.02593068544093-0.452782004301586i
0.667396655442545+0.459910951304624i
-0.272393726839864+0.791354301319937i
-1.05516058310091+0.218154005956779i
-1.11257772736287-0.790899774951861i
-0.383414567813521-1.51066340055944i
0.732380756007312-1.44503845691932i
1.42357014615384-0.538299126923534i
1.28088752298577+0.654979947859204i
0.393101042844708+1.40398528106929i
-0.64574871000497+1.29044857341708i
-1.18197691911293+0.474954098442811i
-0.907882609518137-0.421265404145437i
-0.0368590989873187-0.701684580737938i
0.724645158984553-0.139149410017897i
0.788523060582064+0.90936085471664i
0.0591605810107232+1.73773327460033i
-0.973824925337526+1.73210073020938i
-1.74151970231634+0.898040082213683i
-1.6651023486442-0.226391712001844i
-0.82616335362701-0.88712195491523i
0.156294303806669-0.683956626039048i
0.713872199199797+0.230848780478703i
0.387419421959328+1.19072962874334i
-0.551399028710055+1.46569444320899i
-1.42246773899235+0.915954566521347i
-1.55994937416435-0.170638011857216i
-0.888057566949663-1.02657974470398i
0.202960282346166-1.08970995735062i
1.04252344215685-0.337222729409982i
1.01079930379998+0.699104503200701i
0.215245814690591+1.30182384069417i
-0.755253048111224+1.07259208041343i
-1.22456629137686+0.0831515745025267i
-0.898090303192037-0.908034571259765i
0.124674657701528-1.26390496018977i
1.08230912585202-0.759717458897841i
1.29902200994558+0.235163231505106i
0.709884835111109+1.04781715552932i
-0.328752726357733+1.11375599534722i
-1.08490761655362+0.335528178102602i
-1.1138510959493-0.762824165876045i
-0.283875419580276-1.44932865195766i
0.857766128567253-1.28148968699717i
1.44476458605903-0.411460821301413i
1.16218884875803+0.589241209892297i
0.200066652292504+0.977174530563188i
-0.744495555089205+0.527140366345933i
-1.01200808179202-0.400384442847834i
-0.455835838841459-1.23866021574971i
0.60701466589001-1.35154578208792i
1.4026712483087-0.558976612988165i
1.39183183777514+0.528572117102337i
0.553770459281586+1.31279653533665i
-0.590653398114048+1.31232825387573i
-1.25830791781413+0.517100094322203i
-1.14530358524062-0.41072919439906i
-0.300017788081521-0.868761329503453i
0.560471672577807-0.448600570209067i
0.739906541231475+0.468469308888996i
0.189323356255122+1.30800206539452i
-0.905597968487487+1.50984794086012i
-1.80104968236418+0.793757522289792i
-1.8871066259984-0.244343489787717i
-1.10489478235535-1.01850559667976i
-0.00927179788745974-0.995682095578116i
0.599230465078408-0.199173872103505i
0.439176667603038+0.761831265760999i
-0.417630190835016+1.28162264783095i
-1.37067148957856+0.954410845334293i
-1.6908514448058+0.0069463017612057i
-1.15037577454483-0.944346751901351i
-0.0773821382047144-1.19316860152965i
0.796200940733651-0.586226978801049i
0.931615939285203+0.43377206017399i
0.279784849723166+1.22101453651502i
-0.73944915169199+1.17374255566521i
-1.36512015603556+0.336697448790634i
-1.13354560091833-0.746431961713486i
-0.156336301255564-1.39296339524972i
0.948038513444237-1.13776348720164i
1.44977024282298-0.160810773591594i
1.10389380820248+0.845912639447312i
0.167870348784894+1.21159396775232i
-0.676543149113267+0.696140900715203i
-0.771811769306553-0.317654205537863i
-0.0533145279894796-1.09426857026266i
1.01182739513195-1.09120537520477i
1.72540909652756-0.220642731107916i
1.55835082436202+0.948865457188732i
0.640236303535359+1.65000277187417i
-0.491679107364769+1.44364414506657i
-1.12016890029896+0.445228636270683i
-0.853570406993515-0.599323506700367i
0.0151890854418662-1.02269427898638i
0.879647140861003-0.570215131119635i
1.03100863061625+0.413613674010621i
0.33531367568162+1.22729116452492i
-0.76425594039505+1.2441421518552i
-1.54210409525332+0.337010338748045i
-1.46960595840137-0.777306515033605i
-0.645655095546246-1.45959599009668i
0.411461951933199-1.28210883426447i
0.933813939423873-0.344359522614438i
0.612963672889795+0.636659175393492i
-0.292231609224889+1.04537739865898i
-1.23029505678085+0.589571003771872i
-1.53102837686191-0.376983524198333i
-0.962666851331999-1.18204072125658i
0.0508838614099155-1.22685491179075i
0.768115310932116-0.461205071077912i
0.744679195044329+0.594297517731184i
-0.109361102645774+1.20526405893013i
-1.21573315305273+0.961645905564939i
-1.7176174399601+0.064961800802918i
-1.40178262157861-0.965122663124955i
-0.359029108084928-1.39631770448381i
0.696011570588317-0.938842468840238i
1.02145424687976+0.0523659683594208i
0.573370189676399+0.938716658126359i
-0.390134343313619+1.10817564657347i
-1.15328612624661+0.481328135700638i
-1.08192299652982-0.480273417077648i
-0.279273771215776-1.12605098248743i
0.754309077864616-0.940257100001578i
1.43980851216032-0.0671384425206417i
1.20943078051609+0.982238116115721i
0.254668198730119+1.52679608056492i
-0.75005226448053+1.15965859947221i
-1.15160392257765+0.228093241376942i
-0.668929514159936-0.693900272318087i
0.311839450562002-0.969759895564311i
1.18639413632981-0.471205176201651i
1.31624497559316+0.419746158530268i
0.696573882764004+1.11529620200478i
-0.197332534426222+1.09792428050462i
-0.77959913719482+0.386339927326841i
-0.564202249042201-0.53239862365891i
0.29447965272503-1.01473355586142i
1.25889292859991-0.691986760562033i
1.63869773818402+0.252851899394827i
1.12063985400646+1.23245019114304i
0.0856531925127282+1.66535824715613i
-0.909299088924385+1.2153145526501i
-1.26511942260263+0.248906621536816i
-0.781002282710245-0.594462729952818i
0.0587697309972971-0.738319392855857i
0.584540874470261-0.0925567762925688i
0.365671646374427+0.709803744676468i
-0.538251103865833+1.14032308717688i
-1.58500907231675+0.753404314421417i
-2.06304981899916-0.304782511109215i
-1.65551657946821-1.42685904251811i
-0.581531869725975-1.9897113445139i
0.514095441637869-1.54988988515172i
0.91759426204515-0.604055137567437i
0.446314090378585+0.216789177351962i
-0.379680661997958+0.423333431766039i
-0.926014222559352-0.19835846261288i
-0.76641499834504-1.07055374613518i
0.127767599974003-1.53983784579119i
1.11853325598635-1.19305844824928i
1.6059085800959-0.0765030394371389i
1.26834597352594+1.12149319300173i
0.24070665936253+1.64848393867097i
-0.799558370905522+1.25818845477893i
-1.16783329564747+0.299086421831036i
-0.646020983415173-0.518862670068183i
0.271673367266446-0.633057570942236i
0.947371402841889+0.0831323775425636i
0.911700090499444+1.09955721209429i
0.0344057473875585+1.7014520135218i
-1.01148742570636+1.46604999296207i
-1.51967144396438+0.451941256405653i
-1.18173232406841-0.619965230971463i
-0.151908439822652-1.06465205906456i
0.806512290861496-0.64903933791148i
1.2043443979778+0.333054197721101i
0.76235492390394+1.20412574520811i
-0.231513040715041+1.34342323964012i
-0.932670265898672+0.65531177265394i
-0.896993929240014-0.325046956956118i
-0.103551533328103-0.89656717557392i
0.875290756201935-0.675173612511987i
1.38107818922588+0.242705582026437i
1.07039475813635+1.22664051554025i
0.0732224909776895+1.61519810284236i
-0.896365799011823+1.17272630708869i
-1.27692422329653+0.161893524515596i
-0.868832016986557-0.708452204596724i
0.0451402886303953-0.895470845012724i
0.70417841428965-0.369946178731798i
0.665329390162675+0.466989408273477i
-0.0311805429211861+0.946318192852046i
-1.00629515776153+0.659548348832179i
-1.51550428095482-0.28084945540189i
-1.17567401248614-1.3249442110069i
-0.18618124938714-1.77978783740966i
0.829286180609938-1.40877190284767i
1.22490590614554-0.477874734820039i
0.801775471699097+0.356384710932201i
-0.0876381539321981+0.566171018428565i
-0.796910588611056+0.0604683121308427i
-0.81875819683336-0.756330542681738i
-0.0128819793426402-1.2768392607198i
0.945282448008356-1.10811916454262i
1.45878002612131-0.189767068022862i
1.21223891996298+0.867553699857953i
0.221296229251837+1.41730100729935i
-0.800727551069357+1.15503267215679i
-1.25155493398848+0.305588309190723i
-0.900572403027508-0.515904144634366i
-0.0106903487378275-0.766454613877588i
0.737136176631425-0.291262974266336i
0.810377546527182+0.569482725643402i
0.171150380828842+1.25433006707639i
-0.781485776267595+1.20911137959194i
-1.30941238123387+0.477412218294925i
-1.05170044877749-0.447291950094935i
-0.214754777193069-0.930574021348472i
0.812397548449194-0.65756121519823i
1.31712774058238+0.249365851874553i
0.893041978878518+1.31390145682414i
-0.0424951672423892+1.72664465778228i
-0.855421437445288+1.32824475805406i
-1.08646470077442+0.468576617704406i
-0.594013786447702-0.273908272845533i
0.219060867795985-0.308471862782364i
0.751746951768689+0.314424991559864i
0.499120435426416+1.17960125904652i
-0.394366891257525+1.65431108736432i
-1.32965350877035+1.24112283365328i
-1.81651021184815+0.16056725431995i
-1.40704525424539-0.951516835048329i
-0.419336748327575-1.51687888080052i
0.515661402017148-1.21695141609024i
0.937852067505836-0.377184828800489i
0.564470920736681+0.319220495151556i
-0.184818081509857+0.350252705339304i
-0.662234842473782-0.324138157682462i
-0.405423489820581-1.20010629552122i
0.53931187651775-1.65176314719016i
1.56407731029632-1.22442337148068i
2.07706255342885-0.137710607822117i
1.69443257737655+1.01381190867246i
0.604971554635363+1.61011545448896i
-0.437402619664672+1.25262125917842i
-0.838058176661073+0.362595877296283i
-0.510565994152671-0.412093466678931i
0.235760053156233-0.565498806439225i
0.761396566381107+0.0849996764613423i
0.529583013249274+0.950921970888203i
-0.340086117936674+1.39587618909957i
-1.37957972999933+1.04514663144435i
-1.87191033180822+0.0213886048022492i
-1.43417577509666-1.05430183035496i
-0.469411443459916-1.56107571736594i
0.551869190181195-1.13922812910448i
1.01075802303224-0.212179831066793i
0.618515429203047+0.644431256027698i
-0.18891071724897+0.906260101684548i
-0.848122335044351+0.438862117625159i
-0.82574389743056-0.320742310280794i
-0.152830816668487-0.774025667692852i
0.702918155843117-0.425788996600938i
1.16175774532032+0.515081909374865i
0.771335964042142+1.50225646517056i
-0.233561533382281+1.92308588749404i
-1.24243563146944+1.51827724313291i
-1.73241805336397+0.584180946482226i
-1.3566137362435-0.32628285198964i
-0.469637413891059-0.643064713732618i
0.193102602203686-0.266433555358959i
0.282437196260202+0.441667489799376i
-0.291574146221861+0.911799626614892i
-1.05520436400073+0.659819242128518i
-1.41196444005595-0.120936929704491i
-1.06108770404885-1.01633981432506i
-0.0646928135024015-1.5109919358313i
0.981824847826796-1.16119330622297i
1.45543864111727-0.276849036458465i
1.16867633021291+0.59364829321017i
0.413811688901326+0.921041775470631i
-0.268833839039476+0.578142428278577i
-0.368669544944535-0.114988342495203i
0.172270054878414-0.607120691254198i
0.971024183767793-0.470886806587958i
1.39553041583166+0.211544295686414i
1.09048707325005+1.06582437088947i
0.198126161722916+1.51636604791485i
-0.789000525519797+1.20039921506837i
-1.24642810869467+0.326454828562327i
-0.977042399425158-0.619779971789288i
-0.161188921956226-1.06069368981907i
0.622063573139983-0.730748209415212i
0.773117780480306-0.0234352856204769i
0.289818607378538+0.604228723965438i
-0.464781353699029+0.654233556328673i
-0.984134737061253+0.0265062571917557i
-0.815352095466975-0.783533339273679i
-0.0049992030241279-1.31033489758289i
0.939857197963391-1.02992784476498i
1.38563837656924-0.116847799467171i
1.06335276799172+0.841449283962852i
0.256773797157747+1.37314649692651i
-0.625567806402388+1.13519678343806i
-1.03096431121168+0.446401504032171i
-0.707500877407428-0.21128435023212i
-0.0277598726953201-0.284891815616322i
0.433521810732849+0.321894960026751i
0.214937371646939+1.08975592943036i
-0.590245570279882+1.58712679400317i
-1.5219203991825+1.33348315713844i
-2.05444623215967+0.363532858859735i
-1.83219008206622-0.670800559191077i
-1.02121314534099-1.22887907480907i
-0.121876313075444-1.06047158020852i
0.327288984604517-0.375351001721935i
0.100527355337916+0.300338904599043i
-0.521182193800043+0.407476732860224i
-0.937021564998143-0.173294368720852i
-0.740496534825133-0.944761083542354i
0.0752181624434387-1.38380015041056i
1.06126414021671-1.11838419007659i
1.59502545136012-0.181864778210417i
1.44165754845013+0.835437221162669i
0.641884566878487+1.37589033268473i
-0.196711041349609+1.16211178292331i
-0.548900019808393+0.414728661244626i
-0.241089470876159-0.25121051316407i
0.500815721375578-0.344692854209695i
1.02071229573701+0.220798662455456i
0.994401175157068+1.05470258560906i
0.249925535584805+1.56066180496186i
-0.682222689926984+1.38036743639316i
-1.21101101055565+0.559704527260254i
-1.09293202994965-0.441530339826094i
-0.292882342506889-0.93186820895547i
0.546592388556513-0.697094483605034i
0.947473445935164+0.0169488484673744i
0.660283347884612+0.736410280621575i
-0.134941155943521+0.924737346386633i
-0.780219052320887+0.442694341667745i
-0.88142141387989-0.304475371489772i
-0.313214914304874-0.842584995264619i
0.495835752466305-0.77867962870574i
0.927985915430738-0.0698671986673014i
0.700608429521705+0.734956300349763i
-0.135519513441421+1.13979894806439i
-1.02551750571811+0.848677170398971i
-1.44384000083024+0.0231694622255487i
-1.17988586327907-0.793582849666082i
-0.380112700794036-1.08944257110427i
0.351345075834973-0.726708794752352i
0.481248963517871-0.0353468757146741i
0.00323221758588547+0.492454497473795i
-0.725602940074242+0.454958029217618i
-1.15732430713285-0.139731798556352i
-0.907801750562753-0.917826108331677i
-0.138837287080651-1.26645913576926i
0.754837903091185-0.908222692029462i
1.1324827995235-0.115438755050075i
0.75597288599422+0.725246747904736i
0.0102604270718425+1.06691375582898i
-0.736100860018587+0.744238791360957i
-0.894753981703639+0.113014396077174i
-0.386985678566769-0.454888760856611i
0.296192208812817-0.458172378377517i
0.781063498048546+0.176315319757517i
0.632702027062105+0.915272875272473i
-0.123090272352254+1.28838172195793i
-0.925998830000098+1.06072282785169i
-1.28857843972233+0.26752379758852i
-0.859066580179797-0.591639304682169i
-0.0345368494528357-0.886737662259378i
0.687632398880944-0.54288827911871i
1.00030503410754+0.224954388456128i
0.528069085906566+0.900998898959113i
-0.177038748385545+0.978305456395904i
-0.63371161571438+0.524777542299468i
-0.558209405108202-0.244960596330617i
0.127036680093002-0.675852139502496i
0.852623135129871-0.409225426205038i
1.17542892715052+0.339014432691694i
0.834851517872432+1.12341547031925i
-0.0323344635017534+1.42508917799083i
-0.793174354582252+1.06269969110507i
-1.03288631981066+0.181133109426072i
-0.703017471691315-0.545001135186151i
0.061194990019495-0.736967051344372i
0.574826474009667-0.292775287716292i
0.493846472565485+0.443841412019351i
-0.0610154388528864+0.821673794428053i
-0.849241386871269+0.62316421182093i
-1.20793124831397-0.139689978168339i
-0.899122792066201-0.971842372487348i
-0.142333280349304-1.29624617969248i
0.675255711797691-0.974435871083736i
0.948372540789923-0.208457738998477i
0.588777796376934+0.498423949086652i
-0.115429484980921+0.663058096033421i
-0.707116479725542+0.229955307615052i
-0.689758362839933-0.494329797743211i
-0.208567588111012-0.928832034349806i
0.505568961523204-0.705463610046387i
0.928519772794618-0.00418443247286349i
0.631796992791147+0.788341633694079i
-0.0690725763798875+1.15031726725796i
-0.821347612752042+0.833730568126899i
-1.13411090972299+0.0989899572467386i
-0.802104103680297-0.548832107840237i
-0.105977615665826-0.677941696235767i
0.451541260803875-0.224089002092547i
0.493335123634859+0.510607761920331i
-0.00794461866734211+0.980284679673253i
-0.745466383314901+0.81054579794478i
-1.12259225877602+0.133616864109792i
-0.893451543226315-0.564094459239558i
-0.151072451034617-0.905373120962162i
0.648064405075317-0.623037107898918i
1.0287636206488+0.158457883833707i
0.765715599094681+0.867784259394075i
0.0209540286938698+1.14534526157848i
-0.581415523618947+0.743054397154217i
-0.690583824282482+0.0613234264350179i
-0.166500308216217-0.367174016976678i
0.583444429442622-0.299585069031801i
0.974334204730136+0.351818306932219i
0.801758763806497+1.06385850264456i
0.0548729608506051+1.47513006214112i
-0.727205056578817+1.2107460985222i
-1.11292596517474+0.44511678773407i
-0.900910073706459-0.251218564252839i
-0.197947716593721-0.578590161231819i
0.350137582029652-0.276500253072194i
0.458414333757074+0.324644204840827i
0.0529709509158551+0.756053597075637i
-0.695149622942584+0.651974075430779i
-1.15378385382091+0.0362859040700799i
-0.979676994694525-0.70225664819244i
-0.33256572899825-1.18590914120157i
0.42416616080523-1.06340257532629i
0.840506234938581-0.465042470112556i
0.604434369688392+0.156924086253684i
-0.0088053618857101+0.395653634897953i
-0.518213077402916+0.0952927173325093i
-0.577309305187581-0.54649671661753i
-0.084468049396265-1.01840608590228i
0.604841824376233-0.984063292741129i
1.10600257302711-0.442287468265453i
1.07390046573495+0.348888515852841i
0.449640725637351+0.819233242846689i
-0.207198927339034+0.753987936938584i
-0.531154530193667+0.262324334350401i
-0.363205376722038-0.302740522969708i
0.2705353680302-0.455795680565925i
0.750304299132587-0.0556805783679841i
0.78316786183386+0.681539778755945i
0.304115842021853+1.30885391540621i
-0.521544769265848+1.40286120310018i
-1.08330089165284+0.914834086262689i
-1.14458480322736+0.234489940271219i
-0.758306497789815-0.258311371074978i
-0.164059371398312-0.263981034176211i
0.156520856445117+0.225866642680503i
-0.0827918436981174+0.745511531776079i
-0.650231793089737+0.956449974541162i
-1.18408479203024+0.599274215228413i
-1.29938453462813-0.13197950121966i
-0.881601028814366-0.746590235934423i
-0.185152826836383-0.95637313903158i
0.460399467535379-0.557209163974485i
0.566882453738632+0.0903656707065469i
0.229678112051559+0.560556092469023i
-0.243420731602929+0.508377930420298i
-0.550076242533605-0.0039905739131757i
-0.319133385851491-0.527461358136624i
0.28921114106652-0.74155371861911i
0.91600795138967-0.41161226468517i
1.17877429282588+0.28994011322022i
0.891751959582796+0.927701285512578i
0.243732704513281+1.11261422400762i
-0.310710872369093+0.82163804456754i
-0.44703614906468+0.233541336402988i
-0.148004796916588-0.177872293600058i
0.351328706548221-0.129339159910364i
0.629674610549492+0.25044179898624i
0.442750027488613+0.867267717975587i
-0.134382974404007+1.11409338258697i
-0.796009067689048+0.798847501559647i
-1.09737980923998+0.142410017491634i
-0.850955023020099-0.543515236176421i
-0.269544548712035-0.763616748120875i
0.277394454375055-0.513603525893117i
0.37331011670275+0.0037917830274163i
0.0350183739732913+0.355185903324034i
-0.467034065085882+0.264226890651087i
-0.804066556483506-0.222060097203096i
-0.58897475512755-0.82670412845395i
0.0622598129325764-1.11167122146081i
0.700136138053906-0.832160733272498i
0.987395319279076-0.194141641877752i
0.83425445624406+0.461105665392624i
0.263327910730429+0.804411728478199i
-0.304059640317422+0.596030038942202i
-0.438130167723132+0.152687423713627i
-0.193387827509078-0.179340167477942i
0.313297559465627-0.0750119693970395i
0.578463922025954+0.452043487478415i
0.314670593615094+1.00806647592229i
-0.337039754415488+1.31886251334786i
-1.05328114202177+1.09010905843557i
-1.42122785545664+0.460955509734997i
-1.32975975687976-0.201064805378178i
-0.737474367024921-0.579045961036492i
-0.129203097120235-0.462628714217184i
0.0439739879146279-0.0309484688839323i
-0.1910941901456+0.348005602290325i
-0.647081328193169+0.322303221936718i
-0.869319528301188-0.126216058715897i
-0.634825581504525-0.67502447338111i
-0.00288361009300537-0.965093796621249i
0.71188571384823-0.796402521743558i
1.12708747414614-0.178912150638779i
1.00069734996206+0.52697314994999i
0.451746416603897+0.928105717459209i
-0.0517910250198262+0.860713307088112i
-0.280410812876632+0.413134766313621i
-0.097255044187202+0.0287310905949441i
0.340031700220228+0.0183974686059269i
0.593683279707054+0.391838800449392i
0.422413506819414+0.867453167016679i
-0.141029756414573+1.08627824180982i
-0.768244827231283+0.909746645687223i
-1.06733065752839+0.329756285959378i
-0.846779256200099-0.411210670694245i
-0.289145848699755-0.806123017333323i
0.249652174173417-0.656332642782587i
0.50174353527884-0.195784477176153i
0.330846181846288+0.223045584820544i
-0.115647624641334+0.304206229808898i
-0.383578151887602-0.00219701211595588i
-0.253014839841845-0.51497841061376i
0.182848922376162-0.773403009265521i
0.712965002782552-0.546866412208583i
0.972865700140618+0.0438014621105992i
0.728474743376847+0.697589684879057i
0.135259294909126+0.991568449804118i
-0.441392627178351+0.799021089501579i
-0.714210051264943+0.265199148774854i
-0.54339218031412-0.234307815179316i
-0.144173268711066-0.356536611687642i
0.219039781747709-0.0560129019668337i
0.211881742381455+0.44368054735985i
-0.243465212050873+0.778441354625786i
-0.746090738806538+0.644081611648039i
-1.0385784012736+0.135967576627798i
-0.902519575050367-0.458606104435742i
-0.415237499154477-0.755032864031721i
0.120555696146051-0.535475103776633i
0.376434344290364-0.0187814256587733i
0.197589428827802+0.488231386461198i
-0.252585326630089+0.616998249565355i
-0.70562124509004+0.343934768642685i
-0.74311034108016-0.0996269779429129i
-0.38381099777225-0.441523081687155i
0.0624448441989638-0.424876674689736i
0.391538179016313-0.015463871053512i
0.361838034138125+0.483485323008901i
-0.0301092991249611+0.674116412862352i
-0.508268558174819+0.495564658993513i
-0.707839302539526+0.015323004261242i
-0.42794086039225-0.445501681703501i
0.13003957746012-0.538893636358113i
0.570877648845309-0.265867945583329i
0.70430196560998+0.217864356950821i
0.472997615546615+0.588750443929245i
0.0344610380933978+0.613275957319729i
-0.284062279305641+0.315611031421411i
-0.190798136665231-0.0672312088955427i
0.252438242812165-0.255011316281536i
0.669593316693706-0.0387591529165127i
0.881962927130156+0.483982638402053i
0.636807051674569+0.96209958053681i
0.0382088602206722+1.14518255664212i
-0.50059695365379+0.909624761271177i
-0.736294317597811+0.446196674783131i
-0.568414630465036+0.0302372749687516i
-0.205773567278861-0.110268340244579i
-0.00437887770664713+0.131108210615518i
-0.161716301293367+0.48570537587815i
-0.607394074704057+0.613686160103896i
-1.0882084026693+0.302339812551222i
-1.25904013607106-0.344023654351088i
-1.01874115365524-0.988920661307242i
-0.455600270274831-1.30586372991273i
0.168874570738729-1.18231185623211i
0.517723249142479-0.831552323422817i
0.432364205943392-0.439793714590243i
0.188953433342545-0.274009263630295i
0.0802490017046154-0.417103432952978i
0.235537319852219-0.688867509264898i
0.748732684171739-0.765877769444657i
1.23281062869286-0.410805200798266i
1.3975339952893+0.266033742027582i
1.12309845851772+1.03978636475103i
0.487481129494816+1.44213823067385i
-0.177849164282818+1.4086295681969i
-0.553020672376442+1.08473357516258i
-0.587806599769174+0.700043245371533i
-0.474904798551425+0.555631307504698i
-0.383904118394804+0.638065691416054i
-0.616896436911599+0.867793867410063i
-1.07940780832822+0.88799773515704i
-1.50481493824168+0.556785581153225i
-1.65634649793733-0.10325610824342i
-1.31902793105616-0.828272208423521i
-0.712978588645433-1.20138691159898i
-0.0761114667913659-1.16073423026298i
0.338552761849428-0.779347415866057i
0.422770103145669-0.383338436790042i
0.333766116503673-0.207420847587858i
0.221953607941784-0.288511300124532i
0.408428049519746-0.473610856531936i
0.874094020907241-0.471395190541674i
1.21424099110928-0.125250535346468i
1.28688911054654+0.497973917872631i
1.02816101071476+1.09796652206798i
0.474878808153333+1.44110125853882i
-0.119943609841134+1.32751386437825i
-0.51365979990015+0.875347350981821i
-0.54704195090502+0.446305336791426i
-0.326388892681297+0.235249596106119i
-0.153786508687571+0.268279522632997i
-0.204584721924256+0.456762666128623i
-0.435051114961879+0.533575391623164i
-0.733668822644295+0.284190252554573i
-0.865501139753156-0.185757048541147i
-0.65159120827229-0.670432139080702i
-0.166433255846572-0.893425627011625i
0.366832967959693-0.720849813562455i
0.657106848828301-0.29021280578567i
0.588046983064237+0.153351231779068i
0.268897518908362+0.382866629873536i
-0.0724385514118176+0.264481070223714i
-0.209518279078745+0.00584931439534833i
-0.0561286773465459-0.165251104988998i
0.193855951387661-0.127416595418988i
0.316040020154763+0.176554626543766i
0.156018827813272+0.474809680973408i
-0.259364672893081+0.589125719746311i
-0.652176502478571+0.403004358299064i
-0.826769591451184-0.0381245674840461i
-0.677140499447504-0.43685310630587i
-0.277419671400986-0.584148206027093i
0.14375857426021-0.489781382163839i
0.366982917327983-0.220423628047057i
0.285451203294321+0.0977756239496525i
0.0226600017165631+0.214711926407339i
-0.142346879743913+0.107499129339917i
-0.0480618451220849-0.0862751224439013i
0.211916437585934-0.105982995901664i
0.48361952931065+0.106217004441612i
0.566884607760299+0.475405512812476i
0.311559258796008+0.859381268787929i
-0.172589405721557+0.992662295689867i
-0.623218879624603+0.826185868238409i
-0.752602454547626+0.474241616531805i
-0.595981594944071+0.138979501074145i
-0.320835345580619-0.0204591764161033i
-0.0687107149045063+0.0646494677683247i
-0.0782804947920469+0.257726400639266i
-0.3058839702004+0.343488200677291i
-0.539784806739225+0.183474497715361i
-0.594718005989537-0.12811633156561i
-0.356506636243484-0.446260084402584i
0.0956783718076459-0.583751539496738i
0.487994407853496-0.41437940137571i
0.654901538022645-0.0328002669031738i
0.532096638224442+0.372075791801974i
0.193661775546992+0.475242819197366i
-0.0420713195302595+0.363174510530705i
-0.0713327623956096+0.127679535489583i
0.110995155489299-0.0544167813598593i
0.389051589441181+0.0386797576919362i
0.490064618580834+0.290246371250794i
0.292044855648865+0.592383242642902i
-0.0561921371303062+0.687266766229082i
-0.357399579698372+0.538073444040085i
-0.529534128294415+0.186216943473927i
-0.407805480252684-0.182735322420878i
-0.1563138119355-0.284055231646826i
0.0288576901979141-0.168796139888325i
0.117064903229643+0.0571116719679668i
-0.0747477508490547+0.206318247158201i
-0.339352411515002+0.132678018470296i
-0.382192112957016-0.111713741659124i
-0.219959116135909-0.418844772238787i
0.0706316034049348-0.561733657616204i
0.385758578146129-0.42572814550295i
0.549117625601941-0.107431269751302i
0.445839501998147+0.264191317040358i
0.220098261538954+0.420254491399199i
0.0162154212267313+0.320167987256555i
-0.0683036721263642+0.197210196499637i
0.0433887488122198+0.135017067578948i
0.225830778766648+0.22556237375086i
0.257283569556868+0.548402819019086i
0.0599997511787199+0.844520114166824i
-0.305228047745972+0.932114411546237i
-0.676295418695291+0.761535223652043i
-0.868493847732991+0.404887318928324i
-0.851980726071632+0.0768060453652086i
-0.654759906934767-0.133194412354751i
-0.393559267403072-0.120752658198939i
-0.29380296006851+0.00169115045384077i
-0.386702671927609+0.0306180770528164i
-0.470150008485848-0.114836155185275i
-0.436419385157691-0.351747966968725i
-0.203885472254174-0.595770356072484i
0.179862881893811-0.669875637484471i
0.571968124564793-0.432809963460141i
0.862496486307376-0.0869551496318312i
0.81717246810662+0.335044990701235i
0.584861471722765+0.620535855039054i
0.32384938133545+0.594962695499378i
0.134082784158691+0.549657888991574i
0.203215783380171+0.518318077549852i
0.265537188813942+0.541292306622191i
0.252000342524886+0.704348027715476i
0.103598290845027+0.905346274811305i
-0.276200863593691+0.972660473849582i
-0.617593747153922+0.74332662177275i
-0.826910907275358+0.409212416412986i
-0.807127728555566+0.0439695434347807i
-0.534433791789267-0.241417371578934i
-0.236343693624965-0.287384920977182i
-0.0341261006179526-0.207711879164244i
-0.0517643609550578-0.0958873375630388i
-0.170162173013768-0.103440120857099i
-0.208150719562527-0.207279324548996i
-0.133720880655809-0.319716517697441i
0.131910277892232-0.398021938780991i
0.371931787029365-0.287518818371783i
0.466143057779251+0.0116728877915559i
0.383014953564123+0.268161054567409i
0.114146101699596+0.414385349926265i
-0.138766071440657+0.362873585505258i
-0.279009552334217+0.144298656164429i
-0.230829309361919+0.00225981117554974i
-0.0643071702183105-0.0448902339722019i
0.0440955182528686+0.0405343458147418i
0.0207060603964754+0.20419637035201i
-0.106798793719791+0.25884727529723i
-0.27141478864325+0.212671007564491i
-0.356113709194768+0.0937383415518512i
-0.208977128857028-0.105381200914021i
0.0529192354253215-0.162498395030562i
0.253445043377066-0.000471755434987101i
0.281043903394082+0.287060177515268i
0.136780482513156+0.552012085467025i
-0.135762521133553+0.61858169135134i
-0.402059557583056+0.573796180683877i
-0.467274324503516+0.39364253730308i
-0.400079584823021+0.176223922205237i
-0.279553639267434+0.156508187662914i
-0.222060097432966+0.204610331453912i
-0.279220095032173+0.311948395543524i
-0.42896883912015+0.338759347204021i
-0.563600371463506+0.115191282769362i
-0.531696959636152-0.162353436286123i
-0.330091708486559-0.381314164172595i
-0.0170553189174535-0.423281546511153i
0.229995991261636-0.31537731972719i
0.358553906736258-0.095111849875078i
0.369096426928439+0.157177533185804i
0.265888715034892+0.23893903114185i
0.19970412549415+0.212785777610365i
0.223965074289012+0.166738052555579i
0.280853752669932+0.185545576351465i
0.337507183219509+0.315297930758674i
0.304548427834911+0.498775919363006i
0.146211662126703+0.669850960973622i
-0.0797829777059899+0.681326687372288i
-0.315645901517517+0.500722637750576i
-0.423625939748313+0.269033312464536i
-0.377617479551479+0.105368371157573i
-0.244913459808292+0.00679657005370373i
-0.129956619009337+0.0478233483196696i
-0.124534102044996+0.157126582154019i
-0.182575441944154+0.095684210715984i
-0.269243154707548+0.00342427062179356i
-0.266194218039505-0.0779277970311244i
-0.156844686237178-0.165376163309541i
-0.0112666487221134-0.146508361513836i
0.131002185618853-0.0444509136421765i
0.115353936804647+0.146148066437618i
-0.0177634529375516+0.251014687902946i
-0.138133559537488+0.226035454086674i
-0.235218122149067+0.134817116262209i
-0.280596262635289-0.0437343614080917i
-0.199985347602924-0.115421609659221i
-0.0733327748937241-0.0921064082677494i
-0.00440583933159151+0.024836616187997i
0.0198044875351021+0.149048100972951i
-0.116182945605906+0.125554956581433i
-0.246516990379725+0.110994196629097i
-0.174643456484219+0.0413150439807449i
-0.0933668976658322-0.0199475399122652i
0.0305723041946467+0.0441817345075308i
0.120684175329402+0.194764637236523i
0.0641876102000249+0.339230616030631i
-0.0425700303954972+0.42548609094027i
-0.212941873037854+0.444320962232912i
-0.338755656056401+0.312990229778747i
-0.337560256543469+0.224813341882125i
-0.274497173640018+0.167404767552806i
-0.168148030421931+0.141511279502168i
-0.142768904767264+0.1764647645498i
-0.210874714561134+0.188859263997901i
-0.235696614750982+0.156737649065098i
-0.271786465301013+0.0528320330278137i
-0.229380649747555-0.0382831744849807i
-0.0446573180279288-0.0828736687940607i
0.110881041527459-0.0299431740593788i
0.158741187560234+0.0188986497370363i
0.154129815099752+0.133450095840243i
0.0646163942089056+0.235318058497292i
-0.0117231915700429+0.221020885492814i
-0.0169543066941397+0.22916319374423i
-0.0644457631595387+0.167782370934884i
-0.032503700671015+0.140788685927527i
0.0156194715534833+0.198851900704447i
-0.050549778656972+0.212428592682855i
-0.152978448006225+0.192196754648686i
-0.235477438288867+0.144920918610081i
-0.221300359537358+0.0585145112789863i
-0.148198925847395-0.0712209238890956i
-0.0684781893147216-0.0868476713934608i
0.00185169503219593-0.0463602262262138i
0.00647852114846814-0.0627900081989419i
-0.00089990889642452+0.0489850714149042i
-0.0202766642029782+0.0894171077728552i
-0.0497258646005232+0.0433922748377195i
-0.0284916133781465+0.0290120499933513i
-0.00744433878958245+0.00773970830397464i
0.0248903257007182+0.0574723909663578i
0.0103142570443528+0.104170154989588i
-0.0835303039294645+0.15870298147274i
-0.145345974138959+0.175047350506887i
-0.201978209396624+0.127899284937831i
-0.240176671663879+0.0869213146792765i
-0.197794764115703-0.00771028150149299i
-0.127732850277224-0.0900889998357365i
-0.0962731949297316-0.0381793813658272i
-0.0827954522239505+0.042260919396623i
-0.0551436153815338+0.0855723613120137i
-0.0813753911571658+0.123024861749155i
-0.0921013139227373+0.110960424841664i
-0.062335998461876+0.093036165223017i
-0.0535439155110729+0.113300760284159i
-0.0624857496120978+0.143919640763217i
-0.114459744384378+0.163653402060482i
-0.117291905337695+0.220073199037449i
-0.147662064935076+0.235198812128003i
-0.174914191317138+0.169962852038145i
-0.192993436572597+0.1276928692057i
-0.22192483245724+0.09376274673655i
-0.173758975178008+0.0385431402874604i
-0.123970979276611-0.0124014181080851i
-0.0553554989794536-0.0114741037816933i
0.0121504632178075+0.00957107041937417i
0.0786109825363046+0.0341918201698903i
0.0753383596376195+0.0305617285122926i
0.0919883564315751+0.0862344166269883i
0.15098472306458+0.200398759102335i
0.140933906959311+0.227095206796726i
0.120674560172798+0.280632670008683i
0.0694940542451011+0.306338242740384i
0.0112930855596472+0.276442643827749i
-0.1229420593479+0.337112431169241i
-0.176660797549495+0.302894862221236i
-0.17806797298476+0.218825666082499i
-0.257967597578634+0.177155558336015i
-0.238244282753024+0.0885602569876089i
-0.246896891375188+0.00782071885158772i
-0.199506633859881-0.0813109142351537i
-0.133453227636036-0.140805898938826i
-0.138172523915589-0.166201056255776i
-0.0427123173560369-0.167312934620206i
0.0622655711479688-0.140322804994931i
0.139782938404001-0.104009805133403i
0.211094622406339-0.108939335188305i
0.249401876088344-0.0574287740869917i
0.243725271198902+0.100506271560334i
0.232454143728456+0.19853908573422i
0.115421145338758+0.270268739154116i
0.00186257294828152+0.317166829229362i
-0.0440020043667919+0.337665716670527i
-0.157531090776877+0.27201529182221i
-0.235578642436278+0.201529404304819i
-0.302263336904598+0.215984371231813i
-0.277876637884403+0.145397416535485i
-0.268080176131656+0.0977520823241212i
-0.311817301416327+0.056199335922982i
-0.271045433531014-0.0588878007361581i
-0.243469265660987-0.150512738760191i
-0.162458448842484-0.188227889035095i
-0.0626747697206293-0.17297294598831i
0.0678212646855923-0.100725522413827i
0.164928495478985-0.00715049755295702i
0.153851094306184+0.0956413032278907i
0.143651255943159+0.172349335013293i
0.0493029829720698+0.19387249828801i
-0.0035923873804852+0.199625117753592i
0.0146762944764076+0.201929216052789i
0.00412916436651756+0.246392315287853i
-0.00964707384815588+0.279528603739872i
-0.0836762683065243+0.303723078379302i
-0.178990485931185+0.276868819721106i
-0.222685703212952+0.186874740827475i
-0.224909732363821+0.093622346817968i
-0.197251837850392-0.0267334975466569i
-0.0900853888303026-0.0758169919404052i
0.0469966378866735-0.0585164004782323i
0.121502633537345-0.0238860697559777i
0.114173175809232+0.0375807465656956i
0.0909456730999382+0.0638793273160313i
0.104093137122418+0.0882498925961393i
0.142038258153412+0.0942509680066788i
0.180775121022014+0.100029452020788i
0.216802039337122+0.197131669220649i
0.215972392526111+0.319154736327112i
0.109269679734155+0.362333295950452i
-0.0472634495261057+0.355506278631199i
-0.17112079153217+0.330883562694934i
-0.254753106050471+0.214863811690442i
-0.233517964825737+0.15108975932711i
-0.106663252110026+0.0775433079589719i
-0.0870008307683834+0.0113890519078807i
-0.125047691636288+0.0400546938002058i
-0.154660752106462-0.0119397584285855i
-0.212572319228613-0.0666995619871155i
-0.153823375944091-0.139284595136344i
-0.00567743682287353-0.191386616389072i
0.143251645378326-0.168890742489404i
0.256029783615479-0.0939032413001025i
0.258124219599712+0.0107483644601414i
0.183018326828303+0.112624051266407i
0.0925988570170479+0.190744387227959i
0.0354546753597486+0.168225252703284i
0.0763172979817634+0.160457665771235i
0.0868535302160592+0.125069097471279i
0.107134740733351+0.153787987761006i
0.158946307697024+0.310465521404157i
0.0734715556671729+0.415483921107967i
-0.0690915304623085+0.436293044977171i
-0.243375206927964+0.380102828946337i
-0.259180363223035+0.243489432031213i
-0.157783957731657+0.11688587111004i
-0.150411897780785+0.129398405785879i
-0.0875203215707496+0.13755751476127i
-0.0715863436501711+0.220388173018118i
-0.14522693126901+0.30856432705012i
-0.230651722002207+0.208241358687254i
-0.25616641328117+0.0817580899831593i
-0.213532969970697-0.0483967510941005i
-0.105288890696466-0.101244316329108i
0.0542370389639634-0.0666236834498515i
0.112236133124769+0.0412164116277285i
0.106680033317917+0.200915995633868i
0.0238414347350242+0.251264500346097i
-0.0720758358235841+0.175319818223785i
-0.0678705824004961+0.0568556453813733i
0.00738989302022158+0.0254443062265933i
0.15461616913161+0.0550541515802635i
0.210697934813178+0.177637849383217i
0.158099959396595+0.318864386843029i
0.113027462052239+0.344407428793004i
-0.0411115240451497+0.318412641461795i
-0.115134024108274+0.194726873201841i
-0.0416650108020011+0.0954383840610254i
0.0200503794727044+0.0974633222942399i
0.11858910689489+0.169164942844618i
0.132374571208749+0.271852203745816i
0.0352386192581917+0.280311626990243i
-0.110992286357473+0.248781932488922i
-0.196923408078072+0.161478292171107i
-0.146117680152505+0.0211155159417219i
-0.0260593097912705-0.00773416705019919i
0.106591245356032+0.0625911825120045i
0.139708089663863+0.180534906025528i
0.0607421360513884+0.348322480496118i
-0.109630708122961+0.366429169265275i
-0.264805547525956+0.244352291990594i
-0.319979644293151+0.0961251122206152i
-0.240182892944217-0.0488713919141361i
-0.0717293322725058-0.0561910515887021i
0.0286930111824826+0.0294609975025539i
0.0588924095698891+0.152274184939485i
-0.110773072962491+0.169010562148053i
-0.274340295081404+0.0679166071264793i
-0.258571518710802-0.0637400335527883i
-0.158614358911978-0.206032469614076i
0.0799710390655564-0.222192300840229i
0.275638061468173-0.109518822834584i
0.330232115917513+0.101396681054111i
0.230993355927855+0.268923935194167i
0.106679175707229+0.304298416579585i
0.0283204078110049+0.268168398506809i
0.00838385693083406+0.190723884471771i
0.152896595433737+0.219968679375826i
0.258687093180482+0.331263812312909i
0.247009403689348+0.474392473367637i
0.0767752077535214+0.661119479565984i
-0.182527910354108+0.69426105760437i
-0.389132435435769+0.56692774714805i
-0.496767395487044+0.373060320028227i
-0.396589984515927+0.186579742857425i
-0.293744983152819+0.107263019355241i
-0.213495777311061+0.0979481885335439i
-0.171915278247849+0.153242612021485i
-0.332639264349018+0.203908277948651i
-0.430430505052961+0.0760060095270009i
-0.366495458690333-0.145412305167317i
-0.203117031259731-0.305392673128198i
0.0816979833981258-0.363228064186138i
0.28520423009422-0.231575685401523i
0.365815269815208-0.0285256725152046i
0.301201974687883+0.133097224183706i
0.151428331315032+0.249813201886741i
0.0621637754958651+0.248428262906973i
0.0720132650925516+0.0946224075789696i
0.224862329047929+0.0174776524296665i
0.315461471078319+0.158263373320395i
0.334867366846805+0.343585869651508i
0.224204039628494+0.575339321093252i
-0.0466753285881408+0.669959110829843i
-0.266225139899884+0.518377559791199i
-0.369874998397188+0.304704248983671i
-0.30783105978886+0.0694428851137641i
-0.137214733826805+0.000824916630378072i
0.0470771046390303+0.121187408235755i
0.0170416465750431+0.267213860617945i
-0.153239131146774+0.40802836832356i
-0.290481105765946+0.338321573830743i
-0.412186681972693+0.109831860019511i
-0.313736592666528-0.0956330729335116i
-0.100043612099418-0.198900208285295i
0.0658689079117911-0.0845652028385402i
0.136975633151117+0.148147685083806i
0.027345465297037+0.360522986116397i
-0.157125611784649+0.361323356094081i
-0.346452564942473+0.177059634676945i
-0.368767461627743-0.0398912800099235i
-0.146442894997835-0.205313112158463i
0.0813175694580027-0.134844817222593i
0.191167240227319+0.0670400666657025i
0.130668012855162+0.264059767293131i
-0.0661855667642151+0.37201823896095i
-0.23155211363451+0.27559351922404i
-0.26037366276229+0.0652980454095999i
-0.175888561517441-0.134005505898237i
0.0778914140534793-0.127160379366264i
0.323820658295738+0.072512979478514i
0.282061886196381+0.33737003755525i
0.117639892220543+0.499216598165437i
-0.117239133958676+0.46524267220638i
-0.287099593794171+0.324592162768726i
-0.27653115087528+0.104810552915577i
-0.105270045548547+0.0262113056411754i
0.0927030958727844+0.133686391878634i
0.0972760441102874+0.320191833183387i
-0.0230446306861375+0.47929493664444i
-0.301244806158722+0.474483235286587i
-0.544253118277059+0.290792807932052i
-0.488555196109862-0.00303803215968737i
-0.281019081504355-0.223039506658542i
-0.0265826157980744-0.223267421230849i
0.189615057415382-0.0228584411953058i
0.162156639387951+0.166656456291785i
-0.0315569860970458+0.289106336681394i
-0.257593081459391+0.232959841567393i
-0.309166905663702-0.0197781512132359i
-0.143840616326204-0.181460365082892i
0.111243158862456-0.22690127074449i
0.368584323540838-0.0626891980456386i
0.386562757273362+0.260900020518459i
0.213919155571861+0.465388003846468i
-0.0833921855944585+0.504830289109357i
-0.312688301367875+0.346234926960584i
-0.273586099952478+0.0973730975123256i
-0.109139409336822-0.0359787596561131i
0.0992620755476666+0.0208125781597683i
0.165168248502935+0.238631488254157i
0.00630980016753933+0.43673745856276i
-0.232398637315357+0.46754424323696i
-0.476272622362226+0.293876048824011i
-0.52801791594426+0.00759287947209783i
-0.332097677227945-0.214560617758576i
-0.0069771951057611-0.28434530089908i
0.233578171356698-0.106731017165216i
0.201340508077827+0.162642153570141i
0.00641546320477349+0.337316072288406i
-0.204406440523655+0.342207422791905i
-0.32419117660483+0.124860998985594i
-0.241191510156705-0.0837436802562046i
0.0178161111102891-0.194788888932815i
0.264182996653405-0.0929684651504288i
0.321855639146137+0.243312498511686i
0.130203970992726+0.483254466250248i
-0.152900428180054+0.489992669936946i
-0.378103472365632+0.319907929345995i
-0.399779177538486+0.0519417199679455i
-0.165037428265026-0.162532992741995i
0.0840063737116896-0.107193127060753i
0.221448515697063+0.157830698582112i
0.135283128353469+0.416284824071474i
-0.111698154177981+0.500547199682018i
-0.354504564997765+0.345341912175377i
-0.495056795471435+0.0841949730400706i
-0.295454519532628-0.194495971721432i
0.0288899319548348-0.246656616387513i
0.22480763391753-0.0683198239360898i
0.258586567177995+0.253636854323446i
0.00278871508415275+0.516498264637592i
-0.263738466890882+0.38730693901273i
-0.379719256642427+0.144378341755964i
-0.336781112987691-0.135436654464993i
-0.0420348601280745-0.304136158306573i
0.217076763468842-0.168312460215931i
0.337873319414258+0.138910503228775i
0.254203198280433+0.407111994068261i
-0.03206083475467+0.441664121447921i
-0.270068460382133+0.311161874137398i
-0.301881998680157+0.0184177111161378i
-0.0957186105285256-0.178558095594178i
0.173028256739478-0.110129135756933i
0.3532480897648+0.172123351359544i
0.251564000745939+0.48140053466007i
-0.0664052596759796+0.562659403721922i
-0.403802681779597+0.470672205217814i
-0.577609414390116+0.208562717471228i
-0.441824395155517-0.112266817638779i
-0.149889979761784-0.251787557700829i
0.0621735085377386-0.0757612580622813i
0.0661258755335521+0.179936907491214i
-0.100721494464075+0.306843868666493i
-0.363186991058705+0.256993867046935i
-0.493027103785268-0.0617397187910739i
-0.391881360527869-0.365962074659333i
-0.0867230356309797-0.452438077677441i
0.281175205085708-0.358021554703592i
0.432894858201772-0.0483634919196928i
0.301655140139947+0.282863758181079i
0.0198927462175648+0.354301537552456i
-0.201135947407132+0.212708470318682i
-0.235951760273758-0.00208958395958024i
-0.00328151644521048-0.172521575636392i
0.314900677534898-0.14271437830374i
0.453231465058976+0.129334771767326i
0.350164210445618+0.448569342570518i
0.0202227789309844+0.626382593487776i
-0.320258869773326+0.547748762185779i
-0.470784107783771+0.25890682616666i
-0.367023699371996-0.0119414119216526i
-0.0296070694111437-0.121240334941565i
0.222201613448128+0.0101140605032494i
0.206829087793513+0.255508429011128i
0.0160816592952252+0.471238076904981i
-0.337103906963356+0.489499121230623i
-0.560980584684007+0.221797153367681i
-0.478009790414863-0.0888358614635331i
-0.21065898254809-0.301068155264165i
0.132532877119925-0.266760114554162i
0.307762364385648+0.00232683914792097i
0.20512769051804+0.265070429962385i
-0.113007564758477+0.383437711821521i
-0.360565840480868+0.226972800727551i
-0.36752842878364-0.076533504738749i
-0.167173453948688-0.344723365884002i
0.174244397830129-0.366649119078633i
0.393506781182754-0.0981106299122995i
0.378964239001025+0.193523762124162i
0.149886379245611+0.428511902201565i
-0.134004470641643+0.436171968443527i
-0.283697098418153+0.152773105994457i
-0.19653054799672-0.118924789830763i
0.0807770708282072-0.188217226581898i
0.295883549618082-0.0557984565543267i
0.358014065937288+0.230903218993929i
0.155354635276794+0.525110400253833i
-0.20326991215853+0.579172574186712i
-0.438304982322981+0.316934020892887i
-0.47755877651765-0.0686011529963819i
-0.21692253747476-0.295778964887656i
0.110345307363417-0.258294304338326i
0.26470530454466-0.0147585181922456i
0.200994704017215+0.311665428160392i
-0.072547084971158+0.441617651862363i
-0.330139000868278+0.290309530899285i
-0.381708429228604-0.0472560984479933i
-0.156298285442804-0.342671811760125i
0.191280069026266-0.356061312410799i
0.502373706049421-0.068305844049687i
0.514556252851826+0.35836776322166i
0.203875734348787+0.605266768307285i
-0.167303218006096+0.591686795113409i
-0.397383627085695+0.32954849964171i
-0.33121988759653-0.0349872853456471i
-0.075579560823215-0.195717891507573i
0.260365377717046-0.0330826114196926i
0.371261369602375+0.326087485698168i
0.142689038242759+0.616517342647467i
-0.250055709411132+0.637134067155253i
-0.592833861349795+0.323148081471545i
-0.603528757859407-0.0958145465669468i
-0.310417760950837-0.369417290556086i
0.125390955481459-0.381423346247166i
0.380413671030316-0.0547455701105425i
0.309119859284943+0.312845467443118i
0.0323404301914147+0.452804129878531i
-0.301092031589571+0.318738506761354i
-0.460690524800606-0.0428407015633131i
-0.312878237887493-0.320547751868429i
0.0783632220163295-0.337929755496072i
0.408390606843262-0.12185684798483i
0.450725418493045+0.231986937592082i
0.167543095460205+0.465986827141662i
-0.208140450054823+0.426240625255212i
-0.397818597236097+0.1562303171063i
-0.343904420731637-0.181781292723318i
0.00202649032124718-0.32705069177758i
0.417378239920511-0.201788046879431i
0.551385179554799+0.144530645662697i
0.367685189579044+0.47726159282356i
0.0296509532896997+0.593735014418014i
-0.271529007808003+0.447401456445425i
-0.341293892972705+0.109106319142239i
-0.0976428834188779-0.137335136287205i
0.221960174664594-0.112887451941942i
0.377893661555162+0.170284166924314i
0.280472228915946+0.525780409896833i
-0.0634725931682041+0.704529421827269i
-0.478901238253214+0.523666082512939i
-0.689188629991634+0.149696895891715i
-0.538371254620631-0.22520769298871i
-0.153666348208824-0.453054273349695i
0.2073154487535-0.280159646524928i
0.316471720517564+0.0599236346166994i
0.152614999258671+0.287595787731827i
-0.176140877825686+0.28757196724198i
-0.383585376256365+0.0611382190884911i
-0.250812163355446-0.255331063338958i
0.135055595261131-0.453907602257862i
0.52891727459204-0.302832750108811i
0.724535563629121+0.0988179915927755i
0.606237594353606+0.538509849833587i
0.217735778609734+0.779585409791349i
-0.181844175154466+0.688068774157674i
-0.356938778576226+0.358345682018041i
-0.212100929159571+0.058377760801225i
0.078367502842904-0.0276518547537822i
0.266738997621424+0.158422835502127i
0.205198608318711+0.544328896059375i
-0.0890879659155701+0.782964028960914i
-0.498283927280879+0.663588944846195i
-0.733658939610549+0.269394462714611i
-0.625622112041428-0.199744060959394i
-0.319323658512477-0.448136097663586i
0.0758549777991105-0.364228382627975i
0.265754812947287-0.033688982831955i
0.0977015704270403+0.316190001856424i
-0.216688113144091+0.366530199494618i
-0.459674658987127+0.1187774492325i
-0.410243312465721-0.268510214292012i
-0.0652422846252837-0.520144462162276i
0.335033147200329-0.448874913853475i
0.607376413990921-0.112681195380854i
0.56488084884609+0.318101681553239i
0.186915312072843+0.553330103470715i
-0.178237911451331+0.440087880325408i
-0.283589703550508+0.087769011700425i
-0.0910884439872046-0.22655515708356i
0.310011171805713-0.299337743376748i
0.637273985097603+0.00445658174716947i
0.662973587671287+0.477632395872528i
0.367106174717821+0.857511695615441i
-0.0796767345400234+0.873189686307448i
-0.381194569780359+0.507164663452465i
-0.316958929312741+0.192123816256255i
-0.0659029484696277-0.0167166922553538i
0.216232631765115+0.115103711020212i
0.357009751189092+0.52700073424156i
0.0932454842952933+0.820548610818643i
-0.36823887717744+0.879306792021742i
-0.778476396769545+0.560678390429801i
-0.864430082095762+0.0704011782430141i
-0.571279877034114-0.322428909347601i
-0.167089919038626-0.381749654123876i
0.134588505040382-0.0869899916407482i
0.100509127694523+0.219014046413703i
-0.237512917151583+0.362725061981557i
-0.562823127410878+0.171427195762842i
-0.631034897641795-0.239217098090028i
-0.411162682054467-0.599507267557444i
0.0741207039642099-0.733729741273723i
0.526895949743999-0.439849805014732i
0.644554889480623+0.00996037068585339i
0.438618754051057+0.359297238989111i
0.0579080168059272+0.434486596484035i
-0.162214945948976+0.18786012679241i
-0.108366532828425-0.116370345336621i
0.171454854740411-0.290772618565486i
0.588272333083622-0.126285762271724i
0.740294342688224+0.321291080149954i
0.497626130362975+0.733479298001436i
0.0483523427416615+0.829259735602736i
-0.346705984854126+0.604445117414825i
-0.407899618577588+0.261393703911817i
-0.211293592680845-0.00259970205413892i
0.122258483440067-0.0343948432831096i
0.351448369615918+0.2255216968851i
0.217617233710227+0.616516369496898i
-0.156993590329712+0.789740223967634i
-0.550546032443948+0.657982682679725i
-0.734729822986054+0.24969409996997i
-0.618939141881931-0.185978078913969i
-0.262081872576063-0.373426134850513i
0.116882338574463-0.239817203667429i
0.215631579879987+0.126688296977458i
-0.002056360899567+0.36564987923827i
-0.312760591029614+0.402458869007777i
-0.533713357588423+0.133543923074165i
-0.458408845023291-0.337865852517956i
-0.0579974479354589-0.545835838193521i
0.402307299088931-0.444509350305045i
0.626595748535911-0.0525675016921618i
0.518901528853866+0.42598331035404i
0.203825436664765+0.62379812843643i
-0.205416976642188+0.521128199631862i
-0.33932835505244+0.189456180771203i
-0.107693912479732-0.0947948628143502i
0.202504010123118-0.121245270225838i
0.433287392594276+0.129499761040461i
0.390481635305943+0.561878674511879i
0.0251729867428774+0.80531919860573i
-0.409875346585879+0.732666312208105i
-0.641963380203155+0.348222969576482i
-0.566594833762987-0.128674339163152i
-0.208522356651211-0.367944102130243i
0.208556859616469-0.262135483609099i
0.396823903216951+0.121602746102088i
0.219921158243217+0.485713461700872i
-0.145775574505497+0.553229160299355i
-0.429984470344972+0.280217171129283i
-0.46346598655991-0.100354067023387i
-0.140131797728359-0.348628851801923i
0.252796728791581-0.2872929220548i
0.492361486832339+0.0920924507406086i
0.382713746034178+0.524262695264571i
-0.0688463233728007+0.694441951431001i
-0.456096248079349+0.491557266653993i
-0.640340794475775+0.0831211608503965i
-0.414300236193898-0.311167816092931i
0.0193816993007317-0.463559837560523i
0.342971414268882-0.235273637306138i
0.488335728276206+0.160913248794759i
0.231592812694213+0.415476755875426i
-0.159640556712353+0.412387653493012i
-0.327923283879698+0.0929017104014571i
-0.197966326023982-0.286504268113752i
0.182659490620498-0.387534482433253i
0.604517749227946-0.152831045326237i
0.776860626032531+0.355097415301688i
0.524710058674514+0.813961074017163i
0.030820914910593+0.992394520299111i
-0.46173120651336+0.829990854305031i
-0.604916696239949+0.400545005384369i
-0.402017876469796+0.0708847984575761i
-0.088445257041821+0.0710944426362308i
0.129709850615533+0.324459756592069i
-0.0612961062176185+0.645534043752812i
-0.476185924827881+0.76645787881777i
-0.900729005600977+0.501979342467366i
-1.05898876786693-0.054267369997747i
-0.804047064731725-0.565675565473378i
-0.284433337978258-0.748870181680539i
0.213545004971931-0.571928546288451i
0.377561557931418-0.166515241532006i
0.206313570838117+0.185740703473063i
-0.16130001233689+0.220837381851618i
-0.368746532956932-0.0487135691073123i
-0.222028722011333-0.401992282368282i
0.190369794056424-0.55630996753653i
0.603590855480868-0.35899460720767i
0.778812961576608+0.101511963682681i
0.611884722331582+0.549655062160708i
0.15065039674091+0.717522815668731i
-0.283639284813123+0.58472927430971i
-0.396648218136194+0.168351520048868i
-0.207348689499709-0.203758641211604i
0.199827557000926-0.201567088129044i
0.530754531713463+0.0478536025335796i
0.43197037545483+0.446972933362563i
0.115354627088653+0.718775170979032i
-0.298515678776923+0.633011818835479i
-0.548475386448703+0.274235573509422i
-0.362638857226439-0.118975496082746i
0.00595611535547707-0.260808833044731i
0.390627638135106-0.0727143753255283i
0.475421145671974+0.391098562953314i
0.155180944466782+0.768742674151961i
-0.282034355742227+0.821813080453997i
-0.654231413971342+0.523316389670429i
-0.669233034551851+0.0445245319471623i
-0.35944624935293-0.267372392061605i
-0.00372992945639211-0.272952754866538i
0.21540261598711+0.0444380254263956i
0.0831400420269976+0.411537022841847i
-0.314821735717286+0.570002567335713i
-0.692532474014119+0.324677662332762i
-0.750875234557992-0.186249964502783i
-0.439089216966082-0.587085941010285i
0.0163042938677089-0.67728342293483i
0.439832682088528-0.412356959381392i
0.513639490962061+0.0534971620065763i
0.227878172240407+0.402484183990402i
-0.12057377811056+0.380517439375281i
-0.379432732560187+0.120102553323137i
-0.274442924841855-0.285066552309125i
0.143785543248839-0.490816685192374i
0.541349136885417-0.236996746420198i
0.66545883030617+0.227672410181849i
0.453412565690237+0.651093298683074i
0.00576614897653802+0.768582772222242i
-0.427119690179854+0.512630510925527i
-0.510749104210224+0.0872676746618338i
-0.224834941202357-0.236943355513539i
0.214402299580992-0.231163278933034i
0.471731759915617+0.122303854196676i
0.379088991538088+0.52618403378678i
0.00853300203162853+0.75059441787266i
-0.424754033272645+0.616878107892619i
-0.640651617132525+0.160755374557103i
-0.449621383173241-0.253981264193921i
0.0122882895046979-0.348559210081862i
0.362802744347104-0.120247131045539i
0.414385125698653+0.264337802484942i
0.151550385041456+0.595782267831102i
-0.272100629763837+0.578722391630672i
-0.542507076790139+0.211106368944502i
-0.437616483002082-0.192367199277732i
-0.0608927195277022-0.403049013487745i
0.351895623129579-0.27693481649112i
0.535307355111773+0.162301760732403i
0.352797136458963+0.570641591280244i
-0.0471456829289294+0.686779771975097i
-0.456953114901143+0.4218502889193i
-0.543747937536103+0.00428121660978503i
-0.272312456057616-0.311412392417416i
0.130696988605778-0.367037354361509i
0.428950940894643-0.0128804537267043i
0.364732673591484+0.405149290609524i
-0.0081551381243383+0.625289164865883i
-0.44036813760486+0.50092043808952i
-0.63094998522082+0.0727087808387561i
-0.466241137069845-0.323324717659453i
-0.0732018593605211-0.527069644408784i
0.354886069154779-0.340597245011053i
0.517702932355186+0.0930591988524192i
0.281696585486641+0.449166088387727i
-0.149625078792926+0.532668652304239i
-0.463240131463882+0.251810168331679i
-0.42832011211782-0.132825899900534i
-0.102232172682629-0.384682884071105i
0.297267286650498-0.278363899716637i
0.484209442870411+0.110430922804181i
0.327118451165772+0.471912285898514i
-0.104729297660226+0.66893791515003i
-0.513243288698611+0.472042954946867i
-0.604005729528609-0.00395323003746767i
-0.376712558047934-0.411144959588564i
0.0761510916054959-0.532070481787207i
0.435334164434325-0.228584719296106i
0.494660966275316+0.19524041673519i
0.216121081483539+0.483347355312689i
-0.160115173890804+0.470341523976869i
-0.344371531038524+0.135633162164022i
-0.188838798739461-0.23169734059717i
0.271050076694971-0.400315818260649i
0.639814875382589-0.104117487351695i
0.749293683124183+0.395816104248407i
0.476711138828793+0.787354595982352i
-0.0501153308312772+0.942015524209591i
-0.410077837582329+0.690205094311467i
-0.474473622206734+0.231697614958889i
-0.2285325397646-0.0669780083408691i
0.11546385659359-0.0384556537473691i
0.261736600040006+0.246840638786989i
0.108388139886465+0.615565133345823i
-0.314805912353378+0.728995922365919i
-0.706814347773165+0.484135191825609i
-0.797844325296039-0.011020542783142i
-0.505340123684015-0.493016545406725i
-0.0512631611158646-0.570382861257308i
0.299384714661799-0.294374221475601i
0.421765230244488+0.113464534625364i
0.146640491418817+0.437051065795745i
-0.224971479895877+0.408268672074773i
-0.46205077749485+0.0880832893473499i
-0.4106197129395-0.318472363604918i
0.0160889155252314-0.539768455558897i
0.418784647633978-0.35708939821797i
0.588778982845738+0.0347175656889908i
0.371766553853483+0.415990765867799i
-0.057994631418878+0.540768930414743i
-0.391848408753987+0.264346796795192i
-0.430506139880723-0.206249419238598i
-0.0660728187637265-0.540489346337534i
0.386645306421594-0.469870932234914i
0.706674404804307-0.08013845498262i
0.670467705932348+0.407206503246017i
0.297797642026712+0.651828957454962i
-0.0892944777232625+0.542320246966705i
-0.274938502710102+0.261984658967946i
-0.13952346661766-0.057257255442559i
0.232405349216639-0.130740110166075i
0.526772358748389+0.184031871807932i
0.499411666060442+0.670720441846913i
0.157847389947814+0.962434757521055i
-0.341497149108009+0.940071927367639i
-0.725656983066743+0.588070185009822i
-0.74581343982899+0.111689266507922i
-0.424272458227698-0.194283864980489i
-0.0635329293612905-0.201546793173522i
0.152979765351357+0.138535036731569i
0.0165234422381139+0.423389490717322i
-0.338420043968177+0.426283545834635i
-0.596731100403543+0.206296230409215i
-0.648502179869673-0.186978646772345i
-0.297934945638296-0.557618534011297i
0.219288492167951-0.565954284085164i
0.568957674170238-0.203640273018935i
0.558547632829033+0.248326140207447i
0.207505308999516+0.597596094714932i
-0.202876557357457+0.517115398871851i
-0.41622501188508+0.213805706094567i
-0.28102294693279-0.129062479876595i
0.066817510297117-0.354047708301863i
0.406756702851419-0.135728338812579i
0.498937266697199+0.248051186716619i
0.198518476380016+0.588928897157375i
-0.274414984718151+0.640339229081848i
-0.577831980346234+0.294431232494487i
-0.527187037454337-0.182063019983132i
-0.149947242503187-0.511490939332934i
0.338235155388497-0.462231189351334i
0.601639836374437-0.125203400719759i
0.513592430457174+0.314724452944646i
0.158712301031423+0.583110821021015i
-0.255329358883086+0.442120345610249i
-0.340433248092616+0.0753922569407092i
-0.0928735255720366-0.264248536000582i
0.315245124151808-0.31409557107257i
0.627926130042204+0.02723780127723i
0.542789644720637+0.483876767026625i
0.202554725333017+0.804308973863729i
-0.265099722772392+0.794989667967671i
-0.587288003488831+0.409909206846562i
-0.504511264475979-0.0897133582512277i
-0.138259505770519-0.304038546573404i
0.238255906816845-0.146295356232525i
0.363877360170617+0.212610257543075i
0.140118424873853+0.576938212540247i
-0.276332139297656+0.620641982013569i
-0.549556408826247+0.328848360696075i
-0.561018956545212-0.128151820138515i
-0.189194984647252-0.45679724035469i
0.263925481602908-0.365561660132442i
0.481728252546523+0.0368833359007423i
0.427285194053745+0.522326682225447i
0.0107387153862957+0.708873989202242i
-0.398046811266913+0.547359663458318i
-0.552272970814482+0.172564176446649i
-0.380495866419209-0.257010878689937i
0.0115901340573624-0.34187671307862i
0.320732397872003-0.0801897485217598i
0.363149196169006+0.370361037853807i
0.0216454495954871+0.658838138290768i
-0.376708799987442+0.548694460003078i
-0.588206467389883+0.16640215893167i
-0.517284216924859-0.303024728425426i
-0.112144894353362-0.521059337096014i
0.332896385676805-0.349222662324376i
0.542126483327316+0.0293756378564923i
0.400283092962373+0.40011288528665i
0.0466573870824174+0.53747145404925i
-0.305959460787736+0.304004900322021i
-0.348857279829191-0.0966586923659932i
-0.027911048367099-0.371904727038904i
0.385236912481843-0.306385971676365i
0.659581914852797+0.0505879570378795i
0.601375599209337+0.493177896949355i
0.22439851131052+0.761578692242968i
-0.231043203417637+0.632547817638733i
-0.456568884954626+0.248025066234879i
-0.329510997504177-0.121967558245557i
0.0341983321853066-0.241986841200443i
0.379398911606141-0.0623800849602515i
0.432336008453415+0.305491416144995i
0.167722589021485+0.633470364896854i
-0.257882790718741+0.608684224024349i
-0.582485204497588+0.277952062654304i
-0.512002903186151-0.134105246405636i
-0.152925536681646-0.387070340424477i
0.275595564621688-0.29688891005046i
0.491715891599845+0.0752349426096803i
0.336494864823142+0.478751474089027i
-0.00422480735349717+0.626524014531964i
-0.341759669759724+0.454502170052914i
-0.473076872859957+0.12411985906373i
-0.27699693515333-0.161940504423107i
0.0858095033214308-0.197572920541399i
0.33001124796205+0.0888898139742298i
0.318979832238928+0.497479111743995i
-0.0645306370324585+0.731970062652495i
-0.546406527285437+0.601210502471842i
-0.783152382902001+0.216579548156501i
-0.690859407089564-0.215663675308309i
-0.299551580888681-0.487153793467432i
0.0874935334500678-0.388386942671214i
0.23908650118877-0.0302520786796483i
0.107703324893671+0.25075207724959i
-0.210402278151767+0.264804443356162i
-0.447989654384853+0.0333402037807591i
-0.366333090595616-0.342885741021287i
0.0406443106938789-0.612162052643211i
0.521261365209102-0.491783973256954i
0.793558390916304-0.0713747701536176i
0.744874740659408+0.402186020088321i
0.359100203974056+0.661492687620286i
-0.0227904778555508+0.5844688590118i
-0.185672409041067+0.31876001355112i
-0.0979342727630108+0.015571366742845i
0.249903118688513-0.0732256399672146i
0.503758705933328+0.17918479379798i
0.463093907315946+0.595026726463125i
0.0821603214959148+0.867231389503316i
-0.356345676958613+0.780143238032227i
-0.573771631981976+0.399434851468037i
-0.550211743685579-0.0645460308119286i
-0.211446432563905-0.346271736281071i
0.207418143452031-0.282947636989809i
0.426592948497081+0.0718651151468977i
0.276009951612672+0.454082112508398i
-0.0784566684195142+0.556332925923594i
-0.361408700572534+0.329004499369164i
-0.416483318458099-0.0679726732502851i
-0.114052476001613-0.331755374819853i
0.269601998437828-0.242577536897664i
0.466301503806121+0.105261731531986i
0.365977356854515+0.520961856423586i
-0.0095653695259499+0.719927209802457i
-0.470878767858261+0.540309026707438i
-0.699562003209526+0.139866243503016i
-0.540235289960974-0.253104244072084i
-0.13419428619073-0.403744325247718i
0.204483920480299-0.224382162483415i
0.202067413666858+0.121100238347061i
0.00704785627422265+0.323304241396136i
-0.311767782767044+0.256552180396984i
-0.478948624993057-0.0641702788655241i
-0.299048894891848-0.463828736600147i
0.0341222092514259-0.620452308686199i
0.487177527653337-0.437145998631319i
0.730572936202293-0.00649027378837736i
0.570729466118673+0.424370677322137i
0.197083717175536+0.626514611473547i
-0.150654738099957+0.497173869997147i
-0.258569056807911+0.139835651258711i
-0.0622280204244822-0.084012732755627i
0.283527098738467-0.0306729910987025i
0.439692728500458+0.254725659188558i
0.345841493946396+0.639237845227403i
-0.0216703529154817+0.809489654472268i
-0.514789500110136+0.65183303990212i
-0.695521048167935+0.262158349123646i
-0.557308724516593-0.158332734871446i
-0.205296922749805-0.331594234573607i
0.209545950224822-0.22025054012062i
0.345563087002331+0.107170808362854i
0.204807895527093+0.41318424023333i
-0.101616289916288+0.421783991703809i
-0.347585426929501+0.202675513480191i
-0.256093301683511-0.134336386623876i
0.0711453032993826-0.326105099737167i
0.443104062705813-0.196110000060429i
0.657810378862546+0.183081348940973i
0.495302103724099+0.610468828281147i
0.0568975323155397+0.793889077964553i
-0.293588940125631+0.683017624703911i
-0.461464824480257+0.362412031938725i
-0.367209992722958-0.000886837294770519i
-0.0692101577943949-0.135734441984966i
0.185274872424092+0.0781667375391459i
0.17491655421476+0.370248789507146i
-0.184382976239541+0.498613865112009i
-0.539903436068512+0.396882712449823i
-0.731558825938743-0.0080988861168241i
-0.572178235008367-0.464374540280478i
-0.133287457464516-0.668442618448863i
0.268871244121388-0.558056782869056i
0.517554906934972-0.159167266273288i
0.366323914203491+0.214396350792089i
0.0283411531535047+0.288021642331421i
-0.211732723358322+0.1229002238189i
-0.183148725481573-0.194353969852665i
0.124165838367907-0.414201874606811i
0.465326876046547-0.296966615417288i
0.680467509827067+0.0551907969638973i
0.551359991653382+0.490889598840798i
0.102839549260419+0.782169192800173i
-0.304306565505161+0.673390214331292i
-0.478235239066613+0.289982763711739i
-0.380463847021056-0.0823437898072823i
-0.00738110898380048-0.21442838928532i
0.255212690543132-0.0226586779857603i
0.276400616795506+0.319314451601555i
0.0659543273384245+0.55069426773167i
-0.327454969653452+0.46431713530275i
-0.521177970848205+0.152576177609791i
-0.393372295477297-0.191207187528656i
-0.0251880268908403-0.425923126532438i
0.387561674587027-0.259462658717933i
0.594861384666503+0.16376190788699i
0.466645159544635+0.526549311873555i
0.102976544946046+0.690429052631483i
-0.2729795923707+0.503947486358695i
-0.365804499331894+0.212067007342246i
-0.1367271624164-0.000614281843486528i
0.163836126554446-0.0182761148225739i
0.317364814681277+0.285544154441753i
0.192502688132237+0.627939747796341i
-0.137812376240669+0.765460996473763i
-0.540700378492597+0.614560935652854i
-0.751868615650443+0.16483261371094i
-0.580870326645513-0.28039280886741i
-0.205335686880481-0.479803646602315i
0.169142217380608-0.350927862137913i
0.33815233155955+0.00383459928670302i
0.172907225556241+0.217542044135125i
-0.120536630715611+0.218667311820585i
-0.301718268544162-0.0237911762567666i
-0.183635131655364-0.379823192700605i
0.2122978908712-0.502935334705537i
0.587664340920165-0.332868958014521i
0.756857751272408+0.0543946750880697i
0.616038944017666+0.480254937449013i
0.222502705645792+0.679767660333244i
-0.169595250215374+0.553697172937006i
-0.314874220844116+0.222460491564079i
-0.126930204911106-0.0786430753758209i
0.148916234863702-0.0987119300114392i
0.321599732312269+0.13741045598136i
0.267702741953839+0.441093113824198i
-0.0721553716819181+0.627139559680413i
-0.471996121663017+0.497244043631426i
-0.61543174226009+0.0933810603563905i
-0.432551727828712-0.27189516173742i
-0.0810326951813726-0.461806364041377i
0.344900990560038-0.290665994217226i
0.487591844510221+0.0917532069269027i
0.295219195702097+0.36977887088079i
0.0127726288067008+0.499129334863609i
-0.271211665501752+0.310012624893754i
-0.242551502416538+0.0144397926123716i
-0.00205933765969144-0.172468685540119i
0.301299684527873-0.107588151355869i
0.475841140800117+0.212884503930045i
0.288464034128484+0.555651127755371i
-0.0619307238549435+0.729940528431906i
-0.464624121509915+0.58264678517597i
-0.587551380923329+0.233323809146976i
-0.422437847343931-0.0888026933071892i
-0.123200493698614-0.184742362765648i
0.161210482840253-0.0352317948144633i
0.189733400776768+0.228482232908065i
-0.00280275348880504+0.450433447157279i
-0.325372481328808+0.371953229986427i
-0.460994156328859+0.0991869070598804i
-0.337360263939061-0.22629687090648i
-0.00792657912177276-0.43665470641805i
0.341999035168261-0.275170224355857i
0.480914712328032+0.0835273594846431i
0.344632213885832+0.428408370153366i
-0.0213666264652636+0.49053433169476i
-0.278116283871083+0.299827707482045i
-0.300482460913428+0.00214530408536142i
-0.0463453132145248-0.233144163303833i
0.291908274399829-0.189708345948255i
0.460811649809837+0.0649973640652502i
0.412748022930244+0.395074900495989i
0.0831744913441438+0.558427061597397i
-0.260106824364098+0.414987868270386i
-0.374697877615809+0.0816086663310448i
-0.201705652450236-0.213738663829862i
0.141578855442261-0.340645645021396i
0.42252739434318-0.137015824220016i
0.46144061573526+0.231449116761334i
0.254857167962666+0.444690342300245i
-0.0591273251331105+0.466638445836016i
-0.277740206118433+0.233459015295467i
-0.235086903153833-0.0991548180758179i
0.0123644899026591-0.243170036324705i
0.333656952156578-0.124478861521349i
0.465738367313661+0.200934199417415i
0.295519303860006+0.540996540546723i
-0.043607323476063+0.634628711692804i
-0.332665005044016+0.471474342333006i
-0.445059109067533+0.157825499584156i
-0.284525312591025-0.118453803616736i
-8.70269633597211e-05-0.113023824180777i
0.162972861570837+0.124420809782385i
0.133306588338581+0.389639724325892i
-0.175333970504334+0.509262360505668i
-0.46508698147195+0.398530523939965i
-0.597961159618543+0.0921443755511202i
-0.481551962783484-0.263668237416285i
-0.139872779371081-0.412768677105407i
0.155847752873929-0.253923971534986i
0.285140069635138+0.0247284566418691i
0.122435697993995+0.234821068226084i
-0.128215642154304+0.260216907080113i
-0.277229189781608+0.0792448509613773i
-0.19960090747341-0.163990463268971i
0.0878272181559492-0.293371336512083i
0.434815987845291-0.204102066169167i
0.622103715518413+0.116756360407721i
0.444453180034323+0.453250442690233i
0.127628055601749+0.586490281167564i
-0.164727304359157+0.497035959547725i
-0.288082618260534+0.225915721467761i
-0.11102513268637+0.00950182507570553i
0.164581423482948-0.0412943353322433i
0.330022030612993+0.139154226751884i
0.285332074308777+0.455104817775094i
0.0311383203470962+0.588034680741604i
-0.287035297736433+0.516106786559827i
-0.458326829587982+0.232288580171621i
-0.347022073547501-0.106812930842553i
-0.0392970102873782-0.283979163585958i
0.249459540288586-0.155978864574068i
0.387736691729675+0.147639168403539i
0.261758577867884+0.370664218799865i
-0.0697649989798825+0.464537916606068i
-0.315127570333007+0.283542352659345i
-0.292716022116319+0.0209723077886646i
-0.0612525263619415-0.170909913238798i
0.163824128943521-0.191129038891364i
0.316758612137008+0.0925900540613028i
0.26860430286585+0.428354712503451i
-0.0548807708815544+0.524538680387216i
-0.367741917712407+0.374283906732384i
-0.481325910029363+0.0958853191444648i
-0.304518863164927-0.219293113579638i
0.00189346036172346-0.29056250550201i
0.212572132424591-0.15231859898995i
0.260150495234725+0.088355008175557i
0.0741017252334227+0.324183062825337i
-0.207205751975848+0.309999178815375i
-0.35447891266417+0.0861433142198123i
-0.246487357826196-0.178599291209431i
0.0207520395774114-0.297551095726998i
0.302787956194777-0.214858785247421i
0.413378957189497+0.0858120973221517i
0.274843909328398+0.42158823751548i
-0.0355323675540063+0.540091334904904i
-0.315745515210686+0.388801412709983i
-0.328251690485005+0.0903414112646239i
-0.155008449692151-0.144409920358901i
0.067408016150461-0.169682121001973i
0.250678438515378+0.0749998673468295i
0.206922870323112+0.3535112994375i
-0.0317899093688204+0.481070461634158i
-0.28352755529853+0.376801402206884i
-0.38694832002939+0.109503523848671i
-0.224563079677324-0.167201462976801i
0.0614212689536877-0.290819228389927i
0.317893013669428-0.0722823620920507i
0.391416366131248+0.229924584042397i
0.241668181994563+0.448494380114992i
-0.0652114754530512+0.490916401267332i
-0.278633084772064+0.25577614481964i
-0.212423666207266+0.000822649199991901i
-0.0555353816235383-0.137405964481985i
0.215169046868048-0.104128768772992i
0.362755119583537+0.143392331494506i
0.260140314724631+0.401131036236619i
0.0332427555525071+0.49512247958266i
-0.285604727425836+0.368786141204133i
-0.33615443891983+0.0727848092128008i
-0.159366020499547-0.19811925175745i
0.101349287427113-0.227385216949235i
0.337304547905775-0.0302290988176921i
0.362794427126445+0.237299553065451i
0.161620395662658+0.449995679938682i
-0.128451016835548+0.411940875719855i
-0.287693824402098+0.178888506251678i
-0.235532588843487-0.0381503433436765i
-0.0264371248167079-0.135906572263096i
0.197946148417631-0.0231757005743429i
0.292271850803916+0.195615851412157i
0.0996591082396074+0.392551728136083i
-0.183870890213124+0.46641066014766i
-0.437952470104816+0.227558572635624i
-0.477876827250211-0.100436867306576i
-0.213950556936857-0.316060699985457i
0.0668137267233774-0.343385719138207i
0.269148863791962-0.094514758935461i
0.222553858823303+0.186268527221904i
-0.00838928048028899+0.301326694590175i
-0.211721860515024+0.183550351388916i
-0.288686284638876-0.0665193958351466i
-0.108848040276541-0.276158681767392i
0.203876524109191-0.276098057969618i
0.431544343930251-0.0564902439393344i
0.442360877616615+0.228164603979292i
0.239964980416987+0.459181548124067i
-0.0362379604379268+0.471770380031904i
-0.21792462608105+0.289850542304157i
-0.159700194439178+0.0420501876062658i
0.070661646961623-0.0842202004918997i
0.29603735963416+0.0405489824240297i
0.364550909002719+0.303356940737816i
0.181503649932525+0.555126581035528i
-0.0965434464912172+0.583709500026534i
-0.326799528834628+0.403509338873806i
-0.394203434106264+0.173891020291985i
-0.183381633189381-0.0693031653254749i
0.0930939986409356-0.0596889917473645i
0.242718933712112+0.123039749044136i
0.18077326795884+0.351392875952941i
-0.0564852763529793+0.530924187920114i
-0.318360727382265+0.388437249090352i
-0.443725858489164+0.119570042569474i
-0.318936385741994-0.172346468850459i
-0.0628733004980881-0.272101313514675i
0.178790315553136-0.148579168192318i
0.250807685727798+0.0440709558310278i
0.0986405554573489+0.246461083736029i
-0.13118431868717+0.23448710198377i
-0.21564286375444+0.0402678394930937i
-0.13625248169195-0.252921297189119i
0.0833814441125047-0.362998176875591i
0.334415971606471-0.23850478511411i
0.447181780137792-0.0374547074235154i
0.369889220369134+0.266341687784259i
0.119808156130346+0.361790186068872i
-0.0467145897822919+0.211910704307939i
-0.0857264799355803+0.0512625703617477i
0.0601444475990897-0.121131052864385i
0.258132402816601-0.11120063783981i
0.349888471014661+0.116825960726281i
0.317355513142583+0.366322625596591i
0.068099079931558+0.504440533768325i
-0.181362680720896+0.418820312981527i
-0.324064123527923+0.183906297457034i
-0.230724423635254-0.0568305517777631i
-0.0209985289162301-0.14280901549242i
0.157534279120547-0.0148856364032498i
0.200383444490631+0.19396267291943i
0.0312060383686192+0.340740766676568i
-0.151618397627691+0.352962009440753i
-0.344622318505539+0.184128551359402i
-0.323473104339388-0.0594954732032568i
-0.111252644835306-0.182092396876093i
0.108723617257065-0.140773831031639i
0.222308243280537+0.0711594568107972i
0.118878346920451+0.296648982293947i
-0.0328224029967957+0.322555892351979i
-0.21218464263672+0.187077718452542i
-0.292485034480659-0.0244185607464784i
-0.144121785155385-0.173532599608558i
0.113767098935879-0.179302607119366i
0.325596104128722-0.0132688358606948i
0.353796939443989+0.238096062134407i
0.184484959152731+0.368939651216409i
-0.0322074514154984+0.362275834387745i
-0.15527671004797+0.196679132131129i
-0.123869768543863-0.00851437037720417i
0.0885859474879845-0.0428095689028138i
0.288806466495854+0.0779667036180229i
0.308905788192709+0.261653235374666i
0.157113817999074+0.48222032446868i
-0.117686353707952+0.523541799745429i
-0.294504098165872+0.343604666215493i
-0.296595440643634+0.101306168236945i
-0.147798631140436-0.108748872423717i
0.0773859640133749-0.0983560554367204i
0.216319801977928+0.0516861541311941i
0.180553040687949+0.220738919241649i
0.019228032712971+0.257576824040414i
-0.14098874043455+0.130531111563982i
-0.225476078694649-0.0256078110685391i
-0.0641041854578882-0.202154392792048i
0.172669447051848-0.254310154486754i
0.350979043216844-0.0962251749749664i
0.430899938991412+0.154620693518047i
0.235737070290202+0.362341659491064i
-0.0282017627581731+0.372443227269754i
-0.176462665322318+0.213941894675398i
-0.118134952376143+0.0368824212846307i
0.0490329549058842-0.0776269591054813i
0.188851784632933-0.0240943220189519i
0.248875086626534+0.159819733266111i
0.0679955152651465+0.385287887106448i
-0.166371227783877+0.399610424058723i
-0.304729798504797+0.180884925140832i
-0.313266090990105-0.00669052607287938i
-0.114950216384787-0.18971599904955i
0.130815378926475-0.194391026267956i
0.26542409044705+0.00304740012618052i
0.231343039755002+0.19902679646304i
0.0865900442023549+0.330214093371263i
-0.0528330891188916+0.289988498790737i
-0.142183782659791+0.153395462078779i
-0.0953876810516983+0.0188708905032502i
0.0714329244652118-0.0123018046994892i
0.200800924544163+0.107683080545818i
0.222138788262346+0.289207373557031i
0.067833949567248+0.465513502430197i
-0.183909703989315+0.453970413313387i
-0.321593310145745+0.266224890897443i
-0.291423174528408+0.0880060948485118i
-0.169016024216709-0.0916797084643427i
0.044185738149024-0.102596508815996i
0.180701718065458+0.0670297853875089i
0.108116335056958+0.210649294874657i
-0.0195743379951304+0.2428583421456i
-0.154611797942322+0.142778878041035i
-0.153583094887873-0.0102861483394188i
0.0120653219082525-0.159223418416661i
0.196926041468714-0.139213253027554i
0.296202142076787+0.0456064839063961i
0.308045743039342+0.249836564063698i
0.21909883751222+0.366147413962262i
-0.00496181372348762+0.338260779735178i
-0.12198351013717+0.21353209847162i
-0.0782880879777252+0.0241854161123394i
0.0408160265412202-0.0532671479315625i
0.188348055977495+0.0727751640701965i
0.256249039040881+0.214387876335915i
0.177791732183106+0.310219086905423i
-0.00455061638945825+0.351474283708704i
-0.134616637523665+0.215704347318849i
-0.129494409939282-0.00287473281208377i
0.0110190761777586-0.0987128895949352i
0.197574112464785-0.0366872296891077i
0.315372533102646+0.116703391835688i
0.265263839939884+0.285311159597284i
0.0572019803363974+0.341886658712281i
-0.135799957808944+0.287242717230641i
-0.190163821396339+0.146115134892426i
-0.137150917077901-0.0221197151364662i
-0.0140638642904551-0.0283510915603801i
0.136563428783815+0.0758038203966621i
0.136006971665056+0.212788564630454i
-0.0530740831098148+0.342971784123673i
-0.252884132642944+0.327661688770191i
-0.377864224801772+0.137956942213928i
-0.325402540949834-0.0719279797629233i
-0.139456925927055-0.154603386316292i
0.0150701338846007-0.132836650466998i
0.144993947306418-0.0127168869076824i
0.113743777873576+0.154523699829156i
-0.0264894264197067+0.178922614034454i
-0.0983386292415884+0.107576449615912i
-0.0909741742875217-0.040902668779423i
0.0298328327274221-0.136349897268841i
0.254998568584781-0.0792134382154602i
0.377168862673974+0.0472503427751735i
0.312375797910998+0.311462776946122i
0.181273481130236+0.406002742645072i
0.0131059788585227+0.354410654680598i
-0.0616541169407368+0.287034251400881i
-0.0672977057815201+0.170088834716225i
0.0417194995088745+0.139672052951077i
0.145350823535977+0.193106411555817i
0.116305901603908+0.362552580848075i
0.0551181328831135+0.490451820562509i
-0.182353390512738+0.433530244836165i
-0.295299784412793+0.264851950602795i
-0.224757308419556+0.0961349916220605i
-0.132941027849721-0.0653322322826649i
0.0448812395239281-0.0464790790634383i
0.117019306532555+0.115804145452037i
0.0744851049598283+0.187918065602047i
-0.0348954676636418+0.206244284575696i
-0.155977568521564+0.14462751859255i
-0.140062222144038+0.0101190842644563i
0.0125892938287093-0.134223724550319i
0.181934344485671-0.120105703838934i
0.29629431340829+0.0123621625062595i
0.283786880201466+0.175330207721836i
0.133775857986218+0.307344908728176i
-0.0137233998824419+0.276243557719738i
-0.111409719344728+0.181174694539572i
-0.102060173249303+0.0477009526462808i
0.0245773178753419-0.0226108825443103i
0.152802210178983+0.0609403039398519i
0.163420103471324+0.228425449342352i
0.043153020831832+0.326321072719115i
-0.063618337044282+0.311120001682458i
-0.181276655407223+0.179135475115096i
-0.187051207207602-0.035023812440526i
-0.076117883309133-0.126759193258124i
0.042525086924027-0.100066568849109i
0.167032973600116+0.0426296251754813i
0.127600666238504+0.188374445649592i
-0.0024012079301151+0.256523480050532i
-0.0813874419476564+0.182631727007998i
-0.118165005195039+0.0477449242785869i
-0.0756188036202047+0.00977175326494275i
0.0811781753214639+0.000555245629320472i
0.172187017018524+0.120474610503932i
0.153393894267452+0.266594684707865i
0.0270793205788561+0.360837142204869i
-0.139030911152952+0.35000288508107i
-0.21730613691071+0.220687665729452i
-0.214893467240847+0.0781137315225166i
-0.0966078026113246+0.0262740422614411i
-0.00951647715328999+0.0766551331099657i
0.0189427689802799+0.114133564188727i
0.00602601783976539+0.191294792638019i
-0.11488088175686+0.161165287838452i
-0.207274860534972+0.0800800964576867i
-0.131887577650602-0.0205110944552426i
0.0197158117480964-0.143868869033946i
0.183710173780106-0.0740484592508633i
0.297723231050696+0.0803838218294829i
0.280934331260874+0.23775654443012i
0.173638989525945+0.260839723811492i
0.0432198336101518+0.26656992965326i
0.00342965363265491+0.24425192164491i
0.0187794580370185+0.107031684321805i
0.109930807059619+0.11947004121023i
0.182996347734316+0.181906667626502i
0.149418786869301+0.316802753775283i
0.00897588559645411+0.394525888271603i
-0.173901246461099+0.327871440542292i
-0.212864504420266+0.213558620271153i
-0.209536054312094+0.0584570730577897i
-0.127625604278347-0.0241592562177819i
0.012579597402394-0.0632526305930519i
0.08050162296407+0.036246254119639i
0.0432825906309978+0.105950398238654i
-0.0514363488003828+0.0981641891633146i
-0.125476729671631+0.082945647338808i
-0.117243499070001-0.0578937667273111i
0.0374774077643225-0.125216532353263i
0.169805809141674-0.0806725187718437i
0.240235015439544+0.0393096455729422i
0.207838853310008+0.185705242107552i
0.0513371473948372+0.274568697289001i
-0.0669548637818571+0.25011467680603i
-0.11187108970483+0.157253794084235i
-0.0800845180951877+0.108526480390451i
-0.0237439954536478+0.0658689761427587i
0.0111336681965279+0.0936715412452394i
0.0267870258138065+0.168225638949281i
-0.0401498526140492+0.226020294887368i
-0.1468300216798+0.178670993781406i
-0.186616335742331+0.0767164803145042i
-0.158766906745067-0.00468517717043427i
-0.0349804207022064-0.0989958730486321i
0.101271931489448-0.10177703999535i
0.132414411331794-0.00136505866736563i
0.14241521090654+0.141117878591343i
0.121479857609972+0.239711464842345i
0.0288528267432297+0.194034999063304i
-0.0207990199653947+0.105489608253893i
0.0338688550947992+0.0998812285017557i
0.114645023860777+0.125408387934176i
0.168061948255083+0.225740850149273i
0.121684546942787+0.350252883617138i
0.00378316602398337+0.421934064119599i
-0.0959470910866988+0.382731513142585i
-0.190008180719422+0.279079824540444i
-0.211890986346614+0.162444617763171i
-0.192294748377284+0.0562832964820627i
-0.112861817474051+0.0769789104137944i
-0.0408940100384339+0.100210640712848i
-0.0883133334911347+0.134423139250748i
-0.152082673223883+0.123455630904198i
-0.188519590503345+0.00245266537596127i
-0.126519485390208-0.128149819359403i
-0.0144225852197242-0.210661138940012i
0.139788647448369-0.165401797427518i
0.253061321215106-0.0837153692480608i
0.273143592985358+0.0331530186094902i
0.246533091160239+0.105669624770039i
0.171063670012613+0.0826468660407275i
0.138662779166426+0.0620948408212792i
0.137763786799882+0.0321363438877696i
0.215417596786776+0.0778208520521802i
0.266698142819982+0.168232454414072i
0.213120157296215+0.282001717610391i
0.114958816296308+0.345105690301945i
-0.0058566465569443+0.308499540394704i
-0.0852485192312882+0.241994841098659i
-0.0941039601584088+0.12290243723292i
-0.0869446297952119+0.0945404758314102i
-0.0788940278542694+0.146727396119551i
-0.0368411688035583+0.167255142807379i
-0.0423400505539939+0.180352221444228i
-0.134746000357739+0.146293131281511i
-0.190407009143882+0.0435386067507641i
-0.157521709125523-0.0325209269232904i
-0.130979162018564-0.0409893542641803i
-0.0308175090007898-0.0588190779076855i
0.0663176988785921-0.0174499313544498i
0.0380465655038796+0.0615863824733528i
-0.00410491051692069+0.0665306633326172i
-0.043318729355157+0.05417327989269i
-0.0182906958624308+0.0312358292757974i
0.0204727488275481+0.000464019850201393i
0.0709167477131979-0.00660360265077008i
0.128111955223843+0.0534931637173747i
0.118339767559674+0.123878619077841i
0.0989340208458958+0.168609312917336i
0.0581311654101106+0.212337788859252i
-0.013839777411419+0.1553634331215i
-0.0176682843312035+0.133639210212632i
0.0626081523278917+0.109111389810316i
0.106865685785445+0.0859694067145375i
0.139653186042915+0.175522349864094i
0.0958627410758092+0.220308680558485i
0.0318192415071459+0.294455617098657i
-8.15076200355903e-05+0.270215595139255i
-0.0463958178182361+0.158339141640199i
-0.0125603853155851+0.140067441830827i
0.0568764709843897+0.117758664121656i
0.0465322338955787+0.119273503027012i
0.023645501778151+0.151737340759545i
0.0263886712200562+0.179529961844617i
-0.0317888783585487+0.182297781228089i
-0.0484759759462267+0.156532072427315i
-0.02307509552628+0.0537932657520786i
0.0309391076220594+0.00645944119219911i
0.0486388825114373+0.0327923588308379i
0.0253157185654203+0.0561247645471242i
0.0630108355797196+0.132215975531021i
0.037562603907593+0.0991011652144622i
0.00141150538014905+0.073686615481445i
0.00366601152905716+0.0384437412488593i
-0.00839438077280536-0.0180104994485578i
0.0107570350533382-0.0228119597994827i
0.0472010743313003-0.0205461870073226i
0.0696228065046711+0.0580179085558858i
0.0492481670585613+0.0655515382002198i
0.0259660635038783+0.0190615740620811i
0.0485743119347971-0.0106612598180605i
0.0922762256224161-0.00372593193913081i
0.108637190770467+7.73579178040445e-06i
0.139032091996873+0.011657899199076i
0.168454978765332+0.130477528860588i
0.142030139043975+0.178726515937511i
0.104110546955079+0.154984625702952i
0.0278336253896842+0.188643554940897i
0.0227211267227768+0.182259467441787i
0.0509468073692545+0.162190386764045i
0.0167691298580319+0.156458189684497i
0.0126711191462671+0.173172560577481i
-0.0211447620603351+0.261363189846688i
-0.103556618840203+0.248526773381523i
-0.142498839342781+0.158653276321846i
-0.154774187344706+0.111991592667164i
-0.153040445374492+0.0586940852936675i
-0.0938906973239239+0.0417967346550622i
-0.0213354117047191+0.0518749064210259i
0.0015760502324844+0.0214265673913799i
-0.0222086595916538+0.039192059780368i
-0.0471899596504388+0.0274403307019462i
-0.0246108394804175-0.0304751149480302i
0.0507985610597152+0.0152671568736937i
0.106560199514301+0.00868517231687852i
0.159616397315881+0.0294685616053523i
0.178714545492709+0.106899567803374i
0.1539119595163+0.130591815237573i
0.128677204236287+0.158960333391845i
0.106018708305299+0.126618805281643i
0.0918266394018005+0.119536376370625i
0.0711478936472386+0.150647435926428i
0.100110206942657+0.166218949828585i
0.112549259380744+0.153448240131916i
0.111328935012813+0.140204208224667i
0.113983363839817+0.175819067824231i
0.067145226143838+0.138430566648775i
0.0380998160478447+0.118494255088835i
0.0566512511262521+0.125233730538949i
0.0876935960746779+0.0878510046886308i
0.120989967873098+0.12324284720901i
0.111783695934562+0.11833251605962i
0.097632541085029+0.113460332313508i
0.0696816223455212+0.145544763700261i
0.0296060665295953+0.122334339149411i
0.0343939306768984+0.122489133895933i
0.0379811186398906+0.105562252452242i
0.0571384910656119+0.131077783140226i
0.00845123806623121+0.128119009885214i
-0.0332605019563321+0.110782157631351i
-0.00958988238304851+0.135501395646925i
-0.0727215265083228+0.0651739576376831i
-0.0656614882333589+0.0596190288916186i
0.00852444285020603+0.0598606231050496i
-0.00871399731938267+0.0247616886599827i
0.00822662439042872+0.0394101923875186i
0.0131147128375402+0.0240463252044759i
0.0217843164410147+0.0237144746669134i
0.0360736475759184+0.0578199775664392i
0.0130500513551895+0.0385012840667638i
0.0448689060026848+0.0181708514576317i
0.0745023207906113+0.0649477874847688i
0.0915802444405895+0.0570737121389588i
0.0851306208008508+0.0839841816717535i
0.0696532005216971+0.119346360185314i
0.0971889290161878+0.158732976635468i
0.126951868790089+0.206362945785343i
0.0979369238981553+0.148674319587082i
0.0876847700037817+0.16850574445644i
0.093779190897567+0.18840132526931i
0.0685369943987922+0.206581396331778i
0.0849336159828919+0.235416213601517i
0.0826186142229767+0.260562987885898i
0.0755592581904517+0.289551929694074i
0.00101923384713605+0.256235741512679i
-0.0442317747661627+0.286118209238367i
-0.0324200793332925+0.237616979738271i
-0.116806332224878+0.190550351780417i
-0.135965514968028+0.198714269187987i
-0.113182118769791+0.142606188465772i
-0.118135252890151+0.109513878043088i
-0.113067529633505+0.0798327793612028i
-0.0737307577058409+0.0330672484182476i
-0.0873055049915756-0.019048374163582i
-0.0269860071672294-0.0267281304555109i
0.0813097954728341-0.0578206337946461i
0.0814639131691529-0.0977155835797419i
0.148335497595298-0.0584809751981611i
0.193354176054891-0.0523050966401611i
0.266156029443747-0.0110346526714362i
0.289395200789839+0.05720502571954i
0.238766456161637+0.0908731866765581i
0.283345057020333+0.147709022352061i
0.265214847611409+0.194949560431516i
0.205940066800705+0.226367171377715i
0.172071947478359+0.251396546579904i
0.143703170902208+0.295039731761324i
0.0523430573552571+0.305744737710465i
-0.0371212010241824+0.318289752819524i
-0.0703309088220314+0.303257307119828i
-0.104125177527738+0.220524170862665i
-0.120172231922964+0.155606744544179i
-0.138421303197192+0.11402982561608i
-0.151503852989066+0.0780221239529174i
-0.139677080710644+0.0771407009687809i
-0.100398863663774+0.061034059635462i
-0.0923786944906001+0.0142497058995221i
-0.0419341784434223-0.00402565059804278i
-0.0180782057989183-0.0269953597585081i
0.0137274203576985-0.00830078333710093i
0.0763105928510825+0.0226134503472643i
0.0435431217944748+0.0611549679635693i
0.0442380082303139+0.0929079262239884i
0.0138374182466735+0.0785906659984786i
0.00983543964609927+0.0894805382275249i
0.0554662621636558+0.0555660463839426i
0.0645200200385508+0.0553141540369095i
0.0872757725337736+0.132600458183228i
0.0899710497298057+0.178258246472764i
0.0716804007071824+0.242962358394788i
0.0477592499758905+0.208826821737081i
0.0364684016650011+0.147628202255867i
0.0628093016227318+0.156582218730644i
0.0419812741407362+0.10262546645342i
0.0770097160054887+0.131411806997056i
0.146377922035391+0.218321849784714i
0.139896169850428+0.282964404937881i
0.106854356229034+0.302038616533334i
0.0188714783162313+0.257621239731146i
-0.00364426714237837+0.230146562290467i
-0.0344785627306234+0.191156367768266i
-0.0100579065783298+0.184356428058794i
0.0254236275410972+0.201897345089832i
-0.0204032068742246+0.227331950145103i
-0.0214193713375939+0.194493260196369i
-0.106510618457094+0.148512411764842i
-0.129944658439477+0.128830543350339i
-0.0712900102024063+0.0541206330061024i
-0.0416879171313461+0.0038422876341308i
0.0299253553226915+0.0104851259857289i
0.0649232129880142+0.0477817467935032i
0.04383748970207+0.0501547707829557i
0.0121543661159572+0.024375936855486i
0.016607136604376+0.0150758308778374i
0.055618758681713-0.00602990174207957i
0.0810004505395013-0.0527744281406674i
0.119802596148061-0.0196116153050389i
0.151496617333275+0.0552929409635731i
0.134342177437386+0.121733974313029i
0.086635988158512+0.159211754418754i
0.0528467025598122+0.10133985242938i
0.030378711189099+0.100156053623517i
0.0486102529499697+0.0890914414870481i
0.128092648999506+0.0974490743673849i
0.124353301206748+0.190556102101267i
0.0852198739856106+0.228485964176059i
0.0287290100211463+0.269854917903342i
-0.0655364631779274+0.277072501810452i
-0.111265867525853+0.227344465724864i
-0.114570978313602+0.183728794697649i
-0.0766403694141406+0.158420152651908i
-0.0580877475887812+0.15831553412355i
-0.048447653373134+0.172094631053793i
-0.125428488955778+0.222891010709777i
-0.215588306457154+0.167374118551919i
-0.216520894606996+0.0821639799863228i
-0.217218036383668+0.0183854985284547i
-0.120387401835326-0.104938057134748i
0.0292018614191441-0.10563408596678i
0.0935086780435301-0.0613852345871691i
0.118521162752498+0.0322984487386551i
0.0952922775877005+0.101790464853352i
0.0787544013451847+0.0842433498240979i
0.129001973187219+0.0641877674953333i
0.141216926184818+0.0303001647226845i
0.21798648400302+0.0928138973274219i
0.300543613850033+0.17281137295362i
0.249807603728856+0.28738188093459i
0.149534580463515+0.385266785883698i
0.0280366361808583+0.388160587714547i
-0.0504360910777965+0.346716428817615i
-0.0819544039617287+0.217624847573215i
-0.108764411779686+0.163333320496999i
-0.0831131619673788+0.148608183742048i
-0.0529011017693601+0.12548108076583i
-0.107505148254748+0.155710042806461i
-0.122973889815813+0.100661067592597i
-0.121097924935061+0.031046635445852i
-0.117206625591406-0.0461308699776661i
-0.0235564076845427-0.144896329686639i
0.111396051783274-0.144501932288119i
0.20398432436921-0.0477600659030036i
0.2089021856352+0.0365467541004486i
0.204467432579043+0.112867141225033i
0.108190944923819+0.17249144279387i
0.0709485737923557+0.0907862256120343i
0.121696671732069+0.0278496830996495i
0.100630548997088+0.0724593322674877i
0.138143463925297+0.166557564332222i
0.127658581022932+0.24695187679196i
0.0159881387068821+0.281584185164599i
-0.116165386006833+0.259905494489762i
-0.192293424150965+0.123890186368662i
-0.192413477719824+0.0172735179055373i
-0.134141173347577-0.0359955534160729i
-0.0256836635274216-0.0329356974647119i
0.022059760187208+0.0136316201657466i
0.045848818118644+0.0759758289472266i
0.0274673194892522+0.130863664508129i
-0.0705435734145772+0.0737045509418491i
-0.0519943426329467+0.0363644616346497i
0.0126772833709274+0.00512201320608833i
0.0886663695629079-0.018241816257141i
0.169765249596507+0.0935380317398338i
0.154797758659828+0.218868013031742i
0.089371513442717+0.262275773780967i
-0.0322336064649608+0.25697514796424i
-0.13136575697177+0.172482894260278i
-0.131172546466777+0.0933809201797415i
-0.0138807798345504+0.0970093209571798i
0.0534812617981639+0.107212246116166i
0.0584611498930212+0.176681440317435i
0.0385838256672839+0.215952575766526i
-0.0604223778195616+0.199279953639642i
-0.0848987310680083+0.15010772371366i
-0.0746759761313741+0.0273011373992038i
0.00594973936430301+0.00338185760080455i
0.143434383133099+0.0560028367171049i
0.146784750804145+0.136874419229701i
0.141797684686197+0.209306329546082i
0.0366956755149845+0.237807500582684i
-0.0646360677483791+0.1901315691194i
-0.0526500736613434+0.0850547474953677i
-0.0425163467653571+0.0605324695495724i
0.0720834593398294+0.0283480558743812i
0.0999946226957922+0.02754580821711i
0.0867945277096249+0.127254297098871i
0.0674269622566755+0.143665792993342i
-0.0327222174666419+0.112027749773061i
-0.101092359172055+0.0500522788555973i
-0.0622662526606702-0.0926997028960285i
0.0737252445861077-0.100671916185977i
0.162207023798525-0.0207479013264207i
0.197184713575056+0.0528998145841721i
0.153112488555179+0.164932248650502i
0.0401516484446339+0.179513408128364i
-0.0419527814629925+0.115098179949546i
-0.0321308082309864+0.0628785742936502i
0.0314011178997162-0.0380687772075162i
0.0797051184037021-0.041142653025268i
0.131664636217549+0.095663927745175i
0.106550107827498+0.178869747970218i
0.0154591439023027+0.211807088459403i
-0.0915364170562626+0.169185823160906i
-0.128254924775507+0.0473304320768775i
-0.0321131409754602-0.029092863435062i
0.0345061739704353-0.0488777360335975i
0.128033191296879-0.00333750433475126i
0.161305527216267+0.145374528561455i
0.0425973492032025+0.227384407393462i
-0.0331570686630191+0.203013407610283i
-0.0873328480280065+0.13114689613679i
-0.0964131385950824+0.0482797711665207i
-0.0126379387071092+0.0127582701527455i
0.0705245165569828+0.0453728190275536i
0.0953983100971666+0.149768490316908i
0.0557669263645303+0.210473349690338i
-0.0583083121650256+0.224165915169535i
-0.165892601101053+0.157688942140013i
-0.153011181336323+0.0245999495396536i
-0.0669396626914431-0.0622331667951429i
0.060845104498789-0.0687992997360017i
0.142813311492028+0.00386925318091086i
0.146069867033447+0.125836318660691i
0.121023504803663+0.214490814329442i
0.0540721016545787+0.167444707949459i
0.0111318636290144+0.0764080830755202i
0.0879230141806178+0.00172377933170894i
0.222914545657267-0.00219224714871634i
0.288709750201539+0.11474753344614i
0.286317599472933+0.257724867952746i
0.194541163574554+0.364091116396928i
0.0082445743357636+0.343858649119324i
-0.137865041996362+0.248209670309307i
-0.135639553752244+0.111643061431991i
-0.0455778964474508+0.0158838854722327i
0.0497275596286737+0.0215479137011902i
0.0896152722452943+0.0601590790387224i
0.0438495697197665+0.131947614040769i
-0.0366520462407752+0.142045321146338i
-0.107909406419211+0.0874761279429734i
-0.123753190612997-0.0825561110573949i
-0.00126161369404592-0.222468206893731i
0.162280292468614-0.169928378942993i
0.297422172816505-0.0642813655595502i
0.31048365309972+0.118532201902045i
0.17027547368865+0.2486320283189i
0.0451526554837094+0.200629359418188i
-0.0234717950112558+0.110470516144874i
0.000853828839946644+0.0391590763293385i
0.0795943220445871+0.0250231631210898i
0.171288962192826+0.0778330098717822i
0.191033515935913+0.186130844005761i
0.0862526296745536+0.282881737970128i
-0.0376879898613712+0.290405674209355i
-0.158839308824539+0.20173166612119i
-0.194573972342562+0.0566209181022803i
-0.066212414518205-0.0197983253428735i
0.0617044264822155-0.0112494108696555i
0.127896869887645+0.0844922353860919i
0.0828025132188069+0.169210286022489i
-0.0519628360268181+0.180982823317105i
-0.12660496025579+0.167855276106109i
-0.155236143222364+0.0654229738197354i
-0.0857207975790115-0.0242363331491049i
0.076991763041241-0.0633673062744183i
0.187449934855284-0.00146107661072965i
0.199688565529486+0.116782495910959i
0.0826849042331083+0.203516444791398i
-0.0928337129522427+0.210172573874404i
-0.109606437189882+0.0615221896114946i
-0.0207479150556798-0.0249846730036012i
0.112119013701529-0.0880695733367976i
0.255128494661872-0.0760518066173083i
0.305595658058157+0.104979802528443i
0.220948894183581+0.248801781287652i
0.0599967526579397+0.307931094202864i
-0.00595623998924657+0.252203699007696i
-0.0234246981262083+0.135536489901083i
0.0320251202220317+0.070302093785907i
0.142033142286736+0.0788754885179405i
0.203130280936813+0.178514684047732i
0.194677966690977+0.309323492253941i
0.0152030025149891+0.365496636278464i
-0.171412244641292+0.291653366400838i
-0.203849865494528+0.105788300737138i
-0.141985273845591-0.0850572158278214i
-0.010699369842259-0.164628976699341i
0.109181934537496-0.118728486105849i
0.202707469242582-0.00284674496831116i
0.178037477961695+0.13640171598471i
0.0112911533113175+0.145483662262157i
-0.0369746884838673+0.0467599830828298i
0.0402994664211818-0.0651167230377544i
0.118479859654436-0.122377373930605i
0.247885181991036-0.0308883439334317i
0.36087176183921+0.0942969765447001i
0.234482217181984+0.267519732916802i
0.0631912809678137+0.34639393749565i
-0.071625050713443+0.247179505574491i
-0.199109220784698+0.123088084412951i
-0.101960035654517-0.0271776764029715i
0.0527185235907184-0.0250285263688628i
0.13658925468171+0.0673485681373415i
0.0845586294507609+0.157460158951606i
-0.0154022800660013+0.241068563619227i
-0.11131069039203+0.162244941740697i
-0.187036025695726+0.0304836963083678i
-0.0966344518474391-0.0991411861687143i
0.0254608073405297-0.15328093406795i
0.194927585188052-0.0968577585962718i
0.269575604673775+0.0669062276855411i
0.140490774885662+0.264857352931667i
0.0103054765388122+0.280814999822581i
-0.0714905638053717+0.193548367590887i
-0.0629266080518935+0.0551302041410455i
-0.00919741184060661-0.0153045807377565i
0.120272331644727+0.0554187450981502i
0.187517097252607+0.178195678227006i
0.0935042762570734+0.274640728277038i
-0.0221335627935062+0.28981062549722i
-0.200361150295141+0.22491839986024i
-0.212396507711354+0.0263899647495432i
-0.0730730206467384-0.110637233007222i
0.101562724825923-0.139904447247359i
0.282477489094116-0.0331742485839251i
0.274705707276051+0.184050226332897i
0.18874289556747+0.275049903355202i
0.0547812787848439+0.279097236249162i
-0.0367757272458657+0.162111358910543i
0.0290408491198807+0.04643694233762i
0.157268857826076+0.00850196189925595i
0.261619302709784+0.0436614083069729i
0.275748268962317+0.230132208776252i
0.172702785385979+0.360891826964207i
-0.0258754108138331+0.384541650383271i
-0.16485074574718+0.292536371164311i
-0.21391169095908+0.107380502571151i
-0.114170419739736-0.0270303427954748i
0.0590425161001076-0.0612588676825076i
0.151699931192797+0.0166172511270372i
0.122957733057568+0.167591413867445i
-0.0213196408834453+0.243588037728291i
-0.131721471540028+0.131215337904821i
-0.159276696331866-0.0104990069836826i
-0.0408397773944496-0.124334807552782i
0.103112450532913-0.159205742999139i
0.213931678439821-0.0431007206051938i
0.2356911137237+0.090440185824958i
0.0971754198181841+0.223628409545719i
-0.0481129126405505+0.25591301745294i
-0.148875250537413+0.143087930615313i
-0.108813807080068+0.000250263388616846i
0.0281460511557886-0.0794784296951087i
0.136736658740162-0.0488638002305705i
0.196534378897613+0.0812040573273102i
0.144713606403319+0.218017469756931i
-0.00503972694550704+0.23658458186344i
-0.117091461259635+0.169743546855503i
-0.138391983325197+0.00481268930033655i
-0.0147270621038814-0.108857644404573i
0.151748808580166-0.070058991343566i
0.257602898896574+0.0579980145363581i
0.273845529546616+0.269032179520294i
0.0762199382974556+0.380144104605031i
-0.0984894916768059+0.336852522525675i
-0.159525870249032+0.207813084512101i
-0.130416172958943+0.0539913507605081i
0.00930799712157927-0.0308585513354908i
0.134347935367601+0.0473977232316574i
0.169575641154885+0.22635379472051i
0.0417204025175196+0.297943437162686i
-0.119019298452141+0.292703219693426i
-0.211268679332776+0.178127400257364i
-0.174233427727315-0.0435710194472369i
-0.0184939301182225-0.146413650599674i
0.138220092456563-0.0877686217670012i
0.256487659670602+0.0446452606611432i
0.259275736700111+0.232233027040451i
0.121737545732507+0.303404329627183i
-0.0790570624429589+0.227893350346526i
-0.128310503399594+0.123918682034211i
-0.00579215752930427-0.017589101221832i
0.151812596840547-0.0231965199872435i
0.237715412113239+0.0779844688536291i
0.188492086286716+0.266390213421489i
0.0488515551514726+0.385666552425847i
-0.12966801246415+0.266730992271672i
-0.258625445033114+0.103758878741216i
-0.206950087699147-0.110477516532742i
-0.0225803541145867-0.208613979579161i
0.148541271049423-0.113179352327559i
0.227949447617102+0.00350237120506806i
0.150513264425573+0.132672481284298i
0.00915419981705589+0.143680189423698i
-0.104065246438738+0.0183832130557399i
-0.0380828143562292-0.111445868752289i
0.117450339323723-0.20202521184234i
0.270408830679405-0.120205659826757i
0.388958215006065+0.0929007052206177i
0.323494491446149+0.271719633443899i
0.150107623623538+0.361719918549664i
-0.0910256749324954+0.298274890159986i
-0.149861304161333+0.144137557420163i
-0.061353205311954+0.0136701633590812i
0.044776648178948-0.000170994628528882i
0.168645183812391+0.138012194927733i
0.117870453455702+0.278661370690316i
-0.0148935621910679+0.360780652029616i
-0.199529151075961+0.308031427381429i
-0.324796798680599+0.105965896041788i
-0.246201777170997-0.0724025782717647i
-0.0651399382086349-0.171607611032603i
0.116161549288017-0.131378455904614i
0.207573776841153+0.0568810097143797i
0.121183777950109+0.232955276238726i
-0.0242743755047708+0.250507192689019i
-0.132918411007435+0.165688712855496i
-0.15317589383862+0.026028811387884i
0.0223367548221684-0.0941673721779551i
0.207483266769233-0.081708271167388i
0.316996583557638+0.0492873351548091i
0.284823344043035+0.272860000034033i
0.118391792484229+0.37764023694169i
-0.0964534937665971+0.321330731600626i
-0.168894190014759+0.185511008511667i
-0.0846441342484861+0.00990027636346952i
0.0577218973223436-0.00775180177757826i
0.224789494162845+0.0891304012735302i
0.18199857227519+0.23880558331114i
0.0596781796588253+0.363591039689412i
-0.129084038059038+0.31968138953167i
-0.262309888531248+0.149672056192948i
-0.205320222333342-0.0532211529142983i
-0.0595230388998494-0.184995552606766i
0.113367519932102-0.207724630383433i
0.242910928137072-0.0199876317670679i
0.214151979216285+0.164177651400141i
0.0321450253352946+0.190479984185009i
-0.0582118422229097+0.130370620685851i
-0.0468458710618105-0.0691165888089756i
0.0490913754597805-0.178680260348652i
0.235022030077824-0.168043488473692i
0.371615005721161-0.00922281438122878i
0.312585600552882+0.23773385347134i
0.191927459319066+0.344317414370608i
-0.023388258198451+0.324960218612569i
-0.186773484474338+0.147485263429753i
-0.098985204424603-0.0393428757684058i
0.045794975769396-0.0982277185814793i
0.195738328543092-0.00931951465025724i
0.215071921655545+0.173806702019269i
0.101618605698449+0.303966221071533i
-0.0846509761595297+0.312546269450902i
-0.229351607308638+0.150585606730466i
-0.20794886776095-0.0604894303121922i
-0.0429848678345131-0.193832284274194i
0.1794352724135-0.149794245218474i
0.303946092737268+0.0551517706860773i
0.234720630443815+0.234464428721129i
0.0448662174155544+0.306894512027745i
-0.100735423218704+0.259618059164615i
-0.171361511077636+0.125268838902214i
-0.0949910890112991-0.0219325034387713i
0.074834629262696-0.0317928874170502i
0.176582279105172+0.123292737861539i
0.184652324549468+0.309589004073206i
0.0078013589182173+0.409015217376857i
-0.266928482947549+0.362045660852978i
-0.363392371123515+0.147182364575394i
-0.304043310995747-0.118524976941631i
-0.149516939414777-0.240633764124674i
0.082125574527374-0.218291553123729i
0.203110726617091-0.0726441798212676i
0.162585691038686+0.0896341144908326i
0.0244796801182155+0.093179590649323i
-0.0678565171824238-0.0581857575549045i
-0.00787711236674388-0.206952878628815i
0.179994404932057-0.26361079540686i
0.441591787322742-0.211330425886473i
0.574040634386927+0.0217164345410022i
0.502391897491914+0.293130435490581i
0.298161115997338+0.432599046745725i
0.0672794323181294+0.421749351661301i
-0.0555546111599981+0.257593201276682i
-0.00236795187517244+0.132189906492431i
0.153173291564351+0.113028315276071i
0.222861503329289+0.189497627105953i
0.162121302027193+0.369139806174031i
-0.0513325327365989+0.428440533454579i
-0.276848294628047+0.329184339405838i
-0.376441659476746+0.125367456558157i
-0.350822443236876-0.103296507968609i
-0.149140264154355-0.265506508096666i
0.0883047847164088-0.247777344717031i
0.231337953267429-0.0778549863809251i
0.199731631495002+0.0971154689150596i
-0.00313927548122798+0.176843188316025i
-0.131509674840968+0.0828243050133593i
-0.093724057735282-0.0594073170675833i
0.038280492537424-0.194502048415099i
0.243895778550563-0.159376201422789i
0.349204679874089+0.0338121980918866i
0.281749773965791+0.280196212114486i
0.0995269646639254+0.429028786812875i
-0.134506388032833+0.341823115272527i
-0.255785499483816+0.182797647401371i
-0.208587920017547-0.0341979610236198i
-0.0319438049225856-0.123256602687128i
0.133753803713669-0.0471405776278732i
0.167083044174686+0.0830813630322881i
0.0828446673723194+0.242287881522849i
-0.104376482921709+0.214635464152464i
-0.222517718604986+0.0533544243247702i
-0.158726375870225-0.117258411750161i
0.0162255122976909-0.252465309131256i
0.27035483527967-0.185033493955271i
0.362331435420133+0.0242471157681968i
0.277345087921316+0.248105074219309i
0.140362235698142+0.34987482173029i
-0.00947445224178087+0.246360263532568i
-0.0475241656151146+0.107376745204267i
0.0248203535972129-0.0012283164971136i
0.206391141866929-0.0342799979956392i
0.288352100998603+0.119363228566994i
0.222753596149043+0.343182352758248i
0.0575787830650636+0.423377792423131i
-0.161289906546158+0.344514215585971i
-0.250674956346395+0.170696411039457i
-0.191986079114156-0.0531233767298605i
0.00115205543428985-0.211512525798626i
0.167198844195822-0.148194363428287i
0.241932798852721+0.0940913330445475i
0.145557186524473+0.240350404364332i
-0.0305134885769639+0.229626089818913i
-0.116938858762854+0.0861947412430701i
-0.103098979848159-0.148667848054785i
0.0798532784173533-0.235616606558749i
0.252642762333181-0.168661240442092i
0.36867406502234+0.0303612193453483i
0.353881436263989+0.289109436271389i
0.153820645738796+0.389052756263514i
-0.0876580130775532+0.304557221897525i
-0.186912322385935+0.125344693727327i
-0.0746395398953423-0.0376399178376432i
0.0854424124462908-0.0720621135521368i
0.204593944373962+0.0771754541237702i
0.190604701769664+0.260742931640742i
0.00894700234017535+0.323159732132418i
-0.213301992591981+0.273218034895797i
-0.348845096308196+0.118224255105509i
-0.321655374384737-0.144781513022418i
-0.0764942180159823-0.272929142422974i
0.152312345106754-0.178906001344414i
0.220291025277924-0.0140957392093695i
0.170792464023675+0.198182440826523i
-0.00528336273032181+0.23809044172139i
-0.148056635432014+0.0732890536378224i
-0.13744247145358-0.114959351575692i
0.0491458329493917-0.229314288693367i
0.289436494818894-0.165904696659108i
0.391078250417613+0.0428865129036904i
0.323143905088302+0.266887863543067i
0.16038128222217+0.359296269238558i
-0.0487932963430538+0.316109638395898i
-0.170305329342626+0.134235241633619i
-0.0963705435511113-0.00342362473010158i
0.118696231903056-0.0284731405935805i
0.266967466909482+0.0270196219135626i
0.269017768423203+0.246754739056277i
0.116848772058269+0.375937125606185i
-0.116895027108401+0.33219822204502i
-0.19475091418473+0.147220064230383i
-0.158788056287578-0.0431935738488371i
0.055630005050419-0.144387943600953i
0.297205179655087-0.0982478846054274i
0.371278375606441+0.143073268845085i
0.277991754326797+0.309649417303399i
0.024015554822138+0.385223574253554i
-0.15668100635554+0.290392566190227i
-0.197985668317545+0.0836178684517118i
-0.0703152121141529+0.00250033487180592i
0.117382103428288-0.0374475734812028i
0.251403818917037+0.0898420746524595i
0.211607893818235+0.339056485620504i
-0.0572510468384855+0.40860288972762i
-0.263881897824872+0.311760990234706i
-0.351116984397446+0.0675660635894173i
-0.315400753742709-0.166343096961375i
-0.073195557281167-0.271647146189454i
0.170733350524276-0.215653256978993i
0.225863381359947-0.0308014987595584i
0.0932440425888662+0.0933600382298969i
-0.0595374564608748+0.125438575701366i
-0.13412837394428-0.0449034215095159i
-0.0605120130378275-0.274240660752393i
0.155678190722518-0.344474640512371i
0.344538730681219-0.26274238081517i
0.465686215602855-0.0430037040627737i
0.401095623977436+0.246251841314885i
0.22146615387095+0.366701787694067i
0.020777775945591+0.290571185694458i
-0.0394553007099017+0.158532472899122i
0.059847194767967-0.00307990149738732i
0.18075132162901-0.00144554275944646i
0.274417102019668+0.146447029588686i
0.198588033290859+0.380386147357708i
0.0560695356801956+0.478823756763332i
-0.172403819464435+0.374613858546429i
-0.329006314237227+0.229700864235151i
-0.274333305071779-0.0386778723597394i
-0.0973136121387124-0.125123926735545i
0.121378997062319-0.0342120031818633i
0.229864666517037+0.0520261816633556i
0.109166136992185+0.251185331223348i
-0.134411380321452+0.298554455198158i
-0.215936830017348+0.131550649699199i
-0.184881824783291-0.0591696251396608i
-0.0337783166152005-0.223204349292476i
0.204681272406268-0.172057815456902i
0.293543240940792+0.0653063631857525i
0.245817794966714+0.282602052521071i
0.101335835301399+0.388318517181726i
-0.109673465640806+0.285000368993664i
-0.219919445313001+0.0700612364277692i
-0.118545009429103-0.0914357912910716i
0.105226051085882-0.137854748970325i
0.278883314173054-0.0124889631685037i
0.286692259833135+0.189110622771906i
0.123191981857098+0.328532673397334i
-0.0829446748445394+0.315225457093049i
-0.208871416827214+0.096499437201976i
-0.153852260473317-0.133974286659664i
0.0295470185396424-0.215466264085264i
0.244818849247815-0.120676726760469i
0.37154144463832+0.0681744586147683i
0.243168907733425+0.210688951859322i
0.0386650612188804+0.305427218364353i
-0.115888831259172+0.213297956635727i
-0.163949439249542-0.00832085335022167i
-0.0213012377061237-0.148037700481072i
0.190222060862642-0.153037808299141i
0.34034903711913-0.00216586983450079i
0.307745634523249+0.1989070107339i
0.0718644776424645+0.358362257865804i
-0.138569968067601+0.278270485811075i
-0.183033398153888+0.0550530214327081i
-0.096972303106109-0.114419635297836i
0.0876339544910645-0.202456549932761i
0.27135446590958-0.0484965121922048i
0.328604068855135+0.154791988231307i
0.17119019997215+0.301123589831052i
-0.0515228013641094+0.325284471410006i
-0.159645866434222+0.135097986089943i
-0.133270627714447-0.0381597670852931i
0.0428164193498824-0.106814045518436i
0.282080577596784-0.0510746956950392i
0.351493521191722+0.146386429108249i
0.221918449057607+0.347677608416762i
-0.00597045003169278+0.403348392804657i
-0.196415363186941+0.315956107810272i
-0.235512318495893+0.11806311701131i
-0.122120371902931-0.0568328421723311i
0.0762160258886855-0.0544410991630712i
0.149357615250543+0.0790288668034628i
0.109067074518719+0.266927877513336i
-0.0522796937509043+0.399652438109769i
-0.285126932592398+0.321693957075718i
-0.373518552159819+0.064015452979071i
-0.2684462624908-0.20324514699333i
-0.0665767617809073-0.310087140224802i
0.159770310833488-0.167429004506603i
0.284711025942647+0.00525311368125521i
0.161260003926088+0.142922421009627i
-0.0158550027387582+0.227123776087614i
-0.106899199550585+0.0676167491776168i
-0.050988266243772-0.140867015051408i
0.131345632216908-0.237121008927386i
0.332265366983189-0.179210601232698i
0.460464603743762+0.0532377361056889i
0.375226844698739+0.297564306566374i
0.191810620675256+0.417692653746366i
-0.0340592918853458+0.327315941570379i
-0.123789906414519+0.0887386996702691i
-0.0247382168420718-0.0904456028759647i
0.10757121404924-0.0540928800137984i
0.289602131853008+0.083814201559681i
0.261952068382786+0.257900586557893i
0.0766229771136748+0.390554901196895i
-0.126471798954525+0.308021917784516i
-0.25536195668894+0.107924731821092i
-0.14922772741943-0.10016501795362i
0.0375580136314464-0.191249924375354i
0.214592270568989-0.11094432279956i
0.297840870637791+0.0556485070453682i
0.2183811491243+0.241442100916011i
0.0194902668912709+0.280564264048419i
-0.156726985312503+0.14461614173956i
-0.170365195582446-0.0656093796740937i
-0.0142400467885516-0.19132741961618i
0.196170323013511-0.113837520840718i
0.331142213087896+0.0585598306276859i
0.265157284321674+0.284275791015276i
0.0136537794238843+0.400055283292004i
-0.191504114792412+0.296396280656039i
-0.27717379667079+0.107063579329626i
-0.171285764592912-0.0777986539901393i
0.0416085786602964-0.144082518271078i
0.160484501296285-0.0145326679460025i
0.181309928907369+0.219538438629519i
0.0295021980982364+0.318828469819442i
-0.207216680985263+0.245958457153587i
-0.334146635523166+0.0833548207087059i
-0.251502382645751-0.121490940861058i
-0.00820732458836752-0.256962294506509i
0.204664621199149-0.211329297337526i
0.261391200501838+0.00368101705166617i
0.189842233586528+0.151030581628539i
0.0393010283101801+0.200694294670828i
-0.102331726446471+0.120127446049344i
-0.0773375338732162-0.0831354830183247i
0.063564929912318-0.188052189958928i
0.270298299154907-0.189975691015332i
0.430085107240167-0.0201959059892726i
0.370053354588736+0.233362032838903i
0.204258306060966+0.361586335074254i
0.0254574033019203+0.352017645747623i
-0.0930611720114712+0.19841816809109i
-0.0109620190576509+0.00346264717031999i
0.173447478259889-0.0336484313922548i
0.324865635759919+0.0443795324575609i
0.349727627455843+0.21593790276722i
0.190446898398214+0.429698482648303i
-0.0460133965748553+0.432683803957384i
-0.219110052799309+0.281110940308214i
-0.201503040228838+0.0351795284778089i
-0.038643421174443-0.121804256056269i
0.144981368159908-0.075494210021494i
0.23210303715378+0.0674341804515346i
0.105077695513047+0.270036105081099i
-0.0955789372035268+0.341311006059306i
-0.251418203788753+0.217266679150242i
-0.284809974256598-0.00955346150465786i
-0.12371812590796-0.169422915664399i
0.0691820214111551-0.21536721597791i
0.232050535360097-0.0650337716542582i
0.24457585113495+0.14417875431921i
0.0572905683573528+0.250846740129525i
-0.101645294278766+0.234338761165192i
-0.221321615025979-0.00627806467336869i
-0.155980147536738-0.205700920615392i
0.0978228544546384-0.294084688705682i
0.259749027124044-0.196864303579839i
0.307982099651836+0.0483533857657074i
0.205369930597089+0.232895084948892i
0.0252759211099263+0.288020886038125i
-0.12174519615985+0.144112776017401i
-0.120955600876678-0.0435895508951562i
0.0391031301524174-0.157506731546957i
0.255526033853136-0.121040358215066i
0.412988232297576+0.0643428240249187i
0.311828149348565+0.315661323625123i
0.0759033232509306+0.414961280439745i
-0.119772951719792+0.301676189425181i
-0.215630054893794+0.108830424856502i
-0.123291041606575-0.0892605987423103i
0.0982218151769308-0.0977201210818535i
0.264696344897196+0.0395271324393239i
0.242747446513052+0.229569028451916i
0.0735332000643767+0.389394600495741i
-0.130747407376265+0.314437124366226i
-0.229447001998133+0.0991813100964725i
-0.16221741428167-0.104217001530724i
0.0362724944568587-0.210956050809641i
0.286354535647487-0.110268949328653i
0.316182567133733+0.098212723615509i
0.213576188831653+0.278061042627541i
0.0495692692058706+0.325899952118484i
-0.135954794940669+0.171914587668835i
-0.0959336240341494-0.0149444234625493i
0.0487253881644664-0.125905115526589i
0.266468361940028-0.0881378695849253i
0.374557584310479+0.104513699525959i
0.311552615438294+0.259839343576112i
0.114591577225236+0.342793310019279i
-0.141621169854487+0.312841104434761i
-0.224837994599432+0.148120296102239i
-0.161594339898653-0.0697323597787982i
0.0613535396551236-0.123308403695427i
0.170087395750809+0.0177007881227064i
0.171945168742873+0.175203144714793i
0.0662323057308589+0.283385469553884i
-0.155293641277432+0.226428144918615i
-0.246512707062063+0.0797149975334334i
-0.241855307939817-0.137970795157419i
-0.0380401703577518-0.280379922562737i
0.160462909261194-0.217206299316038i
0.27051019702563-0.0610775222433191i
0.233482174953571+0.114834760673805i
0.038769138686222+0.17308181663841i
-0.108076941667753+0.093028661870318i
-0.173259734916754-0.0653103461544746i
0.0191282516256799-0.210604045782209i
0.266194935490776-0.227479477578039i
0.388494512211272-0.0333186036414794i
0.39388935324416+0.186781903586059i
0.211958663244087+0.32212995879884i
-0.00877234436804568+0.312217411130197i
-0.120089509112235+0.157199757570354i
-0.0479086420660072+0.0168917979240072i
0.12793819746205-0.059953162693644i
0.264489916391855+0.0452580110924259i
0.283587343780881+0.247664052458779i
0.122150439326998+0.429861856374939i
-0.104678522978256+0.465449719046631i
-0.252710832679076+0.257507875738909i
-0.251553588780658+0.0532674843231494i
-0.120915327807587-0.0810267290287041i
0.0836821116084212-0.0983522257304706i
0.208482279842186+0.108033927529319i
0.122150413394466+0.27176006550376i
-0.0451722059798371+0.313282236756066i
-0.178412439180286+0.200174570999115i
-0.213464896888357-0.0376620823095211i
-0.093500571891673-0.160187496189716i
0.152928252216529-0.182009379171551i
0.317164500926338-0.0404233600643933i
0.305761667205137+0.217883072144238i
0.140131607679538+0.356359871225654i
-0.0683542937326818+0.31270289501027i
-0.168451911870585+0.128964114681873i
-0.146927770459003-0.0784848645432367i
0.0294635103890931-0.145719905335994i
0.187890214266395-0.0711028533809146i
0.234987927706037+0.109088144702431i
0.14403572245451+0.298087397600471i
-0.0795415157352939+0.258061146097959i
-0.242518579467207+0.0876547470816915i
-0.228174208564816-0.106403571549719i
-0.0449715819582772-0.278322501684277i
0.194781744882928-0.275270025906103i
0.338426482528786-0.0779698631433861i
0.288797126698567+0.13899411180404i
0.121644042813912+0.203163420963295i
-0.0320609671112762+0.14511033765178i
-0.0752704264998733+0.00469454608837272i
0.0456526137945569-0.147667821910376i
0.268794040353828-0.137499075536019i
0.355160833063601+0.041713745642907i
0.329164901272728+0.229271819534206i
0.212841977555312+0.394769965805225i
-0.043728319843304+0.390601538929447i
-0.20206457839735+0.219127805682819i
-0.143449578271822+0.0715166231947232i
0.0261701773818425-0.0423171916240093i
0.124360910976115-0.0204800896245351i
0.183762827136202+0.183071945200081i
0.092508691846359+0.340650615525208i
-0.103911698006483+0.316508902053511i
-0.238597972103752+0.171111523702909i
-0.296538671701226+0.000782043174569012i
-0.124974532451708-0.125887362140563i
0.0854080027776386-0.154968618308629i
0.198271586808992-0.00292719135178058i
0.213379532804644+0.208544992857538i
0.0425532798401495+0.263261919710322i
-0.145712633105191+0.190443668494838i
-0.204912070209167+0.0435854839234039i
-0.0871858386729678-0.132647005158411i
0.128312587478796-0.166639810533318i
0.258255282027273-0.0385479551814935i
0.258024329975949+0.137775863708881i
0.138765572362035+0.252998878080904i
-0.0154532059741176+0.249271668970242i
-0.153100791040931+0.118966660406177i
-0.108666689163897-0.0793311058942149i
0.0496103400672124-0.166878969456946i
0.202640855815877-0.125664714092552i
0.326870064747848+0.0253201749363047i
0.267408598153021+0.221285199236046i
0.109929495666517+0.29277499757673i
-0.0955967461594895+0.194620423183099i
-0.130509511912739+0.0119500834248697i
0.0416134843526202-0.0888428335157712i
0.223102124232747-0.111683422213917i
0.315117968780994+0.0290562937274087i
0.270876794133414+0.234388007180158i
0.127258859582722+0.343975030697983i
-0.0722344783972802+0.337369777567242i
-0.176387850294036+0.168985015670733i
-0.125962901127821-0.0106572300776688i
0.0561168032998322-0.126472209971077i
0.175375361074056-0.0321731581839786i
0.21717480996086+0.151734166952108i
0.10996076177283+0.257960006998923i
-0.12681538351624+0.283503707006146i
-0.207419190505886+0.134871336184294i
-0.180425764689959-0.0650216799920074i
-0.0166326125178271-0.194430235147149i
0.200781571999943-0.161912845954886i
0.262557106259921+0.0240238772411455i
0.177484389724934+0.1887004226008i
0.0437376923823393+0.275404861898327i
-0.110067713588614+0.234979733440504i
-0.162814784921669+0.0285355689320688i
-0.0349128697038602-0.0993280712560807i
0.140040790357636-0.0750063271167219i
0.250332576863687+0.0307608469178943i
0.226417295218074+0.221249401739313i
0.0721866386540937+0.3208538839977i
-0.100139145084983+0.307347605926686i
-0.174681788607817+0.179951539609246i
-0.160016568573407-0.0283081077661512i
-0.030433051660555-0.131424706447316i
0.139465449152442-0.0424645619945576i
0.187752834076834+0.137261196672621i
0.0810828326709851+0.241962963530963i
-0.0995379892152549+0.272794217774355i
-0.207909729807697+0.123276690459885i
-0.201733341729994-0.122524802566094i
-0.0720195050999762-0.233504454894254i
0.138265129778768-0.232651066496181i
0.292322992248894-0.0817100764643103i
0.268050801460002+0.0996490808507077i
0.124144912769873+0.176373360521241i
-0.00642242965615181+0.135959168181489i
-0.0491151550310633-0.0168458903492107i
0.0719541612062183-0.147689636028826i
0.198428042760551-0.148933939919644i
0.348290830755546-0.00923277309907058i
0.394637937735425+0.153394071501873i
0.215346286596961+0.305030931971047i
0.0565470080608938+0.348185053274258i
-0.0892584067192178+0.184215800576067i
-0.10754459186453+0.0207160726928986i
0.0356055241128963-0.0146970920689764i
0.1883239104845+0.0430428606399195i
0.229930725538282+0.153628590050687i
0.135674150113095+0.313548327768526i
-0.0306761186356915+0.335902192286941i
-0.197429950523927+0.188059680364107i
-0.248380508628352+0.043614045158507i
-0.164472862351658-0.114683564688744i
0.0296824725728173-0.132858280180017i
0.167704912599675-0.0172063193926678i
0.139585224205243+0.103572991084706i
0.00474797774630492+0.212205644910042i
-0.154338615739427+0.170508623198211i
-0.181120126091022-0.00569402686298346i
-0.106264373746017-0.172700686589768i
0.0602999992795-0.226846193135356i
0.242067415337478-0.11078816811017i
0.255767771195342+0.0662126710669876i
0.164294910895643+0.187951759585009i
-0.014650343478792+0.210382220022851i
-0.121418968837485+0.0951235255399388i
-0.112154860831503-0.0754009794033784i
0.00930086570708044-0.163049187127694i
0.226725341694857-0.118880876941018i
0.290883876695619+0.0111037179319744i
0.204981518589421+0.22561570718281i
0.0354402742498934+0.302956801989906i
-0.121647140978666+0.212172257942696i
-0.16416593856505+0.0562796255727248i
-0.013991537132546-0.129111297495765i
0.160970536937944-0.138365006099615i
0.219915629679148+0.0061781089029589i
0.260514206276164+0.200244259798463i
0.131971682696366+0.269861626657827i
-0.0427177632692752+0.240860335730796i
-0.127355273005047+0.115719048516727i
-0.0892160152131295-0.0701905023894569i
0.0769196974998531-0.128136798313339i
0.202834817418938-0.0379381271436187i
0.261367920069108+0.15794181332127i
0.157861496609694+0.287672516060346i
-0.0298937516126271+0.294999448821614i
-0.118965964588221+0.204457704598677i
-0.123243327015692+0.0395468087911447i
-0.029545689572598-0.078127746164758i
0.168900697969634-0.0621791328246782i
0.231386644899741+0.0493326828088852i
0.145242750835612+0.173691099195551i
0.0146946987008061+0.268235111199269i
-0.132859707496225+0.2257971110391i
-0.159494651258798+0.0233731195155316i
-0.0897263679333393-0.140328936339994i
0.0900566668012739-0.147318448993074i
0.216814463730533-0.0491801437534019i
0.204817055007196+0.0939180193422571i
0.113267880667347+0.18216382096526i
-0.0473132702019755+0.186300318167662i
-0.125368900661858+0.0755023822820144i
-0.097970096895343-0.10545826870773i
0.0387297082299289-0.175379373659554i
0.205622002011536-0.131375401567854i
0.258297200525059+0.0809323384468979i
0.211554461989077+0.231047067816274i
0.0617227932148392+0.203452996065178i
-0.132493428670866+0.162148155261862i
-0.154233565371996-0.0160768039259711i
-0.00443687451234248-0.150009569767712i
0.146139366025246-0.113054234876641i
0.224810678442873+0.0174452243287947i
0.205407723464107+0.186701292215318i
0.0430561638582029+0.256085707157711i
-0.121474517323993+0.1841994805656i
-0.147587931060829+0.0120656479368901i
-0.0782354450568591-0.147830107976157i
0.130104644847381-0.215927583748658i
0.273071841055083-0.100964020058935i
0.266178759229642+0.123148732844984i
0.187651453201141+0.251574324866221i
0.0532485879267481+0.236218174319427i
-0.0689996419882569+0.104719348938597i
-0.0619495640502826-0.0300945220817946i
0.107846455441023-0.0910728190522734i
0.229161075367177-0.0297145499908198i
0.303209811555178+0.150655676416301i
0.233804074508973+0.299886232305951i
0.0303082520304156+0.359035335325686i
-0.140831370793406+0.282422063658189i
-0.195864023674446+0.109794389237603i
-0.106043286038531-0.0225334126627764i
0.0265813182690615-0.0441877332621923i
0.152894837952812+0.0258813107989681i
0.113750910540112+0.133222949885488i
-0.0147407271166519+0.214663293571749i
-0.135804190319991+0.137510039382456i
-0.186848782374019-0.0290252537388487i
-0.0712635867951498-0.159097811580947i
0.0683745063083855-0.209607921578126i
0.23046491562593-0.130722338434811i
0.290679978154131-0.00488111878993463i
0.207910435632047+0.117357035926347i
0.0909316210193167+0.19415970202986i
-0.0612918108669356+0.123881444678004i
-0.0187053234291103+0.00600034114774202i
0.114715414965078-0.0789594321290545i
0.209053489378952-0.08152918327413i
0.273343773770879+0.0820723842285973i
0.152619708938327+0.226772177973342i
0.00252532007662245+0.277490243213193i
-0.125371538241202+0.214207957451157i
-0.153134431146143+0.0111912178839193i
-0.077560975942254-0.104884856168322i
0.0734954389785855-0.104555543195345i
0.231897371553444-0.0243577700190232i
0.173132437454598+0.111007954052949i
0.0783218191834939+0.196046125747102i
-0.0176771689383661+0.166307240577591i
-0.0788973510543821+0.0350162974029202i
0.0126339608769131-0.0427374874438865i
0.143086514393268-0.087636858268221i
0.263614446212008-0.079237263019401i
0.299880081948632+0.126269085598077i
0.19844937413837+0.273793600127859i
0.0386237361536348+0.289806793252545i
-0.0797556881005845+0.2444413081048i
-0.113561824586931+0.0716076625900121i
-0.0155041339317362-0.00689876179575056i
0.109442774887862+0.00714458179113506i
0.166361965307717+0.11506432982832i
0.105999479104022+0.23596991913442i
-0.0391507918462559+0.259342510827562i
-0.140018522769413+0.175620318812021i
-0.165446248653213-0.00679136049451162i
-0.0925518500516261-0.0945286646699959i
0.0365702221852541-0.138080418916033i
0.190201327083466-0.0798633110713286i
0.2014360008071+0.0836475649310864i
0.122107803432533+0.207500165976431i
0.0410241834682174+0.169728613381867i
-0.0326594472707835+0.0670963967682434i
-0.0394951874557225-0.0293814200804596i
0.0380085799824839-0.0984464881109115i
0.20881098180283+0.0189575973874094i
0.276023698860867+0.0967166476765645i
0.166675619860815+0.195742030275881i
0.00612184429544812+0.263332960116427i
-0.0895350818096005+0.145475563594494i
-0.138718167235994+0.0289552907157246i
-0.0458556176454736-0.0994404883506119i
0.104807189169528-0.0610018994247661i
0.183681234745622+0.024693634685532i
0.167695293468045+0.0988449351790536i
0.0494056646764192+0.193865375899375i
-0.065572366034828+0.1149212010785i
-0.118466694183195-0.0171631981111739i
-0.0174101891861237-0.114524280688221i
0.110179085533839-0.155628767576575i
0.240021770448532-0.0822069235648583i
0.269758717225839+0.0880175908659882i
0.177946590827022+0.18932068760526i
0.0733515622022597+0.19538840313615i
-0.057567297639425+0.125127536199887i
-0.0594381758212373+0.0111640598062159i
0.0439657514404092-0.0640794720936573i
0.173738009271076-0.0311396828850451i
0.190407324083872+0.0991254865244017i
0.123905643226415+0.212623369791951i
0.0331340152722282+0.25793592618216i
-0.10505116944822+0.177163663444837i
-0.115091667592314+0.0681019261735447i
-0.0628061682748507-0.0400984180828917i
0.0671077261002592-0.0684949560505546i
0.159797017054163+0.0358769600280654i
0.140994289739614+0.137543676998152i
0.0795502361601753+0.21905347628276i
-0.0634808404903477+0.191030635322546i
-0.0784960341871642+0.0490887092629016i
-0.0404428568793125-0.0949377966105821i
0.0554325731360774-0.106518968022639i
0.182709996381955-0.0308812212858994i
0.208835375592385+0.0674834564016338i
0.151348536906354+0.194064053602096i
0.0363573136672965+0.203351104867865i
-0.0674614978288676+0.113989807243712i
-0.0710338717627904-0.0241763641550709i
0.0823905476807796-0.101562091009992i
0.175539775638207-0.0330535900194901i
0.223425642207724+0.0626070298679959i
0.182453628657247+0.199679758615364i
0.0274775477608658+0.270572095636004i
-0.0614426501086696+0.161673360631945i
-0.127590240663194+0.0336034501445492i
-0.059661766903985-0.0410425527212708i
0.0997564710567584-0.0468456315197503i
0.166900559046156-0.00715876225171246i
0.179351797540088+0.088096705324051i
0.102077138685484+0.178204339721867i
-0.0185848945933817+0.151938856835851i
-0.0687198867904566+0.0390611395238117i
-0.0209158968481326-0.0665533771775927i
0.0763810646802392-0.061834528298699i
0.201529058200086-0.0230006194630809i
0.254846439742678+0.0985927746596434i
0.159985271533413+0.241813822170432i
0.0517244037713935+0.229549409691574i
-0.051576144574545+0.163850782000344i
-0.0879224798841779+0.0781417821872675i
0.0100768572340955-0.0321618632374984i
0.112647274929307-0.0506775541067769i
0.137965880275104+0.0776267102897075i
0.113612201994914+0.162195513507255i
-0.0161325472066329+0.208015783708872i
-0.120232300572222+0.197681005927533i
-0.126010762124467+0.0274372041402051i
-0.100177392925457-0.0985226408960943i
0.0517040851848112-0.135048009643433i
0.170044499534765-0.0503754102620265i
0.155845037986893+0.0808332453518692i
0.122196148401567+0.125872650957428i
0.00457881168796628+0.139597104498196i
-0.082068165504584+0.0779219061415075i
0.00209465079044686-0.00711653820802856i
0.0526470725365192-0.074667731486431i
0.131725605996389-0.028438565736173i
0.199017399692751+0.107789452689769i
0.109375126462071+0.201107966283677i
-0.00276576778585111+0.242748010632599i
-0.0970541418827769+0.160264070714137i
-0.11695890085011+0.0231499443334928i
-0.0414943483412563-0.0564334538877205i
0.07830157609973-0.0537500111520271i
0.129387988439803+0.00881205693193986i
0.135459878715054+0.137547395107666i
0.076020176436636+0.154116822895714i
-0.0681572064301916+0.108767262589691i
-0.0797081127178904+0.060534135027626i
-0.00076253975249357-0.0712801687686176i
0.0758182085672223-0.0563104034989875i
0.184020251173281+0.0111280885774222i
0.239054755920758+0.11403121677197i
0.160764740982268+0.236838837440183i
0.0233787856694691+0.212654519060026i
-0.0706027919449467+0.158604930285719i
-0.0913485875101678+0.0689841115653914i
-0.0305701094774037-0.0137814272718781i
0.0872765012379027+0.024634029906273i
0.121024199989232+0.0633998189919786i
0.0732573313199702+0.105097921978299i
0.00159051803187452+0.167986887060184i
-0.114995071796623+0.08819670944539i
-0.118471861106532-0.0323016215102237i
-0.035923399451289-0.122514717359141i
0.0938068437390154-0.138203313012933i
0.203187614292201-0.0216390913093437i
0.176996725659045+0.0551519919146425i
0.157304771283125+0.116788299620685i
0.0878578755509859+0.160006339027222i
0.000299609615851077+0.124129537036757i
0.00430639056760973+0.0488936225316656i
0.0688331687533908+0.0101279949188801i
0.132333020864128+0.0376370685971375i
0.128244519029085+0.120498231651916i
0.0629450380499914+0.232932244880994i
-0.0493219668945475+0.220777201582486i
-0.122163428203577+0.140271690407921i
-0.127285789845106+0.00914359431324205i
-0.0652995528973331-0.108478658866974i
0.0330886785591584-0.079974572763861i
0.0996181144534392-0.0146562241219864i
0.0869278128895492+0.0533208023833198i
0.0341625045565645+0.0748050715748111i
-0.0171741432219043+0.0304228699102231i
0.00432227396039801-0.0544226826347327i
0.0758739250894939-0.10556820273053i
0.151548580080403-0.065225492450821i
0.207106312088532+0.0175574223525428i
0.175595014534569+0.121423269141529i
0.118485542406252+0.2124296037014i
0.0164121667960823+0.200705097468251i
-0.0525049357178146+0.11898661229471i
-0.0430156591013341+0.0604763962453518i
0.0368133102408122-0.0209467685691971i
0.0792541228222719-0.00665290778066089i
0.0458701187987267+0.107695078350674i
0.0367044395942452+0.15012260566749i
-0.0100365065685457+0.14403895731737i
-0.0835460978344241+0.0673532844683702i
-0.0913936921541017-0.0404049976523689i
0.028647335810668-0.0705614603426458i
0.113437755523644-0.0914408114951819i
0.139512062564013-0.0219340113196764i
0.137980193492446+0.123410763406491i
0.0441094065310079+0.179041903855077i
-0.0329739917013428+0.123586010922516i
-0.0546831945464133+0.0373124035386093i
0.00163892708868022-0.0170759571027232i
0.0793763384935873-0.0547556820915518i
0.136203964836813+0.0137673928913716i
0.132928363331798+0.117613318194114i
0.0537789896896096+0.153965769915558i
-0.00961555123097334+0.142776080449678i
-0.0460203359235795+0.0799846266175519i
-0.0283161781783386-0.0339821530019606i
0.022375278643309-0.0718258444392678i
0.122858940731003-0.0455745158648154i
0.137036977971006+0.00312477845606445i
0.0928395031396059+0.0989598038796315i
0.0426361303738298+0.101917937923513i
-0.0288895646401143+0.0521001385536653i
-0.00191147394336205+0.0167174374178824i
0.00538352945925045-0.0486920821189262i
0.105747284407456-0.0409941754503731i
0.152582840123623+0.0147898746394829i
0.102449529014144+0.0430324216525735i
0.0710661109192384+0.123088273595067i
-0.0181761259631998+0.133051376976744i
-0.0178655952200931+0.0702639240275883i
0.0117876747965461-0.0102729006268844i
0.100586688132279-0.0368182587024147i
0.152206787085346+0.0340618612326077i
0.115517374227114+0.100482887286476i
0.0843115238211455+0.154964197483823i
0.0165718348449873+0.147563867453448i
-0.0622973854816921+0.0999948379319471i
-0.0809943528054441+0.0428851464496038i
0.0130813502075889-0.000606613955467825i
0.0795693821325295-0.00804669726140588i
0.0987817662976196+0.0228746898297529i
0.0662183515072307+0.108575536200509i
-0.0133200374824127+0.104883248397406i
-0.0475003854623178+0.0400469869114456i
-0.0720227657877863-0.00329666390324184i
-0.00910855568658953-0.0842799435260087i
0.11341431472292-0.0967825375997113i
0.17773367251681-0.0255444617414529i
0.175915019686921+0.063929553840409i
0.117784430200069+0.137358650815502i
0.0970211258177663+0.119940673145i
0.0517671675078572+0.088453354594853i
0.0327379651175636+0.0911450236362195i
0.107739821961416+0.0374016339488717i
0.149581828935104+0.0436482606327052i
0.124646709171945+0.115069205357889i
0.0694005796558776+0.152397307565297i
-0.00845615301709252+0.180478115519711i
-0.12181225526623+0.119105933261066i
-0.139337402959203+0.035997397546521i
-0.0538495951375269-0.0418195963837823i
0.00307843740079396-0.0850342630798506i
0.0647819878137259-0.0681332030106104i
0.0729843618208982-0.0395625721051561i
0.0198710772098402-0.00499354725379166i
0.0818011557305995-0.0181205923469574i
0.10620315498394-0.0290057388147567i
0.0988560883377239-0.0547765332570217i
0.206706302441968-0.0504172676711105i
0.235241614444615-0.00686025412451447i
0.218121342581057+0.110155810758701i
0.161948888316318+0.218175385045103i
0.0667599814520472+0.182073217618759i
0.0430317523009976+0.182561997431782i
-0.00536623318646465+0.120781466032368i
0.0196686835505203+0.0604647910922889i
0.0489637717151803+0.101808873286269i
-0.0137525572636265+0.104861036940945i
-0.0593187276220842+0.127744478069759i
-0.105714501933801+0.0523017790626972i
-0.117382085735418-0.0323340914694186i
-0.0901350361913533-0.069396195967823i
-0.00325646748065887-0.125147985229588i
0.0702318701477237-0.134089307684493i
0.145658911362999-0.0947305648424753i
0.21234596039965+0.0114787552016375i
0.146029856004591+0.0400159449923139i
0.114972000758517+0.0526334037386597i
0.134235305236626+0.0397248831159018i
0.136155056084753+0.00146164587230185i
0.119891115960173+0.0602916345114846i
0.143339147266514+0.0990055418525041i
0.175390981662498+0.164432308890165i
0.0494173965558568+0.214117348056408i
-0.0311768922628418+0.151502546731342i
-0.0536327345605542+0.11021304739564i
-0.0934738498047073+0.086094196655308i
-0.0592667966922028+0.018366181542525i
0.0180339354485327-0.0485656320468756i
0.0708654634395741-0.030995245874031i
0.0723951905601647+0.00127303665628771i
0.0866054733100907-0.00476022401565228i
0.0540602588497947+0.0312990903792804i
0.0403229647527074-0.0226299025068768i
0.0866578780989296-0.0541973504695484i
0.128676760797103-0.0113573887098736i
0.162947305153645+0.0178962313595252i
0.154231285510835+0.104685442533345i
0.133097092489558+0.11892989530224i
0.0651002851557929+0.113198542576618i
0.00910350077908086+0.132435292706205i
-0.00534558972708604+0.0800595093639269i
0.0253645112108186+0.0192336889697587i
0.0764211353172459+0.0170575173189224i
0.0636616458353191+0.0544567350042288i
0.0595972673052725+0.0695331723000822i
0.00349596763560751+0.0485782479340752i
-0.0210710367522277+0.0256535278823248i
-0.018888209649152-0.0282751893773287i
0.0034601051735942-0.0640431828511434i
0.106383127450554-0.0566199385638955i
0.145053616463798-0.0440346142664344i
0.166118437657015+0.0239728175055597i
0.0965950349287275+0.0802755312925639i
0.0449908839144902+0.0753948070389634i
0.0687659779946714+0.0668139798845282i
0.0813932197425733+0.0542596083765079i
0.137722573805716+0.0348405380136858i
0.0980820963811694+0.0587572830077244i
0.0928441304554429+0.108231550967495i
0.0558966716427159+0.13069299448743i
0.00497676094831006+0.106025229486246i
0.020370645587408+0.0768590196334532i
-0.0221693911115913+0.0427354571777795i
0.025487021591885+0.0120024835107864i
0.0584881769179547+0.000941134010127345i
0.0629880534052595+0.0238667633846408i
0.0661466608529835+0.0650280765663553i
0.0458206650314364+0.0791476684948619i
0.00514225015232762+0.0984150720649932i
0.0157890029636478+0.0426819840966153i
0.0449725970837437+0.0196531274972144i
0.0242671847230948+0.0020854159603588i
0.0862402577833606-6.05659910553657e-05i
0.0783559975268713+0.0674773502174468i
0.0530185026209136+0.0731316604499523i
0.0514865553951597+0.0598124757462303i
0.0425305130262376+0.0255445252204473i
0.0776338908038046+0.00423567432239108i
0.105651390075816-0.0117393597962511i
0.16289187991411+0.0337187499350602i
0.121755708547257+0.0610711204519916i
0.0963358329246266+0.0740863446375617i
0.123832708910092+0.118674991785141i
0.0573045994447562+0.0877775409055106i
0.0582647920113432+0.0672155952072837i
0.0634980720115832+0.0624094118953673i
0.0589180901419394+0.0702173238520266i
0.0887187507810977+0.0549021969188108i
0.0432474625628377+0.104954337131076i
-0.0184041658727786+0.122937983298419i
-0.0654333867242909+0.0533030564262665i
-0.0388396712182605+0.0515408240673944i
0.00796151475369682-0.00197816954385561i
0.0231961348860717-0.0190593165654419i
0.0439747495262575+0.027243720669932i
0.0772575054398794+0.0293984149624725i
0.0575410105327571+0.0498672690541763i
0.0183913123936753+0.0508091521970446i
0.0918043130501345+0.00698184180189188i
0.073912391719433+0.0105911386838344i
0.0824026838434533+0.00469241342605824i
0.122154415611523+0.0580567009512466i
0.12317895569698+0.0992225366872162i
0.123387099524084+0.099383011689379i
0.0175804456611317+0.133311829797861i
-0.00781793157689626+0.060229496471445i
-0.0255290457448573+0.0525299458042485i
-0.00828031855078032+0.0442773349139386i
0.0484456372228295+0.000828578082562812i
0.0426796601771153+0.0264264400764054i
0.0603699174435278-0.0144416568055077i
0.0636216567552223+0.0357570960275241i
0.0658566791974384+0.0648501760923824i
0.0281345717482497+0.0107564243741932i
0.0642389239614057+0.0145882948312655i
0.152945098963207-0.00122153373891866i
0.147611996913781+0.0556599223518348i
0.134618929088071+0.083199421231992i
0.111944897568834+0.105932470757542i
0.089608416821923+0.155477220469022i
0.031333066274993+0.122225735530699i
0.00271458904477638+0.111109065453485i
0.0271309132030568+0.116992621091777i
0.0236005102227675+0.0776623165666065i
-0.00274340195360011+0.0876059720705004i
-0.0331691123261435+0.0903305903333245i
-0.023053523427502+0.0393072277976776i
0.00280593149015972+0.0124886127264436i
-0.018052629231206-0.0253843566574044i
0.0237348409407861-0.0466864457257594i
0.0967147664365102-0.0701534248223564i
0.0675751170291211-0.0491306305152175i
0.102144100213066+0.0182360004367115i
0.143313887119654+0.0176442010529106i
0.115567639991492+0.00430970335242902i
0.0992966995506438+0.0586172217668598i
0.115765918721017+0.0468605070749603i
0.145796145964096+0.0726072464576715i
0.116836621938081+0.140930952408308i
0.054944997422374+0.0777155824448253i
0.0516580286440743+0.0996950274890413i
0.0188449755064+0.121881913300207i
-0.0137962994066766+0.0556291181503756i
0.0198482555223654+0.0373968530991336i
0.0266248974441159+0.0243155007082114i
0.0154736288472242+0.0326344498258197i
0.0107797900537312+0.0229215988529022i
0.045058715768595+0.0298618589454158i
0.0457980225210928+0.0237618320512736i
0.0366809785523588+0.0190084854164507i
0.0527828148464417+0.0204880237122694i
0.0485091154224906+0.00253138501624848i
0.0703425201278739+0.0683517847318336i
0.103495109141124+0.0562045589369749i
0.076325260589389+0.0810701321973218i
0.0378381262714784+0.102084261571894i
0.0277048886092307+0.0390389134427091i
-0.00385561528969568+0.0710816005136571i
-0.00881637390863942+0.0646873884963537i
0.0181814219021731+0.0352201091493306i
0.0124358217016071+0.0548229710430522i
0.00993047692010571+0.0146451348315931i
0.0233282622880468+0.00565893218039244i
0.0332329011985995+0.0385577406736306i
0.0608178266107007-0.000248084463971036i
0.0665355828294552+0.0182889694789764i
0.0397092880467365+0.0507284590558901i
0.0881139706196685+0.0614902656706626i
0.097455965590137+0.0627847797077135i
0.074014436953513+0.0534500549860473i
0.111884190433161+0.103996473133197i
0.080049208648251+0.0945650013448647i
0.0627480444702166+0.0697808852832176i
0.0514133345527243+0.122895777508417i
0.0174908724349431+0.104381992021469i
-0.0151728181391055+0.0576387011133922i
-0.0145376117548416+0.0797307607017579i
0.005312379621818+0.0551700209920376i
-0.0116782994459373-0.021263615784902i
0.0208309220872167-0.0125603160678969i
0.0329028983846004+0.0159713738183016i
0.0315604816641567-0.00949115401225989i
0.0499516995644923-0.0107501025044152i
0.0458242364074398+0.0150717390905684i
0.0665960905930888+0.030078254714022i
0.0529000670267968+0.00247064172235933i
0.0594492074546625+0.0257903014790018i
0.101895513600276+0.076221598874439i
0.0761036541563207+0.107566834999267i
0.0552938706571145+0.135800084455757i
0.0397851733348921+0.0499468612605407i
0.0249945917417635+0.0356543125458921i
0.00978327962311815+0.0859218583157541i
-0.00146988881509157+0.0289560297921698i
0.0199092145120882+0.0220172547428535i
0.0420023557947488+0.0275419354121016i
0.0378582169113519-0.0139662220513239i
0.0512206575251595-0.0595920705201229i
0.0644719765893647-0.0430973611416212i
0.0651776990701935-0.0241571182190244i
0.0911487424588813-0.0291182619893889i
0.124631204895182+0.0398399166631587i
0.160587306480903+0.0783921006178644i
0.105374721708176+0.0833197704716118i
0.094551067757125+0.0932441744318276i
0.0912432129792341+0.106034533629628i
0.0206696471350084+0.114022957713645i
0.0400132414370841+0.108150148985601i
0.0360480791270399+0.0971699442646961i
0.0112436783861804+0.0963935788654135i
-0.019659801071188+0.0898767565823988i
-0.0651841747574943+0.0462998260733994i
-0.0398530248236856+0.0409995917958162i
-0.0109725415647564+0.0139239850426878i
0.0254570877358642-0.0364499345767116i
0.0677166559461268-0.0300095659534011i
0.0674324456682762-0.00730297317746707i
0.0620710313952958+0.00991457148956602i
0.0834032806758339+0.0127432654015405i
0.0974098542628754+0.0188170112091469i
0.0408586496560091+0.0496420953587197i
0.04524281185512+0.043196531025932i
0.104221002906499+0.0424870074004585i
0.0842701154085803+0.0800520715225491i
0.0605687966200034+0.0607796416328524i
0.0491589248466727+0.0629020120943442i
0.0294054548139342+0.0582033331662187i
-0.00402770844339607+0.0478904664059447i
0.00941325923274868+0.0468429789728116i
0.0242679063176806+0.00127133358145582i
0.0233539183867367+0.0133385541883601i
0.0669906608531958+0.0187192992557321i
0.0589371085508106+0.000951490500199252i
0.0699431675053868+0.0303671496823354i
0.0563767947031759+0.0193837552950185i
0.0376345824796924+0.000627924825146152i
0.090747619658191+0.00937559350611563i
0.121469855719696+0.0324355960700926i
0.101861729395663+0.0663628298361646i
0.0827675373932374+0.065475652198027i
0.0311464923938805+0.10006440319298i
-0.0303723305386488+0.0831667447466041i
0.0213518239010939+0.0478000045748789i
0.0243738480002972+0.0550636681001903i
0.0126153947881005+0.024708498175272i
0.000847771862031339+0.0382811202124646i
-0.0129850362359753+0.0263575337501061i
-0.00617000393855406+0.0138776702267724i
-0.0295449648051033+0.0339914898684708i
0.00570576978797009+0.0171618515100601i
-0.0187441498057194-0.0398701270793394i
0.0260151708006898-0.0530880305524733i
0.103545540232189-0.0218724089946733i
0.0874689069417143-0.0329930590018434i
0.0965329209885802-0.00182216446399191i
0.0601671941365903+0.0125808106147614i
0.0584876628864041-0.011369759532691i
0.078917017787538-0.00280616503248809i
0.100005770020035+0.0216692098281645i
0.115713084895656+0.0228541098781279i
0.104618178633692+0.0339741040076006i
0.105300892240985+0.0566531264063475i
0.0695589558174423+0.075729984493191i
0.070695663995971+0.0735456770266485i
0.0655344310230134+0.0647512291514133i
0.0345264465589993+0.0865154968187352i
0.0580701375694287+0.0184650141580681i
0.0428106984366218+0.0360214960070677i
0.0174150341054951+0.101740827675939i
-0.00237322737291998+0.0764714689751252i
-0.0587243826733294+0.0916814015625647i
-0.0383210721003083+0.0575764706890705i
-0.010172942022244+0.00781269206848352i
-0.0179990589158314-0.0137211460900962i
0.0126045552171645-0.00669999602943736i
0.0517116008767232+0.0304825274662936i
0.0593069195702468+0.0234515024807038i
0.0454669903692228-0.0189244636602119i
0.028847115031007-0.0571685692776527i
0.0281795930703747-0.0824537520891908i
0.0961457267884129-0.0861718674058966i
0.171556400165189-0.0355427519745666i
0.145558472989952+0.0266641070612278i
0.129412002570811+0.0612547672080712i
0.133541168170928+0.11473765063716i
0.0813550357973828+0.112394064389211i
0.0764430783420653+0.0511523747717115i
0.0593131214864804+0.0717454063501184i
0.0555061902618884+0.0867283186206144i
0.0868684626327593+0.0999950969882387i
0.0309039637857098+0.125176006636736i
-0.0281970942960205+0.107901198932989i
-0.0653193326270533+0.0917462081637781i
-0.0879843826763506+0.0388214002381922i
-0.0393181323604032-0.0107044444410676i
0.00346994727919025-0.0389756921995572i
0.022851703933068-0.0403343343043056i
0.0382508976715794-0.0430553443804076i
0.0798596213397118-0.0308625295739447i
0.0944391267142553+0.0137388162242101i
0.00913487001377274-0.00391783496156922i
0.0172077655180183-0.0285709368653799i
0.121022674635569-0.0342545064506445i
0.159701661158115-0.00495937753970784i
0.160057367156392+0.0522347516908701i
0.14747923155954+0.079084796849933i
0.108859439034019+0.122360060281323i
0.0412108996237493+0.138700355372315i
-0.0121324501507044+0.0804188029047412i
0.0114131561699292+0.0363367362472261i
0.00343783480631242+0.035578669917481i
0.0323608029332106+0.0453740678792875i
0.0698683164195076+0.0231735294203059i
0.0358154065517569+0.0210408487387072i
0.0192122066399496+0.0289867379958273i
-0.062827425570563+0.0161561115537362i
0.00907900511786703-0.0553576799750713i
0.0789095318116081-0.115351334546498i
0.107971512713688-0.030623140592666i
0.173580861044013+0.0217916621860923i
0.0993438397298336+0.0652534222778125i
0.108425572818659+0.118832106097689i
0.0540715063199324+0.108336522292862i
0.0249378265592604+0.0519741091221718i
0.042718142166975+0.0303329572494908i
0.0359159041452153+0.0794257254628824i
0.0641961670321457+0.0754362165128594i
0.0189815951568058+0.0636793988069461i
-0.00408758514496729+0.0862408666525646i
-0.0277123892474659+0.0784223137605601i
-0.0473035771462421-0.0115623517053452i
-0.060020434572158-0.0681206596947482i
0.0307762079319255-0.0566631664534975i
0.0952966127043438-0.0677637579035279i
0.120824159900549-0.0181617691017016i
0.151547052636888+0.0290263509426797i
0.0871473463111453+0.0315859017283947i
0.0821112073366249+0.0317046940686951i
0.0676474199380665+0.0041463068936548i
0.121510641088313-0.0047806360217901i
0.155220448422228+0.0112816989818416i
0.154042508228422+0.0815988130885606i
0.16336308617982+0.150849039513329i
0.0306964124803829+0.174966733800891i
-0.0115765892516118+0.15317335926607i
-0.0324935168514793+0.0827917089723318i
-0.0682538853820604+0.0477354649515143i
-0.00487690767017581+0.0184369874751523i
0.0445784195214632+0.0310014276342919i
0.0470102493327738+0.0629403984290439i
-0.00209373911028018+0.0577420440642907i
-0.0121596925964089+0.0420047509037724i
-0.0174272090656977-0.0332164524537339i
-0.029691984112087-0.0846191135056221i
0.0681432641866176-0.0977612281583004i
0.0998294441346374-0.0495541822500304i
0.114697646727574+0.0247598163180792i
0.157238705822797+0.0307629742995915i
0.115303939451039+0.0644006579407972i
0.0776515745908672+0.0509579899341083i
0.0183409099403392+0.00557558467439278i
0.0633546449412683+0.00884564121690547i
0.137283453346009+0.0581018217308264i
0.115678453498331+0.106650600420062i
0.107328518996743+0.118322207375268i
0.0519237517352027+0.172932393428816i
-0.0215077784308615+0.146904641939957i
-0.0606003409236572+0.0737287355064132i
-0.0325539672605107+0.0344529896216859i
0.0485052903556635-0.0263931705643399i
0.0648977740183839+0.0135506534125482i
0.053361122666358+0.0650575068018858i
0.0398885227687057+0.060911953566537i
-0.0229107110395313+0.0731144764124618i
-0.0564853089541583+0.0165611464089515i
-0.0260726559104563-0.0743303776447713i
0.036198069967998-0.0986400276350698i
0.115681034514481-0.0562078810937082i
0.148692882988936-0.014888816250703i
0.148528886021834+0.034104627621288i
0.124841327026512+0.0712945264263078i
0.0767066329447203+0.0478471000530745i
0.0475613116121925+0.00731748097933057i
0.070256875656866-0.0225721941345637i
0.130385175889925+0.00301512944601257i
0.170987010317087+0.0440139843982021i
0.159085259755545+0.112148957373701i
0.0581167732718523+0.171261447977824i
-0.0210528731858505+0.130401343751461i
-0.0488752586312818+0.0831067064897275i
-0.0542308308914341+0.0163884792061836i
0.022770619765694+0.00808705695273557i
0.0777827174004852+0.0485024231507071i
0.0739271534004862+0.0415978620615936i
0.0218335514722488+0.0879432671764751i
-0.0234087665082348+0.0870225581437336i
-0.0153586640145718+0.0145168534086459i
-0.0164559166944212-0.0331063260935963i
0.0383022405575441-0.0730748367529144i
0.0902322200952314-0.0542975784418741i
0.14375414698731-0.0103553598517083i
0.144239917827511+0.00921677451247643i
0.078114260584968+0.0824059289955336i
0.0229404206357693+0.0886346626945723i
0.00329742521473328-0.0135713414534179i
0.0696509685690847-0.0311291110937934i
0.0903227098948221+0.0115906654129999i
0.128006462067003+0.077344996260926i
0.0972445190866658+0.164480527617462i
0.012215308240274+0.153461935741671i
-0.0383547388177007+0.116098373129322i
-0.0616747449565506+0.0695364934791214i
-0.0477909768455261-0.0457333856531906i
-0.00646018322026752-0.0871503278388447i
0.0909404304802837-0.0363091190805556i
0.0968848920500579+0.0139832415455073i
0.068440100704078+0.0250589598273724i
0.047711517604752+0.029989662518731i
0.0108260699380413+0.0498889510988008i
0.0086622022900063-0.0185628445555135i
0.0960085847201535-0.0789198726185657i
0.152610408967659-0.0218797698186241i
0.142227535721596+0.0825589135703128i
0.175842439193579+0.136786477062741i
0.108015306964009+0.131466799704867i
-0.0172503367179961+0.122882588015891i
-0.0607705182666499+0.0469167371693779i
-0.0344790726355671+0.0190614565598347i
0.0414886032729258-0.0195111805474752i
0.0735434951941035-0.0180459082095614i
0.0718604197855142+0.0784308485425776i
0.0238009066087729+0.0792797938710824i
-0.0210585774877274+0.0727653226893025i
-0.018429964719295+0.0152188893565474i
-0.00170139370303884-0.0684376784049308i
0.0358753243394766-0.0998677180618644i
0.0899100299216709-0.0908630955222682i
0.163194995935972-0.00554428991464267i
0.101435841203093+0.0870561166751863i
0.0588213950826157+0.123522274587243i
0.0454172260813099+0.0936567688933048i
-0.005566662839193+0.0454904784974154i
0.0175478355701038+0.0278870363432826i
0.0834595266463035-0.0281394445824421i
0.122964589435567+0.0386558004474719i
0.0630240649285135+0.14579664088949i
0.00523479784607712+0.137113776078247i
-0.0730437657364724+0.100175399760847i
-0.0861678662393167+0.00717379710643051i
-0.0240646388813974-0.0282983835620924i
-7.51596942105759e-05-0.0667550130125042i
0.0792632498497996-0.0609513016959928i
0.125258444113749+0.0101563837698621i
0.0707813208936287+0.0652718252021711i
0.000227917262721837+0.0814933494567875i
-0.0211657483826851-0.00767689988529181i
0.0172693328620733-0.0486211088548663i
0.0868961081212268-0.0448843265600561i
0.146928543123566-0.0433293141593004i
0.148286352932967+0.0422887108002825i
0.142478409994685+0.112428950355769i
0.0812872180101591+0.129654820785855i
-0.00505801620353795+0.141792970202632i
-0.042703476654179+0.0705267890021723i
0.0155988227852055-0.000123851359876746i
0.101215264398662-0.021617168181366i
0.0883615637012695+0.00665332350046857i
0.0969179767721264+0.091535314983517i
0.0322086454547446+0.109017856628592i
-0.0646812293505203+0.0701787368758916i
-0.0771151756205394+0.0453195221019721i
-0.0639340347819966-0.0513619940748845i
0.0383065438907965-0.120328261485803i
0.134748484005022-0.0471739994087869i
0.118334078837794-0.04566679156534i
0.0924200886724371+0.0402505922084086i
0.0531712151415368+0.0909046822251089i
0.00937458542873926+0.000407912420856057i
0.0364053885160024+0.0233236222794263i
0.086831186621866-0.0221702571678194i
0.127404782230558-0.0364849130264609i
0.148555181461965+0.0680441682521824i
0.14316580341792+0.147395576169468i
0.0555690302116492+0.176193018593474i
-0.035434874862905+0.122373616700722i
-0.0818207752195644+0.0524918977439303i
-0.0596960446121095-0.0110417410036972i
0.0443381829709688-0.0416369254036802i
0.088317399834514+0.0332844649043834i
0.0676543641664342+0.0790513517149665i
0.0215277892722104+0.115133904696968i
-0.0613844547001807+0.0904370908129846i
-0.0980183201158491-0.0215608214643381i
-0.0563641817057299-0.0529725670809707i
0.024663581492899-0.102910128639195i
0.151670006422392-0.0851019710615042i
0.153312890749574-0.00162582937768193i
0.127240136963297+0.0801958738242069i
0.0719516165775172+0.100488475765723i
-0.0203581637483768+0.0151785545420793i
0.0351641723539236-0.00675696257372011i
0.0446644850708853-0.068535213201427i
0.148162649589789-0.0629700712178352i
0.185317851381113+0.0506498751820636i
0.0927281353317049+0.120730035400913i
0.0749991434036638+0.171713719241205i
-0.0454952542040373+0.133421761669864i
-0.0459577620674711+0.0695157146301738i
0.00603906326886187-0.0235178900783466i
0.0617918250931321-0.0477647459301059i
0.133456818476925+0.00379813580821501i
0.0782789709180825+0.0321675089999417i
0.0552060525971062+0.124413327596276i
-0.0169352810034889+0.0944788564284146i
-0.0587282117189462+0.0186355554558053i
-0.0662515041972155-0.0523301631713905i
0.000415585764423663-0.0944206672171561i
0.142960098954486-0.02005785787398i
0.140293232072683+0.00776497223319392i
0.0988939685248066+0.0761400604406121i
0.0557324956874952+0.134658766439359i
-0.00450105682148852+0.0856522844415418i
-0.0602557592302063+0.0245882362063713i
0.00025146983354305-0.0406899922870202i
0.0676774580852573-0.073321473157414i
0.110393690607574+0.00066481992535439i
0.130326787880492+0.0519624744582524i
0.02027299034913+0.0926922188288898i
-0.0368965477361483+0.0768529626559811i
-0.0640283955118123-0.0310478487204304i
-0.0165626014124229-0.086303301988375i
0.0945489330347441-0.0910883446519326i
0.146936611018065-0.0276076187912342i
0.159372632874545+0.0162874825008966i
0.104600400907088+0.0663752426461454i
0.0309720174087295+0.112711076546777i
-0.011718639638285+0.0511996577441824i
0.0309803296676549-0.0570597108264426i
0.123931043289785-0.0620986036755114i
0.133542983286064-0.00257222250024889i
0.124542160619418+0.0394084215692552i
0.143231394694468+0.122281900160844i
0.028581396259356+0.169943493854384i
-0.065300818905406+0.137057675407466i
-0.0655784836383081+0.0374105204839776i
-0.0387843697539421-0.0188878891718173i
0.0531719745897932-0.0561976547367914i
0.120630201747109-0.0355753825015984i
0.122188493371234+0.0613064701334319i
0.025035338692608+0.0924784862715097i
-0.0214934408605173+0.10951910935414i
-0.0362812704991698+0.035149860790931i
-0.00783379065190422-0.0702447403380404i
0.0870844938461765-0.086958861342069i
0.132123668379189-0.0387748836187503i
0.162652357748015+0.0479439262975207i
0.127658422219574+0.102041557721613i
0.0488085164621664+0.11224227851335i
-0.0346937195836161+0.111400315385281i
-0.00973160780225794+0.020048762385613i
0.0574438494493439-0.0613597240228902i
0.0834874350220507-0.00405673491092014i
0.13617860110184+0.0534467202133625i
0.105749139579067+0.117016835114704i
0.0123657240788088+0.132481972078198i
-0.0667513124549833+0.0995920491290139i
-0.114708055023285+0.0182592245007609i
-0.036904661122817-0.0764332701322857i
0.0571831173078768-0.0848983907588421i
0.0975723380498274-0.0739592584662326i
0.124482141264418+0.0346789850258162i
0.0355679296901754+0.0988575025931098i
-0.0343803246261773+0.0740409547256478i
-0.0253111781085871+0.0425596384922303i
-0.0122054644882719-0.0549545710739202i
0.0328361068038288-0.120285479767749i
0.108805937104211-0.0594716359193693i
0.186606443371985+0.0416368143071178i
0.122666424498134+0.110846697385619i
0.0193079826286212+0.115806791236452i
-0.0448457022441658+0.00244044874686286i
-0.0634397569844583-0.0310687830815098i
0.0357404946084509-0.0601200198595221i
0.112183792276254-0.0701638729275775i
0.178534732368719+0.0285721573447368i
0.151343823135294+0.0807041370038979i
0.0536286028449167+0.117644899664736i
0.0012453691111742+0.0993437835937369i
-0.0439903034721553+0.0149074324290744i
-0.0304377827748803-0.0637016908205568i
0.0439347996721501-0.0591486547646384i
0.156412192190374-0.0456196487232375i
0.19091298843018+0.0637845472620706i
0.0873076579683549+0.18949840770226i
-0.00581974786025182+0.117128995524882i
-0.0333419525249331+0.0701987103454467i
-0.0520293644159552-0.00744018388882015i
-0.0079538519085238-0.0464051980099i
0.087251827798252-0.0109339940406519i
0.128907398330181+0.021955526956762i
0.105400419735791+0.122150468401259i
0.00213594891885771+0.141815922856859i
-0.0891686445133254+0.0799147940696569i
-0.071236950628623-0.0355276952842211i
-0.015635327176392-0.0836405434281212i
0.0905571605789837-0.0703676336967154i
0.134750995610774-0.0211865889043271i
0.101270558199795+0.060505996845324i
0.0590395342069733+0.106047439985771i
-0.0544443031828377+0.0846661054046004i
-0.0945998240478725-0.0353716496563473i
-0.0135608481234977-0.0995436355620277i
0.0871468642174376-0.0893116832865212i
0.174188028587462-0.0475513832557158i
0.178365876562498+0.0452762820386921i
0.108798295960224+0.12037662308531i
0.0231038249301936+0.090992861728573i
-0.0391227748547128+0.0253974024567277i
-0.0259475938186635-0.0270405582093603i
0.0495292886669-0.0906427355563409i
0.142668961265131-0.0740561634708536i
0.153243759403735+0.0152665301237628i
0.120148817050011+0.0900165156981779i
0.0285025991937451+0.151477254395788i
-0.0338733824468276+0.105968410914092i
-0.0297697151306891-0.00684719185459995i
0.0167406975401386-0.0734073396598381i
0.131093631749067-0.087306395957629i
0.173490085144402-0.0251572387958816i
0.178921506334413+0.0565833364216951i
0.087436769477733+0.130809834540593i
-0.00925112121639036+0.145181083249004i
-0.0724321152638564+0.0686088110351932i
-0.048402200184979-0.019934060719299i
0.0732017696321151-0.092326575068761i
0.113214182166265-0.0698983083199396i
0.131591100321372+0.0843548100530828i
0.0880396405256293+0.157255169557286i
-0.0262494782249378+0.133524447838074i
-0.131416318074529+0.0885822798962802i
-0.0947606212713466-0.0239569933568849i
0.0114286009035528-0.0997548652757358i
0.0973675869132899-0.0930143018202962i
0.169151493600772-0.0128028307019363i
0.122173473722238+0.100556391485092i
0.063525256351593+0.138793897084118i
-0.0250230301648679+0.0951166347462757i
-0.0688314708682324+0.0117762950150025i
-0.00384672319901233-0.0858008016820343i
0.0445345388342127-0.103795799715081i
0.139859918763195-0.0278917869143565i
0.173725665089701+0.0795455440869585i
0.0827582132964346+0.138558792792743i
-0.0142435157038071+0.142702537514318i
-0.0952135493203931+0.0701266912981614i
-0.0852046946805936-0.055198930889216i
0.00706228937962752-0.0825462491358685i
0.0756432419023612-0.0739003821553299i
0.113430041353859-0.0148832471788706i
0.10344290701013+0.0722252980021935i
0.0294400489220923+0.11845815081661i
-0.04799878038133+0.0479378946884811i
-0.0677179555064412-0.060768177869037i
0.00907087541526921-0.0986353181018789i
0.139327513762629-0.136124395977158i
0.200017751665793-0.00228039647871355i
0.191493274630343+0.0935479206516448i
0.0765947743664065+0.0859834462919814i
0.0025988462719387+0.1638492518571i
-0.00543051652282752+0.0812011354667514i
-0.00707194532564662-0.00885650595127594i
0.107665148705274-0.00340678230977073i
0.152632731382158+0.00245024737978158i
0.131806752617411+0.120725316984138i
0.0925673898796118+0.199673534320233i
-0.0190420064495725+0.170175128181641i
-0.102296289574564+0.0897641276381962i
-0.0988058129264533+0.00690193271170102i
-0.0319773773807467-0.0642977152807104i
0.0540341252093756-0.0686977779411657i
0.114780487772896+9.24357246773633e-05i
0.1006771469264+0.063811124834017i
-0.00352994215868752+0.10949172070784i
-0.075492616747662+0.0622468393794043i
-0.0899002162852022-0.0188467691749259i
-0.0441290287712824-0.105137315585276i
0.0885654279117816-0.126620406993521i
0.168409140265336-0.0657795261961618i
0.179079775493501+0.0254569295764812i
0.0915192836738153+0.0987303308105705i
-0.0496059242733603+0.073458279243277i
-0.0908524016181036+0.0458161792794151i
-0.0366329680266351-0.0071138915793448i
0.0713168973873683-0.0905561576290892i
0.127556528324284-0.0620700622674762i
0.149795579343887+0.0655175369928287i
0.114488613394744+0.140824134059266i
-0.0309439209155937+0.130539315876461i
-0.0549337929096552+0.046661566805143i
-0.0498669441811255-0.0752646252348871i
0.00308146920518449-0.112699212674638i
0.108275266983337-0.1165521728145i
0.150375197187989-0.0584455722854639i
0.174894914608301+0.0711857304778678i
0.0489627750962405+0.112245371402476i
0.00673417573394507+0.0911937538648898i
0.0069674284729622+0.00851297617038616i
0.0242253149691375-0.0686501538761418i
0.142736873785502-0.0528118795089736i
0.210763409672046-0.00685666967691137i
0.202772167214896+0.0782230904847532i
0.0937972672867857+0.165246411720297i
-0.00495922389301796+0.175623066729305i
-0.076726165523141+0.101800786288564i
-0.0445228654969104-0.0252820230776899i
0.0371529525194857-0.0519721183717658i
0.0983495050590937-0.00692958968283696i
0.107747379924841+0.0307276737449637i
0.0622678136797635+0.112793386278848i
-0.0104428003921908+0.090320944612154i
-0.0921491356682516+0.0645357528629921i
-0.0637209077510522-0.0129943849852375i
-0.004816236325572-0.139382552179749i
0.0854178007230954-0.0915998197161643i
0.149942408115933-0.0301860496656139i
0.122233044902429+0.0627307007302675i
0.0293924248059477+0.139029339092338i
-0.0499199861718688+0.101741869905651i
-0.0380452330279536+0.014214836263432i
-0.028443933052038-0.0806533661387336i
0.0272551456207474-0.0825641050918232i
0.124533004292679+0.00963035223258796i
0.143522489002255+0.045566398209347i
0.0606415526165025+0.100314647073871i
-0.0269538701165949+0.149276275264384i
-0.0808148534284912+0.0256381733937981i
-0.0872974461726296-0.0585318149628072i
0.0250138335040267-0.101793447869875i
0.112343308395008-0.125682569748529i
0.134286835429709-0.0245131578873924i
0.120563917411154+0.0686136146538496i
0.0631625815577+0.0998869066484144i
-0.014364879308748+0.0615571409543432i
-0.0370581512946693-0.05317736024686i
0.05272868822174-0.124942870504915i
0.158112461988593-0.101431652366422i
0.192722642327955+0.000691148122751047i
0.166163595073915+0.0956586426983064i
0.0989042605216503+0.127717272774147i
5.71136523653107e-05+0.155489954735851i
-0.0501874061868321+0.0684355752065014i
-0.0714336753813007-0.0475545292633389i
0.0536809359916474-0.0419160843115575i
0.142208936263916+0.00208126825526524i
0.096837533830819+0.0968099437067475i
0.0971525006135496+0.141990195774631i
-0.0409194843215754+0.10649797008403i
-0.12006983597465+0.0492081723613112i
-0.076579522075234-0.0448097971370666i
0.0130575640912266-0.103759285642811i
0.134300242881991-0.0931641592269693i
0.158594694522841-0.003920107568148i
0.127571892295089+0.0946251952897731i
0.0290852185807742+0.090419974357999i
-0.0516194603366224+0.0553727426431396i
-0.0675608029132688-0.0186934699411904i
-0.00617501095069424-0.117732391746992i
0.0922282445939291-0.108224910126589i
0.148153191629959-0.0549263428228493i
0.187260544187158+0.0399211168311004i
0.0660895028990803+0.132389532055051i
-0.0686189758686916+0.11364052867989i
-0.0525436315706419+0.0437583864002165i
-0.0531454851586669-0.0519827669193167i
0.0175227730596869-0.104095777952781i
0.114612816267774-0.0579728054949263i
0.124229004225495+0.00334715051158311i
0.0787086595774933+0.067230077946641i
-0.00713366906948207+0.106049909008572i
-0.0707803331485941+0.0432166918750624i
-0.0557253551712408-0.0599738513891663i
0.0049923734670193-0.132890099995689i
0.100784052261234-0.135357758709983i
0.183518473511954-0.0465686494526979i
0.154333778834581+0.0520853545797042i
0.0475608181863138+0.106677265605431i
-0.0133089291979503+0.0934457770445883i
-0.00581832982854281-0.00281369150548938i
0.0307971750479076-0.0895482971538215i
0.10722036071741-0.0970320186791268i
0.153736993766313-0.0243528969559821i
0.166314602520316+0.0953960477957159i
0.102530780077471+0.157052641290599i
0.021428212408074+0.159779851589789i
-0.0429037982675922+0.097770360030141i
-0.0472879746762199+0.0124010805619643i
0.0664355305534183-0.0424896751004033i
0.149968672701067-0.0120431403823567i
0.137948408938504+0.0789977607768361i
0.0673792047463269+0.146428370016131i
-0.0151266671798139+0.194038236447637i
-0.0913161859054015+0.123109357551006i
-0.101174881015468+0.00755611337213598i
-0.0517286641534699-0.0980832859474471i
0.04486327442196-0.113806232115557i
0.11687699701609-0.0168217191119289i
0.098470470182906+0.0630346748493442i
0.023070841860683+0.103136834608145i
-0.0613027151681788+0.0684306514357449i
-0.087945764312738-0.029762133502332i
-0.0503858371793875-0.142839560069177i
0.0671752743399869-0.14946660147741i
0.167967838479691-0.0726974567105132i
0.148743163465611+0.0328234401985903i
0.118443687450192+0.113094389593757i
0.0646560206888499+0.100811889807513i
-0.0120193948936455+0.036345308100619i
0.00380753015873441-0.0977896216210052i
0.0528233564631238-0.093153253996971i
0.142401032360091-0.0409122597788972i
0.180635522450104+0.0130941282636372i
0.122631349884184+0.164131657728262i
0.0473537189520167+0.163706555048933i
-0.0556452762105743+0.079276557032808i
-0.0564977711752706-0.00789442949643039i
0.00609984936161626-0.0424193807802454i
0.0701195738964781-0.0458773605687523i
0.111730474707327-0.0363101144180202i
0.0995357942145415+0.0563634796916005i
0.0453373903137265+0.127493937956784i
-0.0597520254329506+0.109586086456041i
-0.088310470901869-0.0101438627231349i
-0.0661776437031314-0.116563229200681i
0.0394624955004208-0.128586709275505i
0.179808723695482-0.054506563334234i
0.1783059899931+0.0464504078898931i
0.127154395250859+0.12691595044761i
0.0283889542222248+0.117216444754853i
-0.0503994825256703+0.0421836374393091i
-0.0353455864565671+0.025916109105584i
0.0317071841956603-0.0511549047671166i
0.121680899831073-0.0388739483806501i
0.162066778736672+0.0660750970366366i
0.132110020430749+0.106093034000062i
0.0334104392482154+0.140177694668527i
-0.0998908515058601+0.131757122143039i
-0.138885865042766+0.0616181101888396i
-0.0580974534150928-0.0468055119936194i
0.0194864748346367-0.0763080341218638i
0.0890016383025853-0.0314690713764129i
0.103858094066342+0.0672070135945958i
0.0419563424727062+0.119014483673338i
-0.0725109760098448+0.074825653865279i
-0.117444471072172-0.0349045101723962i
-0.0330267010319451-0.110325390119209i
0.0192328088355935-0.136447457938623i
0.104646110683725-0.136187006383577i
0.186253078704656-0.0163885571942092i
0.119836154561384+0.0824150694084047i
0.0488715890212917+0.092685046885456i
0.00786636257708592+0.051880611137332i
-0.0163586383534598-0.0533466673882889i
0.0591488931748651-0.132848773671241i
0.144474929525331-0.0826692959809986i
0.186750455477719-0.00962497652498325i
0.162138138710285+0.0924629773246088i
0.0980536484662287+0.128716980713459i
0.0158085681537207+0.0802097324038182i
-0.06256460317211+0.00168017396250123i
0.00969072470518642-0.0663752101252471i
0.101628498781836-0.0949628138488448i
0.156655187357818-0.0372072622870227i
0.152646092006275+0.136109280182649i
0.0790934032504568+0.16605755596461i
-0.00397047077577073+0.148871291490975i
-0.0722039064946521+0.0563968747379638i
-0.0216493148600427-0.0276574666089085i
0.0432262473963281-0.028531869508555i
0.105059325294792-0.0471644480907726i
0.107779398446597+0.065256006425912i
0.0576071783211434+0.154548492145569i
-0.0232448669732333+0.158428749728905i
-0.108894254464009+0.11558820875841i
-0.150761329099031-0.0123719431348303i
-0.0991621166527339-0.0978368789470992i
0.0264583785772799-0.0920399919968963i
0.063226623550749-0.0258442587373726i
0.0652697390558668+0.0217260569168626i
0.00795294931424022+0.044268500153842i
-0.0443535926661571+0.0505183594032077i
-0.066101519834284-0.0591899194698842i
-0.0191819180125604-0.136825862065371i
0.0879286397891659-0.138464571763399i
0.191413803783911-0.0869709581482399i
0.213597361357923+0.0144382233422605i
0.112454473579614+0.0793088482484359i
0.0385705905916339+0.114044148117203i
-0.0324633848927081+0.0709350722780309i
-0.0502398860723112+0.0164865972073862i
0.0511046886586084-0.0216930217397649i
0.116620508015084-0.0270102203886564i
0.147729217106133+0.0364941540233087i
0.144942632320737+0.131953452219213i
-0.019692963537979+0.162354478226951i
-0.0756864768577663+0.0886926614640266i
-0.0986983381802691+0.0113033593221567i
-0.0785518502949678-0.092417520769876i
0.0624931885612387-0.118349050645053i
0.0880516957306634-0.0393283964292427i
0.111041510917024+0.012060965042607i
0.0558082833347084+0.0591223116196361i
-0.021002105109371+0.0480183537535796i
-0.0521286255655497-0.0437060853218197i
-0.0402478682449893-0.0967529950661464i
0.0897743389481087-0.107367340231554i
0.199260045095978-0.0676568888713294i
0.177214051397326+0.0356206314788591i
0.126647699515891+0.126025398019594i
0.0339689814487177+0.137568458495298i
-0.0463446798400521+0.113254868363884i
-0.0393841909643486+0.0515593923656765i
-0.015994050336629-0.05942934055906i
0.094797100384757-0.0225994318300178i
0.133009286316578+0.0693052201869167i
0.0650954200787132+0.120076476603043i
-0.0275398307872375+0.155635639627984i
-0.100409405685377+0.103942302673445i
-0.146779913302176+0.0127409673932409i
-0.116385629020661-0.0978608989534965i
0.0216038805233036-0.131721786926456i
0.0820380133033655-0.0772966171835716i
0.0792459805824643-0.00310804230714749i
0.00718504060497313+0.0541884275517193i
-0.060115684365912+0.0263262179625274i
-0.0718197918631585-0.0629855388187336i
-0.0867448383455073-0.1309399454267i
0.0232971607716793-0.158577237807694i
0.155664730856673-0.147591372960427i
0.177661216252422-0.020305444834367i
0.153204331477136+0.0829422597736108i
0.0648533209590882+0.0779268761030884i
-0.0303412065667979+0.0797452962137884i
-0.048131301328407-0.0181375794555627i
0.0410987995745944-0.104472158568338i
0.172887109512315-0.0858396574755681i
0.192083690891128+0.00141013008786539i
0.14162272712037+0.123494170312814i
0.0719967870157844+0.153136842141918i
-0.0545110907673112+0.141610047774708i
-0.0984326376307949+0.0578202714987325i
-0.0356809006611452-0.034611531841158i
0.0454959345312188-0.0825620407788494i
0.104862182098879-0.0472941562145454i
0.104442785730193+0.0598482361077915i
0.0719365444975823+0.11322690172228i
-0.0169587431615597+0.121792307936151i
-0.085714363382845+0.0554202683783183i
-0.0459518848261783-0.0502004859518531i
0.0222093572596015-0.084239580588451i
0.0943679559699351-0.0418738295648098i
0.154277205783301+0.0214865181256506i
0.126507152165469+0.116895003982287i
0.0344445264155259+0.165142795480016i
-0.0461753788584682+0.114457022876564i
-0.119866936914784+0.0116064818831102i
-0.0738532506882533-0.0605321754203939i
0.0540694553210565-0.0464139562210346i
0.0862092119189892+0.00306113032352163i
0.0947776623387597+0.0594868307664503i
0.0236290125511112+0.0940649704086347i
-0.0852703777045494+0.0735801462576938i
-0.0949213602427343-0.0400724527885636i
-0.0662670312011685-0.127290286470423i
0.00941205885692791-0.122392963182814i
0.114022567693883-0.0951185437028757i
0.165787379564313+0.0234435019570634i
0.120706694317074+0.0892904307562857i
0.0250930179908922+0.0581571066415332i
-0.0604988897830549+0.040368929326733i
-0.0584565267636405-0.0436355828220032i
0.0308781843604006-0.103068584180601i
0.11886420500511-0.0517385096989216i
0.198517433279901+0.00127060891357433i
0.118591516967906+0.0543254971062342i
0.00783930101805755+0.113439787788746i
-0.0318437114666712+0.0602517335979904i
-0.0681065786962177-0.0113983480166864i
-0.00107985826772591-0.061998178839901i
0.0620237320055723-0.10537054119834i
0.128238751752671-0.0445807576008262i
0.142008556442144+0.0465768476147489i
0.0648864286426147+0.106664670825538i
-0.0164489925888301+0.0691268538441271i
-0.0682494230911403+0.0292066907108137i
-0.0338869958961202-0.0102861030958364i
0.0788574993385839-0.0830085488486364i
0.153152358634557-0.031132408149998i
0.134414426834407+0.0724270235576384i
0.105214415082131+0.149688536982765i
-0.00302168776801146+0.146970105375626i
-0.103956080631606+0.098427430727515i
-0.0787214901560114+0.0324995867075218i
-0.0233572457426549-0.0302206350601552i
0.0669250006714097-0.0712406651986509i
0.0879941850413286-0.0152974140802665i
0.0351904220834506+0.090410329914175i
0.00542095749920112+0.0881485169646746i
-0.0710271326574937+0.0555161735724542i
-0.104712173280236-0.0255293772177008i
-0.0327483162663157-0.113840649550797i
0.0597218309860624-0.14217376109753i
0.124629088068746-0.0929356363893081i
0.169280063319418-0.0205604536120553i
0.09909679849612+0.0747605997740125i
0.0127768627736607+0.0847624244288442i
-0.0198156273551122-0.0229387467212111i
-0.0336333839725329-0.0700736940052417i
0.050299388468824-0.114663575888564i
0.0908703765489322-0.0734516444443634i
0.112248834450939+0.0190791233721088i
0.116707221698272+0.0800844642738801i
0.00673190411487935+0.0933140789198248i
-0.0564449177571881+0.0322703331867742i
-0.0484752348207511-0.0398007582701712i
-0.0266460775338779-0.126016587716508i
0.0812908159094324-0.106830413530391i
0.130808352945768-0.0201950399001295i
0.114431538291959+0.0748128416358704i
0.0963064101096661+0.12486085289231i
0.0254749883264336+0.0744581095518529i
-0.0338867482532529+0.013609780126503i
-0.0384217561847937-0.0558044437225752i
0.0386683576722669-0.0847049307908296i
0.11447205335288-0.0399726115372459i
0.142286130742514+0.067297214249389i
0.061353671968173+0.145275222908753i
-0.0406752899397125+0.101592273173466i
-0.0710190314075537+0.0276323142768015i
-0.0863057494660065-0.0400161831202319i
0.00559701774575962-0.0845783295413069i
0.10671520177145-0.0457232028420151i
0.128804039283176-0.000639152259658737i
0.130180035475074+0.0562363692159289i
0.0373001241780598+0.111338034582923i
-0.0468817369648747+0.0831205510314022i
-0.0250882578521293+0.000982570750558676i
-0.0028391787834861-0.0845999728408001i
0.0795118488476732-0.0513141438707795i
0.150583642246236+0.0176504191159299i
0.12262968762674+0.0965013153880263i
0.0525832649050439+0.147732415155402i
-0.0617516928549751+0.0695528911510471i
-0.0977154601621416+0.0020711215402389i
-0.0519366548806689-0.0576911501380391i
-0.0100376952475856-0.114072483021183i
0.069652473474108-0.0550822742946759i
0.128599555528333+0.0283433268056276i
0.0835759671726694+0.0175414341056938i
0.000650271726918454+0.0605439305248114i
-0.0543115338029767-0.00918431486456243i
-0.0294161445552665-0.109426967966969i
0.0299458061220366-0.116593564883804i
0.102399675180532-0.12750008311468i
0.186538261233898-0.0218684543412597i
0.15014613090114+0.0545572504046436i
0.0370743512486701+0.101347192833443i
0.00474815233241881+0.0599381357479689i
-0.0144824869959298-0.0166815177275395i
-0.0125449182665332-0.0564659097300248i
0.0774311819642593-0.0605311989201305i
0.144272885572095+0.00106572535844341i
0.152470997964181+0.0254951928486183i
0.050577608169756+0.104752193546205i
-0.0339539084874962+0.111839152262846i
-0.0267871835979169+0.00754840269409511i
-0.0291697487157436-0.0389298112428398i
0.0558457286956371-0.0738505519335759i
0.112750572851149-0.0571157906724895i
0.117588418022255+0.0434264546570539i
0.133882835760156+0.109786213476944i
0.0444835063660835+0.128662496281557i
-0.0574855969491387+0.0988627270131043i
-0.0516662498074253+0.0145325749368097i
-0.0274288014793891-0.0569661137681597i
0.00692881013683515-0.0789058551159728i
0.0930046026141889-0.02284680134412i
0.0835948457766141+0.0379212357816767i
0.0133019708656792+0.0789235226903682i
-0.0812178330392972+0.0780137352381139i
-0.0698184210564533-0.0322933618752316i
-0.000464101780730193-0.109073009977744i
0.0563898188121453-0.120457580341059i
0.135165067614616-0.0621353193448426i
0.103208091059566+0.0292267956946026i
0.0704042658807944+0.0626960376597513i
0.000355816742321287+0.0832629593391424i
-0.0256150939521537+0.0427580026214298i
-0.00100391325238625-0.026839814662401i
0.0177427647720489-0.0523790131146473i
0.0954610213522468-0.034237314900179i
0.131997474053474+0.0434118916289919i
0.0825966396766276+0.0823370851930754i
0.00570659950962538+0.0638730400684352i
-0.0726462196511535+0.0220651902689746i
-0.081843100241493-0.087522455128997i
-0.0152380578814463-0.174397689512203i
0.0484384668129816-0.123776134672098i
0.129384398265733-0.0549765743391866i
0.126746920326868-0.00328493379643427i
0.117819669714283+0.0787432651920203i
0.086174107181339+0.0599797327530303i
0.000378895416053725-0.0130162371847669i
0.0249601225003803-0.0611293252773743i
0.133089627669081-0.041138421412506i
0.175973455626241-0.00374231612193136i
0.148263694031113+0.0482257547823684i
0.11819836449615+0.12858730587486i
0.0057013756899808+0.132717329659565i
-0.0612450242490448+0.106971169194336i
-0.0421833989910903+0.0189358017241869i
-0.00725736657561809-0.0519881509094166i
0.0440485027402083-0.0303852841837697i
0.0698975518876526+0.0232977092594301i
0.0495725987537879+0.0728138441849771i
-0.0445438201690381+0.0558275657361427i
-0.0871509365502878+0.0168607547157322i
-0.0529154957581631-0.0532127122306184i
-0.020148061104101-0.127546946643355i
0.070037443094245-0.116086891240213i
0.130292892449956-0.0278430196435281i
0.123648958385928+0.0487374163960029i
0.0864978907711387+0.0629659392703695i
-0.00807743540808503+0.0818279762301141i
-0.0381158071754172+0.0389097200521706i
-0.0180373337893077-0.0587219542456601i
0.0278837766511338-0.0622867692124634i
0.0807000562953327-0.0136865643140791i
0.0639806718992286+0.0409290061540291i
0.00727681087535127+0.10143242412776i
-0.0370302001950629+0.0994497257351817i
-0.0749042727211192+0.031040469385917i
-0.0921778356524166-0.0415131557725806i
-0.0119761227286978-0.0902674685786553i
0.118647543598301-0.0858193172230408i
0.180904085917278-0.0445790857513017i
0.159589181276685+0.0380789831901187i
0.0851300219352938+0.0929238063785393i
0.00438480835804797+0.0443122584570605i
-0.00713448212593141+0.0229972537419536i
0.0328481322498171-0.0398319606080632i
0.100804082477234-0.0710038010365094i
0.140706923400926+0.00952947821971136i
0.151613730032255+0.103670538191669i
0.108643033385779+0.163622238463786i
-0.00242203896190723+0.118788734747701i
-0.0651211686464468+0.0493109448003779i
-0.0871160471276591-0.0321681095938158i
-0.0247477632482101-0.0585170765453485i
0.0725783085778217-0.0496356919575184i
0.0673571725820812-0.0118242409198078i
0.0502423990674896+0.0491135385225806i
-0.00885910569406948+0.0748858372921801i
-0.0790182938061626+0.0363388403520528i
-0.0375708023359597-0.0777821702533519i
0.0438131788893253-0.10283270172413i
0.104695193473953-0.0984715316724412i
0.113546098095844-0.0427740057182652i
0.105422665067342+0.0626672423455495i
0.0633046608998763+0.0944230150706339i
-0.0143296158832842+0.0460152960005926i
-0.0460556227723237-0.000786354958464793i
-0.0132151587289129-0.0310863283397023i
0.027018606874174-0.0698431166372071i
0.0995671989407381-0.0189538578678298i
0.107921902773028+0.0430291243925267i
0.022456214644053+0.0930151984097124i
0.00181375582848924+0.0767446898851525i
-0.0399143170247984+0.0269967130801881i
-0.0482638229435974-0.0370715930934326i
-0.0058499464024685-0.11131841116924i
0.0498489827238186-0.0590568591198362i
0.0860455574781486+0.00797267529414872i
0.0653672065657202+0.0520349262161913i
0.0266721754731074+0.0780842922610975i
-0.0357655359382225+0.0679110061433945i
-0.0728258093828648-0.0163631810582229i
-0.0519587697266297-0.0811704967174864i
0.075112201229006-0.0622376827456418i
0.132170275449665-0.0494849287364329i
0.0889305531247894+0.0293600461835026i
0.088588865278777+0.0693339636426495i
0.0447570198135606+0.048803670676406i
-0.0191076495901434+0.0076108928468361i
0.00352165551862348-0.0770820774380783i
0.0796396408830539-0.0732382255053833i
0.126168888914515-0.00364769832264396i
0.130147469770474+0.0808404119090675i
0.108375867848482+0.117354519671489i
0.0403418692783714+0.121589242956635i
-0.0229556195125428+0.10140470932884i
-0.0364878651149921-0.00829900502667507i
-0.0066770994265479-0.0374386808009231i
0.0551646401772974-0.0174625918785713i
0.0827746048184408+0.010723528924091i
0.0727519539631495+0.0694429121868552i
-0.0256482576895783+0.0614260163822692i
-0.0845957994961034+0.0381506424937246i
-0.0486688373996731-0.00394857071687445i
-0.0157737560252432-0.088576754936421i
0.0419544955232023-0.122688728726714i
0.0802270905329373-0.09225937954684i
0.0945158491520287-0.03396032196502i
0.0590259121362546+0.0127412880103504i
-0.0183303713939789+0.0398876805628922i
-0.0411221238038566+0.0299796174101988i
0.0349064387855552-0.0584880062046734i
0.0702705455490033-0.045465430607764i
0.0864710396442001+0.0069645845854419i
0.0614239958472848+0.0294965630310541i
0.0176095117557841+0.0806234627132237i
-0.0172053503901454+0.073111930642475i
-0.109133735791485+0.0370717547990596i
-0.0688281249423176-0.0409128745069352i
-0.0117414805659713-0.118766118702766i
0.0509703956667808-0.0720703147196322i
0.084577355601467-0.0227703692448497i
0.0805469282348818+0.00667342967575517i
0.0796915209917819+0.0492720933747796i
-0.00572127383824539-0.0112455836666188i
-0.0145579044419538-0.0563094133013287i
0.0459064760114553-0.0805203608739508i
0.118280759998423-0.0440838099593352i
0.132674910135027+0.0100476119999933i
0.123075110642218+0.0638785347375225i
0.0652458269424056+0.10860522487643i
0.0117325833103444+0.100547260680329i
-0.00357379790934626+0.107693692385793i
-0.0688501439453937+0.0157799181121418i
-0.0236871553153003-0.019432262037462i
0.0308348229961594-0.0203262105883184i
0.0224101976037831-0.0138783238021723i
0.0332302072161323+0.0382844945769637i
-0.0457469978363051+0.0486653513423511i
-0.114822655600567+0.0432590292518868i
-0.0490333259567545-0.0415993897949972i
-0.00626000249980133-0.0897884281624785i
0.0539644019264864-0.057626649809967i
0.128074897322638-0.0250515509823201i
0.101846244932897+0.0462560053375412i
0.0651748945951162+0.0662007903309236i
-0.00137678930796821+0.0192980252395308i
-0.0416965303020589-0.0117772388841735i
0.000557992622762445-0.034258267437165i
0.0545524947847641-0.0221190974842087i
0.104844569315562+0.00905626526504632i
0.0950574961323592+0.0383960714440329i
0.0298881566411285+0.0495780178298476i
-0.0400228877095302+0.0490050891284288i
-0.045236685974286+0.00878446404999284i
-0.0246521887655189-0.0556058086147462i
0.0143450633402225-0.082334717107318i
0.0911225069352066-0.0844965555057357i
0.101029027566567-0.0291224123421615i
0.0847473874172399+0.051949860413378i
0.0616895290835258+0.0615754105788391i
-0.01123353196823+0.0363291429285356i
0.00248318642356128-0.0215061257520162i
0.0385059388961171-0.0739091262875199i
0.10701198587251-0.0185856253751696i
0.161021450232958+0.0202212826599724i
0.0456018115998011+0.0690211773693882i
0.000572233041476813+0.118757467642941i
-0.0177361040974397+0.0727711844479959i
-0.0466831168174117+0.00998417249250859i
-0.0253960616307661-0.0398092636141531i
0.0232993346891804-0.0932490625261281i
0.0773697621454496-0.0544499690918419i
0.0746853987701022+0.0199884756109731i
0.0494195460450828+0.024541401730948i
-0.00861325477829611+0.0274895972658472i
-0.0361272379562458+0.0140731529024624i
-0.0421062999072566-0.00893850662528642i
-0.00327966703160741-0.0705468406590492i
0.0855655629137301-0.0533675526247724i
0.114434401513909+0.0103721863577206i
0.0915927618518634+0.0694249636706182i
0.0105128621908803+0.111839504234459i
-0.0651946228825426+0.0407004799147351i
-0.0707598774984327+0.0152812730893816i
-0.0150977813052779+0.0028557622468142i
0.0266629751612963-0.0355746039790971i
0.0532265722905104-0.0137031624386144i
0.0495595699680209+0.0233507193564197i
0.024730428124588+0.0314796752748905i
0.00434316802134229+0.0763744050576625i
-0.0586003011788075+0.00723698388432282i
0.0144114710783025-0.10888380700402i
0.0776936708788506-0.0871947555971342i
0.0927889536929815-0.0409099920639757i
0.142548060237218+0.0227936983666515i
0.0787371591299827+0.0415136990129886i
-0.0109234478473175+0.067238958196885i
-0.0669686767440699+0.066646604550656i
-0.0533136001613471+0.0258914121712383i
-0.0144564070728126-0.0198300459319348i
0.0339228520474215-0.0737328551558784i
0.0644978713066286-0.0224223318970892i
0.0479527840217778+0.0027709701860956i
0.0145025751252306+0.0356949630837272i
-0.0373237361914282+0.0255787393223039i
-0.0242310923583505-0.067094921750992i
0.0234100685968652-0.0799725132783187i
0.0728975413318436-0.0690116400751241i
0.110165157180442-0.0501968330608021i
0.1400823514275-0.0138470814408655i
0.12278044862222+0.0311579706037697i
0.0428892809507129+0.0484537635681361i
-0.0216282011943489+0.0391851549534397i
-0.0375568086598417-0.011996194145569i
0.0334174728088648-0.00298367255515199i
0.0731106837782016+0.0434369947382657i
0.0642208604217796+0.0211202675241664i
0.0535538678220995+0.0799211944517028i
-0.0055645815038876+0.109529688212014i
-0.0350210031352592+0.0516719946379847i
-0.0450189192329811-0.0170922322491177i
-0.0284992585313752-0.094029744374518i
0.0189061132962645-0.108296781147809i
0.0505100191771692-0.0368227884488708i
0.0501300339566248+0.00561369450824393i
0.0335917042318769-0.0286416468337289i
0.015207576272833+0.00889376801882485i
-0.00794907992358764-0.0132890720269921i
0.0459788699821314-0.0603476214305174i
0.0867113946414301-0.0556766570422127i
0.0903707657727168-0.0179821812203584i
0.0881137040062039+0.0382517665886332i
0.074304522695329+0.0368883008717061i
0.00367771520913621+0.0700796304016287i
-0.0675312459754243+0.0365369314706394i
-0.0188100583781522-0.00861699980936244i
0.01705982966056-0.0294690497576313i
0.0243026770319216-0.0231803773232021i
0.0421022874498902+0.0169902851051318i
0.074575930159535-0.00254347669506942i
0.0333018594299556+0.00451892319770287i
-0.0263293700829598-0.011785534538951i
0.00899926964032331-0.0521986196291165i
0.0397697432123097-0.0358928024233543i
0.0896404903791416-0.0410456162852488i
0.0963744923953452-0.0142848116157396i
0.0971110681041334+0.0318183358172056i
0.0682646734793191+0.0367325660548074i
-0.00680119710683271+0.05682908745873i
-0.00487969479472307+0.0608263675978684i
0.00737794359913107+0.0043654326074397i
0.0414442619084948-0.0622736433844436i
0.0661595463702221-0.0149837345268639i
0.0730044717350524+0.0252398927793375i
0.023793318134641+0.0319388270307464i
-0.0135233409779603+0.0349169507504853i
-0.0286074357319744-0.0187990755332286i
-0.0610258038679409-0.0538937208975222i
-0.00466956115771871-0.0835449952053293i
0.0478055425645317-0.0875176483909435i
0.0947384614126207-0.0443535961684481i
0.082020030158671+0.0185774624241734i
0.0315700098256232+0.0697575799924276i
0.0471160281258376+0.0458909405763816i
0.0197068006456166-0.016034394499345i
0.026431475792668-0.0138773993954667i
0.0563054357454722-0.0241961946614463i
0.0490381257791295-0.0116983963148947i
0.0729641202349533+0.0369530983927121i
0.02953767649322+0.066046658383232i
-0.0157632984664274+0.0638510872130481i
-0.0129785364398953+0.0107302444613184i
-0.0449321620699381-0.000349656736743542i
-0.00930222669776039-0.0448610625008i
0.0402322036600651-0.0482060772865808i
0.0632467118949875-0.0114367687422823i
0.0726546424155592+0.000627088438621107i
-0.0163627381422075+0.0432983152276638i
-0.0437348989711088+0.0124816419460686i
-0.00941936988826118-0.0358215664601747i
-0.00721226538364784-0.0480602144550767i
0.0508703319630329-0.0420820951139997i
0.0711343886244146-0.0268566932388756i
0.0352947090452236+0.00747344946742557i
0.0402380401737854+0.049239810399501i
0.0344151406539194+0.0124311010044728i
0.0104984859015625-0.0248733841255687i
0.036355173822439-0.0200144792559018i
0.068577140165083-0.0665334499741682i
0.0885664543816061-0.0592456449551452i
0.108797631961992+0.0260192741487084i
0.082987858423053+0.0475951794068166i
0.0442214197591373+0.0270558724172419i
0.00183833140491768+0.0136773378269065i
0.0188510512713059+0.0270220441311357i
0.0726290814516+0.0104833122285788i
0.0718199778329778-0.00329701035969672i
0.0618205390336712+0.0472727136545763i
0.0355009174551772+0.0609305903056202i
-0.0250788023577073+0.0842143156157195i
-0.0617680831793157+0.0742732335740108i
-0.0544684083535808-0.00940615115917477i
-0.022309099790607-0.0260876307664637i
0.0188408280338476-0.0218458454464161i
0.0132224733857847-0.0404243143679652i
0.0303673980204546-0.0302175554342115i
0.0471008697698379-0.00212440295533769i
0.0212194153737281-0.00798146892818031i
0.0330113552775755-0.061070481927417i
0.0381548274774958-0.0857383752709224i
0.0637927321804323-0.0690600004999785i
0.0935035898380567-0.00570351000559192i
0.0977916011837428+0.0305733872178741i
0.0584045867296532+0.00859013492878119i
0.0288797942387993+0.0533972781283067i
0.00423774072086582+0.0460671001140695i
-0.0614000389993047-0.00216450012657342i
-0.0257991793952556-0.0259846829258469i
0.0331075592108119-0.0155227393392957i
0.0527322875840512+0.0281781557110869i
0.0118161279181258+0.0290991659414544i
-0.00972496849862462+0.0199189899931988i
-0.0224433681480833-0.00275969541762312i
-0.0255244244145677-0.0231761415184788i
0.0315629307056329-0.0705084474548564i
0.0138946322181008-0.0421505210238949i
0.105068586041172-0.0084795714729636i
0.110046559460761+0.0218789043033066i
0.0153713283883104+0.052939527650319i
0.032097885478007+0.0350188934766529i
0.00270135474762154+0.0547780540267551i
0.0320239901029425+0.0139065929746434i
0.0534190624220152+0.031154788742574i
0.0756294518323526+0.0320834254418906i
0.0787843115973806+0.0178164228840661i
0.00469780348213836+0.0470770233863535i
0.000614087839988719+0.0284169942120893i
-0.0445621059291258-0.00517370084253259i
-0.0590460333257097-0.0358980045862046i
-0.0255004596465631-0.0158906950548814i
0.0102504986357233-0.0439589431446356i
0.106965400753541-0.0457561816347493i
0.0711245984691645-0.0201402225543428i
0.0271070021650683-0.0255377843553104i
0.0392602723984567-0.0236775730740292i
0.0150556234277613-0.0378678515738155i
0.0579539926640435-0.0127795619081445i
0.124584311693979-0.0435522581234586i
0.100295965202431+0.00310611021423515i
0.0827002350735901+0.0489638861745531i
0.0946150914737155+0.0453925280523604i
0.0331719115975684+0.1150222340103i
0.0104589850454328+0.0626756047724277i
0.00577059556700279+0.0533750915156708i
-0.0013150227499638+0.0449784500504327i
-0.012205740286036+0.00890851710954888i
-0.0146437232446117+0.0172094540645342i
0.00448102631521792+0.0250563526917283i
-0.0160131540233889+0.0311831940296506i
-0.0416306660401319-0.0245077221268452i
-0.0297500629450098-0.0537124282306941i
0.0112037819420499-0.0700255898573899i
0.0564702061763789-0.0765836729535029i
0.0608962546741216-0.0503125452883811i
0.0532371667557306+0.00532683246428763i
0.070647486762856-0.00554619115760488i
0.0232981458658627-0.0189735000181785i
-0.00287121395595638+0.0287472422852474i
0.00414940107266002-0.0163747218446672i
0.0191263568835195-0.0571709869088115i
0.0650847307772095-0.0199289021156457i
0.0568924677141768+0.0382291442757985i
0.0384735577033979+0.0889544236202418i
0.0216032642697517+0.0616845636793941i
-0.00718369275854231+0.037885573787151i
-0.0268391992337704+0.0143469727534758i
-0.0232244754321591-0.0146395678778617i
-0.00352339913604278+0.00346606793293797i
-0.000328999686275822+0.00787094047915833i
0.0120811222188292+0.0306154955411993i
-0.0110575827079782+0.0183327963783051i
-0.0176705647945271+0.0141567769645052i
-0.0155369731302305-0.0250953805839103i
0.00332010908076842-0.0740743889437914i
0.0653383261653025-0.0233022616008295i
0.0416603962956238-0.0227451368301657i
0.0709041243446414+0.000621358314877789i
0.0579667930713475+0.0240717810568648i
0.0243433668147227+0.019606773319406i
0.0461635705648545+0.0219736849760231i
0.00928603296480144-0.0203745998513245i
0.0599380778307712-0.0204400514452555i
0.0881348476270393+0.0117804191720528i
0.0519824275761639+0.0275789641461664i
0.0363026124037186+0.0469239202890154i
0.0224345057170668+0.0230431516025116i
0.00708001005713187-0.023796639395022i
-0.0092409966232517+0.0319450745029932i
0.0111761683282483-0.00296089544572984i
0.0179454002866741-0.0568171535074381i
0.0127231819408952+0.00196431322905039i
0.0315537150056513+0.000921388459054304i
0.0224071155353757+0.0151152390639484i
0.00974946406179093-0.0102419228345825i
0.000933134757784487-0.0455223316187175i
-0.0186003188220392-0.051855361404679i
0.00486700262669167-0.0605134306284033i
0.0835642604806338-0.036946161056431i
0.0895780530216307+0.00121189363553447i
0.0440406888932343+0.00966205105307316i
0.0588838491290477-0.00107458744104207i
0.0174274331786745+0.0265025516215121i
0.0221553424052511-0.014805080554368i
0.0563356583555363+0.00357684879216026i
0.00930790418049352+0.0230900305113114i
0.0496901427320817+0.00633152933062058i
0.0211043465481051+0.0774004141123838i
-0.0507356585398073+0.0428223008985345i
-0.0172936851526569-0.00501987477735678i
-0.0369023443351858+0.00159441304716248i
-0.0368879506706707+0.000561831095619678i
-0.0133187190716495-0.00669788998311497i
-0.030297120510208-0.0522155795545495i
-0.00436806023986826-0.035219454318562i
0.0268854844123991-0.0235562466146695i
0.0137819761139556-0.0527341892707919i
0.0173713013761256-0.0520321051488113i
0.0631111568322027-0.0576396091509218i
0.0791695808765816-0.0469239800505157i
0.0628052698641815-0.0391972246426148i
0.0755851949886461+0.00344865980414882i
0.0793749298687025+0.0331381826268232i
0.0350251926705694+0.00282992011068973i
0.0351360998669973+0.0207925074720472i
0.0524645691622418+0.0360881324017757i
0.02101227745475-0.00143719864698549i
0.0163568611941949+0.005285770457051i
-0.00408556442994358+0.028431634232486i
-0.000332180058302864+0.0379703486152788i
0.0096385998217742+0.0230962552923752i
-0.0231766714628289-0.0106869752273447i
-0.0300568643182675-0.00379287181407669i
-0.0396495245286624-0.0345362639707138i
-0.0138527320328787-0.0395294823490653i
-0.00362555338673098-0.0414575908278069i
0.0377638606738554-0.0273823834148111i
0.0644571450239778-0.00491638146587081i
0.0179129832376514-0.0214271817121628i
0.0356197802965144-0.00523010907797086i
0.0446677473775796-0.00588313310123971i
0.0784949134335271+0.000198064793179133i
0.0861133382878455+0.00992922450147108i
0.0286850575762326+0.0152071150689119i
0.0247440970800686+0.00774586671974299i
0.0292662823400955+0.0442268835871754i
0.00295869314709815+0.0252437170065417i
-0.0155003525183011-0.0244808678592955i
-0.0024588442643266-0.00672025547053394i
0.014697460961542-0.0367209495163443i
0.0060179347634168-0.00952150294781565i
-0.0140847289061829-0.00610739198781763i
0.00533044495569084-0.043733762224763i
-0.0146324912189056-0.0354723241607812i
0.000193164923191836-0.0427055068865313i
0.0266183280407036-0.0190156227170471i
0.00727797105323344-0.037392111753798i
0.0598295564639394-0.0344634604629887i
0.0389164842894493+0.0275208207647112i
0.0496562692359794+0.012283661306641i
0.0471620038633977+0.0137041311315309i
-0.00382432753772838+0.0131452894917281i
0.0504487547625066-0.0066549612804275i
0.0393706719739641+0.00806647260462336i
0.0185119163465706-0.0302518907649107i
0.00905687819496426-0.0114770873727382i
-0.00807375772634242+0.00743401643604072i
0.00587318074425569+0.00013328024360643i
-0.0172350563605453+0.0143899742294451i
-0.0235518888603899-0.0165613523187573i
0.000707722366084565+0.00980497724058241i
-0.00465302171387397-0.00441992641386872i
-0.0133628043159557-0.0262786752693435i
0.00256691451006678-0.0218331843615473i
0.0175172927057294-0.0575920844641194i
0.00801614182331815-0.0512027838890037i
0.00373677368732641-0.00824834744683477i
0.0603275900101532-0.020976461843606i
0.075741089156823-0.0366931731343695i
0.0255032105085088+0.0091048013170654i
-0.00181762229275761+0.00749515385350663i
0.0255674242810435+0.00697566618356526i
0.0658837572457739+0.00616411712498153i
0.0180147482406671-0.0105098416737523i
0.01555132162774-0.011019711112955i
0.018696418364173-0.0013941613432163i
0.0078551899403751+0.0315336950567297i
0.0362206948675216+0.013189256054968i
0.00301496765333736-0.00614111549340469i
0.0142187259596713+0.00791559716131526i
0.0234593686743689+0.00631045888193406i
0.0109670600272257+0.021000588619163i
0.0193818635090668-0.0076547316160787i
0.0210175284621634-0.0136473132403991i
0.0176110290420779+0.0152061403778851i
-0.00640981614072019+0.0161697632850927i
-0.0172884592907902+0.00532951551334266i
-0.00910240356175431-0.024768731196489i
0.0122214467637914-0.0390051909602893i
0.0107413068025071-0.0462520243132182i
0.0229600081371068-0.0320720804121674i
0.0510225208765175-0.0499472707790308i
0.0233955757537364-0.0335335986064082i
0.0148831774105042-0.0263762503630674i
0.052546890016156-0.0194712507926675i
0.00856656526429809+0.00451437333437501i
-0.0396292869182235-0.0298415654351464i
0.0116508109296007-0.00214680376746619i
0.0392938344973715-0.0185268938949993i
0.056974309539449-0.014057460670731i
0.0141342904813551+0.0157981063386091i
-0.0107851300214537+0.0124659466160718i
0.0107831858130962+0.0250459852440247i
-0.00443000070816539+0.00467532142453215i
0.00776275330817714-0.00578183641579781i
-0.00911422226054445-0.0387362315327358i
0.0158845055873357-0.0219204762991473i
0.0199003087299745-0.0119132563051415i
0.0135370987292932-0.0500053730057979i
0.0353085094878442-0.0228886700700446i
0.0196421971729767-0.0200889898505983i
0.0285088023367529-0.0301701414415118i
0.0289877400658163-0.00831553997186543i
0.0099506263239375-0.00436658329171218i
0.00279149513211105-0.0342723124206601i
0.0301718593662169-0.0322673758947439i
0.0598963473277309+0.000471088318893729i
0.0603838656702577+0.0106712884497011i
0.0580291950131323+0.0193297131090043i
0.0415617868242185+0.00942097998881869i
0.0208994696667253+0.0199898243720715i
0.00301022321846007+0.0067002053345046i
-0.00818576709775772-0.0159782432665638i
0.0468076383109386+0.0199265831484322i
0.0599771278759129+0.0106364599858161i
0.0237590160104303+0.0190451651887136i
0.0384405838220361+0.0336369998241542i
0.0177846236387736-0.00451749902986001i
0.00796654234771868-0.00530102143377819i
0.0216127896893927-0.0161558836094253i
-0.000199810979401902-0.0138915350572417i
0.012766057288095-0.0367331029405493i
0.0335997365798556-0.0358492835788867i
-0.000338928814021635-0.021092828227838i
0.0213580084320326-0.0197836372991167i
0.0531177728229259+0.000932580607937272i
-0.0079655068830617-0.0423727575239292i
0.00699873970595833-0.0236323210810328i
0.0444206881457518-0.0389747419063754i
0.0473173492618345-0.038512778449942i
0.0382551045070245-0.00729390590607897i
0.0341983078701251-0.00500004241353615i
0.0418091755880155+0.0180081989400159i
0.00153119316554777+0.0135418705956082i
0.0432619168532179-0.00132537946956958i
0.0256931715666117-0.0360749271110694i
0.0343437764424714-0.00489847489761787i
0.0787049657597119+0.0071871994502092i
0.0191506570610939+0.0120612923359831i
-0.00686700181151595+0.0364641840032962i
-0.0546091996691568+0.00373322403806706i
-0.027095013997744-0.00988800448279395i
0.0107103949797026-0.0178543214504863i
0.024415629540286-0.00422177730978169i
0.0274225239402119-0.00889315148922632i
0.00246823953257035-0.046981952924088i
0.040876338732579-0.00422798383315402i
0.0260848261155837-0.0146030635039068i
0.0246210586534425-0.0398689485703069i
0.0375668566880421-0.0256301958515894i
0.0353534223053269-0.0608692884558271i
0.0518573826369297-0.0432373437659847i
0.0284825816821611+0.00483823052245317i
0.043419886626194+0.03875258396462i
0.0591484209832916+0.0301929595131008i
0.0197403985100393+0.0181137216974279i
0.0129441744165294+0.0302354046737991i
0.0249265201765175+0.00801574331358048i
0.00859430294488426-0.011700810774835i
0.00186322879925175+0.00443891473290511i
0.0263348334819812+0.0104926024835142i
0.0254099542653017-0.0199223794010971i
0.0054988002631152-0.0304244886377526i
0.0292606686800695-0.0239989157224873i
0.0100738897826287-0.0386229714694234i
0.0311923565670699-0.0467165605431043i
0.0444046954404891-0.0304456755430619i
0.00926542498086004-0.0185941462277751i
0.0669827394137064-0.0136004925419932i
0.0750666530428061-0.00687978457167134i
0.0213341868063167-0.0182620070477994i
0.0214833871454252-0.0220026545656248i
0.0385014494845437-0.019868140567166i
0.0317816135820503-0.0134908566686245i
0.0321446748467018+0.0101098475121878i
0.0250953482356641+0.0271118266030946i
0.0147269554670639+0.0462815873344875i
-0.00384115152973204+0.0306492165767267i
-0.0445195583097084-0.0237771265294004i
-0.0156660413135021-0.0379457619309005i
0.0133988751982055-0.024421131027021i
-0.00594078950950047-0.0104502925402224i
0.0242568683459192-0.0035355784357762i
0.000540920632455082-0.0258403570225979i
-0.0129713777865002-0.0459127831566821i
0.0018450720626565-0.0569157785202199i
-0.0142547872706461-0.0253359193835698i
0.0392479958303628-0.0191973315971225i
0.0707912549375071-0.0342644764390932i
0.0654500223366215-0.0239123134749386i
0.0561600825690635-0.0322264562334124i
0.0246150206809105-0.0104839798043687i
-0.0138549812340084+0.0276545651627276i
0.024996228597046+0.0227582386236414i
0.0668024465865239-0.0355501425771129i
0.0243474115792035+0.00252875272432526i
0.0320731086596177+0.0683171944691946i
0.0160691559226464+0.0654959037892707i
-0.00816625635658901+0.0401409780795824i
-0.0125994648269819+0.018144646821561i
-0.0196940010206385+0.0213944007897501i
-0.0166122294117257-0.0141152736092357i
0.00177917750721333-0.0375630415140706i
0.0298857116522042-0.0300225758410644i
-0.00524721031372765-0.00837071032561227i
0.0119575448722874+0.00843760477458549i
0.000884800607231412-0.00613075198660122i
-0.00527570334010252-0.0194401819075185i
0.0455122408254959-0.0195658016567261i
0.0235733368804401-0.0284063784761272i
0.0369069024373647-0.00653118659520991i
0.0618825435439157-0.000927095344236493i
0.0504229779287318+0.00812604242705869i
0.0229993542334546+0.0282811443571425i
0.00899896202145043-0.0137098409842281i
0.0432348808313451-0.0256289069252834i
0.0304461105792715-0.0342957671673942i
-0.00604985206639789-0.0179624248676832i
0.0269996535633622+0.0153668959350013i
0.0397634981531359+0.0303541265522305i
-0.0134876964382163+0.0386156715143829i
-0.0369465466756694-0.012531757780208i
0.00275889653814987-0.0325483943724364i
0.0513057920711579-0.0505291029134485i
0.0611443148469103-0.0556779510059773i
0.0628944483926443-0.0039326567771476i
0.0568714622477763+0.0178917360205567i
0.0428908157110446+0.0429725774133554i
0.0531859703336832+0.0132838138005144i
0.0124788622882641-0.0244179391768525i
-0.00249191877891396-0.0130412334183544i
0.0708969127815536-0.0234966577483931i
0.0543813946375119-0.0112221869963644i
0.0362804027799183+0.025971637324378i
0.0311094607537173+0.0433770340617546i
-0.0413242346817222+0.0266672321848155i
-0.0208462089391325+0.0111260700718545i
0.00808169352285325-0.00782992033851467i
0.011945018822473-0.013470754557748i
0.0373080428316149-0.00240903936406513i
0.0202847261145733+0.0188741646774849i
0.0127023126478006+0.0272923806253807i
-0.00145161103147606+0.0211639761460015i
-0.028225858276127-0.00292173777274307i
-0.0319861996707208-0.0543122159666038i
-0.0279638597738556-0.0326399597503459i
0.0293086351627983-0.0307760331324378i
0.0415396250890486-0.0532419468996085i
0.0136522406098029-0.0257882506624744i
0.0223070332142213+0.00623594371480092i
0.00854163452592928+0.0040905264051617i
0.0621019504546183-0.0389937986839797i
0.0590303535048872-0.0590610768710222i
0.031775713993707-0.0479178640418639i
0.0747252157685844+0.00530627384197237i
0.0518176832837298+0.00984861528617187i
0.0414088757224226+0.016521921743897i
-0.00464148671504281+0.0372680741780877i
-0.0143942078707044+0.00750606055550875i
0.0119570081338258+0.00984834197397991i
-0.00155883112142508+0.0122339375066461i
0.0359604338101967-0.00497573463680923i
0.0350567725524685-0.0012351110527856i
0.0191573149607952+0.0571287231761289i
-0.0161986388211036+0.0340013672214783i
-0.016758353225508-0.0201316793570092i
-0.00684859071087115-0.0127096393375283i
-0.021240071119693-0.0789799536116887i
0.0186654133421305-0.0849143367592705i
0.0331468812750055-0.0208894603967448i
0.015556847534913+0.00014605393034246i
-0.0170791068860083+0.00897883073501413i
-0.0233089354715467-0.00945323267055322i
-0.0223558607410317-0.0276835797220427i
0.00423803103040522-0.0614952747206143i
0.0449759567568499-0.0656050831861999i
0.0528445712056955-0.0358508474507043i
0.0764107707016396-0.015239555931329i
0.0762237830780597-0.00507213704813932i
0.0298597033203039+0.0137634990231327i
0.0247759117108062+0.014484174027271i
0.0408535096364982-0.0193069164411752i
0.00959508893570164-0.0238261942645013i
0.0374433506859958-0.0260918012333511i
0.0845538117972544+0.0014757188803943i
0.0494228718404428+0.0544794385899055i
0.0199367129603737+0.0627829294926315i
-0.0117562752310198+0.0274650192579401i
-0.029431282245495+0.0133779014209367i
-0.00700262920981221+0.00165193477896776i
-0.00190116202986491-0.0314873355580769i
0.0148829568673812-0.00995328273311116i
0.0228299468389387+0.0369942171102668i
0.00615210038726896+0.0192045668222349i
-0.0541425135843963+0.00385308781319497i
-0.0890911279246839+0.00602221382934812i
-0.0252720670183147-0.0356880675525388i
0.0224595732057643-0.0702264985193652i
0.00648438520655322-0.0775970383183794i
0.0156799198667953-0.0378343129007954i
0.0428979739157479+0.0222648895859405i
0.00192097111885824+0.0264495080675014i
-0.00163194408563156+0.0060286124633638i
0.0136063438367593-0.020493716758748i
0.0130884952843174-0.0173959777691555i
0.0482169522108763-0.0165979714560723i
0.033304953807131+0.0068089235853031i
0.031041423942171+0.064274147766819i
0.0112983500150867+0.0303236808378607i
-0.046023867636903+0.00354252949705047i
-0.0505116252421379-0.00094081961111591i
-0.0165091784304274-0.0511349815261515i
0.0354854125459454-0.0667136696049965i
0.0387354120519341-0.0205673090605744i
0.0429858335960548+0.00195680644813784i
0.0531017125159601-0.00566264752855376i
0.0110993795413025+0.0179332605256492i
-0.0416084125247704-0.00521843702095826i
-0.0256645157784668-0.0574250341274585i
0.0225608308970658-0.0140823789811956i
0.0671702756282677-0.0105655558466548i
0.0892981101116798-0.0145865636698594i
0.0307630439015972+0.0591265841463321i
0.000161790559092885+0.0538357540977964i
-0.0150783677122554+0.0292523353312557i
-0.0415169682518037-0.00919321677314058i
-0.0352756856211426-0.0604823061426704i
0.0458938975280945-0.0527742214478203i
0.0637645756236166+0.00157699981844812i
0.0515771418391227+0.0259954469991176i
0.0383113099370698-0.00278733233574324i
-0.0496929408263783-0.0104151565525942i
-0.0259642911811947-0.0572664045180195i
-0.030597112360807-0.0639849604976079i
0.00558352787428618-0.0688679238388229i
0.0590633709334845-0.0814799170898325i
0.0309817903529055-0.0229898162895496i
0.0398467455676282+0.0110055642991043i
0.0287941809692796+0.037103795358648i
0.0242067026623715+0.00701165458306033i
0.0107045106665236-0.0127758790410002i
0.0398392879982424-0.00765807742652197i
0.0662065016581137-0.0120696958421045i
0.107061848119969+0.0275244880058383i
0.078667621324706+0.047909815258958i
0.004173296192109+0.0810613752872913i
0.0115875606230715+0.0654258091793886i
-0.0641559171946839-0.00767355445693576i
-0.0477283436063326-0.060701470621635i
0.0195510314672241-0.0846254695925104i
0.0300825140457536-0.0157944131566144i
0.0257306838455311-0.00656584431141543i
-0.00293859582261962-0.0368129489679156i
-0.0216379581460904+0.0066380475540509i
-0.0687706674607589-0.00785371537687661i
-0.0198670026828511-0.0932375955556592i
0.0435796732557743-0.111509294910918i
0.0835997938745314-0.0379418470518938i
0.102730452316406+0.00270436494465803i
0.0307682725168353+0.0444763305573694i
0.00227650469474167+0.0646340131785079i
-0.00433646248951+0.0261397142278065i
0.00132985913860668-0.0150054499674016i
0.0394359790332432-0.0639388537820169i
0.0168212270525512-0.0419000956912945i
0.0529938875635236+0.0326899724939946i
0.0909491098648614+0.0614454311141176i
0.000627953298972751+0.0470755897475799i
-0.0334309844169792+0.0125486438929073i
-0.0788768758103061+0.006027934500805i
-0.0578762825977787-0.0288974294911387i
0.0312481693003838-0.0714542574088023i
0.0312574666536142-0.0268109337176637i
0.0591988539913414+0.021477489278834i
0.0326725066442747+0.0212592971750598i
0.0356756008265627-0.00951340585669476i
0.00423960028587199-0.0194973331561006i
-0.0221731860927296-0.0331328277892261i
0.0648444565971248-0.0408275430267009i
0.0624599887423156-0.0312117736995972i
0.106154717268327-0.0268601591287396i
0.0732359904903898+0.0541572585069938i
-0.0265095436590257+0.0642372516485506i
-0.0346521644283553+0.00608108608158739i
-0.0250641064557734+0.00972789123617872i
-0.00985206855613832-0.0429744243685219i
0.00623581153754551-0.0442380422726414i
0.0267592075126077+0.00824320213335346i
0.0127025186689343+0.0295729157884045i
-0.0184181973794837+0.0597915402007464i
-0.0763409025863245+0.0177102529561083i
-0.0568502208141929-0.0461202555988331i
-0.0434820529843363-0.094372463873516i
-0.00578294943216183-0.109923701869158i
0.0509419748656379-0.0599139410926466i
0.0388189892097578-0.00428717430326453i
0.0412767534947384+0.0239823612500722i
-0.00119064880732962-0.00174489703430967i
0.0144627718354706-0.0276626139925162i
-0.00530910173451075-0.0624915616190952i
0.0183997433407341-0.0710261116333542i
0.103951488147455-0.0311917640273523i
0.0933166668288959-0.00897147673678157i
0.0865855230333132+0.0595657932105059i
0.0150763852382591+0.0688798453484149i
-0.0333774346486553+0.0452682997345316i
-0.0119811322561093+0.0539963810988195i
0.0195465711460125-0.0178104980020493i
0.0338596859612193-0.0396146530212655i
0.0346405307677955+0.0196370553107443i
0.0505517588105968+0.0397886562233184i
-0.00989694389195871+0.0273788196253835i
-0.065381192999675+0.0348328269590898i
-0.040866339390799+0.0121451609081299i
-0.013328640590406-0.0571015135525028i
0.0308032729886614-0.069015009307595i
0.0528932374269222-0.0474552718475065i
0.0504759782271185-0.0322553015803825i
0.0349953173370339+0.0159333536732578i
-0.011010036036445+0.0333817774249182i
-0.0022305929131517-0.00566208855340469i
0.0115538176261477-0.0195317245831039i
0.056297369348674-0.0646839560548248i
0.0475863361214642-0.078533467050029i
0.0669298676139439-0.0284267308152508i
0.096334875025995+0.00988675766465242i
0.0147099647607976+0.0452811764707623i
-0.000546574272760994+0.0417282720049732i
-0.0815662144552958+0.00625514928203419i
-0.0608256732027236-0.0623484630394877i
0.0220174298603207-0.0611608077961708i
0.0214955510583775-0.0423913985056593i
0.047093946738691+0.00648337682809952i
0.0191761075965143+0.0510955246985937i
-0.0243520537494139-0.00465941045142181i
-0.0566494067313892-0.0105749211050368i
-0.0135535013951165-0.0715418030995952i
0.0265684207418499-0.120997428205654i
0.0608230190304114-0.0795550606089889i
0.109653577825468-0.0114433486961159i
0.0752046391871224+0.0348612088946293i
-0.0145981440791705+0.0324570876515841i
-0.0522830625605989+0.024181370099115i
-0.0411046075492674-0.0248319495475979i
-0.0133492325226345-0.0840793777461053i
0.0667597711305448-0.0588960737722693i
0.061538412860275+0.0163992219413956i
0.0323384329907871+0.0483713692663186i
0.00948274603738334+0.0765790203223495i
-0.0549736399590144+0.0318640806702613i
-0.0591405536146623-0.0410137720646431i
-0.022742516452682-0.061906637921024i
-0.00375747419513855-0.0847026312592709i
0.0356345962600789-0.0602582992823021i
0.0641391681764054-0.0117606463982717i
0.0261631922690613+0.028485175576817i
-0.0203883499992841+0.0254855099170085i
-0.0557316257181541+0.00504925302028315i
-0.031111342114745-0.0250738044904661i
0.0253786611563545-0.0780480126257871i
0.056239758831128-0.0272170987383302i
0.0715181053488205+0.0104134158946478i
0.0698082185884062+0.059986148442831i
-0.0223197286906524+0.092347284018436i
-0.0580957299299759+0.0124128481329884i
-0.029206319519496-0.0534331217202172i
-0.0427722316437293-0.0780114090991964i
0.0446197129606905-0.0337550425291342i
0.0750826531752707-0.0368719948340952i
0.0350561886616007+0.0131154987348052i
0.0157760106474301+0.0696270688623291i
-0.0354051143821766+0.0207636164802318i
-0.0601971995716478-0.0179341360790632i
0.00549098884540824-0.0945136373586343i
0.0607997782933975-0.0896891587466509i
0.0654765984542661-0.00782693684556972i
0.0665974135555536+0.0367092887392671i
0.0318571909116732+0.0413079704743789i
0.00582310684037839+0.0207691735196703i
-0.0610022644131798+0.0189799792162923i
-0.0705730361155095-0.0613912167078589i
-0.0130550353733252-0.117947118918107i
0.0437033467125528-0.0518454157077508i
0.0761547420534889-0.000159466981310306i
0.0261009028217767+0.0657086954555932i
-0.0211128510739785+0.0608461541222803i
-0.0507984515021687-0.0179183333576813i
-0.0303885782686157-0.0496231658311439i
-0.0111384846996228-0.0752916204506964i
0.0435336205493621-0.0613205714094192i
0.0647898866921663-0.0407428221781638i
0.0370863001673094-0.0189505606705231i
0.0455819047654385+0.0337765325719276i
-0.0105683998616241+0.0688059779599167i
-0.0217262650922532+0.0183342889025484i
-0.0207044662085558-0.0719493014319637i
0.019720370887272-0.0503366160338594i
0.103376842763164-0.00793024407232011i
0.0596335083919523+0.00393040240053458i
0.0214901661562991+0.0673137229512972i
-0.00316418665372993+0.058965160152878i
-0.06953158473726+0.00209569453195874i
-0.0629853915937904-0.0193022611555761i
-0.0161545531562865-0.085574750336047i
0.0475407492172202-0.0683558006062981i
0.0710249603371549-0.0178473849231436i
0.0444607766118818+0.0171875858001362i
0.00627213147114716+0.0540545262989783i
-0.0774714904192285+0.00737469092072785i
-0.0602908696230072-0.0319271485224374i
-0.0214823724209462-0.0820412736021792i
0.0342197912638657-0.061946647392066i
0.104630534812985-0.0592934790164711i
0.0338978892041375-0.0225702002433252i
-0.0104121811060226+0.0560716608368762i
-0.0224903471919433+0.0323056010479458i
-0.0652654686890771-0.00444615669882247i
-0.0311379499222312-0.0976063914341933i
0.0350935697958809-0.102133185546724i
0.0423456379048581-0.0635951172290866i
0.0611870755548722-0.0180934306239343i
0.0605363531712811+0.0288230390145307i
-0.0165617260906125+0.0216030552978063i
-0.0427266700715764-0.00178472323059244i
0.00162755996369316-0.0756430957126006i
0.0139919661455175-0.106297654313498i
0.0795147536665199-0.101984777885702i
0.118916392692041-0.0273872900310927i
0.0745017784029886+0.0467253886138588i
0.0179366659143078+0.0246925056724469i
-0.0293827717914438+0.0190242824169028i
-0.0562643061485933-0.0197918276783998i
-0.0571349701059986-0.0401580084953861i
0.0288346781572782-0.0556650107582025i
0.0619228674158576-0.0648912894146423i
0.0529053285127419+0.0431218182643194i
-0.000493374297317612+0.0775408094313613i
-0.0473835443103776+0.0858189999500802i
-0.04534024841425+0.0322838400350644i
-0.0682755884607319-0.0777660457435369i
-0.0230432435560329-0.0785643955231008i
0.0325116353336124-0.067454314926221i
0.0537461837351262-0.00396589602945842i
0.0196691736519901+0.0237809575917397i
-0.063146368372306+0.0439567678582445i
-0.0884581217775181+0.0250657809172246i
-0.0939528406964967-0.0484230228852627i
-0.0703745542848866-0.0864020109670405i
0.0269360244274219-0.124451342709765i
0.0522865450670884-0.0283854928497015i
0.0376383672107444+0.027994604937375i
0.0363953373879902-0.00720465269681745i
-0.037271978171713-0.000232990756687108i
-0.020255104471724-0.0108717912615418i
0.0213399952829741-0.0634925418238281i
0.05842320026973-0.0991003238717159i
0.130179327058373-0.0440901831808616i
0.099604591754428+0.0163710546012656i
0.0641886883290919+0.0430472531134724i
-0.00263709002788873+0.0586572247171983i
-0.0533625631510977+0.00427730562137399i
-0.0472847354716385-0.06066907094882i
0.00548687825627598-0.0634443983901333i
0.0504796628774362-0.0556469554297048i
0.0520478905150807-0.013716327935916i
0.0601461798285138+0.0137877698648515i
-0.0253365594157363+0.0461062506850678i
-0.0848463918093183+0.0435378338170525i
-0.0641986843474671-0.0592961238450853i
-0.0166294051280889-0.103106868742999i
0.0637200893033344-0.112762823559384i
0.105944075767317-0.0362985897073611i
0.0658315811365367+0.0303472547229149i
0.0113669825936413+0.0385603311593445i
-0.018964295263227+0.0518100462108902i
-0.0540565155235136-0.0327889064417445i
-0.041514366973128-0.0566425915924362i
0.0109506358587194-0.0418796056416325i
0.0817944622576459-0.0469144672024619i
0.0796609950384694-0.00792623996534955i
0.00512992257671191+0.0465380731849409i
-0.0267549000147758+0.0912816990329118i
-0.0647819012086968+0.0459643001433369i
-0.0749108734004104-0.0674651164169799i
-0.0183655991501992-0.1060171309264i
0.00654182527365319-0.105556182304819i
0.0387886593055706-0.058324220986663i
0.0656187990880117+0.0163713794123541i
-0.00436798259109022+0.0473531984764887i
-0.0436975509935992+0.00443960240959229i
-0.0793174852898223-0.0488171348517048i
-0.0295248397020193-0.0723092805989828i
0.0728923726818674-0.113699699211166i
0.0584694623167566-0.0485201636334029i
0.072883323653525+0.0249412149846501i
0.0606588399181966+0.0887883625819501i
-0.0317208507410771+0.0923823327621626i
-0.0759949779907558-0.0140952724048091i
-0.0347939356008524-0.0810224368012088i
-0.0232637623729374-0.0704311822435512i
0.0140062753001121-0.0355798148397333i
0.0628105609576932-0.0294233268263907i
0.0339346040604984+0.0129719466626374i
-0.0245039003477307+0.0629214106074655i
-0.0999062704885017-0.0116158896488734i
-0.0782198099712695-0.0968159495011662i
0.00742818905132296-0.132972759120299i
0.0769752332265623-0.120524113418365i
0.128217664867127-0.00830582144134893i
0.111616959075624+0.0411274011263727i
0.0737132493615641+0.0829257776025057i
0.00802079781485801+0.0625317161987316i
-0.0395764793349636-0.0468750992038166i
0.00418637773390457-0.0497110276764191i
0.0528719866246122-0.0387219626800271i
0.106440114171025-0.0220411736073988i
0.0751008841912985+0.0768659344904475i
0.0373922108044638+0.103882006866057i
-0.0228683673931701+0.0625401746961278i
-0.108823284852584+0.0413816311819832i
-0.078599750758442-0.0384440841954825i
-0.0765797039343875-0.06544238129918i
0.0180951540390229-0.0313582523593286i
0.0635523796383887-0.00751908237750079i
-0.00502195311418794+0.0306854184671236i
-0.0185370621055154+0.0192662010757934i
-0.083408457592003-0.00018105634485631i
-0.0846703868954431-0.0228322505388032i
-0.0252777051578318-0.10568253719132i
0.0323723502510589-0.138620568294223i
0.0715708021881938-0.0570353042534967i
0.0834360506572794-0.00341122190672962i
0.0429669578262353+0.0207533433631777i
-0.067634949410447+0.0155846237633678i
-0.0706047908429101-0.0395785620269939i
-0.0136758432991494-0.0834912752273957i
0.06074396733466-0.0963568975467318i
0.0847148966570049-0.0559270004789991i
0.0850254304722975-0.00244736332622845i
0.0766821332638284+0.0644727482749279i
-0.0132009689125601+0.0720960373577785i
-0.0580786141169883+0.0266648474348726i
-0.0600148942572387-0.0338054650452424i
0.016497325263478-0.0905564248780677i
0.0712152810220939-0.055826531189332i
0.0652605254318045-0.0176031952294885i
0.0470571330478915+0.0359383085838245i
-0.0100034189478866+0.0914944877121816i
-0.0540664891041534+0.0440624746812043i
-0.0757588347468105-0.0124345806340317i
-0.0345715992989751-0.0591137095865155i
0.036941293552604-0.0720166292039054i
0.0608581804473703-0.00944571924084941i
0.0843276493025424+0.0601486999933344i
0.0295458584187664+0.118173412435046i
-0.0670009247187716+0.069207035480123i
-0.0825222147972366-0.017374044409665i
-0.0639993974309207-0.056302626046316i
-0.00367532902151944-0.0537788949424805i
0.03807216341301-0.0513881379888767i
0.0765338083742337-0.0229147001574503i
0.0179750039156663+0.0712349722269097i
-0.0833349490322192+0.0914230956899136i
-0.0607326782598128+0.0773463649160366i
-0.0624644523537295-0.0339737489188102i
-0.0503366773820362-0.118097822297056i
0.0215538904749149-0.0731390473383903i
0.0271480678759056-0.0486567920244468i
0.0221837002339067+0.00455737695415822i
0.0276385326481512+0.0244431516949911i
-0.0240394897177509-0.016029163120184i
-0.0398432911834316-0.0304348485754718i
-0.0149463427958107-0.106597996206684i
0.0582001451795425-0.126948603589738i
0.132377196854978-0.0409422641840252i
0.081475427034125+0.00888026935148029i
0.0315976268854396+0.0777991242487899i
-0.00832553575548579+0.0567172120321546i
-0.0868495448566983+0.00818336996316479i
-0.0673824051351451-0.0339048227413553i
0.0144599745844021-0.104865048708934i
0.0629916849689789-0.0726179154781576i
0.0644178062122237-0.0219772672310395i
0.0273124999438942+0.0183884721763882i
-0.0475018328105953+0.0547572279243096i
-0.101437096993539+0.00355038606638266i
-0.0680387582248464-0.0933354829564277i
-0.0103377904502669-0.115731854603861i
0.071285477474843-0.100941799280834i
0.10157002838683-0.0791017287842711i
0.0677922359440169+0.00615224831947719i
0.06703404109646+0.0577943617708144i
0.044540192703087+0.0515338404972823i
0.00842559999381074+0.00733028635839491i
-0.0134853246083763-0.0476223346666975i
0.0075116474545928-0.0412685369215112i
0.0995718468433227-0.00992073917979216i
0.10846523442278+0.0579690572030486i
0.0328335628889645+0.127917629944181i
-0.050120370247402+0.0924907628388685i
-0.119195451488449-0.00823826404007768i
-0.0952317775638346-0.0303777628779124i
-0.0210505117745478-0.0728858952156438i
0.0172505194831198-0.0941261070618963i
0.0439406073100674+0.0182164878455423i
0.0451339985389571+0.0447787489489289i
0.00327390128334579+0.0110987325092935i
-0.0354633858074717-0.0125970477847315i
-0.0715584685556878-0.0981368196632566i
-0.0186993743754955-0.119807394209792i
0.0465961784997631-0.095173037951728i
0.0673126412963954-0.0623309934742027i
0.107680625217753+0.0309854120917318i
0.0701117451559307+0.0658164200858568i
-0.0383540675680087-0.000888621975583616i
-0.116680147480764-0.0599538589615483i
-0.0685183971278417-0.0466788503201174i
0.0420822379469318-0.0697407370044923i
0.07694068923437-0.0657335946302512i
0.0981733230270181-0.00126349848351196i
0.0627744453863956+0.0206380791025021i
-0.00348017669438367+0.0310712184533167i
-0.0435597787022132+0.0148268293803039i
-0.0872987358469197-0.0223803891956958i
-0.00989177900894815-0.0794681447739697i
0.0693017217319528-0.092714986339918i
0.0863051256243313-0.0263841787436045i
0.111009809897816+0.0520082040771624i
0.050538448463445+0.0832038688491554i
-0.035525046016265+0.0620575509707055i
-0.0369636896798921+0.0244145300339735i
-0.0204489342111107-0.0690046483999275i
0.0211912365521397-0.090714631612648i
0.0731703461261166-0.00293313552248643i
0.05470412735867+0.0770275618007124i
0.0123835022520174+0.101939092457654i
-0.0926575070764853+0.0856633450874715i
-0.127957369946192+0.0115859959190389i
-0.0582436706159116-0.0972853109706175i
-0.0226147854191389-0.105848206294874i
0.0487927479671087-0.079546528900292i
0.0776913409174998-0.0214068335715936i
0.0381353320512167+0.0458659479838861i
-0.0210598202155303+0.0479866212076302i
-0.0847049328162673+0.031972037169098i
-0.0749130691414747-0.0443627776812471i
-0.0385032587537573-0.115088612879888i
0.041648440701764-0.109265132332296i
0.0814756936553942-0.0546776041536455i
0.0531710311681887+0.0220951466583281i
0.0299863503686101+0.0460071116051094i
-0.0617944361747657+0.0460239730402937i
-0.0717738359446991-0.019409216461838i
-0.0654988250399856-0.101964445356345i
0.00755961203386045-0.0914649496586061i
0.130034636106052-0.0503407848233813i
0.0590054072239436+0.00726519827325327i
0.0254226194735235+0.0306828451638558i
0.0119929466101942+0.016247670988519i
-0.0618174122056132-0.0317852935033019i
-0.0315936013587463-0.0832129444523307i
0.0418910973927508-0.0810098539568094i
0.0754893680469103-0.0595829797284063i
0.112681145386426+0.0210062854613005i
0.0856626190413352+0.0722532163275946i
-0.000181140363583595+0.0663288478116475i
-0.070097927437895+0.0309461128150915i
-0.0623708185890795-0.0599458005033981i
0.00300653966862856-0.090482148762907i
0.0229661422800096-0.0801039258720902i
0.0503561074400322-0.0300024581738505i
0.0570994632467574+0.0310630781350071i
-0.00587811119549687+0.0497621009030759i
-0.0644752342607728+0.0442630720403404i
-0.0995148143849415-0.0306796275929446i
-0.086690008975045-0.086033875562964i
0.0141566646443011-0.081142693488689i
0.0792237142939908-0.0600219592188336i
0.0752453897043521+0.022332250900231i
0.0561087379351603+0.0814418598759988i
-0.0414134040097672+0.0587280761080006i
-0.0945553478125613+0.0149293867126556i
-0.0866029913121061-0.0686823294976487i
-0.0489435022797248-0.0780727874235814i
0.0342994744990512-0.0288386771326463i
0.0554119413695815+0.00200787282319464i
0.0460215975220184+0.0671429540254458i
-0.0152209405535983+0.0382393930628513i
-0.0602078376025577-0.00381577692174195i
-0.0487906141290387-0.0345020875647812i
-0.036759059270437-0.0969260225837758i
0.0131220648912156-0.0879616492330791i
0.0686571588853989-0.0490190486687367i
0.0881357420081056+0.00739417198611466i
0.0170481959338475+0.0603578948673198i
-0.0692953425146388+0.0552711929016539i
-0.0618717760694086+0.00232813072217323i
-0.0606891652881625-0.0325878308045356i
-0.0332888758563357-0.079358612793156i
0.0725260252175794-0.0753503711321747i
0.0644769925728882-0.00182416921520554i
-0.00328515563846014+0.0368605686652505i
-0.0341294285466602+0.0515861775713862i
-0.0809689302295072-0.000900267613484599i
-0.0529764144110392-0.0750072269109918i
-0.0061743164449519-0.136387445028935i
0.0376201618541839-0.144342658770025i
0.128528543898127-0.060526112716934i
0.092541010037623+0.00113556245728351i
0.0148172842365246+0.0566692266313977i
-0.00106753867739902+0.040266429862524i
-0.0171802950431173-0.0495005003109996i
0.0237247011214492-0.0726224832580967i
0.0613712938146883-0.0350615730773497i
0.0997688983001136+0.0117040372075371i
0.0990196031073908+0.0776937465324019i
0.0228841663261381+0.142718089326553i
-0.0484980787793072+0.105102780373826i
-0.117390359285891+0.063858767384353i
-0.08230910358503-0.00929269729929309i
-0.0252966369158413-0.0959224029773182i
-0.00733859125045631-0.0572062276491871i
0.023390583479912+0.00659712960548721i
0.0101434109825355+0.0337725449246292i
-0.0379569437869173+0.0264034344220944i
-0.0970699565179311-0.0213850080881653i
-0.0697468056302089-0.0710460330438027i
-0.0365492117620384-0.12117503115137i
0.00753730420822253-0.129774074152043i
0.0877900862348823-0.0288556807594373i
0.0567758047742133+0.0171507162996593i
0.00410639404475605+0.0425705384208843i
-0.0552022074832215+0.025721433493706i
-0.0443092702110135-0.0566422327954052i
-0.0179871909113225-0.0927803287620031i
-0.0123125829966636-0.118559652461016i
0.0544058884333622-0.0579989574481013i
0.0411692228783466-0.00906582858720193i
0.0161517041735414+0.0345508193935376i
-0.0688853665689456+0.0290008064311126i
-0.0701420757185527-0.0370261036442357i
-0.000384431993111712-0.0839300673879031i
0.039881169349999-0.111830646077285i
0.123801643297891-0.072026756087756i
0.113369699153583-0.0373647419127388i
0.0545237244820502+0.0656154661803246i
-0.0122323698341532+0.0912750007126006i
-0.00529478270647355+0.0540935369071586i
-0.0246223561230301+0.0356463562763565i
-0.00359983080234421-0.0420902259222317i
0.0773314020605448-0.0409120275346464i
0.055994880034068+0.0306614420038132i
0.0736490193487614+0.0718007500143444i
0.0242055285489001+0.0702848399374669i
-0.109383705284002+0.0629003509292425i
-0.104607737129589-0.000331754295222314i
-0.0772671926829847-0.0762985575404771i
-0.0373075902435416-0.1167858368381i
0.0774899555341841-0.0746265646994566i
0.0700595782961923+0.0295170042444947i
0.00765342907829991+0.0545625845313017i
-0.0446477238332821+0.0225499431729832i
-0.0802653848306989+0.00807188395038596i
-0.0477522232224133-0.0373815973068171i
0.00306084629330108-0.112947241279379i
0.0640665103925775-0.0823155729668645i
0.0679966124967074-0.0178471368526451i
0.0555488761201672+0.0232337870626601i
-0.00275682224322334+0.0597035486422218i
-0.0766012655926959+0.0155733606142924i
-0.0554448439298642-0.0625014696644964i
-0.0219215289719146-0.0708919494095668i
0.0153683794194646-0.06171796748415i
0.0424483564666452-0.0601457029448987i
0.0783134288263314+0.0111762137374826i
0.0330054242507726+0.0744753531623318i
-0.0102423209543384+0.0335335278773283i
-0.030451209754582-0.0144836975465637i
-0.0891930813343361-0.0563036344377974i
0.00767565361075394-0.0968483163060903i
0.0667781324516245-0.0536108048543337i
0.0811399787569076-0.0135083950264829i
0.0559819835481299+0.0460608762780015i
-0.0588622336411617+0.0652058120842916i
-0.0964446847713276+0.0458650352961657i
-0.117371541237102-0.0264527020106239i
-0.0522427178333447-0.129801562070691i
0.033919872929905-0.106737585336936i
0.0809380680895289-0.0790406182658243i
0.077473244137769-0.00210192584816195i
-0.00531900528767999+0.0273947304539751i
-0.00927553573837313-0.00154159535930372i
-0.0200010361098511-0.0518281019014793i
-0.0130597251000651-0.115938879001391i
0.0710966914149182-0.0681055697412371i
0.0832002068205979-0.036697932003523i
0.0728133050839126+0.0416974429690475i
0.0529006124327224+0.113434521597649i
-0.0158699549306487+0.104011211596076i
-0.0609361230825469+0.0741548952094784i
-0.0761178528599139-0.0380830351848979i
-0.0443613927616669-0.0641898600288001i
0.00897021959762314-0.0350506082021259i
0.0440884537596365-0.00537461306634696i
0.0406335322904795+0.0450935676307554i
-0.0612204791661298+0.0501452675140785i
-0.130440056038866-0.0086792196181223i
-0.0800617357660463-0.100519640815709i
-0.0247317421468135-0.123807156928952i
0.0266844194512622-0.152808127528979i
0.0802654699214983-0.0901868422855143i
0.0502237411351438+0.014977087054595i
0.0240547236799642+0.0295617749733837i
-0.0239540210675799-0.0056927444739321i
-0.0750296995327245-0.0632128384602875i
0.00606407152382215-0.0872643014031062i
0.00893057085736821-0.0691469020447329i
0.0481266004840272-0.039348922944797i
0.0997915082830284+0.0335179003904656i
-0.00681980853644106+0.0961502463726689i
-0.0587545767509457+0.0216218066465513i
-0.0710627636565781-0.0299489899420297i
-0.042655837830566-0.0867063990559553i
-0.0179647481243361-0.14085843728236i
0.050385773053326-0.118540740522222i
0.124050485027976-0.0543522871724949i
0.0445573794416521+0.0164755880160831i
0.037046843353793+0.00479249328209549i
0.0135271489357068-0.0222863605659565i
-0.0386109644372744-0.061326300954516i
0.039419685677228-0.0682893470164484i
0.0706900477275082-0.0618175021147591i
0.106775273729558-0.00708486017436905i
0.131601257462232+0.0803494145359295i
0.0345778459003842+0.08594190629294i
-0.0549167462492092+0.0664235218803033i
-0.0813366659630471+0.0125923332063522i
-0.0589060611738691-0.049267746945865i
-0.0235679399213447-0.0620403609020588i
0.0399326452377767-0.0104468419898871i
0.0526168056352552+0.0368850632879688i
-0.0119728227036384+0.055140698996503i
-0.0419070318208217+0.0676402862353809i
-0.0902155684153678-0.0134825136436616i
-0.0536220666656125-0.0688644391331278i
0.000743605816490121-0.0828235808512705i
0.00413910396191997-0.0970463957985311i
0.0626277232893093-0.0222018213912084i
0.0428990553783136+0.0546578272514321i
-0.0262320994296558+0.0809772325811142i
-0.0868650983181736+0.011593176709349i
-0.0913063205871222-0.0462139144210137i
-0.0286920721350894-0.0891636547453665i
0.0399516190421396-0.0940829061201884i
0.0633608552815591-0.0447199228441411i
0.0432552336171328-0.00756396369218255i
0.0343621262285647+0.0462170131335602i
-0.0363634564138027+0.0161578243008184i
-0.0655075690656279+0.00539733185826973i
-0.0376206535925312-0.072299342168328i
0.00480864212438952-0.12396238731741i
0.0717713463005974-0.0638267751183571i
0.1171816985808-0.0274216556385416i
0.0921043322523267+0.0337359815933428i
-0.00396763256600454+0.0238415520059153i
-0.0451494371452763+0.0103003445389426i
-0.0711581162920699-0.0455599824556355i
-0.00257419139235038-0.0893262457251664i
0.0463192682639254-0.0549169570751938i
0.0336640947315787-0.0082661378755132i
0.0706285456601445+0.0606705053715038i
0.00819186065332631+0.0848923072264833i
-0.0497633911809174+0.0720217494320781i
-0.0664605856277844-0.00464036072916003i
-0.0511682232796626-0.0920458087524727i
0.0170638441418266-0.115959274240074i
0.0625786193905005-0.0743685316378692i
0.0595165975975255+0.0141958259858496i
0.0682453534724285+0.0783763864744108i
0.0190645102403383+0.0719185703682167i
-0.0336814689631596+0.0178171162367148i
0.0125537197800366-0.0460430501325013i
-0.0162633347632399-0.065486717399513i
0.0118694862543975-0.0325792496498751i
0.0447838760979751+0.02299319959284i
-0.0181985613594206+0.0618916182228499i
-0.0573907270498945+0.0458754387393699i
-0.0996916179103945-0.0171037611632275i
-0.0850895861877279-0.0778736863026993i
-0.0395022669585681-0.109857988178961i
0.00859169519806239-0.117658498053945i
0.071460120625491-0.0661300097138143i
0.0510979088317574-0.0065199959764825i
0.0128111752904207+0.0379760977574744i
-0.00896162937082031+0.0303763775029037i
-0.0691046972085887-0.0174257741663316i
-0.000653887577371128-0.0703648409810865i
0.051598743914393-0.0939479027658494i
0.0486315420695687-0.0277017919832324i
0.0529036394833371+0.027506409709467i
-0.0180821363312851+0.0806612799770037i
-0.0329839884515316+0.0554946298762483i
-0.075472830622683-0.032371303871238i
-0.104117666370502-0.0584464506508603i
-0.0499263656205259-0.0918666822569659i
0.0225368682218624-0.0571093075839467i
0.052260759967294-0.0298462619271483i
-0.00841709318361952-0.0243050814523734i
-0.0618880656432816+0.0235699161541634i
-0.070297404085034-0.0017438292597188i
-0.0433334795875906-0.0411861086110731i
-0.00802766664136774-0.0888849606106294i
0.0372027613184317-0.076529272672441i
0.107131053538809-0.0264162579788278i
0.121481188697458-0.0127375941018539i
0.0236188378954299+0.0603416976184122i
-0.0345050877560812+0.0609254785664116i
-0.023346102659977+0.0117907748047385i
-0.0390128378727479+0.0254212219250955i
-0.0104522819958556+0.0029438441637741i
0.00969293938232229-0.00852449749991426i
0.0310311419159817+0.0366581676635103i
0.0167657895132447+0.0705187198181994i
-0.0942961738653437+0.0760529650939096i
-0.122067221926555+0.0140395785091037i
-0.098466142917649-0.0554109917051796i
-0.050695435475029-0.110850719227993i
0.0240612752750966-0.0903031001383823i
0.034497538442315-0.0122615421246314i
0.0402606536070438+0.00654564921711725i
-0.00245652564479991+0.0138128218189309i
-0.0404199620421321-0.00315805618701132i
-0.0265384776778095-0.0386006506223577i
-0.0360882994020306-0.0984219061075177i
0.0488833388061634-0.0700044840632031i
0.085398737764674-0.0248729733259065i
0.0566937211813822+0.00368405873522583i
0.00909765159976401+0.0846083495327241i
-0.0556672427663892+0.0534577867916111i
-0.0754706682688639-0.011843978183199i
-0.110819945658608-0.0545485031393521i
-0.0261472401270558-0.0863598332597904i
0.0347378351098618-0.0639680514940533i
0.0422300255304742-0.0248237854562553i
0.0484649794989741+0.0395265428125306i
-0.0185537498391559+0.0658048410325707i
-0.0427497535092335-0.0171680892585063i
-0.0408295741387113-0.0825771774014016i
0.0183600972086285-0.0956580705173389i
0.0652539589584303-0.0781534683530794i
0.0621759599900917-0.025738907815275i
0.0664447286390983+0.0589155302003344i
0.00986572535759833+0.0694253449086892i
-0.0495085191454956+0.0331472531493694i
-0.0323892591341302+0.0142780538452565i
-0.0104394681352463-0.0485550327809884i
-0.0166076516285129-0.0511165839954481i
0.0294107635392993-0.0477095940624292i
0.0699609625654161+0.0270225571047674i
0.0264713785382483+0.0614617223835967i
-0.0711035306708815+0.0300229665367333i
-0.0948525641264842+0.0117212483776184i
-0.0547998498821339-0.0694182537256452i
-0.0133968621320472-0.0503653613014366i
0.0405227730302757-0.0431971967697432i
0.0444153202477344-0.015255359437095i
0.0315385342781907+0.0622438816779051i
-0.0317891499752378+0.0733249573126279i
-0.0740573590957508+0.0275718486772589i
-0.0730143092851501-0.0367575478034395i
-0.0606978185237683-0.0623143012888156i
0.00204216052418132-0.0849082842391897i
0.0287043533927074-0.0381825222799029i
0.0355742096484933-0.00499810079806467i
-0.0144051250903004+0.00338883088579663i
-0.0690914687859919+0.0168921849104908i
-0.0646842673831411-0.0450199719135383i
-0.0546642219238433-0.104006613897867i
-0.0074134111855828-0.104526688159244i
0.0417604758033276-0.0392778160538909i
0.0767044317438555-0.00915548023361401i
0.0458408082389792+0.031450964910558i
-0.0209716589771751+0.0324014074860197i
-0.033183841856037-0.0576269761234134i
-0.0409194410896486-0.0519840941426877i
0.0207920101175315-0.069626347512942i
0.0476953865208749-0.0638854651176624i
0.0423886586722637-0.00791073653526022i
0.0909017112297971+0.00628275283702005i
0.0205593761674431+0.0808154482992375i
-0.0541716557308513+0.0320262740341241i
-0.0556894138328871-0.0510710397448296i
0.0017319541059648-0.0519462607173266i
0.0635156783635281-0.0558341769280139i
0.0322640835688275-0.00359860733005443i
0.0381548240707344+0.0422524140152327i
0.0387810392780056+0.0653693672020828i
-0.0339316858706903+0.035681323569473i
-0.0719026620838916+0.0263674922148968i
-0.068854272689213-0.0248259938407637i
-0.0379074599994044-0.07700015467811i
0.0172496993035582-0.020483547229423i
0.0225011142148326-0.0176546461852787i
-0.00285653388854683+0.0353179691284705i
-0.0906857369200287+0.0566138704031014i
-0.119252855152425-0.0318539499251828i
-0.0758840301811089-0.0547057883658553i
-0.058144841447434-0.0879476128829167i
0.0243066018301206-0.100846197879968i
0.0672192484713432-0.0785446980760676i
0.0667949805150088-0.0354630700914605i
0.00977848658237129+0.026657748761338i
-0.0189013604651705-0.0114145306150151i
-0.013903117221726-0.0375922612104619i
0.000630655864580127-0.0713877230257524i
0.0829130337910439-0.0529091318112288i
0.082833535848061+0.0059656955070199i
0.0668485541027329+0.0241309496607389i
0.0339774435159518+0.0687126501903759i
-0.0765758726516833+0.0612888416266651i
-0.115551804400047+0.036731885814331i
-0.0614724714308181-0.0435380959881936i
-0.0258694619525389-0.0813703224601212i
-7.27151923899437e-05-0.0455044670965875i
0.0140298694318871-0.015885501979961i
0.00776128487586485+0.00950050490779363i
-0.0468879909601304-0.00335270150446774i
-0.0889075394122925-0.0459723391958856i
-0.0332138058777546-0.101828932860401i
-0.00561335724775005-0.131671507820736i
0.045885952273498-0.127154158667593i
0.105725960757536-0.0425787472285988i
0.0760544036303561+0.00115297143846802i
0.0195849321652634+0.0139048751515475i
-0.0132117549199264+0.0209655570514056i
-0.0203131536859994-0.0548956328338728i
-0.0177292399209045-0.0545236394318651i
0.0155516249060414-0.0471491593187966i
0.0468466879636602-0.0260480174992566i
0.0309106450443976+0.0194636400974495i
0.0079114567197575+0.00438011285139275i
-0.0291480052191789+0.0161612157380117i
-0.0750585822472382-0.0271387461926706i
-0.057009609177983-0.0753338571146912i
-0.0222664828378512-0.0746709992949905i
0.042447340176093-0.0680420479193661i
0.048752250137019-0.0501334536685516i
0.0364237467969194+0.0124048263467349i
0.040790450040757+0.0496958138017558i
-0.0546493658722033+0.0235284029916395i
-0.0686151775361307-0.000626663437945254i
-0.0235440046997687-0.0553689830218426i
0.0282727470514951-0.0408609987368608i
0.0324480340006124+0.0109877654303712i
-0.0147885679543096+0.0272310603322457i
-0.0499971439581898+0.0633645880513904i
-0.102909471815688+0.0463246766995326i
-0.117653171624282-0.0404586740183796i
-0.0859058767713173-0.074362544286549i
0.00121091298031416-0.10539676115663i
-0.000954654163054568-0.0578597937956292i
0.00848556359491131-0.0065018253100569i
0.0558921659199609-0.0468510402955743i
-0.0175739785925837-0.0193814402525553i
-0.0330613852199236-0.0451273465267051i
-0.0232280098657403-0.102612554225205i
0.0199972463074338-0.117825822719411i
0.0845425741298626-0.0861988038315131i
0.0860354748559701-0.0314233431399687i
0.0768237830091086+0.0380650497847103i
0.0156770317783206+0.0741454259708299i
-0.0421185536658232+0.0308347132546128i
-0.0599314413269904-0.0155461734047029i
-0.0300114481039293-0.0112451585120756i
0.0111433985633819-0.0109816559632927i
0.0744599407938375-0.00351948994043287i
0.0702158405808054+0.0623603042919329i
-0.0165576442062543+0.0166419285408658i
-0.0513494599853411+0.0277499380500702i
-0.0847168621075857+0.0157690086450746i
-0.0575935216938139-0.0792637989376914i
-0.0156522192101703-0.0686990391029386i
0.0127801038195202-0.0603676378446491i
0.0457066028468057-0.0105568527798822i
0.00545204649875413-0.00651073807494766i
-0.0122814573021709-0.017560380952755i
-0.0387358469150047-0.022376843867974i
-0.0519097235181685-0.0678049983572634i
-0.00193980995711482-0.0626395123822949i
0.0216930655288009-0.0588213851377722i
0.0504611561354847-0.0348092075473464i
0.0512644721425638-0.00103283948094454i
0.0121886914341262+0.00970164884825218i
-0.0346564939131067+0.0228877232578365i
-0.05160253754748+0.0151144261031139i
-0.0531772845854348-0.0338078461253779i
-0.0078976396201831-0.0528451654768897i
0.0376663970805958-0.0255058614774233i
-0.000271550668438911-0.0209258648615166i
-0.0326264157014719+0.0343879230699717i
-0.0564962959776119+0.0233276720562676i
-0.0377765934291671-0.0561146688467029i
-0.0353901643401058-0.0467236260995131i
-0.000568420667346901-0.0848246962636558i
0.0337720815919573-0.092030193191583i
0.0355210807327765-0.0458345270972247i
0.0633441889570937-0.00876169257968156i
-0.00931803277680952+0.0112713089540121i
-0.0323948763649576-0.00348529878503496i
0.0101873862659617-0.030496884402715i
-0.00669425212217599-0.0834201613104685i
0.0111299527447518-0.0382992009089403i
0.0538168021128723-0.0225047440197719i
0.0663077966762236+0.024202487474877i
-9.05811430387211e-05+0.0928427231667764i
-0.0743441667004095+0.0221183317724353i
-0.0743260049133596+0.00957545994231195i
-0.0839052600761254-0.0430576967941999i
-0.0104000390860609-0.0435641894790267i
0.010909180216216+0.0142288676246303i
-0.0102228884280134+0.00502237194680157i
-0.00728779091730243+0.0317159332921118i
-0.0769560908998602-0.0215825428442341i
-0.0627404263422239-0.0212025006502427i
-0.0877651732670476-0.0485871750332111i
-0.0481253867376921-0.101300723847638i
0.0115461581505762-0.0495445141611332i
0.00771731458144497-0.0714990942827996i
0.0465299441257171-0.0413810796190777i
0.00105253519471544-0.00832946678538519i
-0.0443437796420292-0.0161686104428835i
-0.0534822486303929-0.0238157178915582i
-0.0371160538638394-0.050532617876423i
-0.0037445749518525-0.0310949220780513i
0.0429145831390153-0.0156475508746791i
0.0350689396426663-0.0223532356396574i
-0.0110020694966749-0.000196437690532797i
-0.014037457814642+0.00915275784240021i
-0.0407551431470203-0.0112189512087986i
-0.0629169023351993-0.0381001394653406i
-0.00426877582356105-0.0648012447067254i
0.0504156271998823-0.0351774407642418i
0.0554506546876603-0.026991193479315i
0.0214992257274837+0.00290788863604227i
-0.0670365215175097-0.000487332778171506i
-0.0763593853148461-0.0614421743217379i
-0.00507482625105124-0.0679327273291341i
0.00195226165622035-0.0685062490288811i
0.0206807893343245-0.0449577790685372i
0.0543778701266254-0.0331814660451093i
0.0214940463422604+0.0326012920344559i
0.00116647078327505+0.0591976860910107i
-0.0283295095320498+0.0107460998274251i
-0.0503790887276578-0.0240945507055505i
-0.031984100844712-0.075032072326088i
-0.00299013400414323-0.0283807178557679i
0.0144417273246007-0.0234283213785982i
0.0335827707507316+0.0153015818540128i
0.011127844789757+0.0414248270814523i
-0.0440649832040787-0.0247840525710548i
-0.0227025328483718-0.0424166310884463i
-0.0160927150851593-0.099837534629065i
-0.0178317466826791-0.0653933158949914i
0.0525883468097673-0.0128319091751501i
0.076564936500627-0.004682110965849i
0.0203678350045898+0.0204895720858309i
0.0243401742248379+0.0482182837030279i
0.0221914071891962+0.040250883774392i
-0.0119862155238036+0.0084688548645476i
0.0258454781751438-0.0111049805575161i
0.0214002142101248-0.0173102828928289i
0.0114980838166512+0.0256603302113552i
0.0226612136643347+0.046312672707796i
-0.0271123957885843+0.0374639926844944i
-0.0621261216065893+0.011515865848137i
-0.0791924784693642-0.0077499070096782i
-0.0599916873914802-0.0516602683660598i
-0.0311691172583934-0.0720454049964731i
-0.0233373606574766-0.0628463566897243i
-0.000847064899945267-0.0321464777526849i
0.0109847655561562+0.00719165985853521i
-0.016819103617358-0.0249955613851042i
-0.0424530802657251-0.0437000610981008i
-0.00166037897237434-0.0737886141390193i
0.0152451439584113-0.0716081802353859i
0.0220467361257025-0.0351405152756014i
0.0279964848243582-0.0246376365989014i
0.043004125153964+0.0279314448893081i
0.014667552513434+0.0499601939804079i
-0.0340844937264352+0.0181979514555011i
-0.00799683451524488+0.00326678495641985i
-0.0262702080746344-0.0206738334593273i
0.00247084644142464-0.0159431413296191i
0.0161226172203945-0.00562369059382394i
-0.0191496033228502-0.0264182572305513i
-0.017977982992832+0.017423938483151i
-0.0371180167933379+0.0235670956049233i
-0.0505110886857932-0.0116892422227361i
-0.0428710797514929-0.0437858669761168i
-0.0270789210391975-0.0834750472051325i
0.0384642087849388-0.0446126846759102i
0.0434226234439197-0.0092479544634675i
-0.00963323565291032+0.0133119694548238i
-0.00510789830047834+0.00578857697602265i
0.00665511648832068-0.011290186168724i
0.00984822579932575-0.023986931804363i
-0.00734244815583058-0.0283721060258331i
0.0064553991941197+0.00581664789743462i
0.00273678381262633+0.000405184144084958i
0.000643259906835229+0.00867133667458551i
-0.0165750479537171+0.0154741089110131i
-0.0810175959950025-0.00427831455071358i
-0.0721396673990146-0.028081399714696i
-0.00727902682346245-0.0372179021275496i
-0.01128730134175-0.0480321898367603i
0.0175467588344489-0.0629091386163373i
0.0435205342917216-0.0292069327467012i
-0.0001658075882334-0.0215066153372905i
0.00864420316285368-0.0369900752761285i
-0.0312643741173469-0.0271834060401001i
0.0207442233456922-0.0612648869947091i
0.0460043089545913-0.0810975103999336i
-0.011893793303338-0.0451597601277854i
0.055956833060708-0.00348409021597722i
0.0433428731658498+0.0332878532630674i
-0.0169714437171097+0.0496979169591817i
-0.0267142695808493+0.0196433383581407i
-0.0124466339253359-0.0107969693205185i
-0.0313661771181387-0.00841225893096078i
-0.0333224804929325-0.0214414908684997i
0.0435713860092526+0.00374652035793516i
0.00969956701176564+0.00631767516125557i
-0.0353434643692571-0.0099831607435721i
-0.036689070293592+0.0179637225720917i
-0.0646637861838595-0.0248395830882276i
-0.0438429360073858-0.0523051299064453i
0.00528247541640888-0.0310252997995497i
0.0374208931371424-0.0572186594899313i
0.0308545807618387-0.0101002376873304i
0.0173857944210013+0.0452630434759321i
0.0130351114968502+0.0239712050528545i
-0.0117287225244423-0.00998047456163343i
-0.0143206111082537-0.0524461037369399i
0.0227383928754136-0.0440016529322275i
-0.0088003245037101-0.0124710468879407i
-0.00214464499825043-0.0109082602803877i
0.0278773793938091+0.022840315383154i
-0.0118590484027795+0.0617133826569776i
-0.0157466892275907+0.00331932167833609i
-0.0608550727078557-0.0150631027796934i
-0.0387731005280475-0.0136445221383897i
-0.00432545007742317-0.0596005707143523i
-0.0249155930966541-0.0558991501782311i
0.000701281917393585-0.0108920835751386i
-0.031081866503091+0.00639005261794431i
-0.0601877712554272-0.0364307464035455i
-0.0537731301647148-0.0591751589028805i
-0.0214830575932753-0.0553830978505908i
0.00209312891363882-0.0529452979472316i
0.00155723442274854-0.0517032544477532i
0.0214101581489515-0.00355768580230651i
0.0169368011392929+0.00787502225320091i
0.00111414903779226-0.00504159299696649i
-0.0169178138391864+0.0239262749408123i
-0.0279396202458642+0.00244468013263106i
0.000712448371627739-0.0169600864028656i
0.00544482592790674-0.0114877243139805i
0.0145646696891632+0.00876767212617465i
0.0070903034688922+0.0156933870083714i
-0.0304730269009326+0.0150783182747448i
-0.00253852902178414+0.0157401989806705i
-0.0324841944629876-0.0132769491391743i
-0.0539841262013255-0.0339594976055639i
0.0139632143999925-0.0423427657072245i
0.0214323121776972-0.0374135015177227i
0.0062799867045617-0.00608797229024342i
-0.0152032917138545-0.0245196718569972i
-0.0188017373241814-0.056999987392974i
-0.0368667458030705-0.0444663111011888i
-0.0482006436784034-0.0486651374224989i
0.0224410228605157-0.0460493814956561i
0.0324926880012784-0.0451929000943333i
0.0420439841944008-0.0236842452783274i
-0.0029308327511482+0.0127893110506063i
-0.0367448562574934+0.0383783307238819i
0.0145422593896329+0.00628359705509174i
-0.0546014080920032-0.0549025579933557i
-0.057198354482491-0.0515568439451314i
0.0322238265335404-0.00998044481477693i
0.0266837314760759+0.0107370159901061i
0.00366352570768572-0.0107721536073741i
-0.0155905623640852+0.00300988459814881i
-0.0404224305641468+0.0258597756791902i
-0.0303758703994355-0.00702880755144047i
-0.052124082141825-0.0374664751965909i
-0.0270079653318048-0.0281581068894547i
0.0223776974037683-0.0367395934021107i
0.0436058405529369+0.0128546850171812i
0.0014239670436739+0.0268656723923921i
-0.0444738131672917-0.0492577651840493i
0.00707944875136541-0.0147233755583403i
-0.0266890686629739-0.00610888642545333i
-0.0102273194247308-0.0397782635928867i
-0.0050590351258073-0.0292809720888528i
-0.038147280093505-0.0165064512119011i
-0.00961079579282562+0.0534167068884767i
-0.041495642337196+0.0511803062464248i
-0.0492475761911579+0.000284288144381066i
-0.0508311272996859-0.0165260673808453i
-0.0468660081448473-0.0349194670576056i
-0.00487765594956403-0.031318790365201i
-0.00393671332415434-0.0464987709087749i
-0.0148797102506088-0.00396056822925661i
-0.00511586184633704-0.0142555509175242i
-0.00856174419926513-0.0482816484772972i
0.00190112352587758-0.017993179799755i
-0.0156158205260494-0.0511276951142094i
0.00270718016784526-0.028570174322713i
0.0143088304401141+0.00329999985604272i
0.0224248479440409-0.0103095561236603i
0.0624601400278279-0.0157489369151266i
0.0177467639796801+0.0184481943912282i
0.0314761717070147+0.0272800914314823i
0.0238304264129052-0.0373284342173334i
-0.0132825443777421+0.00711518027178263i
0.0287642496374802+0.0376891358535832i
0.0178652622683465+0.000289560906720938i
-0.0145931578779298+0.0128225741231605i
-0.0147701917230726+0.0191197130364395i
-0.0326626063044622+0.00121019956832251i
-0.0184458168284273-0.00417639858197836i
0.00215423765839421-0.0265362785477138i
-0.0091538482192044-0.0438575014996162i
-0.00191934234189875-0.019100750356042i
-0.015686259049977-0.0214455022453606i
-0.0215893950877829-0.0116813333456225i
-0.0254949377279782-0.0126422490202219i
-0.0165787597493771-0.0340164085873784i
-0.00957027902512045-0.0278847128390431i
-0.012645557022788-0.0401932081508029i
0.00945649923899467-0.0395538475934903i
0.0223792469088687-0.0118934361297839i
-0.00743495954387207-0.0107126777206988i
-0.0165851080026236-0.0230630328474353i
0.0465141945316641-0.0214137668684188i
0.0190869514060926+0.00248584852545325i
-0.0197142573241583-0.0203859345720027i
-0.00902069919014773-0.0441824523448311i
1.75258053385735e-05-0.00849743495103723i
0.0159672789494139-0.000648911077379913i
-0.0271710758363536+0.0170369104801957i
-0.0439089296199669-0.0390170352181771i
0.00360753433036546-0.0605473444883224i
0.000520115009284789-0.00143794811749732i
-0.0154360449500544-0.044390512047173i
0.00730697806119303-0.0118606396919376i
-0.0263823727464797+0.00637121875926115i
-0.0213455939003867+0.00537433963509043i
-0.0275713406148263+0.0190246602059612i
-0.0493395665857841-0.0277341237047943i
0.00555289402913247-0.00767561225763154i
-0.00936792113612603-0.0208340814789257i
-0.0218084136310622-0.0152205770027748i
-0.0120576629698523+0.0341719192864092i
-0.0183952557176085+0.013310306553009i
-0.0199161719910307+0.00916951256565533i
-0.0365076550171003-0.00808843964397681i
-0.0137990738354984-0.0446640123240231i
-0.0169488201629211-0.0535431933386739i
-0.0140971387595759-0.0300880249197557i
0.00783273492041651-0.0254862497335562i
-0.0174265129130793-0.0531642373893852i
-0.00846394302759563-0.0266473457430785i
-0.00631372252145224-0.0206010112458171i
-0.0211768617231389-0.0139952088377228i
-0.0206025672690717-0.0258102301207336i
0.00809889531478526+0.00196977241160218i
0.0158141282266467+0.0215404773604247i
-0.00896052061413336-0.00814790398019274i
0.00878791766957028-0.0212367787661121i
-0.00686813831141846-0.0142345505031376i
-0.0147847751422072+0.037954512842153i
0.0209824381428244-0.00842603919879858i
0.00317767675254995-0.0268804732306188i
-0.0214627308046017-0.0212543812665996i
0.00735464350396347-0.0271784836085167i
0.00437376401550419-0.0316598134784672i
0.00786317989336655-0.0363760190424146i
-0.000428756271534808-0.0236284537876529i
-0.0478892292500919-0.0221040811880145i
-0.00344410284421263+0.00798208258008184i
-0.0105973467046297-0.0219627550797081i
-0.0441305683744686-0.0299238953395792i
0.00562949128953595-0.0367262047743208i
0.000517393521053947-0.0219943303155941i
-0.0360683191256586-0.0169114276421715i
-0.031050039171655-0.0271061820315683i
-0.0357590286118835+0.0262656470207706i
-0.0288912141833033-0.0284675143758189i
-0.0174203568500511-0.00934256096148821i
-0.0205095990173882+0.00304332629495392i
0.00416598123308944-0.0340409790657525i
-0.0126573315017256-0.0135411805284678i
-0.0130741816974057-0.0475531312872958i
0.00668588577113902-0.0155802478357091i
-0.000302553681650025-0.0173626240865302i
0.00553619471543176-0.0199807524635086i
0.00540423759205385-0.00393887262076797i
0.0147907965261592-0.00734995575586115i
0.0219263995016307-0.000816436307291581i
0.00182208874786181-0.0223815471947801i
-0.00417705944700801-0.0105860195480441i
-0.0111573799093461-0.00315801492491173i
-0.0174025088385656+0.00402662598120544i
-0.0167139667043144+0.000606415248826588i
-0.0269076048227589-0.016079931624297i
-0.0185100112551171+0.00260255706889829i
-0.0227688714032664-0.000826545312565303i
-0.0219155551672731-0.0379480609623993i
0.0125088035967211-0.0195502063386666i
-0.00687580144750204-0.0164680039195417i
-0.041430377212841-0.00367372734310135i
-0.0264034867804715+0.00366685334195797i
-0.0114584333201727-0.00959509610069088i
0.00704704418507999+0.0375707425204799i
0.0153410575577432-0.0119310690093967i
-0.000161556281704556-0.0303218022865654i
-0.0110522217404398-0.00123227376421149i
0.0277372272485504-0.0455151605787236i
0.013172492961124-0.0361522084321169i
0.0128424237781945-0.0235034891114583i
0.00276336844214383-0.028754298362096i
-0.0496609887847637-0.00539743044585633i
0.00374584255315119-0.0102997227844124i
-0.00908687132557577-0.0289855781217985i
-0.0140606762768591-0.0126015101537086i
-0.00945358717886209+0.000321220843629775i
-0.0560868072044827-0.0259006070544171i
-0.0415790984418947-0.0472408109440221i
-0.00760316268209544-0.022023734580997i
-0.0193936651575232-0.0338288256312816i
-0.0271766505077336-0.0195191892201823i
-0.0123391900636953+0.00251333559754996i
-0.0297534250584962-0.00160751514966408i
0.00733980806588472+0.0181654927318273i
0.033148629347788-0.00128529340717988i
0.00335940683489536-0.0131166685663439i
-0.0216485864394486-0.0262626226361093i
0.00253264391131508+0.00121970436991848i
0.0067373691901074-0.0159222982940307i
-0.0240565976950203-0.0381352065293678i
-0.0119284389811717+0.00141960109466116i
-0.00412247294630122-0.0328668869395306i
-0.000955225357608867-0.0299224341277458i
-0.0164822598566716-0.00851777758418626i
-0.0185387613301156-0.00340612710452807i
-0.0308799053368612+0.00764591219338672i
-0.041763537455226-0.0154163202074984i
-0.00409509186358704-0.00439843795865923i
0.0112210019649728+0.0114771599875877i
-0.022439990418259-0.0240321431619499i
-0.0140089481837647-0.0243854191230079i
0.00186747653564041+0.00930204936916075i
-0.0203923484966342+0.0159044804206114i
0.0018714997515427+0.0023379034186812i
-0.0222615212221481-0.0311580513185457i
-0.0218899433052553-0.0303248121865947i
0.00728996032343817-0.0124391982352301i
-0.0346079215748782-0.0200432822712775i
-0.025693923268732-0.00432251151705357i
-0.00956182974797529+0.0151969364309875i
-0.00380363558363825-0.0121392546702007i
-0.0127889864833045-0.0292819123439041i
-0.0515697428885422-0.0107228897699651i
-0.027409335337042-0.0309280522358276i
-0.00925164545849887-0.0347362559110995i
-0.0113623695995735-0.00668909041768131i
-0.0214332586510432-0.0327530150411244i
-0.0355251621445372-0.0355965106521803i
-0.0256475237164657-0.0169376213488865i
-0.0086797170372281-0.00623016246857558i
-0.0178587537875595+0.00215637753898066i
-0.0074772320149846-0.00407551185632353i
0.0436727319320639-0.0333405127484926i
0.00395757508253878-0.0289307958089244i
0.0109275333914226-0.00534709494608754i
0.0225185483085005-0.0368877118049913i
-0.0140444622895515-0.0187823810254672i
-0.026465215143095-0.0141997871915478i
-0.0222606881425899-0.043077215333002i
0.00355685498848496-0.0418211075938688i
-0.0103522101077063-0.011604743908961i
0.00810233331048477+0.00626118696743198i
0.00226862924267395-0.0162276470256533i
-0.0270907296608752-0.0178961266793018i
-0.0494593616089765-0.0246262893691336i
-0.00988370101457384-0.0202248052789395i
0.00701581596680214-0.0128155295289918i
-0.0221491441817132-0.015743776586497i
-0.00984110632474762-0.0496906728360893i
0.00189792929247773-0.0414736348743086i
0.00296653731087479+0.013080777175266i
-0.0101465634514709-0.0304820443909774i
0.00662487102633647-0.0184413414656121i
-0.0187031794857116+0.00600534311335686i
-0.0147064962905577-0.00168655996199024i
0.00540630578936453+0.00185207659371545i
-0.0023777285720535+0.00318319756061673i
-0.0264844350074713+0.0137798289636505i
-0.0250352240364101-0.0411647764695318i
-0.0196380844177268-0.0296741554794977i
-0.0585524733496909+0.00419959939533269i
-0.0109503617136917-0.0397414744643191i
-0.00498447316981743-0.0137460087980718i
-0.0120049140132247+0.0116111239054584i
-0.0066084858403379-0.00733487493036575i
-0.0223456168154959+0.00716387555918244i
-0.00967477126751127-0.0197158275305452i
-0.049486517276688-0.0284128408118585i
-0.0245650241665899-0.0409013915640532i
0.0222020472371873-0.0532515205295813i
0.00407770348966136-0.0187843883590462i
0.0145579676276538+0.0311527136333565i
-0.00721074363408324-0.00595601346527409i
-0.0153580058826571-0.0527823868861259i
0.0337783696355445+0.0132754563593337i
0.0176608961410394-0.0316527296280422i
-0.00337897427037918-0.0383770556034276i
-0.012125297838997+0.00514506846257351i
-0.0049865576760925-0.00164237671180493i
0.00887867696271948+0.0187798472464732i
-0.0532454200762988-0.00166089135658553i
-0.0454095967332665-0.0116228226352129i
-0.00316145948647327-0.0107613948267435i
-0.0384941058102361-0.0352659110473553i
-0.0163595529551333-0.0614024993648525i
-0.000665532984216996-0.0130197964620584i
-0.0334198741871428-0.00928796675295388i
-0.0125213778530039-0.0369101539420295i
-0.0425784757878495+0.00496666886704311i
-0.0421570423226239-0.0225574162885501i
0.0100266673494854-0.0539745230786439i
0.00234342317442529-0.0216799295046816i
0.013973216459208+0.00845942695911901i
0.0208738601927898-0.00572258423215411i
0.00420657255620038-0.0195098216582455i
-0.0179919918479155+0.00486852709790678i
-0.0181841218534262+0.0243079391990063i
-0.0224400774657716-0.00538448138670955i
-0.0170975486050805-0.0501090449160105i
-0.0138620203538747-0.0353015988240451i
-0.0100061758007372-0.00949095347576745i
0.00955988865510774+0.00408612063565089i
-0.0363754906046774+0.00833182023982337i
-0.0490175707409689+0.00429452031792833i
-0.0618602212948387+0.0114796880630057i
-0.0540018742895836-0.0215210123531901i
0.00138525476936728-0.031704542216358i
-0.00770649684322404-0.00134813647769632i
-0.00674766090088431-0.0174930260581553i
-0.0432850412677519-0.0207276803021485i
-0.0580118966247926-0.0180057503790616i
-0.0265918447333594-0.0604046114310759i
-0.0180134416448661-0.0634111010856537i
0.0266407107051251-0.0377991266326228i
0.022645427591201-0.0350924906502671i
0.0219531753574962-0.0148953967936573i
0.0419078776371937+0.010809679498239i
0.0104742772284228+0.0206758223663368i
-0.0211711121835571+0.00305014736341785i
-0.0137651232616876-0.00697158754685504i
0.00351756292532303-0.030423131859551i
0.0163176108212897-0.0425539232381601i
0.0252116145886548+0.0119100564500949i
0.00160179638852031+0.00368691452456638i
-0.0350575975627328-0.000637719232300157i
-0.0503898201665918+0.0498663357609755i
-0.000762093210603946-0.0200601243607571i
0.0187169664406495-0.0731769407191925i
-0.0113095716908195-0.0222254731373517i
0.00625315591287472-0.0326013613289587i
0.00200944811317784-0.0208496563255298i
-0.0234617879864554+0.00320875292248643i
-0.0528850322315955-0.0259480297287419i
-0.076668064609658-0.00975571571589619i
-0.0199328286632118-0.0136717460174964i
-0.0140647575493876-0.010488338900118i
-0.0173385582587719-0.0129252910688983i
0.0236696577770662-0.0345812174287455i
0.0135026128437401+0.0400953354468689i
-0.022639411953967+0.0331694447970522i
-0.0397807773593031-0.021780544910819i
-0.00629185297991517-0.0321875991069572i
-0.033968521082396-0.0409823202709364i
-0.0335233364380398-0.0230884777988499i
0.0174546212236363-0.0261161014688236i
0.0216073573073708-0.0254345343627382i
0.0179127887374896-0.00705919168212573i
-0.00588946125555526-0.0255996672573665i
-0.018286842486831-0.0495641224728636i
0.00368227451455448-0.0437892815958714i
0.0192268387600462-0.0293150800377471i
-0.00165125934468214-0.0198520085939652i
-0.0181588067362193-0.0136551264849168i
-0.0237348317109963+0.0018954231681106i
0.00868289635667418-0.00308629157413349i
0.00571203427643305-0.00409668821454947i
-0.00795239804484514-0.0275164507558114i
0.0145583386590255+0.0193615520928409i
0.00474202195472939-0.000597426038199398i
-0.0180241878636324+0.00551289989359522i
-0.0272699696897462+0.0668708145768138i
-0.0127185506495242-0.00872765639837005i
-0.0698917946977896+0.0110283200208457i
-0.061624790766521+0.00924476116858967i
-0.0446899334601159-0.0122369142117444i
-0.055386152427381-0.0449157947812263i
0.00597283208953282-0.0267518620247454i
-0.0163208620248467+0.00824073750915248i
-0.0330467374098824-0.0410123953841851i
-0.0201850987888218-0.0390376555761034i
-0.00516213299217294-0.05776186236796i
-0.000877694121074352-0.0444492289569068i
0.0109552123647767-0.0681472342580614i
0.0290482367111989-0.0146567858559106i
0.0109818198110189+0.0230377719731766i
0.0233480178324084-0.0257801154568485i
0.0156200303022179+0.0518340632964i
-0.00953406751922052+0.000175628577077581i
-0.0280544971546639-0.0461056884398891i
-0.0347411401271949-0.0238456552090006i
0.0139391742003771-0.0307882027231481i
0.0374594446420633-0.0213110383797232i
-0.0470979814432415-0.02206022487923i
-0.0441188482272218+0.0132503620120288i
0.00345224120276856+0.00154683454793165i
-0.056768188243842-0.0425488990879564i
-0.0205626961409736-0.05115922517283i
0.033907037269789-0.00555458782804259i
0.0241591568868299-0.0234519506897681i
0.0143593534327739-0.0610296471925255i
0.0358615163966526+0.00193547997509561i
0.0227366667509219+0.041112765251432i
-0.0793264338489326-0.004778885665116i
-0.0570306211283874-0.0263384146864167i
0.0177948550423019-0.0121747496938166i
0.0112912278392927-0.00965466285645583i
-0.00311803063583223+0.0147826555733078i
-0.00541506758085727+0.00660190271219849i
-0.00751878500651847+0.0279169141689807i
-0.0338303129581304+0.0184539311396678i
-0.0823141589070515-0.0280128671878492i
-0.0102034165114666-0.0156533367622733i
0.0454513468708459-0.0564933405375475i
-0.00271063068025301-0.0837692283129612i
-0.0210449193750692-0.0310184719305812i
-0.0315387534325833+0.0185951258000849i
-0.0134784873163613-0.00482571441062678i
-0.0299237519704426-0.0347555964267714i
-0.00380951057615586-0.0580238018608242i
0.00122527325007817-0.0520534893278155i
0.00502558881352687-0.000874277097623018i
0.0447114180769591+0.00797822414191132i
0.00593670518627253+0.0164638106808463i
-0.00822100638079335+0.0133852306517443i
-0.025628830330077+0.0358381047101581i
-0.0254392007457813-0.00223671256027443i
0.00704687093494083-0.0543133726694531i
0.0213144373067387+0.0145695089445162i
-0.0133779612974731+0.0332860292702563i
-0.0483955242539734-0.0016293866797896i
-0.0420296681141756-0.00400966256899881i
-0.0457422505043009-0.00229211016265156i
-0.0554654281298874-0.0165922770208389i
-0.033505605602097-0.0399376068878298i
0.0259883664315395-0.0350196965742355i
0.0146953177464575+0.00576651589912195i
-0.0301586681315495+0.00964016746668428i
-0.031558963021563+0.03023091315811i
-0.0385825676716196+0.0302493531550366i
-0.0490255447480314-0.00506329997688157i
-0.0536452314304962-0.0181178425799051i
-0.022667117367875-0.0752973860180267i
0.00894124623908501-0.0628141401352722i
0.020826402464664-0.00952782694230329i
0.0271735198336925-0.00332182451790335i
-0.0195180257533963-0.00779096074150169i
-0.0442322141028406-0.0119690347678555i
-0.0453687313680958-0.0213674161470293i
-0.0238461460185281-0.0566187592758094i
0.0341277729956379-0.0127717072094923i
0.0289031942485346+0.0332358783362099i
-0.00285973852274883+0.00791799884739525i
-0.0335821844404388+0.0251602601944696i
-0.0432486918155079+0.035937300086979i
-0.0271374183514014-0.00493689503778603i
-0.0367180519137607-0.0511031723780759i
-0.0091860956063076-0.0438608882955335i
0.0322065077196633+0.00696360004056353i
-0.012505023158114+0.0257809975061834i
-0.0632802474773217+0.0187817195800107i
-0.0540317323635296+0.0142369583281017i
-0.0497992157166266-0.00512323992489334i
-0.0337948895584146-0.06353060367402i
-0.0190039423629094-0.0552497011463301i
0.00995237362973539+0.016029355120521i
0.0383968276768015+0.046830316944403i
-0.0199948417535384+0.0585034213721042i
-0.0686262823926962+0.0376371045194712i
-0.0511726474747245-0.00255544688914812i
-0.020522456453021-0.0320614790184223i
-0.000831212306629637-0.0584650625860734i
0.00717096384570279-0.0131597501078668i
0.0133884200421699+0.0270268498962701i
-0.0195351233078993+0.0130136317569451i
-0.0606120021237594+0.00839089246181298i
-0.053753654851505-0.0326632198395332i
-0.0591186851025305-0.049361651040581i
-0.0254000677817103-0.0607351097354634i
0.0348491058711529-0.0577480440797413i
0.0394405194530182-0.0390954573164226i
0.0351466953920568+0.00940627996472929i
-0.0167364868297133+0.0387287214865215i
-0.0512520720183001+0.0103221102235484i
-0.040020682200947-0.0382488605881463i
-0.0346457436472566-0.0569400952553849i
0.0437656010709233-0.00196525461176384i
0.0427980194818295-0.0195679108368597i
-0.014010002066461+0.0200217465144849i
-0.0201801836126331+0.0629486190543596i
-0.0684186962039809+0.0423190155466666i
-0.0950283070413459+0.0383259170462099i
-0.0700719160359229+0.00509782887037478i
-0.0392641970549862-0.0558461738314469i
-0.000169991408823327-0.0561225924435701i
0.0313412525765144-0.0176965024732132i
0.0269323907569594-0.0470627367354018i
-0.0197068621431381-0.023509698439078i
-0.0642976398601277-0.0251329038836945i
-0.0602218761752555-0.023214332926999i
-0.0164789356807479-0.0287800782523837i
0.0282558798767981-0.0685364941736121i
0.0199767865850256-0.029739773111109i
0.00944031422721099+0.000795135834692926i
0.00177799533043264+0.0290645666528451i
-0.0374340281628162+0.00534138291387391i
-0.0513702350047503+0.00206757387070751i
-0.036295963039232+0.00247455429343128i
-0.0399071351518565-0.0579040878602852i
-0.0178511136736867-0.0428900192517161i
0.0269283076643954+0.00666643251515942i
0.00273189287358926+0.0263784249249918i
-0.064041956561645+0.0187028155366343i
-0.105792945777534+0.0211849669022487i
-0.0935761105185057-0.0387900267401712i
-0.0154540507044222-0.0641827019977009i
0.0277851573088875-0.0219241120015074i
0.0522556514517835-0.0117657302499318i
0.0365849913316843+0.056562249380474i
-0.0334325430409016+0.0599542777535663i
-0.0148868067909062+0.029216359627732i
-0.0424441062682384-0.00142164116746443i
-0.0616236517234722-0.0561859643587161i
-0.00235245512973067-0.0475665066854377i
0.0142753388182889-0.022163242609193i
0.00136126418825807+0.047397916948765i
-0.037264135063055+0.0165181662987402i
-0.051810476246145-0.0457958780468102i
-0.0647720199451847-0.00844606968681191i
-0.0543399400695459-0.0613428363214896i
-0.0244917396926299-0.0669866733125727i
0.0073154244688993-0.0618516951653827i
0.0336248876646672-0.0454502989269353i
0.0139198814488286+0.0176668930089729i
-0.0018764516805089-0.0264788352352266i
-0.0286386061287522-0.0196593447678106i
-0.0403475644905072-0.0504885610689221i
-0.0441076081466729-0.0818758338624951i
-0.00814194339044852-0.0688594314792918i
0.0172900840678401-0.0510495484219236i
0.0213979504637959+0.0334717586276211i
-0.00630609439070314+0.0427664242922389i
-0.0666502069700607+0.0295367660866688i
-0.0360416634702886+0.00790877661258034i
-0.0351565987689854-0.0387547439037805i
-0.0120037169257083-0.0316963922157838i
0.0333306035156519-0.00747104739994185i
0.033220313130116+0.0092298533964207i
-0.00315370583247127+0.0440424933883197i
-0.0359314291588494+0.0297568422038393i
-0.0494611173342315-0.00401542215904301i
-0.0552041141086216-0.0265697633684925i
-0.031151010437456-0.0428597777726024i
-0.00890138619832872-0.0139779209830467i
0.0300873083946449-0.0122252947971193i
0.00960471025000597-0.00222919819163865i
-0.0321663289690984+0.0344652652592952i
-0.0715883589698841-0.0113390998863595i
-0.0622584331071494-0.0508268087684096i
-0.00599572111967549-0.0273075094448435i
0.0126940584886535-0.0719641631816259i
0.0181761057882279-0.0438289332536177i
0.00190377124847674+0.0303605071899325i
-0.0164547461180099+0.0255111155348937i
-0.0323425107705688+0.0270214568882917i
-0.0443869936464246-0.0144802308411883i
-0.0230793482933293-0.0350029970571941i
0.0153198113964454-0.0315094637084335i
0.0497704159609643-0.0342410984497435i
0.0380997985358965-0.00616523384251731i
-0.00915022443214482+0.0238585947780243i
-0.027979972697488+0.0197492744574489i
-0.0663780665188006-0.00285018863254373i
-0.0467936082534428+0.00868445874503386i
0.000799073053705989-0.0336680080020522i
0.00464188185440273-0.0279437828910288i
0.00994126053987003+0.00082207608128697i
0.0159148137288355+0.0154704782857761i
0.00656911897197435+0.0621475258439275i
-0.0655356687907196-0.00665529941090384i
-0.051585077983822-0.0334778040877745i
-0.0133188715833466-0.0653810549778043i
-0.00782843079021145-0.0748368898841091i
0.0612626141136267+0.000736736147931994i
0.0742154914684965+0.0186012356788828i
0.00543934396187623+0.0516869726864104i
-0.0376881280091239+0.0373239312759883i
-0.0743543830040033-0.0134207355109385i
-0.0823425952106598-0.0482995943628109i
-0.0198697803800246-0.0400846641255657i
-0.0107524532490046+0.000587032996784113i
0.00831204397167897+0.0214780271552474i
0.00413421509979845+0.0352350806923833i
-0.0320933199905148+0.00261095451243121i
-0.0607117724392168-0.0293189517589962i
-0.0664058440781134-0.0468143982540242i
-0.007254326184625-0.0700948783224617i
0.00356378286198697-0.0376204286041089i
-0.00554013465745604-0.0321082585113413i
0.00875332639687528-0.0209460099751849i
0.0108589086686479+0.050287455547542i
-0.0037767388177672+0.0179249211991485i
-0.0204273172876903-0.0473263389602988i
-0.0171833016089163-0.0706336826719418i
0.0258206122912334-0.0890580827276067i
0.0429750260748687-0.0301383694666971i
0.0294004590936099+0.0416980071766071i
-0.0169784579417453+0.0331130611825791i
-0.0619815074242406+0.027652641517567i
-0.0842664645804407+0.0100715000329084i
-0.0746397563125441-0.0522776130384649i
0.0092785678873917-0.0631356056265484i
0.00738123467540138-0.0752723661982844i
-0.0040859113162817-0.0388300952386683i
-0.00521537536151728+0.0193634209566132i
-0.0570223108336274+0.0179161475595221i
-0.0278690250440155-0.0164298755501758i
-0.0579735212295157-0.0654800576526983i
-0.0381379554285562-0.0304490517537236i
0.0447404899619243-0.0483722581164423i
0.0486702846514248-0.0186976043016372i
0.0569023219052629+0.0420230670216797i
-0.0277192832225722+0.0440245934494222i
-0.0506687979292554+0.0702928672492207i
-0.0266895744114449+0.0139218466575734i
-0.0462705505257799-0.0112282028917266i
0.023718566040893-0.0389574843262914i
0.0267808027042074-0.0360616440394044i
-0.0105049042724618+0.0304243422631163i
0.000882049836146503+0.0372903823268497i
-0.0279017215569441+0.0267295692367175i
-0.0475373577330637-0.00478295581614344i
-0.0478014238842787-0.0493819504894814i
-0.054439091011944-0.0621098239237902i
-0.0178972437577696-0.0107246750753475i
0.0387189532960635-0.0199578096956766i
0.00870841123930342-0.0427184917067373i
-0.0256028627718608+0.0366884288838269i
-0.0462523738954406+0.0310983222214734i
-0.0774099102698417-0.0332021757542259i
-0.0132805965898864-0.0496500093738921i
0.0286806671774075-0.0644667874199625i
0.0323178691406076-0.0297867108956666i
0.034893184999962+0.0309244673703435i
0.000183066649006251+0.0338664824199265i
-0.0605048888388274+0.0302864414271496i
-0.0999602615450033-0.00653114641374973i
-0.0379958447009889-0.0492839804157615i
-0.00131253520133695-0.0448670822501446i
0.0273876132886694-0.0716661755594335i
0.0503862514997078-0.0221395500352065i
0.021992800920218+0.0547560904554237i
-0.0120332248375578+0.00295021102561403i
-0.0887423651050824-0.0116157640875971i
-0.0482675575754245-0.0249350163731757i
0.00655746020876106-0.0663642817801483i
0.0017196427007421-0.0401084140651326i
0.0209962549340414-0.0259360766157271i
0.036031323735655+0.0199939626393989i
-0.0147086154359697+0.046506093529199i
-0.1007847870256+0.0229691547356554i
-0.0551570184990786-0.0372538599840386i
-0.0326545336847198-0.0767224696147316i
-0.0248717418676472-0.0711293845341461i
0.0438667335130875-0.0435029113491439i
0.0442727775714474+0.0376426463112588i
-0.00991035964173466+0.0523255459392539i
-0.03165110677556+0.0450182060965515i
-0.0611160844159732+0.00984515489516369i
-0.0490061887827844-0.0709932043528348i
0.0176286629577309-0.0774392750471999i
0.0438778226582629-0.0181854215675717i
0.0315770573431131+0.0281289820276225i
-0.0343733749174873+0.0507288405861223i
-0.0606724672983163+0.0560726474973301i
-0.0899410217980491+0.0377839800001559i
-0.120005923019988-0.00854195977703916i
-0.0816212624686345-0.0362495344376347i
-0.000993357342049052-0.0274541995199618i
0.0218752338588527-0.0319165806112771i
-0.0356761923523428+0.00421807109831782i
-0.0290157688970247-0.00508840403373573i
-0.0578356994209511-0.0243122444417367i
-0.0744200097074317-0.0601136382445681i
-0.0163455783199589-0.112354792514693i
-0.00236153777201699-0.0779121957332037i
0.0349717868531809-0.0406526177571197i
0.053681717283729+0.0201853811237673i
0.0170259610186102+0.0210529049595544i
-0.0339423737607792-0.0244226814350947i
-0.054911448782904-0.0311763135628628i
-0.02247771468143-0.0592411421265593i
-0.00821629621475642-0.0817579588007382i
0.0120783509276233-0.038679783495302i
0.0367688964914384-0.0163214307973508i
0.0199541966394641+0.0213417740663616i
-0.0513612339670851+0.0658353830558721i
-0.090310040169886+0.00644972850872635i
-0.0440628668441232-0.0356518877777257i
-0.014643648517434-0.0584770129598697i
-0.00878050705423966-0.0449167861460026i
0.0298279840546103+6.32117699566323e-05i
0.044335287446416+0.0194887144926148i
0.00557257515751498+0.0284900100474347i
-0.0191931585135985+0.0199664112004385i
-0.0374722991257738+0.0169887973697773i
-0.0397695439637983-0.00677634653762774i
-0.00497799723734507+0.00422120130676091i
0.0349236260137464+0.0170449357571501i
0.037591541167325+0.0408311029114428i
-0.00132345539742143+0.0462159575090101i
-0.0542733222044082+0.0350848784824389i
-0.0742200896674264+0.0384025357749169i
-0.0690845476678019-0.044315649124963i
-0.048727606982995-0.0553223084058961i
0.00545685036036066-0.0471171709114726i
0.0244143847747157-0.0262662576444264i
0.00379504062465467+0.0406951041458671i
-0.0276212897996003+0.0376617724921688i
-0.0953005179222219+0.00634695993927492i
-0.076554131768936-0.0303056265116335i
-0.00457647081732158-0.0618443340644302i
-0.0026020491588655-0.0649996020282263i
0.0478691773321389-0.0281070842390926i
0.0838381940500707+0.0169550700281689i
0.0207116521122625+0.0329522022218145i
-0.0276355510089302+0.0145573848442875i
-0.0327041212568235-0.0129989961523046i
-0.0497435212750662-0.0460891335587059i
-0.0169297094485031-0.0455564339349321i
0.0100124969272635-0.0356954367929334i
0.0240359356804985+0.00775933436482906i
0.0165526124185936+0.0429404227504525i
-0.0638955439752745+0.0512820088727945i
-0.0811141005636994+0.02224765946531i
-0.067511091647372-0.0567085536759059i
-0.0227246851387888-0.0381478609803655i
0.0168819738362837-0.0620516335215265i
0.0356109221971002-0.0377945364045863i
0.0160537013896433+0.0394930927479i
-0.0131592278252448+0.0379185349469699i
-0.029392329353101+0.0459104415140393i
-0.0660947452887904-0.0164582947485214i
-0.0142396915309606-0.0622218014139228i
0.0201186506378259-0.0681323462434051i
0.036074563698474-0.0496166928652507i
0.0149590902136362+0.0130949274062493i
-0.0230957242049902+0.0505767193888551i
-0.049648191059695+0.0395406812547977i
-0.0866733979574636-0.0286825157315845i
-0.0500834630102097-0.0541564598248027i
-0.0196076290077806-0.0621292901043805i
0.00710987627262815-0.0469014194808124i
0.0351723423488058+0.0128806912600431i
0.0163678424913384+0.0281760082735228i
-0.0362239268807884+0.0526524033120278i
-0.0482784037903656+0.0502937491110756i
-0.0629888910244882-0.0483798547822078i
-0.103666246191121-0.0842110127335548i
-0.0477223550190014-0.0244601830942399i
-0.00530708739353533+0.000395629799403709i
-0.0243707978975236+0.011722263092448i
-0.0140107310405666+0.0219720737247229i
-0.054714778993775+0.0147598716812926i
-0.106626604711349-0.0266081681827027i
-0.0632574936999758-0.0905767974790214i
-0.0120551299084454-0.099312311480656i
0.0211800584882173-0.0436203650139943i
0.0659851105682937-0.0037174389790207i
0.0524221243282191+0.0298421271193293i
-0.00993363595560055+0.0176918112563767i
-0.0657799964087729-0.0309405292692295i
-0.048353345877217-0.0418548320400197i
0.00156752196351258-0.0419458065422625i
-0.0131114831606706-0.0322180011479246i
0.022772556691575-0.0189213439722535i
0.0653367399738486+0.0384556459128287i
0.00250135513240927+0.0501295984705467i
-0.0581006612592496+0.0250401905105245i
-0.0778596986803908-0.00380596090580666i
-0.022914067697059-0.0704551695828953i
0.017558966004646-0.0661205313667746i
0.00828466370114158-0.0219865045295874i
0.0302079532784871-0.0163421344449539i
-0.00934683179231062+0.0147091902550891i
-0.0485479989574101+0.0409158567562508i
-0.0624243929562644+0.00292435087031124i
-0.0320019535263101-0.0478989028947356i
0.0156562322920308-0.0695635868753181i
0.0437467345176335-0.0228099883326635i
0.0713897153518331+0.00434994368847753i
0.0202915958263327+0.0311994949213832i
-0.0198597010879782+0.0495438860497936i
-0.0308909280637414+0.0250364105584261i
-0.0764314751263089+0.00352323080792848i
-0.0443932750623198-0.042100543578922i
0.00506293646132152-0.0242352656292908i
-0.0308398747822315-0.000142444636581303i
-0.0251698601322364+0.0178227866503094i
-0.0220484078906749+0.0529104363769322i
-0.0710077177695615+0.0138951887335902i
-0.0837139715774095-0.027555891657223i
-0.0394048381790866-0.0618974339761757i
-0.0351402255752862-0.0769813870826089i
0.0365099528056406-0.0458247423562507i
0.0457097103093808-0.017229890522485i
-0.0471799598255026+0.030814232385049i
-0.0746644231504947+0.0212164290035831i
-0.0804766291121251-0.0378784223381682i
-0.019771488759017-0.0558848086033608i
-0.0125697882013823-0.109804613362718i
0.0129961147031247-0.0947373723089189i
0.0287200238276801+0.00716595360226968i
-0.0088549519058778+0.0385634271157572i
-0.0223594473976863+0.0474458196289379i
-0.0689550643912145+0.0187519998796068i
-0.0386162810457146-0.0373182346697096i
0.00437186931945886-0.0623230068562895i
-0.0205329835887143-0.0681919745200181i
0.0177466729320992-0.00679044613499398i
0.0211005443671653+0.0200858204977517i
-0.0133161490898994+0.0179573821374763i
-0.0314477966439875+0.0276712222491443i
-0.0739996649870801-0.0409875278316827i
-0.0587018657584306-0.0431349018831766i
-0.0170473163589417-0.0535580642095784i
-0.00208910171014622-0.0721381378610124i
0.0354647349824455+0.0093078310098507i
-0.00345720689456553+0.0555632267366647i
-0.0568608438240498+0.0658620780104877i
-0.0468520148325448-0.00216877362703146i
-0.080146223803769-0.0557537646044054i
-0.0408673392507657-0.063112297263635i
-0.00120238299811118-0.0602741168796211i
0.0085871200054073-0.0188489698140076i
0.0142757126556592+0.0126109231807716i
-0.0525271395666713+0.0664139815343673i
-0.0778994086863645+0.0284574371109038i
-0.0616040639120512-0.0390617266053327i
-0.0559552018008477-0.0558236079557311i
0.00475207499426496-0.0644459077357288i
0.0392252673948291-0.0146347442825188i
0.0204050133997448+0.0120229419894422i
-0.00508052596458803+0.02760715942205i
-0.0749756562082885+0.0285397909954605i
-0.0731890585311217-0.0111994266852273i
-0.0396612191692779-0.0520909790119029i
-0.0242900628672087-0.0928789188951409i
0.0421407036322419-0.0300687931733267i
0.0513854760106374+0.0295563467791911i
-0.0155074450638937+0.00976186784030853i
-0.0399862146953347+0.00182381490673919i
-0.0422801894358819-0.00499854073117513i
-0.0469411594976263-0.0236069374050893i
0.00288867878865554-0.0836591438118304i
0.0241727293232113-0.061441929323044i
0.0493431209509956-0.0200289889304211i
0.0405737706210315-0.00277595730146049i
-0.0149283888449943+0.0369422488760265i
-0.0405740758147795+0.0105156204082945i
-0.0877813971039009-0.0141276400482666i
-0.0366720697208289-0.0392835702265517i
0.0166596937810583-0.0323278345600521i
0.0353303065610973-0.0191145739965261i
0.0234966918194831-0.00318479677938422i
-0.0114699032261516+0.0394542615949177i
-0.0492549325605033+0.00331386239846249i
-0.106363830013551-0.0477912388076488i
-0.0759079943056569-0.045708543171424i
-0.0193393802083263-0.0403463711541518i
0.0468928018522295-0.0701952164147622i
0.0444200861473227-0.0146619241625152i
0.00669904373557877+0.0652008584105383i
-0.028907345989208+0.0675713102170188i
-0.0495471606799138+0.0375729877169502i
-0.0157799800141241-0.00919808061037867i
-0.0490327363951927-0.00918256970321163i
-0.021595622219517-0.0262387645744301i
0.0483026445841088-0.0140446744977731i
-0.00189069674343168+0.0278168600311753i
-0.0529115970741531+0.0492862196156949i
-0.0776796362443377+0.0428470695501156i
-0.0998648349710606-0.0182670979743192i
-0.0694451816891637-0.0733047529514476i
-0.018248243375639-0.0728015150281458i
0.0265403349006001-0.0429706059614237i
0.0240346168588838-0.0695117364414811i
0.00192059894511581-0.02299399576057i
-0.0339114343508965+0.0132695108802004i
-0.0737608189411353-0.0533671907123381i
-0.0403394351320943-0.0510418055989172i
-0.000581741025276204-0.06118377540093i
0.0171348169804901-0.0791776682191726i
0.0333899259156653-0.0248302882886915i
0.0593699658897451+0.0516829908484539i
-0.0142654656617895+0.0558359680920598i
-0.0463938517204099-0.0140336952473733i
-0.0220766779598373-0.048276949175377i
-0.0392010544729795-0.077837533730799i
-0.00122689188195165-0.0624515576832149i
-0.00457184058822594-0.0236398116474558i
0.0144248968388397+0.0251706893112896i
-0.0105551371676643+0.0632596280476534i
-0.0354490730212128+0.00536222282082047i
-0.0475331975188503-0.0302689169563171i
-0.056978200291415-0.0668227469443124i
-0.00856670534834437-0.0634853852579639i
0.0141885023883156+0.00951873466491387i
0.0293144232294777+0.0275253797353941i
0.0133694503587941+0.0524584699337811i
-0.0434088564975271+0.0528973253911161i
-0.0794073906719533-0.00495262539577621i
-0.0378584908711526-0.0362510847220048i
-0.025511362008307-0.0579075253184418i
0.0195849672101994-0.0438825974409709i
0.0388821013454702-0.0313503971983143i
-0.0286834166161676+0.0226431335773315i
-0.0243955182643345+0.0527224072503246i
-0.0447984390670308-0.00279355843583943i
-0.0732768378081407-0.0139198499495176i
-0.0324869587493658-0.0510052701695445i
-0.017866507000822-0.0605179664050435i
-0.00839012928364321-0.00812347955980112i
0.0107150089269276+0.0330118838520936i
-0.0437935934431815+0.0575295365664692i
-0.0649328380314095+0.0307328167717152i
-0.0405977368135294-0.0389953369829137i
-0.0658405065819212-0.0664082148480118i
-0.0353327821701075-0.0638133018652702i
0.0342221356171282-0.039828050443447i
0.0677242308309098+0.0168121214368673i
0.00596280776081967+0.014186068771229i
-0.0471026226100017+0.0336911881736023i
-0.0157768106390493+0.0298689905721345i
-0.0490469015598774-0.0678900160647381i
-0.0285395828325981-0.0736723706234313i
0.0439362543486799-0.0628590431936568i
0.0444835587940249-0.0271373655210767i
0.0206094263280935+0.0454233121047742i
-0.0282021905446043+0.020742178404031i
-0.055409070820047-0.000757485319841241i
-0.044493987999623-0.0351291437845337i
-0.0116217286424576-0.046893920148177i
0.0271161921540395-0.0507060304942014i
0.0691196170663731-0.0430197130036319i
0.0855018867313206+0.0460878484565101i
0.0327906014450361+0.0829275644649659i
-0.0348634079295008+0.0904789530124877i
-0.0925811713315676+0.0456281031908729i
-0.0554908450769565-0.0513152471510386i
0.00128529641417195-0.0550653597337711i
-0.00265632033846378-0.0129441143309371i
0.00553446090673007+0.0112822115888191i
-0.0167190633870839+0.0596550568743982i
-0.0762960742664611+0.056158281639498i
-0.0984319840726141-0.00081996792835443i
-0.0765841905819063-0.050565400897349i
-0.0235488619959842-0.0643599631711871i
0.0239522789717862-0.0491053729721825i
0.0242882381116059-0.0285745525279322i
0.0231105571463439+0.025684710981032i
-0.0120617452062389+0.0417375834977521i
-0.0352822020109427+0.021949051237575i
-0.0681515272384907-0.00999090328802245i
-0.0688350939412855-0.0383030032970779i
-0.0182368642292828-0.048538822347699i
-0.00283634226049845-0.0285706976678028i
0.0140990472086632-0.000472585848580601i
-0.00282308262579533+0.0130297324100918i
-0.0273389640233473+0.0368574979833081i
-0.068411946200379+0.05616004071034i
-0.0535539450341738-0.0229934412705878i
-0.00236002104876502-0.105851008464888i
-0.00698725431514193-0.0633643617580114i
-0.00137174976097898-0.0497068833336271i
-0.0147162205155101+0.0175687356645275i
-0.00695067275743953+0.0423288490257792i
-0.00725509779775837+0.00811469061036994i
-0.0505667708961741-0.00296334070959682i
-0.00571335148691445-0.068068162228627i
0.0426294566232642-0.0480404331764642i
0.0376167656663447-0.0119857922431468i
0.0398746184195117+0.0249293743417883i
0.0167775553303445+0.0408341389675372i
-0.0270588977934626+0.0152534279741694i
-0.0270995765653668+0.00250486863903835i
-0.0407803702647727-0.0267043943777333i
-0.0558618680023604-0.0498361845226208i
0.00383363243879768-0.0281751713032224i
-0.0027989400503364+0.00684393827157444i
-0.0309792609591725+0.0338799935856993i
-0.0131569233401344+0.0602591980936951i
-0.0439572218584898+0.0203994929209625i
-0.0819931323402591-0.011655572410234i
-0.0369659305301693-0.0336610436522394i
-0.0123854423833324-0.0612996566764463i
0.0133031756468794-0.0178570349685695i
0.0380045295702686+0.00733317281656192i
-0.0253966351542961+0.02532523411756i
-0.0807245684607504+0.0156435057788061i
-0.0967608353811589-0.0478318046992223i
-0.0490458052017647-0.0833684753856885i
-0.018871716457499-0.084720054893398i
0.0451621795325474-0.000133546951359266i
0.0634655169042325+0.0257272066634006i
-0.0153359174881626+0.0122105588582352i
-0.0472838559964524+0.0521843739745057i
-0.0836372622979853+0.0195425967848702i
-0.0730968615996054-0.0560362451463245i
-0.0318771219604542-0.0622177334659286i
0.00318872657245373-0.0341985548567117i
-0.010988871738396+0.0112817816484855i
-0.0290812394420448+0.0612127126989607i
-0.0333909936077658+0.0331730396908337i
-0.0664297197284865+0.00951337011881715i
-0.0493023444047141-0.0581377269700458i
-0.0309508425577963-0.0976716951489584i
0.0224209798109683-0.0794896082582058i
0.050331548742531-0.0682345003019827i
0.0170449183525319-0.0341693909949019i
-0.0101027509733665+0.0159576391478054i
-0.0729542504665425+0.0440540128950625i
-0.0736910806439959-0.0438406890383077i
-0.0299641437801509-0.0763478633706282i
0.0299140713804604-0.022468969975775i
0.0907325366338138+0.0164294170414909i
0.0476850580978138+0.0584822352343967i
0.000578438800690049+0.0670490601799874i
-0.0401177805109235+0.065827057757521i
-0.0481924682722571+0.0519013482064448i
-0.0579760854417257+0.0106365397164023i
-0.0569433284453665-0.0495505230872838i
0.0274075201933467-0.0432182143478998i
0.0240813138482226+0.00911095548182087i
0.00462421827918208+0.00853151867732761i
-0.0560400821999698+0.0564930388402872i
-0.100678335762009+0.0280072873460018i
-0.028884415622342-0.0656159166111925i
-0.0292875425840035-0.0602752855683232i
-0.00922244106934793-0.0404645312828276i
0.0305700323419748-0.0167974177532041i
0.0174975443170182-0.0221333463193161i
-0.00982168157553869+0.000366962313838026i
-0.0440208867171868+0.034745008771278i
-0.0690649752995781-0.0160473517090821i
-0.0850302360860792-0.0561789881230032i
-0.0352775774268189-0.0584001072593127i
0.0129907596482231-0.0178168152581918i
-0.0111953959490971+0.0206470462859274i
-0.0444327238004728+0.048282812828676i
-0.0296269442155862+0.0484974336980108i
-0.0681461768063987-0.00553410733676144i
-0.0837202769502215-0.0249269949032908i
-0.0493188816052157-0.0379971023142667i
-0.0256582682127523-0.0339301852709603i
0.0230264025511208-0.0280281633011007i
-0.0102812914919325-0.00979177524921805i
-0.0578343673726996+0.015843786251521i
-0.061675480835721+0.0146172393172936i
0.000920617886738968-0.00413525067573856i
0.0295534039024886-0.0569868874735608i
0.0222482831087757-0.0688837503772839i
0.0689277771012724-0.0346806811702498i
0.0409769265571682+0.048126058237595i
-0.0075402152997152+0.0367093144804166i
-0.0401670532422486-0.0208613718360483i
-0.074352150813737+0.00908155655559679i
-0.0488211458889357-0.0204404097498797i
-0.0179776344259341-0.0457100937206359i
-0.00507783625151885-0.0173100343992782i
0.00989104363201711-0.00113151155872039i
0.00771905624444784+0.0322760007392105i
-0.0399026131215027+0.0387214096773025i
-0.0834990360659042+0.00836806761430447i
-0.0686203452062123-0.0216004220198619i
-0.031008143472075-0.0340625264331216i
-0.00434982691737593-0.00471265630583383i
-0.0166396968633001+0.000595459515181924i
0.00741813918288166+0.0212540313084647i
-0.013430781323641+0.0364276506676171i
-0.0529069023824275+0.0404214155810952i
-0.0413489083801044+0.0269677088119173i
-0.0575721287477791-0.0507216545911114i
-0.0311856525491079-0.0484107147092404i
-0.00873566066499008-0.0194455227745338i
0.0266244545678061+0.00930717276464241i
-0.0158162980352452+0.0373982109290477i
-0.11010966633937+0.0210458378041207i
-0.0999581674241818+0.0177553836725093i
-0.0807062003512344-0.0368295259550711i
-0.028339583502343-0.0758622458267648i
-0.00623882610482196-0.0696946349926378i
-0.00876981375615464-0.0352698689232356i
0.0314898303544948+0.017606298850211i
0.00339839033364571+0.0265089256687852i
-0.0486209940615087+0.0216981734780737i
-0.0421939826868061-0.00724114503761387i
-0.0160448145171654-0.0481609986645955i
0.0272000183682285-0.0587901727047462i
0.0458819978706571-0.0113033363738514i
-0.00483509031700151+0.00974697207219747i
-0.0150472958575664+0.0234527650959042i
-0.0272233841726083+0.0354113844042702i
-0.0627844232175414-0.0323997377884505i
-0.0331377792273546-0.0545757622331488i
0.00966668154406385-0.0353824104448457i
0.0291002025620404-0.0211747773141461i
-0.0059354237673314+0.0132587833960928i
0.00787578054482034+0.0458593301440493i
-0.00584713389222641+0.039842052670902i
-0.0640257406698286-0.0047228887596411i
-0.0422704386729963-0.0316276860046047i
-0.0254277308825331-0.0518100903106579i
0.0170334183514502-0.0366429796756816i
0.041614810057855+0.0213744239975973i
0.0435460145404772+0.0668928215337179i
-0.0140763253381985+0.0839609218798753i
-0.0761837383506537+0.0510736195698314i
-0.0408890033183714+0.00175385344446218i
-0.0327642670027146-0.0117503802526307i
-0.0353672645895929-0.0568809292977833i
-0.0067912721059809-0.0242898440510228i
-0.00974326817539111+0.0306179854441678i
-0.0497070937796012+0.0154311763728066i
-0.0736896921140182+0.0564111879579636i
-0.0778166616460598+0.0305189708267543i
-0.0600872674180336-0.0210704726070707i
-0.0218404374732088-0.0254843745293574i
0.0225827800131263-0.0306087241603819i
0.0258010180922155-0.042273333236169i
-0.00525864445804931-0.0272600074553207i
-0.0258450960566575+0.00214656240661901i
-0.046603967483169-0.0142937961618371i
-0.0404041221469311-0.034184521545845i
-0.0247758755409775-0.0481376954737242i
0.00383867033569286-0.0509349758423624i
0.0425320228267524-0.0121281358881802i
0.0259392400654714+0.0167639341529635i
-0.0303991270074874+0.0463031223753931i
-0.0461789974667793+0.0384749401562944i
-0.0437827020642812-0.0121824663278396i
-0.0392573553642653-0.0178812863109742i
0.00711063874842469-0.0351531559830109i
0.00174612888504584-0.00657508166639877i
0.00464619153185707+0.0214672472120756i
0.0136891187288968+0.0323815239452582i
-0.0168473699584935+0.0513826010798772i
-0.0364924170157921-0.0197710411920515i
-0.0747124238196932-0.0432445130861412i
-0.0246343718738911-0.0483148656829769i
0.00783145258508257-0.0338083972807501i
-0.00410884560114761+0.0282091587686121i
0.0149152911961203+0.0563989305881161i
-0.00460310176056738+0.0310832789230745i
-0.0181358373439059-0.00228786071193836i
-0.0421890279180005+0.0415159098662578i
-0.0142696848609572-0.0221164717658745i
0.00711793095297612-0.0432879140767763i
0.00358223468228176+0.0131425400949351i
0.0250892408942053+0.00841169133071015i
-0.011752938249581+0.0594454572176278i
-0.048062543228443+0.0341060234108685i
-0.0846902670388127-0.0218950637040936i
-0.0722199996034764-0.0418463872994444i
-0.0201446509288946-0.0990163165508053i
0.00448026500529082-0.0553750970839495i
0.0249061966480555+0.0149081121484017i
-0.00800047242791461+0.000368219773581613i
-0.0423345003077102-0.00665862796443647i
-0.0778183554161207-0.0387148524016138i
-0.0862884888672255-0.084002035932393i
-0.04779413925828-0.0873029463030374i
0.0219068528588755-0.0565252485846292i
0.0642354087799927-0.0142498637824881i
0.00965556444172767+0.0234195451178949i
-0.0242950488211102+0.0412440246870135i
-0.0529561945527468+0.000689724719292125i
-0.0432122880968219-0.0400331261563477i
-0.00632352548544643-0.0563172239557788i
0.0199295601912252-0.0630692184135861i
0.0421334545909065-0.0467477470448597i
0.0175707583971526+0.00781024768260715i
0.0309981849112615+0.0442961543779973i
-0.00805812901488562+0.0146457649047403i
-0.0611943627224979+0.0172566799475122i
-0.0312661687538562-0.0301853505352443i
-0.0181634754357798-0.0600612530154581i
0.0282662386313482-0.0270936941354763i
0.025590372342457-0.0353050665723996i
0.00372360869080859+0.00865628722498898i
-0.0253693137953069+0.04385522694102i
-0.0527625241769151+0.00762664845354995i
-0.00459134693294813-0.0250235113059474i
-0.0245308840518231-0.0483034277623608i
0.0143087963346569-0.0388352876227406i
0.0292793128160144+0.0325825856034304i
0.00606107903893116+0.0531577409083226i
0.017089723116977+0.015802015237126i
-0.0658534548789058+0.0211845902089103i
-0.0560735275550201+0.0201647409551334i
-0.0251392691498904-0.0107652184958691i
-0.0432425704946835-0.0373936528673336i
0.00306983574403046-0.0461964957775806i
0.00195921779367035+0.0153981403059301i
-0.0456527887770095+0.0419730409226263i
-0.0688947104047967+0.00776996228814458i
-0.0664182817789399-0.0202958967815886i
-0.0604062917950676-0.0832774772973947i
-0.0314466920711183-0.0894555910058099i
-0.0217306540297109-0.0338524987476863i
-0.0159284642324677-0.00155666328453708i
0.0139196536228611+0.00962847022341768i
-0.0089170572160507+0.0107066913329647i
-0.0147061230220494-0.0159658179192396i
-0.0215909002956927-0.0272280379916334i
-0.0437265137373914-0.00288661706312411i
-0.00688875675223044-0.017544896177477i
0.0419884826461264+0.0127158018302258i
0.0311787778245984+0.0306975016890443i
-0.0140006158204752+0.012557675569562i
-0.0557524027750137+0.00235503863350229i
-0.0728917831345394-0.0124110271479766i
-0.0324460972176177-0.0162756257471729i
0.00137809323574218-0.05339854458189i
-0.000817609351773975-0.0647445344611364i
0.00775840841470485-0.0159743509078759i
-0.0101797743295502+0.0225027883927297i
-0.0670824564425221-0.00845260694023732i
-0.0689517164209706-0.0106570205589361i
-0.0181252540628184-0.035786951230075i
-0.0129013045256959-0.0376889743040055i
0.0309639762711246-0.017784013190913i
0.0398247602875878-0.0085518442498101i
-0.00101001383599624+0.0272197330895144i
-0.00774438558685021+0.0318687055571635i
-0.055830680251371+0.0248755667637595i
-0.0179319011793942+0.00705949601987885i
-0.0158189235594523+0.00141439326867215i
-0.0356004438686251-0.0179454161900476i
0.010565881230841+0.0145972925283103i
0.0264395417702623+0.011476718897181i
-0.0115469677931273-0.00101383738924323i
-0.067584940922692+0.0172180026182412i
-0.0614640435337969-0.00757059078139319i
-0.0454939093225292-0.0379741515824621i
-0.0261015395180138-0.0533932735521276i
-0.00410254750169048-0.032711190460216i
0.00832017118991677-0.0288918986896956i
-0.0386882978330027+0.0123076793932205i
-0.04192560804257+0.0165794277399156i
-0.0314163608049576-0.0218428877171301i
-0.0381767332720322-0.0282065607659476i
-0.0310703494105256-0.0366780355924389i
0.0100567222899733-0.053981382461602i
0.0695828439183006-0.0279086587871722i
0.00879922145264858+0.0203970928960798i
0.000654380242508041+0.0120399657364042i
-0.00176655795798463+0.0559430866403616i
-0.0367071308161118+0.0460884571792734i
-0.0294714578076448-0.0577616771907907i
-0.0127288959499347-0.0559105277874352i
0.0267285193869348-0.0300347209723538i
-0.0150355709816642+0.00222948241992795i
-0.0539362238369245+0.0742794952256964i
-0.0487497868909685+0.0421471064656222i
-0.0717688609726223+0.00587706968399017i
-0.0546443116291679-0.0605890878135952i
-0.0151950567973501-0.0859830489682662i
-0.00339546517532713-0.037079769163144i
-0.00560788305689534+0.00159336548938765i
-0.00384667018488946+0.0497722398477806i
-0.0306037162469058-0.0194093908422303i
-0.048604559687308-0.0092097421531884i
-0.0575567571481887-0.0216505744947253i
-0.0155449492885093-0.0456935074210785i
0.0397929400379772-0.0100800499644086i
0.0146238544755317-0.0562157361535643i
0.0174273425321923+0.0233483967659922i
-0.0478506323233858+0.0501719254847457i
-0.0560387897291346-0.0122792368120477i
-0.0158379382389167-0.0153739137736875i
-0.0365931354414646-0.0447282623026765i
0.0217167233588284-0.0315372257572651i
0.00803756033516345-0.00715700495932111i
0.0152245380848451+0.0222649703176958i
0.0134869723476491+0.0596665391019669i
-0.035154127269988+0.0310213126623012i
-0.0409573059836525-0.00378998418886072i
-0.0748783707506037-0.0305949145605565i
-0.0312478939408967-0.0365780139282512i
-0.020756742762415-0.0241249880012885i
-0.00727889921324883-0.0313712052327596i
-0.00610905918667224+0.0319574406993847i
-0.0651835092721558+0.0431431584010715i
-0.0524169118159152-0.0104616287546093i
-0.0556867031075944-0.019900511603391i
[truncated: 234,337 more chars]
