# Supplementary material for: Time-frequency analysis reveals an association between the specific nuclear magnetic resonance (NMR) signal properties of serum samples and arteriosclerotic lesion progression in a diabetes mouse model
Source: PLoS One. 2024 Mar 8;19(3):e0299641. doi: 10.1371/journal.pone.0299641 (PMC10923453; doi:10.1371/journal.pone.0299641)
Supplement: S1 Data — (ZIP) [file pone.0299641.s003.zip › SupplementData/fid_B18-5.txt]

0+0i
0+0i
0+0i
0+0i
0+0i
0+0i
0+0i
0+0i
0+0i
0+0i
0+0i
0+0i
0+0i
0+0i
0+0i
0+0i
0+0i
0+0i
0+0i
0+0i
0+0i
0+0i
0+0i
0+0i
0+0i
0+0i
0+0i
0+0i
0+0i
0+0i
0+0i
0+0i
5.67193281236205e-06-1.18454713615329e-05i
-0.000759938648320009+0.00170450902779439i
0.0403239863571405-0.0660369581914077i
0.110811942513475-0.0699329379523659i
-0.00116443095071187+0.106078767170064i
0.114712934158269-0.138448976030557i
-0.123466906022139+0.2764702142879i
0.0988024000772711-0.32858429976712i
-0.0655401636125298+0.298923062560574i
0.00703018099097903-0.25901913326129i
0.211779139406949+0.0209351776031645i
-0.357551707156628+0.371390878511626i
0.629235019611586-0.840148324198574i
-0.906727192846615+1.53018794400359i
1.08882364775928-2.2354237064037i
-1.27011690536212+2.93653821695897i
1.24696701469708-3.59406174168674i
-1.01399470783305+4.05039736768353i
0.365191360449878-4.32973197068912i
0.37028370939085+6.2821779145487i
-70.9852226963657+92.4769988022204i
-113.77327584611+55.6484512256722i
-79.252269493655-27.4252786872716i
-29.7510209753212-42.3586307300672i
14.8906709676731-29.0057843453431i
17.8465059889644+16.1005804119773i
-9.27088005483504+37.1531843312377i
-41.5291819222874+29.2812301746366i
-52.2098990297828-3.03516542858425i
-32.2626467707585-32.9705941575769i
1.44389688540019-38.4802105364731i
28.698857651951-21.9562649219779i
33.4080718508352+4.80630651925081i
20.3148953622365+19.8456470499498i
3.26071143075894+18.0492746462199i
-3.39523005850373+4.28424001969869i
3.57469037010245-6.71242562335252i
16.137790795028-5.27959925126804i
22.9515345546913+7.53693810259386i
17.7559660696549+22.4306704209579i
3.86203823291957+29.0287383569973i
-9.54337492984099+23.6855509849408i
-14.6870898911345+11.0165340964037i
-10.2036323918356-0.403468197590814i
-0.811830731001859-4.28040549362472i
6.79114036014796+0.015069399372877i
8.26003357781753+8.2571341807713i
3.52639585173032+14.9822774828331i
-4.32568504238855+16.7879858211085i
-11.2245181341624+13.1776406727013i
-14.0579041031938+6.22866974795118i
-11.5829534142257-0.724631370490495i
-4.77464892182171-4.22810981559973i
3.14939422299529-1.95183806533052i
7.65250168354018+5.54839956542546i
5.35830128021096+14.6144799835228i
-3.27952983622702+19.8454987759485i
-13.6035864050099+17.3581846785565i
-18.9554782135639+8.01311769311128i
-15.3483396245244-2.57393478020013i
-4.71847702610324-7.43891401288145i
6.02066837399943-3.36248318751156i
9.70476558617044+6.50852823616958i
4.33867788825951+14.8015400688976i
-5.34567444827146+15.0807170804784i
-11.0607766966624+7.02118334253725i
-7.25449982103741-3.0582943008261i
4.48608422436021-6.88876591588193i
16.1095943442536-0.392510318348866i
19.1362772730909+12.8424853221024i
11.0546943888518+23.7023715488759i
-2.52817991496535+24.4043201718744i
-11.743153419773+14.6006766820676i
-10.1358270863138+1.53814479105626i
0.631530573694871-5.02872273336273i
11.7223821842984-0.294365998161794i
14.0576793073281+11.6502204403423i
5.27561690849853+21.0898108072483i
-8.44437628025889+20.0366330248435i
-16.8209567877874+8.32090371255785i
-13.5563196128228-6.1401037396038i
-1.04457164766824-13.2701176756671i
11.3681801244213-8.62429754979716i
14.4511907581953+3.52742234627837i
5.99613236434762+13.3391717403817i
-7.72994947562623+12.7333770657011i
-16.4414162860139+1.47341334382496i
-13.5941601612177-13.0555542484072i
-0.905029619174569-21.083814860535i
13.3744041004733-17.5697621738931i
20.2088682829905-5.38268645289166i
16.2111475870348+7.21942857226591i
5.45691107758185+12.4573623129828i
-3.97864965151074+8.44845032410257i
-5.88777850750297-0.188233274529952i
-0.0450106233189298-6.12077300887273i
8.18360589767542-4.61040586024561i
12.1999079168052+3.38058055729795i
8.89678491386241+12.510798514672i
0.135459753537179+17.079896433209i
-8.76057272444803+14.8296554778111i
-13.116531286484+8.06086945910115i
-11.8528870013137+1.33002831268565i
-7.31991107385028-1.64883809295911i
-3.53354218376736-0.265954474320534i
-3.12021389412222+2.96450828169289i
-5.90380391857692+4.74868103237077i
-9.44559422112605+2.98023700562843i
-10.6322012093279-1.86307020028066i
-7.92321455589805-7.27081942990468i
-1.90697755955716-10.2476634495371i
4.98344783111895-8.76341548964282i
9.57171286725613-3.40716658669133i
9.94829305575471+3.30954037611534i
6.39339699814779+8.11901332493843i
1.22193558079834+8.69478804244181i
-2.30828058702+5.440635779854i
-1.95634110797264+1.15659401313409i
1.65290954910019-0.552636179440575i
5.22132141236864+2.08290561212411i
5.04683066492063+7.49012032709217i
-0.395958761211851+11.4952550694847i
-8.79546716669868+9.87207825022169i
-14.9803206769045+1.68256581379687i
-14.4077701661953-9.56170079839278i
-6.37591530388523-17.980413848802i
5.11388157639452-18.9346533087205i
13.7376264948621-12.3402793786506i
15.1904598659216-3.08282405349961i
10.2210578598919+2.74718296891135i
3.84349389272873+2.08993574423764i
1.57703887029897-3.07501538446529i
5.37042736228306-7.15985024923389i
11.9339568111634-5.57702344231799i
15.6232617039281+1.90691039522991i
12.5758764212078+10.8884929802562i
3.56733336537031+15.5480923068416i
-6.24718187465889+12.9836081015385i
-11.402913078899+5.16554233604302i
-9.8330639947888-2.55646955565554i
-4.25338657728708-5.62221560355496i
0.263857923042197-3.27836799927848i
0.220980886967363+1.15638682729492i
-4.06362500056582+3.17968845716433i
-8.80679483563426+0.63723274150005i
-10.0438520528251-5.05295380926206i
-6.39848866841328-10.0206855769596i
0.0113906232299078-10.8471640918301i
5.16005357201419-7.08452119623889i
6.145100033727-1.32683809828672i
2.87396239437084+2.99509461644647i
-2.16220559058153+3.65402069393508i
-5.77588356419441+0.860649371774379i
-6.12941140458686-3.10374877914149i
-3.51925454081236-5.82168119527036i
0.0427759498241629-6.01450625097883i
2.31335162540333-4.01094720376337i
2.20867288605809-1.40909663208322i
0.038611225535989+0.0435898860331132i
-2.59084011794493-0.732460469038364i
-3.78469037402059-3.6233289901293i
-2.28381243591145-7.1670777021461i
1.86105590947181-9.36356401316059i
6.95080242459564-8.58309096467337i
10.56780071932-4.53076164867005i
10.8538171942803+1.12054087312082i
7.55537920243227+5.64562837059989i
2.59774665361208+6.90545761496627i
-1.1354585622928+4.68977161165432i
-1.83826959553751+1.08841910498965i
0.174528998582745-0.940157093570904i
2.43394573042359+0.191700262662601i
2.19806650011574+3.44203110151458i
-1.43710239960876+5.77624829271916i
-6.52669103372247+4.38686885498333i
-9.6535631956033-1.0104108843074i
-8.35552533465294-7.71631630957133i
-2.94103265450999-11.8474063819195i
3.360783320163-11.120096030625i
6.91019245808324-6.428682789821i
6.038461362968-1.24326481470564i
2.32298534041557+0.841696762186357i
-0.750696295482796-1.1194853246958i
-0.506367736161698-4.81102642227646i
3.0608417954251-6.64317463299919i
7.08990964479126-4.47074645432381i
8.20511388538002+0.762909978259746i
5.05180800204226+5.68899643761693i
-0.716475477134445+6.97480803736938i
-5.60622950246882+3.80117254240421i
-6.82976176357078-1.53385743563203i
-4.22356672158248-5.62636752405843i
-0.0982726047605477-6.09186254566724i
2.4931514196938-3.25516185510491i
1.88573146723207+0.18880360079181i
-1.12011372509608+1.56145463697895i
-4.14599154001309-0.175989937054783i
-5.05064506330469-3.84418930277826i
-3.23244727883067-7.01518678383964i
0.253402457947126-7.73936125353138i
3.25431610513502-5.72830752074447i
4.04772495005742-2.36661223781579i
2.47211436516763+0.40892731244813i
-0.479390352545025+1.18537476251083i
-3.18126215873362-0.348120197773415i
-4.19626656647817-3.23384930163192i
-2.99541263811089-5.93055268467882i
-0.182690547777755-7.07278720647804i
2.7402443850796-6.12387164661169i
4.26428691090464-3.77585603126596i
3.63257967635509-1.26308921754829i
1.39616860885425-0.113887958952696i
-0.77870539105005-1.10775352635506i
-1.11010636364237-3.3764863670946i
1.09334947566605-5.18615793762813i
4.68846586544952-4.67446471585122i
7.30792808154788-1.46257192867627i
6.85019967623059+2.98038354105714i
3.1347609974271+6.20990087860876i
-1.72808460334173+6.15771836689173i
-4.86642310661881+3.02311256908556i
-4.53440813894005-0.949329295945103i
-1.43256635061977-2.99876417465469i
1.69594046588627-1.66739603892457i
1.98653555527723+1.71777355139906i
-1.24674616678771+4.02666930318057i
-5.77274592850926+2.8233439167714i
-8.04221959514384-1.87705427198718i
-5.88742811050305-7.26733992640563i
-0.220292594223749-9.74093229731085i
5.54522117439737-7.53780038666151i
7.72617844385448-2.12410952948309i
5.15577229746191+2.78034334950148i
0.000158566184522107+3.94258353452375i
-3.80642042140777+0.773363841199482i
-3.44481975295698-4.11041728410499i
0.674993121030849-6.95134602849957i
5.39525577847678-5.56123282605002i
7.07288681269412-0.898620949091802i
4.29964593175098+3.6245925393814i
-0.999467072313015+4.70629238311033i
-5.27870918816818+1.41124497398484i
-5.68034806577293-4.03826224043202i
-2.08179648211948-8.13651240391299i
2.95989841920679-8.42708406589723i
6.23932303321365-5.18690368248769i
5.91551348334428-0.899064980845078i
2.9230399662466+1.67356218501968i
-0.394955899701116+1.06860655429028i
-1.78472201847229-1.6210961495611i
-0.544356560136688-4.16008543470249i
2.00983534571525-4.60664445125322i
3.90043795503156-2.59875346145946i
3.56977152938606+0.407357155740609i
1.21400099642818+2.48616762771106i
-1.79450592856848+2.24527385015144i
-3.76578330766449-0.0994265419905263i
-3.5046303191225-3.22294165880225i
-1.33353593211817-5.26602628709453i
1.54471036878695-4.95381124333793i
3.54370667500326-2.53623114630844i
3.51250138378327+0.724979386655869i
1.54105058896968+2.91652262558773i
-1.13095650915726+2.78813906918892i
-2.70868268450801+0.686643584287433i
-2.06042055962286-1.83475140615708i
0.495880666675056-2.64134313976775i
3.15026894399163-0.667322779375863i
3.66028380904677+3.21780514366904i
1.00911844590167+6.68768615726915i
-3.70173846798111+7.15286331693523i
-7.73056611080347+3.92705779515024i
-8.48097179861564-1.31755270305403i
-5.38830627414868-5.50195060694517i
-0.414334025774677-6.03198631545515i
3.09691774451056-2.94850257350464i
2.82604199734554+1.14391603088787i
-0.713155489967328+2.90370682551194i
-4.52561041229832+0.636292196354428i
-5.14203403187402-4.2527742292172i
-1.48322673767984-8.2327320909227i
4.41142373407118-8.25836185376547i
8.75892138208048-4.01856155693169i
8.58960176386787+1.79067464774769i
4.20046870499213+5.29863050672533i
-1.24386712477444+4.25682255081682i
-3.90669199941622-0.293096631426389i
-1.9867553368094-4.92476244163367i
2.80306807702686-6.22417694721181i
6.78147974621217-3.38036320214895i
7.06647133885943+1.29951799160075i
3.41619962078761+4.33117397923027i
-1.46544939165221+3.45637298589002i
-4.02760567166712-0.559618415202767i
-2.51084022231923-4.78199986346646i
1.87467522021467-6.24540553428946i
5.88920514807981-3.80156224521455i
6.72126558580956+0.795715685887564i
3.77261964544614+4.53969645217981i
-0.948914672455035+5.17917862261063i
-4.48040842604103+2.6786461104204i
-4.99543131627887-0.851918723751795i
-2.84589231025562-3.06603773388307i
-0.176963351987801-2.71935001313355i
0.798450617560337-0.494372732175356i
-0.816813000469553+1.68219295827554i
-3.99870147162503+1.97113135040852i
-6.54684104442988-0.23298154120322i
-6.71970574075559-3.84237346580181i
-4.11293865144552-6.9003036939785i
0.102609997145836-7.69584106512169i
3.77288608512282-5.73684330264163i
5.21301969598053-2.0602885746962i
3.99627254080774+1.41366744495116i
1.21155519192628+2.99642267206456i
-1.06377650264203+2.1429481002754i
-1.29537088934428+0.00456878796426297i
0.638979806408851-1.47575241981323i
3.38769452506822-0.711969717282772i
4.7322323859646+2.42384294248231i
3.21550081587253+6.18158573070381i
-0.720628766022227+8.08065121931194i
-5.06667359350477+6.56858279512547i
-7.20999964729811+2.2275964365393i
-5.80507088613787-2.55628042009816i
-1.87961779128358-4.93205951654387i
2.08725768351645-3.76189765677075i
3.56399274469462-0.366015631777427i
1.85702983842737+2.45995670471738i
-1.248342686571+2.37336490865576i
-2.96514266388152-0.768445421158257i
-1.48715128486692-4.74501932104669i
2.6804868135997-6.41906448142706i
6.94087267263386-4.25854889310001i
8.39516460149013+0.559071316170427i
6.07157330097983+4.99841934874803i
1.52657593661637+6.26451580395794i
-2.31038348077154+3.74414620372595i
-3.01106784720474-0.544684470206594i
-0.569874977060116-3.43380894289008i
2.7005858865096-3.01246323874039i
4.11858286903834+0.166574615460856i
2.31705927026055+3.35472877022505i
-1.58084331655962+3.89931498858028i
-4.79013926244476+1.1371901645345i
-5.06191971898015-3.34892099972711i
-2.11050020680316-6.5373168970042i
2.16772901990329-6.44505241953099i
5.04574710442097-3.22864346878727i
4.82792875538832+0.996473865745827i
1.87212406902666+3.53350041532518i
-1.73770992661172+3.0653823217693i
-3.66959882141938+0.398395400647269i
-2.93251828446916-2.25767127046534i
-0.424445599023991-2.91099648841717i
1.84591882591974-1.10186667212993i
2.08214176484718+1.96890388649726i
-0.135938345399508+4.29921974712461i
-3.525018127666+4.2657974036298i
-6.11868921273922+1.95755651289247i
-6.45360640546839-1.33369351153727i
-4.41023605732853-3.77379562596401i
-1.30889561085844-3.97240977589547i
1.02394277015964-2.20427592753588i
1.26061625016393+0.189668902028689i
-0.404061319595291+1.59655560855224i
-2.50769402552186+1.0360805696304i
-3.36525217025517-1.1360580577474i
-1.95016421190217-3.44278075246694i
1.20042047969557-4.15315214042092i
4.30250212958138-2.60281224104405i
5.5614223287601+0.438527547891236i
4.24037687511663+3.32750587992701i
1.32562617775714+4.30502272866314i
-1.08790093703359+2.9531804563835i
-1.3463024494414+0.392360115177707i
0.842605188090769-1.4193030732129i
3.87127519058902-0.896997379778468i
5.41721796464387+1.73194026146671i
4.13524082636698+4.8225178107987i
0.59807602228284+6.10427094399368i
-2.94277485006249+4.48285837514344i
-4.20202418553992+0.924294996559788i
-2.42383387808969-2.4053122115317i
0.994214996529578-3.32065054896239i
3.5980347172651-1.47479030497778i
3.41661970127434+1.63938408744884i
0.634896784694173+3.52824624279736i
-2.76134165319531+2.50992957921693i
-4.30707834353338-0.878538576902369i
-2.73289491739348-4.44384837717964i
0.795270840339909-5.84758735402919i
3.91320752344088-4.22812508609625i
4.58344259153811-0.737052086059319i
2.48369668784778+2.1242616554201i
-0.802571428152363+2.50726906155326i
-2.90717192296281+0.309500801525978i
-2.43828837099481-2.68073483626857i
0.0239900129224041-4.17294260425208i
2.54274299112833-3.13972576602073i
3.29396543476899-0.268876122337321i
1.59727284630352+2.46828576334243i
-1.46340872173567+3.23477454597936i
-3.82076315026648+1.59101218156566i
-4.14938963294692-1.29634511889794i
-2.38019662924881-3.54837523843832i
0.229238557564092-3.74015866691835i
2.05564151440861-1.92530398729793i
2.0549176082436+0.61397371963584i
0.521939117002619+2.27939818303832i
-1.22786860968693+2.14766821205364i
-1.99441851523725+0.63013073506043i
-1.19027343411966-1.02923171021718i
0.651841590972741-1.42935327339701i
2.38298301273347-0.027686990063682i
2.81724847951639+2.46555428783703i
1.4838930063036+4.7468797044166i
-0.951775315557487+5.42698917533584i
-3.26087678459377+4.0653307853284i
-4.11983703908112+1.4851454291538i
-3.10545357663616-0.906515866013435i
-0.932174522900692-1.73448694922622i
1.07702714894328-0.698323345468708i
1.60125612229591+1.22000190771935i
0.426268177354162+2.43367788553914i
-1.43953402493861+1.81688374296024i
-2.32485190350899-0.476472388042727i
-1.16390358256459-2.99335031912068i
1.72546267421659-3.96181502882838i
4.80534188763648-2.55768597474247i
6.12154829301589+0.535731220676405i
4.90575404715122+3.45337081892382i
1.98436520410607+4.43526968148949i
-0.703319902944376+3.08253773921204i
-1.39951923554755+0.628266266053078i
0.115431009162877-1.09754633431349i
2.35638949696178-0.74439980670944i
3.32548856845697+1.4066804946921i
1.92709169266438+3.59557332742717i
-1.19484446587851+3.99650972214515i
-4.0850689414154+1.92897219441644i
-4.83573793490634-1.43963842362009i
-2.9566508857027-4.13008451286594i
0.178191910587421-4.60921576364882i
2.4879362780713-2.82451143538297i
2.48013637202885-0.345052091475209i
0.432373998184027+1.00868921307437i
-1.98108193678135+0.241343473120899i
-2.86525004597844-2.04412111295459i
-1.42471089603284-4.06295946694331i
1.33904513478711-4.3446939703248i
3.63145001656491-2.47593048380131i
3.8792832394958+0.437545227672231i
1.93584960406943+2.61758384886362i
-0.809731083080876+2.92170289171925i
-2.68175458937334+1.39598650171843i
-2.59800491785026-0.739622760921395i
-0.817020674139138-1.95893173721585i
1.31208334578502-1.45290708103861i
2.31955890930946+0.386915677333157i
1.49500798142029+2.47176781748732i
-0.47833087525084+3.42431567765222i
-2.33566897003419+2.69388684376634i
-2.90592031950541+0.921499312895506i
-1.73002695682407-0.745706367248599i
0.33064400266238-1.12041685625041i
1.96947511132194+0.0799690966857491i
2.09986307268792+2.16152436185394i
0.651062493866808+3.80982841461947i
-1.4328701749838+3.89179927522722i
-2.84635110878873+2.35977812597857i
-2.52905700920483+0.151931232372087i
-0.785427325574999-1.40599113875167i
1.30644832725126-1.24553118023844i
2.41899212959816+0.462027313108047i
1.78602899483174+2.37988219837093i
-0.0505268348035306+3.10255473367611i
-1.74624181512289+1.83912331880277i
-1.88845091166422-0.659308212945792i
-0.201495108638559-2.70476583126974i
2.36420691688712-2.95403269220468i
4.2341972999055-1.10964426261017i
4.13868373893614+1.60969273585521i
2.1902935980617+3.32137947340538i
-0.241092555093041+2.79275891827686i
-1.4868361383643+0.38825133032055i
-0.595993177109294-2.17672414407762i
1.82294317766758-3.08964592467372i
4.07096024194994-1.66154403058166i
4.46769432348156+1.18741904869988i
2.62898171343481+3.52801660582667i
-0.171406135059151+3.70484001553808i
-2.28770622516036+1.69179067626078i
-2.33992954839293-1.01246174910369i
-0.454126753212502-2.56114459937894i
1.66968580130755-1.88817474229469i
2.53742450390674+0.447591875745144i
1.33945379631411+2.72446023501928i
-1.25588021878219+3.25588731317429i
-3.52814972860237+1.59919398727319i
-4.06601143020661-1.04297456779082i
-2.56600414701221-2.96158671091952i
-0.269183615296052-3.04649818219482i
1.27950079875033-1.35073813108198i
1.10323578807845+0.794351432214352i
-0.578325637575095+1.77964759140802i
-2.4085448745583+0.934682415983086i
-2.98825978110352-1.10347578320737i
-1.7296977370114-2.84449656932249i
0.662797077475724-3.00842728884296i
2.75652916682182-1.4083597031242i
3.39583615598919+1.11623776043508i
2.22061844377804+3.15431594524208i
0.0979574132390559+3.63004445101303i
-1.47831394068393+2.5758286363661i
-1.60422940334617+1.00363598579591i
-0.305716298024281+0.182194497995802i
1.38266692760078+0.716646516651246i
2.19774497634801+2.36443054079033i
1.36409389391023+4.10133774699607i
-0.676374203363039+4.70235992523218i
-2.71737791770787+3.64473413062266i
-3.53476452219223+1.48009270138499i
-2.46539738225763-0.518655878408635i
-0.32850730110663-1.27740730100419i
1.56884526753282-0.489271523654001i
2.04744533674606+1.2186610701228i
0.828733963759979+2.57090001080198i
-1.15322661279997+2.4352802279895i
-2.41336135346735+0.786909173850492i
-1.91056094189061-1.38915992774942i
0.147755820971491-2.70902187824634i
2.50812903978873-2.25596209790183i
3.50833101509199-0.448055478524683i
2.54479468187013+1.47402463153224i
0.3351315579916+2.10350180732208i
-1.54868071631676+0.835214323238039i
-1.74155968313036-1.54613446143436i
0.0343357386790376-3.44099680583995i
2.66701373269522-3.50648348396271i
4.34609256350658-1.70765542058773i
4.11105203664803+0.757737643116102i
2.16535070531052+2.27801930250761i
-0.0114602382958009+1.93843393383595i
-0.849137299433802+0.206998986917209i
0.14482066135522-1.48373327349878i
2.21207552022394-1.63111154602314i
3.59169731161196+0.171132630845132i
3.059192693668+2.86351112632059i
0.736490933967771+4.8010818554164i
-2.23921712877297+4.72894896495942i
-4.16776964064961+2.77058932622236i
-4.16313988384449+0.283388418433445i
-2.73376828268331-1.23073253878424i
-1.14009304295229-1.03355708230499i
-0.750494571739825+0.378766244254258i
-1.86795820449565+1.56750127071377i
-3.53454689310991+1.24776351630462i
-4.42701426772959-0.584465628603161i
-3.67042513345047-2.88886809728014i
-1.45000184017751-4.27101468956404i
1.0774691919354-3.83514956655033i
2.69259659468175-1.85544350800175i
2.74334139095839+0.451053961666912i
1.57578424048065+1.75618761086238i
0.376577981335583+1.56228798795814i
0.1212606741691+0.394643186463833i
1.05090594355206-0.508157904785311i
2.54253513786889-0.157042976668854i
3.54259349409871+1.55273036199817i
3.27231540918786+3.76537078868938i
1.68426708124838+5.20380740245107i
-0.409326412854618+5.05335929544807i
-1.82838240961309+3.42736956510511i
-1.87956967023872+1.4305898131161i
-0.651782566786035+0.29023526010646i
0.857971160213383+0.633512496470914i
1.43926348359271+1.99315310899256i
0.78305701720314+3.27354550775973i
-0.823928939020623+3.47588793168837i
-2.41201697821624+2.18178799757248i
-2.81801876743013+0.0679071189470454i
-1.78712030293638-1.60570757724559i
0.0253741622346029-1.92348244722517i
1.44650684966403-0.962631681839273i
1.49318101539984+0.488217869330774i
0.28003032657961+1.24782747665511i
-1.25473226353503+0.554889657158898i
-1.9500627717914-1.17617595356584i
-1.14909867900675-2.86534505142721i
0.679167693174635-3.41201711390619i
2.46050745173054-2.49928745654407i
3.02448266882442-0.789076503536245i
2.11233403202416+0.572079882404846i
0.549338323943455+0.771241535450413i
-0.523968017723204-0.143543593783195i
-0.265180150225963-1.37096973885738i
1.15332848626439-1.71341196393167i
2.55622619906692-0.71899150519631i
2.87920694573602+1.12522903974013i
1.72919159589779+2.76158202646588i
-0.398658404839689+3.20601905759852i
-2.15019790865908+2.34687554736421i
-2.65913585724637+0.84724640206285i
-1.81998509543951-0.183887514102012i
-0.460770617605082-0.101516450637652i
0.164857073990324+0.948536122502787i
-0.430515977493979+2.15103818172314i
-2.00102759680563+2.51077323961658i
-3.47593515411878+1.6728183734373i
-3.78205179938131+0.0729069251208398i
-2.73335957796875-1.30680776889705i
-0.942892903347467-1.6269034654791i
0.467817740232279-0.830375833959647i
0.697790868235758+0.544955815834648i
-0.191746812805659+1.55805149415854i
-1.48139619777016+1.48206989849361i
-2.10582339460834+0.480087563849389i
-1.5528375919362-0.843020407587507i
-0.0673742363380974-1.63472258737281i
1.47115871041611-1.27936998074823i
2.18332924063577-0.126601219948851i
1.9100532562699+1.09485943576365i
0.952579539963349+1.69092627777945i
0.206490683864598+1.2228688242066i
0.326986042915848+0.24586833121647i
1.27386998789996-0.440123301908664i
2.53481720353407-0.266286395127259i
3.16360071551451+0.886455241052007i
2.7008987973563+2.35332720220293i
1.44069091274715+3.27731172452916i
0.031521048534698+3.0858345260637i
-0.766173888982493+1.96312243818357i
-0.659393436682631+0.657901442531715i
0.0678088597911919-0.00854055437596102i
0.689156751718836+0.232155273018635i
0.567777814648937+1.01913054784491i
-0.282811659580468+1.5246059915384i
-1.37132831350241+1.14733230341328i
-1.94709582612767-0.100492913037904i
-1.5563666674952-1.69398316511173i
-0.441425945897811-2.5707741536578i
0.7771603193372-2.37089486763966i
1.42639051770592-1.37892924951851i
1.2416182895277-0.249310280166004i
0.499828559967189+0.195238031232236i
-0.115206058590476-0.238623703861733i
-0.0187161995966821-1.0441530168307i
0.684376042069961-1.4019568014335i
1.5450198040546-0.819719710457835i
1.84100280812898+0.569339092210968i
1.20966442447334+1.96400044350592i
-0.0743550560292975+2.60469514582111i
-1.46905233206624+2.17671493962293i
-2.24556760985521+1.00366848167611i
-2.10041109094526-0.0924568406423957i
-1.38461633266541-0.552053851128962i
-0.683892184324325-0.222575246897717i
-0.416645995640234+0.487814131072058i
-0.733310911115415+0.872271376000635i
-1.25112791151249+0.590293833711754i
-1.38364587504024-0.123934926160819i
-0.897650190853775-0.763798538960904i
0.0642254148773294-0.809466904700242i
0.990006606668246-0.10030181160627i
1.38188120508474+0.972447700958638i
1.02299945573895+1.83249420873881i
0.203611023105824+2.09266234720483i
-0.471808748104582+1.74409211923493i
-0.694217192189052+1.11194782416372i
-0.343532761007261+0.733850465022503i
0.251921767766408+0.831465658658176i
0.562417846710118+1.22415106700733i
0.42275172250809+1.59481090625024i
-0.121582423543368+1.55769484329505i
-0.620724262560433+1.09159551508019i
-0.761254696493581+0.450557396818638i
-0.428262387647642-0.0752027094840436i
0.299290240737806-0.206556119095878i
0.900322283660731-0.00905514954923491i
1.10428483159354+0.376761707886878i
0.826274393541362+0.659743018004143i
0.30430213726276+0.597165452576169i
-0.0358734675270634+0.267842338079805i
-0.0120529503902519-0.138943050142307i
0.376691292536288-0.314168004758365i
0.782822742531922-0.268377069101522i
0.86663663590793-0.069508938946028i
0.514003135729794+0.164920530089308i
-0.0453456470495567+0.0557319304577167i
-0.474917084785661-0.369202088581638i
-0.473983717937236-0.893097561821468i
0.120647516705927-1.37980409960139i
0.850265973763305-1.43883079217256i
1.3793714962314-1.08836890810456i
1.47487285473345-0.533089860830365i
1.13361775032787+0.0516938334175056i
0.715613970246237+0.345315159611753i
0.455814297919653+0.418812357328238i
0.524659330463014+0.41190980838054i
0.626816425942265+0.545451157275351i
0.566325156654227+0.95343956831408i
0.143018110248678+1.45764400389504i
-0.644461955012586+1.81667520738177i
-1.43521244647479+1.80375677899338i
-1.97235827429119+1.36593614085357i
-2.04977231069594+0.670670142591555i
-1.86567145108855+0.107762853905183i
-1.56620297541186-0.193042768533224i
-1.42281821314758-0.286075212926839i
-1.40526975628284-0.255441062432038i
-1.29390149403124-0.35957805503003i
-1.06040684855647-0.638459005489178i
-0.518917989749459-0.923175366433752i
0.0963128352045977-1.01107148594806i
0.640225624612432-0.835933882784557i
0.976010580611564-0.389071491915945i
1.04541159718351+0.121198104632898i
1.08290357212386+0.470683797933574i
1.17065697745036+0.657696183304706i
1.38846271229524+0.671641366697768i
1.53445699942501+0.752705186122108i
1.54457564929256+1.04798679937761i
1.50028003265886+1.40242969871482i
1.22880393953178+1.72606919866464i
1.01451160017241+1.91903159886982i
0.955336955530987+1.88821751298228i
0.787714748212178+1.75699583323101i
0.697635495588931+1.67255904688308i
0.529351691441448+1.67766091039016i
0.191660791276458+1.73215061767551i
-0.147480082438349+1.7475121711537i
-0.463949764060364+1.57046704107024i
-0.606839465226892+1.17001075565812i
-0.643904463906754+0.672046950734853i
-0.649265307026651+0.26433428178755i
-0.670425095554399+0.0452131410816514i
-0.673315241502589-0.11835623819935i
-0.642568263481475-0.249474927368875i
-0.625115799337932-0.506805335870203i
-0.467689236646186-0.87737222003813i
-0.241350768528285-1.19175854330153i
-0.0177676137826573-1.38820146559207i
0.218088825025151-1.34646120778003i
0.381528571056384-1.14779961871819i
0.584498079309805-0.873350163264445i
0.729328247951078-0.696336318777664i
0.804063227132743-0.627559298643343i
0.865051830209149-0.539054099593204i
0.817253094728794-0.329862617377381i
0.732210329195288+0.0319354173165998i
0.550335860167828+0.42683450109139i
0.367672501160306+0.735719988826998i
0.15794617178238+0.797614407126251i
-0.0547727150704083+0.706400764130122i
-0.0995812725296418+0.599763248171812i
-0.116677365291252+0.600788259762258i
-0.154911499943644+0.815363595448542i
-0.213488666519375+1.11693605443441i
-0.345102695046408+1.30088212901269i
-0.497040286269912+1.25212792016892i
-0.536133761128923+1.05711416199374i
-0.51334580061813+0.901530092009172i
-0.457475729721968+0.930387187227276i
-0.420859998798692+1.2082703051682i
-0.535792390138288+1.62616388379998i
-0.815615195258365+1.80528626174438i
-1.24105228378762+1.56058383521358i
-1.58584204555416+1.02672719575746i
-1.65030230329475+0.335954706378698i
-1.43070440364681-0.21177885393685i
-0.988526583795392-0.46897676235522i
-0.504136629168681-0.501539313730705i
-0.161032845589255-0.425579694783621i
0.00489094320604742-0.51493892679432i
0.145401878012082-0.830375197534615i
0.444829382930241-1.17572358456504i
0.954951074472766-1.3582668398558i
1.69199714349459-1.21347327954008i
2.42784459696599-0.670487979437909i
2.81887086337509+0.0402046745275998i
2.77107673693961+0.679978504857968i
2.34961966754314+1.12702809428917i
1.82826295921209+1.31123006815016i
1.46079555560872+1.40115480346404i
1.30666242993897+1.5791911470884i
1.18750188482916+1.85346921459172i
0.829110034934749+2.12747497836227i
0.158997852857081+2.22123896863792i
-0.771781589325735+1.96078315701422i
-1.5855233644227+1.33921961752077i
-1.89187948942552+0.509027421276037i
-1.71299966474985-0.198000802696753i
-1.24527777311312-0.594822524443414i
-0.824166701381442-0.759770377077606i
-0.691935145923919-0.761516252823206i
-0.838928981055144-0.821840069320824i
-1.02765999751755-1.11478047854626i
-0.861354368771299-1.52976328854092i
-0.187877440717513-1.75768107120909i
0.694589421734839-1.56937156311229i
1.34324590731839-0.947961972950232i
1.42277836956474-0.0743303331014716i
0.825037294468092+0.635522981117572i
0.0120491790129628+0.875068476705527i
-0.492587702794587+0.651553869520375i
-0.462814177978914+0.262822971921426i
0.00806676228680963+0.00389544012159741i
0.504374935994348+0.158291507873459i
0.599102015668696+0.75078308464226i
0.1328602079842+1.30055966344224i
-0.559773971579408+1.47598576470657i
-1.0967103496128+1.13937750664143i
-1.04577558769733+0.472387392501187i
-0.436671459383249-0.0824160071059242i
0.275821144270055-0.165067477661069i
0.797599608107425+0.280043720824437i
0.787148294492408+0.954229359489311i
0.384501394544577+1.4710686533676i
0.0109330796358539+1.47133851721427i
-0.0621611185862768+1.08442218573057i
0.296086033213709+0.720277971633283i
0.82250014674945+0.730837795703809i
1.06008608463837+1.24794966270955i
0.798419806094027+2.00746230548181i
0.0801543949977499+2.55530852005154i
-0.809548579110774+2.48470929789018i
-1.41080339293157+1.7327876882264i
-1.49028681942567+0.721548249677404i
-1.14840095324717-0.0171414664043076i
-0.729652217972737-0.19861981205251i
-0.592727278234968+0.0312633095135842i
-0.851283716894279+0.218008464381204i
-1.30297103003356-0.0692380299268169i
-1.48817611958687-0.981816326750867i
-1.11581007342806-2.14757362250384i
-0.19317265654341-2.96998322032506i
1.03681300756752-3.03917807535832i
2.03931650722791-2.33244904135513i
2.43653059690117-1.25101053072042i
2.24241491819036-0.433366220712525i
1.82612921243885-0.20578904425164i
1.62764228156939-0.401572140875686i
1.81814767176852-0.584730577964206i
2.33396293845335-0.197872824183357i
2.69320355169869+0.858007025363705i
2.38298088752939+2.20810985201907i
1.29625462013094+3.2679379591811i
-0.265605712304392+3.41160906061686i
-1.65311816096895+2.65639452284787i
-2.38693038577241+1.50771448851195i
-2.32328963285+0.600930022691957i
-1.85126216174544+0.287687593679736i
-1.52368967469807+0.433716870792373i
-1.68455088851683+0.686600892597915i
-2.32782711670083+0.433409684151336i
-2.8252518716454-0.453473138827762i
-2.68443306638593-1.59312794730978i
-1.74256532320014-2.48019357493371i
-0.250314270681923-2.52779758459283i
1.01920069441849-1.70548520129829i
1.48104865722342-0.529896705776357i
1.07620226045334+0.377503729104827i
0.24186402512762+0.601933162463799i
-0.301638262043329+0.228492644970456i
-0.140470841436121-0.267133060258241i
0.579187574871673-0.385499063802807i
1.36761757452933+0.131291518909621i
1.52905871398171+1.05625631848883i
0.79431303373146+1.75045769621393i
-0.301823657538929+1.72890777770391i
-1.10076180902226+0.952163614456765i
-1.05275862191523-0.18234576995179i
-0.116772003697031-1.02045401437703i
1.14840544489325-1.0416859622537i
2.07036182311386-0.341844490383559i
2.12751400054782+0.561982040918968i
1.45733754964612+1.14998209227149i
0.661945944740083+1.09494234968574i
0.437179196316094+0.617893030802752i
1.00044666796222+0.143445470536666i
1.8881686427112+0.225946253331752i
2.43453765824238+1.09446639136865i
2.08550586984183+2.2783558952245i
0.794000439225628+3.10448360786097i
-0.908561947745497+3.04681231199036i
-2.04076027281171+2.02595993363826i
-2.19398056850819+0.651758161025232i
-1.62229423106868-0.3119489293208i
-0.820368916930303-0.549712262886458i
-0.635023181038144-0.112177082343732i
-1.22747070232432+0.327994797383612i
-2.2076195639452+0.0554575056820213i
-2.86285780256916-1.12380743388721i
-2.44316413770418-2.76058777081625i
-1.00972511539046-3.96255803991856i
0.781364911240416-4.13388826773519i
2.0967938533523-3.13681402509233i
2.44822427009496-1.60746258866632i
1.93080085364055-0.481844773510013i
1.16699728797035-0.227670425586461i
0.934726866257932-0.797505317126661i
1.61595007583878-1.38299047196839i
2.80938681733381-1.12042783702679i
3.63201117799137+0.243259214075218i
3.46547831147491+2.24849328640479i
2.19528631488688+3.88860163634712i
0.378554112271532+4.4028112829035i
-1.13858762196333+3.7044784657208i
-1.73862720405237+2.42156820103991i
-1.43973223759992+1.54004539663533i
-0.937367409248693+1.57588111838323i
-0.974945601300743+2.28711810243075i
-1.8884623325311+2.91057145946781i
-3.2670144690414+2.60875043616438i
-4.29551539973213+1.12789544641526i
-4.30038750223484-0.991289683581033i
-3.14117529995844-2.64770750566796i
-1.35985430811211-3.17160986825515i
0.124811214735805-2.56638554186942i
0.723922102441108-1.47142789629628i
0.506188666917271-0.866787770079132i
0.0854744221572934-1.17062009359299i
0.298340169510392-2.09482512128828i
1.34154586999885-2.76792756266857i
2.92597152696423-2.49026215908165i
4.24195908184495-1.05289409410713i
4.40109275033244+1.00433050191549i
3.3739223060219+2.57432219782888i
1.7032906657029+2.98031426595867i
0.298544256816361+2.23409613761101i
-0.125725974718184+1.03130147653081i
0.46652035754737+0.31314029820114i
1.34680403054924+0.561442171167052i
1.62980799786055+1.50699407116504i
0.903669071091473+2.41384291486474i
-0.617896420285412+2.46387365182004i
-1.98792022366312+1.36484859977762i
-2.32468262991097-0.307365164675673i
-1.3932128777794-1.68382163651218i
0.277420002684153-1.97799181734265i
1.62220752006692-1.07569225534179i
1.8409466360252+0.343045429683307i
0.820263609500593+1.36461857035329i
-0.657552507428412+1.31192298089499i
-1.60995008832799+0.319327623803915i
-1.5127386697293-0.882992508521924i
-0.420547770514509-1.46999373699305i
0.759193386647068-0.989500245898061i
1.01644750812646+0.189076332148564i
0.0765066692685565+1.09034720715198i
-1.45318127489543+1.01128552170897i
-2.55429868198327-0.186391506329608i
-2.35296921669033-1.96141692497645i
-0.766518553277456-3.17483235196477i
1.22991122402012-3.13458128189072i
2.55327648831294-1.89144421309491i
2.62967696406016-0.236114604240679i
1.59535714724893+0.791823590162561i
0.484558513112707+0.751654556358419i
0.274944360794639-0.0951625802252874i
1.23349194091366-0.784576774244374i
2.75591618317999-0.455733843713293i
3.70398416647692+1.07371750176936i
3.27971308046829+3.16626315764637i
1.41920031165485+4.57381132275032i
-0.86970552230108+4.563844380779i
-2.38102497518635+3.15629418439556i
-2.42705402097112+1.23762300430738i
-1.29144643783389+0.0603399722929797i
-0.00802518755450207+0.13355449689074i
0.448387937794925+1.16432987042224i
-0.40275286969223+2.17377823682775i
-1.85681256415832+2.05940832456826i
-2.84017863041436+0.67104286907737i
-2.54121729101702-1.29674952859703i
-0.890933940140105-2.72229275378765i
1.13690753915962-2.65299479803043i
2.3936791907079-1.21731070357463i
2.192952891981+0.617386140715144i
0.866483169044978+1.65370708485677i
-0.618954877689934+1.16301118412951i
-1.15401677718534-0.461739890742999i
-0.243996712900872-1.95694248530131i
1.3908050256829-2.33426921951763i
2.7467425461741-1.2656486763433i
2.91410885232053+0.649239374212084i
1.73648423941829+1.99819610097664i
0.0691750928952579+1.92651506879502i
-0.94646155971796+0.567321106552178i
-0.573758427497038-1.12973307011389i
0.870497101155712-1.89744999960805i
2.47858759675859-1.13382227234779i
3.01648382609813+0.793329831807301i
2.02449529224217+2.67292189441231i
0.172690858248561+3.28362056768934i
-1.60152683175073+2.30837369997289i
-2.24954436617999+0.473246661437559i
-1.44657130773397-0.960730160391632i
0.040634388791285-1.15370531864431i
0.961505240875348-0.0382732257193385i
0.640753452392795+1.45141067582448i
-0.750208674244941+2.03250704695429i
-2.25033428240901+1.17656182926461i
-2.6883847335965-0.702671436517562i
-1.6911110920738-2.4064909843269i
0.354951385901016-2.73947715259338i
2.22520119992105-1.45567696898096i
2.69496616056832+0.636093499163318i
1.63775815743999+2.31536923571792i
-0.223616036446092+2.58743264130516i
-1.6144631792463+1.46469500921819i
-1.66485888575845-0.0522897931509198i
-0.495740123489712-0.903471093452687i
0.972066749306328-0.387587326147604i
1.47670618873453+1.0853885774901i
0.551677635451946+2.37166938282642i
-1.31736254236853+2.46103350552115i
-2.91476708491195+0.958309787400067i
-2.97326755015074-1.27772134696787i
-1.34437041807936-3.01696619595401i
1.11261987812825-3.307782642569i
3.08888532986491-2.01876099699423i
3.55033147044295-0.0675357848380111i
2.62288399466053+1.33665256207734i
1.19435073436958+1.51636511680748i
0.494194858753042+0.702225850250544i
1.14235022304993-0.233693951872111i
2.60171577616335-0.137302427471198i
3.7933503151098+1.29099730348574i
3.47690869706968+3.38934207913924i
1.54444350490912+5.06377290677414i
-1.202871488575+5.20833612471831i
-3.49728467720331+3.6217457211489i
-4.15460894102306+1.17553105256378i
-3.21091910091258-0.840649227664287i
-1.52950889349356-1.62706359438956i
-0.371384523865434-1.17269681401551i
-0.466119590526859-0.340053230180284i
-1.47436019367608-0.195135215741107i
-2.34324700877828-1.20586087886767i
-1.97553997778181-3.01079672298243i
-0.12945328854066-4.43385268029206i
2.4776119184557-4.37937485358556i
4.50163501954987-2.64709915216591i
4.85915730299567-0.0666065168423034i
3.56622379883971+2.10661374508395i
1.57840607767551+2.80411743641739i
0.164394360465449+1.99890189178825i
0.0662933348416639+0.761180414462703i
1.09368091136445+0.187787243875431i
2.11283313051762+1.00096134913239i
1.96538947025904+2.79727899887423i
0.354861367858384+4.2823049966673i
-2.06142553397815+4.34017819154368i
-3.8740730232091+2.65674781562658i
-4.04326930302651+0.068822634307981i
-2.5703327959537-1.91946503845129i
-0.409132973980464-2.20002020235918i
1.08798296794114-0.855564381213446i
1.02017542796803+1.08201396479327i
-0.388025764546525+2.15517359270511i
-1.94812506664557+1.53875471765064i
-2.47094565940831-0.266333094891579i
-1.44038396989225-1.94986507083038i
0.477335373458828-2.30868031004174i
2.0234465294975-0.974933529153716i
2.17611005630773+1.17802673192832i
0.763738480980495+2.63403370837152i
-1.1942562773109+2.42499268003415i
-2.39341162125174+0.638050582995512i
-1.96782631628802-1.52151764047997i
-0.15768800073548-2.64730576024842i
1.8826963567287-2.03049621690566i
2.88462112012114-0.104417876077914i
2.31690521343947+1.7413992687132i
0.699376903564293+2.31269604815918i
-0.789308163409059+1.32843367251592i
-0.937449208531448-0.399387187737162i
0.288061064990739-1.54291644851993i
2.07379922269506-1.2346466177899i
3.14446070698452+0.54344659828068i
2.61634515684519+2.63421121566024i
0.80912441414135+3.62433741551669i
-1.36107657925417+2.9744192249919i
-2.45304706014429+1.04087081505218i
-1.83676885067046-0.843408404059153i
-0.18079528714098-1.44076577061456i
1.42669541223239-0.568973424829853i
1.71814669638874+1.12013304782288i
0.471193137914932+2.39446782480636i
-1.45950261105261+2.25954378145619i
-2.83087360460004+0.786302566463921i
-2.63356122817794-1.13589612940603i
-1.10610964784951-2.24022861412235i
0.770791411198245-1.81289648418232i
1.67437562340177-0.236148245365062i
0.881740061518797+1.34060962210721i
-0.991645292558737+1.75044754064399i
-2.72817127832125+0.624523697743369i
-3.0593267010446-1.51870289898547i
-1.62217557705737-3.2498816126192i
0.778386736640969-3.48016290225117i
2.70258066051458-2.17754374141601i
3.04005722485838-0.11162955864894i
1.86777203753168+1.36231489042503i
0.150375765353064+1.43605950870446i
-0.728728359402725+0.285936210715819i
-0.0104899046520468-1.08327226052368i
1.82854258287007-1.25729046170751i
3.43606329617374+0.173397080798025i
3.50067870143958+2.54454206701913i
1.70951243438931+4.62195590170269i
-1.11531679762179+5.04829121643558i
-3.39689737272205+3.63765868401468i
-4.04328232399432+1.17239947383026i
-2.96195244367947-0.889884751516358i
-1.13961573400787-1.47084584460828i
-0.0413652574588051-0.703390390303611i
-0.341511819705557+0.436460688367853i
-1.6716659865955+0.601430793449026i
-2.76592940924532-0.664312418499548i
-2.32443364168591-2.8048711776277i
-0.0966415597655716-4.53437949963409i
2.94210480550219-4.45971773573027i
5.26664796119218-2.35948850165479i
5.68975061039759+0.704335638074159i
4.16408109410772+3.28126726381812i
1.75282088439028+4.19329470595594i
-0.0685875206993267+3.3326310866496i
-0.399231569346097+1.84662942849241i
0.426890181373019+1.126115707095i
1.20862461752308+1.80845345961127i
0.825802814660731+3.42637131370038i
-1.09733335630713+4.62057965148386i
-3.78187117952579+4.0921727584833i
-5.66137307642393+1.66969758421433i
-5.72623478792424-1.66086458776848i
-3.80045125427728-4.2794968083973i
-0.917182757619041-5.00665509777955i
1.30732295838189-3.77440867568299i
1.96728330569076-1.76528372132998i
1.17851580491684-0.485210191828955i
0.158983446891302-0.637777445561985i
0.063198600020315-1.92621875947877i
1.38399898880916-2.97164857372842i
3.48200357449669-2.45154590551232i
4.86182160781841-0.138285736910139i
4.50886671131059+2.90820573110732i
2.19727541673849+5.06911180536048i
-0.991812510811991+5.15846991134358i
-3.35802404465531+3.20163431380003i
-3.85183726527482+0.492464203442785i
-2.54611125141397-1.43942032260319i
-0.6535920164437-1.59596774617306i
0.436911110366207-0.3223920766261i
-0.0532982754846894+1.00510577600825i
-1.6282382322686+1.09269739356674i
-2.82859415082469-0.464087287130813i
-2.44853682399809-2.7542275969974i
-0.328586049309143-4.25281551691519i
2.53473644672514-3.81934496559715i
4.56085529539501-1.49438961444285i
4.55136035265263+1.46505074853752i
2.66335029958331+3.4891206159776i
0.128905804210278+3.55711034474621i
-1.50963895978622+2.04523844689552i
-1.35480294957824+0.333428923951139i
0.0513475427760402-0.294684849786262i
1.38357683470188+0.665955965627869i
1.34742672765259+2.42843977177328i
-0.438197130584855+3.52484553336114i
-2.86614317292647+2.93034181200986i
-4.3565262044293+0.680799010311181i
-3.89693416235958-2.07807839638228i
-1.61916577972779-3.75762134836807i
1.08822039890945-3.53894191622758i
2.7234450057683-1.69745713576499i
2.50454580465333+0.478320537871276i
0.787006664597054+1.49748936899195i
-0.909726712030957+0.839190014495658i
-1.28488245245623-0.871932433529397i
0.0256553352324751-2.18430747359508i
2.12172199100965-2.03976821688736i
3.45763011167702-0.332953688225944i
3.08562397725969+1.97470332469466i
0.970316861307866+3.37059727000451i
-1.5637925138414+2.93182069867467i
-2.99419455061845+0.914926154384495i
-2.46353062669532-1.39983955695703i
-0.368164065259197-2.63642804929131i
1.72109183120848-2.07332942573531i
2.51136227919367-0.19970552141254i
1.47269742983391+1.57965327681075i
-0.579436286448514+1.97153671086867i
-2.10948640273447+0.599016551199375i
-1.99051567807313-1.55400055024484i
-0.16964637709346-2.94849037983046i
2.20233848358791-2.68850762821742i
3.53838244749223-0.718659931447666i
2.96034284118879+1.70322070604212i
0.922807559574803+2.9586413085088i
-1.2723542088171+2.34316082800688i
-2.11858054178294+0.278689861588905i
-1.07207050589891-1.75469395731535i
1.11702310436864-2.2807794436049i
2.96391214694432-0.897696845664763i
3.12361316999842+1.51195184121139i
1.50456580300543+3.41172328222828i
-0.879599965472888+3.5011800231249i
-2.43106478763108+1.83529555647447i
-2.15251770600231-0.389343258756247i
-0.463260446074726-1.60081989881828i
1.42974653142303-0.865389137044279i
2.00536704351315+1.23261951246095i
0.634328494486202+3.19060444216453i
-1.79481345596583+3.44705997178739i
-3.77370607469981+1.64839083277527i
-3.99098118190798-1.13264830066664i
-2.25399356757155-3.38989572079882i
0.3207791948441-3.73681872787477i
2.20981891771184-2.114642160858i
2.32871043308581+0.0771071113105371i
0.89736533933413+1.2932121431738i
-0.706677370977636+0.708989489883837i
-1.1187127675774-1.10442781492601i
0.174224123290523-2.69892120141246i
2.50028905797478-2.66650796225055i
4.33184241956201-0.707044508234278i
4.30566048933593+2.15033645018949i
2.29362855749712+4.27987976722466i
-0.607286445789246+4.35490961599848i
-2.71769084466562+2.46410605438121i
-2.96963138078875-0.123899288425283i
-1.52010967616497-1.78517838555025i
0.453936935224946-1.60604251389478i
1.39851765722105-0.109617891345835i
0.700700819767249+1.30402108473038i
-1.07727755895702+1.38796742832482i
-2.51087642402961-0.241005216131874i
-2.24328390698725-2.64476869158139i
-0.174119904479275-4.25953016018816i
2.73055730904376-3.99255750553771i
4.9100124836513-1.78724693450303i
5.06319228683457+1.09833977220773i
3.35585458731484+3.1298043263365i
1.00021085637979+3.46526015665267i
-0.594804169366282+2.2299998730732i
-0.550841934010607+0.714030194629657i
0.685622415168193+0.31333513251132i
1.7912602084698+1.37926103153418i
1.46941965229232+3.2269915162769i
-0.567682564932544+4.44859474693529i
-3.29274416818299+3.86582612125842i
-5.20525823696041+1.49281122482186i
-5.09838058965691-1.56894974449775i
-2.90681918264787-3.75050921587808i
-0.0173085436136154-3.99658327687654i
1.89350667972894-2.53839644192854i
2.00673965167859-0.530574701458699i
0.65990787494604+0.525143745081848i
-0.777429762364474-0.0401568441302488i
-0.913270479178225-1.58980140506106i
0.624709642874629-2.80315802613854i
2.96717064478441-2.43474592908373i
4.47860728769962-0.387893946137536i
4.03069609504498+2.34597095566731i
1.67831567136279+4.13562264691065i
-1.17150652086944+3.82592410545706i
-2.86051836424116+1.73893202161627i
-2.55216891872222-0.792439757376549i
-0.551640715065632-2.2424392943603i
1.57240400002458-1.74508490025752i
2.35162673892515+0.152066699874448i
1.29410872102414+1.87468264634275i
-0.733653832869687+2.07335341873262i
-2.13695861687021+0.510133394896066i
-1.7425516979276-1.79721605306264i
0.460121423451114-3.24573645554757i
3.1137881932037-2.70194824770136i
4.54978323117722-0.333207535993938i
3.84938725962022+2.47868023265043i
1.51449695471614+4.0330531383893i
-0.940577695935536+3.45556013653147i
-2.0264453035844+1.35271605692116i
-1.23629338094951-0.68038804001188i
0.599062809796395-1.28981908802752i
2.06858610529784-0.103298709237582i
1.92710451945785+2.00083919902709i
0.131445132718883+3.30014135787139i
-2.04600133052973+2.71438428636779i
-3.14674046115768+0.555848995580126i
-2.39169894085656-1.9355627453012i
-0.110926661559163-3.10800552658426i
2.26586048915007-2.15672770396201i
3.16934588214956+0.23836994475369i
2.20742377207618+2.56209638646588i
-0.00152009360079331+3.2940581738732i
-1.97010903398364+2.12365713660671i
-2.34796187072373-0.0784089144615261i
-1.07272252541089-1.6935063267272i
0.852100151680587-1.56713803146232i
1.95095524742919+0.0766017889226328i
1.32593767274749+2.12355501559882i
-0.709862050367808+2.94750064162876i
-2.80772781538903+1.81072753516796i
-3.56029275769604-0.6612766614075i
-2.34705674554322-3.01118211140527i
0.146140413499012-3.79391979710983i
2.43888758511313-2.58407982759679i
3.20058922008891-0.260995127640981i
2.09496964416173+1.59692319196215i
0.131507791976723+1.85792861114422i
-1.22602267926176+0.453479977430491i
-0.92867329631086-1.43529792569863i
0.902938497762902-2.3066155798587i
2.98188731188946-1.40346983169343i
3.8417696244414+0.914900796830096i
2.78688778330316+3.17473533735845i
0.346947464222298+3.88862370653039i
-1.96886621886986+2.6758599328348i
-2.6737776423342+0.299807074561113i
-1.37363880455252-1.71140401934098i
0.922805959345213-1.98665045398423i
2.66207950976154-0.473258601142382i
2.70320713059034+1.72976186095635i
0.986331757186924+3.14382338759526i
-1.23792766536557+2.76646000090172i
-2.4328259557403+0.923096648748827i
-1.7555459806586-1.06958873104168i
0.320793012650742-1.77951929151122i
2.2634503563414-0.626201143599165i
2.60921888781258+1.62783638287167i
0.98492531065691+3.48386503070579i
-1.6671259650713+3.64660399717132i
-3.73134091486287+1.8511573230861i
-3.86167649483006-0.798113762525549i
-2.03923054025985-2.69353572132407i
0.439735728463361-2.83348497157417i
1.94992469405357-1.29096377580578i
1.59466610122188+0.653871541881922i
-0.197604033976769+1.44647329712221i
-1.95176484221882+0.50399317240949i
-2.16023197316779-1.61024477812935i
-0.384406038172723-3.39354910852511i
2.37543640788522-3.40080566049897i
4.40373921112094-1.43484802214504i
4.42935202293061+1.46993765714208i
2.43368763780997+3.58017624979893i
-0.279591621378185+3.72130865885974i
-2.04551290232864+2.06122726286016i
-1.89024915704546-0.141719346773306i
-0.196073215343124-1.30218207679992i
1.56040263473283-0.653282278673872i
1.94307310859985+1.26207939115276i
0.482119371832731+2.91053450489861i
-1.90529040618081+2.90393172483326i
-3.56836244424984+0.95011606817963i
-3.32554290416323-1.86635100808105i
-1.14481298143199-3.80091023757004i
1.73117603675253-3.703471730277i
3.51043305246219-1.64769676051375i
3.3310137717373+0.97331022608279i
1.54043302700196+2.48521995326199i
-0.501297942364308+2.035455427801i
-1.19413681211079+0.160157183167235i
-0.123041944214477-1.52157935970705i
1.97569859593061-1.68844466670291i
3.57504785643349+0.0463503131869642i
3.32209630571562+2.64212330379753i
1.26472121748601+4.39674568562443i
-1.42959798206866+4.24962524258221i
-3.14888241384048+2.17462804132469i
-2.91365324550734-0.402773974785782i
-1.10270805434004-1.80316628403161i
0.990250815740943-1.23925067963863i
1.80884938600964+0.731787208522449i
0.837218995101871+2.61131652390813i
-1.26715359397588+3.01020178113347i
-3.0680076314353+1.54120205068844i
-3.2317085853999-0.82601370405622i
-1.72947862146106-2.58316423673066i
0.481159902441004-2.50016724284816i
1.8883794602915-0.774824828553025i
1.53302537714424+1.3298513551906i
-0.290613458960836+2.38299329400414i
-2.35844936316593+1.46109156352537i
-3.21783169439137-0.808628820470781i
-2.16624754290621-2.97878153995335i
0.161883869813751-3.69531821279657i
2.28534536184594-2.54832450308165i
2.98789934552406-0.407423059912005i
1.93705601673669+1.36913673848655i
0.0664412135954335+1.50908440441796i
-1.11815574002636+0.0167708828721668i
-0.687903895788303-1.80239224897066i
1.17744552095463-2.57880996811065i
3.34957129723805-1.58747358947871i
4.29703298724852+0.798445144667098i
3.19616924527811+3.2278510439203i
0.697032582201912+4.17940203459587i
-1.72504088296293+3.14759584979344i
-2.6222712693739+0.936846472727131i
-1.5952085938365-0.990941713537451i
0.415595617044281-1.38964917623207i
1.93368005472174-0.0882691336351063i
1.82005673191522+1.85194358575065i
0.00827822053561895+2.97307565944374i
-2.21248215013965+2.38365125689438i
-3.30664895822859+0.290136300307515i
-2.47285369903011-1.98180545342616i
-0.106266255723041-2.90848467207794i
2.19896487502009-1.90025647509445i
2.95379960857089+0.372456535596322i
1.6757008931373+2.39408291415507i
-0.69599309424495+2.85152405780149i
-2.58430419444781+1.48137246516652i
-2.70866123853043-0.781598087044954i
-0.994542183643424-2.26478164513591i
1.13097201899048-1.97221018209983i
2.20262975925856-0.197156989270085i
1.39346183571398+1.81178702053364i
-0.81749716241324+2.51185872740428i
-2.83067786959714+1.29546306885391i
-3.27785665624389-1.12310646446734i
-1.72735331940684-3.21216821433144i
0.874972885838918-3.6125984041505i
2.8376968502987-2.07301861891997i
2.98329960334423+0.29237645827443i
1.35265531157581+1.90309242696872i
-0.774852952833843+1.78058529174389i
-1.81336422588043+0.0325596260547064i
-1.01913077719405-1.93603930339932i
1.07986812711651-2.61622867375246i
3.01324547645806-1.43013559326461i
3.34545329292163+0.936910549584707i
1.80560794298743+2.87923866775253i
-0.624614874818115+3.15472677727355i
-2.36790916304889+1.55801826524379i
-2.30046080178578-0.868458471237168i
-0.54899997453898-2.48894318276304i
1.72966585740202-2.2425384886353i
2.99185879122847-0.398417964626073i
2.4965462841647+1.7532086403498i
0.653183748170469+2.76306041508707i
-1.18663268318742+1.95595633621689i
-1.64767358460795+0.0682690884651813i
-0.54209021269157-1.53313614235376i
1.45173959315568-1.60167442572675i
2.87970470123264+0.042342785241985i
2.57231386595431+2.38135421443914i
0.688383964374087+3.90076366524421i
-1.68861296366028+3.54192773905743i
-3.1704304694819+1.5750507458244i
-2.98063411954442-0.815341095031561i
-1.37486429792351-2.09277002545551i
0.439664572829829-1.67913854809832i
1.17720342150758-0.123315131541867i
0.397254402428421+1.3544766775084i
-1.29369980447001+1.47503050877222i
-2.59153606551944-0.00970602935154937i
-2.41789850743701-2.26372228779113i
-0.639788146430484-3.74724054827647i
1.75719136508537-3.47747715592886i
3.34874732841719-1.62307328152856i
3.28803709850547+0.738374413679478i
1.69618464291797+2.16152435987252i
-0.253232210554013+1.92784060096393i
-1.27197518315418+0.39532024274524i
-0.764999651961602-1.19626030937617i
0.901967340603938-1.56738273880661i
2.31779260748039-0.400174294165958i
2.31421034468069+1.57656177247099i
0.726005849327426+2.94739306527646i
-1.53234020136099+2.67771559749336i
-3.10659586114833+0.861633253102985i
-2.92577814866344-1.50156507806719i
-1.05481259464509-2.923314861123i
1.16435658680451-2.58234685452784i
2.43127526970393-0.875518513194177i
1.94598995251108+0.987608727601272i
0.196427241540222+1.68983195227481i
-1.43684189194613+0.764250230160836i
-1.77092599825825-1.12692084070601i
-0.364710253618869-2.57521185540423i
1.86917116862133-2.50556211365456i
3.49800500469064-0.828354460274762i
3.35546833145151+1.46390655637989i
1.51855879774837+2.92041003099333i
-0.661170476001423+2.65167631613484i
-1.91254651194393+0.942034061537577i
-1.3297395858922-0.929219109888451i
0.629677716220166-1.74262455758952i
2.42263055987747-0.808664951843354i
2.86293034441782+1.27204219727782i
1.52172076655127+3.01595969677069i
-0.776690822568639+3.31688250930546i
-2.49413499505096+1.91447919616693i
-2.54334446525467-0.246165761120699i
-1.00815673930898-1.70236656037109i
0.972723107517448-1.52317639957887i
1.91918272945502+0.114135924040395i
1.12878273333124+1.95930096368896i
-0.899398903405959+2.61656052118241i
-2.91064793248914+1.50926677237679i
-3.46115530569685-0.768832601305909i
-2.18791912401027-2.84564737547187i
0.0622229435696624-3.51781716642517i
1.87543871396256-2.48046217296307i
2.14683597864863-0.556360252285808i
0.946928101306264+0.718418594923204i
-0.757150059335344+0.439743433768653i
-1.49187038382866-1.15776288514008i
-0.517348286218044-3.02458202023938i
1.63472771007459-3.682829554209i
3.74143567367272-2.54471099089214i
4.44229972719174-0.209497363670278i
3.39338532972507+1.97014178783029i
1.36399558377973+2.72707562680344i
-0.353580143228498+1.82451896324164i
-0.579830291757377+0.0532470805666555i
0.64638074005564-1.13388554851831i
2.3054518936099-0.762295584982843i
3.13533788859452+1.03022834528906i
2.28288411180785+3.10015319461416i
0.195514505740866+4.03342108554792i
-1.91994447290318+3.19393867831738i
-2.87172551610767+1.08539996618922i
-2.08106763814822-0.922674792641399i
-0.252787374244035-1.57593096640705i
1.2611872671475-0.534674633322377i
1.40503486581617+1.34595791378101i
0.00553628056681777+2.62138540491957i
-1.95158228832599+2.30087171485189i
-3.1289808967458+0.483648764251068i
-2.70653880352589-1.71574785738148i
-0.887860530494628-2.89961241617558i
1.13381200132885-2.34554630916924i
2.10103997832593-0.563028797893206i
1.48280130958755+1.21311785907569i
-0.210636921525433+1.67826560473744i
-1.65302880808124+0.541117117219699i
-1.74139075547141-1.37684272081224i
-0.312426528924383-2.79972220238659i
1.83511691135511-2.62060551603301i
3.31112111047041-0.92134364708253i
3.1621216153406+1.25446342896392i
1.55376114636704+2.56119832574704i
-0.420357902923065+2.21281629369823i
-1.41263011367601+0.634557556094384i
-0.830476026257561-0.993208904946433i
0.771631509129803-1.49716088456008i
2.24050097509262-0.458180017264903i
2.41759960355116+1.35681350699129i
1.04528037313058+2.68546705808713i
-1.01727235530694+2.55643595066886i
-2.50141172725024+0.925113167273639i
-2.39686964470852-1.17434526053178i
-0.769020925724211-2.46975324360962i
1.28269679496818-2.24440469198686i
2.41170753700654-0.758391570472248i
1.94440669817002+0.901337662652589i
0.376363387349134+1.50516352262099i
-1.14006050437891+0.610367975880232i
-1.38460781347557-1.07562487715265i
-0.015751252427956-2.32660092495792i
2.02992592560063-2.23518777734783i
3.47345625846392-0.623780849596135i
3.28341475000878+1.58145604637558i
1.53890657840167+2.96178399130937i
-0.608725740372422+2.78672197931481i
-1.88946384492162+1.29140601725202i
-1.53916756751987-0.501135798817973i
0.0370561404733537-1.29604435233976i
1.58528525775147-0.568833036516094i
1.83035318466198+1.0684224243645i
0.570652501742234+2.48450649416925i
-1.42525610591014+2.57125594653197i
-2.87803326698892+1.0814018737535i
-2.74924584266365-1.04029082912283i
-1.12646645111226-2.43881435476003i
0.986762395483474-2.23790401366204i
2.15901425016207-0.665068678680004i
1.69483395675778+1.16325418670183i
0.0182168450403635+2.01349792346606i
-1.65514772848782+1.29527075724016i
-2.10769875533425-0.458787750782003i
-0.983018614770594-2.04550208709448i
0.932381189485258-2.34085225093206i
2.35421030206757-1.09504205650055i
2.35442455906496+0.804436576823731i
0.943732131175381+2.06563332127992i
-0.865170909459245+1.8442723924098i
-1.81290167305769+0.24210780499145i
-1.1832975138009-1.6427440353574i
0.637516028429618-2.51605524607908i
2.41977933200399-1.75761268126645i
3.03836176797273+0.179695854475776i
2.20225069328043+1.87764778972952i
0.459718106970384+2.32062318696877i
-0.909800274339184+1.35110375493933i
-0.951758020781639-0.424206609712325i
0.313812833073391-1.54010654786522i
1.98284854017928-1.11959167980634i
2.76965124571302+0.484574363609859i
2.1102509526823+2.30343380068255i
0.335913762723915+3.05762147364241i
-1.45063159340097+2.21828366422852i
-2.10100673387806+0.315256110164322i
-1.26832697186088-1.41729650915352i
0.457121124466563-1.78711006288989i
1.84235406994098-0.733016808208292i
1.93367759292768+1.00560057786976i
0.689324189472578+2.17404784884033i
-1.03318498632409+1.90265054463177i
-1.99723150751853+0.399415203370539i
-1.52105129747882-1.3177043922981i
0.0674025514501469-2.08961842068273i
1.71001744327873-1.37334444842047i
2.33964342487794+0.470882481018406i
1.42475560676995+2.14682932622722i
-0.432188355387034+2.56077642082281i
-2.00292698119016+1.51156556345352i
-2.38345808897099-0.309406897175256i
-1.34682602048101-1.65675724439952i
0.300335222154343-1.72489330721957i
1.4272132382117-0.549604163016856i
1.1797976569604+0.953324230602663i
-0.229714235149387+1.62944811649328i
-1.73035944124574+0.971785455043212i
-2.30264686030851-0.693926744541415i
-1.38427671271742-2.20152290112315i
0.437830470795618-2.57932991027104i
2.05288020606475-1.66165126412096i
2.50228805672274+0.056114186448796i
1.54964938854392+1.41762730748068i
-0.0102508290631482+1.52081619887601i
-1.0061403171435+0.470802699984755i
-0.743169126389611-0.917171812651871i
0.610857022901784-1.63186818534255i
2.19359367824617-1.01588152192293i
2.86317046893027+0.582524228043795i
2.1033861963153+2.18968153263501i
0.360691857168613+2.74233205374921i
-1.20032180359309+1.90183537386927i
-1.61370874872108+0.355253093621138i
-0.704196669860604-0.922736857566251i
0.921717189583134-1.08935671768484i
2.00531109458513-0.0214695348372394i
1.78227904724149+1.53131216880977i
0.429622613363404+2.39450445746943i
-1.19835952926454+1.98916244251344i
-1.98867363297799+0.577624336585534i
-1.43075980845357-0.976296849303103i
0.0992685019773256-1.61643471093743i
1.52727957061885-0.994768965025849i
1.82432019293536+0.465324880873794i
0.801561001429336+1.72043018598568i
-0.834465291303229+1.81771828889794i
-1.9959267959732+0.641815833396315i
-1.88704806436159-1.03893360891917i
-0.544564519403983-2.15796506716889i
1.10076678936823-2.01438502013536i
1.99067216590621-0.689588605173018i
1.56371912760202+0.840084876666418i
0.114186157152492+1.55884889746108i
-1.28738513167043+0.944020227396344i
-1.66308476394511-0.589278581885796i
-0.773691467564491-1.96628442369059i
0.822348091490756-2.27030931977708i
2.05461657698008-1.19769915344003i
2.10296696275685+0.472032703739897i
0.960793026991733+1.64717915186456i
-0.60687228133927+1.56672257237208i
-1.47375580107006+0.29587524769282i
-1.08723200905125-1.19814183024595i
0.253651301206334-1.90051915398797i
1.68329987985146-1.24755691008116i
2.18215133514731+0.266559502750402i
1.42641205554358+1.66522652745589i
-0.0743307107327908+2.08607029317947i
-1.27153036818159+1.13929338959509i
-1.33455136419222-0.418151130519575i
-0.29129777802661-1.42402209451967i
1.21067693983074-1.21829487227419i
2.08155765895187+0.104887132515521i
1.70337180795461+1.69603301754519i
0.339375783078839+2.44876145410531i
-1.14921109869796+1.89572895559866i
-1.74232017525243+0.412796468153996i
-1.09599581293633-0.985265808407251i
0.327452272141465-1.31328309731185i
1.52907575435088-0.418053263158111i
1.70065373316589+1.03278801019562i
0.657239196266725+2.04321974067871i
-0.832652877454878+1.91529077345379i
-1.68546072125019+0.639107423398989i
-1.44897456879252-0.889619847927573i
-0.145678943682022-1.60828656234624i
1.32893608543664-1.12160846930558i
1.85907471175627+0.303853994970534i
1.25424924871121+1.63390300523472i
-0.187816020391593+1.9146025269738i
-1.58225448288901+1.02029042085671i
-1.81139759572894-0.526699979847443i
-0.830238601753255-1.70211791497702i
0.646260955417984-1.79119441259424i
1.66535759307838-0.76382585961845i
1.55542019758069+0.584100681214066i
0.422772810229098+1.21819276658911i
-0.902118807268106+0.785766466559053i
-1.45647831513944-0.533202995720431i
-0.79631824290073-1.85923191313575i
0.738448354765167-2.22515853380892i
2.13343954691969-1.42288811439371i
2.47871687282364+0.100002445746815i
1.61766767520009+1.36282168905633i
0.172489712743714+1.59963821678927i
-0.929458939902007+0.788375564138541i
-0.945895708499176-0.423691118473682i
0.0458410446310267-1.1190720805588i
1.26575981825685-0.793510254597874i
1.74365737118147+0.415501508528824i
1.05197484251701+1.65726885547404i
-0.404427496511028+2.06321122229279i
-1.78051384690272+1.34266411156632i
-2.18702516588999-0.132238953947134i
-1.37832243003441-1.4292789029536i
0.0991603288357212-1.75628105653788i
1.19770129259556-0.976660832257299i
1.22895095449691+0.247190330299519i
0.311004902869826+1.03681050483658i
-0.831465786782705+0.830227346041612i
-1.3050553635226-0.263213398757389i
-0.643571620202144-1.40822178011528i
0.805831556670454-1.80981405392321i
2.11833563461893-1.05414989947315i
2.50368235936675+0.49331855657131i
1.63914545771298+1.82676892634123i
0.164235050980688+2.24788570807146i
-0.95789989543593+1.52436048206191i
-1.12544242658922+0.231514790718435i
-0.247370259501585-0.642689986428355i
0.924234628605828-0.549196849504092i
1.48456122688402+0.520205982436061i
0.947554528956404+1.74728711272758i
-0.393667234378907+2.24963460697115i
-1.68453488874198+1.59812549195627i
-2.14556100362896+0.0257843451561872i
-1.44322431854574-1.40871903613624i
-0.0655264311378732-1.88418514615177i
1.05985330924742-1.26716626561795i
1.22650139608915-0.0601097532356807i
0.433190033047939+0.79816974798894i
-0.661903078486549+0.583127882539563i
-1.22940460573621-0.597225535153321i
-0.693643495238402-1.93700513773116i
0.665561955514569-2.55834980602474i
2.05335981286932-2.01740371416426i
2.68565645951766-0.580784418615392i
2.19797316767424+0.828247358612932i
1.04578163427519+1.26721013918439i
0.0199991645501111+0.661085272439411i
-0.125498495149427-0.436369468291076i
0.687304260446626-1.17354638244655i
1.80816879189938-0.850652618460936i
2.43155277168901+0.393258532607559i
2.01206004761874+1.81831551432728i
0.705951394922393+2.56732236057387i
-0.761648702172651+2.17024001388069i
-1.48893191897224+0.911077427353297i
-1.14035722965813-0.288394507942881i
-0.198694852602162-0.623749178102765i
0.646397447488575-0.000256595794096503i
0.680544569920953+1.12067961157159i
-0.298854396354023+1.82158903895182i
-1.58443119719358+1.49630080963495i
-2.35087570234568+0.264718627825049i
-2.07791458314437-1.19480894634377i
-0.879757806598497-1.91951733955054i
0.44253278082896-1.55978923961213i
1.09114412820888-0.478997398376344i
0.724656138933102+0.559064269873455i
-0.342722053588572+0.789322287107054i
-1.2181552951841+0.0473603677269238i
-1.16736014146221-1.11225753102464i
-0.170432885726627-1.92678002239425i
1.23934358642685-1.77818389374505i
2.17278811649358-0.680998037793377i
2.08194840948943+0.621495942303427i
1.1145212841739+1.40318194447573i
-0.0836644266059206+1.18935044094548i
-0.596133760588152+0.210592569575549i
-0.106381331770979-0.699591749054873i
1.00576196106855-0.878136543557394i
1.99890981066944-0.127441899397562i
2.09533159580308+1.10287372971945i
1.2265264871014+2.02150213219986i
-0.112536552169463+2.08278801132233i
-1.10884937410861+1.26270592141672i
-1.11124531009092+0.0736913478793094i
-0.255866071740064-0.652690987812637i
0.747751079109139-0.484308853416957i
1.12301197092317+0.305309617099442i
0.610754853984161+1.14781565753262i
-0.496349606105672+1.34424544508028i
-1.48269457848882+0.618089182461114i
-1.64089645299991-0.642776657017361i
-0.822311248162394-1.69402623900664i
0.468522965657959-1.94525969743106i
1.41853436552339-1.3348513005603i
1.52368402293208-0.234655500777669i
0.815371023134286+0.480329813717699i
-0.0887857777513366+0.354977020006638i
-0.472919563610352-0.424512955249921i
0.0310586454098718-1.29719364627633i
1.12277610312454-1.512135148427i
2.03298991185878-0.863673950903087i
2.22471838640424+0.39279092851248i
1.47076178965254+1.53078107454881i
0.205250962058853+1.8092204296665i
-0.747500072922718+1.20313477319859i
-0.903529500536309+0.197516313015214i
-0.281637393773857-0.497001853655825i
0.549710887215529-0.35238940157102i
0.911740415806198+0.496013556038116i
0.430951286906436+1.38494010160331i
-0.671509720877725+1.66314338741113i
-1.66520272092542+1.06287252948482i
-1.93994571683815-0.204824437435536i
-1.33385516829574-1.33064630176653i
-0.1616179798445-1.67411646666383i
0.8438571916582-1.1247022533535i
1.02851053778782-0.044246711834406i
0.456130693291061+0.68916237240533i
-0.320936600767416+0.592101796078582i
-0.764028625186727-0.210000433426843i
-0.43056000891673-1.12802902299917i
0.644726774754848-1.46444755352564i
1.64976204981992-0.935253667822915i
2.01556459674613+0.189124972568761i
1.56694539961319+1.25309862162615i
0.572276102025175+1.55968719688057i
-0.216410248464381+0.981873062685579i
-0.385925465285553+0.0853327371978547i
0.215469011021454-0.55041020017384i
1.10508150740257-0.399869812576363i
1.62729053814113+0.43355878980372i
1.39942045085941+1.38338269301443i
0.475755883089078+1.87589123914674i
-0.500123839553518+1.43607326828777i
-0.967349970713727+0.426836576346773i
-0.623020001173537-0.447995782389087i
0.247946170672494-0.718850341159534i
0.979618262892315-0.258694926766934i
1.07313074660448+0.632788405853737i
0.431890933432762+1.17362527358167i
-0.520730932339224+0.968886266189253i
-1.09896674256119+0.183568902493425i
-0.910379728206527-0.836725091042494i
-0.0815992524809485-1.345519970683i
0.909985820572886-1.07668417849365i
1.35726862316718-0.243994704024966i
0.970457202888832+0.565358316045537i
0.111090666892379+0.791914626391462i
-0.643981543006724+0.318349789454962i
-0.794652122383696-0.581730769910269i
-0.16471178705456-1.22228663266461i
0.817748391757551-1.15552073140485i
1.45567417582785-0.398950948921556i
1.35460514022746+0.546309992118312i
0.498103932956297+1.13114913671345i
-0.525182382180585+1.00308499634907i
-1.02767360377336+0.219812110869273i
-0.764969821017503-0.607889014441775i
0.0962337304988096-0.879938595654786i
0.880883108252253-0.453039176887452i
1.00419444461856+0.363002547955077i
0.422250102716151+1.03338368937163i
-0.512556310972753+1.02288064900596i
-1.16632522592539+0.393904237003826i
-1.06478150141197-0.495884162875679i
-0.295649218516388-1.10100679847014i
0.67968253659041-0.958245163861751i
1.19951765809454-0.23214205862867i
0.927331649519288+0.637607329534094i
0.205912337666365+0.988919114328917i
-0.520416728727211+0.658066435594391i
-0.671763075443968-0.0908117113776258i
-0.0153781878333336-0.770042358091859i
0.906988269819066-0.83209461959673i
1.58341192308017-0.179820841096445i
1.58009652351368+0.808793651910292i
0.862899138340792+1.47457942953619i
0.0231526529815625+1.49483358991901i
-0.469224577107633+0.889926523470193i
-0.351766844112258+0.1372456095388i
0.256432524687713-0.201347317574186i
0.812014678212228+0.0965223541509942i
0.830816917720984+0.805363305723853i
0.238803450570687+1.36308174754755i
-0.658958359771604+1.34463314612835i
-1.29346742446457+0.564401310512116i
-1.24111197769332-0.558252594623362i
-0.607768160297569-1.32477826665806i
0.257651116293878-1.41239578176381i
0.835358839687905-0.921035040819784i
0.832006146670736-0.262035171509191i
0.372266281283286+0.0122906638581581i
-0.0713015051449578-0.31990065121585i
-0.00301600664873188-0.990710973785658i
0.604662582518304-1.54258413662183i
1.45686100500526-1.47520717128714i
2.1466543263357-0.656022299265165i
2.19402090547987+0.483791099013063i
1.53651599866655+1.30385829063255i
0.622341409039594+1.49892402747204i
-0.0921005176855797+1.06080195327939i
-0.265469186158196+0.397577435193195i
0.0448881391376517+0.113751744894099i
0.410730402082372+0.32815480063873i
0.399901712299322+0.929905529250125i
-0.143177404814161+1.43201593009368i
-1.0247322182637+1.3025925264728i
-1.74509487337219+0.545316838825108i
-1.83577113855737-0.522559670655623i
-1.2515562771362-1.3360286376536i
-0.305895376551631-1.53020079153797i
0.464146021081218-1.11905671555691i
0.701902152690718-0.439457045664454i
0.42905915986956-0.0188520677084408i
0.00526532065274906-0.0756605152088863i
-0.082425547546049-0.520439428758617i
0.334431951417507-0.886045155655971i
1.07799307714971-0.794007743985729i
1.71094210769905-0.133668069469747i
1.77346554084765+0.827152285023477i
1.18415623333569+1.55329190107894i
0.259711525086504+1.74927871524895i
-0.47157523482739+1.26886282665186i
-0.647246304161865+0.571161515688942i
-0.274520396141472+0.174223763385833i
0.303273262992617+0.20139177354009i
0.514672770945615+0.595141401009686i
0.195717848850916+1.01171665683722i
-0.443367432931427+0.985063486472687i
-1.00105180517865+0.399791777331534i
-0.995820436245455-0.40387287689437i
-0.381444190354899-1.02405078998605i
0.553559506737727-1.10206589769714i
1.20202331833919-0.628392417942727i
1.26180261330537+0.106379352700864i
0.832380255605632+0.613305176650176i
0.116658966049921+0.542761439208086i
-0.21164349452073+0.109940343788049i
0.0223783199653788-0.401944596018532i
0.566021996149794-0.581911570665543i
1.05331090800047-0.242212128118693i
1.0420199314423+0.304592927964712i
0.527019016381707+0.762964021072903i
-0.291708497142002+0.74899905460802i
-0.830553451782043+0.186684628873086i
-0.756691840144851-0.624112440067127i
-0.180492804469074-1.22566400638254i
0.587681067590512-1.23311916620458i
1.01749362130648-0.765179080717018i
0.952235108472485-0.145665343175081i
0.526369414413048+0.234785175745542i
0.082667735053686+0.0801917581429805i
0.0626891989516835-0.388523816762938i
0.493323909264788-0.656237962769277i
1.07080338181054-0.538658744536369i
1.42878137956085+0.0626444779913795i
1.19655824055165+0.880289072750281i
0.505812529301818+1.42286058417906i
-0.292562078731188+1.47222068012682i
-0.874166753567732+0.961986626605548i
-0.901867335792323+0.331179056749574i
-0.573321114886937-0.067252665429416i
-0.247762307140101-0.035945780933971i
-0.213805754850052+0.304258872554505i
-0.537124519732007+0.545391248819566i
-0.997038030903794+0.369944405003032i
-1.25677425228428-0.287719462676953i
-0.985692261978663-1.02354353376202i
-0.26981984984486-1.53178909774157i
0.548472142934938-1.49466468485562i
1.1306686915051-0.946786530359367i
1.27725996200554-0.262757240878625i
1.0528955317057+0.192647720061571i
0.753829570751264+0.169869218055145i
0.727726036195037-0.103072561371275i
1.0600145470238-0.288005332548284i
1.51238898432229-0.0701147022326837i
1.76360301824629+0.599121823533232i
1.59391027739229+1.35140729428457i
0.970554671272592+1.85580201339023i
0.163532240854862+1.84215445782331i
-0.457672536559948+1.31846697049063i
-0.645953233008997+0.672904351967219i
-0.436863370876023+0.246676451788499i
-0.148827148254449+0.216931335061581i
-0.0417085591198677+0.41540387126752i
-0.245222711292577+0.522956824216655i
-0.688592044427082+0.284080173374118i
-0.990885344585748-0.311104016149975i
-0.846162491363968-1.0215578757641i
-0.26694006725703-1.53156639106064i
0.512805713997946-1.56556792393897i
1.11120425266319-1.16706428322073i
1.31725481851337-0.568529741806147i
1.10441416113411-0.188540587897047i
0.737440035297342-0.161721612079863i
0.606773873711464-0.301855894278365i
0.755493344585989-0.476459388373897i
1.14165575935105-0.338516783847351i
1.43978346642547+0.147266232971782i
1.31408849549255+0.730412128059785i
0.828278173931134+1.17114939892108i
0.0971052714993676+1.2342609419212i
-0.500178319991679+0.924873468641614i
-0.681912079585367+0.444349745520293i
-0.508720425331233+0.0819790628010999i
-0.17680174913693+0.00199906021692573i
-0.050914573745512+0.191765753736277i
-0.262281841420583+0.397786063436611i
-0.61410148934623+0.316222065124252i
-0.884649857423498-0.0490473092297724i
-0.867241134020731-0.508505138183614i
-0.398233537850961-0.869836772599618i
0.229457673484327-0.875301404372499i
0.645589640572608-0.552391444270599i
0.735103146276539-0.0800871976366738i
0.44211291217089+0.293918091079198i
0.0419915296728856+0.30492662253808i
-0.133527018673382+0.0737396435973157i
0.0935009768888102-0.222649171793417i
0.546376346624523-0.256957274606486i
0.856537512541639+0.0264338327852026i
0.871207714783076+0.439051166831861i
0.524006359022699+0.783420288953623i
0.050273290524055+0.766966362087142i
-0.217093017987801+0.460185630419258i
-0.146627339357184+0.0488169674914702i
0.219336312748688-0.271775159159071i
0.643291455956216-0.267874862626043i
0.82398508041487+0.0769154700338104i
0.682470368916594+0.465448160065884i
0.351612755519265+0.616662016932157i
0.0529751623987481+0.434903402110485i
0.0313055831543565+0.0923389504138099i
0.267937569758696-0.195534471040413i
0.602417684572616-0.249306779472869i
0.819412802810483-0.0115019970039247i
0.738999869251596+0.345625255732899i
0.416745908641987+0.59879861802776i
0.00133279112923414+0.494907837678322i
-0.220321412862768+0.150290645237689i
-0.135312771653484-0.263269167974992i
0.111990364365272-0.502364886246639i
0.366826094334631-0.46193565157114i
0.454642570199835-0.287970942401178i
0.352791046797396-0.0367007778516033i
0.104642163656904-0.0314179891378101i
-0.0143669676705164-0.297075326064715i
0.118586351967024-0.602411813467521i
0.373602287128446-0.767875248073047i
0.710305360667194-0.605040699676657i
0.85966199363995-0.240050511940494i
0.767132637516597+0.118340281781i
0.547672839083548+0.363384043762749i
0.24976387574923+0.349702090363119i
0.0813217797185593+0.138936655616947i
0.143796816018105-0.0490688964001112i
0.271479701290314-0.0269356333795182i
0.368468834641649+0.21450481092933i
0.322592541391159+0.46715873050017i
0.0433007643070541+0.603198213860537i
-0.240363211668533+0.518696609056116i
-0.399439831784264+0.247321699407741i
-0.363422450180536-0.0597685355459572i
-0.125248983923378-0.240112407730462i
0.143453284678657-0.178143115866479i
0.314554249730341+0.0810334405288655i
0.294382771100183+0.317248739252535i
0.111568389220353+0.396422391724597i
-0.0627511845512529+0.297755986321738i
-0.115005711141208+0.0215930832263034i
0.0448396430597063-0.102753331683521i
0.360491710698634-0.0290041886770579i
0.556183424319401+0.127350469576789i
0.564185476878852+0.418789085731336i
0.390030044413828+0.530617471086672i
0.0682442703412086+0.394207573936833i
-0.091290392712851+0.196459026051777i
0.0181349501706808-0.0694122597963913i
0.283658914053891-0.217063345507942i
0.593252055008273-0.147714205297812i
0.763051184325959+0.0276172282214589i
0.715494712347413+0.223192428868031i
0.519328655483967+0.293843008667938i
0.365416128989762+0.193924796909186i
0.396116602288249+0.0742932600402242i
0.560487386520794+0.0385860692446987i
0.725907905538471+0.139649007827712i
0.751678483684728+0.385815770948981i
0.564857855076042+0.562802709786953i
0.180612129381024+0.619201605905752i
-0.189382136713497+0.517188896995854i
-0.339531912870987+0.210951153920989i
-0.314538142248719-0.0788783442245983i
-0.137339555055416-0.260701401916234i
-0.0252062481662031-0.349750454412842i
-0.0466606547002853-0.334206145937167i
-0.0977304769251221-0.371739561969142i
-0.1745542101075-0.54174130469167i
-0.0376840425392264-0.701734581615837i
0.216635253330451-0.870132254952983i
0.580936670349658-0.878518405745581i
0.916169963816616-0.630458516567245i
0.985177483392618-0.26698071873955i
0.920341192722559+0.101326785979474i
0.635220646348354+0.360457909731218i
0.412482930760929+0.504071874127729i
0.301951784685159+0.518494548397986i
0.197025714871659+0.508477667406782i
0.128445739703661+0.539429510523404i
-0.0371612668069634+0.645209310821223i
-0.32060541205544+0.718822848847762i
-0.650634339640365+0.62511337850307i
-0.80995215757837+0.331781887955351i
-0.824574135847316-0.0548843241226932i
-0.643722894901136-0.428297582517643i
-0.354021863578089-0.691392943131618i
-0.0888165961959331-0.678351226141607i
0.188407526878023-0.590051976922551i
0.374620893117207-0.487631217589803i
0.552825700689032-0.364098970592766i
0.722972637136048-0.276946387176798i
0.902981275936207-0.204036433484311i
1.10077220610913-0.0572078127289578i
1.18116099198122+0.297418152414924i
1.12060284459574+0.682333795271103i
0.904129683450278+0.981052807138867i
0.585640513316122+1.16910713557909i
0.262608666676367+1.15455531587603i
-0.0369235829841115+0.956666923927806i
-0.284299580665089+0.734698783704574i
-0.38134964219271+0.518527780207871i
-0.407636777405348+0.294577652080486i
-0.448091859882838+0.090299095324174i
-0.424213392309913-0.182288522082012i
-0.338357684440759-0.477941700649652i
-0.147584629558328-0.768975679592723i
0.104550978051971-0.975185350866897i
0.419416061777974-1.03835899471904i
0.772695568153153-0.912578331652888i
1.05068065904228-0.671631232508902i
1.22803523430971-0.450982695466013i
1.24607530402929-0.200609301992138i
1.14146392075411-0.00389943610805519i
1.06085533592804+0.187746747215949i
0.990884811551668+0.426146407980101i
0.79690451994775+0.64714831919357i
0.539829160099948+0.805866681444334i
0.222196848452209+0.857090942072092i
-0.150016886871625+0.789746806681552i
-0.457297437772354+0.573741733544571i
-0.655446535566165+0.301714302677081i
-0.741701054936429+0.00637925809123305i
-0.695431499083756-0.212144525161848i
-0.581826895954673-0.357157887307739i
-0.452281203474187-0.548332253029296i
-0.325887183575348-0.664234518705868i
-0.192694509785075-0.783922056014773i
-0.00363287084307866-0.814838625280357i
0.218587501645803-0.714259786826672i
0.515611520974476-0.636917329493686i
0.729573228974302-0.425241101693183i
0.824159323879205-0.1614025175898i
0.800971300487566+0.0900930988060981i
0.668533649576366+0.349562929220824i
0.567553357005781+0.504081031494861i
0.44488039739411+0.643008368082177i
0.291249377485835+0.752477997231579i
0.133822952794543+0.790761977638626i
-0.0125302872729521+0.745234888543787i
-0.163333099279999+0.6430603051703i
-0.317363746009353+0.527391514888081i
-0.39314529744162+0.358864002466335i
-0.366868385795679+0.208780695239459i
-0.318971364072323+0.0203632281755534i
-0.233090992126511-0.150146839774838i
-0.109608241699805-0.267488836365904i
0.0457713432313077-0.415045770355517i
0.182300913462396-0.468395551117238i
0.370004298953181-0.446228681690506i
0.624756490129542-0.387556009667858i
0.784834371289906-0.283427999760484i
0.87044002710734-0.15967947458862i
0.859134038875267-0.0497650692796259i
0.826444870305517+0.0710297042138219i
0.791363597074336+0.210108095814148i
0.7134835507723+0.273594339335326i
0.60166671143055+0.36904403020848i
0.457633173236564+0.455915359405161i
0.329230373381411+0.442120808880864i
0.0795546762727872+0.360764243598714i
-0.163390576856727+0.210186646974826i
-0.212845037690127+0.0323180766473794i
-0.256170495247192-0.162523798829215i
-0.208490401365137-0.356114289347817i
-0.0823044413859042-0.494664821095724i
-0.000279974860811035-0.598780104995552i
0.105410977850116-0.73244247849493i
0.186190326838917-0.778057449022789i
0.319855488516854-0.770638944464188i
0.572051745343953-0.723953135347505i
0.813742002481245-0.575324979585665i
0.926380471058462-0.356555948644553i
0.908154383773424-0.0760675015720416i
0.753139403188801+0.149975972632454i
0.566512585034946+0.34454065683592i
0.414796225813942+0.471452326461087i
0.241759950471589+0.568127099722087i
0.104973109813292+0.623651289866089i
-0.0814927086811058+0.59058461366376i
-0.333280279745641+0.560256355737584i
-0.582231993542903+0.430087576992176i
-0.783153526476432+0.219490821562322i
-0.836978772256229-0.0891421269193503i
-0.668814217050109-0.408420547497687i
-0.340048317966322-0.658654187614506i
-0.00062650390888265-0.809614540764707i
0.305687822448735-0.76284326122875i
0.495616639673712-0.636678082367467i
0.641134767756131-0.42163545102839i
0.800242852186306-0.275357697131357i
0.935242132737429-0.185794330800486i
1.10773584547497+0.0201233124639568i
1.21533364295885+0.278022174861544i
1.11497126608152+0.642648989461884i
0.918760309320538+0.973204719270831i
0.612394946768323+1.1675324824975i
0.196502340200442+1.19578731452168i
-0.0939930608705878+0.989651360288504i
-0.292984758676471+0.68713533858851i
-0.369262742884399+0.357713721482492i
-0.346243473762932+0.135183099595444i
-0.355211120675233-0.0121272013111884i
-0.310453769151415-0.238820775039347i
-0.215174200430919-0.452523783732281i
-0.0405129520719583-0.718098635989679i
0.243437074456122-0.928323360223012i
0.582146207707703-1.02157779863187i
0.964050754491682-0.901656571178052i
1.19505687068031-0.554373374704202i
1.23469876140731-0.207498150337561i
1.16436095359735+0.160737488671167i
0.96954691832676+0.318965324501918i
0.768256542687052+0.338786558127212i
0.582215418990636+0.357247447329893i
0.455433085371321+0.385776860235811i
0.285360943686011+0.546206283437317i
0.00129018897760745+0.623344139690895i
-0.301281939829868+0.509236163188217i
-0.558210265076493+0.2336848262538i
-0.650273091660341-0.173287972625986i
-0.572839521374512-0.582665596744064i
-0.328506059031284-0.820987792876213i
-0.0286266993434535-0.831490713892925i
0.230116472403019-0.700057351119905i
0.393406100318601-0.556432855589324i
0.418991935136513-0.442824703104588i
0.463380629831243-0.389828350545746i
0.54651000086063-0.382913611374314i
0.678375832750302-0.215043590782548i
0.839365024582586+0.0997383973777828i
0.840412959368488+0.474202530941914i
0.606552187658728+0.798498589872699i
0.187843013748846+0.945501143931052i
-0.2264411648667+0.858407965906116i
-0.507519341494869+0.542786048880824i
-0.565900058829333+0.231963337373204i
-0.385695470773411+0.0377069015023006i
-0.212325126474768-0.0375340133254778i
-0.107833257840911-0.0280086933741561i
-0.110817251553009-0.0490731149855349i
-0.178995781433877-0.225218151639599i
-0.104392009245073-0.467585414490443i
0.151158398201093-0.628244209956815i
0.59314871659418-0.65804157218204i
0.936738722848871-0.468457453163277i
1.13084888844796-0.128436175960011i
1.16159391830061+0.215961557176337i
0.881649395139677+0.44567960356141i
0.623041139413747+0.479501519217464i
0.529234912644374+0.36918785301732i
0.569926932750354+0.317671743006444i
0.643481458702232+0.357105488561408i
0.605146350782314+0.4749003718883i
0.41620898753929+0.634574567399323i
0.0667877561506019+0.558511397116478i
-0.225388021439226+0.297010133900441i
-0.280467186682928-0.0292482354393246i
-0.0941321454140889-0.397211645342871i
0.250762836785783-0.562768612948769i
0.53629221002881-0.510180256794942i
0.591452061393945-0.314022240688904i
0.500459106104811-0.110018779990749i
0.294878174306566-0.0975916035389755i
0.182358497924043-0.211181564211371i
0.35484292599733-0.360311538168605i
0.552812584007573-0.440214276745303i
0.721635763741055-0.309986978964514i
0.757590403557379+0.00538552837065403i
0.544835372776213+0.283740465943336i
0.187830522990573+0.358967931229087i
-0.0902927202671712+0.213679054396267i
-0.104435269135845-0.0604626760638337i
0.0568292352762581-0.293058621026748i
0.329806978689705-0.324171415006299i
0.469417345139552-0.139850887758032i
0.366541086091707+0.171317381978179i
0.126474117660555+0.364331575999259i
-0.124090826839594+0.292810061605451i
-0.201045335021944+0.0509367898770706i
-0.07574561801003-0.22632848750257i
0.211167283031867-0.3027948083746i
0.45173893478301-0.143973640763061i
0.473404679806319+0.162404028907897i
0.297420409544028+0.443621428687634i
0.047995774433207+0.490237777691363i
-0.133527467670336+0.26086212180886i
-0.0986238338364033-0.0246323430810727i
0.183718836426245-0.200528007858923i
0.4868434100425-0.114187035662422i
0.625482134742894+0.210381571423022i
0.529663988880701+0.49115572111933i
0.288175308401878+0.66031413817505i
0.0593815979818616+0.528847771155002i
-0.0591739134177625+0.201754295566375i
0.0872330520425977-0.0373160989345483i
0.331126164488171-0.0743434869365995i
0.490837447843637+0.142625137115042i
0.482821936321205+0.408385892600458i
0.203390264468053+0.508658707370385i
-0.0565331063852182+0.337626844032519i
-0.19579186920369-0.0703512758268603i
-0.0776804096562083-0.442934469144072i
0.340116346227401-0.577937821994324i
0.7083218814297-0.456979941420272i
0.933428563013866-0.154192029996474i
0.83023924237646+0.128106694463616i
0.569375048915745+0.177186506192004i
0.399784802644475+0.017218761877953i
0.384949569573943-0.151316571132271i
0.655442858697967-0.236270998105429i
0.889611969631128-0.0933084124246527i
0.94715737302152+0.335275399275681i
0.745974015602123+0.721338298304789i
0.235369476271517+0.79215011239215i
-0.284163725949158+0.590629937481695i
-0.565738932602607+0.177046556351734i
-0.490334975262316-0.229413110318315i
-0.197721515236676-0.430561342730872i
0.0626034655376509-0.406604817747353i
0.115238472565465-0.209249429312512i
-0.0522259719728914-0.102901765662469i
-0.304460495321292-0.240112486269846i
-0.378560168186311-0.536345944057921i
-0.0886946312869498-0.859906290163238i
0.373217194179688-0.957144580668008i
0.856381740820003-0.676142403231352i
1.06056663303538-0.182967657425432i
0.887163706497282+0.312905225752567i
0.483189053487643+0.58253660421292i
0.0751415298409003+0.554306477446711i
-0.0565897907623023+0.352653817948606i
0.0206166522608703+0.136607216798532i
0.296600457620725+0.146485035919252i
0.410766496944937+0.377345115234559i
0.197880221686817+0.653160312656831i
-0.156175317741244+0.784264306574579i
-0.549934839991345+0.551738224283189i
-0.640860499116353+0.0465165220218176i
-0.378388731726504-0.402035466153411i
0.105235643903828-0.569000304891433i
0.594679862502184-0.445076544435079i
0.778739502997715-0.0582986560719758i
0.630588241878543+0.322451071853185i
0.334580063574799+0.407152721229593i
0.178424048409836+0.230661943098894i
0.311361100220995-0.048309357828552i
0.617233935959362-0.145257994147626i
0.942042260804757+0.0413057455030196i
0.994121158002246+0.481479124958008i
0.642079945224566+0.881254012173311i
0.139207169567694+0.949143777453364i
-0.29034824509476+0.666818128816327i
-0.37829084128457+0.12023066128859i
-0.143253965177009-0.349020589321976i
0.245331006221074-0.522922490326863i
0.587689288797268-0.319790936221255i
0.585382580819191+0.0481303120940977i
0.314763510862938+0.233489422528318i
0.0203206539089701+0.107161954242717i
-0.0697639726045998-0.27732487950268i
0.148850535226595-0.63916168893845i
0.604068903878848-0.709557884400254i
0.946108037208775-0.391702404141688i
0.962245417094626+0.0914061118567546i
0.639048723721451+0.530003003482012i
0.115850200875926+0.652331109635363i
-0.255715191755016+0.310614838983925i
-0.353786940444565-0.154866302060646i
-0.10851989289734-0.445090521353037i
0.215146952976435-0.38368310514449i
0.36092861607645-0.0873106256673794i
0.264610513331546+0.237714527660896i
-0.103120566411484+0.346826579308573i
-0.388491010693438+0.0545362833061349i
-0.408941533213534-0.379366544557437i
-0.120475263435943-0.668842311171766i
0.364107268502877-0.656272475621203i
0.682967074216156-0.279763564769106i
0.724535909157763+0.277931642088432i
0.416793883146904+0.614901967048868i
0.00887503877470792+0.576150750240426i
-0.281234844662938+0.284786103231581i
-0.284942136718399-0.0652998680114394i
0.0674707590869094-0.174137446115243i
0.367448505563581+0.0205570622849839i
0.449151991828896+0.377387409984249i
0.156175238583581+0.627103578222199i
-0.234230154089351+0.581659495126991i
-0.500124249304112+0.239224373297851i
-0.495035741072572-0.249903939809832i
-0.0334583585057987-0.533286942171278i
0.465770320444324-0.493500296152767i
0.82186534924821-0.100614143855227i
0.817046618647933+0.345367025190148i
0.459186261006419+0.537390517711099i
0.0941297892627293+0.467465912737689i
-0.0786040802746247+0.12833160976605i
0.129547421898657-0.171284317856846i
0.550957265636614-0.204690808203225i
0.832944612373587+0.093344694160729i
0.770818972111469+0.541265046618724i
0.349579670484351+0.762969270407264i
-0.182939069051766+0.612555184695865i
-0.508376323886818+0.136143788149978i
-0.446900619696384-0.442381012913609i
-0.0108361069572864-0.782045437791797i
0.561736630166341-0.73022690477235i
0.84527090038885-0.415663088004476i
0.681055356918863-0.0130908662656496i
0.313310474059768+0.124010734339629i
-0.0214471527440507-0.108454836142791i
-0.019172079849343-0.4727690465234i
0.406745341722853-0.748371335724282i
0.882383794991695-0.644345143303673i
1.10625007315343-0.184354631334153i
0.949552305755067+0.384472214109376i
0.418476126542795+0.7181259318621i
-0.191196842642026+0.583556921108395i
-0.491040279647612+0.144273713543892i
-0.368922787225673-0.353994671341914i
0.0450150994039756-0.569057393825291i
0.454323086506448-0.382596537822404i
0.492552356426891+0.0389731997512522i
0.148159077536108+0.393106045878589i
-0.310934905114612+0.313907319589419i
-0.562079426334947-0.0830799476203804i
-0.399817868711621-0.562108958556262i
0.103316514678978-0.849569358290655i
0.667344853492798-0.652461059241227i
0.875254995949187-0.0678978143904377i
0.618794756159406+0.524672700903522i
0.175023306994099+0.78348522823512i
-0.226282236687605+0.561214963249739i
-0.348242898402139+0.0536989941291808i
-0.0612973351413429-0.27423344033548i
0.363971953099817-0.266968752336513i
0.614349962704228+0.127838079940309i
0.513703189879113+0.609849125601696i
0.0656667894709382+0.831625992968428i
-0.44957891759114+0.668191785445387i
-0.663164236344076+0.0491462156864674i
-0.367533358063052-0.504433160265011i
0.195016962283334-0.685144678040749i
0.698289837740499-0.469622053015508i
0.839374975737909+0.101517213994998i
0.578500177495421+0.535007352793185i
0.152429162334667+0.544246723632055i
-0.204352103497626+0.185270090443541i
-0.142438388350359-0.365011767796202i
0.289851196911775-0.638928325768202i
0.794679199084247-0.468402049983964i
1.05234147506668-0.00281730205855412i
0.867420033162682+0.489755443758229i
0.39949055058059+0.638886516744576i
-0.0704423140704763+0.384415938292034i
-0.23575631886795-0.165659123242099i
0.074932692714729-0.581813312697404i
0.570547046187677-0.601776170183038i
0.900182568937582-0.255815774370438i
0.918685934587235+0.280976569406829i
0.50437338023308+0.55419440750364i
-0.0657302520305147+0.433036954962453i
-0.409488326684221-0.0235119316037382i
-0.317070611540663-0.480525102237026i
0.146277831355784-0.7103060870542i
0.589093921057902-0.550882915341545i
0.738875447463124-0.042502184115923i
0.433798967143984+0.321036955954226i
-0.112798953705939+0.364341562048643i
-0.472028830514047-0.00833868995413537i
-0.464119601643058-0.535274413380569i
-0.0452350246139652-0.91909018814416i
0.535565059142478-0.844071971822113i
0.914263071886621-0.321689143636363i
0.823594094179653+0.185696158268373i
0.354018031632863+0.51522486288513i
-0.128611938415691+0.415290573251859i
-0.363788359311519+0.0195878588432474i
-0.108674788635229-0.363991919448313i
0.432816059853584-0.393516596337592i
0.791713149321187+0.00794629100305289i
0.759158263638709+0.592218175350868i
0.246239360587946+1.01970893683482i
-0.460026618894808+0.912588813526359i
-0.883412994473111+0.434307578078746i
-0.840315472050713-0.223859869190732i
-0.318670293271931-0.639706906996784i
0.286461074492164-0.583746792069619i
0.584944452111115-0.232151717469892i
0.44005857905783+0.208602378340476i
-0.0269452938434723+0.32569420371888i
-0.362814730125568-0.0117474814559807i
-0.285564194382379-0.583204568394923i
0.291415360742214-0.989801768290738i
1.03624942731845-0.908184122597772i
1.48801844551714-0.391704360134419i
1.40966282177153+0.279868725759626i
0.913431066582075+0.777296258966462i
0.369751811083976+0.727634095311493i
0.0658885334273501+0.280419420813507i
0.191539229987342-0.17943306686771i
0.676557087680093-0.353672643613174i
1.08153183935068-0.019141839192009i
1.03547063983186+0.524019364877339i
0.573661262291878+0.946146884942597i
-0.074755313896665+0.883315946316852i
-0.498138478125012+0.308864776827571i
-0.452575958471743-0.328459517358428i
0.0544347837292565-0.781226985822995i
0.659096243013768-0.732094553624732i
0.881348803204158-0.233761168971831i
0.701942684708242+0.273867849814563i
0.220380823730714+0.510378973284778i
-0.261015058678402+0.235798378429628i
-0.35225199301116-0.354841906163105i
0.0121320525307686-0.776772939558225i
0.57017923365514-0.752499237834917i
0.878316458726387-0.265016863814241i
0.764490766817493+0.327083872059585i
0.256603809511323+0.646659598347054i
-0.374260004569024+0.45356418341177i
-0.663301491233083-0.0840206083251469i
-0.490277870917466-0.66745023272231i
0.0544884963485993-0.947209411414892i
0.589689417352759-0.62075028230018i
0.763033023476861-0.0378398622886047i
0.517190750929052+0.421730404096582i
-0.00471122409217348+0.440337441507164i
-0.368758469535071+0.0767443158385399i
-0.328079380819643-0.455783544809629i
0.162042893382763-0.791216164791557i
0.785934073885458-0.521229867763215i
1.09467476427644+0.0719863652423316i
0.917284208807405+0.703471570732773i
0.346376059142681+0.987857785358473i
-0.220860686140625+0.75640840339419i
-0.47971319989499+0.229387559400268i
-0.272152443609725-0.283548014930464i
0.252127458249929-0.366370389652866i
0.723614538307019-0.0113158773541315i
0.73823850189601+0.457547799350814i
0.307250180005271+0.746967563286803i
-0.218497609765864+0.619853843125356i
-0.573841115867188+0.0990841128690251i
-0.338848549911517-0.489895916445666i
0.287966320651045-0.774473864874286i
0.894263902083593-0.562964080752534i
1.19570515044805-0.0259534111330669i
0.948232615332761+0.485139844068016i
0.400649964623917+0.650034902449504i
-0.0771544010724751+0.344140966441453i
-0.11744763941365-0.164623693574571i
0.313966712097201-0.497847664675141i
0.882418858677501-0.435174904521483i
1.18102612684489+0.0662091569420269i
0.982983121339739+0.607959527155521i
0.400700657145302+0.840351481941688i
-0.235147968074203+0.626265831726971i
-0.505399618283797+0.0241064578575888i
-0.231305679461087-0.515612221127895i
0.305553475773437-0.688929285384992i
0.772925727767788-0.42639869108852i
0.790441561802094+0.135028778153873i
0.31286222689904+0.528418745410136i
-0.24899234511193+0.430830214382153i
-0.635401282292609-0.0641519305184257i
-0.480363699630399-0.69044481101737i
0.0849726136546108-1.05372758821804i
0.68694380526044-0.878709458886042i
0.987198014524575-0.322490838565398i
0.700175699121269+0.24761411843293i
0.119314128126592+0.501451209674104i
-0.377731236688154+0.217322289592739i
-0.426807359844087-0.385209591371226i
0.0392855986264395-0.821603022637087i
0.661133712373793-0.787863064907208i
1.04908556325397-0.276337119426407i
0.963853355738444+0.378342353328151i
0.470248985323184+0.804012966181966i
-0.125744629872676+0.704287854879539i
-0.425180677035081+0.176334466739392i
-0.176728789561103-0.345496673021678i
0.394524242647885-0.518321006950535i
0.867833633213861-0.148773310059144i
0.939154342691573+0.46465958922565i
0.545122048914148+0.929623647670594i
-0.057455155778399+0.964700961738057i
-0.478816857443641+0.487341601090115i
-0.427999075480865-0.111236737513507i
0.0850185413865633-0.501814252008363i
0.662574133560847-0.416867458847183i
0.928852672863145+0.160177357581826i
0.733836841675166+0.752954700046197i
0.159497306038172+0.946883298486415i
-0.32279280976102+0.61306959897105i
-0.416077548397867-0.0215562695719988i
-0.0431586241928988-0.524512918408354i
0.593097757578273-0.585391771654549i
0.99446404207581-0.132287017292759i
0.934934085290241+0.502844893096823i
0.415473066621418+0.849621204534205i
-0.204094534589864+0.6703890683551i
-0.500921460477946+0.0525106700954268i
-0.288766607041919-0.579920397167544i
0.324046811502553-0.850269549709383i
0.851119604176892-0.527694623117306i
0.998879524573351+0.121319766778049i
0.637837832804444+0.545989126671741i
0.0139666431187142+0.551542553881547i
-0.422593222265578+0.0769279588349942i
-0.39854955153923-0.586673256086034i
0.115956727916115-0.990830483917757i
0.750400283173867-0.874488263663809i
1.12128039802956-0.285730222292244i
0.958130010016842+0.367362042133304i
0.357449236601815+0.637766916112334i
-0.246644426507596+0.36712442475361i
-0.438032011983534-0.198149337887818i
-0.123108932405562-0.693685231757307i
0.499066500300545-0.75460967361322i
0.974371837020171-0.326400798165856i
0.958810340072581+0.304352968960983i
0.48519105683435+0.789400320793905i
-0.212937639518537+0.686989037917142i
-0.618247612854725+0.114398323197954i
-0.476683865214855-0.43685427968364i
0.0974298334213399-0.71339125972293i
0.728990482823646-0.482391982249052i
0.974808135453658+0.144370028177904i
0.669065410549802+0.733575622000241i
-0.0177964775188261+0.889665790943859i
-0.538718733415662+0.541880641267568i
-0.575654897455943-0.0346281914175454i
-0.123385551571387-0.450844817375481i
0.507780371733612-0.380432161025161i
0.83127391501165+0.127826842976409i
0.68135754155107+0.728532218099607i
0.0800970595893808+1.03853528775182i
-0.580315755727956+0.810189870099679i
-0.856443060543109+0.154433906997161i
-0.535376362584696-0.498627128582502i
0.158413997780921-0.731080554567813i
0.691981063994137-0.452750667587881i
0.841364360092811+0.12074101384214i
0.45343338471145+0.559090372980175i
-0.137347410017105+0.473265736313594i
-0.437835567161561-0.00441502040515926i
-0.224663658634141-0.620583780477063i
0.440643086685273-0.956388123815924i
1.07436344181164-0.703167538804347i
1.34959349927845-0.0882418909099709i
1.06653790319101+0.580737361065625i
0.402287896980709+0.84337416001782i
-0.175072652329139+0.544336255531902i
-0.306179164180832-0.0905599177279903i
0.078605121964774-0.662656387236108i
0.654887240689076-0.711823564803365i
1.02777741701642-0.246108375550587i
0.924172635381105+0.366699103073237i
0.357105167352565+0.734837217473347i
-0.274697483321375+0.527967520029471i
-0.547493038423598-0.15418321395647i
-0.275841708088249-0.808766201524963i
0.367075029429362-1.05997250565316i
0.974390992652435-0.767128979662204i
1.18768655841129-0.0759408560486263i
0.821446156161894+0.554987908156711i
0.192803156747018+0.680413258539607i
-0.274575358959511+0.317730653631082i
-0.282723429536446-0.269788325678181i
0.152648808501715-0.627870041207338i
0.691502377607451-0.408542510893065i
0.957862705951455+0.187254467666979i
0.650876937023454+0.822359407054462i
-0.0394983519166675+1.10655666700269i
-0.719763575734283+0.780485476536185i
-0.951869148598989+0.0762861471241126i
-0.611573273862328-0.526594407261259i
-0.0101693065971512-0.700935522657969i
0.510871235396067-0.332195546468534i
0.535418646020443+0.255180586730493i
0.116835286659098+0.606961078694567i
-0.435774771475868+0.498648423573603i
-0.770198182202019-0.0890644943039098i
-0.494362832582253-0.736019489900727i
0.199014724287407-0.949455784759771i
0.858246457428711-0.601800728809657i
1.10927495172493+0.0578261356481992i
0.801460538309483+0.675291515914721i
0.167597613288068+0.846411494074126i
-0.360208841732893+0.448307170619938i
-0.420678858711105-0.166055533134703i
0.0464139021371982-0.578594001714382i
0.677151260625345-0.49217142100102i
1.02501851779141+0.00917559661507529i
0.851619059072856+0.584184257141131i
0.23404232680063+0.816988354399485i
-0.362373609540042+0.513866744259954i
-0.558244924594368-0.167689562255298i
-0.190798314162361-0.810740982493017i
0.545806357032336-0.950876629861739i
1.1439842098095-0.569964543343809i
1.23458187524717+0.0946440469282707i
0.803475194247467+0.598726384245523i
0.19838991807339+0.600895545748408i
-0.228669924392855+0.15584343100191i
-0.15098459374164-0.457065134545608i
0.41907981415043-0.729326922606969i
1.03853641642088-0.47564835168853i
1.22687991836216+0.136371947498697i
0.850725754461638+0.722260994973523i
0.17683708795823+0.913670259232195i
-0.499718630822589+0.579882341363541i
-0.673739495645554-0.108953882486288i
-0.27306791146119-0.611285604670677i
0.324253241788029-0.678015236100999i
0.721912203918975-0.277305369941029i
0.558798957831207+0.306304886910768i
-0.011785688264936+0.631720634289846i
-0.623066928109795+0.429536331397155i
-0.85344764027496-0.213308775760862i
-0.514804374263218-0.823789368358969i
0.149250272320449-1.05238547419544i
0.720957352159947-0.666714956553426i
0.787144676805694+0.0117640447666183i
0.388324516968969+0.489265569706129i
-0.223758223390331+0.536534297353794i
-0.669634135647525+0.058826765115535i
-0.511449952528072-0.604591382707886i
0.068119474812191-0.944018476424355i
0.687601030042208-0.766414100298403i
1.0112001065164-0.158120007888879i
0.779375483383899+0.509778237247385i
0.166882592226978+0.738277728683413i
-0.394721186401729+0.428896532041762i
-0.470433479052172-0.194103827229298i
-0.0118757105177782-0.717297308872275i
0.646267035209823-0.72997675107992i
1.08299580089609-0.231988175415601i
1.03700566834966+0.454659755769632i
0.556358291864198+0.905898566657851i
-0.0825429205042827+0.723503296997574i
-0.414782060742445+0.0844056990877809i
-0.140975361889584-0.512526467193172i
0.515747763089777-0.73861255769703i
1.0594046625435-0.400007310563722i
1.19291605959339+0.288643718296912i
0.826083062943277+0.836821861545732i
0.177429969036047+0.881358884951318i
-0.311357013313463+0.393355580020523i
-0.278195329349571-0.293636461332689i
0.249400082610619-0.680594487684483i
0.863353157540508-0.538249742355699i
1.14832396984806+0.0734039515007338i
0.910694552273781+0.712983780387155i
0.28013153928233+0.918782098299426i
-0.373679024755985+0.596704704964672i
-0.584580638239747-0.0727105673586483i
-0.321581361668866-0.64736518037802i
0.282068874628565-0.779871905884205i
0.743714632884339-0.385351431664973i
0.703150980192187+0.217937495889854i
0.284992563965935+0.570626805889418i
-0.378619815808458+0.419918962347657i
-0.710810668723213-0.157720695154285i
-0.530038992903856-0.816544376674301i
0.04439666792784-1.09795688256083i
0.682868795276023-0.819717795314032i
0.915904891282371-0.209823312490677i
0.631123391681849+0.338999072492577i
-0.038921829429569+0.441773144602894i
-0.541079516878676+0.0712007461986019i
-0.561354994370682-0.542755836504603i
-0.0610154768897759-0.951664184065164i
0.633822824276738-0.852367925749265i
1.02594815907653-0.314381169806429i
0.914662308251377+0.352036596095852i
0.301973794316259+0.672693308506232i
-0.305073341728651+0.424045489206268i
-0.50144996414489-0.202402996049434i
-0.175704655235091-0.696955459520858i
0.54459740497067-0.774815864776715i
1.09164750065469-0.341269478225984i
1.15941141487245+0.373127527821186i
0.714206317286252+0.857891028158327i
0.0318051657063084+0.890281441279903i
-0.387975550989414+0.42282370576937i
-0.313778843210721-0.166348598170516i
0.241537964078101-0.463352446443247i
0.827144038713848-0.275120912160936i
1.01963931674984+0.319184413066292i
0.693314905297772+0.9286938506909i
-0.0122715116969568+1.07685210730119i
-0.606619636886129+0.602785206314388i
-0.68810809476261-0.084469664754857i
-0.245741101845331-0.655114335826454i
0.419483372929758-0.73264319813193i
0.89773833441702-0.29521076891113i
0.834215351195841+0.288010649483469i
0.295480190368567+0.642447362785187i
-0.302067958644267+0.441973778410136i
-0.504173558199194-0.158327399391663i
-0.18094784606466-0.803993986895875i
0.437340318119036-1.01432439202741i
1.01518879654136-0.619836902502953i
1.15610087864186+0.020481414522111i
0.718537876904834+0.555687840451121i
0.041800630942252+0.60476399244781i
-0.408903866305829+0.0770492864127124i
-0.354269031923017-0.577130260736591i
0.216475970198399-0.947007370532545i
0.821044144093287-0.820905520494723i
1.05750746184545-0.251612567640381i
0.786664525955902+0.331574251106693i
0.163954271272644+0.523270771895264i
-0.341637925289956+0.221303970098502i
-0.45574957164149-0.452431720394138i
-0.0185337050871382-0.961318761038607i
0.654893319721789-0.950927027316298i
1.09456843576055-0.498710870976036i
1.08815920415077+0.239685700695326i
0.539624053923338+0.703799920321539i
-0.123702991162586+0.587155962985114i
-0.449309216091559+0.0589112395771831i
-0.273519461531818-0.51283037348589i
0.29568284867986-0.710081527732742i
0.849123519533258-0.40112161740561i
0.985605862086857+0.251296342840616i
0.560170790515096+0.812059300841408i
-0.0409583002603106+0.852425397362067i
-0.513013713059033+0.394914807545267i
-0.570084478421812-0.24246875789399i
-0.0679314225375375-0.701600154760824i
0.612656676062858-0.591001687143632i
1.00678464201537-0.0151920827985632i
0.891326508204095+0.586550091357388i
0.406207976831384+0.907504758872974i
-0.19777737125413+0.685990268923276i
-0.442582021568106+0.0932437238025877i
-0.142918058755248-0.380721406560249i
0.420460431698959-0.454701279232399i
0.891183594226899-0.0456425089641503i
0.913074965851815+0.583072699716053i
0.397495455517526+0.980353273119664i
-0.276523590924183+0.865993670134193i
-0.709125550093118+0.280294878956207i
-0.682439859787416-0.414794314281112i
-0.10197336615134-0.824387056981106i
0.555389948732283-0.6777314568004i
0.845999253221411-0.178372884362465i
0.614075481281787+0.232105750164323i
0.0581707724477044+0.325261512646484i
-0.384577575400764-0.0682572934631139i
-0.385780430811875-0.715140378091975i
0.150665673631538-1.14784532595706i
0.850244765031235-1.13394085400865i
1.36006307137126-0.621814809559511i
1.33246769301702+0.0997725887857061i
0.800912489907127+0.520955000088628i
0.169187480782148+0.431489270982369i
-0.133964176062501-0.0229079009527803i
0.0883627386961969-0.50658688912913i
0.643827254154286-0.638645147694011i
1.16800556025067-0.281079651054186i
1.14153993832333+0.395960793231283i
0.618458266924372+0.901819376930224i
-0.112175677799478+0.891764848318262i
-0.633990004104142+0.396791138694322i
-0.577888287542023-0.276255186579023i
-0.103264420061896-0.653186870317051i
0.503921667709375-0.536272110574054i
0.778783058755122+0.00361913162616149i
0.50366268037712+0.521187798049338i
-0.115928308341586+0.673804123104614i
-0.672780314635424+0.375031225272469i
-0.741144107146939-0.292971603012878i
-0.262703878025127-0.799155318073876i
0.438623265882766-0.832249129397854i
0.885884079256547-0.364642562964257i
0.82181986127959+0.315175405935472i
0.305284806584172+0.713164794858097i
-0.361631763198269+0.641700727542574i
-0.618388559426+0.127079453790711i
-0.334514608937557-0.499701298149825i
0.267084923415413-0.71638179138616i
0.82260828480582-0.368809568079613i
0.912886205829675+0.286053499031267i
0.509327560296221+0.790594760127144i
-0.163742079830155+0.789163069236085i
-0.577347368482165+0.318466537391493i
-0.515030442556309-0.338808656148788i
-0.0319563705603029-0.782780236866684i
0.583348884643387-0.686138207677183i
0.912836656537012-0.170379641711865i
0.777906943881064+0.33794173394567i
0.22148364303512+0.543936997016336i
-0.235179819730041+0.215517254215726i
-0.279641315904126-0.425153642345953i
0.149189271514417-0.878398573129135i
0.825734534747338-0.884060239410438i
1.26487497276994-0.398461814473194i
1.2613808671684+0.257821765301166i
0.816759437578424+0.687308756324342i
0.197764934569886+0.639300098874035i
-0.145439970267181+0.140996651130703i
0.0310319805841255-0.414329605067555i
0.533665868833708-0.590111411778382i
0.984562868609796-0.289126305946461i
1.09387694696539+0.302724897732785i
0.695486423827843+0.782332802066614i
0.0131117231193054+0.822801878423385i
-0.489370961374628+0.430223905338464i
-0.560696048091796-0.234922069312107i
-0.161137078102419-0.710993478266972i
0.411436019052937-0.649760363472906i
0.749157432229898-0.188096781219058i
0.659233112105334+0.35859937507256i
0.149815015881203+0.609999105645076i
-0.408219616882224+0.370497742345652i
-0.589281761453219-0.180219483207049i
-0.276644486822426-0.657546965013785i
0.308622532553896-0.732669583073619i
0.818037245380963-0.31209117834748i
0.819093134915605+0.338771338410612i
0.279584592083481+0.766818636090496i
-0.329011473709937+0.703332646683544i
-0.733201448686745+0.236073318388161i
-0.671745694147056-0.377623457818682i
-0.144109550502007-0.710847868903655i
0.414175071340866-0.523173111006344i
0.648123517858994-0.0211042498697076i
0.399742306375058+0.440848995675634i
-0.191071639288221+0.482122024589068i
-0.620795695602333+0.0857390958926938i
-0.597050050244641-0.546151171999057i
-0.0930492927525028-0.985677448809278i
0.674132055963578-0.934767541066368i
1.1507827534586-0.455705265935575i
1.09158641679405+0.21002493828134i
0.655722315991312+0.557698065199133i
0.141773296469451+0.409497836590174i
-0.0872025844842936+0.00748962962239199i
0.20255118306282-0.392864870452418i
0.830122598298239-0.473836434546315i
1.2888723576313-0.0445492554274989i
1.23661531497279+0.616986976200598i
0.688540833930126+1.10499898488118i
-0.0557613163156986+1.10837259380501i
-0.543724091439175+0.569713148705367i
-0.507399268081816-0.105152440630125i
-0.0314271701448421-0.519525567792974i
0.504104049006021-0.442339305254724i
0.73764766451439+0.0393950927090647i
0.467470673377808+0.475773881281674i
-0.117857943321705+0.581780479275867i
-0.598669853467038+0.176158924399147i
-0.622356699956384-0.515047550082546i
-0.0952415014940637-1.00343018956994i
0.541308627477223-1.0265764743041i
1.01791365268183-0.548189589268292i
1.03048696452991+0.118123584091102i
0.518192567435049+0.514186585618653i
-0.0315992383698241+0.444862701363092i
-0.333864187230538-0.0190445718402925i
-0.150099367915291-0.542095978390308i
0.360436980494623-0.686081780186513i
0.780334690054864-0.315168808551844i
0.79243571235162+0.28445447975688i
0.289428594108757+0.692470870052322i
-0.332747541126627+0.714208317396844i
-0.751843231189939+0.221230124080925i
-0.760560039301331-0.470956938401012i
-0.278232057048955-0.89220804628429i
0.301065009112337-0.8441796621609i
0.619825034435189-0.398096790833072i
0.523860747428144+0.104425433002332i
0.0916078361309534+0.315658587002576i
-0.300742542567431+0.0180559306273538i
-0.343171130479261-0.489405555742832i
0.0904208154565953-0.891905540720425i
0.728499146738216-0.914174459202254i
1.17144809021319-0.37276951290697i
1.20256039210151+0.322588122027615i
0.764015256582973+0.783747569223933i
0.217638523906867+0.801713445365405i
-0.140599653799642+0.384666649869598i
-0.0903121953535708-0.0860628617007714i
0.302429279733775-0.271654657304758i
0.69836577014151-0.0128365747911758i
0.834220031731589+0.518199714519274i
0.431056142485342+0.920445134245439i
-0.167223081273067+0.90189246173461i
-0.586961295647746+0.437858946186456i
-0.644886821424578-0.242166410846636i
-0.242665450345226-0.700727467629087i
0.378503854012555-0.663414786971327i
0.827000885250888-0.285603873463192i
0.796697774572143+0.188520726827717i
0.400841937491894+0.433352721086457i
-0.064482168188209+0.270694436548637i
-0.218112250209854-0.219506576866459i
0.0658493952003976-0.654399225504768i
0.623849350017237-0.67394152483436i
1.10780018667381-0.303367451274211i
1.10027348771389+0.321568257188779i
0.652550799532018+0.800874041058961i
0.0136990360856986+0.799756029239428i
-0.479311486294768+0.382831989886403i
-0.52416044370675-0.182197921811206i
-0.165036239255307-0.528853601206981i
0.324968432590928-0.483592365747931i
0.52027835846842-0.101558080951327i
0.262171915113731+0.281424396686474i
-0.281050301835862+0.335484832892331i
-0.709326415894845-0.0323353579304738i
-0.714783924478232-0.669314133558986i
-0.299797083959538-1.12545042484472i
0.408351460080188-1.16085567197754i
0.912338802677099-0.781127872430667i
0.943694400490376-0.20660909089455i
0.599607420087681+0.18221164785325i
0.11871071468252+0.147013554267437i
-0.0721176975894217-0.190010616465061i
0.187842858329952-0.53181638805157i
0.692554893165612-0.61661170111908i
1.10975859575262-0.227965121216993i
1.14245121553561+0.411793430250361i
0.666058686979474+0.898516721933206i
-0.0224379341758157+0.975979687721034i
-0.466659060001774+0.582076106357552i
-0.490661206440331+0.0466671145302367i
-0.100537096028255-0.304721066135082i
0.40410621177623-0.255165784224484i
0.599439721996162+0.164408313310587i
0.406884258370706+0.5957319576532i
-0.141698544823535+0.749920780480472i
-0.607552498256178+0.400622570052672i
-0.629692889964882-0.219629127554444i
-0.248760757176044-0.674662423641672i
0.359577352680629-0.745995367683963i
0.779102338539357-0.358005933189946i
0.825300018395892+0.195903497672518i
0.418961952126332+0.571677517530413i
-0.110496844392957+0.51665531298773i
-0.333841470484312+0.0427064036449955i
-0.173608694176737-0.443900647851901i
0.269710073537366-0.639252493914456i
0.72295001758561-0.44165533355609i
0.856926471843245+0.0877940609313659i
0.504163371263878+0.526273759887732i
-0.023712428497709+0.491425864588253i
-0.378649484032756+0.0967847314130968i
-0.371406599040003-0.462034291685935i
0.0259340627231788-0.874415670675503i
0.579089997468233-0.814026166636841i
0.910146366584055-0.39097726555015i
0.843801352150492+0.0881097397687877i
0.45590196934388+0.326602106354945i
0.0161820801456169+0.142152533230351i
-0.0939996606620999-0.309988575390805i
0.168951965769384-0.697696559770041i
0.634800073423557-0.744721604195122i
1.01967247141448-0.324213953290747i
1.00530783299159+0.271398499991217i
0.576839088125668+0.647622018448955i
0.0173783644060766+0.610359086009185i
-0.305620133838777+0.212056543540136i
-0.28047111349912-0.287587231977373i
0.0724279405433278-0.513890820051608i
0.517323169031549-0.30971131748762i
0.649659938977543+0.134091202290718i
0.410473257359322+0.513150611120148i
-0.12564100989374+0.546469504171425i
-0.548098188328213+0.189149690226806i
-0.531585924622246-0.353475180390628i
-0.153749187592043-0.737731199971438i
0.439422978265916-0.669895756977534i
0.803237518255615-0.205833950852433i
0.725765576142088+0.289429988938166i
0.302965595239284+0.582538859435706i
-0.190424728609598+0.426150612137407i
-0.361306033405339+0.0076367645840507i
-0.148161239616853-0.362208951014447i
0.335160169673341-0.482060887064978i
0.75196994791892-0.135429433961806i
0.782606440189673+0.339398640715499i
0.377472267792745+0.692940633549883i
-0.225006834978061+0.664556331317789i
-0.575205413025934+0.219306521556223i
-0.507288422092235-0.302906252080582i
-0.048523481509795-0.630392805962396i
0.491900988434459-0.53111436967641i
0.729657139524275-0.124698766674726i
0.56498697826246+0.285804805393627i
0.116777400385037+0.371647540103956i
-0.273335150781821+0.0947513316013392i
-0.278173294659331-0.348709508986359i
0.15210373438183-0.749699825446266i
0.682277760884434-0.727084186085585i
1.0522843755164-0.312333155128203i
1.03029515578421+0.216096501966954i
0.563658700517047+0.561845217416075i
0.0966126402410739+0.458764241174429i
-0.125333424876323+0.0719783046509618i
0.0182343418720132-0.373150891588834i
0.460145920349207-0.521471159855089i
0.770011926175963-0.241099430608378i
0.785715911518016+0.205310993667045i
0.479123177350572+0.543641901475442i
-0.0900844329642729+0.531517143409668i
-0.46625120180042+0.154426436319703i
-0.417883562771852-0.382203323424005i
0.00411792375975371-0.721382520525525i
0.514465093827842-0.652182297132187i
0.707061888513275-0.254823907498374i
0.541766668373373+0.166059642233973i
0.115801696450308+0.362947781667615i
-0.248868376545589+0.148521294628723i
-0.278123342013361-0.340479371980827i
0.0370162234855892-0.686755607485609i
0.530216089335638-0.680697769653371i
0.851273706938986-0.245297726747975i
0.762568632555126+0.338433976823823i
0.341050317159272+0.664644337162877i
-0.150230137559633+0.584059691179387i
-0.441316647016955+0.170845019396764i
-0.326045774025742-0.307183686139596i
0.0775715715263524-0.46901353406592i
0.437433079523169-0.266078015360744i
0.507622867651642+0.16464212509065i
0.23761280607366+0.585013508794343i
-0.237287039067363+0.549981745100102i
-0.571998037572575+0.12223511090539i
-0.518476577918477-0.375706466811399i
-0.124720801906925-0.730439647789386i
0.387276489995343-0.681031125012927i
0.710305564151985-0.278751976733444i
0.645036483743197+0.154698727824612i
0.271005167583646+0.368682299702943i
-0.0886855534947839+0.193014322832772i
-0.163705638123227-0.239744098912501i
0.100944270890783-0.631076261069233i
0.556549644097735-0.665449215737062i
0.932623530206672-0.294815904726499i
0.981794863398712+0.155473366457637i
0.684535610984886+0.471746764176635i
0.22295806351608+0.435920286848009i
-0.0864854225527791+0.0720123194857597i
0.0382002471065127-0.323181313837351i
0.462110823522481-0.492466448404619i
0.81845481876707-0.303115044144709i
0.946616312584853+0.180663298992519i
0.709891173157184+0.592040552587933i
0.251542305688799+0.626163079722065i
-0.130991053785491+0.386076655254813i
-0.220277324355305-0.0251512091994378i
0.0696696905796198-0.331975942128272i
0.413250571044081-0.291708041192046i
0.646952087438196+0.0232063793321868i
0.474248864689101+0.414727201576551i
-0.00297258991373683+0.575403255346303i
-0.399843710163547+0.365674895376981i
-0.643342287434074-0.123739878016181i
-0.430278574300974-0.559749629145349i
0.0142330050879673-0.702741461401106i
0.371383171310114-0.531950073601398i
0.482454471042429-0.130889599094729i
0.220471785817837+0.129713270159356i
-0.144696511339583+0.09528054811311i
-0.341987056518776-0.247457255023464i
-0.201036245321529-0.67121178511621i
0.204092442094525-0.817895213085169i
0.646269062707143-0.677292177152453i
0.896880991427986-0.28734516758451i
0.735305270263973+0.170285554269298i
0.32330343259125+0.400359623328966i
-0.018926744201066+0.265988870675753i
-0.0832841599102248-0.0781372449064722i
0.167093433478072-0.337138499351261i
0.508651192392191-0.319665781706769i
0.748644034898343-0.00148435654569406i
0.65661163341844+0.443750299448609i
0.261854807922669+0.674442936449675i
-0.179954742151272+0.575412649400898i
-0.400095331890047+0.241208066869108i
-0.252218010911718-0.168182871555425i
0.0806496263619986-0.375295053656248i
0.410054092669322-0.231718645276193i
0.481727652933447+0.138436959664139i
0.230755100845657+0.389760998813072i
-0.132254953084352+0.380423195949182i
-0.359881909540805+0.0782028351159939i
-0.30994522474859-0.367177019392549i
0.0540214846404125-0.629514111201099i
0.503548212950182-0.619270406095256i
0.717544295517962-0.30597866853202i
0.661396289723885+0.0812037410753254i
0.34752075551854+0.259530393933821i
0.0568243252420995+0.107446530662619i
0.0077202342333255-0.24712902667144i
0.218665164981561-0.549646432374531i
0.642108637788746-0.567623748798939i
0.919672635539149-0.216874856551274i
0.872170619925914+0.275648368799082i
0.542349735809425+0.622139408819684i
0.109844827966559+0.556792168611078i
-0.181759747693395+0.221514866929993i
-0.210942277136948-0.149485488626044i
0.0726251668419858-0.341047529145451i
0.345240608593693-0.230583892314921i
0.397845914642499+0.0910574547000834i
0.200338732578316+0.343053134275902i
-0.224385972960402+0.252698612302144i
-0.48916924899929-0.0588041781059056i
-0.496635437343218-0.53896818478243i
-0.183971546088897-0.894130932042984i
0.316493661151331-0.847470011382883i
0.636324570577639-0.537142993702404i
0.660159357815766-0.157543531323514i
0.387789438003843+0.0373047994118654i
0.102919485874078-0.0432466056072801i
0.0216407191599633-0.307375455608173i
0.222061232677847-0.523640356611106i
0.600859867322959-0.47755674290368i
0.894023442495072-0.155961155187139i
0.905097460732531+0.306584714053138i
0.539065255020313+0.65779541716799i
0.0277281010457645+0.66611617049509i
-0.233562406356233+0.372874905059291i
-0.266379713458308+0.0263036390455799i
-0.0700698846987881-0.177304011564541i
0.270732111802837-0.135479505051178i
0.348861432906378+0.146230488693228i
0.189325681661955+0.379754358828925i
-0.134833548904782+0.319938403231152i
-0.417883032613818+0.0406851072758886i
-0.355908443517989-0.362508638448207i
-0.0231135506725736-0.655652855137814i
0.416038133450717-0.61316740920991i
0.746531655358328-0.319241271656939i
0.763228159835261+0.0662420622869614i
0.50424841383227+0.323550147399854i
0.173388456167429+0.253585664311537i
0.0244853941928709-0.0195404879829639i
0.181376602758736-0.254134685759375i
0.499079582752754-0.256666068108749i
0.735031285969018-0.0142900700319391i
0.710148164894707+0.297579884129733i
0.378703866427874+0.554558957231i
-0.0857563073047372+0.513349000626178i
-0.319560444927686+0.187416339620632i
-0.25368987623711-0.178997844679736i
0.00919096235005597-0.468865512485953i
0.352914890040966-0.425704298696967i
0.499238051828866-0.148623010676623i
0.358139868779422+0.0842371211236524i
0.0632844982696557+0.201440501045794i
-0.194651499811894+0.0059793230758396i
-0.206519483500332-0.390596863003637i
0.0546552224302737-0.657284040604469i
0.422593902022689-0.654553545362604i
0.714367046324913-0.373966487645453i
0.678567858103641-0.0116398876901338i
0.3339726552228+0.21473308748438i
0.0200539018118716+0.153812027490329i
-0.114697449612501-0.103621356216181i
-0.0208038622471483-0.353318290782001i
0.282242048020682-0.505156354549672i
0.537204323458008-0.37211066780262i
0.572591701307639-0.0338756272432821i
0.372603708602582+0.259222139799923i
0.0676630006825744+0.300855518196775i
-0.139402366525381+0.0502560002603999i
-0.136125797279779-0.232536020952418i
0.109128730750573-0.42735253953911i
0.425111938390754-0.391218701552328i
0.605749776667526-0.0743919054024867i
0.527109527691981+0.262141107355653i
0.192091095434677+0.410692862838582i
-0.0964697973428636+0.282428608211358i
-0.156218804930519-0.00144506943615685i
-0.0250334192284588-0.240391509493259i
0.268602710177296-0.27029194425124i
0.47686955635727-0.00796352601848344i
0.434016459788441+0.31792119451171i
0.173414518091699+0.511054503577035i
-0.174731638796036+0.44147388946551i
-0.366697177105237+0.0545550236022287i
-0.295853347542216-0.29647312391001i
-0.00715842700344164-0.460670505527961i
0.259609852436888-0.390310553647182i
0.384290277867971-0.11007268244736i
0.294389422048789+0.0723118826965681i
0.0257330306609382+0.0512571295189589i
-0.144785429806087-0.236956318896874i
-0.0843716731133318-0.613750971376714i
0.270426445086161-0.82044382253261i
0.690471621856911-0.717778489012969i
0.967320395143345-0.394113322612869i
0.988116338361175-0.060692774043434i
0.766808935645141+0.190292739546389i
0.523959167447292+0.19362544644016i
0.387808679588187+0.0216038922458648i
0.455566094187965-0.112615313819805i
0.678333179829702-0.0514218537537507i
0.836248786224972+0.233409495889345i
0.715610529555542+0.607020604756601i
0.324256752050408+0.82787513410141i
-0.183494908553193+0.733751003094771i
-0.517514674426847+0.422648610226743i
-0.579773090017397+0.0473536338526543i
-0.395731931709312-0.250499162929351i
-0.13023754495375-0.317638658121914i
-0.0120956732209102-0.225766792708718i
-0.083795764540725-0.160316297715601i
-0.315760580356797-0.240335769724799i
-0.387407117096883-0.520522478603562i
-0.234094736007264-0.824047720607898i
0.117370949731232-1.01684111427323i
0.609745432688948-0.955110057326899i
0.929357925878192-0.614855304741781i
0.980089071810361-0.200859240640511i
0.804663023533968+0.134313437331564i
0.500254539658115+0.197562692889576i
0.339825223541025+0.10858373133565i
0.440061076608548+0.0574120717726644i
0.586264717135245+0.128175421416678i
0.643789665012336+0.36192065792397i
0.491492739801652+0.631322303801135i
0.116390079447462+0.810613819346074i
-0.291707420507724+0.718540811621962i
-0.55331109665137+0.367255452021523i
-0.52475888048278-0.0159044355631721i
-0.318843616900894-0.304991971937775i
-0.0332099834449234-0.384189995183717i
0.178065983604845-0.270737083445461i
0.130132875055618-0.106191613421068i
0.0129369172210481-0.0533050434093379i
-0.0779819852133363-0.224792200228998i
-0.00149688619705493-0.438340306218713i
0.320275777448743-0.571267260678689i
0.631645010480933-0.496830066691305i
0.810625141275281-0.19303814853501i
0.774245468565444+0.145070539550613i
0.546691411430804+0.34552043477539i
0.259173214593668+0.356563535402678i
0.0209492839777904+0.238085004995432i
0.0308509875501218-0.0271910712630236i
0.225812174994191-0.184405186287998i
0.356077472851322-0.0978239920540171i
0.333162240293727+0.0563885696727198i
0.169182628946647+0.16474744059374i
-0.00450106919406199+0.0963105959663708i
-0.100673813219306-0.149134515891965i
-0.0412247592901483-0.405090558988157i
0.217356588112907-0.578758609289445i
0.497596665693498-0.566744508932145i
0.658955481171635-0.292298381583709i
0.621025887609909-0.00477540110505746i
0.452123439419219+0.150630818110694i
0.246391037245479+0.157161250531865i
0.1522707698962-0.00391910273149626i
0.211349295593449-0.136693897068475i
0.288421916160559-0.132402958063216i
0.368228638598061+0.0191302953768115i
0.31149676044161+0.235339104058554i
0.0602756991126106+0.331659028064643i
-0.193716234133866+0.23301247290908i
-0.303112291452966-0.0302613919679266i
-0.274680079386563-0.314195850693104i
-0.0195739819802408-0.451865073167276i
0.236683632882269-0.428878492990879i
0.30509794260863-0.250247076226985i
0.291273851514908-0.0561281852888623i
0.153668746529964-0.0398830695284694i
0.0469841127353215-0.156146480589732i
0.0717264333895473-0.336672301684717i
0.246131592516345-0.430628442766007i
0.501794144658297-0.325879240806375i
0.647485645199224-0.0678675422201681i
0.573987941507989+0.229397899621423i
0.360072375711615+0.348420310670296i
0.127543453827145+0.305088033867159i
-0.0297557338088198+0.133304478995986i
0.0208814082349356-0.0750337093367798i
0.182930970590202-0.0956787843979341i
0.356528403456425+0.00118079062821538i
0.372982469891865+0.134974643972536i
0.192449284191496+0.239894251787477i
-0.0444273145150516+0.196967689083317i
-0.165349007713664-0.0200813322826067i
-0.0608968226131904-0.233881023199262i
0.122512475426738-0.316093014349223i
0.374517570050793-0.276954226431167i
0.488542671631679-0.125316225798633i
0.407429568115749+0.0318184154245742i
0.283705431801092+0.0793082242706278i
0.128604189338671-0.0242618859758836i
0.122584746743299-0.179091701571704i
0.274945064495108-0.268307286465609i
0.51179112762403-0.236094886873114i
0.653507615874622-0.0769349041674207i
0.550822722911291+0.143353458728908i
0.350901159310975+0.294999973008457i
0.120854239929326+0.278857360840825i
-0.00874442774144551+0.136026374522804i
0.0337965704730607-0.0152026691393475i
0.120918138605879-0.0766802931594216i
0.190673672683636-0.0161292313746552i
0.175399103973665+0.0731312520125376i
0.0131564655178093+0.122506997368394i
-0.202978824589298+0.0613608813458433i
-0.313832472148831-0.140762971035928i
-0.230586479157278-0.381052487228826i
-0.0157932088721415-0.564992475366517i
0.189924910223677-0.585900803002156i
0.339347076823116-0.458697920274652i
0.340999173081776-0.290222392716528i
0.265800052445327-0.181845870299507i
0.244960451029199-0.229851533653286i
0.307034884721429-0.341671250688691i
0.452516742815041-0.334159799486347i
0.629110470636559-0.200320402785256i
0.748071158823723-0.00457260472059657i
0.606887577659244+0.285899754137163i
0.384830387357601+0.517061965224344i
0.154182172066739+0.500441493995696i
-0.0825805802910684+0.417234712023386i
-0.115212109462011+0.241842853794839i
-0.0769363157595435+0.0726777270919353i
-0.0150029370603532+0.0609608907545605i
-0.0393402591544313+0.0847370637673894i
-0.172254335343919+0.162159475245862i
-0.260269596110476+0.0621831037213427i
-0.304088322105518-0.1739638591446i
-0.227192047647608-0.425947748437845i
-0.0225169367960419-0.607770487073716i
0.2124514647439-0.565214620234361i
0.423830593054435-0.444074102205063i
0.524077807512314-0.209766371445969i
0.470284276230001-0.0763049806274288i
0.367159933744672-0.0723468986447627i
0.361479306492273-0.116529920190326i
0.422124217900416-0.19179256814159i
0.485633064801402-0.105905086808643i
0.520892496694345-0.00508251161416721i
0.460952430299263+0.157268955598126i
0.309682389918806+0.274496361870429i
0.114114426641768+0.190410330794507i
0.000497648815396057+0.0553606303997732i
-0.0199122051887029-0.115200209881562i
0.0904169945246222-0.260446145999325i
0.252392531900817-0.236740994544142i
0.325589715150225-0.11831081962748i
0.318590287468661-0.0394575951311863i
0.209386805830516-0.0480101972037544i
0.117567558493694-0.105009891550675i
0.138811167926321-0.180062592937748i
0.224127011451486-0.259805958024126i
0.325215596710158-0.20250119582217i
0.407672597076829-0.0565172383790969i
0.355630766419707+0.110097960811418i
0.165988129342559+0.183137435174609i
-0.0532521138793769+0.0937186843757977i
-0.148453194590307-0.048364517996593i
-0.109772711421948-0.20727596825091i
-0.0161756101320016-0.295636896358416i
0.11700344856041-0.293197224819662i
0.16786319829909-0.217404012376274i
0.131054511249537-0.151675813505801i
0.0627665102376841-0.21856022496027i
0.0432821050788553-0.320592294760339i
0.13129059576814-0.396326083499897i
0.30494324045303-0.398271464655754i
0.492758589239246-0.288154319241307i
0.584528112495883-0.121195177459634i
0.531847775582997+0.0830355724917077i
0.354312699950628+0.181476845564743i
0.201907987304878+0.197775943131625i
0.162014319754415+0.156566416799156i
0.185052217890656+0.0651343056666864i
0.234762619214643+0.0794741823322286i
0.220771400932407+0.124431631071015i
0.141366043848384+0.146107781715188i
0.00521659047953103+0.18171571865744i
-0.127780659660349+0.142883018205702i
-0.153148049262157-0.0297291605221112i
-0.0810058692577962-0.198314463022101i
0.10236102231246-0.306819389145637i
0.229732089266057-0.282643103161888i
0.241212520008581-0.211755116266728i
0.235370902928009-0.140586370282505i
0.189130710149613-0.0593142172643079i
0.162667033404282-0.131823719003296i
0.224228447647062-0.209817497548611i
0.297421948814478-0.238658629860788i
0.362324800206814-0.169573971909072i
0.407177218734958-0.0721070107385062i
0.314854339500532+0.00775009232492019i
0.193198831073907+0.0582825607738601i
0.135617192058008-0.00436276109923729i
0.125668486986081-0.121154140603623i
0.165627929171787-0.262202170722569i
0.222981540634877-0.269698152142985i
0.312664667143675-0.19845745442747i
0.316244793165441-0.102718382844129i
0.235172768198089+0.00328445122090322i
0.198594909914824-0.0216808325245866i
0.172379518437096-0.103205843226182i
0.165389444264337-0.161026923235859i
0.206396392216278-0.191514899644921i
0.239983241890207-0.129326457308511i
0.220714722929057-0.0445041863187596i
0.15583061284595+0.0264218229369954i
0.0777709125000069+0.023781095698363i
0.0218590195614984-0.0783093138951997i
-0.00332579666479546-0.184582769833856i
0.0391138206238571-0.27557449336549i
0.158987127782018-0.320692088522876i
0.209536508698667-0.256414303738446i
0.203180900215296-0.166538884908583i
0.199898601918833-0.14241416528835i
0.169043231676114-0.164866379910381i
0.157069554777631-0.224709797609162i
0.194085101839351-0.242822392426384i
0.283617770467701-0.214337214697706i
0.345430549348241-0.0817761809043251i
0.33942718049701+0.00791811539439579i
0.243922179103279+0.0515796747521078i
0.151710016522209+0.075944157878547i
0.112776893452527-0.0153410662831531i
0.0810827221062602-0.0636977684334741i
0.098879151994648-0.133694606135318i
0.129002671106948-0.123162313936497i
0.163323849117564-0.0773338600738437i
0.18048717286221-0.108359405879504i
0.165927937863494-0.0992770402836245i
0.15472733116987-0.140017298914455i
0.194862883920713-0.195070593415669i
0.242440583100659-0.229634395802071i
0.290608714569555-0.198128586160241i
0.358877682553686-0.120875577994533i
0.363668696950787-0.0548443747308896i
0.319797847455658+0.00993616163962216i
0.253824545208685-0.0124296186768381i
0.21226082531026-0.0293430186715892i
0.207812653360626-0.044848910494411i
0.222762500788481-0.0397795441634539i
0.243992127161708-0.0314271644755325i
0.240103928064023-0.0553262456206464i
0.172698550528466-0.0315695974294949i
0.113509957911766-0.0897767974946521i
0.114960969683055-0.131334662583067i
0.119030753505644-0.166374670960856i
0.229323187577855-0.221072647035301i
0.312399783192075-0.18208302260134i
0.300581064076364-0.20073589405541i
0.277148880340681-0.163572899821218i
0.221556952252178-0.0921962441383957i
0.208291740045172-0.11825718400708i
0.178403767092314-0.100568173331027i
0.182784510329019-0.0948755725446366i
0.223889929620022-0.123440893432431i
0.199604475798638-0.132414440985551i
0.169659057535887-0.127758875636405i
0.161925431251033-0.104649163981845i
0.127031564191283-0.097966731879512i
0.115240078452223-0.143657199361563i
0.162339139843912-0.165519964189385i
0.208373556887801-0.169224452214982i
0.26102907479367-0.212172850963343i
0.234208903574723-0.187305799899374i
0.214138331505729-0.112320216758186i
0.266485081293212-0.0707614135122446i
0.275880956678557-0.046471085319707i
0.263711572181535-0.00222372489188891i
0.23347664721919+0.0327348728031989i
0.205531941085459+0.0337644382663958i
0.147024569917408+0.0402628685500675i
0.0929369442739077+0.0515943500859095i
0.0603720710335874+0.0302014714701649i
0.0413365629764262-0.0194158384401614i
0.0698720825135151-0.0344783371950774i
0.032678349372134-0.102296176203861i
0.0330769870704733-0.180345082905373i
0.0868028318027055-0.194251756426062i
0.117884577084276-0.23323076614405i
0.179361398608486-0.236376764435431i
0.241479776832122-0.199588169670389i
0.302126933359313-0.18933055976059i
0.372769993201581-0.161931653540479i
0.421486738469632-0.127265520182085i
0.360033248702254-0.0943564603117303i
0.341017875379426-0.00759028188873841i
0.37704120977594+0.0334090597337309i
0.356583917098928+0.0418723269034443i
0.301034298082093+0.0633449255286568i
0.200703707144894+0.0664573397961601i
0.144039140733741+0.0766226086156377i
0.0899775287144335+0.0278655083501104i
0.0525853076253102-0.0390501850186093i
0.0715522156742925-0.0851866838638239i
0.0972615567748228-0.151225174755634i
0.133014746802818-0.18208926795092i
0.17452108985675-0.193154497219322i
0.171700152022794-0.221109137439482i
0.174430195558994-0.238268226863051i
0.223223239499501-0.231843950558308i
0.261183156850756-0.22716137962476i
0.346256331338276-0.216255833274565i
0.376924865863579-0.168593520169425i
0.374430746434003-0.0974783144661815i
0.341595746735502-0.0142976155826287i
0.225346662294336+0.0168012621873035i
0.18669846377178+0.0444434645441235i
0.166264114002534+0.0482970301088115i
0.177359584438607-0.0585552325752535i
0.158690292792256-0.0876591058858234i
0.0927955671151681-0.0622913916521974i
0.117233409275422-0.078110299167652i
0.147477527891218-0.0827463245067626i
0.130053305632101-0.0907983988758161i
0.122510198181833-0.134065160590278i
0.17928429578639-0.21045726743909i
0.246424004459887-0.211838226255015i
0.29580013648885-0.201484733098931i
0.303432844370405-0.11297293647436i
0.292759452318757-0.000883799271964096i
0.273624262810529+0.01371431534438i
0.213003670535954+0.0369645003942262i
0.211890765377792+0.00261007391502635i
0.210006173904371+0.000999975930919787i
0.209282970642085+0.0256566396496889i
0.192221197196262+0.0629782004498621i
0.140494807321432+0.102436892663175i
0.0920834511554287+0.0584294434251477i
0.0124429701354833-0.00890378081478081i
0.0503077025669226-0.0721398211598788i
0.0743544526720233-0.142202006908765i
0.13347694252299-0.220615498346575i
0.210991662753868-0.187418532122942i
0.218764791951407-0.14160295842959i
0.268396333302891-0.123241944775064i
0.225498635903007-0.118160769393458i
0.246773297338564-0.173623590241991i
0.262825250686222-0.142186335467813i
0.29026890780882-0.138188709631524i
0.392169970079697-0.106936279235704i
0.366255929458647+0.00533023973340457i
0.326421384655623+0.0506177931746585i
0.234333387100335+0.0725833382524614i
0.169518486687515+0.0473019474060754i
0.153582166056632-0.00969715830323395i
0.122520284033506-0.0709502967804098i
0.206509886315098-0.0803407056640164i
0.217461588686598-0.0190256999964197i
0.159564593032388+0.0201225636335726i
0.109099405041258+0.0395104112809986i
-0.00301966165047469+0.0198897799563608i
-0.051346923822089-0.0908469175208053i
-0.0266321042225597-0.197727737741509i
0.0607710108625776-0.225888210492362i
0.164771361014727-0.214021654321656i
0.181917122949525-0.177684701515818i
0.123409591650999-0.129323707825504i
0.0826521246430978-0.126545680008463i
0.0791601377422719-0.16576182995436i
0.104608753383058-0.220829383939435i
0.186540598341116-0.229361186680744i
0.284762298271809-0.21721784791415i
0.341481222348011-0.170293239064822i
0.314593474053195-0.0280501157656436i
0.234845995281299+0.022824328495064i
0.136362369613379-0.016396364863977i
0.134373067677465-0.0465330010476992i
0.146278719235407-0.0705712705870728i
0.183101584268134-0.117187801669105i
0.305138186136945-0.0763793933611307i
0.266882332336964+0.0356560378481895i
0.161426021144682+0.0937615815661921i
0.0752687640600413+0.086255450828896i
0.000557379453013211-0.0118378470629163i
0.0347241930326832-0.0914608371240436i
0.125454281453529-0.156282556575106i
0.214212842108228-0.126990520987754i
0.218601455649162-0.0571352758542182i
0.151382111572014-0.01018004757605i
0.0821384591686321+0.0373556284519821i
0.0547627199847696-0.0617272991499221i
0.0841977146613324-0.139957086413772i
0.142793453064245-0.194224889923181i
0.260893250966358-0.210437376116901i
0.274805350246691-0.11137598620991i
0.219345240969414-0.00578606311734665i
0.123681478220799+0.0669956951587527i
0.0114059348456978-0.00907599568614026i
0.0523841301729292-0.112519583610887i
0.107026435217019-0.228225613350425i
0.238184633619963-0.301123854294318i
0.306827211658644-0.225034266380695i
0.2748570764862-0.123838424746987i
0.265819894379179-0.042856622107268i
0.189489436987801-0.0391773573670882i
0.157146328498368-0.11845281091676i
0.169774719639487-0.230740203073836i
0.263933155811958-0.240363611129936i
0.362969951084386-0.16926286371278i
0.400621714846369-0.0169537153923235i
0.380406567435023+0.145974683914477i
0.258200979412193+0.172758486188702i
0.127589046141416+0.14562447440119i
0.0607596650802894+0.0217524288151069i
0.0877056988759942-0.0766082046458105i
0.114721560174503-0.0431088088553271i
0.123279821535329+0.0157719885545647i
0.107609361932149+0.0948629968434068i
-0.022519117417518+0.113385261490654i
-0.166871119027602+0.0138842012436245i
-0.175824476214857-0.14506895364271i
-0.118269419294172-0.328228771281606i
-0.0153555710628983-0.402164620034016i
0.131758771175123-0.333142719076653i
0.215573150115367-0.230813581319445i
0.205699800254042-0.174123826517198i
0.132078836543448-0.159934527980887i
0.0907650215883518-0.227620440220332i
0.164474522896353-0.364278892015499i
0.301734350495292-0.31794887934534i
0.401296732735038-0.190864570102321i
0.493477047927132-0.0530128671256902i
0.410016588695437+0.122740156682509i
0.267467445350685+0.157564507355703i
0.172474889960534+0.0958724965658157i
0.0264180391099537+0.0346866682648985i
0.090396043324097-0.0170531657761918i
0.214497107219247-0.043340920197981i
0.227075317648317+0.0354546029435775i
0.189922653619038+0.135303072547543i
0.0512850129370794+0.140779101599673i
-0.115721876213801+0.0729632660637089i
-0.180484087082934-0.041038545153527i
-0.131016053136804-0.200862228811015i
0.0209612875900705-0.293791767406192i
0.18543060902102-0.26080455397048i
0.258789478365631-0.1547119642148i
0.203321926049757-0.0369725286700901i
0.0756112587841086-0.0568879830670093i
-0.0408316788900903-0.13054542681148i
-0.022046207040474-0.273435449197631i
0.136395451705948-0.380483757243476i
0.272366678182102-0.32138420568443i
0.409830880123585-0.220630110717543i
0.345005569850305-0.0491793276229372i
0.154540611040853+0.018129581038509i
0.04000094509936-0.0369851609688519i
0.0241756635667722-0.151406419585925i
0.159124280704927-0.306865129713098i
0.273363283870098-0.306861707221609i
0.361871219496015-0.205947859223554i
0.352967840412639-0.0548709388477154i
0.220238115321645+0.078307143816626i
0.0492684378159547+0.0538222291061606i
-0.000382499256326906-0.0715695298311i
0.0530253963962695-0.233969657186433i
0.152705863401181-0.303309509261826i
0.359328646465496-0.174867006422254i
0.354944571350558-0.0210702251961552i
0.20498627365662+0.104343001165122i
0.0403132225272784+0.161575295831026i
-0.104063359618325+0.0205894519667615i
-0.0695792125767108-0.153932395803133i
0.0411974846815079-0.258392837318601i
0.18747392127826-0.26772410074011i
0.261221511760406-0.161446347877751i
0.190354601247486-0.0101462330546363i
0.0604111530013951+0.0758801474329245i
-0.0335747607977875-0.0569700762290773i
-0.0425910542418027-0.282190849804481i
0.0533813084320209-0.402056870960287i
0.249703064494013-0.416267950700604i
0.378989819166134-0.297945964192564i
0.370115923349139-0.054767326908025i
0.273597599996016+0.0925506492471481i
0.1332173363214+0.0584412708028074i
0.0365489788303713-0.0551450213550342i
0.0652715616031938-0.220594914394405i
0.22300809055389-0.320786292594431i
0.368215130672357-0.235484700026334i
0.409139545073118+0.0126913730945609i
0.34180244305825+0.20385305860298i
0.108964300559885+0.212963132138821i
-0.0839413280472528+0.0793063066430293i
-0.0869392019221707-0.161390653933987i
0.00556269575049724-0.298502553889219i
0.160182066965774-0.287166041503228i
0.285591562671079-0.172519677622901i
0.296163048786877-0.00780882192210953i
0.123881060465258+0.0536065028303275i
-0.0345762529350785-0.0146838657735167i
-0.0772838050724313-0.222848024660204i
-0.00713719217623458-0.411756418557738i
0.234651502896536-0.420534007646378i
0.438912751472416-0.311116574241077i
0.472020007692544-0.0967570072931307i
0.345374107820856+0.0749555314140234i
0.152104077006916+0.0805361637402771i
0.00338720994927064-0.0225044498438637i
-0.0114043553409939-0.235387579899729i
0.119817265165302-0.327149136913644i
0.338683171477917-0.232228848334281i
0.446286885695203-0.0851356180878418i
0.316290986589588+0.0967974108262867i
0.0783140137222074+0.143700388269555i
-0.107883964243517+0.0220362854915228i
-0.157339693995365-0.181499522525524i
-0.0362334164155774-0.332909387212673i
0.205884479999359-0.355404399383135i
0.376327376441016-0.243502217319616i
0.349683307244476-0.0187573677517356i
0.1720161297728+0.0590109886535452i
-0.0294302987659621-0.00820971942376516i
-0.14576805193785-0.149308992341276i
-0.0220060672593564-0.357305701175064i
0.20595188478152-0.400430004230931i
0.399754388614701-0.274475146454302i
0.460171538066535-0.0663359079444481i
0.286651144414837+0.112999253422596i
0.0759923499870365+0.148705880013664i
-0.0858745484293083-0.0143541752036435i
-0.0895486660346658-0.262502705053186i
0.114265006960028-0.359425556829659i
0.357159132947829-0.323156845931875i
0.44823194486036-0.138575582714721i
0.384514450503083+0.071693028192243i
0.168910522871748+0.177105959520881i
-0.0557407056411505+0.13506919838702i
-0.120980024269284-0.0759072477030094i
-0.00774151788471826-0.275793716331178i
0.252957808784724-0.332613464299698i
0.387494299826804-0.193930893257036i
0.320931899966277+0.018025669504918i
0.124243887559497+0.136270087757712i
-0.0962018196037993+0.0881255150782666i
-0.193228770009956-0.137942224250017i
-0.0976173302697253-0.399278788229924i
0.138325525868956-0.493118225056226i
0.340789941398087-0.41471570683907i
0.395768589801034-0.216849840933671i
0.328248733795382-0.0451272297699858i
0.181316703491727+0.0100785792441128i
0.0250124247829127-0.128669744828904i
0.0566074012187119-0.353642379674113i
0.275987206763715-0.412318644562178i
0.477748210513598-0.376523293974652i
0.575775582994852-0.129405891762225i
0.493900041582544+0.155624598630241i
0.25467039253739+0.242317318190031i
0.0273975724034526+0.222304120810099i
-0.0694449993081232-0.000818883476609305i
0.0305242766293775-0.236649130156778i
0.213167010600013-0.251714861226249i
0.341618018250737-0.132578936420598i
0.317480687830936+0.0842520030089869i
0.140429928299087+0.234125303092869i
-0.0583635409916955+0.173216015698944i
-0.18867648737437-0.0716645883910993i
-0.150223378143996-0.333806994666765i
0.0722076774975359-0.469172136553534i
0.299273887403457-0.377049317066587i
0.379304580647468-0.12030200757246i
0.287245918023853+0.042098940393852i
0.106287255410205+0.0853202185801204i
-0.0414288444019534-0.0707637854784587i
-0.0710044202132377-0.312402936416318i
0.105590520977351-0.45246221229284i
0.327418943133241-0.407491479331025i
0.48372704029403-0.211163642475186i
0.471592849778564+0.0308057431349647i
0.262474235834215+0.181128785346628i
0.0664735052389871+0.0776305097197971i
-0.0767842795319173-0.123736056873269i
0.0281459359528523-0.312775680242609i
0.288618593178336-0.355958263958302i
0.457815506279402-0.23315691916463i
0.53344915621854+0.00514589960603163i
0.336903049704583+0.224675900792032i
0.0466154632588741+0.200052930689576i
-0.0953643525897306+0.00834903909093848i
-0.0943609147380122-0.186806647285011i
0.094738725742792-0.300908859093521i
0.320234659072869-0.259182292601473i
0.440252713889892-0.0482286158820459i
0.324168427899186+0.13512683378062i
0.0558422006576329+0.188788648848184i
-0.122769012777066+0.0384504770304574i
-0.176258588923984-0.230422173711336i
-0.00514816140177032-0.421595799099504i
0.293572275322727-0.407704986570412i
0.479998039830166-0.218386199699433i
0.446679159915437+0.00471518102230207i
0.253956591885949+0.186453265534579i
0.0346409851901097+0.114104115824841i
-0.0825685176679121-0.104540902464384i
0.0339342020227192-0.29704955749839i
0.297325197419565-0.340144491415448i
0.512020734569778-0.211125874987157i
0.492814361612732+0.00672699119919582i
0.306827402842271+0.243288037500698i
0.0204175849560636+0.246061120656938i
-0.253805408319923+0.057321461062917i
-0.197511981417104-0.202073144113226i
0.0234517423745676-0.385227062009426i
0.224461825405832-0.356884233443518i
0.393135844005879-0.149016884535634i
0.3084167814087+0.0933576525809275i
0.0177050519882765+0.177404161781064i
-0.176750941887384+0.0649320213413934i
-0.177379394016739-0.273236763971403i
0.0143656832616676-0.534408098195651i
0.314359794207527-0.537483184151292i
0.537795194362916-0.362169209424512i
0.545027526588261-0.0269269404521448i
0.316357427448911+0.178309343343781i
0.054148561446823+0.147442367200696i
-0.0817560745318863-0.0556021430850899i
0.0101193304555163-0.332493934133779i
0.256660070745201-0.466622374723951i
0.482814067323731-0.321247018903872i
0.522170182355952-0.0310421776242318i
0.34628208224332+0.208910086092204i
0.111115656395639+0.261230843950947i
-0.0934669567828745+0.0393886466708724i
-0.0733272289540003-0.204490997664186i
0.146652497211411-0.389973507173524i
0.399379504385923-0.347200059739993i
0.544272455335227-0.0341700119743709i
0.418220733406773+0.234263858965115i
0.148622375960204+0.344495990253248i
-0.0981478484751564+0.205559251444164i
-0.217234199496255-0.0593615944093642i
-0.0965564063815076-0.325623310457126i
0.138718490868452-0.370291939681933i
0.350384387304201-0.187944896637629i
0.336568397497177+0.0360985261444024i
0.0706567365880873+0.244220153311865i
-0.142143219243307+0.130167834268381i
-0.298433893926331-0.188094638312425i
-0.211677213864979-0.425810431429504i
0.141551282878006-0.579384054367374i
0.402795646875179-0.513219010498836i
0.556103709362939-0.21383493048102i
0.494433977138381+0.0592054033278302i
0.221065047932881+0.135438163944518i
-0.000686362387351467+0.018760696731579i
0.00117711977372004-0.200879960925115i
0.217577378668551-0.350757203774112i
0.457249095003977-0.266445761439129i
0.555122319765013+0.0145895265148179i
0.476322607187041+0.295508773585233i
0.197759030922539+0.426261927119926i
-0.197010525855909+0.32777165278417i
-0.35298763584999+0.0432615409197373i
-0.245458271008253-0.246531411810153i
-0.0151680748162458-0.398293063068844i
0.245628139644281-0.287850399346439i
0.298487177691646-0.033814781509031i
0.15988242699421+0.111767442126046i
-0.118348116672011+0.103905623327965i
-0.304179131074786-0.139677722924518i
-0.211543373710954-0.463475087760308i
0.0800086967680667-0.651680505967336i
0.425487375253987-0.55942467913416i
0.603314634179855-0.256190631201043i
0.541619338672981+0.0238044379771424i
0.262919463228298+0.203769536738268i
0.00688657129815493+0.103473944240265i
-0.0627350833118744-0.17849845421612i
0.102958126371184-0.396503621559701i
0.413662716304143-0.381184955339377i
0.597740292443338-0.117416042502369i
0.552385446706782+0.165182094086677i
0.271807337342396+0.349088580132927i
-0.0484278640831947+0.316850851247822i
-0.199495989773851+0.0417158920379182i
-0.133326458004776-0.245242987956765i
0.148779460329346-0.38346561292736i
0.402862842330771-0.245336346668651i
0.422509202425064+0.112333039031084i
0.216658796105526+0.351989479241765i
-0.11400896434722+0.323742836751944i
-0.34336284371116+0.12095431567219i
-0.335434215326031-0.204624125439173i
-0.0995776239069099-0.447409548309879i
0.1785726079637-0.396592342656417i
0.288390835738099-0.164063547835721i
0.174646324618609+0.0879593971591364i
-0.0878153687912459+0.162410989324977i
-0.351624460113571-0.0328474343913252i
-0.414609414990863-0.384826521923224i
-0.144635700353006-0.662368169203465i
0.221241521268417-0.747220320675414i
0.518438263325788-0.575170948760995i
0.587341903385339-0.191427771207293i
0.349763191343943+0.0633695691517963i
0.0618043676265365+0.00475210062356475i
-0.0649510632902281-0.223028032064929i
0.114691745497643-0.481997451155619i
0.432101058639503-0.592319721412712i
0.694714511317341-0.357170280658197i
0.786026905306768+0.0096817775225408i
0.584908244795467+0.342519195014188i
0.215296197289254+0.44381496502919i
-0.086578513597404+0.246556095839704i
-0.121101648756711-0.0488665852210774i
0.0696070672862156-0.282516379332507i
0.316761586599379-0.205226820856179i
0.440228052699778+0.0498386186439766i
0.32150459647661+0.328523275484904i
0.0144213394045195+0.451292381432695i
-0.306328104316912+0.248692532168877i
-0.404214114931327-0.101207363556721i
-0.267821303471254-0.386643747094363i
0.0305797975787688-0.461309741631017i
0.287972673987884-0.318610723550337i
0.269853343521334-0.0195443279079319i
0.100346982160201+0.173261248304263i
-0.148839665263124+0.0729854291185125i
-0.307877253008951-0.254796517360204i
-0.200761258903437-0.556225588155413i
0.0926763071918797-0.663537321352767i
0.440263900612488-0.556846800789286i
0.577331213218379-0.217549911015664i
0.447843431899428+0.101802210393393i
0.180560689775871+0.149631397300042i
-0.0677803422520183-0.0385120670421142i
-0.066173889065538-0.297571184626454i
0.177213900593094-0.500237385597535i
0.465468294411579-0.414320801318759i
0.647272508502825-0.116065665414361i
0.550017223310443+0.196589364930854i
0.226438159264871+0.394344880636308i
-0.101581484249972+0.275953841378248i
-0.282584517963509-0.00876381098959852i
-0.170657251898305-0.308295442254435i
0.100383412510056-0.408938465027778i
0.337601833085985-0.228442093383053i
0.394978438595194+0.0316222037343436i
0.186728508402145+0.228707981128291i
-0.129274850365914+0.173958386973329i
-0.367476370472976-0.0885548228203109i
-0.268610640770226-0.400969913386111i
0.0764278834374333-0.576857321274358i
0.418984945162805-0.498587758797734i
0.581680070984483-0.242985477672946i
0.43527449698471+0.110276117434303i
0.151624673682369+0.256469243703293i
-0.159279527029189+0.0815697368347385i
-0.218351010229476-0.170828063122261i
0.00200381499926841-0.38877702329278i
0.291052244300252-0.445340379914903i
0.507603449647188-0.213204081965014i
0.437414955947895+0.105978814062361i
0.163124495396017+0.276726755259292i
-0.16102641343241+0.187470574861755i
-0.310652121300642-0.154139640727556i
-0.139476618222447-0.483231746505621i
0.205601903638969-0.614554739658569i
0.516767402250989-0.441764918422888i
0.584154388579936-0.122727683331583i
0.40195643348832+0.161228310504543i
0.114566839063086+0.274471225131332i
-0.110677903674645+0.0278002778430681i
-0.0874814013593181-0.238046256155366i
0.178119839789322-0.400434778666626i
0.442253844919857-0.330744012273102i
0.529796738753079+0.0317530272481423i
0.344515906366934+0.33315097223032i
-0.0534921202325912+0.47784559659818i
-0.401468849450732+0.27673803953962i
-0.507257887960961-0.143890242925711i
-0.312416100964595-0.49004928438333i
0.01536107343073-0.62929414302863i
0.289514778578602-0.440455431064775i
0.288758227298946-0.156732706663162i
0.0448577524934396-0.00707516546319368i
-0.172400651146979-0.0914909767652544i
-0.246665550320185-0.441870715791686i
-0.0681276186889822-0.76972417265308i
0.316290381211272-0.833423786321057i
0.702938596049526-0.641925748150729i
0.829454268351089-0.234223209720572i
0.64345335894221+0.126583541147532i
0.329290392634001+0.255844749063742i
0.0671244059434333+0.0997457197964218i
0.0642699802711501-0.213348066314908i
0.270968891466801-0.363687236322999i
0.501409312163283-0.304665299818923i
0.633086825317305+0.023611231020293i
0.474111794643233+0.398158528978104i
0.113743784446256+0.50307500469936i
-0.226952738217797+0.317404862226587i
-0.36201083767314-0.0709915337608917i
-0.178672481133729-0.379596715546788i
0.131646960658309-0.445190886286253i
0.39199614315521-0.252517041656694i
0.414770825800684+0.0876922752486152i
0.167066780248594+0.290544513610234i
-0.108277113403431+0.206893950835341i
-0.301561666837724-0.0478003727555694i
-0.279567914326848-0.373253643363915i
0.0572093263130167-0.5157046697082i
0.396066504044617-0.354144944889106i
0.449802584701099-0.067691599574496i
0.270478041710655+0.193917500300092i
-0.0617192980657749+0.226574012076607i
-0.356972560737035-0.0201365411911112i
-0.354846119309243-0.41308817585088i
-0.100921054645251-0.658681145045062i
0.262455451285611-0.636924941409167i
0.52002513403178-0.388558580728454i
0.47440714502496-0.0516631283983785i
0.256249238974667+0.0776799116062755i
-0.024490148799209-0.0279203594828171i
-0.138296956360765-0.325654428382903i
0.0470811153170966-0.618653685547386i
0.411743254601666-0.61545419641264i
0.745520826939176-0.393471262218564i
0.778879967449273-0.0151631650792988i
0.543823058460541+0.337550853253583i
0.157585221842383+0.356492801303704i
-0.137941740327606+0.101950501575439i
-0.126406374535762-0.197473539166261i
0.152701139226885-0.354197901560944i
0.467183664781765-0.276412126008114i
0.567602309802906+0.0283274280381567i
0.367416560788028+0.321943209651631i
-0.0270093711360769+0.401070163605071i
-0.329193977037907+0.20590455278777i
-0.383353568228338-0.142074367556969i
-0.149356594535638-0.418702971820471i
0.207249636389205-0.542298275095558i
0.442098283506818-0.314221778303685i
0.429334766883646+0.0723622928962839i
0.127201133502833+0.261497087477491i
-0.225442305652517+0.180409445612495i
-0.3347324272295-0.152961577796681i
-0.195589562939079-0.482383272577595i
0.118585033116437-0.610812526258699i
0.475329366777096-0.420449478215642i
0.548175483740945-0.0652530066811886i
0.304871280062913+0.194311360424595i
-0.0430009712277181+0.260846325773628i
-0.248063535894338-0.0128022796234675i
-0.206773502606872-0.354076652997803i
0.0361645462235276-0.548260331232635i
0.388437913346661-0.513387310698061i
0.561444600748191-0.160984282285369i
0.433384354711251+0.163054859162874i
0.108492579820376+0.290312281930445i
-0.166441998087054+0.151510440007041i
-0.247863971895144-0.220385980643739i
-0.051506962657215-0.544151157641013i
0.294885645989376-0.580746377062832i
0.534716934785709-0.309676248426148i
0.547483518441395+0.0338793353633078i
0.28790680927855+0.265769089761066i
-0.0410476697712724+0.20468745908466i
-0.214945154837862-0.123712678256926i
-0.107009457619378-0.446899683173058i
0.212867418976051-0.575491793286788i
0.533352046138553-0.420573378735671i
0.624099385448546-0.0476867732876751i
0.420792923172309+0.257587976305357i
0.0966435870946314+0.291278972508711i
-0.157458851714381+0.0863099112897034i
-0.208208063882272-0.244716758750281i
0.0118599779941241-0.493686475803356i
0.343695254861783-0.442220765106645i
0.541579584916427-0.140894315195512i
0.46595297038145+0.165304048850334i
0.142824402797631+0.314329513685811i
-0.164539888411647+0.147617659232853i
-0.246424239528509-0.212837215299194i
-0.117902138180042-0.498681117067042i
0.207478302683929-0.580922363309839i
0.5825261356972-0.3514848743056i
0.626490097261629-0.00412628677174165i
0.370141572439776+0.259473474317817i
0.0646765405421825+0.27441972488257i
-0.188020255642779+0.0124086338987616i
-0.148100926384677-0.280440149633318i
0.148487344197335-0.443711754510371i
0.399059864527151-0.297408421256478i
0.482741520462197+0.0590136902150944i
0.28293223562049+0.334519448505979i
-0.103693056880149+0.406566747204828i
-0.424296399425657+0.148025796963266i
-0.503932792370134-0.24803870363854i
-0.261059590184714-0.509297709988883i
0.122153944516028-0.575975981136523i
0.376738589334466-0.33665236750336i
0.332032969540805-0.00942023705086467i
0.0696105148330979+0.125638188193805i
-0.190247290932506-0.0242924553470517i
-0.285907657470575-0.384628731852103i
-0.0920989545713327-0.626128023045998i
0.334304374630151-0.669674292083336i
0.639527374904444-0.475784813344387i
0.668946679338129-0.063502696258869i
0.471188076951185+0.231825584693717i
0.0846521382735704+0.264327008894791i
-0.155532623134758+0.00776882992620537i
-0.0965828747352924-0.328815772538752i
0.148258721908431-0.465749440891994i
0.475387143036847-0.395797941600055i
0.635626917060144-0.0475020591705428i
0.485668028234803+0.311542395328819i
0.121169535449205+0.363939251566139i
-0.182577733537196+0.179296623752752i
-0.202007246907977-0.151035192915427i
0.0238200625715309-0.418685952668128i
0.357500106513613-0.409028067095113i
0.566033233971704-0.123381314261779i
0.521416242574003+0.239295406893888i
0.189574534631655+0.433422444916657i
-0.196203030825109+0.361970251632204i
-0.329599401471462+0.0564268733488821i
-0.232235503081722-0.274792074548975i
0.0685398797782807-0.401300021712141i
0.303180484270041-0.250770176987052i
0.308462186320766+0.0330634174282606i
0.074330986996313+0.251285067372507i
-0.310584474254319+0.190149395594758i
-0.496462711604993-0.123106259699828i
-0.412399068784814-0.427339122475369i
-0.102757839922973-0.710323545387459i
0.27329437650637-0.685536806136183i
0.45669913321836-0.385581451602184i
0.381560634797929-0.120732825439785i
0.154936633986857+0.0622768463662146i
-0.0686085832597335-0.0814117988711134i
-0.120913675287345-0.37459612558973i
0.0931608260920541-0.597534420485995i
0.44387205553716-0.620490385485825i
0.680549731498211-0.261238950619718i
0.637301060176782+0.129348534981248i
0.35851742355511+0.359956652131983i
-0.0374082426521872+0.32614734896632i
-0.26410709995548+8.39850812195707e-05i
-0.173703879248897-0.316720854372267i
0.127176308504805-0.474666715950926i
0.448263361161187-0.319990177676807i
0.514673794797369-0.0170331148995214i
0.323705506901179+0.240007138443102i
-0.00635216563534908+0.287190245963061i
-0.260830603911205+0.0170494906528456i
-0.247692329645708-0.319130522911577i
0.0490492984763078-0.553220474599256i
0.426247512582813-0.475456480932635i
0.602933843854391-0.144448373567853i
0.523068721244271+0.203104179994358i
0.228895278557557+0.396308420994661i
-0.114448958281354+0.293117394982539i
-0.294687705588357-0.0381207572788477i
-0.142784957930067-0.370260261755519i
0.194195472762968-0.424697213812474i
0.440207856878497-0.184008544333913i
0.446148663021242+0.129297286272934i
0.15853577395768+0.333895795106111i
-0.228679597785641+0.26368899744154i
-0.437937076563062-0.0793513665646916i
-0.318219729692904-0.427215276709886i
0.00267112742269419-0.598897487694285i
0.346082363316132-0.491686618957775i
0.503139449678354-0.215637979359932i
0.354909495178596+0.0597961231951263i
0.0333661179615179+0.170545282447811i
-0.236962478131058-0.0378082341344069i
-0.25483358741901-0.346642216998581i
-0.00405617135350741-0.590690121100401i
0.40446653017414-0.566218224189742i
0.61727453718681-0.25231602318741i
0.518433088289663+0.0838500443405985i
0.195147306414093+0.26426895641429i
-0.208097104568312+0.134209134722103i
-0.322157465161365-0.192619430934235i
-0.162214205415221-0.501732607150305i
0.198261990455648-0.5762965330983i
0.515997221468766-0.385975432834145i
0.509998506180541-0.078944002404771i
0.266057503034069+0.199229996013934i
-0.0956253268182262+0.184825184021642i
-0.248625606513406-0.0918127012815483i
-0.150556578750087-0.402586802710982i
0.15710858229875-0.577228528847446i
0.516232323190669-0.440663210076883i
0.597670390772998-0.108538194731915i
0.460424404278371+0.224852486483678i
0.128158508116341+0.368641116588046i
-0.202606028501726+0.191669522852079i
-0.27173528085101-0.150599317900706i
-0.0409334271896411-0.408045749430741i
0.309490599641-0.379464712269219i
0.494807322041353-0.16199323850554i
0.424557653212192+0.163432399076589i
0.097658911751014+0.368420042345947i
-0.279483844821435+0.244563873828114i
-0.41652437958128-0.0670625687358096i
-0.281598454882178-0.415177114025589i
0.0522995357142213-0.52403945867062i
0.385180363431944-0.403267090496446i
0.424018941208262-0.110053733110635i
0.270425805488531+0.179036420799185i
-0.0218149806814488+0.19815778530154i
-0.26778238468284-0.0262333349482067i
-0.187642464701916-0.393390226884052i
0.0482087789504733-0.578531608366156i
0.364867808136844-0.466209316931406i
0.532109369803793-0.168108254887813i
0.421321616593081+0.154973471220039i
0.0869449787691056+0.257316242973823i
-0.247956967049369+0.0903675313770534i
-0.278928077912224-0.215292316920477i
-0.0859456754945944-0.505042384027567i
0.200209452675596-0.564621829608982i
0.422386425998979-0.326686014341369i
0.430028920519315-0.0316891649082107i
0.173067436734161+0.145566383203249i
-0.178391556566074+0.0404500302787548i
-0.311257078608132-0.28394240531542i
-0.137218161954794-0.568656375537725i
0.169967865599298-0.717651442927483i
0.520828069090075-0.577756845625166i
0.683854592676745-0.193979530380494i
0.537393519686428+0.116892102933605i
0.234863127981598+0.18045919867112i
-0.0376134536797183+0.0156903408050856i
-0.0263210847621337-0.279631651489652i
0.1890662086682-0.447443977115128i
0.511604026204296-0.308260384621325i
0.662511727307455+0.0220631609543737i
0.498391970003998+0.339552854415009i
0.177107439117573+0.478438529542447i
-0.235262311807341+0.329285625387282i
-0.422624862873848+0.0114386045565358i
-0.309932962753897-0.261451395077264i
-0.0162243268264926-0.381871350242566i
0.266611705863153-0.218151951444331i
0.310086384774347+0.0581771229152644i
0.0635385175065403+0.195472927104438i
-0.260702723412648+0.133885972409009i
-0.431375171741321-0.16289224958895i
-0.337934147660418-0.507371146806511i
0.0208409248172766-0.639858744559416i
0.387946606745637-0.509949569675397i
0.562232395849172-0.192907789480019i
0.397011557779266+0.133557820816262i
0.0641864987682462+0.209348427048618i
-0.183417918525007+0.0438385505113255i
-0.220124663066358-0.256602393373757i
-0.00539053531052381-0.473416464067149i
0.301335879873459-0.43631672466153i
0.472468671098992-0.213290684160195i
0.382737039195322+0.106790567844521i
0.114221792339649+0.228547162741238i
-0.211758725199006+0.0769771502144796i
-0.309412686569559-0.23146960572797i
-0.0946794159993153-0.541523735158196i
0.228801386266393-0.611869420849531i
0.513451879206685-0.448989350157798i
0.58907905599957-0.132065930205253i
0.393856143164017+0.13178559028256i
0.10177211152303+0.127815289151146i
-0.0972072623730675-0.0825925485880868i
0.0122307576702076-0.338471737185491i
0.315240751463414-0.46639612334247i
0.553595485529737-0.308007302271493i
0.672643667442274+0.0603791750945575i
0.446602422196483+0.359760348274618i
0.0463027726927768+0.459490718420824i
-0.261378810384101+0.27850253090451i
-0.351496221704075-0.0677836080416171i
-0.150505433173943-0.322651603789107i
0.11078387313311-0.382439718812304i
0.264357643407858-0.226900960103663i
0.189154651953597+0.04856949233434i
-0.0132583424569272+0.205087807434486i
-0.292619857330326+0.0676617004026281i
-0.40513145900913-0.24823792697611i
-0.178916079187398-0.557723138399197i
0.118056335094133-0.697232937331695i
0.427518030881744-0.529011276012565i
0.52801768114569-0.170206413954401i
0.364458128419716+0.0721259113094514i
0.0971310393790155+0.159363905461324i
-0.104582240878459+0.0144116472058715i
-0.143679134726507-0.305874101329631i
0.0653362478628922-0.456213012138046i
0.358601759335426-0.364703615089142i
0.418715892325749-0.084945596940433i
0.30676212513221+0.200060477258573i
-0.00767093654568673+0.324348249715151i
-0.287675356162698+0.148966455900003i
-0.364139053178684-0.194072092459712i
-0.224540877417116-0.457853934567671i
0.0979062666007837-0.581690527146388i
0.308248364661689-0.381990653135856i
0.335310511439692-0.0823358102888514i
0.161191936442548+0.0670356172245171i
-0.0844993578449572+0.01944949789519i
-0.180172069644949-0.262860803298499i
-0.0465494958264949-0.516216077926704i
0.3028249520397-0.612549443448856i
0.607516727916986-0.435060283870028i
0.70476143744454-0.0722870712457333i
0.583872277194507+0.216093572532067i
0.230256311297817+0.317380502921996i
-0.0518671046728328+0.162158886746036i
-0.086976295259322-0.105889447163898i
0.0683991095502125-0.332768556854771i
0.365029916995813-0.313411008533331i
0.49924468060118+0.0107945848123861i
0.371807737451142+0.318109630061337i
0.0490414827255904+0.38897819628031i
-0.285318099874699+0.205825929293369i
-0.404466481810768-0.150948906109407i
-0.252234588161722-0.442563508745742i
0.077433732079462-0.541667898680095i
0.323767952316348-0.385679710835527i
0.404438348393552-0.0794889670885591i
0.201679130866586+0.11606763483016i
-0.117925060025735+0.0940490536771793i
-0.26375464367738-0.141301443502611i
-0.167531962176857-0.431376800280567i
0.132291829043446-0.574192257599284i
0.443869041111346-0.408013207916457i
0.548031776835018-0.0892911291004204i
0.361472432326609+0.199014261993635i
0.0363932478152464+0.311825645241083i
-0.259470375872843+0.10608965013747i
-0.325180653113109-0.186279513971286i
-0.118805858055285-0.444901739287321i
0.160677822032582-0.480040339342718i
0.330369828245244-0.218802286297218i
0.25744042725504-0.00767672484520171i
-0.0121279418492486+0.061078473971193i
-0.229893139699417+0.0031090796988471i
-0.289785974552593-0.29683138833393i
-0.115056597702192-0.60372530804256i
0.251089408599686-0.669439938588125i
0.538486430193397-0.501285376022715i
0.618714463457913-0.137760123790912i
0.430351202364682+0.132430456096164i
0.130434860607118+0.151170764965704i
-0.0378286642618567+0.0149981501822527i
-0.00993350263986635-0.199387337868493i
0.215424785668944-0.30295985203854i
0.43291133705786-0.162530920210581i
0.496665822475962+0.0959048153591243i
0.30708980242066+0.360331108631514i
-0.0513572190876039+0.431693659362152i
-0.315150018329404+0.251363234719546i
-0.37604678248806-0.0645846885125846i
-0.155136251688415-0.371815714056102i
0.0923424414752981-0.427408860472081i
0.258879605710013-0.271052628514459i
0.296880795881742-0.0244379040452602i
0.0540797681450726+0.122939953630634i
-0.175028664938268+0.0366708058987432i
-0.22653941590968-0.248578842909233i
-0.0818285856425774-0.524985998540314i
0.249148229712824-0.592832943126136i
0.512700549519372-0.442460149446634i
0.540124355940731-0.0860260004426227i
0.341540780686273+0.210646592302264i
0.0322880497975297+0.221371328599899i
-0.182191687549573+0.0312595638725766i
-0.168472481146725-0.227111151161942i
0.0157060629225104-0.423144482491105i
0.234765890415322-0.380283057385895i
0.346708781685391-0.127219707554547i
0.236028512124525+0.103143829441499i
-0.0156024695828392+0.154089209462698i
-0.263824956904691-0.0275496931111264i
-0.325450233353757-0.308992614649375i
-0.104452196932932-0.56818836372147i
0.181176923993811-0.648391000469506i
0.390195772382797-0.387420436273589i
0.439543666501314-0.0958059456113501i
0.262225550637478+0.0487038737801985i
0.00651423112952409+0.0201503464953614i
-0.134313230759704-0.1870462580325i
-0.0600797583439373-0.424094348227694i
0.197781027173827-0.485323262050358i
0.463959561170584-0.279897931196066i
0.519954063433268-0.0371373715055441i
0.35024173620535+0.203843964524283i
0.0709637276240024+0.258684006943369i
-0.191543529467708+0.0508373116502787i
-0.232222272567082-0.188914036219352i
-0.026562024959632-0.382280769635029i
0.256043809399248-0.336950626271178i
0.402853156590352-0.091193475603035i
0.313502826347658+0.118773198052532i
0.0751889136565352+0.265487812612026i
-0.173503230394983+0.109533102670181i
-0.272042072805875-0.190341508765703i
-0.130342550052677-0.350635776461207i
0.180407557107214-0.420103766794777i
0.41454494476953-0.244511421806402i
0.406295075755906+0.0134325002632048i
0.193068818874928+0.207940254009542i
-0.07568156614593+0.203465539211926i
-0.237475021494201-0.0477221471165764i
-0.187384819270181-0.288983387515482i
0.0568921303645427-0.417695788826702i
0.344151442726763-0.330047161249126i
0.392304878049927-0.106557978373513i
0.214921805491975+0.130530275589217i
-0.0109999304424568+0.197876858519012i
-0.229107912414696-0.0427792797464497i
-0.255684397586082-0.277031157681203i
-0.0576170996409522-0.449434073472581i
0.226923400888516-0.504946727634338i
0.377630021529498-0.308155264315474i
0.310409826062046-0.0833040566413456i
0.0971306055174353+0.0350361405287097i
-0.115415662492115-0.0573650877813786i
-0.173491159468169-0.301115331943219i
-0.0485446191672574-0.516368316765693i
0.232144541618526-0.578548800877412i
0.490300439663285-0.388113351541111i
0.540237175171989-0.14146946277448i
0.361177137823767+0.0725832332768813i
0.132568737125053+0.137561650467908i
-0.0349465798216853-0.0375968725416201i
-0.0411414442462118-0.251878770343931i
0.191968988549835-0.364619124719258i
0.411559236591497-0.249907409088667i
0.440462161462347+0.0116832577077798i
0.275776885749192+0.250217209285999i
0.0163443985001967+0.298663728927381i
-0.217083823621751+0.126959487290855i
-0.31212903826768-0.128782197313456i
-0.174122783030631-0.370423814594034i
0.0659697540918528-0.400050010949376i
0.238339543022895-0.212233171184278i
0.233510045685186-0.0272003648255754i
0.0245003874038953+0.0824586356759474i
-0.184233726695376+0.0194108999146628i
-0.238186921685044-0.214691296292212i
-0.136662447765697-0.465555881584643i
0.129490449713697-0.537594768638874i
0.374482619735896-0.37557788682583i
0.410501153751306-0.102316585382149i
0.273493849546862+0.150305166353962i
0.0272323586395044+0.159849360735675i
-0.169096784203823-0.017429188290201i
-0.15870056219783-0.260186302939923i
0.0128760107728061-0.398762983229398i
0.247818724526613-0.303450697906908i
0.356610408580065-0.136758298720057i
0.276862498695863+0.0542145689143554i
0.0574968641597811+0.149664955120384i
-0.175933810028065+0.00206224219004201i
-0.175567332107909-0.269653636957511i
-0.0307357330025722-0.492649970183641i
0.20708942787784-0.519189081450809i
0.461921225484541-0.357490935123507i
0.471915752584167-0.0970598461119334i
0.285954022912227+0.0951111861047677i
0.0724270510530236+0.0676229089558041i
-0.0289975606261107-0.120455477256457i
0.0438793821224183-0.310482945425513i
0.216228462982449-0.330108381059264i
0.375417611319309-0.214324473096703i
0.405877693574223-0.000158011921856905i
0.278921603391157+0.183183141819075i
0.00997633937606804+0.178082920488939i
-0.224444688926603+0.00390262735081572i
-0.220533225034652-0.259608127664683i
-0.0379800958372966-0.428719104394573i
0.198773848239784-0.403154152917741i
0.30952739942828-0.205257527257633i
0.257554189881527-0.013654481689638i
0.0934548299144858+0.0556568692320611i
-0.109654665820167-0.016318303739507i
-0.165603178996155-0.255263318043138i
-0.0355460292618857-0.433184859174551i
0.208610082244044-0.412122463250975i
0.398642790375593-0.228937648600654i
0.384702509731249-0.0219690472068305i
0.193644995641813+0.134378094313622i
-0.0650814996488308+0.131827099697886i
-0.215298965107446-0.0555304504189558i
-0.175567487322977-0.233346063336424i
0.0110932873193082-0.390999279437375i
0.236581878665517-0.316232680992409i
0.302605332776464-0.108123669067653i
0.213259939695486+0.0554214949263623i
-0.00461680415682184+0.153147072845982i
-0.186663769555383-0.0161781159394748i
-0.170786542336779-0.243141536339403i
0.0141301377899468-0.417660985247974i
0.260744505721803-0.425652578177741i
0.36595368512821-0.217368379438114i
0.380134933877271+0.00511590932958786i
0.173317253577966+0.163306586243843i
-0.106940096645828+0.0604671421112214i
-0.185784578656672-0.111512283816275i
-0.1172948765064-0.268709722972435i
0.115240702531711-0.393717319822868i
0.296342652525903-0.282928098063567i
0.319680480099486-0.0946927052235239i
0.191633929252734+0.0668680135139111i
-0.046590903823172+0.0461580852334552i
-0.187609621256721-0.132037163698973i
-0.113891082797334-0.348114626400895i
0.128897665359772-0.483668191784665i
0.353965062093981-0.411503474260978i
0.449645179972305-0.217321938951166i
0.380328333031844+0.0219539733296385i
0.178043204722751+0.110709667493342i
0.00275082352191401+0.0227974626149089i
-0.0319437286321064-0.181367186002732i
0.10171027386638-0.354692290800808i
0.28529252678945-0.28451878555i
0.396321294421495-0.108275018018551i
0.347185359295516+0.0967812221186004i
0.13415778957507+0.214917562762432i
-0.107106098086089+0.14246409509201i
-0.200612270606624-0.0714921196912237i
-0.131400031160068-0.306815199570241i
0.0144847863067661-0.389660430012582i
0.202542438341661-0.30228075652323i
0.242908692155501-0.0815707673443065i
0.132230295384243+0.0785839097509813i
-0.0762066884992386+0.0712189667382507i
-0.285987647942284-0.105618286498543i
-0.229893266289817-0.355129127990566i
-0.0102683136374826-0.465648905496198i
0.195496912561578-0.413379948087741i
0.296583903255841-0.222586310281013i
0.231797342233256-0.0147403852808991i
0.0604985814241894+0.0124680812280206i
-0.1170288385042-0.130274597428244i
-0.1486884837317-0.317818037778101i
-0.0186602594492701-0.468330428715152i
0.211566218692834-0.45775337268634i
0.417350439332771-0.298541740398584i
0.433911162034767-0.110518947914112i
0.25555712889535+0.0525689118637812i
0.0775088797988926+0.0526377832177423i
-0.0140114153769782-0.106876517041305i
0.0226843656799265-0.249969554831539i
0.234716911390342-0.268591173566177i
0.393278204493562-0.133802772004832i
0.43645926048346+0.0549305527559527i
0.290413915261247+0.175527438826388i
0.0106897854000526+0.202776635553203i
-0.134057754006147+0.0791196354215272i
-0.175408201656626-0.11621921692487i
-0.00981787893683202-0.246970195927683i
0.182479450222632-0.259620432111012i
0.226252706948428-0.0797891905465326i
0.185165418594187+0.0691431473363301i
-0.0122849404033509+0.0937680683827068i
-0.173678599755276-0.00673886438396628i
-0.214214618362746-0.251584557839914i
-0.0746507668651329-0.400176777549398i
0.157587406636024-0.411806077028609i
0.288644530918099-0.302563646769379i
0.306303239649778-0.109206305723892i
0.171322433272037+0.0289226294076766i
-0.00556017398445386+0.0105000802743941i
-0.116626441954979-0.164809996219943i
-0.056663778600972-0.340315728584664i
0.134052720167681-0.414743396273442i
0.30808733226801-0.319761940331474i
0.339623355352145-0.13246121751172i
0.218287332243676+0.0026442319383567i
0.079731622138663+0.0472475445850871i
-0.0781798331508447-0.0741014641003372i
-0.0769960248368453-0.253902185125223i
0.0746807782887666-0.36389963932139i
0.230534070846948-0.33268220823905i
0.333434310822113-0.163202117080656i
0.287784500143826-0.00835957088480688i
0.133807418979798+0.0987317759503002i
-0.0392889975272757+0.0902291620278277i
-0.108612403308442-0.0919218309453663i
-0.0792627766192193-0.270066817803395i
0.0883278421144086-0.275034812836579i
0.221667554087005-0.198245455715694i
0.193030604123638-0.0642710475537755i
0.0831740077085569+0.083239928312119i
-0.130817472850677+0.0677884817873004i
-0.198879311373671-0.0988137221273678i
-0.146782017496902-0.299353399775452i
-0.0230352899867602-0.42744267414396i
0.192415208259599-0.384837509181187i
0.250030451459673-0.220605590815683i
0.201027989340993-0.0376159954749197i
0.108319293158686+0.0619778936529253i
0.00627110324937776-0.040994061425884i
0.00899542504247237-0.181375950810555i
0.0970805561506232-0.278380508412234i
0.249927898294096-0.282908024196895i
0.346204892440352-0.111397760902055i
0.271810240269263+0.0771329579590076i
0.109778108525102+0.155075177911184i
-0.081973025330506+0.112174144342263i
-0.161643858836833-0.0710377549549756i
-0.0872329145994781-0.257813147128319i
0.0264164388437481-0.336248397250425i
0.177981793999818-0.26651000797321i
0.227795996057497-0.0730899530376255i
0.126177976341932-0.00222590028036611i
0.0164786229452362-0.00698162531616412i
-0.108036872599457-0.144223989091243i
-0.0800666313867817-0.376139123353458i
0.125041985198964-0.412107699878923i
0.285089596205966-0.349132663453755i
0.385441759289317-0.181208059993127i
0.313117922054726+0.020060352029682i
0.123429156545563+0.0707445376747188i
-0.00701119052812659+0.0340108405019193i
-0.0822289959253142-0.142876912998836i
-0.0357380624640858-0.271489229527455i
0.120173871695274-0.251991396322534i
0.184935733552429-0.18362722101473i
0.158887119814968-0.0186199640220007i
0.0817923552100638+0.0307833648399124i
-0.0655484560499506-0.0788900999640879i
-0.142817563742126-0.233017648075039i
-0.101431427391579-0.385134524410322i
0.0702255531035962-0.409671368931573i
0.242837007532604-0.339144856717598i
0.274636436450796-0.23428192990255i
0.241723708911057-0.0453564721932909i
0.12574175260183+0.0225876229023541i
-0.0272792269636425-0.0993550401856515i
-0.0251831026887499-0.207392007236567i
0.092919841623325-0.284247441581206i
0.223939373399459-0.231582450870771i
0.259756952991916-0.0547391983424905i
0.215500638925927+0.0602012736364103i
0.0972958472865078+0.0782424436182573i
-0.12865299852969+0.0199937687515908i
-0.144526247647795-0.101721653479127i
-0.0395783128605754-0.209634019222926i
0.0426693356064419-0.262300438997612i
0.163941396835478-0.213109065568059i
0.180872299467468-0.0500343762217042i
0.110957635064391+0.046287682256074i
-0.0172448163677108-0.00632819136297061i
-0.110257592253028-0.106805715964652i
-0.0392699755669455-0.215098061811116i
0.0808186186445468-0.322382690575636i
0.196462671579912-0.246638094350068i
0.281592523102277-0.10629385300242i
0.177327581449956+0.00180529471832865i
-0.0179411825406618+0.101738011564595i
-0.119201131045811-0.021786048932734i
-0.115052976485532-0.191143626713159i
-0.0287033223512471-0.280165769188702i
0.126846892649854-0.285105223546445i
0.213177096212591-0.218206915176384i
0.145792265223539-0.131339698736344i
0.0844220568383259-0.0432984697410525i
-0.015474908068072-0.096939240027616i
-0.0708802369305978-0.232202041961995i
0.0379709828566301-0.364912358091422i
0.150431042582383-0.380610726903947i
0.310609303154768-0.314585675718699i
0.353069636940676-0.192130590947317i
0.24529039538112-0.0395842584321674i
0.122788374910548-0.00323964656462371i
0.0103647801371321-0.0429165562583446i
0.0624768821536005-0.155060865127871i
0.134067526145048-0.24252052238128i
0.212200453218006-0.213374318763686i
0.252129088260796-0.0702637347528548i
0.138769778415439+0.0632364140531977i
-0.00613141202186254+0.107992279078651i
-0.128115715056267+0.0255242811059479i
-0.135141403035002-0.167411041325189i
-0.0838936902757951-0.270986280954649i
0.00622527341734309-0.268784622506495i
0.090041787610246-0.191253468121201i
0.0817880289883737-0.121091934266805i
0.000609339285353982-0.0883883018314867i
-0.102960243443256-0.115310761834657i
-0.120820163813786-0.271107910161178i
-0.0468586910470514-0.351525406972972i
0.0917735904724635-0.369231307872167i
0.185768360494813-0.319564640852975i
0.221713584620373-0.189945596014821i
0.189233373870536-0.089482774309569i
0.0913200551358543-0.047873847976436i
0.0305471143230331-0.166170658050064i
0.0183426774815114-0.239038270359196i
0.109568229276427-0.266424223329115i
0.233241792595266-0.24271094214603i
0.278394480333252-0.0945770757617894i
0.214203512140736+0.0508990830749575i
0.0643522050036935+0.085717863055186i
-0.0311706155900446-0.0271466630968708i
-0.039193618688922-0.137092636004187i
0.000851436504140462-0.220673274641117i
0.0910268698300754-0.214515243414764i
0.183984520579685-0.16416677549996i
0.1661199745181-0.0850977409148878i
0.0680849718185138-0.0098566182709468i
-0.00203323980800645-0.0501763095128795i
-0.06104276638652-0.140696507291125i
-0.0198356130118177-0.263115773844891i
0.121404344885223-0.314475603696387i
0.2278118573251-0.246162770216804i
0.286996800288284-0.137172504055648i
0.222988928865649-0.0592080365852084i
0.0795053450778189-0.0328973909869987i
-0.0335922665130268-0.0923956309250136i
-0.0664777432106941-0.17343459593448i
0.0510006390300399-0.202293916483222i
0.162156360470799-0.213196498154243i
0.184539475240321-0.126186051624657i
0.155786078603436-0.0381185032877671i
0.0290265818306927-0.0258562304671977i
-0.0871201875724965-0.0673992528939294i
-0.0588785114672156-0.19901428269885i
-0.0103673241293196-0.307312577659089i
0.0415140774931667-0.31350704009279i
0.183327627528897-0.282350071037332i
0.217013797170742-0.211591273621798i
0.138039685018054-0.108065371109606i
0.0928115165763846-0.100244125532317i
0.0447903449502791-0.186507637798825i
0.047413782801463-0.246224408898183i
0.149874792065996-0.262051955769061i
0.246351523472156-0.231807220044899i
0.25506730860989-0.095203024033874i
0.159373043371368+0.0264550677696911i
0.046611386388228+0.0579796404878648i
-0.0410269841716831+0.00431214301899789i
-0.0963894066218054-0.104087197965489i
-0.0598288567329507-0.178002218780386i
0.0318520567065206-0.20365674241729i
0.0603378485783321-0.16551645317272i
0.0358500778924313-0.0886128640590629i
-0.0298510441046191-0.059313400489532i
-0.131624630328187-0.145119062223429i
-0.0990067174916016-0.23704008368631i
-0.010110572888739-0.316126095587141i
0.0898875683633492-0.344751056076899i
0.222744009433745-0.272381504687495i
0.250267136781562-0.186767603083784i
0.184845699194248-0.102501435787018i
0.118728249096403-0.071290417038579i
0.0701679750058833-0.106973554561409i
0.0742486799750847-0.161879940175914i
0.13694428162344-0.181524767667261i
0.189861566785931-0.178896703489342i
0.202092016618113-0.0836838829280883i
0.145878351908192+0.0319659827249528i
0.0532318664016875+0.0139239143081423i
-0.00604475700300341-0.0513999131085726i
-0.0504841399136154-0.140536041577723i
-0.00742901791894842-0.239576721837868i
0.106922962132548-0.278103568697228i
0.153198037357038-0.202782023863889i
0.169108454747557-0.154040637572322i
0.125357655090621-0.145228112129662i
0.0455221511550847-0.133524021769488i
0.0362067666514646-0.226654350657326i
0.0959432650582076-0.284508648645279i
0.160908784158099-0.266030363967697i
0.232701693346818-0.184272430818813i
0.267434799692221-0.101007650618681i
0.196104587751631-0.0338639208726479i
0.0897978507968635+0.0198879329891033i
-0.00869617852373821-0.065794278172562i
-0.0160838776158116-0.139954226812121i
0.0494568987895977-0.201233287858331i
0.0676457710291403-0.185432377388189i
0.0816561158821299-0.113008829514062i
0.0434863631032779-0.097494928312863i
-0.0442163125429897-0.0702664157673334i
-0.0808739518194448-0.171906541852315i
-0.126818017379272-0.275711774773398i
-0.0691120570400231-0.331730265997016i
0.0820272996127152-0.339037952254032i
0.15934665538608-0.268747498906172i
0.168830402567257-0.228359433471522i
0.139042895096251-0.174046436906179i
0.0948708177952655-0.181788329246658i
0.0714412731903308-0.220111413916357i
0.12818607665248-0.245957416588115i
0.248032076164665-0.240075595074834i
0.304708940751349-0.165063335761935i
0.262896087459677-0.049096248197992i
0.207009709452823+0.0276080476834121i
0.123552338438219+0.0514646557985445i
0.0403720434101911+0.0461509030815916i
-0.00449027777138393-0.0486561120386506i
0.00685173357127279-0.0621850435078887i
0.0779805804060176-0.0763416631458529i
0.0944096211109104-0.0696153113606089i
0.0556431716084018+0.000288027946238108i
-0.0302503454548132-0.022754302693934i
-0.0939352222512309-0.0977653824562912i
-0.0674306553839237-0.183272994727149i
-0.0301598671743618-0.23814169856504i
0.0504508291471255-0.292743951161191i
0.126248590259693-0.242825510600953i
0.120764523666994-0.174203750596106i
0.0962087817729474-0.146523171519477i
0.0670715240982184-0.141599615068048i
0.0474213424543419-0.188141216478819i
0.0888593100593033-0.227827203224623i
0.155146415688357-0.256892010311021i
0.209104228616753-0.209488091389223i
0.255075196174537-0.161132651678522i
0.215301573842643-0.115596325460388i
0.127949976603354-0.0680980058134871i
0.117526157792599-0.088801724558335i
0.117817840505606-0.124495887128693i
0.110964756280131-0.152064658820896i
0.135200114399005-0.111290686074938i
0.131124781270326-0.071352618675059i
0.119932802196589-0.0647093991796341i
0.0944163829828326-0.0468603651108076i
0.0317427766264016-0.0599245229738168i
-0.0215719047947201-0.102620892245361i
-0.0153979838323801-0.180417482244443i
0.0346213438308313-0.206854804667553i
0.0730567432577623-0.18145206106877i
0.0635687188502808-0.139434017136328i
0.0285471397854191-0.0989631201501737i
-0.0135606575093965-0.117912931857656i
-0.0447938553300966-0.172062679420495i
-0.0380449681458669-0.224963313792547i
0.000997220831421553-0.235318240518656i
0.0583951176478642-0.209372531229104i
0.0772500314308859-0.190577627573545i
0.106881605422019-0.136358997650871i
0.0660515726057565-0.0772116633162831i
0.0160180687676578-0.127691638354779i
0.0397215512778524-0.176433130774557i
0.0364102652179459-0.168115406303837i
0.110654358258876-0.169150585405513i
0.113530863216747-0.170550585656485i
0.0837916826507886-0.135868339850091i
0.120949730043981-0.105195038368863i
0.0643917909432666-0.111187793726713i
0.0260397475686827-0.0977032635681835i
0.0638128497544712-0.156054514578238i
0.109377606213506-0.160568059558655i
0.107320147673644-0.129597998123443i
0.143959521411461-0.148303375598522i
0.153408226061103-0.0901955284364284i
0.076963784387235-0.0697128337607415i
0.0847093924059464-0.104385558951043i
0.0900375273149209-0.12841852430605i
0.0918507882092476-0.14470272152838i
0.125720845161019-0.125898406568657i
0.133720427349345-0.0858800500906398i
0.117729249295263-0.0723319032426617i
0.0945738620277386-0.0427921484730084i
0.034505162037478-0.0580184240047057i
-0.0282133969377301-0.10969062210155i
0.0106565248045669-0.152060494458908i
0.0358278067582308-0.163204135376914i
0.0612493150214726-0.153463468359823i
0.0619957939692088-0.141972453521585i
0.0215707270655773-0.138225169618216i
0.0380535381455348-0.194243948259409i
0.0228619720679564-0.195599392644128i
0.0606368895439849-0.227920390995876i
0.114193518321781-0.260547689693024i
0.0967040264746552-0.242756373472936i
0.148758321249357-0.180985492073733i
0.163212799007468-0.131606418147414i
0.0941342653263651-0.147349273612055i
0.105658830092242-0.111738227191695i
0.116401645063446-0.114552602010831i
0.106014264233119-0.134771380538246i
0.131477780541495-0.12427481379392i
0.114633156125939-0.0964530831340013i
0.0831613212863391-0.0786804114787412i
0.0528182149059408-0.0531742911057302i
0.0221475643611964-0.0599202723866181i
-0.0136295049020131-0.104887327649673i
-0.0188719017412373-0.0996738918051088i
0.00780053634471825-0.113431534640192i
0.0228003439757568-0.134232301542599i
0.024520303040333-0.119006905151874i
0.00219517048132246-0.115632367881261i
0.0279725468078661-0.138029191610559i
0.0224925532167873-0.120940662423414i
0.0359543575091867-0.121190718346706i
0.0724017324526015-0.145011542913826i
0.0488977855150162-0.114785547028074i
0.0610476070298902-0.120480642270984i
0.0472074275020038-0.0992626010482037i
0.0510788398649216-0.0601570716761637i
0.0324821033147917-0.103125498653605i
0.00474158164997732-0.0984156232143112i
0.0458444964268861-0.114047416071778i
0.0371101030099061-0.150534016740482i
0.0249954022928068-0.137624891301826i
0.031460142359325-0.137737873311746i
0.0321116010722586-0.128147264528342i
0.0680504472304388-0.159845304417972i
0.0866604200863091-0.183059734900253i
0.0786707194073487-0.163351386234789i
0.09175027661905-0.176901504098779i
0.103842231681565-0.157327572174082i
0.105458153635725-0.125162793610014i
0.107078450690675-0.132950058623691i
0.136119054749074-0.1414828142201i
0.123894320408748-0.129581556562655i
0.1115287431359-0.123482102395662i
0.146363088004788-0.131202763513736i
0.126224217376414-0.120156735825722i
0.0827366724938889-0.100332278326942i
0.0661755378739543-0.0652640553098827i
0.0709157128920289-0.084530085431935i
0.0517136191486411-0.0904704712493135i
0.0343551036506161-0.0858947964614004i
-0.00549438097639547-0.136754202848198i
-0.00128449060624706-0.153634570936066i
0.0197193247758014-0.143182708010006i
-0.0339751056733847-0.147257738179236i
0.00383053115431671-0.135215257571127i
0.00505957453128527-0.16898884868702i
-0.0242219092702807-0.2118808878708i
-0.0258702339351842-0.182531318369037i
-0.0391258978537575-0.192640036763223i
0.00929103515373734-0.226251344599197i
-0.00804337677370579-0.264403434902404i
0.0135803799479757-0.268818434328413i
0.0458852433099293-0.279983101215664i
0.0309861034237279-0.252725965169543i
0.103365879617523-0.231477767258207i
0.117935992888355-0.233764437204698i
0.104299147579377-0.194870231361962i
0.153643241980884-0.178668360642007i
0.176673662680773-0.112967081248159i
0.168065345052547-0.0996679204228536i
0.159542379698425-0.0893542524908048i
0.149753141865689-0.0337910586117583i
0.107064403616682-0.016984019706491i
0.080132790630467+0.01412372073029i
0.0755898404489838+0.0140232883436388i
0.0172697409802844-0.0157220732048421i
-0.026636803884839-0.0124683524323621i
-0.0314121548062175-0.018781851588921i
-0.048197967496-0.079132626803323i
-0.0629647804838983-0.112789438656469i
-0.057308258952404-0.107041264907553i
-0.0546514378622849-0.156040493714794i
-0.0490154405204863-0.19672548884115i
-0.0139535368753168-0.208491952301026i
0.0184521566147202-0.24705655845456i
0.0505424218740959-0.262121656213625i
0.0814373162292421-0.216595122016115i
0.098032703522913-0.19750698770628i
0.135171202527781-0.171598404900584i
0.154526940163533-0.18047633861733i
0.124018836197634-0.209468229694088i
0.137682792913636-0.164323391306729i
0.177780378079957-0.158700276366725i
0.167590478352278-0.130333460700499i
0.109530418625222-0.106307896578456i
0.0567762957317245-0.104966689331577i
0.0485157966749077-0.104183765002198i
0.0704977081235624-0.130804546936336i
0.0872346741533659-0.145136352386088i
0.0635088229953054-0.13379044637264i
0.0745178702424378-0.107005553616951i
0.0714412699391218-0.0860737274708014i
0.0346525325986768-0.0947522857760632i
0.0172220948072286-0.164308970222025i
0.00776216855850171-0.156449012332734i
0.03166695729558-0.153497052237711i
0.0442944074790693-0.153627376206952i
0.0324599720847219-0.0675476865131873i
0.027758522376346-0.0938116821277428i
-0.00696355091393681-0.0931479015097773i
-0.0369911005561238-0.100296681318214i
-0.0499809251225318-0.162490692399117i
-0.0741537915668377-0.160824384868033i
-0.0395027379944592-0.176680934122154i
0.0159326111068561-0.177410376296593i
0.0379480318454973-0.209028402447963i
0.0237886169528172-0.189776302542297i
0.00401199246743886-0.179596409423555i
-0.00796258863396398-0.251981822595755i
0.0164193033753961-0.223627036469452i
0.08142462729734-0.20852062491474i
0.125027730438204-0.217414577082536i
0.0977877435037711-0.182537341916238i
0.0982940225383796-0.144334364826346i
0.105749902795418-0.12278592575248i
0.0666322517331195-0.13606387198215i
0.0752011365583512-0.0966776810750542i
0.0938298989591138-0.140816224042909i
0.14527848628197-0.154565845880166i
0.139964947816003-0.102987645256735i
0.100996256291249-0.10615405226446i
0.0759688462876675-0.0526252421388333i
0.0187049463697578-0.0956257488099076i
0.00251903996399926-0.0974465365697195i
0.0235481651638117-0.097913118050513i
0.0481292248809302-0.156168191269817i
0.0526683182557833-0.15141624656861i
0.0631070621345928-0.158094228241554i
0.0434423262127719-0.102135949465138i
-0.0148083380797003-0.0995481282341545i
-0.0299420240242356-0.15154693235425i
-0.00400005976698867-0.190632624780339i
0.018720407509033-0.243755035455217i
0.0467255913213729-0.256822699435166i
0.0739871481826305-0.246163255674263i
0.063284841025419-0.195010635519538i
0.0501967972446635-0.163272367881309i
0.0475089067466651-0.199812601598166i
0.0451263600872634-0.233555666717837i
0.0733054348037098-0.285909171334426i
0.159405712000954-0.282555310460282i
0.202560764372375-0.223735967206515i
0.174886122707041-0.167562567617139i
0.216715205058874-0.076229146679696i
0.174022383602058-0.0551620002442123i
0.0887344357644609-0.068416052264233i
0.0584561601487666-0.106246337905881i
0.0441903929611164-0.124475880852004i
0.0852679124349104-0.0962563900380954i
0.0476368289966102-0.0988916551417716i
-0.00402569494897949-0.0115876434819407i
-0.043481054158416-0.019443010770571i
-0.0688748932533054-0.114726797986932i
-0.0984710534482304-0.148539910236926i
-0.0805506192922241-0.244020660436786i
-0.000239190439071423-0.26288717583072i
0.0253623033143199-0.231504285362176i
0.0786048550630713-0.196172795803563i
0.0779950890471702-0.160996708270085i
0.0463613042857616-0.203213625732729i
0.047589596730563-0.227958392757098i
0.0900797529686872-0.213342530009173i
0.158999783053825-0.212495917486275i
0.179399831791302-0.194761423154667i
0.160811636890991-0.0803454357699664i
0.131557685206031-0.00515878404735356i
0.0985058889117459-0.00646708204197716i
0.0100459695429592-0.0477144728728707i
-0.00598112795178429-0.0892732846495536i
0.0220862097198943-0.119444674387503i
0.0514657103167456-0.132411239217423i
0.0668840782588569-0.0619458625965556i
0.0344293859815979-0.0683675519206682i
0.0140880249722026-0.0913283498007883i
-0.045090393210002-0.119856392042332i
-0.0575544725472577-0.185084883665607i
0.0118271608588331-0.248001260276656i
0.10166691038097-0.271169016652817i
0.147323201522871-0.189613608535109i
0.164325845414612-0.137497676549334i
0.150926848171987-0.113153464537224i
0.104706230468055-0.0982030109839423i
0.0611864490327976-0.10822298626995i
0.0499928620970188-0.162407395962617i
0.0972845943405557-0.197259071709823i
0.130546101340901-0.158464628830101i
0.120933315013353-0.110171035223058i
0.0586138103674691-0.082306223236641i
0.0242556725927645-0.0866612020745926i
-0.0471137773533804-0.131790807222864i
-0.0840119247413893-0.209563595892203i
0.00504275822569375-0.225053809712048i
0.0506317427228849-0.243583928816788i
0.10892911660773-0.211327855338073i
0.12447287785308-0.139301395982152i
0.0527975330366843-0.112323501642021i
0.0176762270281755-0.0962226411226545i
0.0146761586731445-0.173987249340286i
-0.00166666338605713-0.212999092515239i
0.0589038485491565-0.194729120699265i
0.105237353123485-0.173902307248036i
0.078376723749905-0.140832499733609i
0.0583461299702493-0.0772682059463415i
-0.00784885118153779-0.0534329563554418i
-0.0243547020776095-0.141087928100521i
-0.00129874401082485-0.199108603484639i
0.0120986847686636-0.219030330216113i
0.0855815633780409-0.224358011240036i
0.133040820432827-0.161687313794641i
0.0831322307717892-0.0915332115344647i
0.0584841832479328-0.0899013797992559i
0.0196973554918871-0.0919052552948317i
0.0102720632225148-0.126210002501096i
0.0778241233699974-0.191694203394906i
0.122037698281273-0.175224966041004i
0.158930400182683-0.0920277162536561i
0.120887553423997-0.0132964170443241i
0.0483007887156168+0.00358106269127816i
-0.0189936437602296-0.00690111078195278i
-0.0369993715361568-0.0513954490686921i
0.000172433819392371-0.162006555341978i
0.0133947236628224-0.183648077318355i
0.0806768874789786-0.157405198185011i
0.0913081106376555-0.125985810480489i
0.0737702592921038-0.0631432270828673i
0.0169989112916591-0.0546898553650523i
-0.0543556470270438-0.13463411057483i
0.00738950191256762-0.218320626868318i
0.0437537487543788-0.243321926469358i
0.125265567772254-0.234200911361262i
0.167148416784442-0.128841102538235i
0.131633205267334-0.0397935781212328i
0.0839614197758232-0.0418942817989395i
0.016633574499351-0.0847247165220697i
0.0154805125418463-0.126314842315237i
0.0153035450233242-0.195525711700046i
0.044937970332747-0.231910790343442i
0.106196127015264-0.167997033707187i
0.129195725295307-0.0957955160726265i
0.10166868843584-0.0739090898200478i
0.0106738989549899-0.119546032753004i
-0.0449581429303658-0.172909344596794i
-0.00447374934316915-0.240107476606276i
0.0734904547660196-0.246014047207847i
0.166727031397916-0.187359868203204i
0.176392020259736-0.131746447040678i
0.12077776173506-0.0354248882259987i
0.0606637862877344-0.0300251588304847i
-0.00771102938181212-0.112439703255644i
-0.0565743176663721-0.137401381873944i
-0.00212175533506183-0.157495509886346i
0.100407137119745-0.15973168607335i
0.0890464838655587-0.0781374033635572i
0.0535746979786501-0.040422655403164i
-0.0138078372270459-0.0274427683605747i
-0.107834589323864-0.0590275086175197i
-0.121673746547627-0.189430632113231i
-0.0691935929653802-0.209380746629752i
0.0307798514579308-0.248802457113593i
0.125646629040768-0.236470254484006i
0.146215324778707-0.122159505299918i
0.0831398967088174-0.103427512176241i
0.00864755324754808-0.0857886118375867i
-0.00460512989808939-0.163126085629715i
0.0498017499268294-0.206252363668531i
0.0986386084051117-0.170626291209559i
0.177369501076597-0.180840469967089i
0.226993113993709-0.0815395301770213i
0.122512471866566+0.0313347897331201i
0.00790761285627867+0.0404986180338179i
-0.0510295758308817+4.69125040088071e-05i
-0.0497930283258642-0.0997590058188223i
0.0110172320553254-0.175318234523773i
0.0634524002063924-0.17434453619702i
0.0818315435376838-0.15069357557596i
0.0848333107708361-0.0946584859409632i
0.020614508762687-0.0313383161891605i
-0.0483909758361225-0.107231485379917i
-0.052107785217059-0.23620031958738i
-0.0163980487136751-0.25271750418486i
0.10661832104364-0.281080715456091i
0.162511912908613-0.236356016681851i
0.147202341300966-0.155460721420679i
0.118059827136391-0.104313086431262i
0.0137444768941499-0.0639665473371166i
-0.0178715826679884-0.152347663209941i
0.0288706348084726-0.210502617166003i
0.0806876038572354-0.230681488635436i
0.156473116454043-0.205857655318344i
0.159130623930502-0.10745221629818i
0.114639885630458-0.0557975132237719i
0.0323210967187387-0.0444473105971637i
-0.0451739727270356-0.0716508893553344i
-0.0213731778289194-0.124826789265062i
0.0332193480338101-0.194291232789745i
0.0864622534837075-0.197297036788289i
0.130909334145386-0.129818617893846i
0.117179331663466-0.0192482103597867i
0.00379946736405811+0.0417469220775349i
-0.0827468782364575-0.0190751268848567i
-0.134587492963653-0.0941166808430259i
-0.10208414296397-0.213683173396801i
-0.00542863827453617-0.271386848753282i
0.0540134987102066-0.19859691425261i
0.0792200507787847-0.122524589684356i
0.0275329192271832-0.0729062082247362i
-0.023545812588162-0.0993146097772055i
-0.0875792051624254-0.169926498025432i
-0.0811151322246473-0.240803603375642i
0.024180305380172-0.280186018903356i
0.150648723653285-0.248271415671335i
0.219201705470915-0.167949400536456i
0.166265655639334-0.0587460666141923i
0.0954351243142166-0.0353010043931434i
-0.00536333297151226-0.0573045365049495i
-0.0563688240791905-0.0942667973931191i
0.0145885320707135-0.169388793354226i
0.0758663394645423-0.164194506820875i
0.138928990612702-0.0858282104774148i
0.14466064788552-0.0137258846782037i
0.0649812265792718+0.0319310258335876i
-0.0639451499862374-0.0297845270884147i
-0.136260193758821-0.130224678264496i
-0.0923535261254486-0.208007984130381i
-0.00324751702129571-0.274046460417749i
0.126268987921194-0.224271425331991i
0.148620184188841-0.135255612326203i
0.129992031010849-0.0303310901990659i
0.0590528448154501-0.0361293671596892i
-0.012263100290732-0.123830604471075i
0.00786094214608424-0.192080007234937i
0.0429014383836553-0.259023042814773i
0.158185904391894-0.189916475347727i
0.184695680496913-0.122598123910713i
0.124749273240537-0.0265501335171028i
0.0327196555840472+0.0161954058004544i
-0.0809872306556174-0.0550580040605831i
-0.0999981929905177-0.102964786309384i
-0.0546305853496154-0.210132763023913i
0.0609527314540596-0.221995724050688i
0.144546185978142-0.208836453295025i
0.111836526919136-0.162383467640886i
0.0335710274929497-0.0431370761788638i
-0.0362489027705853-0.084404210307226i
-0.0736564383159239-0.170540308170756i
-0.0600851820804421-0.260631509926372i
0.0692127680353122-0.301845395439012i
0.168634108333328-0.22355808098486i
0.164534840119791-0.105383297020949i
0.145381840345786+0.016151878872664i
0.0167519144074071+0.0180832116951207i
-0.123697363646037-0.047162898714425i
-0.101996831404203-0.118149380262285i
-0.0507597349470237-0.215280551270121i
0.0218414746103269-0.216905498530408i
0.100758796131472-0.150395530075747i
0.0494484686125777-0.0896800179895602i
-0.0283247534546169-0.0227982567267604i
-0.115539902190858-0.0683496479062571i
-0.102276095390068-0.199868233309136i
-0.0312623767650449-0.264228106408361i
0.0329857393494318-0.312281191444347i
0.183575204642537-0.265602229229533i
0.190765935781533-0.171129235815741i
0.115889941838687-0.100808117524359i
0.0615874976431912-0.0229605083686258i
0.00623910673079761-0.118127842635265i
0.0413970106860021-0.199202298582794i
0.0979891689832955-0.204539447220045i
0.168577832542633-0.19465605825972i
0.207069782375749-0.0882019904192095i
0.13370294857298-0.00879095389507759i
0.0241552999446319+0.0199125641237715i
-0.0824089200887523-0.00682462514224686i
-0.106461875754664-0.133275121079323i
-0.0198761442038611-0.242628550438752i
0.0785088528655081-0.219984713818064i
0.147771458169925-0.161898064330878i
0.105405835151714-0.0726818708459664i
0.0352306071706527-0.0402879113321826i
0.00382366764086814-0.0597990803331221i
-0.047102225661248-0.104828056527768i
-0.0120283665809977-0.26279480010863i
0.0876252697806082-0.275911320734447i
0.17680397855501-0.197635618808063i
0.168116765207763-0.124047278602338i
0.0623364019466249-0.0167656317612786i
-0.0306063872694174-0.02321151773882i
-0.0900454709625232-0.0828000641931249i
-0.0765732145478357-0.199233395521053i
-0.0364054761636221-0.278620927533564i
0.0449757386781416-0.254699553090071i
0.148100029097912-0.183690213553997i
0.0986858169769718-0.0704576998445831i
-0.000501262424273285-0.0652370300026761i
-0.0534383890698454-0.121677009122328i
-0.100213492642002-0.20670303380306i
-0.0203604103827896-0.316375810489157i
0.102385808588531-0.298035498864596i
0.186084722808406-0.170820338530496i
0.210065722045594-0.0514270635964802i
0.10938526163475+0.0156699133075773i
-0.00433669166713828-0.00384477065944132i
-0.103394879422234-0.0930975951662032i
-0.0909795574134823-0.218999134009407i
0.022238247959396-0.255062237432126i
0.104141154269296-0.190245830662238i
0.133683036646903-0.117304393210049i
0.063281577872097-0.0320414456883391i
-0.0641553916194848-0.05121383147505i
-0.124673248471822-0.11656215211113i
-0.0798605736684112-0.184211088287893i
0.00677978415933342-0.274675567486256i
0.126080542538471-0.272557159905534i
0.221021456715177-0.139728626435147i
0.184295825489719-0.0417246932560697i
0.0640522966778325-0.00474970344176715i
-0.0269564025811363-0.00853452196016228i
-0.0430674169593924-0.101541917803614i
-0.00381229515814668-0.173498309668277i
0.0865583752430179-0.21424552832185i
0.172000643664356-0.121682188483195i
0.129112217834634+0.0158205285634475i
0.0150766441024763+0.0428474718655383i
-0.112028260879053+0.00517624619782894i
-0.173808001855856-0.101156013544988i
-0.139956636971896-0.223228721798186i
-0.0141287850116678-0.277630657787531i
0.110883734215096-0.256700931392586i
0.126114208252328-0.171175928441877i
0.0691040030225191-0.0552959440468961i
-0.0463476730792551-0.0527070636530446i
-0.0678826585499168-0.162773835889252i
-0.0587425419339939-0.260799522935839i
0.0446425451415402-0.312987988524648i
0.195524850733907-0.321393828165856i
0.212386929476305-0.20419285369467i
0.189120713324817-0.0570851251104955i
0.082768237835897-0.027129302866288i
-0.0329144986913928-0.0389474627122391i
-0.0571631175325878-0.126822673944928i
-0.0141501696194791-0.210526915563014i
0.0854628932565112-0.232802878807101i
0.180533442651855-0.19525833912491i
0.133682300460228-0.0550997675099543i
0.0534447295508723+0.011211932011698i
-0.0376634457550619+0.0122746102562059i
-0.126771087443804-0.0916599122165805i
-0.0987053791957607-0.226601408692473i
-0.013945510662829-0.261556530285028i
0.0991507066428716-0.254382677928729i
0.122252490478368-0.144863525911262i
0.0881592694811265-0.0631591037284796i
0.000525407157280787-0.0447540133766241i
-0.0858336435889811-0.118036135803507i
-0.0822643388718088-0.212524922896542i
-0.0241226817508881-0.267564247327976i
0.124677253532084-0.272579951318275i
0.186497889862366-0.140156421865655i
0.144239030865422-0.0394008349226744i
0.0661289837704982+0.0382220166482536i
-0.0179035919645135+0.0145370401344731i
-0.0545358964094165-0.112081715550927i
-0.041552668974183-0.177686747053955i
0.0687143570745509-0.203502789866382i
0.151967815458895-0.144178125691797i
0.13355108955848-0.019130917235794i
0.0534054268876313+0.0499505417585137i
-0.0548566006420051+0.0410790576438889i
-0.147964367513642-0.0688431281164007i
-0.126405647025938-0.220096799078085i
-0.0292040291074306-0.272093649339571i
0.0814891403086205-0.239851433373571i
0.146733813792154-0.137080253786032i
0.101982032159984-0.0279404211535646i
0.0174400634951617-0.0256308224673805i
-0.0671096418498356-0.0941281260648435i
-0.0740086483467039-0.198583220791661i
0.00545661736567618-0.283156997485678i
0.170394201324188-0.274956495736273i
0.226316912108698-0.186715849086194i
0.165218494920188-0.043028157910716i
0.0928400010206925+0.0216835061146243i
-0.0553499673014436-0.00539135387293018i
-0.117516053871433-0.118757426770292i
-0.0774988069002681-0.220367132240978i
0.0139947838018111-0.2503242450281i
0.128085046317313-0.213318103182684i
0.158852591981621-0.10954544652144i
0.0811502679153538-0.0562536033087146i
-0.0459559588174025-0.0332603236555566i
-0.121527171395455-0.150846827638505i
-0.0866797893000332-0.258773454638084i
0.0676048110407966-0.318182454710518i
0.191182157120765-0.31248005091269i
0.234436386180007-0.178976187738896i
0.218257523779347-0.0406239161133036i
0.0958153200860504+0.0554690484658224i
0.0164304754667942-0.0114252320943387i
-0.0523695183779175-0.0513448538049489i
-0.0272831295924602-0.121120162987237i
0.104707732162268-0.144621173479374i
0.155621898614781-0.0503895531014417i
0.119210229628363+0.0303024414635231i
-0.017313796835608+0.139813218613919i
-0.175981940156398+0.0666528931108967i
-0.263568614703312-0.077182427793862i
-0.202883640265224-0.19674357584518i
-0.109327297078706-0.283640757647629i
0.000855598824890889-0.269917463002864i
0.0816145008909508-0.204254588798013i
0.0175946163285026-0.0999103485283195i
-0.066184181461947-0.100878157619323i
-0.120738686886162-0.190598890698093i
-0.0784879135777402-0.266350229178762i
0.0670419950299047-0.364884661158764i
0.175068272068658-0.353909735145314i
0.269414298871741-0.185482943617903i
0.258136510755013-0.0451782205823663i
0.107206181785836+0.0330370164759564i
0.00985164937682497+0.00563342763563328i
-0.0324601719507817-0.11024950769152i
-0.00464845947964197-0.182019273213919i
0.0726460474921056-0.224855587098228i
0.14670346972724-0.141016275965779i
0.119643387165821+0.00392971502759054i
0.0213808827788421+0.0299453327958216i
-0.065984335177034+0.0158619342140769i
-0.135985697548452-0.0816348620069594i
-0.126408422896247-0.265243146783302i
0.0082068134944742-0.326538182888779i
0.164723110551665-0.252618355391458i
0.186539283626707-0.172934211421382i
0.162270084644791-0.0682094224043396i
0.0564231405093547-0.00808663376273389i
-0.0439034663408065-0.0699271478347731i
-0.0375684226577164-0.17987374871475i
0.0425731751683456-0.219979759560149i
0.144035063492953-0.199634718964938i
0.168856508096677-0.118935551013936i
0.150518300172308+0.0226784692635212i
0.0205014959584245+0.0821220473757917i
-0.123032506192467+0.0591686839082281i
-0.154084178283966-0.0693012597573258i
-0.122297070770546-0.220371049687416i
-0.0148752428655575-0.297823488676799i
0.0953798896772141-0.229281299377744i
0.0850603962279582-0.0703698637494115i
0.0182473273399558-0.0205698742644325i
-0.0809288059142503-0.0450446190842433i
-0.166953987805726-0.153364946047711i
-0.112440884537864-0.266116779934395i
-0.0116712591921001-0.340857778559391i
0.128061162178652-0.321887152121006i
0.215889398501508-0.172098061559479i
0.159273929457346-0.0406029824314576i
0.0699301885462502+0.00727140624698462i
-0.0485782338007017-0.0306660669854789i
-0.0738591864664559-0.124868567939148i
-0.0174782158376038-0.227404094646706i
0.0613679024715602-0.211949332987698i
0.174510130852164-0.109125021411498i
0.158563754054696+0.00596739154289387i
0.019273244572769+0.0687358362974922i
-0.0983546592381933+0.0173913731295745i
-0.181261265027958-0.0869475354054359i
-0.15028952176181-0.244293607423715i
0.0236303015315598-0.286465054511344i
0.120749969636337-0.20602434057974i
0.1548081001456-0.111646596572394i
0.108272885949526+0.00995422626608932i
-0.0187573654586571+0.0032568875425487i
-0.0861387573208899-0.125889953309194i
-0.0755473292405211-0.260248697170898i
0.03108918730047-0.292938307954761i
0.162449810958962-0.245420795442601i
0.234036051833808-0.129106052731891i
0.187413897898245+0.0247748412064497i
0.0891072753844476+0.0631814579179284i
-0.0347344490248281+0.0222393763526783i
-0.0888103344437122-0.101165028850971i
-0.0321487707628151-0.210904879415804i
0.0707697982757423-0.204464548061803i
0.167714797879851-0.108321984186809i
0.118537890793404+0.0166919240689433i
0.00341310146855203+0.0874688990608952i
-0.117852075236849+0.0458344464697024i
-0.182112560247426-0.109615327054822i
-0.14633492777136-0.232755909511779i
-0.0451964500052507-0.298934683879943i
0.0894454228362669-0.25249408817661i
0.132172998754247-0.111504515410707i
0.0585925499109715-0.0351401312221723i
-0.0496766694969407-0.0243591843867748i
-0.109755668508269-0.118142221875499i
-0.0862712182683453-0.228682993188128i
-0.00172340449510105-0.292983111360126i
0.104764340504797-0.29797527537083i
0.19581494046863-0.152315708861358i
0.135187815921569-0.0164327572071378i
-0.00694841721009232+0.0221018802571498i
-0.0935196872929608-0.0274282820691562i
-0.147101850859358-0.173868792740692i
-0.123251512281892-0.292422433528167i
-0.0168276056133055-0.324010749007612i
0.134755209394454-0.228328667674287i
0.137366360167877-0.102596401461136i
0.039032758681386-0.038801964974984i
-0.051467622755533-0.0119178259199573i
-0.122942152318632-0.12872907378992i
-0.0241761332808303-0.28937095673355i
0.0829340531327172-0.344492945624975i
0.197902083967741-0.255835867347324i
0.265327633546825-0.115442591835644i
0.204707363102419+0.00765014543490009i
0.108271342776309+0.0708882686381124i
-0.0521220644209462+0.0158768942926205i
-0.0878268227370069-0.0828901183552143i
0.0115419160133109-0.163280258607847i
0.106149023858136-0.118221515708449i
0.154188444787504-0.0167054781599416i
0.129049569458317+0.0883484904030284i
0.00433310759152335+0.143842773873819i
-0.153160838891832+0.0694468991301486i
-0.21710211212648-0.0421604103124571i
-0.151315989753782-0.169502159694182i
-0.0323925623524419-0.244271788730022i
0.0547607890340819-0.176616943124226i
0.0918925023724615-0.103344699539736i
0.00776259370721144-0.0293057868396551i
-0.117846567138649-0.0439006850260637i
-0.171228004813772-0.190800345661283i
-0.131478085024651-0.307956328658398i
-0.0101414428248366-0.38039708109988i
0.145303718939464-0.316394713702044i
0.221468012059139-0.199886564090539i
0.158191759452041-0.0544687202010518i
0.0646089218691694-0.0196635774733363i
-0.063799566157204-0.090876200380533i
-0.0548448601696054-0.18288830389372i
0.0480067679404826-0.29346633922587i
0.120499211078403-0.212030889356107i
0.213512856555101-0.0970596132792909i
0.169667814328384+0.0121971788897109i
0.0709065099900127+0.0502403197304255i
-0.0670720855033358+0.0163150233199817i
-0.165107214326757-0.0768610756486535i
-0.105381294804307-0.236248705581945i
0.00110990004562205-0.288208737135024i
0.141767460349729-0.221663086513748i
0.192050969217883-0.0533266247171618i
0.085548520073761+0.0181167287864702i
-0.0401889311396859+0.0275991930212247i
-0.142414751491817-0.058538867538094i
-0.101757243270486-0.210105760477406i
0.00723798886666143-0.238987389386128i
0.0857595236677996-0.231902016314008i
0.182893296890457-0.100463336909444i
0.139668418425174+0.0110062337597236i
0.00285478480372269+0.0595500122461949i
-0.104551307550981+0.0374653112719211i
-0.161745179410793-0.149910343888007i
-0.0741666817482035-0.238069997673826i
0.082723319623064-0.207702312066532i
0.115789660634931-0.158501891746828i
0.100773274404504-0.0261740771692928i
0.0279904430833787+0.0559324442100027i
-0.0999703856977328+0.00555851005933668i
-0.145981886141518-0.104139226781117i
-0.121790120833844-0.249738108004458i
0.00410488640133282-0.268081933322881i
0.15307435211416-0.199638138865876i
0.16497278014954-0.104116749015766i
0.0738027291391334+0.00407445377284868i
-0.0182699773341774+0.0301248535638739i
-0.113312444870882-0.0555013735795099i
-0.112539590140991-0.198862918186334i
-0.0424334508663971-0.25462538763361i
0.0510321051000915-0.219824081323444i
0.145456233656613-0.136868446399874i
0.0935716405374417-0.0382704926088574i
0.00641383481135043+0.0110927817326192i
-0.086776837526769-0.0186271807454948i
-0.165851101763408-0.172576348341611i
-0.107250293023269-0.289315572575041i
0.0513791511687138-0.276075653132616i
0.166068439273032-0.261867267734525i
0.171984442653435-0.125704738157909i
0.0726720053382322-0.0141022978887571i
-0.055996128269635-0.0431297864898849i
-0.0757932679464198-0.135799847941782i
-0.0386850795526734-0.289280107089258i
0.0908425334711972-0.337568432304534i
0.199239697648563-0.23930451120241i
0.217894387447999-0.0662152356945677i
0.183374313753173+0.0404022138424819i
0.0181427611976167+0.0552769748735727i
-0.0878890821140949+0.0466565498811276i
-0.0925411098364021-0.0612349022030404i
-0.0172419645411117-0.207499556041674i
0.0950664161281188-0.200631952109045i
0.142466371481038-0.071476757344589i
0.0920978347481418+0.0333467952535794i
-0.0486202169111053+0.0685617610127296i
-0.162336903400906+0.0143217788208173i
-0.226953693810229-0.109285130999342i
-0.178319453077268-0.238853798966843i
-0.0272616659823482-0.271999111104911i
0.093514785566635-0.200066634129976i
0.115831608930383-0.0754482783343996i
0.0267161823184065-0.00702985576461252i
-0.113898870137779-0.0474206696366549i
-0.179621574667521-0.142680952208397i
-0.113739214343034-0.272212783199512i
0.00800073667391304-0.302853509599441i
0.146207772855766-0.253719593408303i
0.172808878292071-0.139717342194487i
0.142207109128242+0.0182124866942799i
0.0607411577127407+0.0527580836847393i
-0.111830282516553-0.0278975896919806i
-0.11082318683906-0.140300738887044i
-0.0227754588910434-0.219208612829249i
0.0711678259120893-0.204014134586941i
0.178435808883802-0.129309674880971i
0.156274017251047-0.0221134540735375i
-0.012534882627337+0.0460783502418461i
-0.148167575069647+0.00909065716855796i
-0.130726211152537-0.147173559896859i
-0.0685081699890394-0.309650183628548i
0.0180052379847243-0.299325359385604i
0.138890424220526-0.209023581970829i
0.164631493561274-0.0812742293628055i
0.0517593622735811+0.0148869215499511i
-0.0412707438702851-0.00100374508407652i
-0.0970367945431385-0.0855428158390391i
-0.0616474491775936-0.200995300454889i
0.070169520551833-0.275390161444658i
0.15493316296408-0.249226007723033i
0.193916216841663-0.136949608817848i
0.163906927788237+0.0267114325813157i
0.040737407419147+0.105068247875948i
-0.0816791096305213+0.0234291869605753i
-0.134172689094374-0.0802314028037773i
-0.0713961142904972-0.181957148497432i
0.0670907495799755-0.176892447287569i
0.111816888054882-0.0960972801433776i
0.0778608082476468-0.0233617400176922i
-0.00856567443421451+0.0839833514464593i
-0.148668325494916+0.0805246272186789i
-0.216314479513859-0.0407673212276876i
-0.152101344536968-0.184225133224513i
-0.0309072947405608-0.290396112299085i
0.0268018306769384-0.241000268167543i
0.0326298918637995-0.12342246196934i
-0.000173442378446257-0.0513836500221897i
-0.117955940215511-0.0209758863866724i
-0.212948823354344-0.127013579834672i
-0.163073734418246-0.247710058783332i
-0.02698820787904-0.290850200798447i
0.0927229905041992-0.288268473733435i
0.147286242892921-0.191183158213644i
0.131840862254745-0.0587994242192434i
0.0323123444949766+0.0162195502563631i
-0.0776092164669144-0.058291104314266i
-0.0983235465814355-0.14672708602608i
-0.000942302720864505-0.207555721831089i
0.117420148326473-0.257371143045357i
0.176749577989002-0.152074531429479i
0.220192248417432-0.0310507709476301i
0.112047821024487+0.0551241564186829i
-0.0440221098407121+0.0603523894079819i
-0.0650706137601414-0.0675944588972011i
-0.0415460470429881-0.176114520557406i
0.044240424194524-0.249225647421279i
0.170164613408539-0.17403444570673i
0.192000835893333-0.0384842428368225i
0.115935392924026+0.0490345623436714i
0.0166575267248788+0.103824579201694i
-0.106110545146223-0.0114122313935376i
-0.139476706746615-0.141723695267715i
-0.0677966931715455-0.227409034731012i
0.0371215899883401-0.210874740471447i
0.124824691467635-0.0775349124565034i
0.110725251220354+0.0272522792235081i
-0.0126372385682258+0.059732638951228i
-0.143480524982807-0.0469015089098579i
-0.174725081867988-0.151609144794132i
-0.112903332917909-0.241472699087821i
0.0178950915399878-0.279120375397642i
0.146109218941603-0.193900462887316i
0.149963806181021-0.1036812516972i
0.0230739446331982-0.0370348039562823i
-0.0487368753181867-0.0243050029037057i
-0.108646120144046-0.105773650124817i
-0.112840845851436-0.229646014291215i
0.0172615205188846-0.252383631473914i
0.12519974659703-0.216174007035854i
0.186514982886753-0.109531161970098i
0.117806697570056+0.0341691104952135i
-0.0184904108669955+0.0393870524082033i
-0.119514089889643-0.0212287297414887i
-0.129873245486752-0.145420075631537i
-0.0482890831976667-0.258304848353326i
0.058944820221167-0.228804702188767i
0.144007158175272-0.113002669582658i
0.100022513897898-0.0240205364340282i
-0.0174442552527382+0.0198621449378233i
-0.142331728325412+0.0144286040045245i
-0.184147511330669-0.142117857293218i
-0.0886102517505776-0.261628882461941i
0.0266890164808389-0.255848906577166i
0.109519442988204-0.203428915711115i
0.142364822244075-0.122359641488322i
0.0985429855918413+0.000966470022984115i
-0.0350063589169467+0.0389686437398286i
-0.107283373315806-0.0743141913171114i
-0.0651083563370718-0.174899161769433i
0.0248235138814378-0.250080883890529i
0.160486890538112-0.174602545499841i
0.19025404430592-0.0650412417531634i
0.120195821028292+0.0297921262776477i
0.033670400833167+0.0832397110993968i
-0.0946779522014981+0.0127185623931901i
-0.127562675393948-0.0830115041167969i
-0.0405750571469543-0.200806922652598i
0.0485162247321556-0.186987412335683i
0.12619197402772-0.109883425917955i
0.0921419866706253-0.0109828681198231i
-0.0160587540355776+0.0963806922958674i
-0.122184775307758+0.0563792402009927i
-0.20935521539404-0.0799218439674689i
-0.15801407100475-0.211081536880859i
-0.052586912234666-0.27167305260825i
0.0412082167874858-0.221582544884019i
0.104133932095595-0.0977077204748376i
0.053283352497046-0.0207408205125857i
-0.0706938549387883-0.0232303373973103i
-0.168179443777516-0.107485533887351i
-0.152012609880773-0.241318358364063i
-0.0418026801832447-0.33925513654643i
0.0924432264979878-0.322713716285954i
0.175695358170219-0.208381514610128i
0.164541880411793-0.0599957709253394i
0.0481137757537534+0.00587347637863387i
-0.0647199239264375-0.0726357551012835i
-0.0734804734285699-0.128057853037447i
-0.021941250067058-0.208864197952711i
0.108889153953881-0.228647223747291i
0.207851993259419-0.15637640422632i
0.141404072351857-0.0316031946976539i
0.0392615229091994+0.0835821879001872i
-0.0740960216248158-0.0187287265406612i
-0.153302274152982-0.114665521372623i
-0.114148200009019-0.226849587199317i
-0.0388462283177471-0.289533685171094i
0.0972605026546062-0.184228815355624i
0.15795394637966-0.0774331132275631i
0.0921620803551881+0.020790456622962i
-0.0126733660974466+0.0292960786058725i
-0.110652736386906-0.0451996614716429i
-0.117857782586696-0.147525703305612i
-0.0296154231087662-0.205958883597529i
0.12045938024653-0.183119413430325i
0.184385320570326-0.0724311550166455i
0.141944318942188+0.0486323063898617i
0.0276665614956795+0.0875533059577976i
-0.109632710756351+0.0400809185411453i
-0.153518661377164-0.0702650097920283i
-0.114751804249367-0.155292395286327i
0.00701318433411532-0.20468664265351i
0.108641955526177-0.128249777089206i
0.071867515437265+0.000726385664337553i
-0.0436180776517241+0.0471954426881997i
-0.143226047489853-0.000387360121414052i
-0.191826560260695-0.129223286459694i
-0.169204633056938-0.22536979718856i
-0.069303839095846-0.278348311796475i
0.0491589093369531-0.285553805662298i
0.14246113550201-0.164263939832484i
0.117672466469447-0.0340109900901789i
-0.0238163145343661-0.029557231844333i
-0.107616091139671-0.0831020771891366i
-0.068247139326561-0.196065271809632i
0.0103312960696319-0.257031186091845i
0.105541662196879-0.249906371639076i
0.192109349956461-0.159446456684782i
0.166036109949155-0.0332487523612675i
0.0399604372001685+0.00121418665910643i
-0.0671127478597199-0.00720135736841603i
-0.0973089357402944-0.0959082172013937i
-0.0537662196786577-0.167745966515341i
0.0384937045217459-0.203057414008889i
0.157639214217229-0.158104574664705i
0.148010557098597-0.0400267635034988i
0.0546476770200143+0.0373645857086167i
-0.0346613340876422+0.0373690686255474i
-0.119323245313725-0.0356981105961032i
-0.10285289839781-0.142118722136545i
-0.0374128485776401-0.226118835767908i
0.100151421206726-0.187314113356273i
0.141468133390663-0.0659303720898443i
0.0908278153527196+0.0359788914563048i
0.0154725543996569+0.0613765823893661i
-0.131398834507263+0.0249472667607297i
-0.161114245345826-0.0982804197148757i
-0.0879109610659275-0.204409636356082i
0.0122341321611597-0.198823300572968i
0.0785350240189445-0.128835235627071i
0.0723496497920924-0.0360496395296104i
0.00667710466082262+0.0174475003896087i
-0.0995454914466445-0.0040852548942076i
-0.144533803838076-0.110540931100433i
-0.116034727410765-0.21828903924892i
-0.00338729101759522-0.275314203950095i
0.102786904724014-0.235214206532223i
0.136226466116667-0.0853375420257201i
0.103032037940464-0.0023441213497366i
-0.0154305394300351-0.0235389992918112i
-0.0707380157893342-0.0905647179407788i
-0.0696888346089098-0.209763821944276i
-0.0140968280896314-0.252391944238475i
0.0976513407914893-0.201322815207135i
0.187512534459281-0.120538165431736i
0.143226027333716+0.00444688284152347i
0.0115118210327677+0.0644264433076856i
-0.0529326124216535+0.013141840080996i
-0.104300478084971-0.107123100128025i
-0.0830666185315135-0.219253268275182i
0.0196501949398697-0.229267138868912i
0.0948785296242437-0.151662195530695i
0.0889643524141692-0.0227121664251321i
0.0327943157747015+0.0132974664090178i
-0.0695277039825135-0.0299122842161843i
-0.149293394449377-0.150117444823015i
-0.0843680989544434-0.270248878340789i
0.0270412723376392-0.244400313987626i
0.122091319037113-0.207804667138208i
0.170430466078885-0.101113367786782i
0.117570676353232-0.0304178613681133i
-0.0126806257524152-0.0259477020447364i
-0.0990366799604692-0.0583695188435747i
-0.0898511423554541-0.171600266729188i
-0.0104454215892383-0.226528694167782i
0.140136686616887-0.203672639892071i
0.198166624813115-0.0831933036975576i
0.118329244269751+0.0150544119904422i
0.00433782940190112+0.0545304715342651i
-0.0873128120387344+0.0469667202893509i
-0.131508563605692-0.0603807220728159i
-0.100048661810993-0.166656688856984i
0.00420404532410723-0.177429148434521i
0.0813218529801827-0.116093572423989i
0.113941247893223-0.0206908634109278i
-0.0159718530966356+0.0541584881397151i
-0.166197090771439+0.0111069060143519i
-0.159265464132156-0.0839910490641508i
-0.164144473711335-0.171986651934553i
-0.0438994355438218-0.240916899437213i
0.0996958438432603-0.224535478298209i
0.0863012999916349-0.146991436446012i
0.0535234043684198-0.0694834624711877i
-0.0415586695709977-0.0645013191603132i
-0.110659642087446-0.0963460443615907i
-0.0854921580099498-0.177227937186418i
-0.0104692136732762-0.250783694872754i
0.111279339150529-0.219636736749691i
0.178239883063711-0.166896948823704i
0.163045998962417-0.0517163789918574i
0.0683435983895792+0.0412084364760673i
-0.0378936262550954+0.00604855225596274i
-0.0579927203424402-0.106497607460836i
-0.014310124508737-0.162719565347594i
0.0576493559880944-0.158401015419862i
0.133378295759024-0.157536689612426i
0.127426104385286-0.0438991551718592i
0.0570066075245777+0.0561733762069104i
-0.0521334706755039+0.0738487952596518i
-0.155781552866354-0.00733896094563803i
-0.0953904484081061-0.152479652994176i
0.00901340116505082-0.188102555846348i
0.0917589067285704-0.157269854735453i
0.129130184093841-0.0861585137129926i
0.0649341067565322+0.00683586398693843i
-0.0239148784303469+0.060299117719595i
-0.139197928691174+0.0206869323969363i
-0.139253258031586-0.118897976220622i
-0.0406474438295667-0.230444517630411i
0.0348443859208584-0.218988624088117i
0.0753679057197066-0.13861459880313i
0.0531856715575399-0.026952600327896i
-0.00685469206410433+0.0170911028462793i
-0.105913203196291-0.0118855432782339i
-0.132670614291194-0.0739108770542266i
-0.114021841832596-0.210404554560722i
-0.034225675136287-0.242298664448329i
0.0935708975004188-0.18356412796587i
0.129079909578969-0.112103504994932i
0.068289755336497+0.00723792440789962i
-0.0492822734274648+0.00579509723375633i
-0.114660675752224-0.0578712136503196i
-0.12387032477239-0.141228252573855i
-0.035794971366216-0.235091585648467i
0.0594751389217125-0.219022033477819i
0.133556255733735-0.149317518416683i
0.118002020411452-0.0454154505165781i
-0.0194562556542586+0.0212958150036201i
-0.0540857025322976-0.0243719565798046i
-0.0697854933955781-0.125987330991448i
-0.0443104098051262-0.205046616724555i
0.0603596036747348-0.199169274636209i
0.117665233945306-0.135213005067098i
0.134675258305371-0.0229668050732238i
0.0759192899794223+0.0524612328413265i
-0.051417725123251-0.00223445070418375i
-0.113261875227777-0.0738367577195277i
-0.0919260872273532-0.15290838126825i
-0.0259464640799299-0.166333925208698i
0.0915006896140626-0.12456730080098i
0.115857904411937-0.0492729974611751i
0.0374306033686384+0.0610206512996528i
-0.0556753473735573+0.057743465332916i
-0.145025470943766-0.0144611132974661i
-0.142185167444088-0.121147633206103i
-0.0448296363355377-0.183279955667581i
0.0958454812387558-0.18009860157852i
0.142348447361863-0.12275366132248i
0.108626490099126+2.28357719065778e-05i
0.0136761769062177+0.0281620476739548i
-0.125963273828024-0.0400826484043297i
-0.110226990508151-0.111587150384589i
-0.0254028081774307-0.16751958093601i
0.0534685084078133-0.17173288096882i
0.124192455423462-0.0957439784981259i
0.1143653029147-0.0213094152954435i
0.0318318552113521-0.00368930333914601i
-0.0771325261686876+0.0254483482284108i
-0.155318516806432-0.0538736493376593i
-0.146103091210992-0.16798432659388i
-0.0507957552561918-0.18769691586157i
0.0445469797166685-0.168973593381852i
0.071798900074187-0.0907704591779712i
0.0235204703165274-0.0438496605195651i
-0.0362208249590539-0.0226005584937449i
-0.137319995210435-0.0729781595193786i
-0.156217286670517-0.180385881702208i
-0.0409364800388135-0.222662759099958i
0.0453938447859513-0.226191941310237i
0.138906492136154-0.166179934377722i
0.118354750492179-0.0543494400783748i
0.016432838643089+0.000735759796426871i
-0.0539328032679561-0.0344248377845707i
-0.0779542248773595-0.0992643637182549i
0.00187375915827533-0.146478186643582i
0.0473268539055856-0.187585675030032i
0.120896272017029-0.131496242337738i
0.148240579449868-0.0227917369391383i
0.0164840986652453+0.0384849737067179i
-0.0864841257130886+0.087391031166539i
-0.132853593115558-0.0293377300908687i
-0.131768676151794-0.134186416088265i
-0.0816514691872178-0.152222569081242i
0.00291523329648818-0.163802447694935i
0.0669502150826362-0.0590187034550219i
0.0130534020083387-0.00863471057335091i
-0.0715950983518434-0.00682098162797406i
-0.122826086683699-0.0620540805830428i
-0.111680784172013-0.192235442044743i
-0.0550682988973692-0.237432393941393i
0.0432602727577251-0.244934978215366i
0.116604972199906-0.16039266739787i
0.0842040363649965+0.00382028023310568i
0.0199122334405483+0.0189105463221394i
-0.0803095831398792-0.0228053521732444i
-0.102630182813929-0.0549702132179118i
-0.06178720943619-0.14467721041512i
-0.0240918649154865-0.185351607922194i
0.0526540039466083-0.126135517244807i
0.071967861801979-0.0313458121185619i
-0.00449876209831552+0.00328350270445428i
-0.08945954397269-0.0142884297971191i
-0.151864789674578-0.0707451400862127i
-0.142705544955443-0.180551153090214i
-0.0790266473584129-0.240280686262464i
0.0274194592627722-0.216036409833157i
0.121247686594522-0.14091685671933i
0.0720684509521345-0.0637320881723885i
0.0222810271768285-0.0331061079540064i
-0.0487403720564876-0.053804807435045i
-0.0898223010741843-0.13809582977581i
-0.0255880974436829-0.202760838274537i
0.0571066869380837-0.201569594202622i
0.142616053008795-0.0935158628011309i
0.117099799211703-0.0185634766546692i
0.0501263357426583+0.0120392869575529i
-0.0216206388425599+0.04718311400114i
-0.109449175934169-0.0207203019655571i
-0.116770412071847-0.0897751607968931i
-0.0311311687773232-0.160488997875548i
0.0639630396408461-0.1030539877838i
0.0469270648981916-0.0124143610560948i
-0.000484179204436536+0.0131552893562016i
-0.0804797758933379+0.00034425887706008i
-0.163426002881577-0.0967056065735371i
-0.136736295156269-0.154631991134147i
-0.0805408363697122-0.179124140142885i
0.0503161858860905-0.167945753781118i
0.0944611894222656-0.127080193066294i
0.0567813381687671-0.0576789357064023i
0.0153398927771607-0.0207445969959701i
-0.0859165249372168-0.0623697951323422i
-0.0758380445794371-0.123326339662622i
-0.0425317688705764-0.168215717881235i
0.034201311381293-0.160965567242208i
0.0997575222354165-0.0949475130853417i
0.0498004426547488-0.0336940856629636i
0.00283041109661792-0.00513469434753163i
-0.0935105872688058-0.00919546070106485i
-0.156238832629478-0.0815046676306184i
-0.1150439491246-0.152049645892249i
-0.0435373000598491-0.138118130755203i
0.0073216273746918-0.154145163408209i
0.0629792599069675-0.108570098011893i
0.0232775850673097-0.034215385971073i
-0.0887874874851109-0.0615832114314382i
-0.0889022050951425-0.0594729992728364i
-0.0987479872008755-0.17392686067642i
-0.0219773136677413-0.252038095276614i
0.0801205416867451-0.180502449183722i
0.0969994196667562-0.155461019483548i
0.0937207285292977-0.091439242257959i
0.000193833141295882-0.00176221056136382i
-0.0362642604471344-0.0253385249949678i
-0.0590300701585484-0.105178204300061i
-0.0339726839510488-0.165222032755271i
0.0546194807573884-0.165541993060472i
0.0752934259432295-0.111233048842561i
0.079118825005591-0.0792311931274017i
0.0348492344691651+0.0234578939098569i
-0.0586901952291747+0.0592440403327373i
-0.0921674393097771-0.0363776289028919i
-0.0578114264828283-0.110558178288156i
-0.04007588644564-0.159939370571221i
-0.00508893619659735-0.141556519982434i
0.0538409294611548-0.0799259864021885i
0.00962791563273305-0.0157527355003357i
-0.0805803843722066-0.0266039476904655i
-0.0791746673859551-0.0724946520969216i
-0.0984290099329161-0.100751618009495i
-0.0595164026098858-0.17525078040479i
0.0310394282198185-0.202457578737529i
0.0596871769272677-0.136494589893419i
0.0644245235234447-0.0672922889902652i
0.00957984763904212-0.0115302890736413i
-0.0651036266981883+0.020901455914585i
-0.092692062343672-0.10837679344628i
-0.0456982091161653-0.190330748716352i
0.0161548399676515-0.136930204555031i
0.0678740439286724-0.11432147754787i
0.0635925821396021-0.0475288075574497i
0.000111017962752608-0.0166637306684431i
-0.0794818125007146-0.0244425222152397i
-0.113531841531086-0.0732355453590271i
-0.0991340024051357-0.160046618299351i
-0.102074254227666-0.209049641634576i
0.00799146898149491-0.210711010036977i
0.0926298197934013-0.115620159659909i
0.0215237941057948-0.0479933614532156i
-0.00509147703565825-0.0641930751000299i
-0.0313622777256503-0.0730009987101173i
-0.0879178874424088-0.129866373202517i
-0.0222998737798099-0.203189143515358i
0.0802576795697258-0.203004552894606i
0.117401244842037-0.136508509800297i
0.129090965051766-0.0310064215328752i
0.0638978612165152+0.0291157125695991i
-0.0179322989114731+0.0186908414684111i
-0.0852620107612381-0.0397973787726396i
-0.10526185066289-0.0840745222811677i
-0.00997496170731961-0.128445385594274i
0.0387422135124874-0.106571280647457i
0.0362164325016609-0.0717243005422627i
0.0213703439484402-0.0446751158605028i
-0.056779294435131-0.00565070977680797i
-0.0967679085957737-0.0841734185486304i
-0.0741332229449402-0.15460652192773i
-0.0310811389248077-0.183760503914364i
0.0443873529605375-0.147785367120154i
0.0914471725129831-0.105998404935423i
0.0654037257191742-0.0455301969002776i
0.00967016150783509-0.00961633362465844i
-0.0593951102101955-0.069988206248829i
-0.104284240833486-0.0980990311484316i
-0.0502253395065797-0.164360242981943i
0.0257856759612904-0.142222568086199i
0.0373808327794767-0.0833100422917199i
0.0289444366163929-0.0513524352442371i
-0.0164755463351875+0.00923080666889721i
-0.0961686885263377-0.0328883123180467i
-0.121231584653426-0.0885079578013798i
-0.0820349972761214-0.136006292443066i
-0.00138620601119527-0.159927719572359i
0.0429484189136926-0.141801384685825i
0.0685942039084981-0.112763933785005i
0.0323585045021827-0.0632834818138402i
-0.0316844649754441-0.0426505269316613i
-0.0428028804670768-0.0643560778149394i
-0.0656190390379049-0.115718860120339i
-0.00623253836677244-0.164988210548961i
0.0688216255157181-0.155574091218558i
0.0807131919278992-0.071317950967582i
0.0371780489585387-0.0198635775811492i
0.00156597111663226+0.0205764864606869i
-0.0480522140905252+0.0339268207973797i
-0.114944614892672-0.0680211679891534i
-0.0753624987424055-0.132068941735004i
-0.0431004463168924-0.163227901715681i
-0.00585520557309594-0.133473483562108i
0.0337438895975017-0.0800685870078802i
-0.0226811942220953-0.0715750838966788i
-0.062554916995008-0.0576076906992985i
-0.0637899403318079-0.125165325212325i
-0.0364874532902006-0.18054553394188i
0.00714744301917815-0.19257126410159i
0.0786083235776835-0.147908878389719i
0.108559595142373-0.079488689578618i
0.0510207376549181-0.0346119321717533i
0.00236078594779886-0.00462911952451507i
-0.0599524578428928-0.0172869296993571i
-0.0745725748718217-0.0495082077742876i
-0.0289481553749196-0.126960328429397i
0.0387618515364498-0.110574162938985i
0.0744360533237176-0.0779537919719995i
0.0150696226919628-0.0260998628985497i
-0.0387144408121155+0.0305870707545719i
-0.0718285127354249-0.0398018162237068i
-0.121260826522003-0.0706973745038307i
-0.118351929370467-0.136343200836259i
-0.0320246189822029-0.175044373418125i
0.0329716389165068-0.122171349491372i
0.0274955563377622-0.104643758959785i
0.0129194454419707-0.0675678309422911i
-0.00822578001380453-0.037960983996721i
-0.0379127024624835-0.080578282460556i
-0.0488782247555409-0.147404166242782i
0.00170872599121725-0.182013345592142i
0.0368579464754123-0.108756936391699i
0.0641425672665485-0.0551541416276086i
0.0717194366780257-0.0231591998269941i
-0.0349722268441779+0.0242914926831424i
-0.0799771662626842-0.0153276281974049i
-0.0846386687646094-0.0697088468801202i
-0.0590831899583174-0.143058243633879i
0.0286966909113699-0.151707547464637i
0.0378499045542209-0.0782024366263916i
0.0601354670020368-0.0531962288985742i
0.0103015351691562-0.0353677590330369i
-0.0590107372525133-0.0139379441764003i
-0.045782676894781-0.0613782616957746i
-0.044030556260818-0.119052241352543i
0.0232855636250587-0.156599013576015i
0.0505596159741601-0.113991256804843i
0.0383278817795456-0.0558844102362102i
0.021344575753526-0.020650914583058i
-0.0151717957385892+0.00764594480571181i
-0.0601016479074414-0.0339944504729041i
-0.0664742060293335-0.0612972665522593i
-0.0213388167010749-0.125530663378297i
0.00763308708588906-0.124138144765315i
0.0581798868680001-0.0711537570554182i
0.053252347843493-0.0590032217103714i
-0.0169191358787466-0.00923217795943329i
-0.0550164061337517-0.0400463147469361i
-0.0630601642973603-0.0738387789672656i
-0.0496789986436799-0.082772175719261i
0.00597300399765307-0.123279882434732i
0.0356538269222642-0.0793504594932845i
0.0395351084067323-0.0413854337108857i
-0.00497919662723836-0.0332467463768549i
-0.0691281727833383-0.0375137374341655i
-0.0697243360700009-0.0762544810379323i
-0.0755306811748658-0.109600754613205i
-0.015588024228616-0.154219840994706i
0.031541677505602-0.12244047522556i
0.0174379421956775-0.069319275448134i
0.0494299066972823-0.0445700406085994i
-0.00782471182828416-0.0326433926515125i
-0.0429655977362549-0.0510396774610316i
-0.0169257757390069-0.0849331983046855i
-0.00433300598049-0.108684734663686i
0.0241161170567729-0.1040189553554i
0.0412025566215697-0.068224010741109i
0.046324969309768-0.00110665611315674i
-0.0321321978267921+0.00221869574681087i
-0.0833925498324799-0.000269519821130658i
-0.0996233057216918-0.0414300033322658i
-0.120130811528616-0.118209433929471i
-0.0391460191882885-0.128624034044707i
0.0303540214128991-0.104391309597453i
-0.00877871676977885-0.0481859507452722i
-0.00292757985128427-0.0258776061495377i
-0.0151451204109515-0.0779533145356011i
-0.06369925956244-0.124291402799726i
-0.0504870715177368-0.123277105602091i
-0.0139788630686741-0.134382230062506i
0.0558076026620593-0.110521935498479i
0.0701138153931571-0.072283997532802i
0.036712918794307-0.0225159361795818i
-0.00492440482925049+0.0159573321109306i
-0.0133436023797078-0.0201175642947149i
-0.00995588378230981-0.0278741027246769i
-0.0209614980443394-0.0655695649769814i
-0.0254811939960264-0.0642776406432251i
-0.0386427830585075+0.00994272881088154i
-0.00837356216730262+6.95748292077171e-05i
-0.0864709428061854-0.00450987357763138i
-0.147435813155436-0.0343950932229419i
-0.105562689766623-0.103184160064693i
-0.112861535030998-0.142304052795503i
-0.0423924174779436-0.185327525388102i
0.00965513253128368-0.161837245634197i
0.0293078901751212-0.116865731873571i
0.0356759685899159-0.0846822715385828i
-0.00420526290090619-0.104387867694499i
0.0144645037182372-0.117853049543745i
0.0236319799853278-0.107504860418889i
0.0305010922463629-0.114792734360326i
0.0803106498878937-0.0534326291144448i
0.075863496526894-0.0074346471740643i
0.034490875153701+0.0245140512259216i
0.0258033249400729+0.0340660836739564i
-0.05650364699632+0.0289684687720046i
-0.111470773210942-0.000515729945867763i
-0.0788041884953084-0.0382764797769415i
-0.0671541240396094-0.0809390640075056i
-0.0466355196674506-0.0958829178528918i
-0.0505381323128713-0.0571097909350921i
-0.0756882145535898-0.0723686017577656i
-0.0717233660924995-0.0681509714534714i
-0.0857964044138601-0.121595620093825i
-0.0642758741304312-0.177306736129451i
0.00370977812405817-0.154184304522383i
0.0211138854255194-0.131401324630143i
0.0554083386908578-0.0858472815883339i
0.0469488340681101-0.0424386521590048i
0.0211941915685847-0.0378304591155126i
0.00129901282156181-0.0513320883062506i
-0.013735148545551-0.0612289067838068i
0.01666156573041-0.0540588540265308i
-0.0126422968891426-0.0166415227399575i
-0.0158728769865427-0.0339083426482395i
-0.0385599028067809-0.0244142048327629i
-0.0843971203194342+0.011804564019656i
-0.10197683729456-0.0289877112028016i
-0.129040826561742-0.0659160822540068i
-0.0678589696111947-0.112916577184944i
-0.0263969472372132-0.135298793011858i
-0.0104815783285562-0.130743055893813i
0.0224433155670606-0.128319968905404i
0.0129967371968745-0.118301337210332i
-0.0207669726724135-0.0994109890309646i
-0.0164682376582025-0.0753817729756593i
0.0224572219819885-0.098121864746238i
0.023386851821894-0.0827808423576591i
0.0335458311221534-0.07167191281276i
0.00346709852120309-0.0428321618131359i
-0.0118116009814768+0.00882318114745103i
-0.0504956428737857-0.0108283371111154i
-0.0878266752028924-0.0185198630446524i
-0.0544524791223861-0.0324394367217583i
-0.0532006767477611-0.0817298468830585i
-0.0154876076967605-0.0989568258482274i
-0.0134626295837863-0.0732250845327124i
-0.027752673443912-0.0702361558976184i
-0.0465245988507066-0.046007246204355i
-0.0876846889035222-0.0633978444856445i
-0.068760150091868-0.108744540719219i
-0.0271084365537021-0.137046087143365i
-0.00330740160390817-0.149264958320649i
0.00205166500068748-0.12224883005173i
0.025189939202993-0.0928899795809577i
0.0103520616014702-0.0322006163452567i
-0.011803713760048-0.0423280132701332i
-0.0487100973281454-0.0647716977953484i
-0.0501043030404776-0.0909248462682335i
-0.00150233420631329-0.12767701602556i
0.00260316162352509-0.103602417856629i
-0.000640406475902862-0.07048807380957i
-0.0152196784979716-0.048387536832224i
-0.00931900436042333-0.0277671059342308i
-0.0393500148335506-0.0285567406395483i
-0.0676230002108725-0.0659356995047478i
-0.0509408189489382-0.0906526666177514i
-0.0220049691482933-0.0808570058962305i
-0.00428822565124334-0.0584206428338063i
-0.0177025260152795-0.0382597309357609i
-0.0225284379976074-0.0332703943385968i
-0.0679750473441161-0.0479262194064065i
-0.0744699826979596-0.0854183006231547i
-0.0540643168343847-0.108674648607258i
-0.0606047041163658-0.0984156157995752i
-0.0127031263838821-0.120186544042149i
-0.00911404334562125-0.0878041594616367i
-0.0416433267968618-0.0748063217640859i
-0.0440939076675389-0.0894635536562948i
-0.023745278433646-0.0778425430233824i
-0.016793543687361-0.1168716312167i
-0.0245820256846657-0.0962998836915781i
0.0211484831127552-0.0828188303662926i
0.0388143056816381-0.0775490405712253i
0.0197956993267667-0.0146218380446203i
-0.0110496969426281-0.0166605685986913i
-0.0398945311753913-0.0407811652560984i
-0.0527815319490464-0.0529511254234517i
-0.0466426031330656-0.0730709611754943i
-0.0192531165043719-0.0717551496463017i
-0.00310091761583349-0.0648055380889024i
0.00232828785842326-0.0342331011684024i
-0.0266114926569499-0.0405185152277963i
-0.0271732370306586-0.040542058901396i
-0.0472640095280916-0.0610572028182247i
-0.0655762403927134-0.112054686874895i
-0.0199062416488739-0.0988698139364783i
-0.000731765707378015-0.1265558537344i
0.0393244308668792-0.0730123926983911i
0.0210487710643995-0.0400851079164199i
-0.00493505696930021-0.0621054533670267i
-0.00691183896632802-0.0256711063143019i
-0.0577576724841083-0.0452226688051556i
-0.0354216249446374-0.0315416089661325i
-0.00979497100599907-0.0426881983649391i
-0.0123376357910632-0.0707446376078198i
-0.0324981891300078-0.03694757629475i
-0.0723919916858758-0.0242404367512131i
-0.0910347111321755-0.0490580757030118i
-0.0546808653134138-0.0730609424519213i
-0.0425530115839473-0.11220973368322i
-0.0434687920241935-0.122789913590242i
0.00381120512772846-0.0794809471399343i
-0.00950592644540993-0.116126868781935i
-0.00130176312133595-0.126533547731509i
0.0056422623970066-0.0966895078728527i
0.00798253737322887-0.114743348757272i
0.0169250644833995-0.0751440406811691i
0.0384391340003031-0.0493417843727623i
0.0323628285165148-0.0322820216089139i
-0.022436242311977-0.0055094842455234i
0.0220534745498404-0.00943431060109163i
0.00766348107852808+0.0160980491980353i
-0.0473173292581062+0.0114596119044506i
-0.0308033541760995-0.0261774892917363i
-0.0783779320034263-0.0640522327084973i
-0.0711823445433605-0.079864724981738i
-0.0239046825442697-0.07522203614097i
-0.0645971325679839-0.0894804791748565i
-0.0531239409865686-0.0385812156205636i
-0.0494423880049197-0.0349293689114994i
-0.0473027588795116-0.105905669010052i
-0.0517393258770557-0.117065844570255i
-0.0362721524716073-0.115431861312756i
0.0239640033568419-0.100925060746465i
-0.01444240378295-0.0542041763016556i
-0.0270390016218785-0.0538519922870664i
-0.0110718990299457-0.0910176621104136i
-0.00587344156275428-0.0451484996522326i
0.000900016776643618-0.0440689390470868i
-0.0312287573704816-0.0959030330302822i
-0.0420678873196021-0.0578181727378672i
-0.0448427706392057-0.0395918497444208i
-0.0348749559372575-0.0647948001943079i
-0.00490132762834449-0.0425628939081187i
-0.0275706097498595-0.0854445015284443i
-0.0249306729602314-0.133983593048479i
-0.0378365909942391-0.0679726998325248i
-0.0372553277228771-0.0654628596955837i
0.0319510913267013-0.0722128682183707i
0.0065788313415852-0.0627393274835697i
-0.00848405875902419-0.0832004775407234i
0.0262042750950897-0.0655923507294764i
-0.00760548799795499-0.0449758064126672i
-0.0188681791398184-0.0562433404797162i
0.00228614928604467-0.0511965985507668i
-0.0458248886250286-0.0554093927586948i
-0.0418619717229062-0.0777162526443983i
-0.00871029197681599-0.0390740463243555i
-0.0346315572167572-0.0517775474099733i
-0.0781456065649892-0.094983911735481i
-0.059037112287611-0.0902012986477631i
-0.0342422814695459-0.0856085890477013i
-0.0457425322294229-0.0619941505195081i
-0.0204035313880048-0.0742055212755572i
-0.0390315031282894-0.122008357745286i
0.0191343537633713-0.130908819763108i
0.0392693483663748-0.100163495643882i
-0.0277581346542559-0.0597187724856246i
0.00294374843787338-0.04778963092574i
0.00928075656964336-0.0466777315475153i
-0.0122901855505428-0.0554997769164539i
-0.00495809297343447-0.0452817210910525i
-0.0228640946919379-0.0623693988021511i
-0.0427387974601315-0.0771876037740256i
-0.0362100842746976-0.0373036562907664i
-0.021738649008902-0.0449910216668866i
-0.0340446668838901-0.0537122280270942i
-0.0411281028951898-0.0541661749088629i
-0.0276284596427438-0.0751839614179262i
-0.0472880344915188-0.110941633619974i
-0.0130134210508362-0.0871483915543907i
0.00449798772178584-0.0815803908872233i
0.0158831603692581-0.0787509044157364i
0.0401339988045031-0.0391088026161033i
-0.00547276998443228-0.0615895677171196i
-0.000701702766689898-0.0409024777850841i
-0.0155698201969755-0.0291574996000002i
-0.00797504355390619-0.0416312931291961i
0.00487352842031806-0.0295470546755066i
-0.0353819869538826-0.00559291157303468i
-0.0359179229096332-0.0205279089223095i
-0.060361891370462-0.0325563021048611i
-0.0838406511411788-0.0163143170796626i
-0.0841492130968646-0.0795151905955074i
-0.0761911698254489-0.0735312487136693i
-0.0449599986103527-0.0728352014453643i
-0.0210426700099827-0.12278665800107i
-0.0138875945918238-0.07143681465685i
-0.00220891859198242-0.0948966979672758i
0.00667892145093967-0.112075600183984i
0.0106383624719966-0.0866288293326787i
-0.0140610055575924-0.0929487546147516i
0.00722521432622065-0.0539396370201007i
0.0307311835398846-0.0549596363856822i
0.0194443625108853-0.0290652562074664i
0.0155334085963812+0.00929148058948613i
-0.0214571789031636-0.0177354727138219i
-0.00110549763060243-0.0151506136971487i
-0.0427197007869666-0.0162391862199134i
-0.0954462881319595-0.0377769597500359i
-0.0579787874470346-0.0298221958286424i
-0.047823825082458-0.0619080720983503i
-0.0542028780016936-0.0834100418737833i
-0.071403168167412-0.0661042276327304i
-0.0628088030775497-0.0832125252088105i
-0.0800205320479262-0.0989932699224868i
-0.0436334551221946-0.10388634227354i
0.0239416082073495-0.109756629060729i
0.00949904355142676-0.0917406022304691i
-0.0101536084637618-0.047768021474157i
-0.0273168944423094-0.0517526825594852i
-0.0104078695943888-0.0434655469843214i
-0.0199413471445564-0.0265875307761755i
-0.027525391416923-0.0576729070441106i
0.00823640855587598-0.0605330651479419i
-0.0208438199221299-0.0366227570547549i
-0.0552929501417515-0.0263948166936458i
-0.0332993766808803-0.0492111265635328i
-0.0441178538775777-0.0696717044508259i
-0.065025627903103-0.10632986362845i
-0.0383978965067616-0.123221463680354i
-0.0133029685108364-0.0939129081719056i
-0.012655272478523-0.106282266093755i
-0.02301754545866-0.10847304810967i
0.00629590567007837-0.073808138370492i
0.0077999876492009-0.0540447775624263i
-0.0263526484137-0.0538480627050794i
0.00118653888177886-0.0583746368690678i
0.0122879653531882-0.0471740183821571i
0.00893627061411589-0.0708991063850703i
0.0141948070269804-0.049427222227032i
0.0156486477971683-0.0190455805455789i
-0.0129461865310406-0.0283525992113398i
-0.0527299764559044+0.0140030640706885i
-0.0403103462435136-0.01692870151762i
-0.0362285242596751-0.0640949869255771i
-0.00914710814920602-0.0813272085363587i
-0.0208332754691015-0.0797210351514957i
-0.0312863972486915-0.0500240174701572i
-0.0105061220031125-0.0503268824558182i
-0.0592498140658385-0.0255647844614i
-0.0999661835450052-0.0494824712935659i
-0.115700345226951-0.0806634911859307i
-0.0505945761827586-0.0818288661414136i
-0.0273079644298619-0.0959146295537038i
-0.00878231075326924-0.0650207250725724i
0.00905225095896037-0.0844223221720931i
-0.039856020766783-0.079010104704571i
-0.00733512783149443-0.0541996935640375i
-0.0193446868389255-0.0965763288850153i
0.0160016575852906-0.0811081370921815i
0.0321295749141481-0.0822039278140832i
0.00793056772782759-0.0701032324012692i
0.0314373240310925-0.0350196399245611i
0.0247866178924842-0.0529724158862131i
0.000800970423384295-0.0341782461740972i
-0.028228671663086-0.0229199880513909i
-0.00997967016936623-0.0178748234238333i
-0.027418681208658-0.0222058394867059i
0.0135675472473919-0.029760612231288i
-0.00213881820241262+0.0130749447444838i
-0.0605907602460416-0.00600937213163237i
-0.0485502591389422-0.0251573302028355i
-0.109675740131006-0.001496700830042i
-0.0956884900704062-0.0590947989231219i
-0.0790515164033178-0.0841713597232003i
-0.0732379899906655-0.0699738337528606i
-0.0331932054678853-0.0780132302775372i
-0.0556665209656825-0.0707046529335655i
-0.0504781173714832-0.0699597221071808i
-0.0589630942281506-0.0785910840256527i
-0.039707164807147-0.141903657270626i
0.00636667874164943-0.143513491728951i
0.0147676548894605-0.10870843816543i
0.0354739556776498-0.072764857768032i
0.0249453789153972-0.0237228800278312i
0.00751895749822284-0.00686836630824995i
-0.0183393119289565+0.0313553444617935i
-0.0338810976226796-0.00527025463564319i
-0.0373899014778255-0.0402205742136924i
-0.0471843485477421-0.0529384772380316i
-0.0275714182103418-0.0386225792690177i
-0.025727895607606-0.00393602001749421i
-0.0712391194250925-0.022425570397435i
-0.117452547543697-0.0255086482400104i
-0.103857363367473-0.0315189079081342i
-0.0953755396494922-0.0753471133502845i
-0.083854989246739-0.11415427717712i
-0.0177684406631477-0.0992477156451136i
0.00633835240334662-0.0984216708344782i
0.00801897908889394-0.0929228464740997i
-0.0171382582677354-0.065270747111339i
-0.0466383254338139-0.0381406362601296i
-0.0403959293312662-0.0386209837862764i
-0.0373007629613507-0.0871724546312658i
-0.00519035156322212-0.0814903072181145i
0.0198965833728015-0.0479590026267283i
0.0110440817853433-0.0298131913017774i
-0.03103432731584-0.00737062807904708i
-0.0661463688002553-0.00956125433626805i
-0.088658806595226-0.035781404067563i
-0.103636066567973-0.0893177049357729i
-0.0683553203991679-0.0896760817776499i
-0.0393921295615617-0.0905110737866952i
-0.00365231831319165-0.129199605213673i
0.000785470881265803-0.0694302643663196i
-0.0351872840635751-0.0513012425409254i
0.00467950677323005-0.0806054084537868i
0.00989737559220623-0.0754860077165147i
-0.00175926092318082-0.115743767618702i
0.00873394789915194-0.0936258891872676i
0.0235965130233702-0.0429852894230695i
0.0348503518547933-0.00720919752690242i
-0.025156957990957+0.0427726106647601i
-0.0634452702025974+0.0327910023845345i
-0.0891993749934859-0.00706691817368761i
-0.0686791808705633-0.0995644177578968i
-0.0497110773807256-0.0845668884805679i
-0.0643410864361839-0.0290523706325403i
-0.0380632787964609-0.0473257452577876i
-0.0768699589816824-0.0148821396402827i
-0.0989166050831391-0.0284280230880169i
-0.0850004802732369-0.0625956012131403i
-0.086425548662943-0.122623352123458i
-0.0412550777110133-0.173843766096519i
-0.00863323610927478-0.138578883064274i
0.0273469806765568-0.0722072112780734i
0.0452529595451729-0.0502397995138402i
-0.0106304558828011-0.000114154922566976i
-0.0434157030065283-0.0158227252700607i
-0.0377621357936906-0.0726996112551503i
-0.0374595683847857-0.0479346806234775i
0.00178917743260781-0.0645887839196761i
0.0289165940099398+0.000120680861828018i
0.00823518644096932+0.0290080384121898i
-0.0181031228113525+0.00126658786924574i
-0.0554138831802102+0.00882399069604712i
-0.0977405308797804-0.0164039657627949i
-0.100680727395737-0.0562409933214834i
-0.0697983653787193-0.0821130781392885i
-0.0530440056482925-0.0495569782540115i
-0.0265769401366878-0.0561362661958103i
-0.0273278591688666-0.074606478404812i
-0.0571555852318764-0.0444502499523923i
-0.0790930788793962-0.0582018627748559i
-0.092221394289518-0.129952300952902i
-0.0495876035411729-0.145211087058836i
0.0178563043291272-0.120100452073102i
0.0514510557857601-0.0780011931031853i
0.0365843917958437-0.0233778582975343i
-0.00258389703513317-0.0316139903329348i
-0.0449015353372278-0.0255793781191659i
-0.0725849164123889-0.0284290950595991i
-0.0346257671874734-0.0642986966298556i
0.00224783309258626-0.0685094258933637i
0.0205777558740511-0.0499454106002035i
0.0326254087426939+0.0111934365970106i
-0.0201306513656633+0.0195015280192908i
-0.0690642277605437-0.00715770347953725i
-0.118881042954908-0.0153020392769108i
-0.121921516889637-0.052723338814322i
-0.0772927994722306-0.0496950966393625i
-0.0718807427925191-0.084322086157484i
-0.0419983735537844-0.0535192353168675i
-0.0359106183677277+0.0108234252802663i
-0.0597339210635445-0.0175812437391289i
-0.0984428999315603-0.0228739933748514i
-0.1166681266912-0.0974288631817255i
-0.0534980682568376-0.161962092454043i
0.0194424554948572-0.156857216293568i
0.049431028524755-0.111186589802113i
0.059553180894607-0.057484811936157i
0.0230276978222239-0.0317956258351385i
-0.0297140155246348-0.0575967321733322i
-0.0244948652659083-0.063846509868765i
-0.0264098840793234-0.0517324413541825i
-0.0155500889682087-0.107758308749365i
0.00775225618926064-0.0368386630780721i
0.0334195471229203+0.00403618808539212i
0.00533279869144319-0.0106330670178496i
-0.082728372922618+0.00549952506177295i
-0.0811007233233681-0.0469548747574373i
-0.0667782162771287-0.0924517712294171i
-0.0420296129261368-0.117657690605126i
-0.00263545001358159-0.0783732209983532i
-0.0315781842437386-0.0276627867526671i
-0.0336100409008754+0.000271771274121477i
-0.0468503078634108-0.0350172766714961i
-0.08339578744662-0.110590063657096i
-0.0584589736485121-0.113281966690274i
-0.0102595291817855-0.122953023550239i
0.0373095575592195-0.0991357286598823i
0.0711448028711316-0.0394263479195361i
0.0556917240122663-0.0148402456057268i
0.00114561425027081+0.0178076908665198i
-0.0510447969108916+0.0277474926940902i
-0.0602207956073123-0.0534971628324755i
-0.0483617048259601-0.081863749743694i
-0.0475086804614573-0.05004689341406i
0.00186987923423461-0.0619848204875176i
0.00571521813307636-8.67895715448305e-05i
-0.0246571183660417+0.0243344061026168i
-0.0665107888481731-0.0149654404696033i
-0.142004457298442-0.0491548130126985i
-0.0950635756895486-0.107686778290057i
-0.0386974487605132-0.151921433504771i
-0.0124301434628163-0.15680069191428i
0.0498612487194747-0.0668749207452547i
0.0538317768793287-0.00187144782712661i
-0.00283013968946836-0.0112877614425534i
-0.0474744853086716-0.01962112155594i
-0.0605344018838884-0.0701109483781793i
-0.0350662253710714-0.0774071335229334i
0.0220063233780086-0.0698228364244038i
0.0487970224453434-0.0274964462058434i
0.0679575684283767+0.0181443859740641i
-0.00119495633117049+0.0338849195201086i
-0.121208409715677+0.0595090873901061i
-0.115607221991457-0.0260109540917989i
-0.111971855323426-0.0486606136964878i
-0.0743662206204059-0.0879849654250701i
0.0192687463243698-0.120290435689202i
-0.00377164585064608-0.0469850989596502i
-0.0311709797614255-0.0326005166497027i
-0.0470573252773735-0.0194526771835798i
-0.0804165248303984-0.0633293084506808i
-0.0482684712443632-0.122572597732046i
-0.0332338801168869-0.141851721561343i
0.0276663596096981-0.110203316637069i
0.0971831244962841-0.0456010918121279i
0.0581389002034541-0.0187596264909175i
-0.0114272002670193+0.0301510254871761i
-0.0832822172302389+0.0202235015850863i
-0.0870275366967819-0.0430660635429672i
-0.0498872659062445-0.0911519818045464i
-0.00537711741081292-0.0817327397273656i
-0.0077713340577424-0.0144383755681965i
-0.0154020960789718+0.00272308712273664i
-0.0579378581222385+0.0114391551736414i
-0.152508941545382-0.00447389289374598i
-0.141020103843146-0.0403092370292849i
-0.137213307094039-0.0946987625352704i
-0.0575664704764504-0.133374753340428i
0.00899622168718198-0.110437324525775i
0.010053438480408-0.096661041249241i
0.0335592438933273-0.0585583984308887i
-0.00615712612219226-0.0468770332200762i
-0.041996536545047-0.0528332562875769i
-0.0676126824357814-0.083150496002104i
-0.00603102617067622-0.128882609991294i
0.0457789059290186-0.113388379784163i
0.0615053731781992-0.0514161482602022i
0.0552153000815506+0.0272523177292173i
-0.0184736051924089+0.0509591268494049i
-0.0631082115794742+0.0109131811114732i
-0.110650472504652-0.0296729184674422i
-0.0920225850187708-0.0419179521684305i
-0.0213741364090884-0.0643137260676534i
0.0249680801437144-0.0639125025253994i
0.00701178530805016-0.0277827305988213i
-0.0475906245416725+0.0185661039050134i
-0.0812374217774828+0.0143748271147534i
-0.104402148813721-0.0475915840844848i
-0.0846898086381066-0.128467777910506i
-0.0552212749809091-0.165042264142935i
0.0241722139936065-0.136281664856061i
0.0422616452787686-0.118974530670241i
0.0192428719839785-0.0246494310341303i
0.012350170976768+0.0428552990780589i
-0.0576928500080418-0.020419449097254i
-0.049339480498767-0.0888637870855627i
-0.00535696058806242-0.118278200353162i
0.041014696597527-0.0902312756567788i
0.0560874417461611-0.0351309839994507i
0.0309020972977732+0.0322282696674231i
-0.00343537550470593+0.0499487343389862i
-0.0918617552845863+0.0556067017586489i
-0.105804087566249+0.0222734942184613i
-0.0957282575715668-0.0774786484384261i
-0.0782969866502794-0.0721875278836038i
-0.0142759078361-0.0434031497320867i
0.00440526966608831-0.0261471899886596i
-0.0222701645472207+0.0179804122877332i
-0.092717810866427+0.0184535792367121i
-0.151171673509265-0.0350286085401986i
-0.145178572954348-0.130408769724296i
-0.0488340538393393-0.171021176312112i
0.0300988993220557-0.0998403073530068i
0.0465856624740449-0.0628048519214392i
0.045872831257243-0.0372723664095113i
-0.0275806772635121+0.0112668685682847i
-0.0651146027485599-0.000204313236143548i
-0.0673914049320539-0.04388048477201i
-0.0627513426100306-0.135382242792524i
0.00723416605693019-0.158319731749665i
0.080156068764851-0.038800484314691i
0.0763683770511611+0.0151296010750648i
-0.0235118760099252+0.0436838929641502i
-0.0908770949415888+0.0536836043884761i
-0.109881887953712-0.0193271196706677i
-0.121997846229959-0.0697427926708336i
-0.0432627295185809-0.115824724985797i
0.0504184215001317-0.0811107336193216i
0.0588711644290957+0.000631978663971535i
-0.0196842321410558+0.0407650336266777i
-0.0786063231614065+0.0315695189625459i
-0.0725541877168007+0.00325760190555533i
-0.0794126013775753-0.0733082057326054i
-0.0445664719268481-0.114596358356762i
-0.00645037321758178-0.0766882452089937i
0.0352155896781984-0.0324134682674466i
0.0158243298186111+0.0335781601281659i
-0.0699051620698299+0.012248691547922i
-0.124892565599737+0.0296425294563929i
-0.153606091270241-0.0221462895982993i
-0.0709238932682116-0.135285045055832i
0.0149165920149786-0.104018825139891i
0.0236235730395302-0.0698222757373486i
-0.00917163093359638-0.00518539448770273i
-0.0429883263203642+0.0344410053314331i
-0.0617893264412193+0.0221424893991519i
-0.0764732084921008-0.0623678951028745i
-0.0862032578592839-0.157331451299151i
-0.0450362965699654-0.136715346363211i
0.0221519054148169-0.0972256639029905i
0.0390099957458003-0.049766313390907i
0.0237738867398835+0.0163561014797929i
-0.0249727988980318+0.0433701070412129i
-0.0799771154556598+0.00252307606639089i
-0.104824019899959-0.0425065401785539i
-0.0481308890408256-0.0970321291742479i
0.00968577629450224-0.111913998139151i
0.0532964728753971-0.0533533317310369i
0.049576468113121+0.029122559937786i
-0.0653987923995355+0.0198876634973713i
-0.117141249362386-0.0247443611870399i
-0.112572225163068-0.0408190527652948i
-0.065831879068004-0.118999445030837i
-0.00745927147248951-0.109718658085019i
0.00162416422747693-0.0908587265687395i
0.0414604321277265-0.0526556252602659i
-4.18581853751306e-05+0.0316930699527488i
-0.0589088005913707+0.00961487918516039i
-0.0834141938441864-0.0242990239308121i
-0.0867340889483838-0.0853505554722882i
-0.0103760906447253-0.146522215181261i
0.0311761393842674-0.1021420406575i
0.0733955815730281-0.0327769223056115i
0.0304622744177344+0.0236409693017252i
-0.0689882333211796+0.0329989580589227i
-0.0900387008652969+0.00787632890719028i
-0.0955337099217158-0.0151620520882633i
-0.0507447477583646-0.0964616419263972i
0.023708420553299-0.119869833011607i
0.0373146552095356-0.0379961627053953i
0.0203798475285454+0.0454213461545314i
-0.0262268058457361+0.0911513203807569i
-0.112044310627791+0.0594845862637459i
-0.123578553614985-0.0238100333691864i
-0.0877190559561277-0.0896718441970454i
-0.0284230046597653-0.111471472022519i
0.0211461378550739-0.0740788718463321i
0.0190939710853828-0.0142498513502674i
-0.0141499298809417+0.0424426479543362i
-0.065853884243518+0.0404673041900933i
-0.114662545181526-0.018499697453008i
-0.129607198561256-0.0790115138365089i
-0.0474303703396564-0.150294505572934i
0.0309102936748092-0.111429299499316i
0.0546050038061466-0.0201112358876725i
0.0228256086804355+0.0148565263561737i
-0.0661042843812573+0.0521206538748063i
-0.116143922886995+0.0161380353983683i
-0.122687349925612-0.0836692812895719i
-0.0559609555989468-0.161901201178113i
0.00510013189214981-0.169624720775785i
0.0582978640986895-0.102305943503114i
0.091293556867393-0.00984124891001333i
0.00335221386971492+0.0655688560413779i
-0.0689820528073894+0.00904835378401716i
-0.104670803972827-0.0587505900723058i
-0.0866974948797415-0.0755028572961165i
-0.0090042999533809-0.117208503960269i
0.0681931700687684-0.0612692632019113i
0.0857629178188304+0.027386993797141i
0.0231039955079876+0.0730675223587293i
-0.0696455395211311+0.0615857063482385i
-0.127312239808385+0.019137859988197i
-0.112599241862289-0.0530177962464428i
-0.0607916274010263-0.142515772968264i
0.00213555141992176-0.0952512335033185i
0.0354876518947859+0.0094077031945522i
0.0123240781453002+0.0434791187079743i
-0.076702888417084+0.0459246051193502i
-0.143609788260187+0.0275028417039233i
-0.16066957661977-0.0385434985326423i
-0.101571675531798-0.095952712669215i
-0.0203114460194227-0.118923217488519i
0.0275215268980472-0.087712587056888i
0.053207563844326-0.00975102712128877i
-0.0213516953130644+0.0377593006127354i
-0.0957007340735632+0.032883769735548i
-0.121644682424705-0.0192700206602573i
-0.100333983586169-0.0952959680668701i
-0.029258044549664-0.138010940514911i
0.0487530262500334-0.10092909664387i
0.0566384272978376-0.0194707311357366i
-0.00940236986647349+0.0260290893193803i
-0.0735172432460252+0.0308709117779982i
-0.129824339805677-0.0229508037381265i
-0.126307504048065-0.117225500909919i
-0.0824352968451497-0.151861354132477i
-0.0126636219665562-0.131592225884867i
0.0405254841115428-0.0688764452903576i
0.0248878522041424+0.0171953224734693i
-0.00281072772132635+0.0284153247689346i
-0.0455424578579877-0.00815103579889946i
-0.101642446142373-0.0566190409013125i
-0.075567782394096-0.137051360550928i
0.0156035873421195-0.13952359649767i
0.0759831461195319-0.0663332065225608i
0.0976763986845777+0.00633053943776381i
0.0515292293184205+0.0673038163875456i
-0.0579627782997283+0.0744872129378469i
-0.113726094997138+0.0252002457758564i
-0.105229158084189-0.0395941897478001i
-0.0723387351782269-0.118961468092928i
0.00212766625962179-0.124480341534056i
0.0242615747774397-0.0354946967232441i
-0.0129136822273506+0.0370888698045682i
-0.0712899840786037+0.081366644015831i
-0.11783485544479+0.0173297212542025i
-0.103562281959163-0.08753397093007i
-0.0854819631578874-0.128607973524837i
-0.0189914155547761-0.130508929723986i
0.059105492353808-0.0705780496526869i
0.044087899012116+0.0391621440438365i
-0.0148841901507555+0.0955979765544275i
-0.0800968524886609+0.0348806858681467i
-0.106211840482658-0.0171046691183148i
-0.0786542931766527-0.0745956454942753i
-0.0241702272029148-0.106375682563477i
0.0395464570570262-0.0518183118343675i
0.0461963372278629+0.0186188906642306i
-0.0214250552662341+0.0790171784849366i
-0.119421847496599+0.07470219934216i
-0.176760193581034+0.0125015138947455i
-0.148882504588049-0.0715339308523899i
-0.082074159490946-0.13217970684622i
-0.0319817214980257-0.142745239935793i
0.00550017851887809-0.0653394693348531i
0.0322014016917208+0.0190477565302681i
-0.0446675409827253+0.0182656005985959i
-0.11424504370778-0.0193135428932876i
-0.0859935801932496-0.0735051423140499i
-0.0415033543855347-0.151474258283335i
0.052100362361172-0.154478545601228i
0.0929728247852425-0.0362740816474029i
0.0813496209003145+0.0286514281668556i
0.0200953883450278+0.0662504229925596i
-0.0714290402579889+0.0433754413410255i
-0.0911336063343281-0.0338790704379528i
-0.0698563333478766-0.0431963033251206i
0.00867513571926963-0.0870084960628876i
0.0584396621701072-0.0738272695764969i
0.0636640934741621+0.0173317173565622i
0.0144742106496138+0.0791098572318699i
-0.105798667259172+0.0880155114171758i
-0.167337826043512+0.0220332438193385i
-0.123378319236368-0.0595149581985398i
-0.0479832199510761-0.124637965854404i
0.00629347798460971-0.105722073822315i
0.0328403079352477-0.0377296954050159i
0.0241995032513582+0.0102727563223624i
-0.0331174482997684+0.0514727317401455i
-0.0943333801669974+0.0285962531242587i
-0.120624215989966-0.0613105805507764i
-0.102868169701854-0.125954172796551i
-0.0163787003989553-0.0973698843014647i
0.0739167215791149-0.0574009507922595i
0.0705510647555964+0.0107824729037997i
-0.00986163648452451+0.0702119221955261i
-0.0903434396690238+0.0594781605042277i
-0.143091062244345+0.00151353678126528i
-0.113139768476456-0.091994537502631i
-0.0521345996581897-0.103094239205072i
0.00735030363258461-0.0819333020082665i
0.018978665164904-0.037228365864549i
-0.0520854464066719+0.0270143210384489i
-0.0879987475071877+0.0284790718838508i
-0.122415687202374-0.0514166861056755i
-0.146864801017901-0.142802753601689i
-0.054463612561994-0.162320017378022i
0.0316904482999488-0.151867183114197i
0.0772003760841099-0.0911870129463774i
0.0643327544120865+0.0175237096346305i
-0.0333507446571094+0.0766009811078845i
-0.0675383802044582+0.0310951092570969i
-0.100242055005489-0.0522674455419459i
-0.0807756100846431-0.0937633620563996i
0.0185045835163937-0.0907650385378714i
0.0685633210083407-0.0776459415500138i
0.0656800902602941+0.0113146393702447i
0.00776848265513588+0.0759182979352625i
-0.0866856637588083+0.0707963025555097i
-0.120721695929104+0.0228234861461108i
-0.070875549669235-0.104419380910647i
-0.0393256934968841-0.112225498703796i
0.00304132329320521-0.0631077964771013i
0.0683116914243655-0.00488251728600456i
0.0156962073908455+0.0740848312491248i
-0.0736939000046953+0.101270299336647i
-0.0757140520567612+0.06134892010352i
-0.123129225753834-0.0462211307566587i
-0.0632552953966406-0.125840449168542i
0.0548283274335712-0.121996322900055i
0.0341782736764599-0.0218185220510874i
0.018023125109058+0.049522079374944i
-0.032136613963909+0.05218701962487i
-0.0907002629583427+0.0453508183592721i
-0.137241592190026-0.00771439263721059i
-0.116999156684669-0.0890519081353892i
-0.0158152737713675-0.0978206104541522i
0.0156925935446275-0.0572181469135718i
2.76630269474874e-05-0.0221003271565355i
-0.0575117623556246+0.0240453765824979i
-0.1236143249789+0.0339330304867349i
-0.153814869822012-0.0116373085509006i
-0.149133265742247-0.0948507594281889i
-0.0790050173800242-0.146567557060655i
0.0329903913909673-0.132782685090523i
0.089254282149036-0.0466341415929902i
0.0430210723226734+0.0329299645027578i
-0.042702715624825+0.0177420949339355i
-0.0692685433826701-0.00970013739374474i
-0.0665524717655906-0.0495675578763534i
-0.0418813368243328-0.124450118416632i
0.0604033553643489-0.157308354764516i
0.0699694945676506-0.0789983436663582i
0.0306849408463055+0.0483778994951967i
-0.00491381848049333+0.0974685254849024i
-0.0994341439364656+0.0794519342105595i
-0.123111706741258-0.0227565333661423i
-0.0930593051124921-0.118395043851859i
-0.00828325505165406-0.119762467466872i
0.0653101188485792-0.0894807322463304i
0.0581597216194155+0.0209886027524889i
0.00241730020068941+0.0694181380643082i
-0.11011180774572+0.0626095725068255i
-0.131054946569753+0.0369542916620269i
-0.0863398932789307-0.0776991833232685i
-0.059528469044729-0.082457534492879i
0.0380432850167223-0.0768966765206329i
0.0904566068968586-0.0491469921041634i
0.0484643117272177+0.0802267065176489i
-0.0279432212335285+0.0628363177372301i
-0.111325415283021+0.0201586679707668i
-0.126435178060787-0.0263283613228266i
-0.0920173773934508-0.0958551517698915i
-0.00738542617203018-0.0841707332912058i
0.0543831504702802-0.037562975621899i
0.0499405937955943+0.0260327673191519i
-0.0236503436433658+0.0798703923060855i
-0.106428927274183+0.0791293909208604i
-0.13615341084409-0.0161498543565047i
-0.12605205306925-0.0997754805708217i
-0.0575209836950103-0.1352623170719i
-0.00017125774997583-0.0659672794870827i
0.0203857722218088+0.0160660003934855i
-0.0320726397563289+0.0535134920922583i
-0.0839833001701909+0.0616875409396645i
-0.136672469906213-0.0247643578302655i
-0.161144356819347-0.100834687167467i
-0.0809254381896091-0.160145451877104i
0.019829829100671-0.16773751578685i
0.0633962598411606-0.0819807466924657i
0.0406976150735887+0.0120597994840973i
-0.00720057379342192+0.0393744269044733i
-0.0767689825368909-0.00523995471172566i
-0.0772571017983084-0.0882426963915229i
-0.052136780507774-0.147970671674799i
-0.00963835129433783-0.140739301036771i
0.0691676193781796-0.0623439818487159i
0.0825370306399899+0.0171310545738501i
0.0326338700515733+0.0739194249980707i
-0.0446260699741108+0.0979502926223345i
-0.110153930159509+0.0213483980816842i
-0.0948695222526571-0.0532676136064885i
0.00426297642835728-0.0803828369794108i
0.0318349693376544-0.0436552653017802i
0.0438725912057952+0.0396560350538362i
0.0136288327930048+0.0894859348605398i
-0.101744977653841+0.0944871594983027i
-0.115441160847613+0.0471921381089715i
-0.160238846034498-0.0456756277105245i
-0.117647282840607-0.104690793723036i
-0.00931423873470334-0.0621254181679116i
-0.0114991715028946-0.0184838921935695i
0.0277747516732781+0.0651758454117728i
-0.0490010650842964+0.100617940089518i
-0.137999322358244+0.00657647067107546i
-0.120466946961481-0.0389112064069264i
-0.0980428326293381-0.0838737654684654i
-0.010897650634327-0.140550351450417i
0.0187441052932371-0.0968173499725164i
0.0516896514913994+0.0012600438331058i
0.0590416280343069+0.0452487385750864i
-0.0791140664843688+0.0359471636286108i
-0.114937678980503-0.0108040392056781i
-0.0695828536908074-0.0660980992237189i
-0.0434022846328407-0.102982717985052i
0.0278895492736392-0.0788737547492002i
0.0539756460627258-0.00730247756552115i
0.00618372217681384+0.0513718201541722i
-0.0500403727566265+0.0827835203812749i
-0.10910047771036+0.015624822009143i
-0.158104974862446-0.0559958174526984i
-0.103858532874678-0.0994612638956214i
0.00354772709124267-0.118037049490717i
0.0469853284404294-0.0819193460442829i
0.0332999021447482-0.00532424413578399i
-0.0239364934391637+0.0546472991363284i
-0.113663614231323+0.00788585729024839i
-0.144342675392647-0.0639083139593712i
-0.0905062929183344-0.134693176205912i
-0.0434422547327812-0.149822441327169i
0.0579909717557409-0.0825101426907299i
0.0893467970739589-0.0244545301588797i
0.0249026260106936+0.0423593020690055i
-0.066259220626107+0.0695957861218224i
-0.113831218928937+0.025875396454689i
-0.0876185428474837-0.030986913114833i
-0.0598952026778857-0.101033333589411i
0.0601282199765339-0.0528759550169459i
0.0584974442334357+0.0240988651264057i
0.00822932684240459+0.074260682490958i
-0.0553441409953614+0.128810902002669i
-0.170562749134461+0.0620304342548222i
-0.16910423118068-0.00226962355796451i
-0.111337362822984-0.0864886961644053i
-0.0516113335373177-0.113273524078184i
0.0090094155311819-0.0386718243117999i
0.0181975020483207+0.021308282831146i
-0.0664911518120363+0.0821101867752392i
-0.124343611352095+0.0493088169388275i
-0.15266796614711-0.0114065934342883i
-0.123816023841564-0.0721444777069279i
-0.0427761272886561-0.143191860507212i
0.00830093987808554-0.127251432000139i
0.0320190937794133-0.0221803779858199i
0.0256814268966182+0.0350905278226683i
-0.0668744769310136+0.0359341694549455i
-0.15067506156753+0.00480820918443049i
-0.120987543757891-0.11674182149477i
-0.0763259267181213-0.14797101912248i
-0.00033951215646031-0.122365752993661i
0.0700356004390387-0.0926213212253368i
0.060101166373206+0.0156580978158595i
0.00640066892408591+0.0293850351601992i
-0.0777855100407299-0.00953552935561029i
-0.107350062004072-0.0273519277752317i
-0.0466651911267511-0.120972276608805i
0.0290980921085361-0.145470139514816i
0.0911556889633021-0.0421592553460798i
0.123617964920252+0.037555386585719i
0.0698259816720891+0.09088071021068i
-0.0588185248813767+0.093771812830888i
-0.10460922340259+0.0186160022074312i
-0.0700504739373367-0.0517903665253253i
-0.0179021029384672-0.061131233594496i
0.0389251389647111-0.0150809430084378i
0.0340541924072292+0.0454256959489674i
-0.00787983593387392+0.0971050563810641i
-0.0844807017271266+0.114484445609186i
-0.146972662079293+0.062851837487149i
-0.163590202080672-0.0791539640797327i
-0.118574645135208-0.164444122977399i
-0.0322368058245007-0.121204305436881i
0.00473020709331868-0.0656916963861632i
0.0196596903104022-0.00340814702177122i
-0.0299570963061488+0.0373625982543781i
-0.121073782337004+0.0101995064972213i
-0.151629688222876-0.0648740522913981i
-0.0497312408383214-0.135919265857687i
0.0422360125997345-0.12059934316219i
0.0497447428785687-0.0564302190455053i
0.0727252181447559+0.0373511417199388i
0.00472832481816739+0.0874156390321627i
-0.0688059094448733+0.056367305176252i
-0.116344160262814+0.0221128667448851i
-0.122077267442795-0.0754857870168563i
-0.0525965124406665-0.0996055115041932i
0.00246386817702549-0.0554823618760417i
0.0635453404854834-0.0306113968361206i
0.0117084338527191+0.0518729740206656i
-0.0981083599274039+0.0583902316616382i
-0.146408432223241+0.00689166863834624i
-0.134658553641354-0.0311091345285488i
-0.106973708194491-0.0990333772527591i
-0.0265464348964022-0.118845681178722i
0.0737138087121454-0.0419735512832584i
0.0190351323572676-0.00036322957151132i
-0.0459997253342859-0.000721089503577223i
-0.0856876483970927+0.00561947579065272i
-0.0973832261927441-0.0659021973543755i
-0.0510134027327193-0.120493203149579i
-0.00387966518814807-0.10892246906659i
0.090428920349204-0.0704849475802623i
0.110898666255387+0.00345937339530714i
0.0259083355680041+0.0785713621167987i
-0.0524154314433056+0.0982524856068525i
-0.12755985283408+0.0404611735746963i
-0.110425990566113-0.0303156123880818i
-0.0311674471850568-0.0608153462118148i
0.0178866419089866-0.0381958214970113i
0.0467356367900159+0.0338516454118521i
0.0198995317941187+0.10086620695155i
-0.0468408585303669+0.0897300072577856i
-0.159783977698125+0.0416221729420917i
-0.201951243327779-0.00798847632033239i
-0.106977803722639-0.080517417153105i
-0.0417823730502737-0.100763797742594i
0.0141110332683095-0.0467085277257088i
0.0264187062936527+0.00451843819840398i
-0.0627107379525188+0.0266451157945347i
-0.100771313780051+0.00839156051781964i
-0.130660411991343-0.0553942470988565i
-0.115983947324319-0.100002437762339i
-0.028376320671379-0.116827545650808i
0.045460358359279-0.150858130438395i
0.0769297153174666-0.0561990414851773i
0.00031467137183975+0.0624250692550641i
-0.0768342430922779+0.0253763241728007i
-0.0917043919253937-0.0148360953100176i
-0.0821011670729733-0.0667764531220577i
-0.0493892226899627-0.111254016831811i
0.0221254491520375-0.0822468319276648i
0.0910629935372555-0.0237915036274487i
0.0415089090532819+0.0636443600614116i
-0.0195546152418994+0.0811243969427302i
-0.0839858564899729+0.0145656559713567i
-0.134314853801542-0.0396292584557981i
-0.0350663186814951-0.0991067868486954i
0.037574399862749-0.0969211427544772i
0.0325677520533251-0.0521870276605654i
0.0303930212381758-0.0246091124703254i
0.00794033601167313+0.0628675620855447i
-0.0683404409744865+0.0543126939982396i
-0.101856096073135-0.021308763205356i
-0.0723076829843878-0.0387697128633442i
-0.0146739235671089-0.109833292993126i
0.0765988299430889-0.0669717597305395i
0.0804598647818573+0.0571761804669655i
0.0157395563608645+0.110256724717557i
-0.0754689796298717+0.0915237536373854i
-0.126210645757466+0.0386301721588621i
-0.112395694160022-0.0110441247970503i
-0.0746440987715493-0.0948483886913552i
-0.0214944334611362-0.0471593773145061i
0.0186233239428123-0.0102584436144262i
0.022162868036005+0.0215976390638275i
-0.0339382459405347+0.0898527631131594i
-0.111685744899824+0.0108553967075232i
-0.155536668948496-0.0407085061780387i
-0.101862593197705-0.09478947347361i
-0.0194657593715316-0.131851505204727i
0.0232042383781238-0.046124007451911i
0.0389947467389299+0.00705903604245727i
0.00538682126195265+0.0420343473927168i
-0.0728510946718295+0.0859931607596566i
-0.144699389270005-0.00026708183927239i
-0.13174976221166-0.0757237289348797i
-0.0686647084025023-0.079767052129205i
-0.0108498172767867-0.0833775958772752i
0.0348335788680417-0.029278303111673i
-0.00834728119005416+0.0345124984327684i
-0.0884329603094024+0.0647284413014682i
-0.134698561163557+0.00310880370459688i
-0.10887503304941-0.0630402357208251i
-0.0557749577847206-0.122130251434696i
-0.0107082914394416-0.125105535517159i
0.11354506567858-0.0575420171841408i
0.0565458543046365-0.00507292879851831i
-0.0474378298112889+0.0715779957583781i
-0.0201316376963505+0.0737515740301122i
-0.116454051383622+0.0178503319979219i
-0.074311338014221-0.0423179370475868i
0.0320572814960004-0.0563595774936039i
0.0493899132277654-0.00731874318543178i
0.0700230087229184+0.0495884249960619i
-0.0321791917504789+0.086252260301763i
-0.0861715426729691+0.0976776386809846i
-0.143202752020597+0.050398668988858i
-0.159707480855399-0.0372676902639596i
-0.0677203732046871-0.0641826519713526i
-0.00125048259056465-0.0785120838299807i
0.0222035845811199-0.0376047767484417i
-0.0230302803149781+0.0487606266202039i
-0.0486143014051307+0.0509688825048299i
-0.133080045959454+0.026593204345732i
-0.155607439564299-0.036021817615341i
-0.0938056365694656-0.120800011653094i
-0.0228985566458895-0.100120649987502i
0.0435439499966077-0.0430534065927182i
0.00158582970614094+0.0208888383443075i
-0.0434707208423133+0.0832552511275858i
-0.094133362515439+0.0652754179261327i
-0.117783677792345+0.0198147503263096i
-0.105999857512916-0.0742316909289545i
-0.0421849279391887-0.100517503033791i
0.0440803756003414-0.0618694992492787i
0.0338742865189485-0.0184952208797961i
-0.00374335637727643+0.0508608853381534i
-0.0583954233899071+0.00805463901361143i
-0.107725499605313-0.0097149775812711i
-0.102916638591612-0.060030300644031i
-0.0326185045048845-0.117471788754258i
0.0412488573503472-0.0728356955715323i
0.0361249378405141+0.0069200417303347i
0.0109244510582271+0.0780435749981549i
-0.0710118414607955+0.0558671310232519i
-0.118748371294166+0.0404681291061811i
-0.106817487974476-0.0168865478130968i
-0.108509035930176-0.0847512196538811i
-0.0141624039305793-0.0701543307268375i
0.0260961525873751-0.0217660379415632i
0.0268057982587094+0.0333558696414434i
-0.0186398363442931+0.0869890305141446i
-0.0920257788547382+0.0555217474490449i
-0.0948721603320134-0.0405760128164525i
-0.112017770012413-0.0635585646702044i
-0.0133984292812919-0.0758009914459546i
0.0518348691159492-0.0459327541527687i
0.0501186932904022+0.0174985708155886i
0.0230746861180387+0.0722856653349548i
-0.0658084197221209+0.074210658234331i
-0.0898326973126064+0.0187777298026991i
-0.102891170318688-0.0102790864056299i
-0.0673787816860525-0.0629432425590274i
-0.0115161774163862-0.0322510181415597i
0.0189618214315025+0.0427895270336708i
-0.0148564613003101+0.0569785031010722i
-0.0923448918046198+0.0730350934145493i
-0.122809629633079+0.020374623604067i
-0.166869158616493-0.020165526761305i
-0.124860789391469-0.0492872265699838i
-0.0407803993687456-0.106513712701359i
-0.0170583316208329-0.0751897529048657i
0.0157659536159718-0.0128040184290555i
-0.00976755142678429+0.0344050816309873i
-0.068930707350463+0.0362040066750792i
-0.0997261392899613-0.017936156733593i
-0.113712211020275-0.0770349124438937i
-0.0357446168171104-0.0925372682863384i
0.0550965629685899-0.0833955759171781i
0.0446928030109863-0.013982870828512i
0.025605359233037+0.0685938196832221i
-0.027259784443119+0.0569907227542513i
-0.103025479610488+0.0106587750017589i
-0.104068637983403-0.0655068601741222i
-0.0522997450379558-0.0859812537233009i
0.0100817381943693-0.0909132292818415i
0.0306301431295646-0.0406689883351873i
0.0353143005072879+0.0371191647314608i
0.0140951983186692+0.062741048916327i
-0.0513625323748618+0.0860596975325697i
-0.0996573982593+0.0108897861808718i
-0.0565635978193985-0.0487144665324932i
-0.0133210137585878-0.0782257927943962i
0.033363050838882-0.0515860522341172i
0.0779682322304346+0.0397833333177587i
-0.0328805743694048+0.0754495559213743i
-0.130744411669052+0.0824567515590959i
-0.146014912130717+0.0192046529028831i
-0.140824631670711-0.0772724325148364i
-0.0719037857557824-0.101812848206462i
0.00665865146137358-0.0755476565749049i
0.0263957669107072-0.0223766923768791i
-0.00115263987110811+0.0550541480034509i
-0.0431063000813663+0.0692300700891789i
-0.105146695412327+0.0267444963515143i
-0.114223827867766-0.0319594292534659i
-0.0474908472520105-0.112466584226503i
-0.00464485438732876-0.10726699589652i
0.0238640270106422-0.0306516124873457i
0.0077178178773036+0.0454113522690619i
-0.0466549090695573+0.0663445449724901i
-0.0942594200891239+0.0751187925079742i
-0.170858899183896+0.0401286046515876i
-0.137508638085813-0.0539600889801096i
-0.0465645595885242-0.0608458618066925i
-0.0243541206653256-0.0403433355007433i
0.00296756573882072+0.00438555483158728i
-0.0360297537492177+0.0351650722358542i
-0.0757358751014855+0.0376772066669682i
-0.110262168729449-0.0373593135267964i
-0.0974229942178232-0.114533446982708i
-0.0368874640712051-0.118891573727045i
-0.0123698270483772-0.146199399555514i
0.0770771280244183-0.0470562646650339i
0.0397719148032037+0.0286750670309944i
-0.0422463090327948+0.0484524224483793i
-0.0426512835397809+0.0498444471648826i
-0.0706708239125076-0.0309376685343169i
-0.0369637134218255-0.0470162721372859i
0.0146561497838757-0.0421021646456603i
0.0391261257399227-0.00298955899315901i
0.0175398147004089+0.0699775065194713i
-0.049466357863172+0.0805400081917314i
-0.0806662942816129+0.0799540929888727i
-0.118389303794835+0.0255733632958518i
-0.100825634212953-0.047540075520715i
-0.0538015515987912-0.0645254628267624i
-0.013170943935606-0.0635006705799706i
0.0198055769589383-0.00810232518102135i
-0.0231019639483319+0.0581734474789428i
-0.0572242374662169+0.0680377207690148i
-0.0864590051522499+0.0244051247915784i
-0.0974658378320117-0.0322443373714121i
-0.0481156799023188-0.0517657296577407i
0.0185470506470961-0.0496581454784815i
0.000494676189245403-0.010521278196055i
-0.0474573702127949+0.0651751997907798i
-0.068308010450831+0.0955965108487678i
-0.107367576090772+0.0841097084437677i
-0.126860999220659-0.0274835663263003i
-0.108598219835968-0.0923955613372625i
-0.0471782153505147-0.0672985160766437i
-0.00606141255360294-0.0557709415327767i
0.00432381886839313-0.00105994232210188i
-0.0391348650728983+0.0174502827237893i
-0.113810374808863+0.00606636031111989i
-0.117100938472368-0.0391645113142659i
-0.0771796059855883-0.0986987485367292i
-0.0407379439013507-0.136700079679085i
0.0247375412192012-0.101467772409093i
0.0668606101702513+0.00239613893385409i
-0.00331211509334589+0.0562081692945431i
-0.040856183402768+0.0646837353605292i
-0.0559794178035311+0.0522856906206617i
-0.0736413816284942+0.00258376291906131i
-0.0500573867675773-0.0483867889745078i
-0.0151869296913754-0.0447587494247575i
0.0211298863802692-0.0224214380172301i
-0.0224986340648404+0.0372293808913975i
-0.0573103900281245+0.0931139620674221i
-0.121023886423693+0.0796779511485275i
-0.153480745813748+0.00693325763054984i
-0.126277817953371-0.0621015454345838i
-0.0884583658752636-0.0881520763398699i
0.00691710045766888-0.0762528213760634i
0.0200732263031316-0.000146218451862011i
-0.0206418073741829+0.0435115683417707i
-0.0684523022059129+0.0542478804955648i
-0.109108107526048+0.0245692854266483i
-0.113425160478511-0.0400784911400315i
-0.0422121133915072-0.0850117313603142i
-0.00641828780990409-0.0486051444104681i
0.00342609736579352+0.00933463005254686i
0.00181318023999009+0.0368579282959828i
-0.0741816318904164+0.0892598249645007i
-0.122346421718238+0.0491295645916992i
-0.106747278340414-0.0271528985931031i
-0.0497286870219165-0.0737531061525735i
-0.0515709308657489-0.0502064306527324i
-0.00370860929737697-0.021938814018018i
-0.012528186042876-0.0129119098050649i
-0.0469759643734839+0.0812106174045701i
-0.0563922355075743+0.0338699028011954i
-0.142022332576922-0.0538248132704969i
-0.108530047479341-0.047708532420922i
-0.0264279031525118-0.076507654692294i
0.015267770150756-0.0504295897982968i
0.0118766229512911-0.0339823168568386i
-0.0105945473042964+0.0289714629438703i
-0.061516681491769+0.0727345063694161i
-0.118984262604851-0.0229248703083765i
-0.105302780973188-0.0741852951217099i
-0.0381098538085407-0.098630610666604i
0.00647798547322969-0.0685319361096803i
0.0215503014078224-0.0060416967253305i
0.0469610727094296+0.0274280381165023i
-0.00489975291357099+0.0478775057209324i
-0.0592553574296279+0.0113873253953924i
-0.0837602255595788-0.0200940302991582i
-0.0664626051540901-0.0405572296888463i
0.0152760805572755-0.0223439049902177i
0.0147136819629719+0.00998004511672249i
-0.00693266136467426+0.0365688151044452i
-0.00585707148737868+0.0734750265980946i
-0.0562388320666685+0.0350644256334783i
-0.0897283367946966+0.0171025741849215i
-0.0739672319168592-0.0233034400075897i
-0.0397130419634502-0.0667248345198466i
-0.0145468890382784-0.0145492094675191i
0.0195732614220988+0.0111042112565737i
-0.0010819627330808-0.00580623250794054i
-0.0627219896035859+0.0394670878594817i
-0.102613538696331+0.0271392989161174i
-0.111110527421321-0.0707590816436668i
-0.038871835533828-0.0704171853770648i
0.0199265321024487-0.0380320741816052i
0.0417765495508374+0.0249678300010534i
0.00672075122619277+0.0549705847102421i
-0.0249039810701005+0.0706410360616181i
-0.0823395364228258+0.0656825592298402i
-0.119171885805927+0.0157058889036323i
-0.0578255054919454-0.021728744328557i
-0.0454263303984106-0.0684942651086411i
0.00265559224935467-0.0297120794170002i
-0.00463328939963306+0.0205632591906108i
-0.0566732548988209+0.0642896949877044i
-0.0757624247130826+0.0478976807536172i
-0.156991799183236-0.0109212396118498i
-0.121681947152235-0.0473239767788042i
-0.0251821251331711-0.114814726135746i
-0.0265921328021314-0.0994765859048098i
0.0156281206655666-0.00897602804761835i
0.0435175190617663-0.00280804865276115i
-0.00569494716287443+0.0272281995282718i
-0.0455114869057145+0.0348094212010716i
-0.0717519582563662-0.0347804281972902i
-0.0143017584523757-0.0147422035976742i
0.0341692455405536-0.0253684088755443i
0.00920496565899161+0.011004432474027i
0.00104232515286956+0.0767201089460512i
-0.0577269242438112+0.0866193109376187i
-0.127699544927587+0.0603911474300821i
-0.113182077292192-0.00273124798488316i
-0.0940688046051742-0.025648177363683i
-0.0435714186948995-0.0563441881166074i
-0.00071112452585866-0.0280186744638546i
-0.00829236154413523+0.0104105140845488i
-0.0220873531362554+0.00143841564891925i
-0.0841230270800225+0.0390045662921515i
-0.0891018632269163+0.0231856675304597i
-0.0893746005904405-0.0494306144869829i
-0.0291465070358193-0.0489018504078848i
0.0317687793127772-0.0304018531155001i
0.00898436391698484-0.00786756286309741i
0.00924409009308213+0.0534094991082064i
-0.0390906345346067+0.0881741210167546i
-0.0637713886049182+0.0331999180600213i
-0.115739348679819-0.0218170209061898i
-0.116490282072181-0.0109086983890165i
-0.0233927563374612-0.0460163127139078i
0.00692646818144492-0.0258940553261795i
-0.00696114006732906+0.036453827939764i
-0.0603148357545287+0.0105574358376554i
-0.0771394641338696+0.018289743655088i
-0.0949162035022951-0.00912177206226095i
-0.0865474902056965-0.0871940712102833i
-0.0102561846787939-0.0795847931425154i
0.00160046119423664-0.000970349038528763i
0.0586518874148423+0.0486812444518559i
0.0185701053068711+0.05407985709131i
-0.0778999153637547+0.0645619954716255i
-0.0688461948555899+0.0149891998936764i
-0.0771658637262572-0.0121720136115688i
-0.0430650707962317-0.0204104264776805i
-0.0182105779909424-0.0588839344194538i
0.00387461181481702-0.00742998105195917i
-0.0128383316405619+0.0359521494910789i
-0.0714256382187542+0.0503740684225609i
-0.0888733587667356+0.0225356691967907i
-0.08873669558774-0.0335045302151218i
-0.0426151500398909-0.0444767655421496i
-0.00596871251052227-0.0784953270717309i
0.0150374925592964-0.0458676205381873i
0.0240189780020752+0.0111379723689713i
-0.0320901976501907+0.0648352884078045i
-0.0609598305150664+0.0854057870602591i
-0.067402356493508-0.000506048532077688i
-0.0731524102006975-0.0110398590696672i
-0.0235082653678132-0.0384056547577137i
-0.00490813682167163-0.088418448135732i
-0.0508436997472938-0.0191891301834192i
-0.0591934140941853+0.0389445779557466i
-0.0411515603848625+0.0428104621860822i
-0.104916459998265-0.0112649859531437i
-0.0995059481480568-0.0378761607412824i
-0.0413358105228718-0.0240165969427513i
-0.0244938013036175-0.0221738496003325i
0.0265658678385579+0.00540279700491313i
0.0249429376226042-0.000587259435291323i
-0.0426286154490701+0.0515170545802619i
-0.0959393635980762+0.059094217764623i
-0.0640826939286154-0.0101590053814491i
-0.0335810990742574+0.00386651575557202i
-0.0247025279438993-0.0220539140990679i
0.0263429339596777+0.0130915329712636i
-0.0262393875831804+0.0508505205718241i
-0.0942318384139182+0.0393660158519548i
-0.0986931304995354+0.0585897724265554i
-0.15236766979917+0.00692923541892494i
-0.110637985702431-0.0175589735324856i
-0.0858346644062335-0.0393784342153001i
-0.0712389950302022-0.0587746395809611i
0.00375003954181258-0.0272732590013862i
-0.0174921445610204-0.00420963095081213i
-0.0615569048911217+0.0235061210423131i
-0.0836831988345924-0.00304130545149582i
-0.0557118041875728-0.058350826929866i
-0.0302799954032351-0.050172980081852i
0.0248967148415818-0.0338490519590735i
0.0473277223976325+0.00379547852153634i
-0.0032388917346934+0.079050425384263i
-0.0512839546555921+0.0860257886956304i
-0.0777778861305429+0.0600517550251816i
-0.063285068230366+0.0129079225580744i
-0.0957019379623634-0.00588217171234594i
-0.0710678213189224-0.000671498302840321i
-0.0405594313799052-0.0135334336663638i
-0.0397194285440337+0.035303562395488i
-0.0275339392101109+0.047608335102008i
-0.101891459572601+0.058762273760106i
-0.106977454213214-0.000387186325903533i
-0.0798830800775756-0.0546774019922715i
-0.0519682020718102-0.0230604034286184i
0.0046292380249001-0.0385606785612069i
0.00120424304941018+0.0153725853010781i
0.00769452912945387+0.00599280668839037i
-0.0294691113655262+0.0392034855571883i
-0.0572055592899324+0.0526876363123695i
-0.0678522552407692-0.0282910712171968i
-0.0603399746950362-0.0212722787327492i
-0.00457981116762074-0.0141576976614982i
-0.0301247178025621+0.0180561005123123i
-0.0177372639648489+0.0305241467810755i
-0.034897445653945+0.0261038970207961i
-0.0870358791503147+0.029093803094207i
-0.0421543259651545-1.63468514218324e-05i
-0.0663026427093371-0.0552001996365322i
-0.0627529067224019-0.0418903338918432i
0.0220243869605173-0.0271101408242512i
0.0109309187645272-0.0177867337769094i
-0.0335807303406222+0.0206140023621247i
-0.0405291185610348+0.0214257760224873i
-0.0614614476269623+0.00140576590635903i
-0.077428165133084-0.0124377748990174i
-0.0570755275019305-0.0369216260757346i
-0.00144198024727286-0.0184615191276413i
0.027608705098423+0.0367510311025717i
-0.0206643745249095+0.0282099798796923i
-0.0454175073330154+0.0504622523790039i
-0.0772181175842138+0.0676239633683581i
-0.115140958089429+0.0393381098553466i
-0.105861676320698-0.0329883991520704i
-0.0817522278998687-0.0426272797192918i
-0.0370815735331228-0.00238364116593414i
-0.0133317458664946+0.00530122774206772i
-0.0243213541519999+0.022871626875713i
-0.0698648241097013+0.0147364774558722i
-0.0762422648097229-0.020006489320111i
-0.0601954574124212-0.03833962848646i
-0.0455974086792744-0.0268927132964173i
-0.00891426095815781-0.0310086571712633i
0.0140171055574679+0.0199859281499475i
0.00391552347807246+0.0326857995004229i
-0.0487855205279606+0.0187758470829662i
-0.0837737722014187+0.0334374934487746i
-0.0784814088931123-0.000750644786776963i
-0.0596741041004173-0.0103350318592484i
-0.00208177638060044-0.0208514400861281i
0.0102091321691133+0.00621760151279935i
-0.0175049812017192+0.0543938858730528i
-0.0340567026288117+0.035033090573397i
-0.0819175693600669+0.0151038120570241i
-0.0836818535448231+0.00932563869176262i
-0.076985966142126-0.00625960543162208i
-0.0213894852556237-0.0145355269892908i
0.00280708516195029-0.0190525454248732i
-0.0185577030543425+0.0149493235565556i
-0.0114903506133427+0.0601886963460946i
-0.0616555451257989+0.0332655299358188i
-0.0848573075842645+0.0238987329280407i
-0.0777140645069662-0.00655618767381326i
-0.0427304668380585-0.0487876021949104i
-0.0212720755272474-0.0175519513374203i
-0.0296117411830566-0.0196855951050406i
-0.0233703203005009-0.000912536267544011i
-0.0579719459542104+0.0127764115746019i
-0.0846623298386629-0.00970234704763541i
-0.0574159361665511-0.0169072113888667i
-0.0279278924361176-0.0243848312673777i
0.00370803932384677-0.0305948113796179i
0.0315507065903831-0.0245456622473092i
-0.015707164101099+0.0374586631794536i
-0.0573976293493527+0.0409591348158798i
-0.0312299607557376+0.0386219624463091i
-0.0495100873720504+0.0606979856524321i
-0.0563515151190857+0.0323973806224252i
-0.0468779872613666-0.00640769343956491i
-0.0467390317895331-0.00305260530866861i
-0.0292245171849196+0.0334754969895738i
-0.078937638778567+0.0295545916249157i
-0.105933498971485+0.0282827117584039i
-0.0728961556572632-0.00451010689489214i
-0.0955718801641665-0.0461006536596874i
-0.0802731960570521-0.0582391300725013i
-0.0232675915075296-0.0511497314394262i
-0.0115260047764776-0.027374423345303i
-0.0141221075349218+0.0141123170665798i
-0.0426266267074455+0.0285733865909006i
-0.0769506008450648-0.0187084153919914i
-0.0640201749969623-0.0117602621401481i
-0.0262371228633877-0.00254426523932376i
-0.0108437237330453-0.0198645485217724i
-0.00787046147776724+0.00981905882654534i
-0.0214727791628388+0.0285221285524237i
-0.0308635188009533+0.0370051838571722i
-0.0516705567768699+0.0335879665018227i
-0.0698474968203564+0.0157114871981918i
-0.0670077167139084-0.0156919058273294i
-0.0488567083007432-0.0401909044334072i
-0.0251720466102421-0.0102296667060138i
-0.0285023999953479-0.010767583693426i
-0.0177276188197342-0.00604303448632519i
-0.0202642691132887+0.000441739209197381i
-0.0457409783233255-0.0213118831505001i
-0.0410969192799119-0.0271918327811757i
-0.0275133565033179-0.0312393481934282i
-9.56645703764765e-05+0.0182044792589141i
0.0230384454928662+0.0221354616459624i
-0.0118834455133014+0.0247565265346045i
-0.0457822865638523+0.0510529586278907i
-0.0793310892812692+0.0345375063022282i
-0.0799790949083258+0.0127582340614113i
-0.0654574184511222-0.0347752351157667i
-0.0628079512674827-0.00667100659204797i
-0.0333735761843893+0.00709348664672372i
-0.081495846053236+0.0294000887336861i
-0.0952135174593352+0.0385422527752633i
-0.097769333938744-0.0171983495518604i
-0.0969043896922935-0.0207395681475292i
-0.0297694024116484-0.0276433480493742i
-0.0375529505869355-0.0397404604457997i
-0.00192762086049057-0.0365144020559074i
0.0258935781197634+0.0101703350849857i
0.00207829282766901+0.0189854309061305i
-0.00349188049743353+0.021743284682874i
-0.0243510498119383+0.00939581925527968i
-0.0371602170162287-0.00859748697382976i
0.00606670474312642+0.00448289216851947i
0.0321465436015822+0.00636709226263028i
-0.0178598551773861+0.0232926647755064i
-0.0311416379030772+0.0525560142568577i
-0.0692490418011916+0.0594619605599636i
-0.098284075095109+0.0108098990272238i
-0.0424260511699797+0.0148155776667088i
-0.0365976719693039-0.00693814093135707i
-0.0541897769782121-0.0188855404154047i
-0.0294917137483236+0.000692910409615514i
-0.0357109570515069-0.00709125889691643i
-0.0403098929244591+0.0168731206447161i
-0.0627707290425713+0.0291387098984117i
-0.0721708233896026+0.0132765816803349i
-0.0494835281519185-0.0154130663421871i
-0.0430968336091928+0.00630544731887674i
-0.0172590597413922+0.00284710103052345i
-0.00735636234597256+0.00039292556042483i
-0.0203676436419948+0.0439030276205201i
-0.0497882131962758+0.0354068701224373i
-0.0199514493178629+0.00188148515554001i
-0.0197676545518446-0.0149770171764327i
-0.0411014485590448-0.00390342301383583i
-0.0012063656115369+0.00840259753324121i
-0.0321609534153056-0.00191920550706808i
-0.0492295952131144+0.0204235321956043i
-0.0611287755810181+0.0374702423880128i
-0.0763532742887103+0.00766494140750226i
-0.056949270553597+0.00742846670371591i
-0.0730520572650898-0.00470979232073751i
-0.0529223631922225-0.0269378260780689i
-0.0154590689771529-0.0259894212852829i
-0.0211290816859639-0.0125529662274023i
-0.024823197940667-0.00145318920945774i
-0.0406126464251972+0.000146554664841186i
-0.0687442559400877+0.0194854366553569i
-0.065575260866293+0.0048783200050764i
-0.050550584215329-0.0139083017232356i
-0.0297599888579929-0.00909891288765794i
-0.0346181957241981-0.0192339116362788i
-0.0299650131492931+0.0229607690491589i
-0.0249956897588838+0.040954134417924i
-0.0340995360295226+0.00192063008934528i
-0.0447841379689868+0.0137536899313527i
-0.0661299496364239+0.0134432334070121i
-0.0351812532916297+0.018102736872115i
-0.0373664678140774+0.024483991942504i
-0.0809450248796089+0.034625137245047i
-0.0902490474711262+0.038662302493376i
-0.0520839939348128+0.0120273021533976i
-0.0704207501753766+0.0107171903531829i
-0.100970711895661-0.0333160445481152i
-0.0681342619927349-0.0323474336217966i
-0.0525743678579195-0.00378570011555815i
-0.047816767403779-0.0238385637643332i
-0.0605124421386002-0.0081701284428589i
-0.0460824383919944-0.000685612549235123i
-0.0639351431536075-0.00789402330581413i
-0.0381117927780616-0.0289200023881844i
0.00879946207886987-0.0144218581331414i
0.012238227487543+0.0264276737932443i
0.0335268820254547+0.0105422953503794i
-0.0202323331906489+0.0254007386880251i
-0.0204166694729076+0.0233913411207767i
-0.0388957874207203+0.0316185613076341i
-0.057760239725701+0.0502342937076192i
-0.0209922244973445+0.0208773325733565i
-0.0489861735342107+0.0392881607559436i
-0.0232967839356882+0.0556461830065954i
-0.0420317247673807+0.0363118401593321i
-0.0715297669236936+0.0130434366195789i
-0.0670050091330302+0.0253940343312592i
-0.087558165684449+0.018681194192575i
-0.049025425933343-0.00564741499230892i
-0.0213277129921013-0.00669746938609263i
-0.0125426386527371-0.0238065865833004i
-0.0259014419877089-0.0195885101130452i
-0.0407175919950492-0.00519998075880804i
-0.0482649953130302+0.0318381838401811i
-0.0611278311169031+0.0142452526841i
-0.00812172047434136-0.0240900202428304i
-0.00985732371347487+0.0139147242399498i
-0.0225883671258014+0.0184729216720054i
0.000409629058120102+0.0479351959396601i
-0.0447044517076514+0.0785716769103373i
-0.0550643139024939+0.0271807268697886i
-0.0662423104038915+0.0163161859805512i
-0.0683666441670798+0.0422846789075182i
-0.0253539725082113+0.0138583624321766i
-0.058742768776773-0.023311661545678i
-0.0773529917030873-0.00803683272268347i
-0.0554411491277495-0.0218452395870005i
-0.0532263548338808-0.0174906588377414i
-0.0562854674921254+0.0297025993466311i
-0.051133014858205-0.0179756738710812i
-0.0288414651499288-0.0282237137916388i
-0.0340496785739142+0.0120780746685137i
-0.0205090274833516+0.00936478051790824i
-0.0343451554721455-0.00426499613138637i
-0.0580038885843375+0.0252819629994277i
-0.0300335289806042+0.0249747011335086i
-0.0324679679040264-0.0136429800638098i
-0.0315989667876064+0.0415095706262646i
-0.0266171012896775+0.0472309347330538i
-0.0407027717854491+0.0424120901556884i
-0.0220046060891073+0.0414155583690393i
-0.0193253968876448+0.0351481785209231i
-0.0737794797749286+0.0669298344117666i
-0.0761254917912562+0.0100806297158756i
-0.0520945913354058-0.00802513682266755i
-0.0601709571412722+0.00134514270795561i
-0.0498923816904668-0.00451930030356045i
-0.0405958400839814+0.0044167530558376i
-0.0386252710919735+0.0129233491151676i
-0.0339991854838073+0.00391387185571119i
-0.0330842821470949-0.0279033189552654i
-0.0412290654913134+0.00772662982307368i
-0.0288756203883001+0.02148686753983i
-0.0390651934753844+0.0229747725161613i
-0.0597513239488005+0.0245210210076815i
-0.0210805347612757+0.0123209480638586i
-0.00766672010110296+0.0236090669911768i
-0.0301470203463801+0.0369341538789486i
-0.0482944163254031+0.0426544925418014i
-0.0401476863209319+0.00289352607190844i
-0.0288872008482614+0.00711751616250104i
-0.0360593873079709+0.0270947090539117i
-0.0553118561859198+0.0124321375907602i
-0.0432639258843484+0.0256170464322527i
-0.0380353767697254+0.0122405653063453i
-0.051470641388609+0.00360605237639083i
-0.0513431957682164-0.00636330518326568i
-0.0688732831148082-0.0196470469073066i
-0.0456794636917743-0.0186832734524276i
-0.0614232776985475-0.0106682248806899i
-0.0534376935426493+0.000761813155382238i
-0.0567189552377507-0.0064381556437169i
-0.0464918694411691+0.00445402990611965i
0.0141746409250248+0.0227724926129157i
-0.0221587174940944+0.0122991400953963i
-0.0333766510548874-0.031729915038184i
-0.0405822241923648-0.00238843168710394i
-0.0201361838967997+0.00809479915372419i
-0.0224357405187298-0.00420972835002535i
-0.0204281895029609+0.0358513154699542i
-0.00329301198525832+0.0245631184136043i
-0.0447055353249686+0.0396794657769667i
-0.0547626706026237+0.0475605158823868i
-0.0634830298752461+0.0194654287753266i
-0.0308291836748091+0.0424314890060677i
-0.00932505807539843+0.0258522879737776i
-0.0393614848299572-0.00485339214332064i
-0.0783982548858114+0.0041620414036325i
-0.0588025908538533+0.0205090648949943i
-0.0455224665195038+0.0297014464811474i
-0.0670504481334936-0.00638336109340598i
-0.0218668877209122+0.0189984316525086i
-0.0306208581284573+0.0203193829446673i
-0.0695004452140889-0.0246098081641946i
-0.0384750368214012+0.0138348297185153i
-0.0672938382049165+0.0124912309379523i
-0.0532997777722345-0.0139196593617675i
0.00220159730498064+0.00896588443940584i
-0.01809400996003+0.0217176950238606i
0.0256330356737536+0.00969591354002396i
-0.00938502270310149+0.0377971177969347i
-0.0456536837366384+0.0352383919416766i
-0.0146221226253196+0.0229241944904382i
-0.040901758492947+0.0470138328485573i
-0.0579442727905988+0.0236552484354525i
-0.0759074401787149+0.0398001711261966i
-0.0720247818744886+0.0315706294827593i
-0.063054283118776+0.0323535250769164i
-0.0297751028405812+0.0293709753004769i
-0.027937306838954-0.0163731060665565i
-0.0723377181165243+0.0156881200109541i
-0.073890886933996+0.0111802446866973i
-0.0582088356472708+0.0167016344361342i
-0.0608891106687902+0.0318917552676996i
-0.0617547286315045-0.0170851757658979i
-0.0474125854346132-0.0129071163528886i
-0.0414578639033411+0.00809882295800644i
-0.0121224708099057-0.020827242663175i
-0.0140237438030323+0.0068128323670825i
-0.0397454955884643+0.00405231867503119i
-0.034231767601663-0.0238869643911705i
-0.0439254311144681+0.0165223002294477i
-0.0386619987501317+0.00366438150467513i
-0.0494878918439171+0.0127484683170825i
-0.0654791292370604+0.0368133560371482i
-0.0526817128479208+0.00247631437734735i
-0.055297392150716+0.00424727153330198i
-0.0514039207090788+0.0203003094965272i
-0.0698968789374172+0.0217188507220632i
-0.0903102333741692+0.0171489866364245i
-0.0530516802654981+0.0124708091294654i
-0.0451755892676489+0.0118972203867024i
-0.0595659298873084+0.0209669001319666i
-0.052973154931378+0.043351158630266i
-0.0284265462539742+0.0103885061935769i
-0.0405980397694039-0.000552165002990162i
-0.0820511575377924+0.0170701529106582i
-0.0509902466988118+0.00351180403260211i
-0.0469262424122917+0.00947664450207663i
-0.0278825382756436-0.0102131476219838i
-0.0129925573851496+0.00470884137419214i
-0.0435803900926151+0.0468337729313229i
-0.052302393027659+0.0044962103540563i
-0.0515840583411784+0.0155949900478706i
-0.0434226517388256+0.0328034671756706i
-0.0541531917029557-0.00755028531616751i
-0.0168645155494737+0.0295893205375159i
-0.0168846561727952+0.0408898874143183i
-0.0532543692692766+0.00382059244569191i
-0.0599044542891941-0.000602082221206896i
-0.0616373277078083+0.024397844239948i
-0.052140877590091+0.0243739565945208i
-0.0460261383357326+0.00871055992391912i
-0.0356921219202386-0.00162863502047529i
-0.0294116109301001-0.0123442757777834i
-0.0286975433815752+0.00393920264259293i
-0.023916547899138-0.00127963115294104i
-0.0464105363952388+0.011829769052223i
-0.0647556704097459-0.0171425905934321i
-0.0540320079986552-0.0302839776007491i
-0.0603739954892667+0.0244431574641339i
-0.0342584471443576+0.00383742588949967i
-0.0368194829906431-0.00209494899903758i
-0.0499773648292927+0.0260399184663828i
-0.0176055474402562-0.000660555514921705i
-0.0373298407343525+0.00193015131707132i
-0.0446865823810367+0.0350989423993446i
-0.0221959023037424-0.00280985598565518i
-0.0397875710594642+0.00905120531528471i
-0.0510998369112287+0.0494727602582819i
-0.093587487484876+0.0250754041370671i
-0.0781509847510604+0.0212748444920419i
-0.0378769065793107+0.0283707059242869i
-0.0709479483539423+0.00297684996906109i
-0.0453376023155764+0.00988414206024753i
-0.0333706371864928+0.0301401371234308i
-0.0373391931100944+0.00475181773303429i
-0.0187944333570583+0.00128294527748569i
-0.0426985858286973+0.0197365983845841i
-0.0677567754422751+0.0218908818351821i
-0.0593928217651712+0.00646203130635712i
-0.0446373836719376-0.0122998229022259i
-0.0506248645983971-0.0302700781557589i
-0.00925236941198562+0.0138727023463471i
-0.0104845588845217+0.0387817190856492i
-0.0301892157827052+0.0438452444054444i
-0.0191437804751145+0.0596513616996658i
-0.0803077900106743+0.0199182436437855i
-0.0491371503321998+0.0343646729575095i
-0.0475270519027132+0.0356287461900621i
-0.075275451149306+0.00240153842153128i
-0.0493250095206703+0.0349877702165103i
-0.0911357593157556+0.0661910494895848i
-0.0932982543242318+0.0326299441231199i
-0.0598074431415807+0.02904728845006i
-0.0861702103433717+0.0407704557399871i
-0.0841705133366832-0.0139028451018116i
-0.0230757580546768-0.0328912083544506i
-0.0142584564957427+0.0109340490964807i
-0.0146554792443443+0.0117094188813373i
-0.0601541897540706+0.00858484299465552i
-0.0664890468413208+0.0428583099778196i
-0.0460778050427525+0.0237066283613669i
-0.0699844480156233+0.0122927164671165i
-0.00887216469273378+0.0123261787915303i
0.03095563791303-0.00657227609234745i
0.00681014818666004+0.0196752798597164i
-0.0487571794839596+0.0511572966745708i
-0.0524764796596388+0.0446852524772684i
-0.0368624909183258+0.0238065823829295i
-0.0582065235344336+0.0362640293070537i
-0.0523766470421594+0.0363699920161266i
-0.0526723572801094+0.00222465446133484i
-0.0185159391931099+0.0233541051587197i
-0.0339106451109612+0.04556321512218i
-0.0707551086812102+0.00303664281418034i
-0.0717479541305537+0.00535229410077947i
-0.0729334521998245+0.00989239270143628i
-0.0467190349020559-0.0165740575438881i
-0.0496812318463531+0.00397098013941128i
-0.0174530730923383+0.0218214572882484i
0.00253035946702858-0.00316200556574234i
-0.0518316647636202-0.00187989105772211i
-0.074034068705117+0.0384340833503649i
-0.0528825143872225+0.0412401935168084i
-0.0404526450132978+0.0302260410374872i
-0.0671249842113606+0.0145531777140063i
-0.0443551651527375+0.0273898052432059i
-0.0208537147179667+0.0423374417258639i
-0.0593555560047042+0.0410222344938626i
-0.0465476212154533+0.0473668073846254i
-0.0522363584941142+0.0206854636774853i
-0.0647364599138567+0.0208062897236256i
-0.0595644569277219-0.00800265204997001i
-0.044639739485414-0.0377349005181826i
-0.0121988143422524+0.0112358189919994i
-0.045842596609289+0.0246255355712282i
-0.0562748463355404+0.0388891274686729i
-0.0341055137362063+0.0467761820444745i
-0.0502121085450248+0.00488625239543846i
-0.0334937818449809+0.00472151494573154i
-0.0247198786991186+0.00109020906444893i
-0.0447628745964996+0.0017287574738303i
-0.0125862142365352-0.00308265032214845i
-0.0218826884793601+0.00869895519390291i
-0.0416788251787418+0.057943376153374i
-0.0337332232257544+0.0265865145886283i
-0.0446597559041308+0.0108899846390326i
-0.0424541391570639+0.0412626563019691i
-0.0321277676118513+0.0426787561910924i
-0.0198118150366236+0.0504433786095323i
-0.0180927611926647+0.0570639473995958i
-0.0348084854032288+0.0563082941789819i
-0.0656018386368783+0.0472586462931396i
-0.0763088045566368+0.00768416844452293i
-0.067016202084253+0.0102691026762256i
-0.0484092931200066-0.000348327761146175i
-0.0244321102687901+0.00958285383482971i
-0.0215386229053908+0.0565715305202853i
-0.0467759512334909+0.0247766674139791i
-0.0716872226967733+0.021271241663187i
-0.0946365118439586-0.0145383274393807i
-0.0859614784306978-0.0284923012800613i
-0.0464547297393933-0.00386933339869992i
-0.000916046477891054-0.0207201158086966i
-0.00104160716104831+0.0316585782645177i
-0.0376697955155212+0.0528436817079129i
-0.0220497928741486+0.033396166819335i
-0.0480292718192316+0.0284895944159671i
-0.0560253681728146+0.0133987583843978i
-0.049871407571071-0.00659657854062097i
-0.0537313618223527-0.00883713951136824i
-0.00717531020288871+0.0400779118078623i
-0.0083486177922003+0.0448668627130986i
-0.0356057179019962+0.0166296042494433i
-0.0648908196325425+0.0352785318142487i
-0.0679947536927444+0.0427825910129846i
-0.0622838705416921+0.025704574526199i
-0.0329929054154823+0.00934833512507084i
-0.00465353351748545+0.011672024145039i
-0.0201563240912776+0.01871793746255i
-0.0564037786315715+0.0231843005499266i
-0.09304456495082+0.0380194632251288i
-0.0818993218565088+0.0459064460967019i
-0.0658307720492893+0.0189944070957898i
-0.0400158909801056-0.0143041369950643i
-0.0431969875157806+0.00950445984364844i
-0.0319217761835586+0.0236592588729878i
-0.0250405987745495+0.0190909788760773i
-0.0531690722157433+0.0113435780435139i
-0.0481734788654638+0.0467835358259037i
-0.0721886419255531+0.0196255975860766i
-0.0569331236214674-0.0312669344730792i
-0.0108775013805308-0.00621012871896565i
0.00517110796341677-0.00768455031397269i
-0.00184517022067197+0.0295820842092797i
-0.0396113484961601+0.0230580911916048i
-0.0616645711026881+0.0270207202832357i
-0.0556107921731703+0.0191022806263222i
-0.0592177424222194+0.00516642964733039i
-0.0570334785479361+0.0110951442369291i
-0.0123144584308829+0.0218885609977547i
-0.0215435807301615+0.0610684917486649i
-0.0561200637508105+0.0381143154739571i
-0.0541568267481849+0.0573473053931435i
-0.0590334344792722+0.0577788454995419i
-0.0615590892096014+0.00951484720722423i
-0.0596587393925039-0.0219120715849368i
-0.0268917975829359-0.0146504085717835i
-0.0377825605476716+0.0246315744574461i
-0.0320020748417941+0.0301425609346164i
-0.037656026802181+0.0479255486223496i
-0.0952663753270246+0.0510918587681827i
-0.055875543156088-0.00987103001752169i
-0.0298766436165177-0.00991000633663659i
-0.0300032346602278+0.0307780724056126i
-0.0344087350398204+0.0306907494628155i
-0.0317340814044827+0.0390962026839605i
-0.0602000861366215+0.0563980561172336i
-0.084092563269386+0.0408952894733834i
-0.0570798542409116+0.0239454979465334i
-0.0688906381510072+0.0217490636244475i
-0.0597168749859214+0.00622996103215881i
-0.0216311259042749+0.0265709663580731i
0.00663919341357639+0.0457337450763803i
-0.0351707395493039+0.0389896721710614i
-0.0643200112433896+0.0179495445960266i
-0.0581564209896143+0.00762688888922652i
-0.0535173062953562-0.0013840513129406i
-0.0139421417049637-0.00585057215755564i
-0.0285104428872131+0.0222148512313428i
-0.0120642578355726+0.036229285135459i
0.0225102106221183+0.0242157940279168i
-0.0468059464482977+0.0510061720985668i
-0.0590901489055958+0.0635040449232733i
-0.0346886348112736+0.0150508205974396i
-0.0506903468560703+0.0258379493308763i
-0.0366646352971958+0.0218266170575474i
-0.0279447798249324+0.0613775959174014i
-0.010615034049484+0.0866069344958577i
-0.0252035868897162+0.062586282586737i
-0.0822227531982215+0.0619240417315169i
-0.0899695649974015+0.0169561800681574i
-0.0672507102233357+0.0196592345516486i
-0.0499816503994271-0.00143186701568852i
-0.0654116753198752+0.00939352541852779i
-0.0505236536650119+0.0254490650927525i
-0.0403256457975893+0.0267006527477539i
-0.0867115751793077+0.0294493489180322i
-0.0793323348893827-0.00125744881305364i
-0.0496090543584604+0.00451296216009318i
-0.0374800663762135-0.0214139261077525i
-0.00871951396251248-0.0075375633333817i
-0.00906309830380586+0.0278028828795591i
-0.00584160606540689+0.0908965600010396i
-0.00908853328127036+0.0937733693295012i
-0.0936450855768792+0.0355461057905559i
-0.0877663639145168+0.0173218653675536i
-0.043812006001476-0.0171522424989245i
-0.022660409974846+0.019154201465082i
-0.0109419160776706+0.022318404411981i
-0.0378528672470494+0.0354262979504288i
-0.0169041433558029+0.059499815675795i
-0.0841083251082707+0.0294056396857306i
-0.104271067102923+0.0436599296269491i
-0.0711904040162555-0.00921982715897703i
-0.0602662826793799-0.0449912863847232i
-0.0197561947391724-0.00134400337814529i
-0.022682211944849+0.00275892455456225i
-0.027670168506472+0.0288426897377897i
-0.0455593594646974+0.0701901078914677i
-0.0677326903692949+0.0415612130083582i
-0.0729707826300342-0.00776038860597745i
-0.0162927363746117-0.00010497140637497i
0.000789881455673192-0.00522693302812717i
0.020984359230742+0.00931735468793661i
0.00471792446363569+0.0581148757671555i
-0.0349489505131553+0.0576158334318801i
-0.023181916951128+0.0784252255293593i
-0.0722403054984053+0.0231739065479358i
-0.0531986007536876+0.00273992571921008i
-0.0473599635536962+0.0417542666019197i
-0.0464132361981666-0.0162162098185953i
-0.0472566010160349+0.0416998149682149i
-0.0665361883794832+0.0725644383442676i
-0.0496300414880475+0.017786716492548i
-0.0732726424180212+0.0126573708248022i
-0.0634923946950393-0.0198999949680233i
-0.0382892305654023-0.0179596679769581i
-0.030667998288128-0.0242137920450259i
-0.0239055362282339-0.00976248277273332i
-0.0240480420675723+0.0399784868847575i
-0.0350136474386012+0.0684566748071754i
-0.067799369980521+0.0788633555095781i
-0.0378332336481005+0.0149480159053462i
-0.0113573626531775-0.0179796704436583i
-0.032396805966789+0.023727239962748i
0.0116734491313618+0.0551936299961244i
-0.0284310920765461+0.0902607096494316i
-0.0798870677847218+0.081649028172507i
-0.0680014360952547+0.0523381781952469i
-0.112254661979957+0.0189318270027721i
-0.0721794903718335-0.00500970614490175i
-0.03293435875549+0.0416699446181885i
-0.0543549753587454+0.0463950057951968i
-0.0474521308907828+0.0414154778882857i
-0.0470092288915643+0.042809083232795i
-0.0485872725584196+0.0349936099017115i
-0.0954065341213996-0.00465984008960607i
-0.0666138006603516-0.0254547512004721i
-0.0172557300831367-0.0145741216591717i
-0.0382661884461866-0.0269359447267406i
-0.00533974223691362+0.0292766612494121i
-0.0349945475907402+0.0523739007934868i
-0.0548521180864484+0.0449803802813599i
-0.0519845953544823+0.0374159206580542i
-0.0497941784772504+0.011616615303552i
-0.0286187085112266+0.00792246046140558i
-0.0118597814602717+0.0324158973629945i
0.0176946143393278+0.0348841748405392i
0.00688737810049443+0.0545742570601436i
-0.0193694606790997+0.0806185852923225i
-0.0675967311715573+0.0270275159918866i
-0.0652052458431899+0.028296817297031i
-0.0778677584095977+0.0216945317603145i
-0.0560384960566235+0.00380586315035837i
-0.00399203777905914-0.00470583409274918i
0.00455477211079575-0.00251559572407304i
-0.0313526909506154+0.0319879073941256i
-0.0671471415468903+0.0150333629912539i
-0.0384279857432276+0.0341786683401446i
-0.094122576567081+0.0215519176771889i
-0.0677512680419007-0.00416556142755925i
-0.0136744513849486+0.00437118813850437i
-0.0110108248755592+0.01295431680117i
0.0146330006827851+0.0395247133877495i
-0.054050813306717+0.063230205635048i
-0.0684830995092295+0.0618593950805882i
-0.0488086862288683+0.0244657857783554i
-0.0686679901671658+0.0064466068873412i
-0.0285550133139673+0.00417010385340581i
-0.0127933434524586+0.0207462654841727i
-0.0137398566477176+0.0405332298749502i
-0.0360546386855535+0.0665180960340539i
-0.0766953174037566+0.0576982544925093i
-0.059290486159367+0.00716713166505585i
-0.0655594343595939-0.0149300413591556i
-0.0504722482465974-0.0118529912530961i
-0.00961857518090191+0.000562307524899299i
-0.0156829868629061+0.0315466343306996i
-0.00744298503563304+0.0490523905562588i
-0.0315615649646223+0.0350639963138218i
-0.0661734674788669+0.0336184647872281i
-0.0625703350832407-0.00523003104993078i
-0.0532233009869686-0.0274168169535985i
0.0052117143848899-0.0103247653284725i
0.00125948694107642-0.00155312753040523i
-0.0183855773179588+0.0688408554778937i
-0.0353726251946004+0.0776983921417699i
-0.0771670416252593+0.0492024464767255i
-0.0474909578124539+0.0587819025729573i
-0.0811025214698337-0.00941928984934627i
-0.0584891024229957-0.0234163884712118i
0.0126449241131331+0.0158123531442532i
-0.00942124745850526+0.0500734412928702i
-0.0167697539363766+0.0804193782252828i
-0.0289131583309609+0.0442408462108654i
-0.0877197013940653+0.0174694598223793i
-0.124441176715406+0.00855351289439928i
-0.0602405219496286-0.0121893662769636i
0.00815578938031449+0.0024359967083694i
-0.00917766273694308+0.0507773731555959i
-0.0383750307202753+0.0412727242375638i
-0.0362622211209686+0.0268595665945445i
-0.0527935581982954+0.0520556410919863i
-0.0692018216587554+0.00417847467479026i
-0.0699536012032964-0.0168273928100658i
-0.051867302350133-0.0103272622201398i
-0.00245839022048093-0.0102217266351301i
-0.0178970844011776+0.0434859357717425i
-0.0714662899839971+0.0526421192311283i
-0.0654696378712706+0.0239982851633827i
-0.0599907200076562+0.00593167610364708i
-0.0759290651320128-0.00671113231696551i
-0.0342557486436988-0.0103118805901232i
0.00683749010687978+0.0484245444578327i
-0.0137525451949836+0.0453821888299002i
-0.0207986962824515+0.0454959891808786i
-0.0480882072081132+0.0741688515252718i
-0.0755090364131504+0.041568509822777i
-0.0644193982139471+0.0343008483960699i
-0.050426590932054+0.0100100170107634i
-0.00561462199471079+0.0286934335627965i
0.0109188061441745+0.0315774420422903i
-0.00448376908036936+0.0325237675386932i
-0.0498346493401771+0.0514878951349442i
-0.0884244508009224+0.049442095226398i
-0.0379674938976573+0.018153142610603i
-0.0445897694140382-0.0165345537900189i
-0.0502346823230405+0.0189515579088735i
0.00836024238779614+0.0327857364721301i
-0.0258338425425818+0.0725079172677306i
-0.0352021401256559+0.0931994774123884i
-0.0399142256517768+0.0535325688578941i
-0.0623013112753536+0.0497265553240459i
-0.0237047496728062+0.0106854817100357i
-0.0217621921133545-0.0158676808379143i
0.0131979498130107+0.0181661765881374i
0.0145046890764008+0.0380398553286846i
-0.0282534841158509+0.0581565413154291i
-0.0496695449689911+0.053559643192062i
-0.0931236326124213+0.0489931184446466i
-0.0731231679396876+0.00579126098439444i
-0.0497695455019351-0.0187388340349022i
-0.0167764131243545+0.0113666221135643i
0.00335102832898145-0.00743194314415318i
-0.0239867093772032+0.0782213110077391i
-0.0200743286281363+0.0821124865754263i
-0.0586742870098867+0.0152063473882235i
-0.0934782948603885+0.0401142156139085i
-0.0452114072186538+0.000892527754572756i
-0.0222124646317652-0.00213356382492947i
-0.011969715890264+0.00406832002564364i
0.00623960163301001+0.0379961898266028i
-0.0393243340909641+0.0755486471176878i
-0.082199363118264+0.0518859298014554i
-0.081145312566603+0.0365806758265466i
-0.0519825024715014+0.00681419407592406i
-0.0541869455493412-0.0322526327074825i
-0.0152655407215007-0.027111242086007i
0.0170500707787608+0.0307590460472128i
-0.0610680532331955+0.0504720619419814i
-0.0518287956173264+0.0706135745278015i
-0.0422233869633737+0.0248156162633143i
-0.0840478427566277-0.0357817561366641i
-0.06111378534914-0.0291652581698455i
-0.0226234541124582-0.0243888396967771i
0.00294195679327405-0.00357616552534953i
-0.0140270704884714+0.0469228500182887i
-0.0573649038388149+0.0678616042671898i
-0.0608243566764934+0.0101687527139097i
-0.0519669390817545-0.00133988990466265i
-0.0237029898943838-0.0141106564906357i
0.0181191199788854-0.0298896656212523i
0.0184298077748089+0.0207602349687891i
0.00372075372667901+0.0767709924689043i
-0.00467702861888595+0.0817588049489381i
-0.0241944715444692+0.044572219371601i
-0.0625278333230472+0.0148136281492119i
-0.0447300469561501-0.00468054689987249i
-0.0235538200723556+0.0208917149183963i
0.00447959928901979+0.033228886263453i
0.0252907699609271+0.0476611878772543i
-0.0301865867372755+0.0893770005072434i
-0.0727365246670422+0.106660094874243i
-0.0593304500483322+0.0787305149565077i
-0.070951603951964+0.0420390829571527i
-0.0771941126022766+0.00983776760766504i
-0.0205268733173488-0.0288588338920113i
-0.0171340980390508+0.0541091833765069i
-0.0063461592358115+0.0831240187031661i
-0.0400188167627417+0.0502453651335172i
-0.0936064398759844+0.0555187042242467i
-0.0811037480864896+0.0274608237325233i
-0.0991158453208354+0.0212908084156885i
-0.0515218660228653+0.00220995045952317i
0.0189311365959862+0.0219083060663043i
-0.00133305511310237+0.0647734381538725i
-0.0224560293449527+0.0523433402161432i
-0.0465135579443243+0.0648531176926425i
-0.0793916716595308+0.0819139673042725i
-0.0538609081387855+0.00660186666182363i
-0.0438572466137899+0.00648771029688102i
-0.0253679335867258+0.0537442756169413i
-0.0230094592251134+0.0229256862719543i
-0.0471258264616016+0.0475385721923985i
-0.0583245648429981+0.087796130536206i
-0.0628867497380678+0.0568549838800045i
-0.0454391397442193+0.0296682293966166i
-0.0654495924704115+0.00593112494778639i
-0.0150319273904924-0.0359638181724723i
-0.000932903288024648+0.00450262342751763i
-0.0408635061131754+0.0457114107278863i
-0.0399277182148473+0.0825226791200887i
-0.0723765159208629+0.100475847656805i
-0.0745310963508221+0.0154812806918608i
-0.0551860328111595+0.00903636420375645i
-0.0221473494665631-0.00836336899692346i
-0.0206992866208239-0.00635910026460473i
0.00167506479823328+0.0784689807728794i
-0.0169854018337302+0.08730886985478i
-0.0843125773427463+0.0801189402594437i
-0.0871204227617946+0.0501713515439742i
-0.0891774298651883+0.046683796099869i
-0.044792131013289-0.00957598164838252i
-0.0403263534152958-0.029998319197574i
-0.0341557538283943+0.0488927979706643i
-0.0422288418037609+0.0584752781421182i
-0.0746902649048162+0.0742367881252314i
-0.083544822281675+0.0329358636495398i
-0.127530530001353+0.000424862772106496i
-0.0610239709942764+0.00858473306453974i
-0.00857215620985702-0.0390117165994331i
-0.0211270374739761+0.00868547999152172i
-0.00124386671008966+0.0506656360015656i
-0.0206139737684173+0.055002197119116i
-0.053307477067777+0.0921127339749903i
-0.0856541854377288+0.0353191544276168i
-0.0532140876886565+0.0288767753235088i
-0.0130989257802176+0.0359117787692156i
-0.00343077379182643+0.0278327693454741i
0.026781987843283+0.048579139048605i
-0.0495167022944022+0.0625168666345864i
-0.0933895940536751+0.0642616621780314i
-0.0865452335041459+0.0217390222558725i
-0.0869306781801989-0.00710186599122139i
-0.032763771930455-0.0456173638304657i
-0.032608525913022-0.0081516434644154i
-0.0293281846499453+0.0335999023087349i
-0.0360534911787977+0.0185246332276611i
-0.0750523124660305+0.0216215385069696i
-0.0606655117378949+0.0306711697394953i
-0.0518808010485262+0.0347149183696473i
-0.0435586086159056+0.002533258699557i
-0.0185465844028456-0.0314159168326117i
-0.0135793418503405-0.0166469083881045i
0.0125009381998705+0.0643737315766193i
0.00259924041435852+0.0746369479673671i
-0.0458351651439379+0.0262571594075155i
-0.0518858957938592+0.056505572975002i
-0.0623486977587131+0.0224856551251373i
-0.0512429010917381+0.0177425655677155i
-0.0328624719638881+0.0692488925693614i
0.00774390587111956+0.0293034594977949i
0.0129191058908188+0.0798103109974722i
-0.0555519267937805+0.0975794210524126i
-0.0518223651871347+0.046659740354547i
-0.0795567506219289+0.0471020072453993i
-0.0947773607710823-0.000220204342511026i
-0.0485542917665995+0.0139598335258823i
-0.0373845898887255+0.0506628546849073i
-0.00932330961010218+0.0565099766873082i
-0.0214036947758564+0.0812499795722858i
-0.0720632815463907+0.0359716285266183i
-0.0799695846671027+0.0272682829599677i
-0.0783442090495582+0.0253340707099953i
-0.0522806495615501-0.0325744522723553i
-0.00618748594196872+0.0217331751822729i
-0.0324871513110921+0.0478653176179866i
-0.0434631037787078+0.0604670897829409i
-0.0284895545737637+0.084265859385877i
-0.0511757809852319+0.0295464831252692i
-0.0550131750233162+0.00676891439189246i
-0.0578685881703842+0.00436399154553825i
-0.0233780536264838+0.019661121606809i
0.0213030238919611+0.0265625606190248i
0.0170545521900914+0.0558670195340264i
-0.0276708281311361+0.0725480658075183i
-0.0970263882044265+0.0305259587155221i
-0.0769711317127947+0.00130489187075708i
-0.0440010979916381-0.0223502857227788i
-0.0372489836223823-0.00676254364328702i
-0.0161545113140345+0.0401052449486845i
-0.011516873573181+0.0776442172544269i
-0.0286676025718104+0.0761376555586268i
-0.0586253011283594+0.0567461027189668i
-0.0646265647148332+0.0534896247467878i
-0.0545644314810558+0.0246747462012946i
-0.0290391120942141+0.0205941355929902i
-0.00986443838045267+0.0045641477251622i
-0.0133116114866571+0.0506353442277474i
-0.0409978988284863+0.109405529953623i
-0.0712180044173455+0.0890630278690813i
-0.0893957293485148+0.0802189633111935i
-0.0539734770814862+0.0294763229577358i
-0.0329867507421397+0.0202409232355508i
-0.0216985259252471+0.0385721547181804i
-0.0159608744176951+0.0771353514014914i
-0.0461276267107896+0.0797602780241699i
-0.0532576501709131+0.0786385478291396i
-0.0768422089315344+0.050685504922431i
-0.106309481015529+0.00642609880693723i
-0.0841876023111398+0.00939000353016303i
-0.0276578847119193-0.0456139627043225i
-0.00101033424680123+0.0131573862840328i
0.0136978323639127+0.0571246775542633i
-0.0372570555070668+0.0523850984961624i
-0.0762033399222321+0.0611974593117543i
-0.0778144687035847+0.0101479098427208i
-0.0542953633694832-0.00353321792979067i
-0.0192365747098032+0.0121591989358787i
-0.0222988330713304+0.0411075051571397i
0.0107270791212767+0.06770140486408i
-0.00996033701826027+0.0772656231189721i
-0.0433158307521151+0.043265817331929i
-0.0689951214067446+0.0497855244104239i
-0.0673763749197477+0.0411793060600336i
-0.0405818866873301-0.0292717859048259i
-0.0302571305394495+0.00738464010387972i
-0.0236515935461202+0.0243015668891743i
-0.0499711676951151+0.0204992855829392i
-0.0531222931012399+0.0323058266641595i
-0.063098948670815+0.00829522762801516i
-0.0686441467555753+0.0195471391758611i
-0.0305554274224212+0.0218259572509179i
-0.0230363410664328-0.000365032620587422i
-0.00469489351242818+0.0314263541681241i
0.0409059375448625+0.0698324519552012i
0.00485923308624549+0.0813145021175661i
-0.0413759223892151+0.064853974822388i
-0.0613898142778056+0.023928174966333i
-0.0595474967543359+0.0436347615852627i
-0.0297826255363351+0.0432692938906791i
-0.00629180712372839+0.0314740208506704i
-0.00692744236451886+0.0372869957679279i
-0.0106456388733177+0.066467550648108i
-0.0541278329118718+0.0922018863842853i
-0.11744490083146+0.0510796679101327i
-0.0917521857285891+0.0085441146842192i
-0.0704179610557617-0.015412014847925i
-0.0338491171272806-0.00509753169151428i
-0.0142800846548526+0.0337472917702726i
-0.00577460233141844+0.0514566893207241i
-0.0422486837618173+0.0594937969880436i
-0.0942959066162921+0.0491590704939544i
-0.0528056562417955+0.016434413902953i
-0.0235530797429441+0.0297450314627745i
-0.0106514898730988-0.0191796222698248i
-0.0266170914243633-0.00183269847407969i
-0.0215692679322067+0.0692431499865714i
-0.0264123649014378+0.051484351640677i
-0.049069298452988+0.0664537147754012i
-0.0971388501511975+0.0240741501147925i
-0.0694935272213661+0.00810601412612823i
-0.00200943174316362+0.0115139940293313i
-0.0155499451037132-0.00684620015472063i
-0.00940098407360294+0.035803927798679i
-0.0377757796357922+0.0525844835631176i
-0.00937559665712757+0.0700235507865324i
-0.0430042711821745+0.0787708963846362i
-0.0563800018842743+0.0254548020545964i
0.0131420016179086-0.0135556885112602i
0.0156832079780195+0.00360467223624389i
0.0451988825102459+0.0414532464119001i
-0.00405109779922856+0.0803361389759019i
-0.0104542138609319+0.102508410006296i
-0.015933465465852+0.0901511591935619i
-0.0838108706307908+0.0512413298102338i
-0.077179535830198+0.00762020522565647i
-0.0139824462077058+0.0333847940470314i
0.00511025358983946+0.0346208033620587i
-0.0318701871500998+0.0281724813420519i
-0.015526000190844+0.093219729024859i
-0.0328702774380121+0.0997391326543767i
-0.0831532327663145+0.0788439704203621i
-0.0824163180896985+0.0306728017610729i
-0.0592137212653905+0.0127199870405069i
-0.0273770051977525+0.00857252105399566i
-0.000991536756989308+0.0206402699652479i
-0.0329153388078411+0.0949749446867957i
-0.042673076184947+0.0893001592619388i
-0.0645047072292464+0.0691664795262126i
-0.0954878214762209+0.0303035514043892i
-0.0644558040105659-0.0110542196057548i
-0.0326393373745238-0.00274533353812368i
0.00699931635813951+0.0229345406506501i
-0.020860475671037+0.0609547874571505i
-0.0408747445079431+0.0468604821528998i
-0.0413515475801948+0.0475047030377902i
-0.0814137696994682+0.0274883944569653i
-0.0587482212387587+0.00112479858116898i
-0.0395240779810963+0.00953757037521498i
-0.0241167712799473-0.0042458328255391i
-0.0039669798467727+0.0346843370384938i
-0.0275776672489899+0.0515644131750274i
-0.00984955531076583+0.0663265524345991i
-0.028955417022643+0.0418974640140295i
-0.0511109804817265-0.0109785508489881i
-0.0298811027367048+0.00230202283600834i
-0.0408377355864905-0.00453749547309479i
0.0177715151384723+0.0488510443937358i
-0.00684260086968982+0.0998154062471867i
-0.0358197725987008+0.0741771374165477i
-0.0141624030844128+0.0501616946002006i
-0.083155793726891+0.0288163284146048i
-0.0457349906529631+0.0140873829872416i
-0.00585579547358724+0.0143556922222387i
0.0163686533679444+0.0180975870816327i
0.042069378716912+0.0396746705966757i
-0.0111282558252524+0.0773910791139244i
-0.0528558315287361+0.0733265693760402i
-0.0591310183835078+0.0511724568409275i
-0.03253647567702+0.0330752534540864i
-0.0203279520998293+0.0279066128871106i
0.0208861951402775+0.052466260035524i
-0.00544143250238177+0.0816540356131112i
-0.0497950969614468+0.0960512249001121i
-0.0298988286765158+0.087312303168833i
-0.0794940700314674+0.0672651306314028i
-0.101083500121692+0.0377363251830611i
-0.0473915596228113+0.00840167804515844i
-0.0079970637531454-0.00105202067396339i
-0.00460158204402465+0.0678605873677207i
-0.00817977623723025+0.0894635121426227i
-0.0447788395683985+0.0591524429610403i
-0.0687433129514283+0.0651108105689947i
-0.0733720280328411+0.0398620782144035i
-0.0582500476274575+0.0265395213909191i
-0.0199717016444905+0.0172546923483876i
0.00839745203434555+0.0258077256662951i
0.0198176685408735+0.0438503823259486i
-0.0280847637138504+0.0475332904367144i
-0.0702400224820973+0.0644397830693557i
-0.102272589610848+0.0258104549574133i
-0.0835167004835171+0.00225162406847652i
-0.0351354761757463-0.0036424136393368i
-0.0218284815621099-0.022527019032111i
-0.010726666246249+0.0328579592817131i
-0.00963601033169084+0.0263715028042602i
-0.00865755968540762+0.0304169007816194i
-0.0337878442178793+0.0427153818412117i
-0.0572803584976926-0.0129713976948057i
-0.0339790813161545+0.00466410675393459i
0.0147142082976914+0.0273575648480211i
0.0273714218011498+0.0475657370643939i
0.0187518131729981+0.0521482730976763i
-0.00886123732572142+0.0731937781698271i
-0.0117077330999679+0.072328627803944i
-0.0438908914830799+0.0557154230169086i
-0.0682416834673354+0.0826204531871814i
-0.0164461160551313+0.0390399779643966i
-0.0442581348759429+0.071895636195031i
-0.0126961436818161+0.0918089243643848i
-0.0365810125733946+0.0677986347186647i
-0.106184878477483+0.086990808628431i
-0.0893178935229358+0.045327647884309i
-0.0912951815069607+0.0299349117399135i
-0.0154223470372024+0.01852516597271i
-0.0144698784949628-0.0057621382613131i
-0.0552565001748729+0.0301298831189439i
-0.015493358585394+0.0667482135444521i
-0.0341825854252365+0.0525262285675896i
-0.0772467649190378+0.0541639815690978i
-0.0662315806788214+0.045256052337954i
-0.0469525953851778-0.0221988149508408i
-0.0635813711234397+0.00644602255029281i
-0.0349225531180102+0.0418931177646056i
-0.0106250981813451+0.0215599590462226i
-0.0751707925956897+0.0940894376992241i
-0.0866526647942786+0.0811473464150028i
-0.0643893079818999+0.00270480494997637i
-0.0752639651124592-0.0131283700327997i
-0.02856467036088-0.0125668057772208i
-0.00771925010456959+0.037157419057375i
-0.0145568934894575+0.046087084170362i
-0.0128647655583421+0.0606641645274219i
-0.0453373318384231+0.0876155059625i
-0.0424653551717309+0.0300583013968485i
-0.0283598761025155+0.00702303528899205i
-0.0295297128438155+0.0118590610592717i
-0.000887146014157762+0.0312086339274268i
0.0269116323806489+0.0923220141741163i
-0.00012902919742008+0.0904773862755087i
-0.0419019832694131+0.0757928469624276i
-0.0374386797563686+0.0824669461151959i
-0.0511603240038111+0.0134042049310476i
-0.0846209297480154-0.00348263346436818i
-0.0195905528537592+0.0444174529383962i
0.016213192141417+0.0508204370240381i
-0.0293128693274107+0.0446040535448841i
-0.0355209449228881+0.0624800092803432i
-0.0515763892686431+0.0758930775707371i
-0.0853842802423607+0.0411997772310686i
-0.0833039399881316+0.0383074796615614i
-0.0265280597587959+0.0407452692921319i
0.0150379629437991+0.0254052792297675i
0.0104399246432724+0.0331271024965361i
-0.0264893108712744+0.063424089633158i
-0.0733587882671085+0.0557726691627385i
-0.0539715901550524+0.0443888534769896i
-0.039979728683199+0.0564938768974424i
-0.071023308723159-0.00434221979008367i
-0.0429422746280721-0.0140051858721058i
-0.0199942497196034+0.0473985892769807i
-0.0368253695529436+0.0709843237262533i
-0.04391573929692+0.0806653549615429i
-0.0658498315005394+0.0798260201779756i
-0.0589364876109568+0.0439276570114252i
-0.0588138610844483+0.0221728113934952i
-0.0465581293053258+0.0230907340011057i
-0.000974030740628928+0.034012404508864i
0.00409246806396074+0.0687710444472975i
-0.0512802701788971+0.0955867105438034i
-0.0586957872937023+0.101115508156952i
-0.0615134862572284+0.0619329570505136i
-0.0640702480591353+0.0187852874093424i
-0.0244404000053496-0.0104464553252258i
-0.0613964767561408+0.0179930290785688i
-0.031965617578752+0.0581655526271896i
-0.0462447241913786+0.0526633428743281i
-0.0360967677454602+0.0491675609144923i
-0.0469574613081457+0.0439950278270175i
-0.114960006204757+0.0265671661954418i
-0.0122494924187673+0.00287009985754946i
0.0150654015941479-0.00242746512548709i
0.013867905139805+0.00977056175049585i
-0.00125868030784027+0.054530514407842i
-0.00541894478213717+0.0511724090343261i
-0.0248312512036121+0.0485874272394647i
-0.0677656159384358+0.0448680329573833i
-0.00526031119823769+0.0381916847110731i
-0.0166508062717129+0.0454170537667671i
-0.0284587840439635+0.0694160987836021i
-0.000828191877829783+0.115284050119036i
-0.0214383627536816+0.0780122287495428i
-0.0503181758262264+0.0790336197446383i
-0.0539825720773498+0.0537098326927135i
-0.0592596844137069+0.0292463088765076i
-0.0514968643542972+0.0105221833793431i
-0.0218362718640408-0.0322222344191017i
-0.0101149201379387+0.0569084640359928i
-0.0112601153726875+0.0776158903735957i
-0.0600273948590626+0.04386663661605i
-0.0794859199970035+0.0628215015859097i
-0.0674193074610487+0.0278037020313423i
-0.0413692537869404-0.0245886244247193i
0.0118450221343212+0.000267607207616322i
-0.0062989420384569+0.0534153227299519i
-0.0398944493171705+0.0631709086223007i
-0.0478747027834097+0.103169033103216i
-0.0748564513866603+0.076516429394984i
-0.0731664111247793+0.0251260311426099i
-0.0535855163739024+0.0342202029874698i
-0.0361158231714219-0.0176042237162498i
-0.0213502127163327-0.00841572364926526i
-0.0484481313617917+0.055470289810558i
-0.0533919373567235+0.063486555453011i
-0.0563911211868077+0.0493187580440661i
-0.0720269397983093+0.0223187467128554i
-0.0606659676380237+0.0056000162514741i
-0.0407602888638279+0.0170374065174237i
0.000588972794532911+0.0538716683947572i
0.00115160161034448+0.0559783805661948i
-0.0110044831065486+0.0640236452692096i
-0.00740970309026287+0.0773094334009254i
-0.0364785165142563+0.0580682000402706i
-0.0660779274465445+0.0520641339799669i
-0.0482018524994531+0.00599263011443241i
0.00760060681305001+0.0308998920827149i
-0.00854302995625503+0.0528270305795135i
-0.0411908181181589+0.0514011108348602i
-0.0385080329200904+0.118198433471342i
-0.0528793346168508+0.0669248226186955i
-0.0631319888151164+0.0353511295978042i
-0.0517698192521951+0.00473765366059226i
-0.0401281094222106-0.0230494711645907i
-0.0189196994347426+0.0450402964613073i
0.0149053846483372+0.059568094467217i
-0.0394794348152403+0.0465862386974363i
-0.066314597333544+0.0622339334315772i
-0.0857246653423912+0.0748967964627754i
-0.109789215944675+0.0354737174056052i
-0.0410284454924764+0.021084441410613i
-0.0251827287343618+0.0220953069329267i
-0.00010033132339614+0.0480560045641218i
-0.0151443352368456+0.0897170990080277i
-0.0632658366776396+0.0777083637483859i
-0.0388494513892322+0.0638763839510963i
-0.067973173985745+0.0313941933838325i
-0.0864584400226189-0.00595092034825075i
-0.0312738085315648+0.0233833628996076i
0.0204310313130399+0.0271837342200453i
-0.00778734622628532+0.0389200207573102i
-0.0547141985739285+0.0697788816201955i
-0.0623389495927801+0.0352062841446944i
-0.089722410422654+0.0252182370068327i
-0.0771813285683057+0.00583693466054433i
-0.0260863859289097+0.0185220923641853i
-0.0120664836226857+0.0347821252062809i
-0.01929416675056+0.0572113041997013i
-0.026253587858843+0.0767448796209335i
-0.0304609637241796+0.0515691932840597i
-0.0599392568908048+0.06486100569998i
-0.0639999844743116+0.0662237174416696i
-0.0360994532177257+0.0374828346536716i
-0.0160100966791912+0.00467678104767612i
-0.0228092454622796+0.0369697798487528i
-0.0050788399257808+0.0816555735107038i
-0.00370179941227037+0.0796404077817322i
-0.0670576525329722+0.0694336614362489i
-0.0514009213240446+0.0586205410301071i
-0.0667714051144547+0.0344525799479211i
-0.039901081946961+0.0124696326135983i
0.0162569193192183+0.0325402819608196i
-0.00705368639819982+0.0624163084023061i
-0.0319565039869845+0.0698737833994811i
-0.0625145563187494+0.0597541878726888i
-0.0621004980407723+0.0362906693126431i
-0.0571818606160584+0.0170050218757647i
-0.0326419803581177+0.0166124805046055i
-0.0175483532689624+0.0136547463471201i
-0.0243714120165118+0.0153118738606428i
-0.026496815014762+0.0389032775982267i
-0.0343197645203473+0.0759410078819615i
-0.0727727204085282+0.0641095053893977i
-0.0687113998276878+0.0144534614525236i
-0.0327029527111794+0.00447865373558636i
-0.0101375949025563+0.0214987251038047i
0.00318456686659306+0.0141394849923909i
-0.0230590290066391+0.0392648030058672i
-0.019165782722138+0.114243570650061i
-0.0527304543040446+0.058355671090382i
-0.0557736662042126+0.0175789383241115i
-0.0132363209401987+0.0494055966688821i
-0.038588619072152+0.00853729852479552i
0.0112271718752151+0.0327284341390122i
0.00427815965902102+0.0697051884178486i
-0.030964815126818+0.0767412082808884i
-0.0184340344751945+0.069019581899847i
-0.0608141779417285+0.0210311014142765i
-0.0490605230081907+0.0286826820461538i
-0.0531309517208145+0.0223176509471222i
-0.0310327069900345+0.021813038258372i
0.00502833451546641+0.045357770038735i
-0.0146331745116953+0.0491273803471821i
-0.0128790887247624+0.0775428214525615i
-0.0503056832767464+0.0746074368772895i
-0.081204741487323+0.0470706487170013i
-0.0393256091502903+0.0336578874720762i
0.00121727711798639+0.0543526120376425i
0.00559822349832914+0.0407395292414031i
-0.0234677267736671+0.0513907959751045i
-0.0233081104150844+0.115733725236154i
-0.0540712755104985+0.116130782560311i
-0.0678282536525694+0.0406685380902207i
-0.0368701897231736-0.00494756885759704i
-0.0247468330447655+0.0447366686316626i
-0.00152565331587382+0.0582843064808843i
0.00263417300561763+0.0549870119616084i
-0.0125325065958647+0.0864573040839477i
-0.0505389032397896+0.0791190339403504i
-0.05622496940596+0.0357084962693193i
-0.0636346307146122+0.0296603679374592i
-0.00225708080482064-0.00113368545446811i
0.0184464388026062+0.0184325718466894i
0.00100515591683288+0.0863264962385983i
0.0233427695100673+0.0597077219708914i
-0.0428182329840243+0.0638813531026423i
-0.0579013986887462+0.0349893962464088i
-0.0604711519928431+0.0319164695739081i
-0.0621723274632292+0.0520447449583264i
-0.0300140150614804+0.0167169362771327i
-0.0195533716069608+0.0416877275037409i
-0.0173016156431488+0.0591782747875223i
-0.0347710670971719+0.0788075227207592i
-0.0308901565434895+0.0722347856266336i
-0.0475068398791219+0.0537473150852945i
-0.0621849379828252+0.055294050401431i
-0.00523261216962034+0.029319681586974i
0.0152381207937818+0.0338385796982284i
0.00510420198527645+0.0365908940564396i
-0.0204561894851433+0.0568701735512226i
-0.0248171274534787+0.0769652926034339i
-0.0375566188711497+0.0241030734863615i
-0.0738348355345413+0.0467084171002103i
-0.0323736462996935+0.0247575237851946i
-0.0145776763186377-0.018646377268939i
-0.000530571509488628+0.0410932894238054i
-0.000393336537155165+0.0391749518127284i
-0.019662398344557+0.042778348519524i
-0.0380490574334007+0.0623457555807603i
-0.0501222532580161+0.0326329890687644i
-0.0203402042491629+0.0188167639967231i
-0.0301126432809687+0.057928360223213i
-0.0188443530945589+0.0383259146288167i
-0.0134465867008905+0.0492261364330132i
-0.05066353907269+0.08766745051515i
-0.0601468571528069+0.0707529936349442i
-0.04813537521282+0.0682425118237586i
-0.0330746383961367+0.011029429378271i
-0.021553200599546+0.0217576370726313i
-0.00479702059575728+0.0772575116339115i
-0.0139100755027183+0.068799390945249i
-0.0320985493906599+0.0662482779796997i
-0.0461892562152476+0.0709875791848292i
-0.0731185666167689+0.0866051238359978i
-0.0817013549934909+0.062817992524933i
-0.0634526709191704+0.0342055541923417i
-0.0540298088211327+0.0417138477748771i
-0.0274289031383924+0.028037412468544i
-0.00941685746302472+0.0657135292712564i
-0.0254204088565006+0.0839943871428833i
-0.0202324827527733+0.0504219823329623i
-0.0553264696471466+0.0601147722623498i
-0.0523215269095329+0.0467710585480315i
-0.0324568102186766+0.0319787473832936i
-0.00389822552070714+0.0157779696062536i
0.0250186051696219+0.0507420934797098i
-0.0470766741436486+0.0714268693449564i
-0.0552503244158077+0.046258759967846i
-0.0336168766940653+0.0737615210689975i
-0.0511614084512029+0.0189040611577747i
-0.0392526850972133+0.00647736171470215i
-0.00356280576567168+0.040696672549919i
-0.00208130083534202+0.0715905281224354i
-0.0356165662694825+0.115311352498681i
-0.0197160135868312+0.0582041992284277i
-0.0244375894005986+0.0431297209275587i
-0.0660120098247137+0.0519307265963362i
-0.0540964843307753+0.0479417724625565i
-0.00684590951189636+0.0510178831528854i
0.00840546870716458+0.0559397454248451i
-0.0133311504237799+0.087700822637565i
-0.0267587003772832+0.087967515769146i
-0.0760300770815332+0.0463159914197178i
-0.0605898031663938+0.0044448200984786i
-0.0306657211399407+0.0447747711071372i
-0.0439933930270507+0.0265775519200083i
-0.0155906435554556+0.0546714461018748i
-0.0200036355474901+0.08066676705604i
-0.032777251329909+0.00912451423698264i
-0.0676451365305669+0.0351527643770769i
-0.0719859205816187+0.0406045212717443i
-0.0590894188803346+0.0355039672609651i
-0.0643260128769114+0.0208253109236671i
-0.00703991976717091+0.0407972262871591i
-0.00362525039799808+0.0424177802330238i
-0.0178746889140405+0.0478404523929885i
-0.00268275706707695+0.0695555337757601i
-0.0523083064237168+0.0558123246766068i
-0.0284759584250621+0.043764800372798i
0.000301730744874989+0.0213745817565181i
-0.0252337984121567+0.0393297398049247i
-0.0122053013879942+0.0315315689876168i
-0.00336857014547119+0.0443526990360087i
-0.0480591862840516+0.0571733977904848i
-0.0854900788517513+0.0754559119055857i
-0.0364852550392567+0.0409383187577089i
-0.0302902746155525+0.0265714477785554i
-0.0269056989195299+0.0553790618321723i
-0.0120840112613568+0.0428813191136672i
0.00238577680843243+0.0477071294177195i
-0.0336837238110825+0.0422516564149155i
-0.05091639963095+0.0906534140470558i
-0.00180291335013317+0.0748424930172375i
-0.0456550753859194+0.00940393746241249i
-0.022649777601196+0.0073706015971029i
-0.0174299709323931+0.0365833115360165i
-0.0342265081212977+0.0272354480396229i
-0.0226040361821159+0.0525046913435028i
-0.0662812951757738+0.0736097169005591i
-0.0485151793201097+0.0463793329570542i
-0.053665008437957+0.0743184706118795i
-0.0591757004385432+0.0280451917941552i
-0.0170450856712919+0.0211991590188969i
-0.0284434877674956+0.0689792944481875i
-0.0419417280621242+0.0563355274692794i
-0.0389274174148708+0.0560757082556075i
-0.0342393410359634+0.0523062130876105i
-0.0590417049869078+0.0565557459035738i
-0.0464973877244851+0.0510679830994691i
-0.0166431664336961+0.00250782202906523i
-0.0122410216807462+0.00513033616781579i
0.0245727238237015+0.0429676091933525i
-0.000812042010461022+0.0750585383834524i
-0.0287966667852785+0.0765771504703919i
-0.0392883443945986+0.059844581056305i
-0.0632404651806883+0.0446948524225179i
-0.0347085938264075+0.0357363774672971i
-0.0144543845171045+0.066335230627429i
-0.0244138724185531+0.0513496828531124i
-0.0255484229632848+0.0539046517221392i
-0.069145413701402+0.08553024580127i
-0.0696294644572077+0.0541931449747696i
-0.039137266818046+0.0255682183920026i
-0.0742362871573529+0.0256515532262112i
-0.0544306157181226+0.0364109118845098i
0.0155967231856029+0.0233507772143287i
0.0262629375606116+0.0523068272618581i
-0.0239454839450129+0.0986152520360085i
-0.0427155719304027+0.048040951157249i
-0.0226268077001784+0.0404242727316615i
-0.0210853632948258+0.0365654528213033i
0.00304758908196629+0.0128831203807844i
0.0128492261047206+0.0260546415432072i
-0.0177316877541653+0.0627053987776966i
-0.0231051910167514+0.095954398948785i
-0.0131761606495994+0.0771250958460872i
-0.0120121625889641+0.0537628979077659i
-0.0565336579196622+0.0610591121203584i
-0.0809969910332848+0.0384987890975347i
-0.0203157416648754+0.00924359605166238i
0.00203184228234318+0.0315764310978538i
-0.0222858944375478+0.0145177665645778i
-0.0212813051582534+0.0423308995619766i
-0.0284107695305856+0.0503686402136513i
-0.0368565724509383+0.0399448399352463i
-0.0193043629504672+0.0443754296021054i
0.000299790566070134+0.0344298698905985i
0.0076132877421733+0.0312616642066976i
0.00678122059968585+0.00785529559492071i
-0.00992252982477838+0.0445272453491142i
-0.0112104377230394+0.0715287389697452i
-0.0237102401990489+0.0554169920790211i
-0.036821941801648+0.0258903743899132i
-0.00138519694391759+0.036555591621115i
-0.0438179650484326+0.0356625798258511i
-0.0594409489463155+0.0320765279249192i
-0.00846489363902779+0.0527818167605182i
-0.0326631364830527+0.0760098496253791i
-0.0452802723015464+0.0818177282682363i
-0.0453835174736655+0.0370375957097236i
-0.057988262456007+0.0343719623116149i
-0.0384808925889094+0.0177659365676365i
-0.0106593933534231+0.0369767533213486i
-0.0229246421229735+0.0674564856404415i
-0.0177025999464505+0.0470520086874592i
-0.0211713676088753+0.0414391336292711i
-0.0534236700079491+0.022948605132996i
-0.0150384309223681+0.00963335269868315i
-0.0117275827969629-0.00923910734029201i
-0.0109555965065424+0.0292693227871277i
0.0107496271348949+0.073456313324373i
-0.0276903118532343+0.0602178656855692i
-0.0220832146779612+0.0747701056467096i
-0.0553657997712619+0.056927898692543i
-0.0490901418777995+0.0220878349100679i
-0.0205070904005871+0.0135563199498634i
-0.0446984609530966+0.0172372021128787i
-0.0209316935224663+0.0409079559034908i
-0.0163658128620237+0.0337724824784852i
-0.0158731295670777+0.0505726310986099i
-0.0542483895479823+0.0841265930009515i
-0.0428993592228657+0.0300782218276392i
-0.0414271272354338+0.0460615002532205i
-0.0577405956856025+0.0742566182321834i
-0.0121578971286055+0.0248122354058346i
-0.0381192097509608+0.0491042758578389i
-0.0643236828863189+0.0738274987455757i
-0.0425892581671792+0.0633845781464678i
-0.0400899011580605+0.0554465628008362i
-0.0568574480594876+0.0408794713208184i
-0.0220613572093417+0.0227013986273388i
-0.018151352083041+0.040713252227165i
-0.0245711881377791+0.0437905388981892i
-0.00377179678695327+0.0399528534206367i
-0.0331071375406763+0.0666150737308078i
-0.0195413401671524+0.0657789900264048i
0.0122494404410749+0.0515775395827433i
-0.0169038584838059+0.0265613983966179i
-0.0344786825482096+0.0429595443588174i
-0.00426562934981374+0.0487148559902266i
-0.0170105366682992+0.0346713696575463i
-0.0212665227739925+0.0663784479592676i
-0.0334877593897807+0.0555778947045836i
-0.0611759626847591+0.0406070021203513i
-0.0298687309701518+0.0497164553101414i
-0.0218667088468699+0.0278020374021863i
-0.0129783937996368+0.0118757616501255i
-0.0132208327986999+0.036225413871224i
-0.0172392814840901+0.0647103714687288i
-0.0196403245808529+0.0601005754736013i
-0.0447238881449966+0.0415911445442833i
-0.0357278497453049+0.0275322155720131i
-0.0268442082729659+0.0430007133107383i
-0.0125658403554741+0.0409700049579457i
-0.00262037439360931+0.0341112053751686i
-0.0290589326726975+0.0613010911369562i
-0.0235232743700237+0.0667207679721786i
-0.0263757008920123+0.0646737984545254i
-0.0483977894803094+0.0478422318570735i
-0.0385611176121944+0.0265530404139861i
-0.0205851766595645+0.0354671277892149i
-0.0193998912490124+0.0329341214257368i
-0.0133484588020208+0.0361282959961562i
-0.0115404059717986+0.0472603807772932i
-0.0169170818067965+0.0450134881312645i
-0.0130438570853828+0.0553501564754928i
-0.0269307883540022+0.0271280204595258i
-0.037357901223674+0.0490861172787031i
0.00638633901515592+0.0799356291388892i
0.0149358507937439+0.0319123984989845i
-0.0379584734107106+0.0685965735076682i
-0.0482573542220502+0.104758662933416i
-0.0512524645623113+0.0586498640265208i
-0.0407633390697192+0.0114463235753969i
-0.0210774101102988+0.0385160490341021i
0.0255058407780385+0.0409324847449515i
0.0127590999165766+0.0175245877856567i
-0.0400090535775721+0.0656566555931374i
-0.0406306789202783+0.0589650388993459i
-0.0701867367703296+0.0580394891083443i
-0.0493376913090446+0.0578063057400984i
-0.0402990242102927+0.0115265739970449i
-0.0154459164393562+0.0333759751911906i
-0.00314024857002517+0.0396031875666116i
-0.0522499947310631+0.0299762243072237i
-0.046778539734184+0.0654698673206066i
-0.0307192887770713+0.0498773638617719i
-0.000472437438104682+0.0607209144191204i
-0.0145858153268115+0.0528219078293623i
-0.00899231169000233+0.0206795673660758i
0.00966551458969513+0.062134508623967i
-0.0130786675640775+0.0405095660956194i
-0.00618463738837148+0.0426277069191333i
-0.0530568861686053+0.0880780045850692i
-0.0799977957121993+0.066572018455053i
-0.0454511878441604+0.0602653410072364i
-0.0276455687449976+0.0388555664067984i
0.0214855892705751+0.00345098437986159i
0.0198764102229667+0.0641701637515362i
-0.0126523780277568+0.0816253278864557i
0.0223365288701089+0.0209307600346807i
-0.00412603893788813+0.0550684427501753i
-0.0484783241814407+0.0669496724488151i
-0.0455894871222793+0.0191165925492964i
-0.0255268873711065+0.0208349342039257i
-0.0128562342713184+0.0623170321970917i
-0.0118545116530119+0.0853181741105087i
-0.00771813341779782+0.0518339829703586i
-0.059206073543902+0.0580950695680359i
-0.0315411766692614+0.051681664136763i
0.0197808959437878+0.0104275212405689i
-0.0229701461920087+0.0539441262763351i
-0.0239500773559567+0.048248618666104i
-0.0211457218294599+0.0283782532372248i
-0.0246013698510834+0.0636238510170897i
-0.0105793914453989+0.0549925109246415i
-0.0377756807353544+0.0386280475434527i
-0.0301961073174718+0.0362211386311311i
0.01715730010683+0.0484797040518736i
-0.00792012489164469+0.0299443422780647i
0.0119150068604413+0.0281142781487322i
0.0096633277370975+0.0641707399612908i
-0.0303538302297071+0.0617432158947369i
-0.0075251540702688+0.03565131830625i
-0.0294614797676633+0.0581294437243365i
-0.0304766214517755+0.065552584705007i
-0.0208387783839513+0.0442462661943419i
-0.00438329097710046+0.0551779112573231i
-0.0102040613361318+0.050525477433135i
-0.0258841811213907+0.0692133185450849i
-0.0551232936824945+0.0698600933673603i
-0.0661344028389142+0.0638377078163845i
-0.0233162728383832+0.0442045922380978i
-0.0439052914440423+0.00590749769274982i
-0.0439179051352896+0.0535084532116109i
-0.0113540518955506+0.0623068010000331i
-0.0337604790780511+0.046716682763043i
-0.0369371390348511+0.0473225603095545i
-0.020386410843083+0.0194966215654954i
-0.0412277304593352+0.0381270523498787i
-0.0149631005050859+0.0515818654778967i
-0.00577808260336782+0.058208126422292i
-0.0193282292779873+0.0437442606791461i
-0.0185822280918831+0.0368107064902891i
-0.0294022575637198+0.0741673728698272i
-0.0129754668045621+0.0769674467662791i
-0.0102162368894436+0.0392874899455432i
-0.0189213714372321+0.0207135051894017i
-0.0405604947053197+0.0509547639160964i
-0.0309900348879016+0.0665131314859957i
0.00537529516487863+0.0636324199807821i
-0.0354002560767298+0.055610122598448i
-0.0660067693575834+0.0576541453000137i
-0.0527038915115921+0.0352486424825183i
-0.0176461084002704+0.0333848815706211i
-0.0179948186418428+0.0510300253832794i
-0.0111209190051807+0.0294345229919165i
0.0211298992458622+0.0460946028967438i
-0.0166779323579426+0.0675687571081112i
-0.00367594454085061+0.0649177044969975i
-0.00169428007489956+0.0580171362485126i
-0.0211832944147743+0.0411486476316321i
-0.00862409119273711+0.0550054442919752i
-0.00355122610114148+0.0806092638281036i
-0.032357521040363+0.0546800505811052i
-0.0493591340149739+0.065987773628447i
-0.0171301589923818+0.0712928223804185i
-0.0330811222143308+0.0746014573643582i
-0.0351042296821792+0.0773609894780797i
-0.0370402181042318+0.0341454437453992i
-0.0257380103444884+0.0289154229285575i
-0.0137767696867742+0.0462685739703394i
-0.0185312577489824+0.0639608040373192i
0.00764081412813312+0.0468452336655257i
-0.0234484191218002+0.0366968339686933i
-0.0479428560118752+0.0399364420654753i
-0.0362652149655716+0.059148841761708i
-0.0353112350623818+0.0459872659696142i
-0.0294243228462683+0.0339976428303179i
-0.0327898919984942+0.0469377251419045i
-0.0112158188180846+0.0592673843710068i
-0.0152822457447673+0.0874536620036526i
-0.0583586889790877+0.0518876207947296i
-0.0359152122541269+0.0431194262711483i
-0.019881889783215+0.0367162941217668i
-0.0100312215221492+0.0586677840600586i
0.00932302174593381+0.0674813763816643i
-0.019999515418094+0.0322958520832257i
-0.0323561839238551+0.0637789966208995i
-0.0402764934468795+0.0791823375077869i
-0.0333707365670453+0.0781698756043205i
-0.0286362529902062+0.0617256001264976i
-0.0389151739811755+0.0390408929600755i
-0.00591689852039934+0.0450883867443036i
-0.0240643467180367+0.0535991443306801i
-0.0376094142524695+0.0495260940716419i
-0.0136629367215464+0.0416525809911652i
-0.0158141827773276+0.0390605165237753i
-0.0159252262416209+0.057712451732114i
-0.0382649330090192+0.0626611526680038i
-0.0109417134779483+0.0611628536938511i
-0.0170653621723932+0.0695604695138035i
-0.0409304345663031+0.0528258049007995i
-0.0144050832633772+0.013409780874102i
-0.0663441064749479+0.0611525405438894i
-0.045611533760751+0.101534846693901i
0.0130544462998824+0.0250651095644761i
-0.0183924687197476+0.0419510142392239i
-0.0185794331130953+0.0545035693457557i
-0.0197456638253316+0.0648590559326666i
-0.044443165457161+0.0536421980561506i
-0.0404769349370501+0.0212365390007856i
-0.0476581731705076+0.0753323603301005i
-0.0478054683752958+0.0412651631729265i
-0.0425345612527793+0.0429031196899212i
-0.0385445813409868+0.0619050070191143i
-0.0340730472124256+0.0384345568518414i
-0.0385127513080471+0.0729720945126163i
-0.030135757370512+0.0659466549878054i
-0.0360605202807468+0.03626579345658i
-0.0255540573996138+0.0671583800264592i
-0.0248929946704045+0.0442249329962312i
-0.0293066067213129+0.039969225945636i
-0.0141138356891953+0.0708853535716568i
-0.000987213111119419+0.0564438236137114i
0.019824751169803+0.0785099658759696i
-0.0282002803094319+0.0621836205580535i
-0.0592359720717946+0.0382710198133888i
-0.0386485791868432+0.0397504640612412i
-0.0345949298330856+0.059760341934038i
-0.0316117702822218+0.0563954080335608i
-0.0431705804731375+0.0288537783782217i
-0.0516715950620121+0.0378077795342774i
-0.0546231923569589+0.054732766971544i
-0.0235850221803006+0.0641814180738287i
-0.0172414257223472+0.0467112851074119i
-0.00519770877202541+0.0524343279100514i
-0.0106940580324276+0.046717197006394i
-0.0439294495760932+0.0550297801969007i
-0.0230242255366523+0.0800545115002039i
-0.0312116338699429+0.0647777907393245i
-0.0307919917386184+0.0559269872578452i
-0.0419763423364911+0.0637156973706297i
-0.0263927173277407+0.053700285914691i
0.0150421375665912+0.045421619896054i
-0.022211616398076+0.0481580866969103i
-0.0335073083223484+0.0710545778968886i
-0.0147051366233415+0.0950049443168825i
-0.00538465513591832+0.0666394305905915i
-0.0330914467980412+0.0558123301183552i
-0.0127964349038021+0.0410289151262028i
-0.000991018445852512+0.0531985473524054i
-0.0394092934849236+0.049345872930951i
-0.00522497797209249+0.0383091708443444i
-0.0343920208184689+0.0858747200841338i
-0.0244241927611851+0.0766217661791457i
-0.0261654558522305+0.0750558376436469i
-0.050765207108867+0.0600848991889935i
-0.00200489077066133+0.0343274597555776i
-0.00906146121056936+0.0545259703498148i
-0.0214071158127574+0.058231728450858i
-0.0615332118196419+0.0782777814772621i
-0.0426198163380086+0.0578877356421036i
-0.00457772053517837+0.0552181666287393i
-0.0360574475434943+0.0813618348231399i
-0.010580964819816+0.0175692100521376i
-0.00487754593688765+0.0315829215216819i
-0.0183159212415157+0.0695198813019102i
-0.00507526065902745+0.0351701844670623i
-0.0301420341187317+0.0554690552095701i
-0.0622804405411698+0.0612466828586223i
-0.0288475661144725+0.0574987643800599i
-0.00387134559061516+0.0292298566474453i
-0.024030625821269+0.0142095805861769i
-0.030003416626154+0.0515304739727755i
-0.0434923987266758+0.0529400629732097i
-0.0188518595721148+0.0611038451549206i
-0.0134874106350974+0.0442485869120871i
-0.00355880389164324+0.0325524197263228i
-0.00826279624321444+0.0610095006739281i
-0.0273903025118373+0.0824393793657501i
-0.0248378971504261+0.0692620833790003i
-0.0310107759604455+0.0589750467304332i
0.00443041034345973+0.0683082394252658i
-0.0351158993343907+0.0409903307573281i
-0.0149611707698585+0.031139359157294i
0.00467144973578074+0.0417649571454321i
-0.0300260521506519+0.0391378293709863i
-0.00861681316596074+0.0438141949325154i
0.0049904491625818+0.0444661981397009i
0.0210547191840248+0.0316791491328433i
-0.055247265782688+0.0608357800150164i
-0.0520375953299578+0.0671335287837299i
0.00187938115093552+0.0402478842410372i
-0.0436811058345352+0.0456351764824871i
-0.0249695031215098+0.0468040599783775i
-0.0298302399648575+0.0649255921452828i
-0.0444717738618937+0.0169276679020941i
-0.00560071908756524+0.0224359890335398i
-0.0317892340202072+0.0861945462906195i
-0.0437879940608328+0.0635063058621693i
-0.0111132110749802+0.0387805111395012i
-0.0369959390194719+0.0416688881064223i
-0.0341242127158271+0.0526308820031349i
-0.00942162799921993+0.0289656276694055i
-0.0314642380287763+0.0470973804259798i
0.0135867130834106+0.0673694847760652i
0.0128165515601303+0.0587336225536881i
-0.0501477664005725+0.0565802361516896i
-0.0305089987052688+0.0296317226053854i
-0.00684861355931674+0.0405015995804857i
-0.0261952617501495+0.0695237141365458i
-0.0317003033346994+0.0665253893172277i
-0.037478160570502+0.0605753957944149i
-0.0254108270391191+0.0642949971712941i
-0.00144007684416081+0.0560118884141645i
-0.0353002556151175+0.060036723494307i
-0.0343215224278528+0.0472354978156377i
-0.0199324104413148+0.0384831719038971i
-0.0196446787883861+0.0724423429930004i
-0.00683111592508072+0.0610715579424446i
-0.0312797433459916+0.0572833530741747i
-0.033900360667082+0.081003313735075i
-0.00672626363764663+0.0715439422354357i
-0.000666682889965472+0.0758856970505493i
-0.00924859295198235+0.0631636812928472i
-0.0104792138452903+0.0274354371465403i
-0.0222188079260657+0.0587152285482266i
-0.0253372936948616+0.0749115833711276i
-0.00971856974805381+0.0259624439007592i
-0.018062309135823+0.0332764455707572i
0.00202685248362417+0.0585730544297516i
0.0090534448059832+0.0737874806575388i
-0.0244334278493989+0.0789218134118451i
-0.0380023180468477+0.0513868743890585i
-0.0181098241498446+0.0359320633272413i
-0.0245061944508329+0.0316429752569069i
-0.0338984276743182+0.0596125370435431i
-0.0185459855028769+0.068862158273495i
-0.042699428047934+0.0478447240008786i
-0.0189137027332923+0.0412429216459642i
0.0102056379715623+0.0388010519040853i
-0.0279089216672512+0.0345329386270183i
-0.0347382585287673+0.0557375122180872i
-0.0137621254668819+0.0674348088745311i
-0.0259090001631877+0.0416671842666168i
-0.0239177683917419+0.05657095745454i
-0.0334341665642585+0.0340004513995387i
-0.0344775324721253+0.0428577850387925i
-0.0204129366708335+0.0711575988045517i
-0.0223165413204952+0.0456453524915439i
-0.0173471954206812+0.0615506192924136i
-0.0309291514275691+0.0566714367407094i
-0.0154772260853955+0.0534719200761086i
-0.019769382603571+0.0389090138056733i
-0.0489534212370472+0.0758613073171549i
-0.0477534070233581+0.0794614303468889i
-0.0120478328949795+0.0375592562551249i
-0.0148911143326279+0.0564165928502497i
-0.0295500828977672+0.029512264808117i
-0.00973289868131113+0.0569542076473487i
-0.0312806185219615+0.0706359734676845i
-0.0252562065452277+0.0862841973865743i
-0.025736339526215+0.0806119784458306i
-0.0290021961046664+0.0500606251790937i
-0.0173583637289707+0.0569267395695126i
0.0169450512468725+0.035457696649377i
-0.00317219275034823+0.0832221761490175i
-0.0556400088445159+0.0675798087634087i
-0.0163602096103192+0.0531710021457794i
-0.00499360011073894+0.0526530337949826i
-0.0127306626484082+0.0240560522994358i
-0.00513557510712629+0.0780871141935606i
-0.0278455240124471+0.072394137220431i
-0.0588882443545308+0.0576382072857698i
-0.00154551722609669+0.0627304244603212i
-0.00800862839768008+0.0526311782837753i
-0.0527186570694839+0.0518008220379069i
-0.0139165101808803+0.0503660727580463i
-0.0353771309478064+0.0678054677153769i
-0.0313958316834034+0.074906040688356i
-0.0129752635326293+0.0559650280555974i
-0.0367041825489556+0.0223924616778019i
-0.0349960496289034+0.0431115814646834i
-0.0232254391603154+0.0404643121614983i
0.0036987576133307+0.0363223711250308i
-0.00744155888004472+0.0620995750147893i
-0.0106250752432382+0.0248795184628933i
0.00788278816643382+0.0625194017714557i
-0.0275195044448438+0.0686983986468398i
-0.0171559400875323+0.0376146205837388i
-0.016517717726776+0.0628665543111256i
-0.0186054531476705+0.0491403031979604i
-0.0290623441267028+0.0381281573180364i
-0.0543631679673582+0.0301687925850913i
-0.0331121573546024+0.0626752214792194i
-0.0447634567069406+0.0712705868243736i
-0.0202481445018592+0.0301360707056394i
-0.0303270546508303+0.0262109308617262i
-0.0415097148330592+0.0719714531063868i
-0.0193322282842876+0.0477285830758452i
-0.0211514825560051+0.0138790670909645i
-0.00353834775382001+0.0460969466832352i
-0.0227566606998444+0.017156268022199i
-0.0350361725668007+0.0493325735588885i
-0.0476260686150604+0.0570929956791192i
-0.0422149276653764+0.0280479538404965i
-0.0239096309375006+0.060275203079883i
-0.0119438828501635+0.0487398837023578i
-0.00979100581919032+0.0507508597393633i
-0.0398589101001619+0.0648684874285162i
-0.0361314266232428+0.0552300718183736i
-0.0360608403456333+0.0481273143919299i
-0.0327138752313646+0.0711988667753475i
-0.024885159236653+0.071990574791686i
-0.0431779948370206+0.0685922776128769i
-0.0164783030679211+0.0613546723212176i
-0.00484860627986594+0.0376090192682585i
-0.00898321624185153+0.0475408606743648i
-0.0166748282380257+0.0387284196321695i
-0.0195173180031034+0.046416238456455i
-0.01776462005933+0.0454086459745795i
-0.0514678947548671+0.0510570879611962i
-0.0131789491920455+0.0328810633546289i
-6.06698636841651e-05+0.0116334694184728i
-0.0224399956430201+0.054541461717676i
-0.0325383229128899+0.0578794489149605i
-0.0294594285715331+0.0693636007716106i
-0.0223982507528672+0.060181307208835i
-0.043177096889707+0.0241596558281912i
-0.00826666630021393+0.0551529501585129i
0.000170650630188751+0.0680433639528722i
-0.0356557921822853+0.0554690959883295i
-0.0208467626038064+0.0354142989160105i
-0.00673072301783825+0.0326955062100043i
-0.0197443782233883+0.0564250543949358i
-0.0134089836977195+0.0453190431292873i
-0.0461676176497938+0.0303242046775032i
-0.0371114276719293+0.0364596799581474i
-0.0315845958609453+0.0666400654134421i
-0.0450786906945391+0.0748798711598866i
0.00501201604518912+0.0640305248652536i
-0.0435988453948319+0.0630244445738689i
-0.0459399780161162+0.0474113344930518i
0.00879219856576744+0.0506899345400921i
-0.0109101284805851+0.0724894943308369i
-0.0129673897148299+0.0298129930509895i
-0.0111500231439476+0.0584581860854702i
-0.00877868849652418+0.078327413410639i
-0.0346731461579629+0.0563607533802594i
-0.0396941681986089+0.0633532488628498i
-0.013169443819468+0.0387249024277171i
0.00599337705832798+0.0630278631654539i
0.0384040149898921+0.0380589057752592i
-0.0024834537272454+0.0384823186794402i
-0.044694882341339+0.0456173487311778i
-0.00981330618098004+0.0584022211364704i
-0.0133990816280405+0.0754856251899919i
-0.0345700208743645+0.0546691411934878i
-0.0185598896323328+0.0687552839292667i
-0.0187412519692227+0.0296801968146097i
-0.0112418476267615+0.0397701271033141i
0.000383779586612626+0.0467878828895213i
-0.00248844855872225+0.0491295475371472i
0.00710724469925664+0.1143072821191i
-0.00292468375306378+0.0630401166031732i
-0.053451882159479+0.0495251910740384i
-0.0356488234154024+0.0679963016183463i
-0.00451593795716058+0.0261922988982575i
-0.00722767071083884+0.0586010273649135i
0.0171589849544822+0.0710119569805204i
-0.0289709386825473+0.0490915965759548i
-0.0393023939678785+0.0517582330348876i
-0.0137133366783898+0.0806423961554896i
-0.0344196858001667+0.0419559306363568i
-0.0233415084048914+0.0204588110307918i
0.0102072632796002+0.0475006078274773i
0.00680202053634079+0.0393748141348027i
-0.0216907949586101+0.0866220731611313i
-0.00333144571000324+0.0744547963376354i
-0.019656607603919+0.0336340110255057i
-0.0353983397351741+0.0556744841172679i
0.025183999224927+0.0497484054791204i
0.00396542161572035+0.0344528722300848i
-0.0270008293996203+0.0706238595206558i
0.00114822142535112+0.071890553328726i
-0.0317182446628219+0.0442946813359526i
-0.0513062290524273+0.0661958030676991i
-0.0430821462033607+0.0669348790658193i
-0.037427478075094+0.0414137423255497i
-0.0247381881019873+0.0532422493280018i
-0.0251222480287683+0.0628464095230417i
-0.0143031961876483+0.0377743618320662i
-0.0066409419616918+0.0546472610194259i
-0.0285781461056297+0.0737164854908115i
-0.0400711401581738+0.0430173370930618i
-0.0334786286083645+0.0304193154820061i
-0.018570080540675+0.0576624506385176i
-0.00811849842171987+0.0449992743732611i
-0.0176062470116368+0.0494171072359971i
-0.0383092528234325+0.0870250166401001i
-0.0317433495564679+0.0717203417483103i
-0.0256335807819357+0.043185745514305i
-0.00719588666079637+0.0297355662699916i
-0.00972174227458747+0.0316595910764759i
-0.0352419971237702+0.0479041751796786i
0.00660066238793138+0.0804855128900952i
-0.0249240514503468+0.0620246885888214i
0.000191577601872846+0.0864505309898759i
0.0140558008048719+0.101639221999216i
-0.0584479345104391+0.0674392025117091i
-0.0619052705817121+0.0724620882284797i
-0.0800274772772226+0.0393656461534351i
-0.0367957392223207+0.0155076590988121i
-0.00718154971527212+0.0273885965594418i
-0.0215870127906833+0.0573945997463737i
-0.0256024108672586+0.0615860828479215i
-0.0364062756903295+0.0494219697405276i
-0.0274529549724441+0.0354666416007115i
-0.0337385738035205+0.0272127951943919i
-0.0255418322882154+0.0361128219774062i
-0.0139084955195547+0.0488643071008636i
0.0105159165667572+0.0469689748420521i
0.000439977844651889+0.0708657046722816i
-0.0279417039405802+0.0646215237599752i
-0.0144921843317742+0.017225326421904i
-0.0152061554207543+0.0699183337328828i
-0.00218088104072008+0.0542850695932987i
-0.00309752006335084+0.0575384107611925i
-0.00610445889364821+0.0828703259322661i
-0.0144872502937611+0.0570797399778083i
-0.041550958772671+0.0904633184490506i
-0.0466961237234127+0.0675100659363408i
-0.0347634175069236+0.0697832413900608i
-0.0298481116824867+0.0402345577114691i
-0.0149654408441522+0.0215812057273931i
0.00426434796969236+0.0692266816425229i
0.00286921223900399+0.0498735984880326i
-0.0231276514092893+0.0424971734481372i
-0.0252212740998496+0.0668899831631748i
-0.00591225030264952+0.0556348600393246i
-0.0133787157705754+0.008720965295643i
0.00247654784676735+0.0241826532054043i
0.00476007263128692+0.0492061911414984i
0.0218607598830459+0.0511971198542223i
-0.00109988346753078+0.0815290969965317i
-0.0449243529377955+0.0792828869058703i
-0.030621282082571+0.0622756724632272i
-0.039116667336517+0.0744045584008539i
-0.00880385716934731+0.0315842920546247i
0.00163606499689558+0.0264434241685786i
-0.0099284155611366+0.083143035346605i
-0.0187024059559819+0.0383208258673691i
-0.0253017046884774+0.0396997370140969i
0.00553351835910513+0.0556477705493639i
-0.0329602253955008+0.0177335322513259i
-0.0263478479244941+0.0190004796411308i
-0.00373507936841834+0.0207606083265618i
-0.0236484562378345+0.0454880118873433i
0.0164413863358315+0.0602515343406602i
-0.00195122526365642+0.0555949727831597i
-0.0159572405184435+0.0662952157018793i
0.00700002256045109+0.0262270710944451i
-0.0270023477736956+0.0250599752991973i
0.00472553479729308+0.0881578829832158i
0.0178717851191125+0.0853056575884009i
0.000492248818779608+0.075076407618701i
-0.00358479687855254+0.0606310628777071i
-0.0458435471518435+0.0532845289875817i
-0.0591917040499542+0.042951891462223i
-0.0399898618416556+0.0431219585492363i
-0.000344030829428717+0.058736696191787i
-0.0264501264221559+0.0221030818539798i
-0.014949469072886+0.0358808406460737i
-0.00373635402114083+0.0845324703136681i
-0.0389776749305283+0.0820924954639349i
-0.0252665375691307+0.0399825603444331i
-0.0449674676892947+0.0511353921292893i
-0.0214546963033653+0.046198749367958i
-0.00189802015249116+0.0227571935962289i
-0.0299689787746714+0.0462177761538323i
-0.00425233384403095+0.0528548603479384i
-0.00126603589895279+0.0664512835920576i
-0.0331365895424683+0.0547931162468815i
-0.0266115526072609+0.0445102188665447i
-0.0124385575392965+0.0406300104303661i
0.00343082628769061+0.0315602013748017i
-0.00176947376814892+0.0363744636792282i
0.00549039362316881+0.0303484435805752i
0.0208107001499423+0.059247824107302i
-0.0254324980541759+0.0687837689616409i
-0.0357170577226566+0.041639310850163i
-0.0301828815246456+0.0610622226180668i
-0.0226662083383256+0.0671371793070121i
-0.00454201876493737+0.0525479899165456i
-0.0058021405969298+0.0610826024036382i
-0.00951364852519232+0.0785605645312544i
-0.00935700776742869+0.0631442863870468i
0.00345325904045334+0.0517481888585673i
-0.0483206176521053+0.0526398976284992i
-0.039641239794532+0.0322903201747024i
0.0231991026946374+0.0339117501430653i
-0.00627825617658433+0.0502609917840748i
-0.0156447541708792+0.0951334266933126i
-0.028618659439239+0.0912417302971617i
-0.0464938509154698+0.0677857965380834i
-0.0150191388910013+0.054204571419896i
-0.000363614405028074+0.025794371394283i
0.00334183760348186+0.0357595678123628i
-0.0175722694274028+0.0458376788544259i
-0.0181492112679586+0.0630319059565755i
-0.0401983767226306+0.0468500567448077i
-0.0642674107102175+0.0355498502043786i
-0.0290081051480877+0.0549831483117714i
-0.0531821752971906+0.0351107147354633i
-0.0243553206987779+0.00332633547809296i
-0.0272318878153556+0.0453348787283148i
-0.0372835923052756+0.112619999467367i
0.0121060483157283+0.0676206715555829i
-0.0289677272411406+0.0294289516322701i
-0.0282205971479657+0.0489551361079041i
-0.0234010989443279+0.0239353286252066i
-0.00376772076065994+0.0394537506816915i
0.00415594383232844+0.0728222303808445i
-0.0166641472213515+0.0445474322432205i
-0.00426863348677035+0.064565719749948i
-0.00956722257300426+0.0866691463812859i
-0.0380077534324166+0.078122493388089i
-0.0621992441829673+0.0711159393943144i
-0.0428576899577536+0.0282425500831528i
-0.0303418595203406+0.0459440278086319i
-0.0185217504826191+0.0616218947350165i
-0.0176451971463423+0.074058633539453i
-0.0228898474060421+0.103253618402425i
-0.0352501934438205+0.0659362987240092i
-0.0111889727466042+0.0387303723990551i
-0.0295143390437586+0.0230953790102993i
-0.034606194734945+0.0275960707288082i
0.0167213481749431+0.0623061342133484i
-0.0234161834552501+0.0708645882445266i
-0.00664991942040548+0.0690383143332074i
-0.00947478549655996+0.0543611367853514i
-0.0718827490386088+0.0493136279000845i
-0.041872661045082+0.0865698369044674i
-0.0149275576185443+0.0610299167409682i
-0.0320374154896371+0.0367114563325793i
0.00608481295045844+0.0892356618302492i
0.0194968132636496+0.0973233364839319i
-0.0320755916188501+0.0873723949270474i
-0.0416053184363332+0.0609737643279656i
-0.0509214798207747+0.0365332574010326i
-0.0101832309032808+0.02159050817163i
0.0190462419513709+0.0226111083023918i
-0.000520917737475843+0.0705345543722322i
0.00319540355935431+0.027341282182502i
-0.0130832319602828+0.0354926232783315i
-0.0364511999495725+0.0938322264528257i
-0.0397406641182435+0.074546109895098i
0.00755064144726788+0.024029817962516i
0.00113999637026383+0.0125655010440604i
-0.0149405403246049+0.0623044820609243i
0.00665143768911375+0.0404368657693486i
-0.00599978862256976+0.0465142631270732i
-0.0239403078420128+0.0768888646416999i
-0.0445634024717127+0.0691559544281592i
-0.0364744229801971+0.0346644307475975i
-0.0010074604861105-0.00652225736296019i
0.0342723946135122+0.0456722243248709i
0.0017250919628967+0.0323226501989486i
-0.0163701575142304+0.0188918131634065i
0.00168890187977716+0.087651133922639i
-0.0300941157042012+0.0567533175053095i
-0.0180901774727755+0.0495925628835283i
-0.00715848631898732+0.0567333529521003i
0.00545613018518754+0.0328820711491462i
0.0277827863131936+0.0503858341763542i
0.0202369926129641+0.0668984034062664i
-0.0138505660452332+0.0823022030496793i
-0.0291870342973942+0.0645831590277664i
-0.0465501608645298+0.0491126568488617i
-0.0402197196020384+0.0322336742973037i
0.0246724671188722-0.00300745213158606i
0.018144070425231+0.013532772841391i
0.00326826039912496+0.0465635558227691i
-0.00998799538356133+0.0617908674167806i
-0.0357430699943065+0.0890553863272398i
-0.0518094303217607+0.0514266487048235i
-0.0213660416361504+0.0250153056615115i
0.00507279353315996+0.0703887562409119i
0.0113549184495629+0.0436975502630191i
0.00409120744965111+0.0182664723535072i
-0.0103168810103535+0.0608775749311793i
-0.00491246313230176+0.0896210363584129i
-0.0318811027881543+0.0411668839400303i
-0.0342976250533148+0.0381833735793778i
-0.0654913879675301+0.049459298310231i
-0.0144537373597438-0.0212924994656635i
0.0450053758700138+0.0381288884957568i
0.0063148686469218+0.0881738241487861i
-0.00499770171806246+0.0547992468837271i
-0.0383259520031509+0.0762389636191866i
-0.0448189258635843+0.0352328599925338i
-0.0173888576113567+0.0258876190489246i
0.00234046778138793+0.032555567907171i
0.0159176555741092+0.0159127161076192i
-0.00192396087381206+0.0678316222663663i
-0.0101514383479708+0.101409515323343i
-0.0195433482850667+0.0820359792695871i
-0.0437340310915994+0.0461137671610381i
-0.0341847356716244+0.0322081558742329i
-0.0507635798526345+0.0212999934551889i
-0.0135687294082994+0.00715085756102158i
0.0448189872098515+0.0346449885132217i
-0.00968603745513668+0.07572537152394i
-0.023835972839262+0.0645386622870361i
0.00259248214047316+0.076370422976946i
-0.0364390279327143+0.0782591477355264i
-0.0462549113662818+0.0641999240686446i
-0.00711802117824122+0.0639724806346365i
0.00835994865239892+0.0459000694814659i
0.00672209770138198+0.0589158305130749i
-0.0206528876232268+0.0719822633124847i
-0.0327750269329156+0.0712607472205424i
-0.0140275110405366+0.0690918751429623i
-0.0200386066191238+0.0470849827144906i
-0.0374949351311287+0.00877837990359249i
-0.00647598913151674+0.0440641528724832i
0.00409276546646963+0.0699355745097957i
-0.0406122683661216+0.068416262815262i
-0.0351650913617232+0.088425808286233i
-0.0381231983297149+0.0795069909790133i
-0.0707126119738027+0.0586979867637903i
-0.0362829942819556+0.0340971154825673i
-0.0278103703880088+0.0149545589565961i
-0.0180661557603268+0.00557844034599989i
0.00967522501837733+0.0390052434127882i
-0.0261116829945303+0.0608249959925044i
-0.0178551955944752+0.0624778700976137i
-0.0250335085479569+0.0262685575645719i
-0.0360211044840631+0.0159301846897169i
-0.0104637162216183+0.0432339057479771i
0.00985277248554036+0.0389146473453996i
-0.00960534288676927+0.0574087629937193i
-0.036810836363467+0.0585377811843993i
-0.0226890883919436+0.0716137376501314i
-0.0667686836878729+0.052460761763675i
-0.0465386685211366+0.0244716015247381i
-0.0134600068104963+0.0302302744626278i
-0.0290117006129902+0.018916523362803i
0.00797661207018531+0.060405359219605i
0.00879751011443037+0.0797358756183154i
-0.0372427424000484+0.0610172255705035i
-0.0518876836904663+0.0672886802576384i
-0.0331834615386997+0.0407956800809613i
0.00445393432567118+0.0224192280588183i
0.0138721413142436+0.0338899987120293i
0.011483808564666+0.0426203480258937i
0.0333060013441669+0.0552286559657236i
-0.00341741863113448+0.0604463445395528i
-0.0353902434385826+0.0735160935114008i
-0.0349368476712168+0.0710407799210061i
-0.0334484821786181+0.0680503717420011i
-0.0243377550301888+0.0472314009019131i
-0.011803456442012+0.0383609841229478i
0.0220936749684269+0.0876116248718673i
0.00362863888950495+0.0849646651942655i
-0.0423706414220414+0.0668348267256199i
-0.058806406589737+0.0692378315961366i
-0.052947291416378+0.0593444522365083i
0.00374002898672789+0.0291754363220277i
-0.00251612853181105+0.00891609011725491i
-0.008778000225434+0.0494415042389372i
0.0230264942617549+0.0764207159165339i
-9.72510108475336e-05+0.0823002001202021i
-0.0242493164479213+0.0873239496642936i
-0.0311576376980184+0.0642577430232468i
-0.0147830392903464+0.0492290279515755i
-0.0234006122205373+0.0252306516826431i
0.000932136495842288+0.0246617299581475i
0.040366582935961+0.0742303974858358i
0.0208797973179317+0.092992569679205i
-0.0258275142346204+0.0655831157652139i
-0.053593109838803+0.0676968711974901i
-0.0364022987869213+0.0590503310382374i
-0.0104253398383767+0.00915313836383616i
0.00464576048947324+0.0328702784265644i
0.0178341427972493+0.0470359610488598i
0.0141796450227243+0.0664677397058436i
-0.0278674181660772+0.0893300329994443i
-0.0318313746394674+0.0428493375218966i
-0.0177855208036112+0.0399114267987137i
-8.43992691244429e-06+0.0391544216203542i
0.0155740406984552+0.0382858705870857i
-0.00334347811826954+0.0450158865941513i
6.06122834125588e-05+0.0426423632377474i
-0.0185811222507298+0.076681769888008i
-0.0479395913322733+0.0944787380152395i
-0.0438126752508614+0.0568443537184423i
-0.0377341640284275+0.0199486836943878i
-0.0209906713593075+0.0276369348134069i
0.0139411376396254+0.0259576406973103i
-0.00576037247807996+0.0414843875745186i
-0.0135911574955156+0.0935700558208871i
0.0128410317293273+0.0968319249602315i
-0.0375370061100485+0.0508199000631739i
-0.0288610414382563+0.0238657445141709i
-0.00951447387778609+0.0437367810946689i
-0.0106955031356021+0.0751835868923224i
0.0143206600908379+0.084915198556425i
0.0210215092760527+0.0695528225066559i
-0.0240856876667036+0.10290254565534i
-0.107036952708623+0.121921511385862i
-0.0697303183828803+0.0632967012731974i
-0.0406151083337967+0.0374326935122532i
-0.0485000058658841+0.0302077539313236i
-0.021546218470881+0.0283845622130997i
-0.0188928422361273+0.0570679597202153i
-0.00332049487377266+0.0839423622151426i
-0.0200297032330944+0.0596143246942465i
-0.0635455428900008+0.0339301225046481i
-0.024155659628656+0.0274940867647457i
0.021893587076069+0.0230366483705123i
-0.00105377956579632+0.0462970614835036i
-0.0141405051860774+0.0689304074763572i
-0.00619084455877798+0.07048238596892i
0.00467965304211246+0.0538510081942072i
-0.0347904510031225+0.0595783605693694i
-0.032523152057084+0.0284358947263864i
-0.0170478792815633+0.0183687494753871i
-0.0149353083910634+0.0510750616457001i
0.0363512986362324+0.0543048054091244i
0.00556198597447126+0.0880366136487246i
-0.0180783343540056+0.0915401535904204i
-0.0348241362785716+0.0548264307405807i
-0.0361056759350364+0.0517670467902912i
6.11407576305926e-05+0.0211845447617884i
0.00271554303173283+0.0325771295629911i
0.0137057684354191+0.0772583041205067i
0.0252583334766581+0.0363340885262344i
0.0307856688230867+0.0772564569868354i
-0.00521952940424456+0.0851147581865852i
-0.0276389352918622+0.0635468387201274i
-0.0218870090816956+0.0712325937721603i
0.00211301474430445+0.0262686926454481i
0.0360975113219032+0.057796703187654i
0.0278414080496174+0.0835661746205785i
0.0142056288588893+0.0855977305485656i
-0.0656984578352747+0.0690877481496896i
-0.0671417306880741+0.0557730525959576i
-0.0444867974889607+0.0213887830470391i
-0.0585785298671175-0.000198595073847279i
-0.0165090698509317+8.46797296625046e-05i
-0.0216699184274818+0.0131825090392821i
-0.00291315957525227+0.0884423492210682i
-0.0529608782499065+0.099353205591913i
-0.0491758979288004+0.0765654030427936i
-0.0237667262751546+0.0451353458827793i
-0.0559721736139628+0.023895635586056i
-0.0230276523836183+0.0184335853289091i
-0.0180578936698244+0.0533704818862746i
0.00972788336970672+0.0842317145264996i
-0.00254800658854512+0.0614550545188037i
-0.0298603568111572+0.0649535706195017i
-0.0519909563552142+0.0498522742803955i
-0.0644350926702524+0.0343963235001482i
-0.00370676439507353+0.0540728801003508i
0.018606879989369+0.0595279439661653i
0.0353535043271491+0.0746149366035059i
0.0291332710983689+0.0831180711447273i
-0.0285410038969793+0.0748674933092288i
-0.0464814887465222+0.0587770219998256i
-0.0342323975512676+0.0244785913283625i
0.010080735331384+0.0458853642059802i
0.0231887998538909+0.0553622992260515i
0.017953002759929+0.0343123862376088i
0.0438247442060192+0.0692913492716708i
-0.0136254755824208+0.103939712211137i
-0.0524691687286258+0.0945256931510228i
-0.0336830336946435+0.0490821874740849i
-0.0258235480310653+0.0347062516205721i
0.00960879580381004+0.0373425306905013i
0.0105384651582734+0.0233626866584889i
0.0254846686072019+0.0525572223364448i
0.0043895309434904+0.0686955531913043i
-0.0454036672494252+0.0711598190684007i
-0.0326637156224859+0.064271612128688i
-0.0282714041567608+0.0109324995010767i
0.0123444859017861+0.023544922248798i
0.0233698547094632+0.05239713954396i
-0.0201006532145267+0.0266560488355155i
-0.031321383378404+0.0913567784498241i
-0.0441203890251893+0.132148456495369i
-0.0497105424959802+0.0591049428192502i
-0.0394215401689866+0.0201933309455691i
0.00265956522810852+0.0156161869798879i
0.00746173860286089+0.00155757239660901i
-0.00398649358012801+0.0232884794908653i
0.0106657064999246+0.0649918202029914i
-0.0078432580774193+0.0894029001815269i
-0.0387605771548915+0.095058684880791i
-0.0884208529297941+0.0495905648163438i
-0.0515995525626635+0.02376576638405i
0.00364423307862423+0.0134623051506398i
0.0285180487865343+0.0218428434404856i
0.0365392888854586+0.0592008069815402i
-0.0229809386138086+0.0597203915206347i
-0.0312616013684727+0.0509660444456123i
-0.0428642792443802+0.0381209654734374i
-0.0583621879466534+0.0462142535717363i
-0.0280215796691655+0.0334810955014658i
0.0146986197137276+0.0334226594007341i
0.0323001876882715+0.0759373730568827i
0.0216015547671617+0.0738041379531245i
0.00568576978822766+0.0733959898590308i
-0.0535452777766688+0.0814714052174351i
-0.0180938643781268+0.0469329832402451i
-0.0110015730115431+0.0182680740912511i
-0.0393231266015711+0.0417628661627439i
0.022072201245165+0.0431002843254612i
0.0161998580229252+0.0642054418417799i
0.015982598653544+0.0841355186466175i
-0.0357030504089032+0.0783567822185801i
-0.0584564721651051+0.0694176627973905i
0.011256780114073+0.0245433430931932i
0.0132247669045949+0.00806426016852094i
0.018255550231324+0.0299922983652421i
0.0061918137370788+0.0710928907852968i
-0.0232848016503149+0.09628986728285i
-0.0244886412994065+0.0960092398825798i
-0.0481845626556004+0.0741547535171444i
-0.0296654755739548+0.0229985073212358i
-0.0126603661859369-0.000400107960981776i
-0.0309484580818482+0.0495501010097403i
0.0201876740729904+0.0758732757781913i
-0.00694324673869954+0.0942078753489148i
-0.0382067837869385+0.0949055836292432i
-0.0604800337076964+0.0775244925230057i
-0.112132203075385+0.0570419450006804i
-0.0615241348500388+0.00112770187153084i
-0.000428384775406196+0.00328753714974667i
0.0238234377460729+0.0185135511875685i
0.0234657735213281+0.0356530432141225i
-0.00366105046443955+0.0643305630893822i
-0.0541797694623526+0.0767535944776765i
-0.0353998348856774+0.0635306693880363i
-0.0227730538892628+0.0157465786860052i
-0.0366136668492748-0.00237332451062612i
0.00936184399832757+0.0392505730303882i
0.015779188302835+0.0751131881665568i
-0.018721358519323+0.0678048953448023i
-0.0266952082699644+0.0841562485882564i
-0.0429192909557868+0.0760702254498664i
-0.0361892053004764+0.0274121600340614i
-0.00471398771684083+0.0099050349984422i
0.0141244142410804+0.0165248168853977i
0.0338256282936887+0.0585523495041608i
0.00170539588231965+0.072092728608674i
-0.0154259643689986+0.0793561426650425i
-0.034396871367211+0.0993632946343063i
-0.0260813452197698+0.0679563845400529i
0.00536666871149142+0.0277830724631098i
-0.0298716765832267+0.022738986785862i
0.0212006745644147+0.0635102903680305i
0.0563921707838676+0.0863330038678959i
-0.00115753966908373+0.0767100129123934i
-0.0136436133386814+0.0899699064467968i
-0.0484771766792905+0.0546441215345263i
-0.0421610680561739+0.0361383198574011i
-0.00919288062542475+0.0494153550752115i
-0.0216880164784024+0.0134212314057058i
0.00823097363664984+0.0446921162618188i
-0.0011173047943531+0.0823848028291138i
-0.0284352532707056+0.0829643569419873i
-0.0497864544871536+0.0504532152034499i
-0.0408756989373601+0.019031200755665i
0.00439629813501125+0.0481446527041578i
0.0118280578083829+0.00998422840879574i
0.0331232729465979+0.051493856210138i
0.0145993705767136+0.103905062607557i
-0.0362380708710242+0.0467848085389386i
-0.0358181350734246+0.0779786770973717i
-0.0666670341731784+0.0284307019861204i
-0.0748186379350814+0.00115498929158615i
0.000604577132190975+0.0159989012044585i
0.029358870082074-0.00306036607407503i
0.0104869710794338+0.0657736488568834i
-0.00634832110008626+0.0599165613742615i
-0.0077533202150014+0.0691603369531527i
-0.0142527601920456+0.051156582354458i
-0.0335580210883316+0.0298809591858923i
-0.0254910343304994+0.0454757950253506i
0.0154544565069274+0.010828026568782i
0.0197566809929251+0.0648502036049433i
-0.00924004488695564+0.087182212603608i
-0.00677364969496688+0.085582681049802i
-0.0372466649462096+0.0798618591784924i
-0.0333758986947627+0.0437897977469439i
-0.0169948201377985+0.0414415509952994i
-0.00369400590439499+0.0528532352348537i
0.0460948594025626+0.0549580828949959i
-0.00329753747122363+0.0602565220297503i
-0.0118865187220238+0.0945719653172012i
-0.0280807477021052+0.0785107784873017i
-0.0714605913551038+0.0389698364204193i
-0.0138264537698655+0.00690782923274032i
-0.0080200305011116+0.0141162434513649i
0.0099403345069446+0.0375000772226254i
0.0038859830458696+0.0659076419945988i
-0.0255458844046729+0.109191828647399i
-0.00438064076379134+0.0787988564436142i
-0.0504644936004751+0.05190101059404i
-0.0375905789504028+0.0533685138068455i
0.000613818355681105+0.022767037810882i
-0.00585532145702131+0.0419350069052439i
0.00266005961352493+0.076547716571182i
-0.00758570034241794+0.0852421953790519i
-0.0145083051065304+0.106590877252889i
-0.065199654959932+0.0604582292925795i
-0.0715378375168714+0.00986281090103231i
-0.0504035755329525+0.0148293665063529i
-0.0317856102663205-0.0126303209884014i
0.0281616399254979+0.0263992594772003i
0.0146063713777768+0.0855943282275878i
-0.00440941619187001+0.0543136865264999i
-0.0352232139586805+0.0674438517686876i
-0.0612475055893071+0.0455344028715833i
-0.040668303674608-0.011889318120396i
-0.0183280836906737+0.00411285357207623i
0.0167430675732754+0.0269691313841381i
0.0536533097929122+0.0695986420527503i
0.043164840226146+0.0692550536222169i
-0.0246891793846524+0.0443322866015096i
-0.0129128963323137+0.0692070788258364i
-0.0205334500657214+0.0393082879291783i
-0.0504478453247291+0.00123185286983729i
0.0220112903631844+0.0325298169113051i
0.0544671219459935+0.0367135015304297i
0.0260369614184462+0.0495963112935732i
0.0165008481386948+0.102901344144253i
-0.0120354828659626+0.0725989133313045i
-0.0489548152606514+0.0598659220089456i
-0.0417518031674392+0.0446028210431557i
0.00459548819063627+0.011527773358362i
0.020292583185283+0.0474057365540007i
0.00843210036506727+0.0673877330374097i
-0.00772998192758353+0.096096526196317i
-0.0332028503302867+0.104829888502926i
-0.0298876952838752+0.0863832118112419i
-0.0308733076384802+0.0377140817680029i
-0.0181146497395877+0.0312784412903765i
0.0124515637143961+0.0391988970988705i
0.0329690984329722+0.0312664464665317i
0.00863353101411213+0.0953766177065951i
-0.0347731507555824+0.0769889750772283i
-0.0490149648500456+0.0600194048408957i
-0.0608852295907642+0.0331689812614929i
-0.0462116001724039+0.0117001457140786i
-0.0200596912366711+0.0329751314089185i
0.016729546168231+0.00169792939494368i
0.0263219470786146+0.0588362619381862i
-0.0117066511428477+0.0612724741719135i
-0.048600003552362+0.0617804519975916i
-0.0488472756457031+0.0676580305693861i
-0.0174002402869091+0.0199573212568001i
0.00295725883782247+0.0319632063073126i
0.0365937121036235+0.0254047205684924i
0.0134832665238037+0.0418258291166859i
-0.0300906065967199+0.0643334043186087i
-0.0478823366993161+0.0707372037118729i
-0.0598496282260152+0.0278276760337556i
-0.0381234510105198-0.00429417818378923i
-0.0243652244346454+0.029358227316526i
0.0254697736800748+0.0137503592352903i
0.0514824359501504+0.0339019235241961i
0.0274353107285651+0.0955014429494499i
0.0138141301360838+0.0908691319491614i
-0.0515597098742359+0.0658947493595282i
-0.0346549784542526+0.042697571978328i
-0.0155366307241651+0.0159701505399738i
-0.0261338767424684-0.00364233884259594i
0.0519684751438085+0.0461533377867912i
0.0365411089272055+0.0679734669121992i
0.0120836113645415+0.0636115697833993i
-0.0142105486124863+0.0991679047842901i
-0.0180341253041458+0.0847900710225306i
-0.0033724937272948+0.0644826736631585i
-0.0200262597445851+0.0333732427649186i
0.0144616179833126+0.0482993275716825i
0.0208408245832208+0.0953414257940035i
-0.0116642728109987+0.076887279098072i
-0.0639224987891962+0.0650761548441921i
-0.0398694600882215+0.0737545887089898i
-0.0542820364031833+0.0325248433781214i
-0.0674453003874958-0.007278557920795i
0.0301960278248352+0.00362046962531509i
0.0467026969846176+0.0425799073281756i
0.0152977225357168+0.0746711912328348i
-0.0316007987351455+0.0582403664442629i
-0.0405035233683112+0.0391142523064835i
-0.0286110400368968+0.0581579275258345i
-0.035491208049928+0.0291583439390808i
-0.0104553475983036-0.0169341665961303i
0.00569182550896373+0.0327431356067051i
0.022593743431991+0.0855958487510296i
-0.0288152966286998+0.087691010375769i
-0.0333241442710816+0.0674979425811523i
-0.0275458657467302+0.0361580235230754i
-0.0512438151944954+0.0295863281690149i
0.0101643122537476+0.0292278279132614i
0.0310164724890628+0.0286889338680768i
0.0430797790503195+0.0459616007123774i
0.0121589141094805+0.0418586461901483i
-0.0144667832635733+0.0748177535242121i
-0.0139307323379164+0.075778732692203i
-0.0213257606287673+0.00805807582204298i
0.0306739692892396+0.00269879504799917i
0.0526141270623025+0.0355559995947908i
0.0358735267128496+0.0714579822321401i
0.0338278569361184+0.0679230475444288i
-0.00149641830086574+0.067287214966389i
-0.0134126101136149+0.0640421715592185i
-0.0131596891861292+0.044134204436191i
-0.017654857514877+0.0218950598028179i
0.0261232502552521+0.0391078891302777i
0.0169971813215345+0.042040511487502i
0.0226879559639606+0.0444001459059239i
-0.0285879047920108+0.129291262924633i
-0.0510103626353453+0.0909465026948005i
-0.0267648743178213+0.0412301072617515i
-0.0359922683907386+0.0531301672737295i
0.0314728142796271+0.0416394903936368i
-0.00898959472598798+0.0553470674787078i
-0.013719695801952+0.0613449396382527i
-0.000282027474179149+0.0627296405444526i
-0.0671373918212491+0.0658707482923009i
-0.0475639794268339+0.0698066457835462i
-0.015488913079731-0.0044754714628512i
-0.00870111168099298-0.0265121707861293i
-0.0111196681827493+0.0560302779937822i
0.0176803118494221+0.0210227498699058i
0.0534584007042122+0.0388698631964636i
0.0295970715054552+0.0973446417306397i
-0.0154786314945162+0.0607374963963734i
-0.05628371450717+0.0766155599455058i
-0.0548071581121603+0.0491178951375715i
-0.00175622279939603-0.0172571553013498i
0.0214918518450465+0.0371407356438809i
0.0354773976527251+0.0897420256989934i
-0.0153303937756064+0.0902718791630118i
-0.0488682653215293+0.119482196152934i
-0.0405803768085346+0.0493108265726139i
-0.0657533042372702+0.00994154561729957i
0.00353412852282304+0.0403126751266404i
0.0462381438086911+0.000165889405624054i
0.0283714909138488+0.0669271830786983i
0.0326330062710116+0.0934102900893676i
0.0106872735466065+0.0348735768231917i
-0.0384567300744674+0.05681192566237i
-0.0207006650630725+0.0519622495530559i
0.0170456387121586+0.0243444720847314i
0.0274400289709973+0.0424318210725329i
0.0333949627094944+0.0624987018928194i
0.0244084626548324+0.0867215579325732i
0.0153707818698652+0.122021917562422i
-0.0284171276195185+0.109437982790504i
-0.0298840760438786+0.0615487576429591i
-0.0186204385599189+0.0296072781271046i
-0.00616146207820075+0.0423730136539947i
0.0173468359268271+0.0492314688790684i
0.0288940563347997+0.0802932258610503i
0.0122680743260889+0.0926968880013418i
-0.0743862545376238+0.0744727130907824i
-0.0605570411615461+0.0615836713048026i
-0.0415961404497516+0.0204153619559778i
-0.058636375164931-0.0134419808169361i
0.00677058690355643-0.00452844809166864i
-0.00454795062015143+0.067082402732081i
-0.0262483255944375+0.0729058732759484i
-0.0341720453896963+0.0699752273686576i
-0.0448960186014859+0.0566897398080885i
-0.0264038802617093+0.0225633059466783i
-0.0288469287141362+0.032710871743297i
0.0136679598469125+0.0237865409941362i
0.0168030472315691+0.0208209808872542i
0.0116009745715332+0.0404347500434929i
0.0022626608544308+0.0742807995746723i
-0.0411708283808469+0.0676070147073072i
-0.0423365850774485+0.0483564402840472i
-0.0509953704416376-0.00191432748671805i
-0.0162688790614082-0.0113770548929157i
0.012803771567445+0.0502847985861898i
0.0280293627514279+0.0601568954776485i
0.00238438638345521+0.0473237036450405i
-0.0643355825023158+0.0678796960392234i
-0.0487583838426343+0.0755560056853967i
-0.0115220635331001+0.0247142608551103i
0.0269571817455848+0.0232951024660155i
0.0303906165990116+0.027955540672675i
0.0262531186548394+0.0312744043066833i
0.0345888880608022+0.070440738294255i
-0.0237567927959873+0.083173856746704i
-0.0385226391070289+0.0811876266422111i
-0.0318815899065711+0.0241388342424836i
-0.0201284592041377+0.0101066122573556i
-0.00406405349665676+0.0489329609243999i
-0.0157033537796831+0.0440838574457134i
0.031129594687752+0.0543496392611151i
-0.0145844237897203+0.093557451735917i
-0.0411071112222147+0.102413169951188i
0.00133339031393884+0.0835377844712305i
-0.052809027848821+0.0509061939803702i
-0.0314946344871417-0.00163736043996169i
0.0357676117590794+0.0364777145633143i
0.0253124576859731+0.0754852637921077i
-0.0155794225202831+0.0837537696104804i
-0.0550940658553282+0.0965918631645576i
-0.0582045457751828+0.0587826118110102i
-0.0080301592482137+0.0411581982811298i
0.00925672743266761+0.00136111496543967i
-0.0117930393252517+0.0150754085377916i
0.026819682239797+0.0570895924690949i
0.0170416017188427+0.0535401184737052i
-0.00249877991833787+0.0938519320190207i
-0.0292556478781143+0.0868804794396502i
-0.0505614545001836+0.0207397239754137i
-0.024370227276518+0.00116002421407329i
-0.00532664767463867+0.0209508169948713i
0.0395245491475899+0.0247403803584771i
0.00963886988121525+0.0687001751588711i
0.0206163116797651+0.0883382376145745i
-0.003573179045017+0.0543615515868067i
-0.0615403459802061+0.0637667453714655i
-0.0199959402278794+0.0321639748360173i
-0.0317411901437422+0.0354216360848631i
-0.00230698952624022+0.0301919844470808i
0.0481348039275263+0.041627401531117i
0.0110337823033903+0.0769663312569916i
-0.0317422116141304+0.0456447398887641i
-0.0547390421813258+0.065841564048926i
-0.0556302947271351+0.05809845046338i
-0.00462280877034532+0.0479802801596463i
0.0324457366735427+0.0390164746435004i
-0.0116077845733961+0.0326457587906705i
0.00911180349479155+0.0650641275253804i
0.0163034327910107+0.102766370053586i
-0.0339759993569954+0.0985759694908262i
-0.0143999721792841+0.0487759420552801i
-0.0180036469675345+0.0363476404262026i
0.017824366699659-0.00498270702823932i
0.0341650292517378+0.0400973877044558i
0.000655489049793155+0.0987834791909332i
-0.00132036687325288+0.068019808204395i
-0.0232222047694239+0.090780841501658i
-0.0657916701266576+0.0621055930944201i
-0.0649656743100357+0.035543320263194i
-0.0240796309923908+0.0186618666683796i
-0.0074320598412837-0.00299495990901714i
0.0336251654872318+0.0594715216617959i
-0.002168637284981+0.0923661126153415i
-0.0539889002355039+0.0530845765501096i
-0.0193786143423404+0.0204127109580457i
-0.0312941589398792+0.024824337158569i
-0.0364524519203718+0.00876931082464318i
0.00985290563018676-0.00252835745227218i
0.0544618657234162+0.0296581433447187i
0.0444579251811802+0.0666039083227956i
-0.00740568586842633+0.0751455087633826i
-0.0313069621967571+0.0706825181520923i
-0.0489552510572829+0.0369922689267703i
-0.0443974982407296+0.0334075604646202i
0.00468754319009954+0.0589893444381851i
0.0392235746987183+0.0165046818918514i
0.0290493066476297+0.0910320437397948i
0.0119830656794373+0.135202721142319i
-0.0287994818389813+0.0680013896419752i
-0.0323460538312273+0.0665365841219338i
-0.0202232708141974+0.0307347150831132i
-0.0197409663074636+0.0135775509043781i
0.0218656241992636+0.000146469184432567i
0.00349660439211904+0.0200711877838988i
0.000945130261237737+0.0801573588319143i
-0.0170643160830519+0.10095429850978i
-0.0520659200714839+0.0891485791831354i
-0.0446137616061468+0.045206217539487i
-0.0107666200998516+0.0100378700027786i
0.0268584617700743+0.0109574935271474i
0.0155344819093093+0.0500916689646354i
0.0344321588097464+0.0609936932746448i
-0.00209279941256933+0.0566924923437986i
-0.0406246452185515+0.0498399717216214i
-0.0225588191129972+0.0473947644262384i
-0.0316286687506722+0.0354665660163684i
-0.0214967397871102+0.0155842746791655i
0.0193816347414084+0.0429134939621814i
0.0288551078084819+0.0752469247169533i
0.027645446485569+0.0586184086644002i
-0.0145422794728434+0.0811811733899371i
-0.0606750366071337+0.0979587676226865i
-0.00207659201593337+0.0224632385551346i
0.0114594695712046+0.00412028548534971i
-0.0159644513217575+0.00998193671503349i
0.0108239544100354+0.0277358397097699i
0.00132049254991186+0.0600733105892651i
-0.071109608083289+0.0540060751511537i
-0.0620935073710488+0.0421183474637594i
-0.0262434630816771-0.00900607340309695i
-0.00882685778863165+0.00911106220852029i
0.0232464197044751+0.0454898513098808i
0.0192639345329961+0.0152585316569038i
0.0344801853876444+0.0289085885985754i
-0.00584857187093539+0.0400849018334461i
-0.0198166895278943+0.0451282626804721i
-0.00875579194535396+0.0545117318194185i
-0.0209935519996702+0.00815514803660381i
0.0107911058723041+0.00553290434377818i
0.032906196745005+0.0350120899933554i
0.0413531656682271+0.0304042450728802i
0.00316145770575504+0.059571158459827i
-0.0156830679704263+0.0710247518822285i
-0.0182330971937756+0.0551570562740927i
-0.02969939076249+0.014028783798297i
-0.0190621409743434+0.0176196217504944i
-0.0108035902982928+0.0433895769184175i
0.0148439475662228+0.0113728214949303i
0.0227646454590826+0.0654896137690483i
-0.0454363017774116+0.0766628139069i
-0.0406647695711673+0.0559280181349264i
-0.033765068034711+0.0578254117897104i
-0.0385634871502862+0.0253537907687584i
0.00686523217996151+0.0455203639586104i
-0.0313445419900461+0.0414206345252289i
-0.000510437789800003+0.0703519380777176i
0.00600188104047578+0.0755665592238571i
-0.029241672155757+0.0790190361937652i
-0.0460579175933329+0.0541952907915778i
-0.0526035789512341+0.0187593630771728i
-0.00969585890919135+0.053390513374812i
0.00306100953587006+0.0234333592516038i
0.0294601400663265+0.0650417948960851i
0.0153235278042185+0.0882826896205062i
-0.0179644795548601+0.0892971566730562i
-0.0329740326253155+0.0690575053445581i
-0.0437045240903615+0.00787494261993412i
-0.00703819101183943+0.0134832225746637i
0.0132640589531235+0.00872561985013464i
0.00868452652993879+0.0303509544596712i
0.0371023143890065+0.0568118528223247i
0.0136000634272779+0.072205837445868i
-0.0237572207175011+0.0738328417205742i
-0.0197190292845264+0.0614048832176236i
-0.0324145781941178+0.0244905121216042i
-0.0141137311367102-0.00963392196388534i
0.0222146231976635+0.0383617548385343i
0.0137489735261393+0.0534954275187756i
0.018865815594984+0.0756677714197455i
0.00885747402746083+0.0918766291293658i
-0.041630611449806+0.0378656250981294i
-0.00889774142926718+0.0449352314192408i
0.0206909488776901+0.0218328253023384i
0.00378132737400517+0.000113885811008518i
0.0046335922462239+0.0415434001655542i
0.00112590416055216+0.0632090048359906i
-0.0120846632903884+0.0984680175938373i
-0.030750448321962+0.0541937612571004i
-0.0320657451742041+0.0239602701507323i
[truncated: 236,203 more chars]
