# Supplementary material for: Time-frequency analysis reveals an association between the specific nuclear magnetic resonance (NMR) signal properties of serum samples and arteriosclerotic lesion progression in a diabetes mouse model
Source: PLoS One. 2024 Mar 8;19(3):e0299641. doi: 10.1371/journal.pone.0299641 (PMC10923453; doi:10.1371/journal.pone.0299641)
Supplement: S1 Data — (ZIP) [file pone.0299641.s003.zip › SupplementData/fid_B18-6.txt]

0+0i
0+0i
0+0i
0+0i
0+0i
0+0i
0+0i
0+0i
0+0i
0+0i
0+0i
0+0i
0+0i
0+0i
0+0i
0+0i
0+0i
0+0i
0+0i
0+0i
0+0i
0+0i
0+0i
0+0i
0+0i
0+0i
0+0i
0+0i
0+0i
0+0i
0+0i
0+0i
4.97317610107584e-06-1.3272944639408e-05i
-0.000656804694317046+0.00190508475706397i
0.0375457164002246-0.0748589086783478i
0.115577485421601-0.0855599382871621i
0.0121237182903255+0.115594166678042i
0.116361534173962-0.157012156918178i
-0.101483817037035+0.314497837864321i
0.079738963149136-0.356095955042384i
-0.0363520102002282+0.336306749965823i
-0.0175363459387343-0.269876302163992i
0.237929333617428+0.0124482285122826i
-0.356469939993077+0.44585023508173i
0.606023092771883-0.952726286805841i
-0.843264890640004+1.74621921918759i
0.96242751561822-2.50001851748621i
-1.09742437071988+3.29084999646008i
0.989669840631982-3.98089128573618i
-0.692501042504659+4.4601624532664i
-0.0674182351510409-4.68727993491737i
1.09016337680103+6.71852392037858i
-68.692148481274+106.23298733163i
-120.673933781439+70.2395896180727i
-93.6184605852117-23.8209572402618i
-43.4363642357996-47.0624927195892i
5.56682502291657-39.8860004850254i
13.8712920446849+5.79433944158589i
-11.9708331964605+29.1490121332324i
-46.1503886565173+22.348352155106i
-59.4581384716315-12.8336500088774i
-39.0795426083465-48.4350321101753i
-0.803997943769326-58.4952775546903i
33.1937364505742-42.9265848595547i
43.4842164640455-12.6077611568573i
32.1503723916594+7.8062715581774i
13.3922026369356+10.3432870644679i
3.79490891876375-1.94357126293666i
9.15842090904581-13.489897836358i
22.234290522201-12.4826760311923i
30.3798696968754+1.80106193862204i
25.2334645617985+20.0777285627366i
8.8448556828339+30.1028817213115i
-9.15633559566492+26.047037605134i
-18.9132493878029+11.6204403963427i
-16.7988252041991-3.59385841973814i
-6.93123454711731-11.1319856688471i
2.89876045713968-8.70141922853153i
6.61155104053979-0.0454857328878542i
2.734841628388+8.48789919649927i
-5.92459468215513+11.8822750425907i
-14.3816775838171+8.59432331021129i
-18.3161060961768+0.627954834286237i
-15.6941532921122-7.83406405302611i
-7.45106338345432-12.2437030036952i
2.33837258135524-9.56533076626062i
8.12666090070995-0.343647597698708i
5.90858046779761+11.1066516822642i
-4.13662763058318+18.3099309248484i
-16.6322866445863+16.4732885649933i
-23.8827317591717+6.30751105413064i
-21.0422256666839-6.08322959024603i
-9.71352056615806-12.751560261143i
2.61762338327667-9.45658324886269i
7.78320128428178+0.966322217788114i
2.79132927742312+10.4650021875182i
-7.50169961907945+11.4133655010341i
-13.9534484420156+2.73598554681202i
-9.81446269397244-8.95130244334715i
3.93790260789688-14.2173897117106i
18.5800284658204-7.46178056087319i
24.1417359014447+8.10955775589146i
16.6729812782799+22.5017901394794i
1.48567766674789+26.2679792572349i
-10.5473915330414+17.3922854213666i
-11.0540693205036+3.29503740634807i
-0.473444780316198-4.89653428077581i
11.9323035114813-0.647249289213742i
15.2956718549424+12.8831539861672i
5.60802440160721+24.9138347497031i
-11.2045899384928+25.3776716021175i
-23.5479736158156+12.6145545125469i
-22.7681601640035-5.42678743060521i
-9.81322143098185-16.8719332265438i
5.41717902023528-14.767871051924i
11.6081918252392-2.37005584104969i
4.35139484128563+9.57957411996698i
-10.6408867128763+10.7525397446878i
-21.7601463007132-1.08751541760911i
-20.0924077970963-18.5198141658121i
-5.61537006248311-29.9478743564394i
12.8417806660886-27.7130310224371i
23.9329105881222-13.5478905162134i
21.9260707748687+3.25581256247666i
10.0414108044831+12.6463753030748i
-2.45851262660983+10.4997292268i
-7.04600171546689+0.997636418690299i
-1.77135888568675-7.07315335907624i
8.09461386213766-6.59805949662238i
14.2958058728465+2.76914257916716i
11.4982079529465+15.1578677006568i
0.672380732030109+23.0248358325444i
-12.116900047022+21.8953156159458i
-20.1302120734765+13.4314446336382i
-20.3215093395744+3.27803403810401i
-14.8117910147969-2.85314107248883i
-8.71035498012261-2.81921387875945i
-6.36040896631982+1.04445639868838i
-8.75990068173517+4.2403584963715i
-13.230607644694+3.08300534575143i
-15.4915053119138-2.63452803687042i
-12.5596512484157-9.94498078309426i
-4.63697729943701-14.4194059674722i
5.05615001699709-13.0085442497909i
12.1169665569698-5.87467240070218i
13.4054727743569+3.66101901610992i
8.92328447064017+10.8782612936063i
1.82332026607638+12.6782392910906i
-3.38792971565613+9.21125118334207i
-3.73597718282183+4.00817133777779i
0.227739775269679+1.6407969050386i
4.5751967585787+4.63660604319741i
4.45220014659979+11.3921178351537i
-2.2658279260262+16.7664502924219i
-13.0786005530124+15.4762105333728i
-21.8308105402531+5.77036644467575i
-22.5510521116618-8.61216096929294i
-13.6646498350285-20.4989847938805i
0.554193219190832-23.7435775133367i
12.5124800714192-17.399281936149i
16.3998993170063-6.48807854482968i
11.9998514011624+1.62910519814046i
4.70059127464418+2.36286373730112i
1.30694524755995-2.89679955206281i
5.09410364404306-8.18233323321352i
13.40121503888-7.3521377079337i
19.483366703282+1.1540843973388i
17.7370651723923+12.9490991328292i
7.89397187807102+20.9785430223957i
-4.79780219123292+20.5391695759678i
-13.4241340830758+12.6619930755647i
-14.2195753033922+2.87708781637316i
-8.96816784344584-2.68973882164372i
-3.29133803697628-1.62161848062826i
-2.32835634248724+3.10871894752943i
-6.92287061598766+6.11725662216842i
-13.2362566515106+3.70271857808994i
-16.0206717966937-3.55253168336542i
-12.3532632876324-11.1812373411913i
-3.94623868985026-14.2712121153348i
4.28749320496642-10.8825617494561i
7.7495503493354-3.26479345296767i
4.90843989924122+3.8788421105394i
-1.63940604171722+6.62802669573888i
-7.44365460289606+4.08842634550997i
-9.08508924946837-1.33559536219903i
-6.02546913443489-5.84726623489187i
-0.848525533697063-6.6461032272115i
2.93875762899575-3.59637082073073i
2.97955688908105+0.903832715031085i
-0.551482976547286+3.81738227528182i
-5.08579371291912+3.06373390334608i
-7.56673979248227-1.22675659264897i
-5.87330327589424-6.68360198552228i
-0.212033162050022-10.1266627817484i
6.75038370528618-9.22598701027632i
11.5974794110375-3.9950268102685i
12.0110944914422+3.17275305920973i
8.1157613858474+8.72998106169025i
2.45156191263047+10.2550360969967i
-1.64324083472577+7.97978810269754i
-2.18179956190588+4.39691860448951i
0.0723146939397399+2.79092619258111i
2.1913727458987+4.74827886561298i
1.16549414943755+8.75444397461685i
-3.83117184250687+11.1938822483407i
-10.2930219053217+9.06006912749407i
-14.2301272780584+2.1539122528134i
-12.7587447178572-6.34035939700236i
-6.25263091887295-11.7799589747116i
1.44893351343741-11.4276226135802i
6.04179202342091-6.30346887084167i
5.46399578173322-0.535572208058537i
1.41531687998641+1.59641133715173i
-1.86578652209996-1.17081785698094i
-0.859802799841452-6.10041393412446i
4.59983926712538-8.65097781948086i
10.8984617121344-5.77217166416684i
13.4922144888921+1.68541310325367i
10.051411489607+9.27981646727769i
2.29016052747678+12.3694139673775i
-5.14375790068116+9.27801720829685i
-8.020518939323+2.43657412092972i
-5.33282847538666-3.36438642486293i
0.0207748392955239-4.47063112301555i
3.64981608984557-0.768084208504583i
2.71792587092692+4.31230135349618i
-2.21767345037169+6.51017200880448i
-7.59105863170544+3.86149422336471i
-9.67879874349182-2.21199437484602i
-7.07156133158953-7.94722409381725i
-1.42582062893502-9.81093252006036i
3.62366816479444-6.90805432756899i
5.13631284235833-1.44234671081528i
2.45349360973493+3.03449721136297i
-2.44176605033151+3.91997696301175i
-6.36050435195194+0.960263616386868i
-7.00815681388088-3.73725006373458i
-4.1643500887732-7.25551173703906i
0.209161814871424-7.63948400508702i
3.58297293555904-4.99315634917105i
4.17003524239279-1.25670021572354i
2.0120852147285+1.34231900565284i
-1.12615191500874+1.34200885463246i
-2.81991381299062-1.05446628288144i
-1.55405390081914-3.81553421078797i
2.1224922873215-4.80712104004986i
6.24478496422022-2.80497152931117i
8.30076676150898+1.75262372923747i
6.82238531952994+6.5897883315415i
2.4747424627173+9.30139291374276i
-2.23994368766174+8.59618770879364i
-4.58417080668472+5.29182624709764i
-3.54804812018386+2.01939876956666i
-0.514077035903832+1.09279975344608i
1.65046241700755+3.13113192225198i
0.623924203140865+6.37622736524526i
-3.58236753039714+7.70422903564303i
-8.26677571547415+5.14551324044263i
-9.90372504051061-0.698721736692234i
-6.75108527512857-6.76023895611735i
-0.203454313113466-9.40409685456831i
6.07758569634873-7.05347028788876i
8.48371351682745-1.4803768301531i
5.9353457537522+3.47317553080311i
0.901643435673527+4.49393524159993i
-2.58033199408962+1.12040545549362i
-1.82572422524473-3.90332776185665i
2.79556394701433-6.68016069629054i
7.94443437615158-4.82932693223882i
9.69865023695957+0.572605137719579i
6.56562914880271+5.89503379383215i
0.417331756284129+7.49501006292759i
-4.86583570660958+4.26431755855015i
-6.06911540013773-1.59924483036004i
-2.94725270229091-6.32612621242331i
1.94834259886947-7.15040533462319i
5.06312630867126-4.21585206989341i
4.47799568302508-0.157673409709337i
1.14687325051304+1.94083338040989i
-2.29755197484693+0.721903880262091i
-3.28732192759977-2.59068527396735i
-1.28680186510387-5.22836940439837i
2.00425771318316-5.13635134550311i
4.01253831792468-2.25529859981241i
3.14476057654929+1.47519603163941i
-0.0197473350690636+3.51028150640517i
-3.4450694369163+2.56962469761223i
-4.99308912307967-0.685052560693007i
-3.74078946709577-3.94119651703211i
-0.579468038979346-5.06768737662448i
2.4860470201584-3.39328109959424i
3.67322911873231+0.117306114006517i
2.42288221779814+3.37709589684054i
-0.191122547948545+4.56980764879379i
-2.35862958460587+3.31921696541112i
-2.58026609746526+0.801278350286763i
-0.562841131713764-0.956393242344398i
2.40436404567742-0.280515745904905i
4.43972572300843+2.90978752504654i
3.84536158405927+7.09397720077595i
0.464585171692145+9.91068697233967i
-4.09763517556623+9.56943562757872i
-7.48802983837978+6.1323379958727i
-7.80988437142363+1.45788499682779i
-5.12875805646527-1.90845451645891i
-1.27180264247383-2.31368031257614i
1.17868017309223-0.24482570371966i
0.709158688780461+2.15601024633097i
-1.91279936875511+2.48771899241505i
-4.28706330698255-0.298457043479463i
-3.90219281796862-4.70146948870817i
-0.105767224138352-7.90631745633851i
5.25597349618177-7.68241444915477i
9.03437297238952-3.96252696604797i
9.06699721873891+0.897224116810948i
5.63076576471296+3.80730827857634i
1.33421781923663+3.08515998576242i
-0.676912348959941-0.417352919857816i
0.868055217995416-3.92528878958844i
4.67588747491117-4.69723046515925i
7.6758820205025-2.09894345110976i
7.41871943299841+2.03209372491213i
3.79842760344726+4.66229841700779i
-0.950799453184677+3.8906974101373i
-3.54304093586927+0.175540811524657i
-2.45350784156883-3.86403055247543i
1.3194263363397-5.36297868342568i
5.00597824304522-3.35354192499147i
5.7935226857449+0.904333887721799i
3.01361712495223+4.53457759824528i
-1.58968376547635+5.32233869896432i
-5.13866335691056+3.09974527270088i
-5.78933827083309-0.333025702982706i
-3.77741695338819-2.49625179262756i
-1.21183715617108-2.10686852833682i
-0.414735423807432+0.244344697022679i
-2.28556086481858+2.45149970733315i
-5.71126337170142+2.61710910965616i
-8.31567765530691+0.134133898365728i
-8.22443764378148-3.84786647324085i
-5.12849661838997-7.0250447201331i
-0.541479966236019-7.70630855819947i
3.30413256260677-5.58516999085836i
4.71709359471348-1.8616844015367i
3.63043789181592+1.37241978041798i
1.44553540538124+2.58693392145066i
0.0918855936589675+1.70549907723309i
0.79938623176258+0.114536565697031i
3.20847516750992-0.274623012409958i
5.6538410385634+1.50628685949423i
6.18134762442013+5.1078861940729i
4.04999306067687+8.76023919129971i
-0.0147765324389+10.2732996590483i
-4.15854224420557+8.70529471665285i
-6.22784622104378+4.76770209657108i
-5.44091097325404+0.555980756952485i
-2.71970494211141-1.84692723164404i
0.122944061953559-1.74798259321149i
1.23700793940002-0.0919002573705914i
0.29156923947853+1.17174846306278i
-1.38946645506427+0.393271684082045i
-1.94551561415142-2.36684393247411i
-0.208432771149431-5.3720112677338i
3.37117952001037-6.59738903010011i
6.92707941313295-4.89221711927292i
8.46459306304826-1.10444602813077i
7.21325647490681+2.56228216676879i
4.04842334966563+4.14728542850116i
0.989231623146032+3.01061232407878i
-0.260255684880386+0.413340564032528i
0.6015256926235-1.53702108816716i
2.19965814013965-1.44185627901281i
2.70402590692258+0.470553052605654i
1.22221424596974+2.57968605114654i
-1.81516152251938+2.87397088366453i
-4.61520026211041+0.641278725020509i
-5.30323287733162-3.05249424086135i
-3.40699852505099-6.20132580706403i
0.0425817380529068-6.9867825320435i
3.10681285816517-5.15575364675514i
4.12553384018817-1.87412501252016i
2.77920681660936+0.901670599529583i
0.214485148367778+1.7403925536651i
-1.7654450260275+0.6966342426073i
-1.92937868627016-0.956178267488727i
-0.383206010602953-1.46692050984865i
1.50226788125329-0.0703226907994126i
2.03066932882103+2.69612765209705i
0.38730592490475+5.29853924397717i
-2.89848389909651+6.11235708422939i
-6.14705380694482+4.65128692939784i
-7.62761076134226+1.63135025679946i
-6.75984844735445-1.28332018088053i
-4.19601971258003-2.59773429002279i
-1.77506448653663-1.96705934637739i
-0.931487108386448-0.293348574179397i
-1.81393871872035+0.776012644058505i
-3.41672519817095+0.148744112293555i
-3.8291315323054-2.04564769311681i
-2.04965928602529-4.57340906042171i
1.55525598408747-5.56895829811409i
5.29567527834946-4.10516287428323i
7.17940186295377-0.913465149450305i
6.46939397266452+2.47158731369694i
3.9537707907739+4.21720780546601i
1.52643975187028+3.59237422324141i
0.896531948821014+1.62806332484762i
2.43852712930405+0.122926436738978i
4.73505359251571+0.470366251005003i
5.80439300429728+2.67788412412509i
4.46510344757209+5.28252332379875i
1.15970958189477+6.33606788053623i
-2.19671171580467+4.88951137152189i
-3.64057561416673+1.5952882528844i
-2.4882728935663-1.62729469390307i
0.168126536146608-2.9591679000837i
2.32769179580028-2.0121483654631i
2.45150824340497+0.0909384110615944i
0.498540030785507+1.44845393821497i
-2.0319371389299+0.702211758624451i
-3.1709734358552-1.86834092506598i
-2.0781942275109-4.68952743603009i
0.630633737352043-5.97300118226421i
3.20042723989332-4.84797564735545i
3.91532218479039-2.15964330665671i
2.52002855155034+0.32064368099119i
0.00753277184416463+1.1269443012997i
-1.92565037414497-0.141720416159831i
-2.11989212267704-2.33382458763289i
-0.684423634127395-3.81884930702562i
1.26446477523332-3.53975609792551i
2.21020999384479-1.51181499749947i
1.39440284474566+0.886518671096042i
-0.719126197449557+2.18339825629445i
-2.94745601481831+1.59797618383381i
-4.01462399243974-0.521718105226166i
-3.28429222960398-2.79244076831341i
-1.27189096795872-3.85290020330439i
0.920935223945078-3.04089710899767i
2.02844800312671-0.884206325862705i
1.58398300762588+1.29840987967082i
0.156555067339082+2.31460510289469i
-1.24277024171903+1.78749234240486i
-1.46915337397206+0.331753592392831i
-0.307021746735995-0.711014899971478i
1.56338011238052-0.195642651429876i
2.86994415443861+1.85229390094802i
2.45538194939961+4.40341565575145i
0.296649579726303+5.96362743131674i
-2.50384180402236+5.40789405491773i
-4.30019592143105+2.92908912880244i
-4.08498613034424-0.0148635308380783i
-2.06738163399864-1.72952126401436i
0.429333005835187-1.44452858039109i
1.67425918821577+0.241570520813396i
1.00227366591408+1.72083680989184i
-0.80629945961457+1.4649379482355i
-2.05398183476541-0.71498587606484i
-1.21499660686745-3.54703627119647i
1.70098489737876-5.17142064930834i
5.2554301509292-4.35777265042685i
7.35203639497562-1.49940088501695i
6.8409570378049+1.72021405062013i
4.34876330427398+3.43494023140123i
1.58967504099433+2.84862347647531i
0.44545510425176+0.881624514410976i
1.36828925748255-0.704192953846553i
3.24765267234762-0.498143843482137i
4.14926948041558+1.40812126365816i
2.82714929550303+3.56863466558661i
-0.269989856283472+4.2614155309788i
-3.59188875817048+2.66878667514146i
-5.12797409482667-0.428527740971959i
-4.15627441803242-3.43338177155429i
-1.69474732455907-4.76098583123116i
0.568193033739297-4.01423771168511i
1.11288115995373-2.22161543547464i
-0.210157651650512-0.98601920410087i
-2.1053339712826-1.40750286536852i
-3.0017223983443-3.19650344957589i
-1.99367747685058-5.13158066209787i
0.498494819679487-5.89006980094033i
3.09920021390827-4.73721679354672i
4.24072167921339-2.12366196164408i
3.33257616510123+0.577298171397844i
1.1698174410831+2.06759022703582i
-0.973905886082983+1.83438111339448i
-1.79686009102757+0.405347512278931i
-1.00446908465624-0.953658485109726i
0.69195838934091-1.13066918287904i
1.96462760625218+0.154865738569055i
1.79344085823119+2.2065870196209i
0.277069966887815+3.82780839536783i
-1.87791947277129+3.99058727704291i
-3.32043730616089+2.49402952805184i
-3.0695071001952+0.354631765803627i
-1.33531063360541-1.06492725126467i
0.787332927156067-0.866796623423382i
1.98895968687572+0.883346937554751i
1.51636973419286+2.98923421591958i
-0.265830200221813+3.91952514331235i
-2.01441438054753+3.00479605183535i
-2.3883855720186+0.754795421735227i
-1.00023909645117-1.31553291517685i
1.3005891855862-1.75151494641862i
3.05951347949584-0.317343359714812i
3.06275368204227+1.98883774702545i
1.30837705874944+3.27990771721097i
-0.880861917602439+2.49659228329732i
-1.81142939846863-0.0786633720757934i
-0.593480598061827-2.87217497097508i
2.09103763704974-3.92533895387292i
4.56699390921786-2.62036442709666i
5.20211500569945+0.153017914568085i
3.60414669494454+2.28831416580662i
1.03054514354291+2.19599467830066i
-0.626391456400071-0.0959648005383384i
-0.0790931203707193-3.01721912008299i
2.39624781812588-4.44475454559846i
5.12367576023014-3.33486067087982i
6.16169890366812-0.2407654382048i
4.73714213914076+2.79582358726167i
1.68311657326407+3.82198610467699i
-1.2199978270522+2.45642172709293i
-2.21487674424365-0.236115407874567i
-1.06991432457755-2.26337590483638i
0.920638593346199-2.18749096257645i
2.10556221945955-0.267670230582218i
1.23387570843553+2.00827307589207i
-1.32522955416963+2.90287404208231i
-3.93515537658775+1.68346436793569i
-5.10703687971066-0.960401378424766i
-4.20766621103646-3.37122872914727i
-1.97758872630234-4.18592175168215i
0.0914641849634915-3.15064141595797i
0.731728154063408-1.14521131380862i
-0.25795310902584+0.25662645351069i
-1.89196774563111+0.122601636450695i
-2.78267493401427-1.3355659059257i
-1.99247809174544-3.01179921033213i
0.236701861581359-3.58070581286025i
2.71406131539244-2.39775668173435i
4.04946789329575+0.0363004040218228i
3.54926312582924+2.53016610745712i
1.67939450391248+3.92370746619715i
-0.339206637203896+3.66264451919731i
-1.18191570099529+2.2988699559542i
-0.423317292996584+1.08800252588873i
1.26164117867213+0.998416188993858i
2.62501165396384+2.26943318728911i
2.44916122980517+4.21125755375355i
0.648391326350005+5.47255945765887i
-1.75648425354759+5.07296956485425i
-3.2847601656407+3.06736279452398i
-2.89766587231151+0.61567303670023i
-0.836852137563476-0.975777229864847i
1.55744738882014-0.86615589583806i
2.6752466668432+0.835154506003532i
1.83490341190248+2.63889797556699i
-0.418613726205682+3.11786283854059i
-2.3938083305226+1.61687991589088i
-2.53586954774458-1.16015780735121i
-0.708393054308537-3.4305664812676i
2.05366091010547-3.92967376508625i
3.9190383186478-2.37945908754289i
3.67029292417202+0.000394199140119571i
1.51877426214631+1.25847472019833i
-0.918627999221887+0.374688546727979i
-1.71564277327775-2.1915677944964i
-0.213533794244489-4.88791143032514i
2.78827919932777-5.76128416883922i
5.36570089483645-4.19924549641891i
5.92122499897563-1.2857984979487i
4.25932583471439+1.2500915319356i
1.67833839294256+1.75514132339164i
0.130563580247002+0.328642104233273i
0.573693997747864-1.55498126000033i
2.4992886020158-2.14676344868214i
4.27230645323253-0.484408295464982i
4.17179413160703+2.57780446102054i
1.90203248748759+5.37131650130789i
-1.54113765146626+6.17530402597464i
-4.45317879613192+4.55663631272046i
-5.42684061670447+1.81790761996634i
-4.54431136487551-0.374774046656688i
-3.02520497888413-0.78603823168838i
-2.35490282040115+0.363678425191208i
-3.16744033322175+1.65312042156454i
-4.93538079182447+1.61982708375744i
-6.2643521542278-0.271247411456425i
-5.86446935218347-3.07559844216999i
-3.62291760766673-5.32051219922769i
-0.490093431064962-5.66504569923816i
2.11896217735496-3.95091295348835i
3.07756723191064-1.41219163756341i
2.44045347454464+0.507410255363743i
1.30570395838382+0.846960032295141i
0.869036292494234-0.111049214194388i
1.82286395706411-1.17898103849138i
3.76710634519979-1.00036025009091i
5.54786186835483+0.855739399826834i
5.91991894994993+3.62714329337081i
4.47627790327642+5.99080752988837i
2.0007064599026+6.65914299161223i
-0.289993707206707+5.49514539415383i
-1.14082930567302+3.31768865252466i
-0.339756501955333+1.63633407847121i
1.1699296407566+1.52782800124456i
2.19290674747963+2.7516283317312i
1.57952792514959+4.32087159252773i
-0.4748229976992+4.7993059519576i
-2.67310902593379+3.47917752299332i
-3.83313117736169+0.923605007044656i
-3.16015861639743-1.62190321208304i
-1.12450988373982-2.87499940674158i
0.859318753302112-2.35403520342202i
1.50601659956628-0.950049842847355i
0.533425160719638-0.0274543147618556i
-1.17548133446533-0.461254918042595i
-2.2432259850553-2.23091230453867i
-1.628269559347-4.25691711934481i
0.433855505076962-5.2939691164042i
2.71876864188113-4.60367991321769i
3.85726543438766-2.66621036223817i
3.21019173146811-0.756735016533539i
1.39381622802377+0.0234310581543766i
-0.105516707787835-0.689719237324152i
-0.178728709851976-2.01435828261219i
1.14089029192622-2.68633217261535i
2.93259369645398-1.90476927699178i
3.69672102049895+0.169818288018151i
2.72921661460564+2.40771915624954i
0.492326736225603+3.56889556827644i
-1.85290287442908+3.15571184235063i
-2.86231515168698+1.68317446454191i
-2.24525686847264+0.387676399321275i
-0.82628262150327+0.216442865420274i
0.12049497427387+1.29754917143087i
-0.375084036414413+2.96151033378358i
-2.14225198279447+3.86990781851803i
-4.14400628582054+3.29345410999287i
-5.08351464829697+1.55840997190993i
-4.37168862471778-0.396561647777663i
-2.50100645665298-1.40456860553646i
-0.669896789799284-1.00497878543254i
0.0536103069089026+0.326337936689257i
-0.626734547629548+1.60046513423933i
-2.01227734625383+1.77406080380087i
-2.8673977523849+0.592734611569615i
-2.39684419270123-1.26524639173176i
-0.601002774798318-2.64242129319889i
1.60467964948913-2.68673127851168i
3.11142087545377-1.44719383452969i
3.34740973917188+0.279823982013778i
2.50544961699826+1.41183225746435i
1.51670949647076+1.35577914345688i
1.35717316373032+0.317742257223773i
2.29833658889153-0.694690606882598i
3.78511644524066-0.64266835650203i
4.78404287609046+0.665278205381008i
4.48276626943254+2.60341037895778i
2.95095496722467+4.01788158598263i
0.922163164062005+4.10282574392999i
-0.595454662331125+2.83213090911924i
-0.933426397346247+1.02329789992427i
-0.320827146859953-0.14152485327285i
0.514741402041219-0.171718227739529i
0.647444232448296+0.593297746996247i
-0.284270286294075+1.27404138741436i
-1.63582291900416+0.981798598067341i
-2.62016509517077-0.554857515372314i
-2.48832448086703-2.53408928280148i
-1.20667957129664-3.81313056305084i
0.36999792979594-3.79815810553406i
1.39798599283169-2.60255950590302i
1.3146168377317-1.1768689174306i
0.411016602910214-0.472497924731827i
-0.443823590443227-0.864631506996619i
-0.534062727068076-1.9102360037284i
0.313516753015746-2.50620794539179i
1.53631906827486-1.90198246602452i
2.23231766103352-0.235296268415293i
1.76883527598467+1.71171417819783i
0.224089446995209+2.92234277123409i
-1.62332186684961+2.70896153318466i
-2.83295335085851+1.43793384067179i
-2.86268057751998+0.0561882535891737i
-1.9090863937714-0.672156406287031i
-0.881960299297194-0.324447560287729i
-0.443304022632436+0.647227373073286i
-0.788765732095582+1.32193078435801i
-1.62555926763961+1.15938296625983i
-2.01984394601244+0.206224409623767i
-1.48663528308269-0.786163186627429i
-0.247104654953634-1.08671277392047i
1.1721729266532-0.452065352164289i
1.97843208675837+0.860558324617568i
1.7388464084374+2.10508915829705i
0.785672750752357+2.64656953576i
-0.159883733439459+2.30905611426501i
-0.498988119069859+1.48580891566038i
-0.0348928375984511+0.889686712385685i
0.819469244102852+0.919457276209004i
1.37121039661374+1.44988218682i
1.22760961388771+2.0492082852232i
0.447647392931189+2.23751842415831i
-0.423501521737488+1.76791419389623i
-0.81849574840397+0.813504415075161i
-0.477869098906933-0.0522985135056476i
0.385284892214619-0.432782935779411i
1.15110745633002-0.340791039665557i
1.36519727894847+0.0875927632634014i
0.966577384344028+0.390151082296413i
0.259881249369357+0.214777549476936i
-0.190561355181044-0.317485736718321i
-0.0572150315609839-0.974152040666022i
0.549275971762617-1.36647270304141i
1.19873295811219-1.27678310258869i
1.3321854048234-0.855610969586885i
0.832900172243586-0.429865448210001i
0.0064500673084362-0.417542924964393i
-0.625151020579188-0.88085463144331i
-0.6112730651496-1.70580381942519i
0.097642165260646-2.3924906672577i
1.11856436636637-2.47747965512125i
1.83110609202903-1.94033697358251i
1.88460219917765-0.952368163584831i
1.37386333363148-0.12200530637609i
0.633011598646997+0.253579166119862i
0.269418073147202+0.176047626292958i
0.475757345525188+0.0129772305398482i
0.847316896572297+0.188788430495348i
1.02724011544184+0.80567462064283i
0.645837745417294+1.79661608418478i
-0.361912478295128+2.62581738204063i
-1.60883204339626+2.84455050168766i
-2.54743466195856+2.33593082641954i
-2.85744837246145+1.44494954660541i
-2.62899763966124+0.649494408737136i
-2.27723603986879+0.278471199456588i
-2.15561879578309+0.368648678471107i
-2.27707161957136+0.452968581580086i
-2.48787058589972+0.20900628073816i
-2.44881118153699-0.412723133113319i
-1.88597722303336-1.26216604997767i
-0.894123810588661-1.86803716436751i
0.175507045285223-1.88327221271602i
0.939231182724926-1.3540399758575i
1.29785759715434-0.644276751298916i
1.44886936431346-0.21460968514702i
1.62950872374051-0.138643857642962i
2.05695122500654-0.26516975030464i
2.67598385235809-0.199091824351315i
3.16305030692802+0.34394598662115i
3.36422646662546+1.18679167036242i
3.13484509670118+2.07717139641188i
2.57783236748863+2.63788528876605i
2.04459195638241+2.71505883394852i
1.66062668854433+2.4036415519871i
1.51905508298743+2.1283235138695i
1.39316147713873+2.19000167568321i
1.01331977050275+2.4891639459396i
0.368770355651014+2.81449527398436i
-0.46928682723055+2.6470712714901i
-1.22204614331733+1.91085210259628i
-1.61373279697864+0.848141694355703i
-1.54511974873959-0.171290286926076i
-1.21504099681545-0.768753617173818i
-0.874192809886315-0.912669397987187i
-0.728523749544542-0.862780530462268i
-0.804904076608518-0.917986530618516i
-0.922488095174454-1.25969017034275i
-0.928191256750471-1.8976201970043i
-0.66843913483846-2.38135149952494i
-0.151554406936126-2.50767701871924i
0.389870440236401-2.20821547539795i
0.742918538687382-1.66372106265691i
0.791353215973831-1.19840221647669i
0.626422858457471-1.03281793013814i
0.482508165298777-1.08906972060469i
0.423599811503694-1.04013974354104i
0.553204945428221-0.881526829607556i
0.752380133119643-0.407215635789574i
0.818970944251574+0.153253371077749i
0.727580633224324+0.589629414549663i
0.410530818696551+0.797566047603271i
0.110182131672807+0.716364947651432i
0.0946367366222399+0.705036984499372i
0.210787816227798+0.911091895157934i
0.382509822223911+1.37477874233624i
0.435639614605415+1.90928789711862i
0.146802449548052+2.29000093183506i
-0.290083583228175+2.42676654476705i
-0.740474302380353+2.35334457374109i
-1.02346565363465+2.17242139921949i
-0.989878791206915+2.15753232563946i
-0.920567208374478+2.33346792788347i
-1.08918434900615+2.48804941493455i
-1.51415387954157+2.50027806162598i
-2.12203615384994+2.02785984306894i
-2.59455728280058+1.15005513660485i
-2.62028292724249+0.148643219306079i
-2.12225214129094-0.759890436756135i
-1.23858587532391-1.25732282104219i
-0.362973021231307-1.38135264020827i
0.23680362070943-1.34421314437023i
0.501263699253011-1.37569601908024i
0.602022062825505-1.63081274913153i
0.986602862028904-1.965314675651i
1.815307049862-2.18889677157175i
2.8861798627459-2.07484930316982i
3.89457964843784-1.46381290841092i
4.33019654172161-0.479301800656204i
4.09683956671714+0.566704995033306i
3.43680556568235+1.29659262062715i
2.67339263642817+1.66410696853087i
2.22899514854078+1.76721971621046i
2.04529800527169+1.88605317505317i
1.823390870745+2.22632933860893i
1.22986910992509+2.66088311984073i
0.104953410116351+2.94523928253553i
-1.23947153687518+2.76888204596488i
-2.34571861212443+2.05206937988451i
-2.84674995673257+0.960830887443703i
-2.67691627041693-0.108907641018761i
-2.23442390285057-0.841858601410363i
-1.91101478281825-1.0419073693969i
-1.97571818442445-1.04292908224969i
-2.30936003500069-1.29264140155116i
-2.33502023655343-1.82690065177865i
-1.800585514638-2.57276254599231i
-0.71072195823332-3.03944297990859i
0.577791735238529-2.80941733282314i
1.39533566606693-1.81214445492957i
1.41303340628908-0.496267672784121i
0.76251118239128+0.439710042823817i
-0.0399393799200834+0.739715097557271i
-0.348792936307789+0.425468943133366i
-0.0290613614952145-0.0556792411061101i
0.630297068462127-0.0226184024813443i
1.07781162925256+0.703279906515395i
0.849012650554723+1.77683103762217i
-0.00104819599654821+2.52323167932969i
-1.08078507700132+2.42606350911464i
-1.65621809786439+1.56360326375042i
-1.43654785382068+0.401970979450244i
-0.584201139365863-0.354661920644025i
0.454724946886237-0.274856607575425i
1.03914205555447+0.413167950385934i
1.03661873841605+1.19567694586956i
0.703941082663585+1.56574772100768i
0.503617096576387+1.31408936469232i
0.750847807794361+0.787016080498092i
1.41326992190058+0.59561274683656i
2.0973169170794+1.13417944069458i
2.2591678704185+2.2904069836351i
1.626655439018+3.49292662251196i
0.39125568122837+4.06673410440262i
-0.977020248070346+3.62714636021145i
-1.95574984362178+2.43999178703886i
-2.23044455592566+1.22796139233035i
-2.04678879791305+0.45098973404569i
-1.84442014468095+0.183158095368795i
-1.96496909856053+0.12197388383123i
-2.45408652951882-0.330228321475322i
-2.88703795223307-1.50261302253019i
-2.74189709826379-3.1321622345776i
-1.73967877357738-4.67359205841547i
-0.0197828152202909-5.40003252811539i
1.7833470176855-4.96681298484916i
3.07949906611508-3.83366592914806i
3.54574948039858-2.52032369583333i
3.33283195292556-1.60590983740929i
3.01403874605883-1.32517009123643i
3.05300777739574-1.22333434746269i
3.54874161402007-0.666534185336066i
4.06803538511375+0.613279059035327i
3.99786991858896+2.4552475803659i
2.78659132854015+4.2683605170216i
0.661611506414767+5.12295745331628i
-1.60105188325721+4.7579065173757i
-3.3103797565239+3.49855727183857i
-3.83973352577397+1.98006669541291i
-3.42598033441968+0.954182063195222i
-2.85443180370596+0.736437663143843i
-2.73637927908223+0.949494351502694i
-3.31338762233794+0.834754759927903i
-4.09589110659034+0.0537956408086333i
-4.30415577265689-1.27794753626809i
-3.45265892952751-2.63575158464732i
-1.70664240367005-3.28288771996852i
0.226662568028737-2.83663842462146i
1.43593653163848-1.55511332069564i
1.44545837372953-0.123854852154579i
0.586737513371673+0.724803857073863i
-0.36046950374855+0.625700802560339i
-0.552894159310905-0.0132261598921287i
0.0803231908485438-0.523938860535837i
1.11327838124206-0.389674849104864i
1.78664576433715+0.45194884687835i
1.43295055154935+1.39431803442275i
0.335223349314488+1.79405858454235i
-0.838496131742434+1.26980464829558i
-1.16656666859978-0.0245811201104395i
-0.303222594295488-1.35281649594266i
1.22692290309157-1.90203533892772i
2.68795129517851-1.36785226269078i
3.23770696918724-0.20989645323655i
2.78509436971017+0.911324020841162i
1.82268793783613+1.34470600060209i
1.21319221646707+0.930450043234914i
1.51925192231094+0.278832287484145i
2.38330187697419+0.109838585590707i
3.20766997357855+0.862770434925905i
3.08821363964194+2.340905894148i
1.7434069595934+3.7272061196193i
-0.263511551922129+4.18047672222414i
-2.13826261108888+3.344711524563i
-2.99996147468842+1.68699566575808i
-2.73418576633238+0.157867311969178i
-1.9610056231141-0.523572774675178i
-1.53383510743945-0.217011431231478i
-2.10011145399701+0.379889882749467i
-3.36665668438412+0.310561731521309i
-4.51608569598804-0.946321651771662i
-4.70137574272189-3.1589153152749i
-3.44222318599511-5.29048007211232i
-1.25841828695032-6.28401286879964i
0.899543116478777-5.74152023352678i
2.11037963315853-4.12851996033363i
2.16382381411879-2.60866990049295i
1.65585902199772-2.02153069593375i
1.4319296810162-2.36159206435483i
2.23125492727027-3.02863724225007i
3.85073518948838-2.87335094016381i
5.42526049152471-1.24403570368933i
5.99716498670665+1.45545663757498i
5.06006113727338+4.23340372656128i
2.93959125916113+5.86010756780871i
0.655758644846854+5.96205694688175i
-0.831442498318478+5.01334942748209i
-1.31748003294097+4.00420577652795i
-1.19456468891899+3.86218558240252i
-1.42811875004003+4.53342770908636i
-2.65525673137908+5.25229995469328i
-4.58540832566451+4.92296898970613i
-6.44170611793604+3.11805341713121i
-7.15366908830027+0.27520495296749i
-6.19710134604184-2.51967953982567i
-4.10554080896822-4.12065655085391i
-1.828391585703-4.25055728549809i
-0.350039906887075-3.47175499460844i
0.0316809156674669-2.84148067539771i
-0.0306088483836164-3.01963296130483i
0.307315909739006-3.97207978593741i
1.68619792573837-4.83645207209162i
3.86956022311075-4.56510070466837i
5.85191381454292-2.89219379871471i
6.70138970594891-0.291993034838346i
5.83966103315741+2.09516972170932i
3.78516683857263+3.32048396494687i
1.75578165061304+3.03210877223577i
0.697100045993358+1.80337728654527i
0.876372517120785+0.810870198442562i
1.65103440766704+0.695639278520634i
2.06296627757818+1.56236053892741i
1.36136151757889+2.62481105347352i
-0.344605121601212+2.84814603052293i
-2.15419869901119+1.89244592287333i
-2.91209653856491+0.0188688159403631i
-2.1343567880147-1.82405358435891i
-0.354387023108612-2.62710447652332i
1.4771838017335-1.98457143339979i
2.18501679730365-0.372681555599067i
1.3757221227304+1.16681549146963i
-0.308966592558487+1.73037299001884i
-1.83772175327225+1.08474755573668i
-2.28099900593005-0.130496657290444i
-1.56058448213421-1.05373461813651i
-0.437968100233095-1.04808514250371i
0.0445803229270622-0.138790381047981i
-0.723375598415101+0.824752129864049i
-2.36020233997905+0.938356706521375i
-3.76299330790047-0.267644561580259i
-3.8878812296208-2.33916504179093i
-2.41928342469844-4.18759681452163i
0.011149648129254-4.90501430484835i
2.12703398657246-4.02126370733557i
3.02342361299132-2.13311822465045i
2.60526344475812-0.485925080604701i
1.62502434323371+0.0752959775840176i
1.30392016966527-0.428311850244414i
2.11825968477608-1.11790728921441i
3.71934715007244-0.935943311338817i
5.122296893296+0.649396095054383i
5.08132714834334+3.18521124122229i
3.34777370129693+5.46830052661619i
0.647948293781086+6.23132687268384i
-1.70560899927377+5.1427172956615i
-2.5519271630402+3.03874946668358i
-1.87690805759365+1.18366484881936i
-0.521622699451132+0.645152703744954i
0.235213401214674+1.45652457323678i
-0.356918770867173+2.64342256406924i
-1.94998931572718+2.88013562276791i
-3.4190681191575+1.48559801095158i
-3.58094411109228-0.961927708235564i
-2.11273564194258-3.10120525119289i
0.262454162157112-3.65648024675104i
2.18247152881191-2.41985494809855i
2.54073988499245-0.328715728676268i
1.28038797056329+1.14681584591715i
-0.52325442273755+0.976187589275888i
-1.51526537956765-0.763869232544403i
-0.920608915815037-2.85867133046872i
1.02634941157768-3.82966236369478i
3.03532016412482-3.01984763596463i
3.85388420771453-0.941814921831999i
3.08825738801485+1.03934971331088i
1.2939682540432+1.59506665980513i
-0.184585301667949+0.500353471656221i
-0.224367684740722-1.23289702817315i
1.15958681877952-2.29653587698344i
2.98578611477065-1.69037023432684i
3.98944708408174+0.449770154001978i
3.27303705245008+2.84278982242975i
1.11893754439072+4.06846884907677i
-1.29394752652925+3.50031773100753i
-2.66678321607824+1.71464853807679i
-2.38873862802002-0.127678254917455i
-1.06600338876565-0.843851972210564i
0.105015699316538-0.0990171720677402i
0.0838993589745611+1.19749675262928i
-1.18405361087299+1.87768249925135i
-2.77856516343575+1.11175271572696i
-3.45362482078278-0.89746107444266i
-2.42707044669306-2.83884243093285i
-0.0419403711322579-3.50850276476408i
2.37735266197455-2.40936081473439i
3.45209927709549-0.0385258052828842i
2.72659140839266+2.19074854915398i
0.810585990222517+3.13745304545482i
-1.03920717064703+2.53740439327761i
-1.67581165240176+1.01603210919105i
-0.850787644368278-0.0425595888382007i
0.520543447364393+0.163422986328282i
1.11670716807835+1.4054116188434i
0.214491880838318+2.73695659303792i
-1.78781731575532+2.89005380419277i
-3.68693686901062+1.36223980957975i
-4.17121952710237-1.27779800082266i
-2.67238818395152-3.78589421190863i
0.192245759408486-4.86727676820851i
2.98145617230952-4.08290908180194i
4.4113649129369-2.14282271587565i
4.21812534071081-0.241989702366202i
3.14628732061019+0.654169167345649i
2.44443739266255+0.371170464649356i
2.86379673340619-0.170904452390275i
4.22693662545011+0.0479117338251586i
5.5114057575627+1.61661512562546i
5.36262710107792+4.26388450772977i
3.27615951775843+6.57552110615024i
-0.0515735063221992+7.41151873109932i
-3.28075374920254+6.323570717101i
-5.09021840824595+3.71571737747497i
-5.08831478565583+0.905489280085934i
-3.91589287942854-0.869706877260645i
-2.76489999552205-1.30916754903136i
-2.54029147338772-1.07068053006636i
-3.20113685130754-1.1763904885475i
-3.88893847809863-2.40759427830662i
-3.41116356967613-4.53273676545482i
-1.32144560923809-6.41715093563342i
1.742160676493-6.88281313677434i
4.54197205691275-5.4451732293846i
5.88288053630469-2.59090752583383i
5.35572391016334+0.295937085319378i
3.64848581762492+1.89831094871308i
2.03483473459232+1.96908012809437i
1.53309039049206+1.15765327932669i
2.14551999982063+0.736699377316791i
2.98093753531503+1.5933642277866i
2.89927567558677+3.50271515575805i
1.27858974482788+5.37820454028957i
-1.38459632897901+5.92126204090669i
-3.85269332966272+4.50210415651076i
-4.81848127101639+1.80766043090337i
-3.90745700484437-0.710926430103285i
-1.81958808264895-1.81199372085543i
0.0558389929540618-0.988833592901438i
0.525316628840063+0.806007114065915i
-0.416321390006193+2.07407025385016i
-1.9934024128724+1.87748152868562i
-2.9097745891372+0.276305733312848i
-2.23521632111698-1.62970608589535i
-0.353378181743821-2.47622808560209i
1.59485046211761-1.55804754042096i
2.28443997995643+0.526499061543856i
1.28807800658097+2.34060316151003i
-0.660074119997256+2.62920125688251i
-2.34849475577241+1.18774824478931i
-2.48528118263939-1.09350157837886i
-0.96085926359297-2.79089632447523i
1.29336887483681-2.82084208702084i
2.97336716990116-1.24665661713283i
3.03357666826591+0.775408345656483i
1.67426519711529+1.89434100352559i
0.0187227723425544+1.39322009371509i
-0.664230731828531-0.206252336562962i
0.211525034745192-1.56474883751768i
2.05414873322195-1.65151281738262i
3.50406204989629-0.159661990184898i
3.52343273790422+1.99246185770498i
1.89425892892629+3.47208094593619i
-0.427209945780215+3.42423466744528i
-1.97252532094905+1.8151900928324i
-1.94125752633267-0.173374143977565i
-0.480844986696095-1.16783616834893i
1.15522987850219-0.61097971074411i
1.7255926918732+1.02524493680229i
0.753162799728982+2.55026260586407i
-1.30042343021897+2.83435354796963i
-3.01705989004718+1.61939087959629i
-3.32549286653563-0.330314335938201i
-2.15945866153899-1.75051167149382i
-0.350416309883511-1.78482785429473i
0.701777012097238-0.5100291782659i
0.157718580261071+1.07010845852594i
-1.65861842923942+1.65844572737212i
-3.59626621555172+0.665073236079623i
-4.19937385707509-1.51156813772796i
-2.88581475397229-3.69479917736519i
-0.420211873949331-4.63464368850202i
1.99935864461361-3.83710653945525i
3.13834958885568-1.88965934170626i
2.62321688493456-0.0994624163544962i
1.35703374121668+0.589171289180488i
0.497279773488947+0.0875541016268271i
0.951018481724264-0.844833164869052i
2.57347471057365-0.961896352110513i
4.18909163812963+0.3912351774406i
4.52500677431165+2.91655541877504i
2.99709994677956+5.47630397812251i
0.0871953941953097+6.74003278796583i
-2.94753905010927+6.04002928210656i
-4.67361681258244+3.75533352434437i
-4.74640405999377+1.15746127883372i
-3.68416134178985-0.501688873043404i
-2.48953391400263-0.801646988094715i
-2.31794408112882-0.393626319675889i
-3.05761337686533-0.401401258167809i
-3.77874204871782-1.5863487748082i
-3.43074785239409-3.86579758874662i
-1.31187107678829-6.13166589549341i
2.11324305076585-6.91515839833779i
5.45575668550242-5.43993415176691i
7.24486527473969-2.2420299578553i
6.91411121437594+1.23131898774597i
4.97252812896961+3.59167319929663i
2.72053526277343+4.1019742820093i
1.40913486242071+3.36747743909482i
1.27342783271062+2.71951695145755i
1.62467693956262+3.12146888088517i
1.22013826045529+4.63318192644681i
-0.741725250648456+6.12872824246416i
-3.85294550242503+6.12999065846697i
-6.79231799310095+3.90421211474458i
-8.05444052633034+0.122201745831292i
-6.97121064618958-3.66290395691764i
-4.1392072631123-5.85666511916368i
-1.08607224856555-5.76177313560025i
0.739080642160734-4.17881677930681i
0.952445663948574-2.62072102368185i
0.305416770641038-2.32559538967308i
0.175716851771979-3.26926126449177i
1.44788610968672-4.34277383526903i
3.88179642802292-4.09395224648941i
6.12051207194794-1.71641946158809i
6.51445623561797+1.9472212321431i
4.546791560967+5.3005870361199i
0.96864400927625+6.68848003818608i
-2.55802607914155+5.49736052182144i
-4.38579715584382+2.78373385985235i
-4.06245613313492+0.177733584685749i
-2.41645998689452-0.891132745804051i
-1.0805245801797-0.291420705838113i
-1.20249522310206+0.788241058375986i
-2.55591489413568+0.955198130386571i
-3.95688261676845-0.546883572812297i
-3.95554470094451-3.08723043628315i
-1.92900094535388-5.21989771185073i
1.37841490217019-5.57820136878011i
4.32206850892198-3.68366868851491i
5.41095935818771-0.608336104165043i
4.32332093476892+2.07541178123715i
1.98788269917068+3.18766756640338i
0.0229920714480622+2.57498242222307i
-0.481816673438144+1.24637256831075i
0.361495043924862+0.515973622130072i
1.49848384506342+1.17080276477894i
1.49752063392256+2.73709224905156i
-0.125637718776426+4.0145329360298i
-2.6657818485871+3.86177185432229i
-4.81589229296681+1.86448441247169i
-5.09658250462594-1.07761138831112i
-3.36626985374052-3.51234083302025i
-0.653746664511788-4.30834049722517i
1.68498527370103-3.21745919891276i
2.28925906205463-1.26695277645861i
1.30460075468506+0.209416322292818i
-0.16158658168732+0.313072325615192i
-0.927857954844632-0.906625330816652i
-0.0942282372741832-2.29723525829276i
1.85356462618217-2.64430855682709i
3.5671605808328-1.37050767351812i
3.78107304273542+0.938365682564443i
2.16635005633962+2.98839989002891i
-0.445624226277257+3.49291263992888i
-2.61275135291587+2.10258994623244i
-3.07247134800188-0.257598839377608i
-1.7571510195683-2.19194819833835i
0.360363837171235-2.48481067209849i
1.72286728047605-1.14263373358496i
1.34396673183558+0.73108249590203i
-0.38078173810699+1.66027127222812i
-2.25003785220651+0.869675350557712i
-2.81534984659731-1.27023671767294i
-1.4786525463246-3.39460509277756i
0.986500431267497-3.92385224209681i
3.0333430369207-2.50791855107969i
3.3897898837038+0.056300925901493i
1.91921565230902+2.08219894736969i
-0.434612986605953+2.29795184108182i
-1.95785211118978+0.68191208053157i
-1.56755339003056-1.66959366927233i
0.3894363914949-2.95661396299904i
2.72168945516529-2.17817645910743i
3.79801119743211+0.184629687529514i
2.92009120411327+2.66654710891943i
0.675904847230492+3.74125821751418i
-1.4832279465175+2.76995709245079i
-2.09415588358171+0.695183813996899i
-1.00348772278535-0.897087480480644i
0.823261171982782-0.834111508431174i
1.87845734414745+0.968506553883673i
1.10206235123979+3.11342539351371i
-1.26980373462689+3.97132839130345i
-3.78746967277962+2.69419841974255i
-4.82119380455917-0.165569905043714i
-3.78097535975487-2.95741672542397i
-1.33854048457081-4.20245229815283i
0.997230269140668-3.38831423155541i
1.88128139845348-1.45997878490967i
1.147410837687-0.0287043130011232i
-0.192899127752254-0.148463537412844i
-0.813778316838253-1.69063299303492i
0.222038472568235-3.33280639202627i
2.64463366338623-3.6312307713921i
4.92534028337719-1.9245156306595i
5.60298757714502+1.1612020778781i
4.08706183717266+3.99194558186371i
1.08003882596058+5.04757190715391i
-1.7762174317902+3.97371627891562i
-3.14311548297791+1.64027939844364i
-2.61546313292347-0.503805966717385i
-1.02195800630934-1.1834970435742i
0.140578673496413-0.444759577171859i
-0.101804107121972+0.653327523043496i
-1.59548360647614+0.941765843865316i
-3.19569587861969-0.398674786897816i
-3.47249123559976-2.91718763166155i
-1.72999052855369-5.19992555999424i
1.36836694024298-5.9431127596812i
4.39093059633807-4.56856549881709i
5.90731096464993-1.78072654083457i
5.32393885194586+0.940990124484123i
3.45936508703037+2.4497344853396i
1.6208324776708+2.40517358937582i
0.923016176485509+1.53702717206393i
1.56165625417906+1.13019907252864i
2.46986631186992+1.86557553158183i
2.35854925578032+3.64510487425928i
0.500248582732327+5.36937936260453i
-2.57439634923914+5.58247165058662i
-5.36005496143696+3.77549305184842i
-6.42352643567064+0.562454905273505i
-5.29569822849645-2.56061889174591i
-2.68490778607329-4.21019770977039i
-0.142326186057597-3.90368130620559i
0.971832496596982-2.33254064547807i
0.506942260484805-1.01452043922947i
-0.626417360586219-0.980370458490133i
-0.965861950324599-2.17628753838812i
0.345461755050374-3.57856302630364i
2.82983213597357-3.7673098246672i
5.02634529039448-2.05607813109128i
5.51537401550051+0.979031149685631i
3.79787449964811+3.6963697681865i
0.787718265635803+4.62479200269912i
-1.8102265320424+3.41661025026724i
-2.68601110776462+0.914477318780492i
-1.52576568439409-1.20706934733001i
0.476033966840573-1.62319070928935i
1.71123933272082-0.318891292920029i
1.2885994504968+1.44466011393148i
-0.554009865559971+2.16151397908065i
-2.3595373136673+1.01895496190304i
-2.67382092407616-1.47652159292517i
-1.00039940694751-3.69416716457221i
1.84510076525292-4.14194096462725i
4.15779017550276-2.39769116750285i
4.65205287052498+0.525053403142661i
3.13546368865191+2.85038749880726i
0.667147406848808+3.34923050940195i
-1.08193320068458+1.95570513533465i
-1.13476025874524-0.133266429757849i
0.334686099150306-1.31397104054049i
2.01579213449106-0.687826924638198i
2.49342442956664+1.27058565797358i
1.26187919012229+3.05294683508241i
-1.03986964961818+3.30545119431605i
-2.88484114354188+1.60485305914816i
-3.02659526883647-1.02242335908325i
-1.28233243271985-2.95627603571215i
1.30886540466931-3.00537997442749i
3.11530478348667-1.10264136219528i
3.10288718092292+1.47305199731677i
1.40421119259915+3.07957897173405i
-0.818367960130044+2.74271932146253i
-2.03604725225393+0.966886528203425i
-1.53850123290266-0.893780229002884i
0.101195385920551-1.51019667179896i
1.61124722002612-0.375027348976863i
1.71624590856434+1.61943233484366i
0.0556476094478408+3.05974926427451i
-2.26098364132483+2.71847054145129i
-3.75508340237259+0.610128053162542i
-3.49379519055359-2.00242032392242i
-1.43757398145049-3.6665668914782i
1.15999648610748-3.38888389792569i
2.74018798939518-1.57173075750381i
2.46556050934783+0.498226650502161i
0.792923737140142+1.48202287298501i
-0.883197884905442+0.712600753465972i
-1.27500871384146-1.0744463044472i
0.0731328950246004-2.49459259689736i
2.33691155556434-2.33158288716018i
4.00877344823221-0.462232210120688i
3.82456500209383+1.99672109241146i
1.76350013391266+3.62054983942315i
-0.870518001294674+3.36597822120714i
-2.52188559091633+1.37989206088013i
-2.14677632548413-1.02992050325339i
-0.0450473933047604-2.26431341474015i
2.24898797171289-1.63215218633717i
3.2790692958469+0.41618091102711i
2.39826753754302+2.53080121076093i
0.245459863676169+3.17721917945378i
-1.62967847038653+2.09187438086399i
-1.92756130327013+0.0924176490981391i
-0.429701663871514-1.36426901514654i
1.73928404143428-1.05751489677117i
2.88881815611083+0.896847068227858i
2.02284412977817+3.29091989393219i
-0.514822524532721+4.4932751701768i
-3.33650703914361+3.58804562462631i
-4.71978561707679+1.01645630299199i
-3.89605066072291-1.77248464883176i
-1.59606469640587-3.19034270331341i
0.639826444583283-2.62211170935517i
1.36670653222891-0.815267884289219i
0.304910837544165+0.631515620285235i
-1.50657565347306+0.496708901233646i
-2.40660610891941-1.27334306672689i
-1.28726480268873-3.54789939491949i
1.45616287208749-4.57809904259162i
4.3427135916149-3.35784382919282i
5.66815834403834-0.339637794917662i
4.63298967142313+2.79617938349193i
1.96205813620685+4.36981348140914i
-0.656872893912029+3.79940900875119i
-1.70512425323712+1.75523031264622i
-0.905372156941903-0.000344786202546793i
0.765761051551796-0.072243714321005i
1.58375465158996+1.47661726813756i
0.514937899209514+3.4508755948913i
-2.00382501295781+4.07342441043074i
-4.54074273080535+2.42738911777509i
-5.34674066082236-0.824717227856919i
-3.77222132884922-3.99223702795919i
-0.611020499786673-5.30853485255238i
2.35073506879856-4.08269035278519i
3.4728161272596-1.33435930782086i
2.51046202632782+0.993060548776001i
0.52037683284125+1.51024986154298i
-0.741907374614906+0.0670350662703253i
-0.168213200863457-1.89671779634013i
1.9806979757672-2.66259544359962i
4.25468152945467-1.36608075694006i
4.93984257942964+1.54768795275315i
3.44495540909621+4.3079617021979i
0.531651900151111+5.32025835650556i
-2.11848590626746+4.07092039536269i
-3.10436682014826+1.49953880352925i
-2.07993189081115-0.611472313723628i
-0.0434304374241747-0.97193978832403i
1.35054826674104+0.442040505594076i
1.07228807647421+2.40286559300033i
-0.808449946621886+3.33370635266957i
-2.94380100348831+2.44363971108477i
-3.81947671923631+0.213604187456022i
-2.86290573791327-1.93649031216831i
-0.697907875577094-2.6040495087937i
1.25547671110666-1.43492656148178i
1.6425669462501+0.718579671524193i
0.245247819311251+2.29866403223564i
-1.97352334553802+2.15255390266764i
-3.57781801929669+0.346459791439765i
-3.35279648861457-2.05891195325708i
-1.48628100690539-3.54284546875511i
0.874905907348578-3.25691703103899i
2.30987998948092-1.59032732466603i
1.97709354502392+0.31372378537739i
0.387346470053861+1.05124948984134i
-1.22680854860974+0.140159884697916i
-1.42186658791801-1.67394866730665i
0.163141274375023-3.08105333988809i
2.60099694046917-2.88945323197512i
4.47481709284171-0.977406969029826i
4.42290154351886+1.74453217489865i
2.48690797938081+3.7244056695009i
-0.14195773718891+3.83632959645012i
-1.96738137332593+2.26596609449793i
-1.91815661233803+0.0964102973224854i
-0.30859525252238-1.11450773064916i
1.55860937889596-0.507116331110624i
2.13560151033774+1.33541340054531i
0.811281590317968+3.1017369687311i
-1.60986750190485+3.36701277606033i
-3.56058596759785+1.74991625074641i
-3.70465869852156-0.82774630582229i
-1.92395718477823-2.83537540179247i
0.73026552372793-2.93212524219799i
2.55302004856494-1.16276497315628i
2.29954549442777+1.27954647931512i
0.276664941528198+2.71247564377355i
-1.98673185283932+2.1670842811512i
-2.97259688482467+0.107839580550264i
-2.01835909408332-2.02484651584533i
0.232899011922171-2.62545221554631i
2.0867503902842-1.26959501900414i
2.16222295627528+1.08733029299874i
0.288011230382438+2.8111854282673i
-2.31224265574344+2.54369230466367i
-3.78249511683937+0.349286400251605i
-3.13155271353596-2.32988410445067i
-0.803038189418171-3.77787425946325i
1.73237813090352-3.0709664989594i
2.80320407930756-0.776162792493992i
1.78840398812728+1.47459456303897i
-0.404693555247071+2.16583881831346i
-2.177498667703+0.794293614920028i
-2.14655357799155-1.54232927608642i
-0.288611549586809-3.04932801120427i
2.14213529000605-2.64015868563889i
3.44135167813328-0.394612430323896i
2.61927629887187+2.12586838132315i
0.315745659758788+3.26992624301878i
-2.02000136432384+2.33447470194567i
-2.82846990883825-0.150265606771817i
-1.58378099143665-2.37864561335189i
0.745410767257836-2.91454803729268i
2.65019113824672-1.54019844065231i
2.87780455001366+0.837112655332644i
1.3762698421488+2.53308636517693i
-0.69621571636719+2.33855056614333i
-1.84136225359832+0.561298161371485i
-1.15903546801885-1.4658375759706i
0.858602921901687-2.19422899537863i
2.84508773620519-0.959408325876667i
3.356675695437+1.47953454962558i
1.9380217836828+3.65883744015006i
-0.611059457453531+4.18702799058889i
-2.89193519508213+2.71954230584162i
-3.54337724749738+0.267044278804115i
-2.49609582820312-1.64841301264737i
-0.576413280239478-1.98531354582561i
0.798577540627392-0.779694614754038i
0.550110906345114+0.827952322754712i
-0.946665909738618+1.48687569759771i
-2.65027289672435+0.494820177114477i
-3.22549344967816-1.68087705690639i
-2.0256725530864-3.75214025921091i
0.385173625281661-4.43033446976281i
2.7029350843809-3.23350887229468i
3.61565459292476-0.94866917383539i
2.75805234611105+1.11353256462415i
0.923288217634786+1.80459045970539i
-0.59177709819546+0.953401944897985i
-0.789059291319665-0.494328943690741i
0.399310709453822-1.26696740146849i
1.97108988564659-0.59962245343887i
2.55269522278067+1.20623506345283i
1.40456977847762+3.0219112295419i
-1.00738284883317+3.59366587797671i
-3.32037768447676+2.372282478306i
-4.14215485120336-0.0330351327035958i
-3.04044303975346-2.20256896756849i
-0.785011335057481-2.97380786071187i
1.13903105557443-2.02923230258767i
1.53591867545646-0.173313985063415i
0.270003779959466+1.09836345738571i
-1.60810096745773+0.826639503552078i
-2.54421031265139-0.916593478879135i
-1.72530389528613-2.94912559873124i
0.558644739076333-3.79575923832639i
2.9607219694612-2.88780530894769i
3.97635175266881-0.610918250237465i
3.06448039492923+1.68249746686108i
0.906827045617477+2.49639569490821i
-0.952528305855456+1.54738480574071i
-1.22727785202695-0.406701420222912i
0.252082874409625-1.89653199712525i
2.4279151389033-1.6843711247342i
3.72618542871344+0.203744548633759i
3.14653138478177+2.5673914776661i
0.991316685160239+3.92221612557612i
-1.36924238549819+3.43342692712752i
-2.50425617765345+1.43401452794695i
-1.78925013379139-0.62548955793468i
0.0972404257691902-1.29767616410268i
1.59967178931111-0.175339444415721i
1.48236672045937+1.86792191673898i
-0.3832501438993+3.33592196885848i
-2.9048803704931+3.00934714386757i
-4.48511587388179+0.8694605009371i
-4.24330438021147-1.92353799167343i
-2.33468830252437-3.77522562037757i
0.0193103816119146-3.6938554342763i
1.22574379881384-2.13006793088382i
0.717300882756732-0.46587578388911i
-0.844889939024035-0.073700628467784i
-2.07566838233986-1.41872179435359i
-1.74683467844157-3.62347443061122i
0.278593415564791-5.13779632794677i
2.96787844663463-4.80541926666703i
4.82396871852969-2.62598340357035i
4.77252365073901+0.154535221730225i
3.12500071303951+1.97545729221953i
1.07356829945149+1.96470069791046i
0.0152577267326382+0.486841459810087i
0.684113559128799-0.997681471110825i
2.3200572691453-1.12635110030948i
3.66897081490036+0.444816560197441i
3.48875872022662+2.88174721242772i
1.55171049136926+4.60602840207303i
-1.07226104129325+4.58865481060993i
-3.0234742405109+2.76115512196258i
-3.13577282834524+0.295039471284446i
-1.57423151539178-1.15391197028017i
0.287257420541269-0.898860268004771i
1.16697514002793+0.732484036977762i
0.30782417081262+2.44229396030854i
-1.74057903347809+2.7657468417844i
-3.48480036641026+1.3114011813342i
-3.79913223205712-1.10031441767907i
-2.30925146028216-3.02932936745155i
0.0704296208860386-3.26683018180712i
1.83710859494112-1.84460044575716i
2.00696904712766+0.144516797845936i
0.637634974698864+1.33882947442155i
-1.11225466550266+0.875939909485077i
-1.91205771703167-0.924678568207416i
-0.992854267813758-2.71554003160171i
1.1379079674715-3.27531914644687i
3.18710034654652-2.15697234523904i
3.9047120199549+0.0809468650638549i
2.81964506295174+1.96310634702877i
0.807692903520843+2.47385242210986i
-0.79539417403619+1.44050256491219i
-0.983450306288585-0.305558306850928i
0.295413841452826-1.37232457418141i
2.02176568509219-0.960004040285125i
2.79010617807025+0.708467298125901i
1.94048844753105+2.50759276404768i
-0.131207950824161+3.18735558268734i
-2.25408177897027+2.1865642103851i
-3.03721182524994+0.130647102575407i
-2.08306400179574-1.79294574146516i
-0.168015364919876-2.4701944818186i
1.37464573930763-1.62102278354504i
1.55870873348442-0.0601549000841774i
0.334337880061037+0.989207354238058i
-1.34379701136021+0.614750313242567i
-2.12314940761458-0.981048469538647i
-1.25114951654593-2.79347186624142i
0.913826924881658-3.57364648682514i
3.09758579488081-2.58979936253189i
3.92077314427027-0.341940122448833i
2.9467014004708+1.80511146903001i
0.909190843162778+2.65301923886895i
-0.881710019239825+1.86969248796041i
-1.25829389827376+0.141038839717652i
-0.121959969087481-1.09117842405916i
1.60306143428926-0.884842001224878i
2.50582831540173+0.695516828252936i
1.7584799666782+2.72662555391204i
-0.328820861813931+3.72758191645133i
-2.57061457430486+2.89976780787585i
-3.47704872626332+0.721215621486315i
-2.58265620668639-1.47372948050191i
-0.532407905728734-2.34788038625004i
1.25270615665836-1.45061492748629i
1.6102908958944+0.485381985651357i
0.42440282930051+1.94356887578286i
-1.47872625867444+1.89824597743704i
-2.58391731229612+0.286564617526313i
-2.05585738567247-1.86157753539278i
-0.159482806263027-2.94502472154265i
1.93664242523401-2.2902682342315i
2.84942093159919-0.333512756511374i
2.05270856481465+1.63146902010055i
0.158311563454188+2.32370978214072i
-1.46184117730129+1.26030963692839i
-1.67759310390781-0.8475099482727i
-0.341788545863889-2.35844753973408i
1.66085106898949-2.26195786279026i
2.98951987186074-0.705409473370128i
2.70852867700709+1.34373589945073i
1.07605007201728+2.40307671652969i
-0.705435202739499+1.74430284600031i
-1.43863177305806-0.0438698440980462i
-0.57697881923348-1.71801856716615i
1.29486420447289-2.03873279991776i
2.80726380856398-0.755385133836777i
2.86843570622289+1.35179206974854i
1.39408100289519+2.79431892607133i
-0.711491912358008+2.53886751651659i
-2.0586066546504+0.872861103475558i
-1.73588272339365-1.14302067222235i
-0.0919011842940093-2.15451952813354i
1.73518843237801-1.53308610177501i
2.4712358557374+0.285404471207803i
1.60677856531252+2.01591180958324i
-0.253588447667008+2.40446297945877i
-1.93514175884103+1.23457124970359i
-2.2058767302052-0.681339144807418i
-0.889243025430168-2.06482550873207i
1.07966444227436-1.93370879271949i
2.37630814088794-0.335778199772866i
2.09707454945891+1.6112731375695i
0.47657416534774+2.70710212258044i
-1.43861575784032+2.30678523311931i
-2.50108817094724+0.720780039796043i
-2.07457529902964-0.921897678997082i
-0.511494971885844-1.52931893291132i
0.917358863286539-0.766662336447902i
1.19015751571909+0.759119795132561i
0.0998952862775076+1.93174558911825i
-1.68724653550343+1.82934774918489i
-2.82394758425731+0.413875448956521i
-2.5957341726077-1.38250841277686i
-1.03776777204213-2.50778686247443i
0.91152188136879-2.29396071075379i
1.91215387076913-0.92917301039448i
1.60354910115696+0.606100152041984i
0.271998555445977+1.27506430088995i
-1.02020510647543+0.603861260171132i
-1.18102026550161-0.807271138733122i
-0.0385311730869854-1.98319677893953i
1.82895903530794-1.97241088274053i
3.1952389925274-0.618928828774553i
3.11447370886098+1.26962672986428i
1.75024222969214+2.61851822284162i
-0.0412914419343676+2.60184661744698i
-1.16846584277537+1.36449723217895i
-0.857730783217163-0.203998899513366i
0.458021329184652-0.9067442228652i
1.79376315901669-0.328959085515469i
2.11996036772425+1.11192103307631i
1.09632857972743+2.50992175574724i
-0.636513762584123+2.71841697960567i
-2.07796628160424+1.56164202861898i
-2.14848662526179-0.246692691686888i
-0.943509071110315-1.59312445500429i
0.694764005147254-1.64930474837193i
1.66360618246919-0.424897725978331i
1.20331883415837+1.1580131624637i
-0.251138599719736+1.89255824266622i
-1.78784484718277+1.25039293032742i
-2.33805266958502-0.430194085807501i
-1.48779702253975-2.03946669691193i
0.243466749102969-2.51437032172947i
1.64434811106434-1.58998586669906i
1.83403068291061+0.154271479206787i
0.749448874673126+1.499344649588i
-0.947121825685507+1.49333801119164i
-2.00274167913582+0.220407566224033i
-1.78029592033179-1.5065393056441i
-0.354347887972789-2.47856266960382i
1.28565077015486-2.01649678967954i
2.0209301669451-0.481219624797738i
1.4563484080456+1.17582974021827i
-0.0549115226655497+1.8094009632058i
-1.36307384358569+1.03042011473121i
-1.66763390925372-0.513002329065753i
-0.734900904076375-1.69987806813312i
0.817102896207463-1.67444573108523i
1.85657388279862-0.430990438829407i
1.73304429872889+1.2085876872675i
0.448017468362635+2.14808308385587i
-1.07448007756308+1.75859590554005i
-1.79875540498294+0.308673935834628i
-1.20663448392416-1.17643977585974i
0.338704937301985-1.60520225877729i
1.72242245679933-0.703916827782172i
2.0799985639634+0.908420836978596i
1.12728268212107+2.19741187134378i
-0.460996785197765+2.27944073538253i
-1.53590832005636+1.16823804098032i
-1.47617535818388-0.398645864839035i
-0.252867254962374-1.30017712658315i
1.32909672583737-0.927456528271533i
2.04896285381852+0.438258023380831i
1.44562097080534+1.89600210780884i
-0.0461129383365837+2.34451731732392i
-1.5145785939655+1.54594301760014i
-1.94105888142797-0.0101790298683744i
-1.03537390751842-1.32447739629736i
0.546670578867591-1.51451953523206i
1.70301585755145-0.500910393514192i
1.63504396772385+0.979663443752038i
0.402907350650251+1.83490058606613i
-1.19429529129913+1.46042486400157i
-2.04951473137155+0.070814571124737i
-1.60666261112539-1.47889430790714i
-0.157078768051395-2.19374745504793i
1.29290695741454-1.60429609036918i
1.76115268653328-0.237973299284868i
0.998662152812991+0.93133102898116i
-0.499116515517942+1.08980787270602i
-1.62697835377975+0.113432373236731i
-1.53289275734328-1.34010974250852i
-0.284864107851108-2.33737763171602i
1.29141013338403-2.18313639156941i
2.21668042890361-0.913820783804103i
1.89037720100908+0.622523580131181i
0.584531002095974+1.39789738504963i
-0.742064500309284+1.0897393000946i
-1.24801565276399-0.00748513685614789i
-0.61604587927405-1.05934412380916i
0.652677320080427-1.22190565264108i
1.58698812286738-0.302097566564801i
1.44863314384793+1.19264133681192i
0.185503887362801+2.20395518086649i
-1.38576522263412+2.12419691384239i
-2.39149055674699+0.991678968662275i
-2.29251522882077-0.553583587459153i
-1.1298601609298-1.47087980445543i
0.14602081057592-1.30630882406205i
0.666718335963782-0.2972944215394i
0.142252510290411+0.717924902441495i
-0.960747656981716+0.872741653339862i
-1.72455728216061+0.00339673838941702i
-1.53432228718559-1.41867741368649i
-0.226292915381104-2.44217584531216i
1.4890857408464-2.32622154972004i
2.62252033769867-1.0348423376808i
2.65086102588977+0.690780196795901i
1.61577204140015+1.81444510038342i
0.313318122538648+1.81508864762451i
-0.30324549358577+0.84807123055477i
0.104468504899913-0.164001627892311i
1.15750537035301-0.349829724061757i
2.01527225892055+0.538469263736521i
1.93127780794412+2.07984088084688i
0.731701207541952+3.18760572722693i
-1.07491471714886+3.16820080171223i
-2.44781504120056+1.93716004107241i
-2.676173669342+0.0956069878881253i
-1.82980527066089-1.22641663834034i
-0.55935837888126-1.4174664865723i
0.150393703725346-0.648177219171219i
-0.191694885758284+0.246682059435529i
-1.19912822005533+0.292575098935524i
-2.12413732517782-0.739978442006309i
-2.07599497882137-2.38080101909786i
-0.836102960057642-3.73623155318407i
0.95897280260111-3.87096308795603i
2.51025636880916-2.75412015432954i
2.93527108987672-1.07151864081173i
2.18274517777678+0.153925357289093i
1.0292248364942+0.280036426700965i
0.361258855774007-0.496592611213175i
0.762489303425485-1.36843694636836i
1.86527726107062-1.40763063329033i
2.87578972641773-0.391158823999777i
2.988849178683+1.27120363053831i
1.87915213874852+2.65202609295774i
0.170414850206599+2.9514283592562i
-1.2401679976646+2.0791554625806i
-1.55922978637478+0.747325260743047i
-0.844992496839171-0.0825032773275998i
0.134834686207601+0.0895099003406764i
0.565552687367877+1.08110975814163i
-0.104269714098638+2.09159380716596i
-1.52099451719035+2.29507357382878i
-2.82007565888003+1.35798952255514i
-3.10808184216948-0.206719430077176i
-2.22182874016694-1.47853847913224i
-0.728546889964471-1.77032406446162i
0.398701538108029-0.993325151952855i
0.444788606572358+0.164408087961978i
-0.395463920765438+0.810713702937834i
-1.55056095502189+0.38776890785745i
-2.03034379658027-0.87537361345335i
-1.28096872094161-2.13251514663855i
0.294663728223304-2.6308406636939i
1.8162070652897-2.00384985231667i
2.44574196681204-0.63767060391907i
1.94834091460909+0.594933154956776i
0.819622696302678+0.982114605190781i
-0.0112062970659228+0.39507570062678i
0.101715281067364-0.610945085302848i
1.13571917424543-1.15437372479146i
2.39637165296389-0.718825802292962i
2.99044588484136+0.509847130290159i
2.46886171639376+1.95580132117642i
1.07052003882457+2.73659172858774i
-0.396377947847864+2.4227825190594i
-1.09406710196931+1.35105759534546i
-0.826820196605015+0.195291640805344i
-0.00380020122151431-0.22555998250064i
0.654437235043492+0.229281079737684i
0.454746981973331+1.08754563311363i
-0.572603463734943+1.55715700903852i
-1.79714132751327+1.11153654722608i
-2.47146174532868-0.141942086786095i
-2.11187688694208-1.66987424987436i
-0.907742807143511-2.59513252135487i
0.410525720060503-2.49148628030691i
1.08954231910382-1.56771451092939i
0.882826959822666-0.59499654930781i
0.122145625169152-0.273127976971683i
-0.491872040415516-0.797595668400213i
-0.291525174853256-1.75001849953129i
0.710039221123886-2.28511787342637i
1.93585095357432-1.93022968910619i
2.67152479749226-0.694439609917994i
2.41282155364462+0.838387465542651i
1.30208613908642+1.82051797716116i
0.0921025511377906+1.77575741176892i
-0.556983725351073+0.909238059108607i
-0.410810165039136+0.0405949171974388i
0.328172529058597-0.0955184822432024i
0.897154967104175+0.576977413954478i
0.67711748383368+1.70328686121879i
-0.365365095918679+2.48466022689939i
-1.69042308832427+2.22164882431113i
-2.58348171134169+1.0841431774372i
-2.52789779331566-0.404479331023683i
-1.58752761345745-1.43419453234194i
-0.38829329677688-1.38941727519053i
0.346964356349625-0.589179625803629i
0.239891043561236+0.261913726681116i
-0.451691976132313+0.528561553467236i
-1.11892012983203-0.0897177958292992i
-1.0326004763919-1.17098927795826i
-0.0884571878256981-1.93934560555388i
1.18968650779925-1.84024135489725i
2.14604057933952-0.892941047267637i
2.24893031026482+0.355963789481749i
1.5619646258208+1.19672298733694i
0.593594378383066+1.1484178639342i
0.000411690885028923+0.447248179576323i
0.270368955980454-0.299925609225862i
1.09228743902488-0.508068253624226i
1.79516671944205+0.0615471016135342i
1.94416431245646+1.06081235102004i
1.23408490564849+1.82584096287358i
0.0534211317950034+1.81759424183548i
-0.847031259543474+1.06161759770819i
-1.01410912709904+0.0110963335067927i
-0.37502461161078-0.707550279214381i
0.541021802994482-0.681979593446201i
1.06255396030102-0.0124074611629724i
0.792180132772142+0.731670694703764i
-0.120023744944795+0.97332830485804i
-1.01347631371156+0.481295703308203i
-1.26692072883151-0.490721567292828i
-0.695538688194177-1.31458107229069i
0.296746532543353-1.46543265800759i
1.04772942239537-0.845684745926088i
1.07308223257718+0.0424851578179413i
0.3146780198916+0.643432605815663i
-0.712901928155429+0.553327784645211i
-1.27210942031045-0.20147829219565i
-0.973214660649287-1.12705077116031i
-0.0437404864982336-1.58767359836184i
0.890598959150926-1.20488920821644i
1.29018848239789-0.267088137679585i
0.875173571475689+0.676281074240733i
-0.0811570529264239+1.0427403945275i
-0.880541552458676+0.628441192674174i
-1.00813316025391-0.1876815269185i
-0.368623249864009-0.759116999224892i
0.526802440871444-0.687021742672219i
1.02451079476028+0.064382334043091i
0.780501875252987+1.08267357970744i
-0.13121794296069+1.60402155646708i
-1.11578081931777+1.36722393171836i
-1.57274638150703+0.502111390758981i
-1.20636794034259-0.490463959312921i
-0.319289126104312-0.93081318907549i
0.4602409597236-0.593572561501516i
0.651459834653948+0.202233242911813i
0.153962510135007+0.769165035485211i
-0.532737951038315+0.710015232260268i
-0.879001388650793-0.00701661066032751i
-0.520951222567241-0.970193379374676i
0.462570486397631-1.4956327396095i
1.55272286784441-1.20403467924859i
2.14204742217341-0.244626718823548i
1.96176752264289+0.844489794929795i
1.28035669102088+1.48564193555257i
0.525192504933549+1.35276328621883i
0.257768566990507+0.771799302107446i
0.54035697433611+0.328720409527769i
0.980814624882329+0.408215281538897i
1.13607434273214+1.0849316135773i
0.600757793300458+1.87030025487872i
-0.427845368048207+2.10941524203514i
-1.51478991133815+1.56156080361988i
-2.11617954974922+0.373381838200014i
-1.90435355947944-0.895209087890902i
-1.19019499386381-1.62747409695282i
-0.34054235325646-1.68328180707316i
0.0891671355150204-1.23011845395274i
-0.0526521021245561-0.869388734960755i
-0.394684471590536-1.08319342286759i
-0.488661194068515-1.71143457963539i
0.0217986398188965-2.45711786571448i
1.0595491435928-2.71935474745485i
2.23501789657272-2.09862068469288i
2.84970721092364-0.863786461952915i
2.66779507976926+0.467141709865833i
1.86342829456513+1.3387757918646i
0.84185560524383+1.49722370473182i
0.19384571266974+1.13730468074289i
0.0918849388455578+0.774120356723763i
0.298207632767979+0.865029607655576i
0.347903631977709+1.39734362486549i
-0.071466141611905+2.0225002024945i
-1.04613369346399+2.26689434946748i
-2.19268524476581+1.75177205132021i
-2.87909216466315+0.633443352264716i
-2.78121750519385-0.588656177589135i
-1.97439187427743-1.41308376014611i
-0.943330626463607-1.60999668787197i
-0.165548752232215-1.23675250219482i
0.0307808893113685-0.730540591286555i
-0.19975641056099-0.59830371280963i
-0.313058340001476-0.866021327867527i
0.0136964119399713-1.29585817169298i
0.840515229464001-1.48832342713446i
1.84012068395935-1.07457403865966i
2.45656290776672-0.0420525696420403i
2.30593374018104+1.08307892112259i
1.48452910885492+1.82754592493585i
0.504495324183446+1.93154237119133i
-0.124221802304094+1.46859219934377i
-0.183739959049787+0.884952055584775i
0.214836432934101+0.571191443496063i
0.550987605362734+0.781849751705663i
0.416755798891694+1.2032402858678i
-0.195274388433549+1.40878175238236i
-1.03185217756858+1.10851506467926i
-1.44569776752994+0.257480094830259i
-1.17039914492818-0.749533110989922i
-0.304374318931474-1.3855562113256i
0.680191608537394-1.32688986748085i
1.19364961311113-0.727034416105754i
1.05052001651744-0.0125722084412962i
0.42208378693751+0.343729649628848i
-0.104366683639073+0.16412236168176i
-0.159723494360038-0.373535386541466i
0.250888265292385-0.842381705760683i
0.829638117086005-0.843178402812058i
1.12969092974815-0.199779554215966i
0.785155187282188+0.588633342137396i
-0.0784317976727358+0.924862408083543i
-1.01112719912541+0.68314924832583i
-1.45544117570643-0.210412360409288i
-1.16769988701908-1.19965058476661i
-0.432650150209729-1.72438079048015i
0.332098683497488-1.57105204032041i
0.646673489789639-0.926830616880846i
0.48667502265758-0.383703454288345i
0.0895949641712793-0.254031542591546i
-0.101612871339468-0.61057728673693i
0.238628551053111-1.08733892964659i
0.954935939125063-1.1603844903842i
1.64787961334185-0.594225822427157i
1.86500184566109+0.457202859756485i
1.45522605125692+1.55429392035557i
0.579145623966867+2.15760022610353i
-0.375209327419725+2.02666926914128i
-0.956625006721587+1.48526076342551i
-1.04331472626432+0.940519626843331i
-0.845121102590158+0.730172038500868i
-0.766988555315531+0.953686922438836i
-1.1278841105724+1.18583870997661i
-1.69101642135772+1.04443417711998i
-2.21076184438408+0.368424282247067i
-2.31601583689238-0.751260674690184i
-1.68530175381014-1.72318774413915i
-0.654811851931627-2.23257801753419i
0.384191213425909-2.05363543092094i
1.05118553449198-1.41000962975241i
1.22029631754182-0.915015280468252i
1.15796528718333-0.693907307479215i
1.18945708995451-0.821375715846735i
1.54416627093935-0.942007484434888i
2.16567289613624-0.744776524000453i
2.75677882406467-0.0363652351236552i
2.86867830108305+1.058535681261i
2.33599055071307+2.00539182312366i
1.33662213370052+2.52068179798364i
0.287064167119643+2.36587226015851i
-0.404964794514797+1.77426710221171i
-0.64361903679344+1.20164408547559i
-0.540972933466562+0.90030219992848i
-0.502385831242872+0.860323817150762i
-0.771398442583435+0.863530182116865i
-1.27658188896192+0.636542478043777i
-1.83924050592536-0.0156182323331797i
-2.01985890513912-0.919633930766044i
-1.57617521922613-1.80536394107341i
-0.732650032972005-2.36033835078282i
0.222055786657996-2.34396964029489i
0.898753752894707-1.90255650309539i
1.04460692965781-1.38082907265094i
0.904161344695584-1.06213296428613i
0.755812068309283-1.00670966898114i
0.888872402737268-1.07579802117828i
1.34975692637188-0.964141939821518i
1.77009562296121-0.518717373179934i
1.9404058591631+0.189546056611856i
1.59020166740889+1.01279134565593i
0.846280074461277+1.58156308398036i
0.0420179309728445+1.61947691808572i
-0.606890107971562+1.31082350295094i
-0.790457340465096+0.89410814495959i
-0.668045258104222+0.581789134030792i
-0.4973980361078+0.580815237517858i
-0.595280260035542+0.738462581318487i
-1.04273292195691+0.789630848218059i
-1.47134396887325+0.521937612865503i
-1.61071229413889-0.0433059350258049i
-1.27682398049378-0.655452276102366i
-0.589705239076345-1.03295220554961i
0.0750325431398083-0.947596195454366i
0.452625752735051-0.49482994702671i
0.440264732950285+0.0146887149569805i
0.147652715149826+0.258285828674193i
-0.103118364143574+0.133615723049132i
-0.0132585656554247-0.209766295017164i
0.416099886971842-0.458045297045542i
0.905443069966173-0.349841642686552i
1.17479212077106+0.11487361202799i
1.01051522024021+0.694223902707791i
0.491702511874369+0.982732749803333i
0.0343924686295282+0.835790274350344i
-0.138687595123285+0.346577806860978i
0.0412233179478871-0.175024964465999i
0.508740772548909-0.383697283352921i
0.899701848470964-0.225166541448843i
0.930273063764619+0.185631140792906i
0.661171474581037+0.548613918066289i
0.295024768203218+0.562346206039141i
0.0578396386676128+0.204991477903495i
0.137933501509156-0.25486616410749i
0.443672817050867-0.443093895105111i
0.749170157315024-0.290332345135216i
0.863749515204488+0.0982018246121687i
0.622691693716769+0.515006488043002i
0.134893103048313+0.590943490271627i
-0.270915159829639+0.348292551504437i
-0.458181484422318-0.0984049299177793i
-0.390888856010739-0.479226780195634i
-0.178989732741867-0.525342374131288i
-0.0103185622968318-0.466956027458118i
-0.0149816621333449-0.291539459767684i
-0.233471384530374-0.214062296705567i
-0.398561282155685-0.458220637250901i
-0.412358125892964-0.797684567889204i
-0.191877671493288-1.09701061828613i
0.228758613581352-1.11480828387493i
0.538450437739739-0.811812257465551i
0.710679735144084-0.387430801042826i
0.673032088657251-0.0159930399167305i
0.42225041300829+0.167492819963558i
0.205334470257006+0.168016918362636i
0.137841991726641+0.104408828480657i
0.215322071195419+0.101177923244991i
0.302258623093695+0.323380190023738i
0.319669416875172+0.675003371115441i
0.1312087585508+0.912894621399183i
-0.240521889669861+0.966614543652732i
-0.555333048999493+0.761872420956021i
-0.73657940479182+0.410868920532837i
-0.587043174063086+0.131255046827996i
-0.236575623750641-0.00713005807032605i
0.0413828611146217+0.0728571519476168i
0.175142598670269+0.288860403694296i
0.120393974369584+0.424767365834398i
-0.0758729640107461+0.402261173304319i
-0.237900442415972+0.226337443220428i
-0.101430291953312+0.0438921247563886i
0.223617130213581-0.0615865263487173i
0.545548917555392+0.00218532505580461i
0.709290193783425+0.252653527611033i
0.587168881010843+0.49287990151742i
0.306834714958802+0.558235756379916i
-0.0156890961240849+0.412698614115106i
-0.149042876357349+0.1157126091211i
0.0242280115405755-0.235648864575978i
0.365915237215001-0.440705957300242i
0.699308913185527-0.420436304987497i
0.816150738942882-0.246979071563224i
0.769202062723534-0.0807949656550118i
0.636413850567928-0.0468538115409522i
0.583301401015879-0.110488462437058i
0.720317088999456-0.174120922803656i
0.926709150580513-0.114229191410679i
1.05592991991502+0.121058806065334i
0.93391373004227+0.506823030670284i
0.560833681128782+0.824709764849962i
-0.00303122499047882+0.920397827232853i
-0.448640438733102+0.760018719385822i
-0.67793271582171+0.405818270291876i
-0.759818423094698+0.0422245194775928i
-0.741993732075607-0.203733985572449i
-0.771699810945744-0.280336623955309i
-0.865716514669786-0.392950936932234i
-0.98748196327402-0.61589217659357i
-0.909572666269752-0.982566082197033i
-0.618823801350316-1.3716012979133i
-0.113466330645843-1.52669609008941i
0.483158475433077-1.46546478756531i
0.899220030413939-1.10093921158277i
1.11374268386239-0.502766261271072i
1.05583400723872+0.0274192507907385i
0.881767329479206+0.438233639748344i
0.733954250263006+0.691759044265221i
0.572094963066976+0.817470194942568i
0.432811324867042+1.06520567902554i
0.186984370108309+1.35859172350551i
-0.223346112515712+1.60069571716466i
-0.759796280089579+1.68190862285307i
-1.28964808065279+1.42126328150174i
-1.63336430257589+0.881657372040796i
-1.73210710787417+0.217539907246714i
-1.49453544701823-0.377809721729736i
-1.0943010294218-0.769116371378593i
-0.638279175881676-0.95892055413419i
-0.204828998821367-1.01627801977075i
0.228080520663683-1.00360945850283i
0.661003670807863-1.0186645781462i
1.01687701610609-0.97039493271161i
1.42225319503947-0.726391606258926i
1.7547313467328-0.311344070078764i
1.94109958402185+0.270162525143595i
1.89424271708709+0.870293128775735i
1.61450095518321+1.35886475402284i
1.1250345825624+1.65950759266689i
0.553023564963506+1.68745143987642i
0.0245938114050144+1.60162470490313i
-0.437470456207964+1.4112597771063i
-0.74953917157484+1.07301968599652i
-1.01509938890869+0.695745580124534i
-1.20027284888168+0.243318091040963i
-1.29243164130013-0.316404922618795i
-1.22081104674523-0.890899887744565i
-0.948065129417865-1.40320733393392i
-0.464150231964573-1.75677682697587i
0.121133928807004-1.87639070006177i
0.638174777431742-1.80585253243438i
1.09167995920958-1.57050980126313i
1.33605509022443-1.22964973823975i
1.44987969546404-0.837242578660537i
1.51078371727087-0.433262720575789i
1.50221150604223+0.0259428703166056i
1.3801899434726+0.479784299889569i
1.12394473018036+0.912550426648711i
0.749240270016624+1.28387036257784i
0.123271284935658+1.44632085068262i
-0.534314482742109+1.45943734342597i
-1.04225670666148+1.21527805535933i
-1.38197972264919+0.827057914149246i
-1.49328540203157+0.44193375510258i
-1.47205328937385+0.0616150614807222i
-1.41078868885072-0.268846336296076i
-1.33176487029984-0.546113352870607i
-1.19222422614555-0.786890743916867i
-0.915358727661174-0.999095536851526i
-0.510980014576306-1.132456538524i
-0.075607934678566-1.20730525510014i
0.421205110419268-1.06488544831867i
0.839804269194832-0.727142763346375i
1.05034878081556-0.347614060233972i
1.08555819809658+0.0768642838183937i
1.02052390107825+0.461318540599156i
0.95456488953476+0.769161666119122i
0.820577659589433+0.995226686043201i
0.625393116414223+1.15301233930128i
0.378394981490767+1.2905945258702i
0.0582626550560456+1.29789084920424i
-0.281963857437012+1.19714601707379i
-0.492570844718239+1.06900750412938i
-0.62775086581774+0.804948393800186i
-0.689629958703778+0.482965134427492i
-0.597831773379788+0.202273256607075i
-0.575941711546975-0.111913067731658i
-0.506677108219366-0.370748589029155i
-0.338264327855877-0.597202379437532i
-0.112290286205013-0.799534782325055i
0.246120596055734-0.927692008413421i
0.566867443936758-0.978257953839893i
0.852516470703627-0.84732945538957i
1.04082237178147-0.647719112323598i
1.05475552323298-0.41573019654442i
1.05375681656039-0.19005196364087i
1.0580253570867-0.0142256655361598i
1.00459389669082+0.171804009992397i
0.876025458505944+0.374721462522293i
0.618921043847279+0.500909736890178i
0.273741368115738+0.598548073953582i
-0.154389218830106+0.64535627829413i
-0.555693188523452+0.498927974861281i
-0.791309004903133+0.264270960772683i
-0.909665703375292-0.0875221223540252i
-0.932425318125179-0.434168183856094i
-0.878499373753547-0.701521738946531i
-0.768421959910463-0.924098169142855i
-0.669168856816562-1.09126878749519i
-0.427050691093211-1.26340194993791i
-0.0373497467669688-1.33351211610639i
0.349860852704855-1.2948534194787i
0.722623828652454-1.08774052425422i
0.952846976367405-0.710246347027673i
1.03064076444539-0.293303614121786i
0.987122813287191+0.182420370265683i
0.835846472963063+0.584563961190692i
0.648808076901311+0.887879217770178i
0.429247512112245+1.13487839029535i
0.0830506153974831+1.31249969793481i
-0.365506585931847+1.42598160568325i
-0.809413389048389+1.39310611753698i
-1.26234453442514+1.18972195440117i
-1.5901401324992+0.728807267291121i
-1.6774802274145+0.132692900923179i
-1.50635973232041-0.435567966221536i
-1.12043293425612-0.906195481977128i
-0.684689027380625-1.18747841301665i
-0.142362742820649-1.28068852870686i
0.354578813186289-1.2466848036236i
0.714608533030171-1.15732284419161i
1.14250468197305-0.986143548808256i
1.55899605814156-0.737576880714777i
1.85596729784558-0.379378128029766i
2.02125765146344+0.173785120831806i
1.96215459871243+0.796892972756088i
1.66285246448404+1.36041821050116i
1.15818106715272+1.7551730587348i
0.530699263634165+1.82576053928229i
-0.0650084054194642+1.60757469803974i
-0.527901129736689+1.27063707076936i
-0.83274371888265+0.869290129015379i
-1.05593705884901+0.417436379303623i
-1.12959678454268+0.0276609227021171i
-1.12352877987648-0.426707261577196i
-1.01763871421207-0.959539469814242i
-0.694472442610419-1.48469958221849i
-0.260479719207923-1.8668600000395i
0.342914705743895-1.97105382530131i
0.945401447169679-1.79596440445609i
1.36090681856475-1.3606980079963i
1.60569340072062-0.83688997596877i
1.57068043718112-0.373449131599175i
1.39221208344948-0.00837636240804666i
1.13853290335032+0.318154972599974i
0.882118186222108+0.580324256588384i
0.618342041288723+0.842075266011933i
0.198752404862337+1.08392279100535i
-0.27857984179496+1.16069887800847i
-0.873728199641646+0.977207275465311i
-1.35430565375309+0.501794968712846i
-1.54766918168047-0.0834948462142526i
-1.49628237403169-0.613174242218545i
-1.13121225900322-0.985371991675744i
-0.647331519456398-1.07807543605206i
-0.27185068171076-1.07406182238277i
-0.045281415647988-1.02538282949749i
0.138429897596036-0.908206789922135i
0.390595114482497-0.889570172807018i
0.72865192872791-0.709010074890342i
1.10772156211321-0.356566835620789i
1.38137353087178+0.174303024848471i
1.2758626426695+0.841259482293982i
0.842200357602992+1.31049664558711i
0.261507545938964+1.55995772220146i
-0.332346023562164+1.48121689664484i
-0.67947387124159+1.17619950238887i
-0.75544480303956+0.842600047367858i
-0.670864249296843+0.527935674810505i
-0.616446526894354+0.319603739817316i
-0.651378066091435+0.138680887164551i
-0.703121551989743-0.108007458657141i
-0.67391702184318-0.431724728568262i
-0.42275320075716-0.81685550764367i
0.0683167254180533-1.11492778453029i
0.679763171151201-1.1812671691336i
1.17335977381914-0.931766337941176i
1.44404527274138-0.477799651530867i
1.41120051549358-0.0781956371790753i
1.18711992820225+0.166923427901062i
1.04731308742348+0.280276386310278i
1.01772888572749+0.264603180701232i
1.01645898876514+0.303832666326078i
0.954402000889606+0.510819346372014i
0.663905376111394+0.69548753664i
0.237690938554743+0.800484187232187i
-0.210952386232167+0.69656333613192i
-0.569993249613082+0.326892162967677i
-0.584394319693004-0.216564702249746i
-0.362907296071885-0.658991682322711i
-0.0657567299696479-0.784357169686918i
0.195936228796661-0.73700622649331i
0.241623408231078-0.544477066316731i
0.111294492850749-0.379607157729262i
-0.00599356030010288-0.437631537950032i
-0.0101927070494629-0.645506420285729i
0.201481714703034-0.786451850834797i
0.496596230361515-0.689349106757213i
0.646500524126049-0.378905320530864i
0.56095805349164+0.0349069066807689i
0.254406269004824+0.322993830622235i
-0.122646000179403+0.351145685607188i
-0.383956827055042+0.15102832959339i
-0.314186749552633-0.1511352165606i
-0.0688797558804836-0.329620997079125i
0.148854402251397-0.223007904719578i
0.279847468006081+0.106241998892601i
0.126669986448309+0.428965902183284i
-0.16240015741477+0.528503571774585i
-0.366329183354869+0.367678227936792i
-0.432170970710442+0.0470861836672482i
-0.225724939853365-0.222357247829153i
0.104955926392555-0.178460893243754i
0.356165059262205+0.116032649890605i
0.393147759771959+0.44205813400737i
0.173118800077176+0.651773494470855i
-0.0906716059065447+0.538808608184095i
-0.191955788765117+0.195019187067283i
-0.0311398027463326-0.0682614615901116i
0.30785352572808-0.127629550217924i
0.648762842479072+0.0404763416121419i
0.77783615575562+0.349929537349833i
0.656071327746275+0.61605588233031i
0.372277651246418+0.645238442622627i
0.13396159846345+0.44624255129863i
0.162149440097772+0.20300500986293i
0.351151527198363+0.0850382865114491i
0.573283839539061+0.197128296398326i
0.597299011339711+0.437925034911579i
0.359328508479787+0.612903258383276i
-0.00123205547377862+0.556159446568251i
-0.374637625049657+0.203189150099818i
-0.439987381866281-0.294827749748077i
-0.207739843460987-0.737613271537582i
0.180074140356847-0.908548483083883i
0.636095728965207-0.751500056222709i
0.760585701050698-0.505351075655855i
0.641211692663213-0.349268988263466i
0.492141544939595-0.349872631937012i
0.443580020738171-0.539693523942898i
0.69040944384354-0.634378460459938i
1.0168365784871-0.443795558931857i
1.24824259985092-0.0682647701546226i
1.16494398725225+0.470729426467657i
0.710005653977582+0.942147456316013i
0.0339684651734304+1.08769999109723i
-0.607399919697652+0.843059242653523i
-0.879026730481491+0.414120455092646i
-0.830053725494872+0.068539664676602i
-0.627732106769847-0.158013463486207i
-0.494100153743048-0.152357130293936i
-0.605851309123127-0.0491398351096253i
-0.868269435887763-0.128558526860854i
-1.02690886473515-0.43026685196808i
-0.91437317115193-0.881101289774142i
-0.463555965152947-1.2175914828643i
0.259066897436669-1.2677798080496i
0.842149317935793-0.912412293797558i
1.08505024422834-0.273000167317995i
0.973005490595074+0.350150621777049i
0.606186205064887+0.697145649224773i
0.32056401037453+0.703870266407676i
0.194889929360286+0.615747496889701i
0.291770314924331+0.548366083279278i
0.452092461898952+0.682221591642836i
0.346743297510361+0.962937757692283i
-0.0101366593903297+1.22576726028425i
-0.534148901947789+1.24090351763028i
-0.957952698219454+0.80316149559663i
-0.95745133047945+0.159746611283105i
-0.573217416759264-0.40863816307604i
0.00464156961343191-0.636461943724079i
0.493301764837179-0.455670079606641i
0.628601340012411-0.0990262256478999i
0.532377093794182+0.144341291749904i
0.38918316767562+0.0944053972241509i
0.407933044235736-0.132509336406015i
0.673817337249523-0.34536030384131i
1.04182450945133-0.322926442029406i
1.31343822607882+0.137144982904244i
1.22810784985463+0.75879708259425i
0.682957081370314+1.14941584639457i
0.00435360225044368+1.09538871920744i
-0.430411299905202+0.641724587654026i
-0.550645688510048-0.00776421273736088i
-0.313154536110276-0.489413589111043i
0.0740983255559807-0.564569076243372i
0.308593272004249-0.329544718288653i
0.220305523742084-0.0271610032862465i
-0.119252341355036-0.0642058194831387i
-0.328705515526458-0.366757591288097i
-0.227683978370558-0.817953414707792i
0.161754251828656-1.11468847829256i
0.731660228280543-0.941748697740144i
1.0739167673061-0.416179527692607i
0.978126268486411+0.272367172072401i
0.492269052236861+0.684937449602416i
-0.133735184984999+0.681218992866964i
-0.500599585476823+0.384869086081638i
-0.546660663420606+0.00702614263264078i
-0.324464707635866-0.167991905804905i
-0.069311758715514+0.000351319083327808i
-0.105800543318406+0.304202496813069i
-0.381442856338801+0.464061819269223i
-0.771566012246047+0.334452173648608i
-1.00245780181378-0.119040135921882i
-0.814105209331287-0.581114924540208i
-0.285485270442091-0.790107468654963i
0.29877427358404-0.59900283019326i
0.619119287209021-0.122952079473576i
0.623328649824734+0.373425984017439i
0.257126897904933+0.672322063192205i
-0.13477872764998+0.578501315520778i
-0.229650519306913+0.34552244469629i
-0.0831400840347222+0.187099184214238i
0.256866507130969+0.216643913353017i
0.433820421300693+0.532116138990619i
0.260745828087029+0.866245405053264i
-0.145067452271873+0.99981098980555i
-0.572189245202775+0.776175915495597i
-0.766607886220322+0.246286364159867i
-0.558954341228482-0.315457160763497i
0.00881119415403325-0.605629635938183i
0.589539579483585-0.449763562904055i
0.837879787459565-0.119173560477145i
0.724287020029821+0.234389101974936i
0.400433321861923+0.405729084023091i
0.149281859221682+0.220464571626353i
0.18874039621715-0.0901277038889284i
0.471680693957747-0.255187350496324i
0.854037730485708-0.127019363734616i
1.00899541307843+0.271914783773974i
0.698083800184381+0.756738501939411i
0.0852558181766618+0.939370434064172i
-0.56840444298706+0.680234752461122i
-0.892355832409658+0.0817133806398451i
-0.722661206019318-0.575895031467243i
-0.278623380234259-0.985864527372848i
0.188729633515771-0.925177908462899i
0.356937148404746-0.561142007116015i
0.208209276813086-0.267799427888407i
-0.103059019760894-0.202206893818111i
-0.308177597070746-0.522910252226178i
-0.109578867250353-0.930040375585818i
0.3528194522806-1.09037707269061i
0.847247491688213-0.794319088688454i
1.04543768553577-0.126786203013252i
0.705633415139656+0.496263610268179i
0.0794643820559059+0.841022565804632i
-0.504133508217059+0.694402232104972i
-0.765956210066756+0.167717449999398i
-0.592552996754646-0.303404066354502i
-0.229134754593178-0.406556740945769i
0.0453800594825731-0.0989121723740132i
-0.0099480532078517+0.338517742179658i
-0.450255934999173+0.553298034884131i
-0.928576881776082+0.317136705659144i
-1.01554633377846-0.252904722936195i
-0.650968571879233-0.819493959260822i
0.00823955220277439-0.958665855976357i
0.682287120821395-0.513494729914396i
0.89506801012972+0.148922591174034i
0.570279936709683+0.745453405154212i
0.0782098690678153+0.87176080739777i
-0.303938225808671+0.485810006935804i
-0.280150043223968+0.0481038959819945i
0.12384127907784-0.144781398225088i
0.53070263019928+0.123925952578779i
0.674343148795031+0.677059990163732i
0.329956024087541+1.10080990266733i
-0.329486654623697+1.12875906286221i
-0.841674661912034+0.639275897984882i
-0.876269149648804-0.112206223785254i
-0.440703304372551-0.697992834497916i
0.237866887720262-0.785956103647104i
0.752439250320806-0.350399761131058i
0.747436262468522+0.188435613466648i
0.37776829034823+0.424659620585365i
-0.0825345714872702+0.237866062104988i
-0.257758279674412-0.257820745455268i
0.00342890054858612-0.742559733202397i
0.539630486669264-0.842499953121583i
1.04480448056112-0.513687851861547i
1.09215265602455+0.0359034185855347i
0.697350336225137+0.453164991581725i
0.0982946145563848+0.436897459455947i
-0.323150406638388+0.0606606799380033i
-0.299841127551954-0.459762762111484i
0.102719293080885-0.774246936836757i
0.581637366588371-0.662444969072115i
0.790175072281789-0.203142190792123i
0.584995885015307+0.282597882857478i
-0.0220053330663713+0.425878095500268i
-0.561504846525313+0.188715350676083i
-0.678551953178026-0.272626876720053i
-0.470799846866392-0.642205792271993i
-0.0371366980145679-0.694254711373484i
0.299723675362424-0.432674949958021i
0.23643141552354+0.0209427090174341i
-0.170492568604282+0.286569417685134i
-0.70724646691838+0.142749955008331i
-0.954161047014068-0.300769833429286i
-0.717086273987351-0.813463598503763i
-0.165327412645282-1.04348621303155i
0.44009288203602-0.849131697927847i
0.727141345046902-0.333693855559819i
0.528626838919285+0.222603166271371i
0.077925474557507+0.456780292666047i
-0.289465665390834+0.300324231201634i
-0.260904472597534-0.0756691830728439i
0.155820178525797-0.299418051390522i
0.626547954962214-0.122675433510396i
0.916082272961213+0.414315090703639i
0.705415092763693+1.07296307728976i
0.0486313249607757+1.44353992122342i
-0.656630163709326+1.29732760051301i
-1.07576891609022+0.679877352561302i
-0.954381692440958-0.0134692147687274i
-0.491353721051075-0.403519653715194i
0.00614413138838604-0.324189932718845i
0.175678331014873+0.0285751516832397i
-0.0978949746352411+0.286118559711447i
-0.51619564821887+0.194046883636113i
-0.737568497863082-0.423207909375812i
-0.435190602043029-1.15019559925601i
0.352594784023067-1.53348350600379i
1.19182002121563-1.37865730451793i
1.65154208629965-0.685714314069453i
1.53462281000707+0.115977841103799i
1.00128952143628+0.525317466022982i
0.512151691321244+0.389507070859369i
0.297344169258379-0.052926636640641i
0.543803918865055-0.410628852869182i
1.02064387213113-0.361179917504512i
1.22600734356879+0.139936627145134i
0.967130223157236+0.762098208294148i
0.256898931683069+1.02782344064378i
-0.455865108948271+0.763200936624453i
-0.845655178447779+0.0277852628961807i
-0.694415959902149-0.712419415485773i
-0.133543784744045-0.981334919627842i
0.369871299459381-0.750165097949621i
0.529678900574852-0.226730005942721i
0.252285405206964+0.213174899326435i
-0.249429317577209+0.195744055340323i
-0.581504495589736-0.27645516136319i
-0.463176633356882-0.767848720503368i
0.0353864620738128-0.997042731796692i
0.604049935792152-0.705003509018852i
0.792606214456312-0.0201452085841086i
0.465211592280773+0.589881776047585i
-0.192676731360384+0.790870547759847i
-0.803928567477319+0.437923708254361i
-0.98438929401583-0.212493198978653i
-0.669833968549854-0.722442631237433i
-0.0368899699008375-0.757666438076883i
0.434893362998965-0.381746482626699i
0.446358339095515+0.191802983071325i
0.0585957717346743+0.477648371914723i
-0.43529266527944+0.291521051013557i
-0.602734554518317-0.174474042253065i
-0.283115554840585-0.70549460014561i
0.396822413950206-0.798247394862383i
1.03603373332408-0.352523448258898i
1.23665590714906+0.357332242942989i
0.877905751228188+0.9804935176033i
0.210474644843438+1.12404919460937i
-0.284377553720186+0.778234247584869i
-0.402461932011157+0.246199972433615i
-0.0492199255648032-0.131027545015789i
0.454043994611361-0.0891458633497223i
0.69027994868593+0.298830505683856i
0.510116118812422+0.744085098035607i
-0.0611450884065185+0.860879381204989i
-0.552861459202512+0.511556744136957i
-0.729275272891033-0.179576503500307i
-0.339678913085667-0.804113962111744i
0.406052493378104-0.985399205404978i
0.931341913649781-0.738798149562442i
1.13061466549123-0.199987527282619i
0.780390049697522+0.236757806698598i
0.246800791876756+0.244243941019656i
0.0151499121605513-0.115206476025267i
0.165354692065636-0.568312125816317i
0.657738367462371-0.79372972442198i
1.12580107396391-0.523075278022104i
1.26420779695072+0.0643806826428985i
0.865494427307718+0.616222492553096i
0.176213282298003+0.777621673830291i
-0.416580934551034+0.451028678933734i
-0.559420257952409-0.136978302213214i
-0.171806459443673-0.627323018163424i
0.361036571489726-0.608563891967769i
0.62726512977938-0.209709279052922i
0.398702973375064+0.354744298503799i
-0.178796717863906+0.660162056024614i
-0.824162302350994+0.386765629735234i
-1.02883427018271-0.253116705438034i
-0.728723427786553-0.861547439115964i
-0.13331974534304-1.03595222627197i
0.445104834394037-0.734508079998939i
0.542501924651824-0.0880790535672218i
0.171208196763835+0.421415670466448i
-0.415618999653327+0.428416363912883i
-0.764396028101554-0.0283992635201003i
-0.59063350003355-0.656027169224362i
-0.0422327497730141-0.962998658209578i
0.58732544795403-0.75252077407864i
0.92193488572847-0.128609686318972i
0.711604562303288+0.556162818372737i
0.188268252392629+0.859276617682787i
-0.305799246132984+0.577317242770457i
-0.436190634205496+0.00881759348944744i
-0.0468314253365443-0.405722637282671i
0.579179200042606-0.37435154101464i
1.00357251941953+0.146871057117773i
0.942404418821296+0.79878857323021i
0.418342815263063+1.15834341201278i
-0.23656227478612+0.992745645590629i
-0.54713464565186+0.378580249336177i
-0.349071212374074-0.275534012106983i
0.266295423933152-0.510432938891157i
0.82032890038631-0.209383622126963i
0.966774912435439+0.385173268377563i
0.664837541689134+0.841740893443293i
0.0467478877071995+0.817711841781549i
-0.350584016262734+0.344804128986365i
-0.313938758841133-0.282490505167939i
0.185289093471772-0.656788197737723i
0.819371516499127-0.51350365921234i
1.08425499158474+0.0638678733113716i
0.86207505352064+0.652094304446765i
0.213057991398691+0.815601633909899i
-0.433027205437121+0.461101560482243i
-0.601836354589635-0.208677921689031i
-0.252394931608829-0.782316229966691i
0.369424020789312-0.882792646882608i
0.831616751789536-0.4460409522999i
0.781663779516578+0.195933602249522i
0.25120939389254+0.556099973185396i
-0.431670071732706+0.361471816863307i
-0.821562441599199-0.26056596298308i
-0.599411033573823-0.871862938412444i
0.0727695755453903-1.10988091183308i
0.724112581881901-0.838371516592056i
0.924556797700412-0.186564935738139i
0.547590596156216+0.402378499944326i
-0.10373726783938+0.546035046139833i
-0.662094468290394+0.173272821904403i
-0.668893072303903-0.416959909322049i
-0.160426425239828-0.779444994957534i
0.427581375937297-0.655859344288222i
0.752884992364738-0.0710260712717705i
0.572762018087087+0.553672434748865i
-0.0253871483343334+0.802579515766039i
-0.637063065987274+0.602334320592304i
-0.821066266846535+0.0502413150114185i
-0.460218534349126-0.52789410016143i
0.237385680745077-0.658180528807912i
0.790735579078864-0.24738949984619i
0.866566175202+0.422220506761403i
0.439033118395725+0.914703593632788i
-0.173874680711787+0.960854755094007i
-0.519142790733094+0.571556950706332i
-0.400926435961816-0.00214239202164543i
0.117988835138338-0.269939686377616i
0.657498566992353-0.0629843698578372i
0.852810833391554+0.526783246003933i
0.503077613816974+1.09391564376148i
-0.169047797736569+1.24558082199693i
-0.677698735012174+0.869146050176625i
-0.818581586728823+0.132329418509352i
-0.408397434682826-0.45484677634399i
0.206077081350457-0.589314931827885i
0.562074135662726-0.192860140659157i
0.521291817544719+0.34611604641156i
0.0631425188932213+0.524944068213187i
-0.406865626714029+0.265678505263574i
-0.548882261845013-0.364272481796678i
-0.174615074044281-0.986175336281585i
0.554888163707842-1.12737694433587i
1.14503578083668-0.729391560433621i
1.29186671350766-0.00293122550119452i
0.883458894952782+0.600274397494927i
0.203710474669276+0.700089274040652i
-0.292449357417916+0.289452475237327i
-0.356073840584245-0.368925187108737i
0.0710284856385586-0.754441125184366i
0.608911112871669-0.611722331497706i
0.816396031257005-0.0611374811764666i
0.511123955007425+0.546343245627792i
-0.179563702160319+0.697217853788796i
-0.753314857963237+0.33372753084937i
-0.944685481454475-0.402856364582116i
-0.612104988834848-1.08939670691138i
0.141559027563095-1.16946554243678i
0.713571831757434-0.729217954703316i
0.825622729293016-0.0701438297527049i
0.409683299792072+0.429433570940352i
-0.197540728970519+0.420940564985505i
-0.495822367365802-0.00436521116826054i
-0.354112454903464-0.4843374223142i
0.249233102660652-0.63558750129949i
0.837918972880329-0.212010891185341i
0.922747660824097+0.558724629845545i
0.43659705592476+1.1791492842994i
-0.29913030636068+1.28702574825558i
-0.906849320725268+0.850460683415304i
-1.04703760112295+0.149487445452508i
-0.611735771076634-0.31699394220884i
-0.0195211137839542-0.247292104953504i
0.300465535276741+0.17477103892899i
0.141153002917645+0.679072406408261i
-0.356469188476791+0.835499421153639i
-0.886038177054108+0.467682942303857i
-0.984086678365954-0.196963302528515i
-0.52546600322396-0.774788541746579i
0.257963136518124-0.841066995570363i
0.942649861516707-0.428217151428154i
1.01721944022031+0.224940174319807i
0.590058459662448+0.718260072955495i
-0.00997709782964094+0.708806453301048i
-0.380399730415436+0.253323107620403i
-0.235977087323498-0.291505345663505i
0.341494768469649-0.524670092038087i
0.899845723052318-0.28862207180024i
1.00163862153497+0.295735196767067i
0.597229456507659+0.823297733949636i
-0.11806601552485+0.901013048829708i
-0.690659235615941+0.377124303226883i
-0.771195757432977-0.380374363110843i
-0.300176953540392-0.944152170795107i
0.409824650049063-1.03855810488925i
0.880038562851402-0.590561999104916i
0.836662544905258-0.00102515788917715i
0.358583167236104+0.335937042142049i
-0.186996830018129+0.186439700995005i
-0.409727560428026-0.361068308263754i
-0.0721808922228264-0.891086945910388i
0.620586642410114-0.989759853280572i
1.11320296560592-0.56904415511049i
1.13507064662595+0.144005577974259i
0.63302938217821+0.784477082971117i
-0.17326589986018+0.913796443366426i
-0.711217463154431+0.457814476158942i
-0.738230690898093-0.155672733759815i
-0.297093851739625-0.547412392187936i
0.221108937194261-0.445003630472898i
0.389948672882438+0.119416085363909i
0.0826064658985277+0.662046601055605i
-0.580930091576555+0.817476364306036i
-1.11668324228802+0.390064048451948i
-1.19635321506551-0.34143136440776i
-0.712709873395354-0.883301244434282i
0.0663367476177774-0.962972684519288i
0.535036509798982-0.432841598189809i
0.463303530657929+0.288436036471428i
-0.0238711520633718+0.681457007382815i
-0.601387891496895+0.582277494549949i
-0.832749586609416+0.0123321185126195i
-0.54034308503279-0.608086441284823i
0.119904177931297-0.809990819236206i
0.695733766528417-0.405260709278286i
0.814698075733714+0.314185322279364i
0.397321700350362+0.827333262658444i
-0.289346767533914+0.856165937126037i
-0.696951644012049+0.317632920761447i
-0.567657404541779-0.384497459332118i
0.00636546301124754-0.806245498858116i
0.652938482808026-0.641417226919863i
0.994576301155382+0.00697112012917312i
0.775709206838488+0.600210379388843i
0.139459933443557+0.77623791497033i
-0.366944159914755+0.408177585932812i
-0.449089260877941-0.275995233937687i
-0.0320443328921038-0.852358522443543i
0.649748352660776-0.860035677348186i
1.15106917154913-0.32529177336421i
1.12714630772449+0.365705289211578i
0.602859614550304+0.754143124583012i
-0.0581029172156438+0.576701090383242i
-0.443991268985945+0.0238158356930478i
-0.229219494447456-0.582852654507013i
0.362176292275199-0.842228552058115i
0.891967892242494-0.524906068087358i
1.02969995060827+0.157534148061194i
0.639714552305369+0.658117143469121i
-0.0552061042205106+0.723430833066504i
-0.60684987822579+0.292478411383839i
-0.63857153900673-0.376844344126965i
-0.247462593646578-0.747029310457854i
0.309811752933481-0.650768811863057i
0.618762057304247-0.143514492976728i
0.408235044709369+0.403007982418572i
-0.242083298796295+0.594945123513452i
-0.852170925673068+0.310301358098427i
-0.977712815658672-0.28913385480905i
-0.675581609745255-0.824470973804859i
-0.0265958180310124-0.930519269071902i
0.441412717326034-0.54647852859993i
0.442304192658324+0.0482175717465394i
0.0243191385517524+0.479102293093783i
-0.633499306289759+0.420255029450252i
-0.923852402965956-0.0947002136716097i
-0.702675692957035-0.655211328237659i
-0.123879242998407-0.894204617251766i
0.506901728730169-0.701948537139612i
0.766369380637777-0.118704848170804i
0.473023210375824+0.47577943869778i
-0.125586430665513+0.636410876244379i
-0.599752738142743+0.308024205964265i
-0.640086917305737-0.282769932026201i
-0.101397019171703-0.760487939757602i
0.625268546203441-0.773568344221082i
1.04338373412905-0.21057538336093i
1.01954498002594+0.504447959553962i
0.484286832263409+0.877502940496778i
-0.168606880976418+0.782484483375884i
-0.387379591064484+0.223282092805571i
-0.119731150599533-0.363730670355579i
0.501984811118439-0.492199594184836i
1.02409232598123-0.125084850906841i
1.05457237896027+0.536586679355035i
0.553580484175216+1.06505547747672i
-0.182956515458153+1.09938405275964i
-0.634749327377991+0.566847056699191i
-0.589831635578473-0.188155030780514i
-0.111192520311769-0.672157427364859i
0.49084596908275-0.625499456587756i
0.784570379342689-0.100026372608052i
0.527057433187518+0.452018605402162i
-0.116905894932323+0.59419917591511i
-0.633557372042076+0.196380511956457i
-0.686140125909692-0.504038244847247i
-0.229960780045483-1.07871835201458i
0.457872840602201-1.1232463677815i
0.93404848425466-0.629154982524459i
0.884030034070278+0.0411424919805157i
0.322782011615158+0.467595175847917i
-0.277964186554215+0.300856704792038i
-0.553715897098303-0.245471123517206i
-0.356922858693761-0.805856156030054i
0.190729972533076-0.987079899416454i
0.673318615330397-0.581349355620445i
0.734766114012615+0.0723368021480345i
0.284720551766908+0.58067952965352i
-0.389423060241724+0.560589356092818i
-0.79533349028719+0.0229925160682509i
-0.691022050470931-0.634001986793409i
-0.242122941910871-0.993658993608963i
0.378686801148227-0.800524505872271i
0.764951206889104-0.24968234018363i
0.551627263545805+0.361909745518966i
0.00985070318591484+0.624282627444376i
-0.505703625660366+0.31325207049573i
-0.639583219802007-0.234418449727259i
-0.225598958147479-0.665778061048577i
0.404400221514098-0.664189760272166i
0.866318174053318-0.181375571903393i
0.843107796892862+0.474984469397835i
0.364310643000116+0.897887745235838i
-0.262252775458636+0.824083660673334i
-0.635189727749472+0.330403197529447i
-0.480909907748999-0.286580347523349i
0.0491635320395777-0.568735887119225i
0.631610599363431-0.36097885239816i
0.88055394558937+0.130406498187466i
0.664006948221469+0.612335708775822i
0.167467743413503+0.749842406544721i
-0.259076086112442+0.405576391419691i
-0.260685993729568-0.0971122364108337i
0.141189687063792-0.424659040026336i
0.690997368731175-0.348320542482514i
1.07812177358907+0.163078395974313i
0.900513969733647+0.732671345296992i
0.320878630815207+1.06870777111682i
-0.299213571583419+0.891416024247944i
-0.713528735292632+0.329797717431892i
-0.552321883054926-0.256774972138872i
-0.059590955404845-0.528131366572552i
0.360162562615831-0.32017841627692i
0.407445555484545+0.0326014715643875i
-0.0145775229827944+0.317070594507046i
-0.562602353821478+0.221493666856761i
-0.922546488322094-0.370209492683857i
-0.730727939326419-1.08872692758901i
-0.063184927902166-1.49635373891231i
0.65261642649685-1.35920265519294i
1.1043376354171-0.827751876388312i
0.972915408512042-0.198265028915014i
0.467238133627745+0.138808758427816i
0.0603669358803983+0.0143713469348163i
-0.0636192499362922-0.439950416569039i
0.262299295003946-0.762036853213937i
0.872275446913789-0.616139426872304i
1.17660265617306-0.0648921002682827i
0.925870048387209+0.678717542261795i
0.289928311812559+1.11619867661674i
-0.461707763001345+1.03440804707523i
-0.949734504202434+0.484459153020185i
-0.801855746391818-0.204087481901335i
-0.246838859411496-0.540854898397838i
0.235810765405531-0.329684284504376i
0.401000003786264+0.286456018654291i
0.018175443930648+0.728879734586672i
-0.602285045087486+0.715017982318832i
-0.99187931007245+0.217636819174624i
-0.90161085491503-0.529389049378367i
-0.272984371928962-0.940945207786502i
0.478020548407059-0.794926365455436i
0.912283674369852-0.167499404676903i
0.77789735541416+0.552521376700775i
0.195598857047127+0.871393743113738i
-0.373088939329866+0.632808394558657i
-0.486441419186132+0.0695830446619766i
-0.112368287144539-0.394397556199545i
0.458376128982319-0.41894883571445i
0.896609549025176+0.0560311453520122i
0.774209152171863+0.715761847613615i
0.193354303426261+1.0738861831269i
-0.444206430573228+0.868915808873136i
-0.79755019439342+0.233750980857873i
-0.571776633783782-0.439466510250075i
0.0194118151060232-0.763723820990036i
0.559694887622098-0.514184894108181i
0.716737877726737+0.0443728294768591i
0.402709062569641+0.442898143228793i
-0.160515479669272+0.386116439931999i
-0.526634151646107-0.152224179695747i
-0.38388561815886-0.795921162983836i
0.148357625844161-1.12660210626559i
0.822273932912218-0.937325309216329i
1.19443426562871-0.385445338989534i
0.999889525869797+0.252267859998772i
0.461968393297078+0.49251617133096i
-0.0850524647454386+0.203737280637773i
-0.236668361958963-0.280279073903877i
0.0745322877126279-0.663843654044574i
0.60119978679142-0.653179733412213i
0.982441505720622-0.213931822991003i
0.86416692022701+0.405465117920959i
0.342569380391645+0.815087215392947i
-0.313223777884764+0.719023815953954i
-0.722658031418886+0.167800139422104i
-0.658694494812676-0.379905455682894i
-0.188330949703649-0.651506329310435i
0.38485993935703-0.478243297567418i
0.578014960567799+0.0632427596056796i
0.28226570621027+0.494226864651889i
-0.261187174229745+0.574994998511835i
-0.725168021849325+0.231713085640789i
-0.748226767737889-0.320395786144824i
-0.283071617869034-0.703616741336216i
0.372116825296827-0.614149354487352i
0.79454748587808-0.0549643263613543i
0.623487736513617+0.553661098338882i
0.0807700170175279+0.921509058274652i
-0.51575363373818+0.829742343307968i
-0.818583286424454+0.323705001186214i
-0.590739736895452-0.17112414166747i
-0.106840654452036-0.320406224725154i
0.320482300842416-0.0562704064113142i
0.316222439628386+0.42325077235434i
-0.0933745713090161+0.775859739553966i
-0.671374241197818+0.663012717059307i
-1.03496348575479+0.107330786332972i
-0.82926682470596-0.59063899907948i
-0.246392800867121-1.02944738976i
0.491401810869389-0.950864523230862i
0.916831416582451-0.468406944983846i
0.779004890025897+0.0865185719553345i
0.386525619333854+0.28718631406702i
0.0577370968967521+0.0651181393390496i
0.0837550664724833-0.403310605364959i
0.534091707779508-0.730071484246815i
1.16915606624749-0.570647305946225i
1.52635050721935+0.0278743263274942i
1.30566992078839+0.808988219277911i
0.622871299834563+1.26355896399293i
-0.146093367990831+1.1288146968759i
-0.552290827948892+0.55228899524064i
-0.46760760926829-0.0592859645943734i
-0.0428942983554974-0.361994555075269i
0.330225553919806-0.182014324138191i
0.328928270394617+0.322931792422111i
-0.111855560575628+0.61883379954358i
-0.741755355790463+0.458177445953307i
-1.08921162888921-0.180786836884764i
-0.861912863900496-0.959866190246127i
-0.199829153121335-1.34122158754742i
0.507680591659542-1.20193339127615i
0.962920217074223-0.620512923843261i
0.804724644386901+0.0716896430257181i
0.289985063534226+0.388230110596147i
-0.14677404233008+0.229905303594063i
-0.263054076379413-0.190273216827329i
0.00329109869541381-0.52059961441173i
0.430351969324782-0.391430785887167i
0.758422503180477+0.168350463898367i
0.495373608643839+0.774173024236024i
-0.155177663465575+1.08448645193188i
-0.795451971256896+0.865266085045904i
-1.17471835549391+0.249023224626517i
-1.03691367613422-0.363979511476287i
-0.563839298624805-0.63824676030299i
-0.0322461338117465-0.507822634133851i
0.143148973560616-0.147779077934102i
-0.0609600735258189+0.179578600119043i
-0.386337160122007+0.119273847750368i
-0.597588891132854-0.313423152470402i
-0.42149767194485-0.799045686573577i
0.167855888913611-1.02743475556843i
0.835289840136934-0.78837224697322i
1.1738432230732-0.197067197159647i
1.10200038312993+0.423397678052742i
0.622890601098417+0.754852659991658i
0.107880171779063+0.656677556120517i
-0.0681846284731286+0.295766547202549i
0.100541999048185-0.0240417671060948i
0.452017820923002-0.0101057178121046i
0.689993960128885+0.318239941139116i
0.596148382506245+0.734905930318042i
0.0822255148294294+0.966553510674706i
-0.482152947622848+0.733793611741561i
-0.76935194311111+0.208914680741532i
-0.654708837974459-0.373262074636392i
-0.162964248591788-0.769787216376631i
0.36586220185448-0.692242154445482i
0.618447172006218-0.328354859929543i
0.461167084261439+0.0248635873387379i
0.127419460258276+0.173156820949029i
-0.162802234319652-0.080400075866078i
-0.165987236498403-0.499780054193303i
0.240929137438454-0.786480253281577i
0.750805892532105-0.721372606556569i
1.12329202629264-0.208188358651795i
1.02108777738991+0.394118440812864i
0.468425236277706+0.791626958258525i
-0.136208403284314+0.737169787573633i
-0.5135416829638+0.38439729457773i
-0.467705573590719-0.0349149165682888i
-0.196870860664896-0.319640022131597i
0.098947356359126-0.130175792967043i
0.0897176716541486+0.275012726064307i
-0.32354564353523+0.512204205120797i
-0.835022071080542+0.411783828969513i
-1.20417839484024-0.0460972211223967i
-1.09894643445054-0.676642615321528i
-0.584980689449288-1.11254644637176i
0.0332144536713669-1.12368935590503i
0.420453317321189-0.760203343446543i
0.374455576828693-0.278117750587023i
0.0710735475812733-0.0265182765313852i
-0.207563071665413-0.152895600922012i
-0.156629138206263-0.50425165178703i
0.230320441386228-0.775422633536241i
0.775211836938721-0.659978635244394i
1.16988483335784-0.126931902476582i
1.06807472724618+0.524836664936021i
0.615652636037989+1.0028524409327i
0.00960348043710622+1.01110738749592i
-0.383990022592683+0.587544986990987i
-0.295015237578801+0.12977925060084i
0.0537201453965807-0.0919501506240676i
0.436405738479817+0.0836612568987026i
0.422703899488221+0.540118475217531i
0.0636233470180678+0.886904846544605i
-0.408949808838851+0.864015166495951i
-0.796312584044961+0.345478937630924i
-0.736713125868929-0.284785631416239i
-0.326164803868826-0.659952906828956i
0.273538076842841-0.687318935172813i
0.663498983623412-0.276781859583558i
0.594623002936505+0.205961295278378i
0.226957656908745+0.462413560048977i
-0.185080291125355+0.27821765161487i
-0.321285154253032-0.2248387672208i
-0.0794006145943269-0.595881934806653i
0.415696179488613-0.613185461112298i
0.774663439382414-0.243104870036225i
0.718503820172983+0.301054048525191i
0.281199497557508+0.629353456741895i
-0.303575908863074+0.465605051840562i
-0.662498754343978+0.00375123289260417i
-0.589182349116959-0.565691735453588i
-0.114944654093796-0.880583049426313i
0.389387728313936-0.720790503106549i
0.550414533111315-0.341764536869352i
0.379475241293502+0.0308523242891994i
-0.0310812298765403+0.0710474247053781i
-0.351342924507967-0.241328629644373i
-0.271804405008591-0.660698473263125i
0.0933271618475538-0.91209632134181i
0.616126660592023-0.778012846598326i
0.966536099925006-0.259383501612708i
0.800286460086972+0.34406194340149i
0.322186253903509+0.615672017567737i
-0.210319222754398+0.495839645890946i
-0.452980417706548+0.143824972988826i
-0.262440554874007-0.228465628064638i
0.0846746788263268-0.297843343431107i
0.393809677811511+0.025825981712216i
0.362047055244643+0.470485993020099i
-0.0988678989070716+0.701919121573084i
-0.639141625382986+0.566860524266829i
-0.902002776116663+0.106873495996495i
-0.719572686453986-0.454494158085667i
-0.176636568391359-0.734379902829045i
0.367389857980282-0.590186705004203i
0.626554094171507-0.135729762085091i
0.493505305174929+0.33100863676855i
0.0570820943706802+0.473508533202596i
-0.261538328052497+0.311057139342858i
-0.247540615170903-0.0936648014106538i
0.0880954884242907-0.414245539819039i
0.616202133335354-0.266817182447582i
0.86140650291398+0.159429078464537i
0.681068920960604+0.638394450470241i
0.188636981940361+0.906609503424566i
-0.377747604253762+0.762157676330443i
-0.616918142565929+0.301719921804817i
-0.48653237836794-0.260143930047841i
-0.0444056947803366-0.542892722032351i
0.375833425232631-0.337457528016075i
0.444632102649134+0.0516540737173225i
0.15820355575629+0.314338624513608i
-0.251900256210464+0.288627781274697i
-0.461383132887806-0.127863964192933i
-0.336737238524667-0.652352892917334i
0.134601574592316-0.954821878836434i
0.637675145256698-0.823647261088397i
0.900253587771643-0.345198599430824i
0.762480214830696+0.130008545623797i
0.308758387010299+0.413999347175789i
-0.094174276419958+0.267974027480366i
-0.189323803713128-0.187146836555347i
0.0704946372574941-0.490885500350699i
0.429725515928598-0.463531741911265i
0.634934527832111-0.0977891992628499i
0.506967047436152+0.370455106160928i
0.0483789854231903+0.607016064483745i
-0.456485186127813+0.45321120236241i
-0.704266889729986-0.0175513514756542i
-0.563506068792381-0.550986146684366i
-0.116828888646983-0.757633827122573i
0.29408536667943-0.537731788395448i
0.388244169424164-0.133398999636791i
0.153013941047848+0.262290359566968i
-0.263515764901261+0.281996508144952i
-0.520035794631776-0.0746747127658968i
-0.416624595200964-0.522064432807298i
0.0134257143782599-0.773821243410551i
0.525656777177924-0.578629633276983i
0.781469348547958-0.0665452805195455i
0.626358870109916+0.489357003023155i
0.185130533295728+0.724106366713428i
-0.269257181851925+0.567623172516918i
-0.435218677706766+0.14959978460037i
-0.207956258462638-0.219696270830358i
0.197196945421995-0.198591606524512i
0.517159211389745+0.144448157300712i
0.434983941855666+0.575414989916717i
0.0108065604012557+0.801673863153124i
-0.467092027807844+0.689500005631922i
-0.746478213918064+0.264029230528851i
-0.62533442968028-0.286714712597239i
-0.250931362662264-0.524269361473914i
0.198449432723588-0.351931278582448i
0.404925471387961-0.064473630516431i
0.176558101214243+0.230595221279028i
-0.174953620546635+0.228601923788315i
-0.413581157505326-0.0946881195999364i
-0.373280504817602-0.485353113100401i
0.0185488833142038-0.796232624681092i
0.531765616654948-0.750727316379386i
0.825667953937141-0.388983827358463i
0.748074050404771+0.0408131507696604i
0.440509435825259+0.223202757587332i
0.0870167598267879+0.102411142369495i
-0.0227382808014369-0.249166237733119i
0.210940394775187-0.540731791883471i
0.596602280421499-0.508393373685816i
0.908343231265797-0.220103083962178i
0.857384100737886+0.246610292224197i
0.493179250334566+0.547844622381041i
0.0623867077766874+0.535804705884296i
-0.239235958441449+0.275502782926024i
-0.201281689584767-0.0734264355249252i
0.0833075208890261-0.235090114450395i
0.367107290836925-0.094020846521255i
0.412871070919769+0.286948968063574i
0.112910644390427+0.583571355023198i
-0.355093622449289+0.61934861783382i
-0.759058576039334+0.367199667029979i
-0.824561943942166-0.0955827531973059i
-0.521488284657134-0.476953053440879i
-0.155448394192029-0.548497233831675i
0.113892585481065-0.309416178494518i
0.0439145959766717+0.0149648595100436i
-0.261237526829686+0.180468673347554i
-0.534697281992799+0.0169768587770216i
-0.648614679445808-0.36267694691513i
-0.384171220095228-0.68953776953929i
0.0471468400947483-0.774167627904543i
0.464295088723431-0.574608379730704i
0.595346943681811-0.142549776356864i
0.374308245140545+0.204897111321827i
0.0717607228126302+0.262371757237848i
-0.115023691877781+0.0945160896799214i
-0.026649693818439-0.186547810416247i
0.281433138924244-0.315622587178297i
0.652380083856842-0.209590397643997i
0.784822186137277+0.179457194109599i
0.602298002773719+0.608659709713188i
0.210405811126138+0.79370404601517i
-0.179000181222591+0.660760551121821i
-0.287880844878623+0.322899489764181i
-0.150590948714531+0.0417869841470996i
0.123226628056701-0.0860760055629072i
0.274004377417568+0.140769521306885i
0.18261113445435+0.479561674991569i
-0.0829172781928883+0.560648088685195i
-0.489608949174258+0.403575598361615i
-0.657597781377469+0.00503227513768078i
-0.512672975525053-0.459353931924974i
-0.171140678220417-0.697131908942142i
0.207139625490745-0.561869835003328i
0.369626921400945-0.314873344539556i
0.320959780012716-0.121436513973234i
0.0927541435822089-0.0515911553892571i
-0.0852797879354783-0.288315650790394i
0.0113443201807401-0.607743170582522i
0.375685067920104-0.740264892370456i
0.753104199963208-0.564823907203604i
0.933209229789936-0.1526974074062i
0.845739351255904+0.286946702633781i
0.478951961765844+0.520150882619311i
0.0423060195672843+0.474948246607837i
-0.1870433038058+0.239855276478017i
-0.12878433030041-0.0361118153315101i
0.0479494971006651-0.0972185497805833i
0.186259336205278+0.1270573686682i
0.10745365909219+0.415595987626594i
-0.248526709755473+0.534343375752063i
-0.697789156825007+0.389429559439407i
-0.943852559331162-0.0392617085477749i
-0.857703410534736-0.518984513415001i
-0.50595236547789-0.785814109694842i
-0.0679294939166363-0.760165978499581i
0.238031126025872-0.521439845257477i
0.232483009678978-0.252343763143167i
-0.0155921658530533-0.136201604779538i
-0.1513011193604-0.228842675592674i
-0.0644080895637053-0.459363238933973i
0.231019147270967-0.590305805426595i
0.602761417376206-0.428113926729966i
0.861330254269814-0.0441548625482339i
0.795600505500626+0.44604345017264i
0.399078734125891+0.729214917844848i
-0.0145628303068444+0.719899204952074i
-0.273872140209798+0.466412344684065i
-0.255588087211152+0.180050025440057i
-0.03223111126966+0.0720995554236412i
0.135242138110481+0.115347278104585i
0.126856872886109+0.354381660858629i
-0.129418209055606+0.470130567988098i
-0.507227169271967+0.365639029338387i
-0.656476129107061+0.00960722046436471i
-0.492296441855935-0.47101696068516i
-0.119833362632545-0.710051850196278i
0.338846286469629-0.677189262233402i
0.606315440811731-0.360373082054288i
0.54157467469596-0.00995097133219363i
0.298650488304772+0.140518251082615i
0.098771140758708+0.0122252747174201i
0.125779555134897-0.226747914133848i
0.353176829740794-0.360760787799524i
0.620040685357826-0.313624803612647i
0.768170773359601+0.0463434259575429i
0.607966292078071+0.427690309718044i
0.243956492243147+0.621290400558328i
-0.183581787798802+0.523261729616204i
-0.446663710938568+0.170365911960746i
-0.318346781454548-0.185594353219412i
-0.0577971668235674-0.376045687109862i
0.156099879031069-0.287048404183718i
0.199952461884196-0.0191592834187477i
-0.00746766305961694+0.221375422058836i
-0.313865611790397+0.163268353462373i
-0.481965429589922-0.111111017461441i
-0.416016960083103-0.430889855706092i
-0.132765231014494-0.669052999127098i
0.21283740806369-0.607659119229459i
0.409278943072574-0.298692965779412i
0.320388648600245+0.0448172951866855i
0.00572094466922212+0.198753517378716i
-0.214621782332051+0.0661303097035178i
-0.307652753391722-0.226642043603708i
-0.15843704519337-0.43314134304275i
0.133372200145351-0.441792813400302i
0.324037849897101-0.244720424166425i
0.338396231732613+0.0892078118968677i
0.0680759004949383+0.316375303975116i
-0.166063839922959+0.229800790340853i
-0.24760751928472-0.078321568037219i
-0.198490137624179-0.365892560022229i
0.0836181773754615-0.465785054985603i
0.395844577287357-0.284305609613869i
0.517249359388032+0.0743436189834828i
0.405753426352161+0.353085633740789i
0.13653003784554+0.412253164014377i
-0.0660976464323162+0.261150530401503i
-0.0669521540535349+0.0204018232202347i
0.101806058798059-0.124318087353887i
0.364025746404277-0.0158306872012877i
0.476769838863732+0.279636154575766i
0.345128364223437+0.583229284363659i
0.0264646725560714+0.713935156613988i
-0.357163304453575+0.559938019932249i
-0.539057750422124+0.254693764398334i
-0.479269983919672-0.112236267540743i
-0.251389583521476-0.277740064915626i
-0.0524429750309753-0.158253035829444i
-0.0558367615506324-0.0340436419417864i
-0.204405433948814+0.0136531934857476i
-0.473176620205427-0.142286620454254i
-0.559014267493188-0.535931208161159i
-0.330975390437966-0.926447552391412i
0.0674095534229511-1.09376492330157i
0.577479446725539-1.02706818770125i
0.90256602874-0.729834333584493i
0.898930491527197-0.365136141409304i
0.729683764807427-0.171037823765303i
0.583962676922592-0.127968579304631i
0.583016390377904-0.217609882338476i
0.762581805321447-0.214715278441672i
0.995001786725481+0.0198209146064026i
1.02752149116532+0.444555133500772i
0.754748170589899+0.920248447052335i
0.256206415177667+1.1530107191363i
-0.278593073149979+1.08192034564137i
-0.678781846527679+0.767311991422718i
-0.809628112439522+0.393053585846283i
-0.691089186000353+0.149856275994927i
-0.60632192827039+0.0228773370324493i
-0.662504899066699+0.00445576834738429i
-0.800573407154539-0.0209798953841632i
-0.970513382730767-0.297168026822313i
-0.958535839419057-0.696323103197422i
-0.619912098422885-1.08314765606327i
-0.127577014317519-1.32121845890803i
0.371708729471864-1.19972353065916i
0.75885352113962-0.834173878883832i
0.833044202243568-0.42680150791659i
0.74310450891027-0.144085669748694i
0.617454945930611-0.0320201640457128i
0.595621946887586-0.0330395582308139i
0.773738246023194+0.0459056431317668i
0.864371599820506+0.28659173451115i
0.809543498767917+0.634352097813853i
0.512403971299832+1.02920466597567i
0.0145040030749305+1.16840830602944i
-0.387519092758261+0.992605976264281i
-0.676421232000139+0.642661291652018i
-0.706313125976884+0.231217051574082i
-0.513047256407874-0.0432224368253947i
-0.309641744348672-0.119168314415751i
-0.193187931116866-0.0444598143710481i
-0.284341197616849-0.0362029910103401i
-0.378075155409985-0.176875896193019i
-0.2776021146762-0.400964600343798i
-0.0574908665594385-0.669332403928248i
0.243712889131894-0.75756028964208i
0.608441893082589-0.558645917422627i
0.777705894107629-0.236634525871477i
0.658842562728896+0.115700227115686i
0.453447619384754+0.343595900635153i
0.209530522469095+0.286158678931642i
0.0623295354367429+0.135621829781533i
0.0757178067462499+0.0121988581707077i
0.145715585078774-0.0440631923409713i
0.175851090671924+0.0478105029717206i
0.0971218258826236+0.195464798927772i
-0.11103063817905+0.224922667035709i
-0.316838136011056+0.0316405922648337i
-0.359387544657649-0.228805877286722i
-0.258400598022094-0.488681334524484i
-0.00615386119398606-0.620506162218471i
0.248692453569259-0.509167474774241i
0.381268371675468-0.31216779975006i
0.388894549097373-0.0776215818178501i
0.261960882067619+0.0173470386197827i
0.144047741404142-0.0264606949806603i
0.120087678891432-0.0655896891921153i
0.188883934554666-0.0829730624503337i
0.275510291463494+0.0534283296533574i
0.291170845674523+0.278288773664337i
0.139994722134527+0.447375512504048i
-0.162946349712328+0.498165692625154i
-0.402025590165632+0.334700005943203i
-0.542598671199999+0.0801094782898142i
-0.497930047240365-0.140941573158594i
-0.274283841503539-0.269918052198998i
-0.0778316698038006-0.236875070508064i
0.000272041223730499-0.116693051827156i
-0.0769814594634875-0.0377448477127023i
-0.199152987297186-0.0997350629919562i
-0.213715492873595-0.244451055055083i
-0.0237951377691013-0.408197121404341i
0.219911049911108-0.435123013875832i
0.459260390851037-0.269168651499542i
0.589493442771556-0.0245784341244549i
0.459158537083076+0.234148295974009i
0.299358682270461+0.352962339814596i
0.079105530041576+0.311889980633065i
-0.0249916319207832+0.180816246647977i
0.0935692865146405+0.0496528053092115i
0.184296332820079+0.0494805578577658i
0.277678013233095+0.155079599241969i
0.194378980480743+0.294867389273639i
-0.0431377472321812+0.389754786064346i
-0.204646948879945+0.267675798514173i
-0.336533608236776+0.01059080628779i
-0.270625636989435-0.185702781002894i
-0.0188483271535267-0.313959454538262i
0.14157860844811-0.273111196866486i
0.215605266090811-0.157966134088126i
0.134215189964725-0.0933342536497212i
0.013008323958049-0.0688554788075021i
-0.0019862408656835-0.186966660712022i
0.0713239281539984-0.330812457018045i
0.294850441027715-0.418459000944553i
0.513793743963134-0.350846891082633i
0.565345183313152-0.11593214089509i
0.468956273611918+0.14234584747571i
0.347231316141186+0.302622112235056i
0.13374911911322+0.249472037802523i
0.00633841116892704+0.1817304702058i
0.0618537261254668+0.130152075900551i
0.0616901818496898+0.117073600658041i
0.0508773175856322+0.250039022852097i
-0.0886797575277997+0.384048562470288i
-0.339598653551639+0.406725042445745i
-0.553322286335989+0.233807188422665i
-0.670670651081573-0.0281328000868156i
-0.617029479744632-0.303095205508098i
-0.449253534665474-0.507668386643507i
-0.219263142031029-0.53570272118532i
-0.0658728610834907-0.479892784604791i
-0.0455024942931731-0.403329921103135i
-0.0253679514309504-0.379636631992195i
0.0525513187322264-0.4394967417443i
0.211159595865242-0.544922812647453i
0.453399831412208-0.521388098242486i
0.678097059381973-0.291649140082973i
0.770600012680655+0.0461668977855852i
0.676456776416724+0.376767989563436i
0.491198347049777+0.563125417173712i
0.239094692499261+0.63819543895142i
0.0316225024017757+0.619867440089279i
-0.0590883964445803+0.500834994009188i
-0.128148452150408+0.437241739685607i
-0.160857093507279+0.465944817338586i
-0.283366716039433+0.487834595529091i
-0.437623844210372+0.401933277186572i
-0.580840518143524+0.225276918144764i
-0.693478661046266-0.0428754248269816i
-0.588393500092959-0.350266867350518i
-0.365912036115342-0.522512744073479i
-0.0700559071909443-0.557263599887152i
0.15051783335884-0.486888651139333i
0.199662458969273-0.358023751688079i
0.259695833078202-0.290654448842565i
0.256378318856688-0.276818591588039i
0.257865408627411-0.259976620884152i
0.362476389874476-0.253940003474591i
0.478239512737715-0.135213520577759i
0.500412476684456+0.0206676140096217i
0.386283249116534+0.186195721119855i
0.246536695428174+0.309359504169759i
0.0358932151163346+0.221634109113767i
-0.139195380931749+0.102119343159769i
-0.142073207539905-0.0286174068428218i
-0.0416378778472694-0.12894924673523i
0.0928996941104712-0.116013933265169i
0.137259398116954-0.0780662503668476i
0.0464145187281786-0.0261091552654395i
-0.0725485468962654-0.00373006789230008i
-0.0903342765534978-0.0947129467825214i
-0.0299696485344565-0.232517337354301i
0.0660186311660268-0.222287373181498i
0.209348306672418-0.092296266261535i
0.246096944746788+0.0445472266163201i
0.110671129318799+0.20622468699269i
-0.0956742361011997+0.323811682609241i
-0.312904817538116+0.234895135242191i
-0.403244573003999+0.0515485626817364i
-0.329735476585299-0.0931991658315375i
-0.238085978128913-0.183985519501584i
-0.174032170378637-0.183554130470003i
-0.162793382696894-0.170179694040241i
-0.203922838115766-0.134609190606172i
-0.235757003467066-0.211128496314951i
-0.22591218147585-0.375247664499422i
-0.053029595923192-0.449514959545171i
0.189188677793307-0.477061154005411i
0.400534465608534-0.373627413492461i
0.488292089615759-0.153615349559066i
0.425903225095083+0.0601734484568662i
0.330167942657906+0.235076939222829i
0.206737535432967+0.273996331907072i
0.16550790345148+0.216982123855754i
0.175312671783487+0.191342589489131i
0.190997553035418+0.223158646507155i
0.129646640466046+0.309538718262762i
-0.0386446783658914+0.374266171097884i
-0.193986880882283+0.344792035224316i
-0.307837862376627+0.235285780940352i
-0.3245665482448+0.0370127656253784i
-0.250275162533691-0.168502281984421i
-0.131586365147576-0.22089402101229i
-0.0211616686103583-0.220915407007308i
0.00372651117122576-0.186651028517213i
-0.0246135510393117-0.12656387959781i
-0.0376518382027963-0.169083672445109i
-0.00113967200055787-0.236272106373695i
0.102498139699524-0.284057301407007i
0.189121045132418-0.26321562646929i
0.222252550947979-0.174500805251604i
0.231173452964089-0.0482780918860533i
0.139345969432958+0.0734137153877467i
0.0166800751956818+0.0348105715972319i
-0.0239633146902823-0.0309286577351243i
-0.0344803815792576-0.132656057900059i
0.0112883165282681-0.254759625841839i
0.0567044187674561-0.238355255169894i
0.114346500343266-0.185194187423743i
0.145907757284618-0.0737335280799502i
0.0644972635385216-0.0480752349215223i
0.0138368405078631-0.0967476732810157i
0.00342217901877192-0.0954410178256958i
0.0336581435239997-0.139563055633402i
0.106536206038731-0.147144869248561i
0.119629955286341-0.0219860346405155i
0.0871789325222956+0.0744974344026779i
-0.000443882118577127+0.0915538105230325i
-0.153470667629747+0.114543061046862i
-0.212981394394566+0.0422415262261988i
-0.199672401702776-0.0972669546740478i
-0.202218247693147-0.158202554179269i
-0.121749057701947-0.163791922095677i
-0.0445942046071166-0.155990996033801i
-0.0553761878485956-0.132016008328658i
-0.063420064088654-0.153567511024033i
-0.0950707711373796-0.175795531119511i
-0.043607327253191-0.222755306841096i
0.0780352644425559-0.225277101064761i
0.1540917420254-0.149806048917441i
0.216089034549576-0.0621834131916534i
0.22149961410372+0.0357868774555659i
0.143851993542358+0.0634462046001496i
0.0423000743366071+0.0990720528101426i
-0.00396394868204649+0.101648011391012i
-0.00717825391837152+0.0315780357289935i
0.0291129021486916+0.0125144078333751i
0.0310562301613363+0.0447047539665456i
-0.0174076927587632+0.0442866347653665i
-0.0515331022238352+0.00171239318873863i
-0.0874550286606589-0.0960376046361121i
-0.0752333876190748-0.191427426682303i
0.00439359975452473-0.217643518652077i
0.0929262257145204-0.241621799113664i
0.201242834206787-0.199703870545653i
0.208222930857067-0.12834422190308i
0.174352947765183-0.0860647415899917i
0.165671548260723-0.0393527908939426i
0.123498957616856-0.0461162805476429i
0.122052041534043-0.0540984038771348i
0.146484686223512-0.0586362136917747i
0.160312701365413-0.0549407525680096i
0.0991223442761507-0.00854493765629291i
0.0243527135592017-0.0153082538177935i
-0.00830235781384423-0.0269088537490435i
-0.0396099742090766-0.0471444705688324i
-0.0694488369752894-0.12914775412605i
0.00210419789359873-0.206675158681908i
0.0534053563648683-0.208031448040815i
0.0841504957669739-0.180799258907567i
0.107895213053061-0.167424984679975i
0.0616337943889773-0.109411776665545i
0.0552405476390928-0.101678682762857i
0.0338629406464281-0.0789268364214265i
0.0503602380498609-0.0389445668251942i
0.0477779023882013-0.0753769458854303i
0.0271679590869662-0.0810762657391558i
-0.00129200991960384-0.0307502379778253i
-0.0685149819884293-0.0267699517392823i
-0.0708842405970018-0.0614926905432957i
-0.0608978992736914-0.0717321047672439i
-0.0792879675160554-0.116096506166395i
-0.0425393289414217-0.131862057932242i
-0.017734776536538-0.152052549104826i
-0.00503890415872351-0.185447497454262i
0.0766664171680786-0.173759649958923i
0.119921911888381-0.151555955819066i
0.189406747748665-0.100570941085084i
0.231033201228809-0.0619241151442792i
0.210595049071954-0.00162512831053174i
0.207251586004237+0.0610312890969778i
0.118540353131346+0.12704743764317i
0.0755834991514346+0.198642428092004i
0.0662812641931788+0.212005267623279i
-0.042408015419993+0.1647964546128i
-0.0835573379777241+0.101237497781456i
-0.111080321427969+0.0643477929175138i
-0.137290927520647-0.0158632498069963i
-0.144199300830578-0.0718916973197345i
-0.151363017326157-0.115603618872059i
-0.0867350308420637-0.188633230278313i
-0.0390349155485196-0.244707088456194i
0.0530382787638773-0.299314632657177i
0.112793729045189-0.297799896373452i
0.17500280621499-0.291320468683046i
0.261050737023432-0.275633377472422i
0.271348307702699-0.197233777488765i
0.329371366774329-0.115519037205337i
0.346857075222747-0.0379614628352487i
0.309447995710114+0.0406519196977977i
0.240069689440649+0.11827661854899i
0.136457051249239+0.183392438577293i
0.0575557622362148+0.167424522735952i
-0.0285692144317279+0.108637134197615i
-0.0865516823521892+0.0666308282442687i
-0.134557242164716-0.0180890723273856i
-0.169148931187732-0.0830296215852175i
-0.120898125197224-0.119246668509395i
-0.140292041842208-0.173256689821135i
-0.157979279796533-0.219491904563281i
-0.0434899502602641-0.269393364575926i
0.0104264071798286-0.280020906821152i
0.0841072292373107-0.279888907702124i
0.172717914431497-0.27886927037549i
0.207265745947067-0.211031017155924i
0.23979668184018-0.106363459307877i
0.193527618701366+0.0035628209724254i
0.153830921726073+0.083118846142606i
0.104951568926666+0.0702352146109227i
0.0380851596208536+0.0523336064003429i
-0.00068578843775479+0.0307924603348102i
-0.0206087198315342-0.0118267231480616i
-0.0122846059497499+0.0401634463918343i
-0.0353658054062505+0.0350640356895738i
-0.0643970186498553-0.009632933210779i
-0.0921433863788623-0.026839135346572i
-0.0792656201679798-0.139316037098688i
-0.0340513436483782-0.214595896067233i
0.0572478682446232-0.210781070945054i
0.15675346692723-0.16947829510769i
0.166991251678756-0.110828032622771i
0.223736778824541-0.0322313555684048i
0.252567981668486+0.0174500716511377i
0.220342093052291+0.0279430067508661i
0.182502025140778+0.0736180319369029i
0.144829508535833+0.104981930358887i
0.134647814640665+0.16065520100533i
0.0895150822926902+0.184092067586208i
0.0249744125274274+0.193246322788963i
-0.0520369854295531+0.174962486257037i
-0.136632059182549+0.0821966393455388i
-0.169606744846135-0.0108243179241155i
-0.119007731672722-0.114875378796037i
-0.0702540377429899-0.158152902986865i
-0.0106186081335901-0.155550983962878i
0.0414201204766083-0.162869730467415i
0.0414857242795955-0.193482933543454i
0.0685375970944722-0.219851594928195i
0.105695896219994-0.225936926928437i
0.18896879768731-0.2192624286589i
0.270278700813239-0.176728809986632i
0.310069940079878-0.118640870613433i
0.336214094715568-0.0233548902357847i
0.280729272903371+0.0835169582589433i
0.17543833977644+0.102809827915171i
0.121157659039943+0.0873832742057171i
0.08926464765348+0.0824652280955389i
0.0660823701721731+0.0835868280451123i
0.0947970366807821+0.0940881149966958i
0.103917362216004+0.0791439595185985i
0.00752491711997513+0.110595835189835i
-0.116486655339821+0.100097748881767i
-0.166515500147788+0.0661160384961122i
-0.192273600323694-0.017745827667498i
-0.163162126954022-0.131376832943646i
-0.067796453587938-0.115853076792598i
-0.0197245049274163-0.1454612993337i
-0.0288154968530592-0.11822090115805i
-0.00744233822333703-0.0479119663808543i
-0.0635080706021332-0.0614316313948541i
-0.111685769542114-0.112622005276883i
-0.0448590277303912-0.185607844759879i
-0.00452270533328223-0.209751746991834i
0.0950499471851269-0.191239119704291i
0.177952234307254-0.111817212070316i
0.125852307114552-0.017642953232677i
0.0845542654628949+0.0236228411646494i
0.0741191517709352+0.0198494795738958i
0.0514979103335519+0.0120612592110199i
0.072641059276262-0.0351499021055449i
0.127856007118651-0.0293764177129332i
0.151840991483735+0.0201385094053485i
0.112829788989848+0.0660886003071591i
0.0685933124282738+0.153534791560253i
-0.019245047388987+0.130579947951912i
-0.0328192123284669+0.0662450148373018i
0.00681887016057995+0.010884671311233i
0.0257074799302663-0.0497689590496926i
0.125028156979323-0.03364476533043i
0.105286424051458+0.0618466566530765i
0.0334223177598117+0.136608764404813i
-0.0494860035976411+0.0863826560381871i
-0.0932892012278765-0.00644962306696914i
-0.0266513408900618-0.0768979858323274i
0.0235217111458-0.141362999856958i
0.0678618985514782-0.0880615653555067i
0.0868563776943701+0.0189340329205487i
0.061910033013998+0.0746027481074651i
-0.0147670380503499+0.111468928284388i
-0.149833366938682-0.00215740710182197i
-0.188059393056671-0.171149634404627i
-0.0779770052286901-0.2421588264793i
-0.00809614226636006-0.234023393212047i
0.0715087787504533-0.164914688621671i
0.103314204032257-0.110348771603734i
0.0664108752065162-0.0788169467140065i
0.0387794185407322-0.0935164510596258i
-0.0249075680323147-0.19554893706548i
0.0694854424780972-0.284001376669174i
0.223427414788426-0.286004596736541i
0.292454024164748-0.173306000877058i
0.318781340534626+0.0280386645775351i
0.27381246281413+0.143583110512854i
0.165831964638711+0.179474790666348i
0.0407650356090927+0.184085177511348i
0.0233744983941+0.146779624497432i
0.0319118941702769+0.134937536506794i
0.0223862390741242+0.184464685913667i
0.00930650449460942+0.245650934118024i
-0.0762216555548476+0.296697993895193i
-0.202664299017985+0.280033407797584i
-0.35528463986578+0.125089202163817i
-0.416950871271554-0.0118572107573898i
-0.360354331706191-0.133361658013032i
-0.281584078906102-0.246304998448693i
-0.144291072077924-0.258495750274901i
-0.0592928936934119-0.210725218868416i
-0.112035733082948-0.192137823134129i
-0.132141888483222-0.257285211317983i
-0.0910787593574272-0.324232912452785i
0.0221993105252575-0.360037396770694i
0.234071547879678-0.332391027385258i
0.373491686281718-0.220681876285393i
0.424210996430438-0.0850731353263245i
0.390515858033538+0.0971532269910563i
0.224681192705708+0.195077406906881i
0.0902131953682427+0.138562918076225i
0.0726952702132243+0.115101490049508i
0.15368840570974+0.0591370749227197i
0.230772674656242+0.0851849789189314i
0.173124341170861+0.195541986521049i
0.0401917285194421+0.256942180429105i
-0.133236972533139+0.341637905029306i
-0.277192331012341+0.24714760120167i
-0.330893302837356+0.0568461323286333i
-0.272029927071206-0.0977887829757695i
-0.101119223232794-0.196992099650657i
-0.0160426572054787-0.190209643736578i
0.0186238289374909-0.0882999396722893i
-0.0401169972896789+0.0195327165726124i
-0.179773916088925-0.00419026627656381i
-0.198183129538861-0.124300831834264i
-0.143929991355749-0.280986347417889i
0.0104744632441628-0.343410369337983i
0.127042923053396-0.272556053191641i
0.188038038803978-0.126189806867242i
0.119866865195582+0.00429619950846016i
-0.0571866788936802+0.0625569677238805i
-0.119371367612055+0.00582207296498613i
-0.135879931377746-0.173467029689978i
-0.0501501730697562-0.311636776616796i
0.0969741093980972-0.28999105517858i
0.2064100040882-0.182311927186298i
0.175428047007187-0.0405034039949189i
0.0682551706851129+0.0950576515949782i
-0.0433104394773474+0.0635177683403821i
-0.120335982435921-0.0640396134877864i
-0.0333522906298028-0.21068464923293i
0.104571104265394-0.220630955165197i
0.19597080269339-0.0943933079348451i
0.194426519625329+0.0511072070372546i
0.0687487276426164+0.226792412059838i
-0.0872990283578169+0.231838005851095i
-0.170249924788827+0.0850078644147094i
-0.177090042816887-0.080847016430927i
-0.0916303197185478-0.167172474667716i
0.00546614224878569-0.111538821671216i
0.0345099947831521+0.0295935411655299i
-0.0323027542660652+0.132880100588962i
-0.190734157926278+0.121533459508699i
-0.281670455167109-0.0481471938956632i
-0.254459269842486-0.270694224581858i
-0.143244371003296-0.40791990871559i
0.0400166300402573-0.394762585919788i
0.204561485472152-0.232759731007148i
0.236170295241636-0.0748177254245609i
0.121725998189574+0.0439953372873956i
-0.0267395568572886+0.00915647761260847i
-0.0600513898009134-0.137532742045037i
0.0382076545508881-0.251067953015109i
0.178610890173531-0.276426082136777i
0.294866793692389-0.12451027517863i
0.320821750765375+0.0865300115109113i
0.223909903797201+0.216338780074109i
-0.0128327027537503+0.214310765946398i
-0.206878749785467+0.0881491773195854i
-0.217264456570396-0.0660219936209227i
-0.123277715966909-0.178479355889332i
0.0304123283534611-0.172639883726469i
0.122563067160948-0.0426499817278342i
0.0461173182027283+0.0185760119143213i
-0.101458456518444+0.0168734443835294i
-0.188926354063217-0.064061507423654i
-0.218516142019559-0.259092155979519i
-0.118999851725639-0.354927326717584i
0.104028973733183-0.348888293655974i
0.249232919997404-0.273362520104417i
0.235646278135598-0.11222701828856i
0.152374377564168+0.0140744281284181i
0.00112876801099014+0.0249660056531188i
-0.101202985518462-0.0246306885731045i
-0.0544885603457587-0.17366263973964i
0.050152768433982-0.242920781381471i
0.177770894709852-0.146486053949856i
0.20177519848557-0.0596786044537232i
0.0995280037844326+0.12141438864928i
-0.0662319041491253+0.165480400316869i
-0.241979172982261+0.0105449106361372i
-0.239964490196205-0.147250185623009i
-0.0678326535609262-0.278982944658543i
0.0698027430326512-0.22651449500726i
0.17162489071296-0.0985914161188686i
0.1261154846504+0.0509484862976247i
-0.0711312082703416+0.135548168399207i
-0.18844819674793+0.0354317455608453i
-0.23487274978513-0.115208200130536i
-0.173551579101502-0.305342126439846i
0.0683174817060925-0.366787883959539i
0.259920637843999-0.220656767776754i
0.267771844275209-0.0498463458386448i
0.135064054456885+0.106392083619209i
-0.0898041148227239+0.14579188141408i
-0.180473161241336-0.0185381150856087i
-0.107374878321132-0.211146398855152i
0.0445045906678576-0.300901017970097i
0.233018341750563-0.246114449924968i
0.310878604553878-0.0899196706116417i
0.216949409637484+0.098190458692408i
0.0516225003272264+0.196753491252665i
-0.104574161850262+0.127410697340267i
-0.174763746427868-0.0384306516227247i
-0.04688122283097-0.224581639130386i
0.122436289333909-0.216082176185593i
0.207333790625942-0.0313488014509798i
0.16671859530437+0.168367907798859i
-0.0613963452586325+0.235938976092709i
-0.285935104296133+0.131264100420342i
-0.360556552705784-0.0888596856570666i
-0.24936229688352-0.32987098687352i
-0.0656080303931273-0.437642692466884i
0.0916431136341212-0.350601729019178i
0.149640770457576-0.142994670165466i
0.0665290447438294-0.0770124050793914i
-0.0478738514491032-0.118372467271847i
-0.123187384575155-0.257748109512685i
-0.0272975505646238-0.445752183933106i
0.184512036865815-0.479291126378567i
0.354032822578047-0.364410808909351i
0.469995125232209-0.0996882529254387i
0.386770166826856+0.107613251143132i
0.138808749313536+0.167637561848394i
0.00468918785049985+0.0988814416561651i
-0.0462000868953075-0.0804957340816806i
0.0421065226060682-0.148309102497745i
0.20167137437437-0.117791304871807i
0.241040714032607+0.0400462194243302i
0.161948022173022+0.255499435688788i
-0.041816339250801+0.318192708760369i
-0.235011265634229+0.212381000060209i
-0.355552435804338-0.0296161427025351i
-0.305762597788-0.240536551632361i
-0.0716768623088101-0.325152795647429i
0.109943251075756-0.229038321257804i
0.181469312437686-0.0538565393046911i
0.0900510844679155+0.0521142178962372i
-0.122650521013887+0.0478702280114009i
-0.221631694370086-0.10344025709022i
-0.171877192463878-0.321247726815374i
0.00123965122719323-0.41207526772415i
0.237524911326737-0.328802554495438i
0.341503846503588-0.139927551270598i
0.252350927757177+0.064143379453972i
0.0604834809190388+0.10601082779517i
-0.118621584788741+0.0357392468725829i
-0.0974026208008599-0.143017048814859i
0.0229613521793386-0.292849319290472i
0.200289641103365-0.257907976574504i
0.381589885234052-0.133098993466999i
0.365591655230894+0.047240368075705i
0.190257327025768+0.179047219740825i
-0.0106068845983539+0.166054255619156i
-0.124088240205699+0.00908947858115393i
-0.11445569827321-0.134519148535356i
0.0632627680702012-0.211968095468585i
0.237586389442365-0.182015720403289i
0.262279144298653+0.0358553382373857i
0.0981813593376413+0.188257018843913i
-0.0870214021085606+0.19333925179554i
-0.200528886852566+0.0576992800873033i
-0.261306868372709-0.168113241296i
-0.107110019652554-0.308279148122897i
0.107383238062696-0.323794983797453i
0.267033183592117-0.16418695546529i
0.228030570596072+0.0169194538668613i
0.0312782260748483+0.0916064541462268i
-0.0934493956944575+0.0308763130983137i
-0.157839419715291-0.171533946707061i
-0.0168099325243413-0.33709677947394i
0.225689867523149-0.331316286141332i
0.371413065244575-0.165823500966996i
0.381872325007327+0.121740284749494i
0.184701428061145+0.342197383516831i
-0.0781756902110389+0.302653259855167i
-0.235820976630415+0.115497492597753i
-0.21962574449791-0.143801157838029i
-0.0460971349661155-0.320197451821578i
0.160302700847193-0.226268242408312i
0.246998693937559-0.0231177678898101i
0.0940205380663898+0.178456836063054i
-0.13893577151311+0.229691663145954i
-0.32345106495243+0.024339624169395i
-0.363507790383108-0.247404464893486i
-0.116620632306397-0.466078107118049i
0.152386818211613-0.48372640880519i
0.336301220886031-0.262255168237338i
0.346919810448277+0.0175892676300773i
0.111094731111513+0.161725377452288i
-0.0844904626893607+0.105361910156641i
-0.199221247893652-0.127658496636968i
-0.113527396063971-0.36034530099771i
0.155570951548759-0.359518518236653i
0.333515659676048-0.21532266579852i
0.358356428787913+0.0584544071999747i
0.177681953017742+0.243600790041339i
-0.047073727782355+0.207211417785755i
-0.193884319866544+0.0606935573037111i
-0.132800713013995-0.245412072400867i
0.0860834648464779-0.356168869526049i
0.260386693061136-0.226672614454763i
0.387617706830151+0.0239297276939306i
0.266741753612431+0.305864526141453i
0.0274775580783913+0.301324565311272i
-0.16718008091712+0.16881224936159i
-0.265521587349676-0.0297138132068847i
-0.125861019361417-0.222398203430513i
0.0889204265769808-0.181732790087597i
0.201376781447688+0.0144919887223659i
0.081814644066603+0.196756957430705i
-0.133446318152667+0.223635947142364i
-0.332674646938836+0.0803007591049951i
-0.448790045279344-0.195759996544273i
-0.286718479772607-0.44538708806078i
-0.00775398208060232-0.502621183325813i
0.265490657878761-0.386407196563173i
0.371849039240134-0.190137724927798i
0.247685267578232-0.000805123314591987i
0.0556885060751058+0.0145306444025615i
-0.0699646578734487-0.117947469133379i
0.0177865818671527-0.270749393183865i
0.262900383022897-0.336321870464389i
0.50428410724169-0.177976312685447i
0.547550594992493+0.088564972800301i
0.409887354610653+0.378654693816743i
0.153405186215112+0.528885290070034i
-0.17513217175656+0.429651828038193i
-0.341486014320826+0.195370686450556i
-0.285309459377865-0.00989657567847628i
-0.0986847094464227-0.0919399242934599i
0.0479645069394357-0.0279866082759834i
0.00873301737734238+0.136071055891249i
-0.198634286455816+0.191290585787908i
-0.411189776422358+0.0847241953629086i
-0.530493833394383-0.120744422366814i
-0.40561383402779-0.402770762448134i
-0.0665734533680693-0.581441065559697i
0.153078323097735-0.484127459333472i
0.321686252286727-0.274411892401029i
0.266264465469636-0.0471695569376417i
0.0196851225842582+0.0575627455343582i
-0.10792761244464-0.0616820276704932i
-0.119627739883306-0.262875726640446i
0.110857442628936-0.399204743244949i
0.351912681312071-0.310754256802171i
0.462473057161592-0.10644867358044i
0.44952734760742+0.137717853385168i
0.208478405119049+0.323779710043999i
-0.0727229145246447+0.287242995745342i
-0.168864546854466+0.0515658263316796i
-0.0283535098981391-0.180979970112284i
0.160259223050679-0.165900559106089i
0.318017575841066-0.021335274892081i
0.344298119449212+0.221923412629383i
0.0939049622633544+0.469343224684498i
-0.174774055810774+0.451778882479164i
-0.367667557085209+0.242129692046779i
-0.383494138679258-0.00643163017622464i
-0.17466146227234-0.165967015937648i
-0.0079982482424198-0.155580051086145i
0.0527801760243622+0.0647590991259365i
-0.0903052762065331+0.271579698287291i
-0.351543629044794+0.29388977077035i
-0.578682659633881+0.0782387426852103i
-0.65214328966273-0.323354069196096i
-0.391441936874169-0.563934042480064i
-0.0372350367452058-0.640615242021435i
0.172795468532446-0.488368303735721i
0.21012849631359-0.176574022281412i
0.0755923048239203-0.0370557209244877i
-0.103174984515897-0.111464666495292i
-0.169024130309356-0.361312661707692i
-0.00870963255083546-0.577885568329273i
0.335721014695932-0.596468999233918i
0.59132060550984-0.369456069399545i
0.644030249713972-0.00805903658460013i
0.46344569255156+0.264820382693002i
0.143026218008024+0.335551481759694i
-0.0387947569319245+0.174641144499372i
-0.0417836475811296-0.0266803035745631i
0.122220384314412-0.142086819865088i
0.312118500397236-0.0609291161806269i
0.349895826338701+0.24878675133493i
0.228823146726019+0.458768556361397i
-0.0807654563901783+0.463182403440923i
-0.392655234256041+0.296438887459945i
-0.440562731489546+0.00834078377798835i
-0.291949507073152-0.186738629336967i
-0.0715640383709444-0.19878231751809i
0.0874946090922809-0.0511344845585446i
0.0234638219634953+0.139516999720968i
-0.190428431123496+0.209756808916886i
-0.446056355352342+0.0591190869926226i
-0.52046408671804-0.196174682100127i
-0.357702818124806-0.446148622385599i
-0.0763365895205134-0.558893429183679i
0.207476093730121-0.440157498937383i
0.264756156598012-0.188453880587632i
0.14522286001661-0.00147976727417051i
-0.0829068572749326-0.0248585302656198i
-0.211693428449221-0.194807749328827i
-0.101174850514712-0.404578526507001i
0.152165217200565-0.486170644875456i
0.433130365833677-0.343729011396587i
0.541904740503659-0.0742564586071962i
0.426453881111346+0.232912880027344i
0.139051865014379+0.402954723340221i
-0.122517036657084+0.266557168521484i
-0.232183669000788+0.059942570833779i
-0.142420551248086-0.116437060380081i
0.104213099047249-0.152801880097896i
0.237179485591691-0.00460440287239549i
0.152428738052515+0.175459459971919i
-0.0687183329244964+0.3222491426239i
-0.370908113156325+0.244868388845865i
-0.490425654382984+0.0209677203753086i
-0.369129205344865-0.250864165129344i
-0.124311768197944-0.468982374729862i
0.179275912080911-0.390152616218612i
0.28558049372794-0.111449178996231i
0.177626497369463+0.120775168425044i
-0.0767528905707015+0.190040922770534i
-0.274877539955514+0.0406391146679681i
-0.226572066796983-0.223733413863811i
-0.0537287145102206-0.374618692040291i
0.165575553827971-0.329737199889038i
0.280012536363132-0.136397127022014i
0.155689340131647+0.142356630841476i
-0.0845479397390028+0.262529951842746i
-0.325327988183604+0.114372994200611i
-0.420351382917062-0.207423492920559i
-0.250601685831057-0.510580602341404i
0.0521573426529879-0.562014835430524i
0.328424137972742-0.408191435226222i
0.418823634341969-0.112726329402598i
0.278007147843255+0.123684598354278i
0.0336434372283104+0.131547019977878i
-0.114486587993324-0.0307584893295837i
0.00275502997718874-0.274205698790802i
0.245098094894182-0.28787214571623i
0.437371664525131-0.0872833885937341i
0.473022572482303+0.21366320612934i
0.267945568199757+0.555505182663751i
-0.0937863374676569+0.600047809597806i
-0.479381430221594+0.374684115091858i
-0.590870950121839+0.0371900028285821i
-0.447904087721168-0.257661245960849i
-0.228125887230173-0.297024994898288i
-0.0528581701124598-0.135800436785093i
-0.126412246389187+0.0480132905881117i
-0.393761006087811+0.0631933263507164i
-0.619563487263031-0.168408173626283i
-0.603158788033511-0.515481343062388i
-0.387932643684982-0.846274343128678i
0.0350915916585008-0.925801010964986i
0.432404866768984-0.669149111127584i
0.541481636115002-0.330444420955412i
0.452311630425106-0.066818672827526i
0.201166844276461+0.0415239255616893i
0.0105864498336364-0.0441409926019404i
0.0398564855781146-0.272824586494354i
0.282597570923581-0.324845780504823i
0.520987223069801-0.151930727859836i
0.539052796009009+0.102478017272068i
0.391514343802038+0.432166080285655i
0.0284125472851974+0.489737596646455i
-0.274185437338295+0.301214442005448i
-0.360556827416313+0.0180849693841352i
-0.245155263217474-0.260215172318232i
0.0923299933453652-0.253013000041107i
0.27441100350146-0.0872885728412559i
0.22604268227581+0.150128367318696i
0.0438777838961577+0.298768587684376i
-0.236336683721819+0.175364610888127i
-0.390120889508261-0.0475451639273607i
-0.267246363015464-0.278726554918001i
0.0390604850992506-0.371717125418081i
0.273810140225481-0.188403713480877i
0.262084838031257+0.092405223200602i
0.0481250788674681+0.29119261255408i
-0.252080102367374+0.282355150323236i
-0.473065910279811+0.0532862584358851i
-0.453157203617499-0.25340194022991i
-0.279235313233754-0.474745842338605i
0.0105240058990469-0.455240818092977i
0.210268176066616-0.281356349898595i
0.122469167977448-0.0611315378838871i
-0.1022944570003+0.023759840247812i
-0.312235230385794-0.146649239773926i
-0.31183717527875-0.408255824416765i
-0.105179594186967-0.659114305143074i
0.269733906620498-0.658282761665124i
0.535254760236418-0.430173270823915i
0.556856408604923-0.131816024950319i
0.372982754020805+0.187257434921211i
0.044481707298375+0.213704467920404i
-0.0820454085037767+0.0399061483773023i
-0.0438845893754251-0.181793764712132i
0.156981232682765-0.291398653017401i
0.402121703341861-0.124048021799617i
0.432494933468928+0.168412717089898i
0.202838439512596+0.437243093420265i
-0.135554813908923+0.450199839359117i
-0.370385194576252+0.252651693041302i
-0.429760800852698-0.0633502813866446i
-0.255596981393786-0.341527413789635i
0.0293988408256173-0.323116500902495i
0.183096146122377-0.108742675611557i
0.110440750828476+0.117476005615791i
-0.127038439964597+0.238789923707687i
-0.351125067807546+0.126288987845768i
-0.404302741760624-0.169644046346505i
-0.257613099091381-0.440645104285825i
0.025812654273631-0.50732580002445i
0.258269683039961-0.344266387189693i
0.291100358737309-0.0442674710961509i
0.116456959125412+0.17831463025536i
-0.141747269466014+0.15868115947425i
-0.266272563107933-0.0417454968447518i
-0.176696995134887-0.343292026522193i
0.0369531440768915-0.445304407893918i
0.31758348339629-0.331756387689027i
0.428870874874424-0.0490271559928093i
0.255340175900994+0.291523483709019i
-0.0129441097832319+0.320438338831771i
-0.282378679719693+0.104181971420109i
-0.314995309154013-0.199436380301056i
-0.117435340021312-0.348056578801875i
0.119989052460232-0.340037372294948i
0.352792273660854-0.192605767559072i
0.302463897179984+0.100255403044612i
0.0131607244855364+0.231561880345925i
-0.251820772119799+0.139472986061465i
-0.333808908280679-0.144789278002548i
-0.171140599930741-0.425296360696768i
0.107278139733823-0.497134614680362i
0.343614802681975-0.304844961869089i
0.409017098192864-0.00269264258197371i
0.262594905968474+0.190686179308113i
-0.0614788869927634+0.235308336843615i
-0.25946636597433+0.0142904208087759i
-0.226518929662393-0.244683626038846i
-0.0550579334245576-0.356907744089372i
0.190772292659306-0.320117585516676i
0.317422982280601-0.0983191889179187i
0.210428903738989+0.163794424881155i
-0.0815110349129761+0.225557516448482i
-0.313806166103271+0.044397125264301i
-0.352961833300356-0.223297063457252i
-0.185082979833446-0.500591888352932i
0.138676281342032-0.504409517509034i
0.37495540996436-0.292794817693386i
0.388606404060481-0.0415559921621416i
0.22632211306138+0.158546074330892i
-0.0174087709494827+0.114943152013182i
-0.140224028671277-0.0333377753498801i
-0.0756367764491846-0.202804739367112i
0.186332735597978-0.269875274168724i
0.447847465912913-0.0851627142537728i
0.413409092863837+0.209398892809948i
0.192570606892283+0.456835895419097i
-0.162135235876352+0.503994912819923i
-0.461827671858318+0.304722155708644i
-0.489310906676843-0.00210206781543381i
-0.327762477463675-0.241180837854908i
-0.0746104855392082-0.249049727305601i
0.0849438251244952-0.115540273992957i
0.000621908907723389+0.0757830324900558i
-0.266033258532104+0.1755945832123i
-0.490842658379547+0.00104029094159077i
-0.513057239397956-0.316950183940298i
-0.233195026924032-0.600800710723049i
0.149058206274564-0.67054091435845i
0.386086130199838-0.455578826085403i
0.417538446677402-0.0931772621824508i
0.203221929854017+0.164371309387852i
-0.0324357807586309+0.149404021641223i
-0.191893959479536-0.0792672991795723i
-0.115012246273498-0.352921379499277i
0.17613462456299-0.445535700175325i
0.391640694278255-0.306143083353063i
0.502461696510363-0.0140860345046186i
0.3049872448308+0.279639135967226i
-0.021872294918739+0.285924291976297i
-0.209365145573982+0.101200114807203i
-0.228570839619764-0.196622559740928i
0.00442917165472534-0.442849293878577i
0.306286965875051-0.386867806720438i
0.511524375785269-0.0970277526920865i
0.409340737280932+0.296981900073878i
0.149483016419175+0.43023418594966i
-0.113719589631586+0.326976522710004i
-0.284249124302356+0.0827000708660686i
-0.147471446368121-0.138516765716215i
0.0456547906461364-0.163918272435777i
0.192620412528393-0.0289325390698573i
0.158682178294464+0.246173439247961i
-0.154449661798696+0.385354845729056i
-0.449647648785119+0.308656441747732i
-0.606491164440832+0.0337718214366277i
-0.576797020409444-0.323815082322838i
-0.290340976369306-0.540839569265007i
-0.0184380316679961-0.484066099473738i
0.088805925674215-0.259348033914163i
0.0613162344830846-0.0488936908807332i
-0.133888992418691-0.0165891552702376i
-0.315315098746268-0.223249528310404i
-0.232744763381832-0.467133235039759i
0.0608088596367345-0.617497742461447i
0.347504898716617-0.503114763436214i
0.5617010551604-0.191595857872952i
0.50666678347189+0.127820311105347i
0.226979783193216+0.345956624777395i
-0.0676060559218211+0.279319421409215i
-0.28694298992853+0.0432260504075128i
-0.198695284977132-0.186734555244546i
0.0762324977614077-0.274015874113422i
0.252360286337421-0.11185866880449i
0.288664606235351+0.136705734372151i
0.0965205766117465+0.297156795727418i
-0.212579088513378+0.263620671105628i
-0.398718079996415+0.0198503139212177i
-0.362579599521233-0.293870391667126i
-0.0691510732900014-0.512964854822246i
0.225502145799852-0.432260956888091i
0.420205896551127-0.166539567141266i
0.387878237231217+0.108700647408159i
0.104517362985053+0.269563973976497i
-0.146998123969749+0.176178465739421i
-0.237632760333949-0.0821475897138034i
-0.0518010943950556-0.294549519401556i
0.192955486859406-0.256244608776346i
0.350741683927136-0.0670590184541291i
0.330442090217703+0.203169098093829i
0.0340335322407553+0.389611542394398i
-0.308251660919863+0.313382105339587i
-0.486602928298271+0.0359367466371042i
-0.397245468821548-0.309096167826268i
-0.112203193158215-0.47294345818586i
0.152838693544048-0.379508116044416i
0.247407043172378-0.124730392843845i
0.130772517236321+0.123501717009607i
-0.15330001370249+0.145122093451996i
-0.344816873212691-0.0485288932806993i
-0.310657660438431-0.338913186033235i
-0.0389458031390405-0.50912115775895i
0.281385577659349-0.425059877896073i
0.405912621013935-0.187783402743058i
0.322405400910847+0.152974203100082i
-0.00185852252765857+0.303429956033492i
-0.298386008247241+0.186329961167835i
-0.371199419820253-0.0939503525722834i
-0.227160048037953-0.391239070920625i
0.0780412120010339-0.402664768794647i
0.277555684162944-0.188095026745268i
0.226858011742349+0.0681114952087808i
0.00188019207618188+0.238249357503181i
-0.301443126047457+0.153867081238284i
-0.453169908176123-0.13705867645433i
-0.287077376577282-0.416639145673975i
0.00960068761926157-0.536595683418746i
0.310972050555125-0.403595602932768i
0.425585006826555-0.0539955256256237i
0.251248445905687+0.255518919084772i
-0.000771853670942449+0.321707287753321i
-0.216951981317855+0.137859214057784i
-0.239524486619961-0.159910476490878i
-0.0358653196176451-0.287462987701989i
0.228771600293465-0.239257781443324i
0.390244340439948-0.0200576838256999i
0.280465164510287+0.275503573729622i
-0.0426581346031148+0.408103673338692i
-0.312423853256256+0.321360427460053i
-0.381304163248517+0.00723013991844955i
-0.291658928930585-0.304823299780918i
-0.0462804048542826-0.394945250341428i
0.20838703194737-0.25014204021851i
0.26383681607383+0.0117792734947952i
0.100060013497938+0.178628957150945i
-0.197801314682262+0.105832570908001i
-0.310288469486533-0.0998748281798876i
-0.204546321603596-0.350131971338069i
-0.0113546000652873-0.471033816445514i
0.282614117631667-0.316058420150547i
0.380132459230943-0.0450075534320548i
0.209617394424867+0.222787285778056i
-0.0373473902165215+0.286042325707763i
-0.229335329414823+0.132411897472995i
-0.29566303503107-0.121653600691989i
-0.198391296665933-0.319260543693961i
0.0282854931873519-0.246652896203097i
0.1568983757772-0.070442829841102i
0.0633431996502731+0.106906070368562i
-0.178946456157141+0.189151262696505i
-0.425581340585334+0.026951457397283i
-0.534002685174386-0.250737132144928i
-0.378384010609881-0.569169968358277i
-0.0852367415795209-0.69456121034902i
0.210510835744059-0.540187321801005i
0.343751562382124-0.300153886825355i
0.207274521673084-0.0536789156502539i
0.000888163289480342-0.046381631833989i
-0.119857474693349-0.19380446863618i
-0.0203985437675455-0.345788883146827i
0.203730979656857-0.472697826898601i
0.460203382353434-0.300130337458941i
0.575543311691338+0.0358915880890871i
0.443214370024334+0.327195167898141i
0.165783124400232+0.49237845141223i
-0.194532560394655+0.406927273724669i
-0.321420391534276+0.172391160158014i
-0.234945395685224-0.0611798987784283i
-0.0476884528205948-0.128410452580739i
0.134034962004511-0.0198525663845194i
0.0364116599238947+0.192146805212169i
-0.180327309028267+0.335412910624272i
-0.387434158277594+0.216089269590213i
-0.534084520391469-0.0563928000334531i
-0.411043726833049-0.376287853856439i
-0.0713571964118677-0.518567138234216i
0.221244052157589-0.416763622697173i
0.335362353363651-0.179394480953334i
0.254879684240886+0.0908586695578335i
-0.0297196021604188+0.146837281566093i
-0.258132432116629+0.0210723224852879i
-0.193649251855396-0.173663757992126i
0.00436822231620614-0.327862675118181i
0.214380955469935-0.27001874793374i
0.306870342867117-0.0534842276879171i
0.183270602768951+0.183798692589267i
-0.0668206168107114+0.267244991548201i
-0.366725050411558+0.11812925037413i
-0.42204724551467-0.185254490391984i
-0.241913448334401-0.478406440105979i
-0.012168224355189-0.546420048209016i
0.246872984783861-0.40581273230869i
0.271977958892188-0.15983629905408i
0.128189116494792-0.0040157633524312i
-0.100117227751934-0.019305245263427i
-0.166953806413816-0.230034051341497i
0.0316412871858003-0.464047525294891i
0.253360441406113-0.475153214656489i
0.49668597164917-0.300907137782185i
0.555114919853771+0.051211475785978i
0.394006024674314+0.322573619135622i
0.0261101662541098+0.431272694914644i
-0.252996294351382+0.293120489809285i
-0.266770309152836+0.00605001431294208i
-0.17143636148261-0.135337246118173i
0.0295773938779062-0.1689532370029i
0.112429389496233+0.000974354919361643i
0.00486226623213575+0.22388572001217i
-0.263724377212176+0.281714764146626i
-0.525898317735057+0.0934356246656594i
-0.561071673131886-0.255993533383713i
-0.37350207025824-0.501469456331152i
-0.0649941466925767-0.589681231877055i
0.188818649140413-0.43747019152609i
0.253421111340912-0.158143691739245i
0.162611113683603+0.00733702088445767i
0.00952758024799799+0.0490529040140994i
-0.129787439737684-0.0819913106670442i
-0.0791925193649828-0.283522627071605i
0.149665326822208-0.336471824440237i
0.375735964724357-0.175676342232105i
0.405239677011257+0.125321738404155i
0.251679271197529+0.375377519449173i
-0.0412013337753347+0.42193101119323i
-0.373343359106489+0.269402672583194i
-0.453107269520506+0.0211025780898461i
-0.315794988373743-0.241156405581682i
-0.0950541073934359-0.303343275620943i
0.0345780596964655-0.155743827844993i
0.0218620637500992-0.0176140699404989i
-0.122559578517171+0.0760836642568036i
-0.335566755176851-0.0584000718817616i
-0.365215296949932-0.391980720245486i
-0.199496846563709-0.605598249191279i
0.127177231826896-0.641836499695616i
0.439843748145215-0.478258000020303i
0.511043493938139-0.205371823999457i
0.418557184669078+0.032434789465939i
0.173446525629557+0.152031423401098i
-0.0447283657979969+0.019378569040205i
-0.012485247133376-0.173739239805702i
0.163267919221309-0.22432990993164i
0.360681684378105-0.145926422894809i
0.43256613269849+0.103232065017256i
0.28341357279099+0.358664069338568i
-0.0635816879872389+0.43699853913214i
-0.394571175767602+0.264417972182949i
-0.500699027505892-0.0446428596370812i
-0.349430131458619-0.2741461222068i
-0.0904556325184041-0.389285650830647i
0.126249721085887-0.287209576559773i
0.167050350325511-0.0563043289457616i
-0.0230290549313977+0.076190066317442i
-0.224256771532313+0.0429685605162299i
-0.344339805955784-0.189543176518515i
-0.206991032627356-0.470003694544979i
0.109800052760684-0.536162255854883i
0.340575088358802-0.377985500421474i
0.430506041273283-0.0542618313973188i
0.258178363570028+0.269289929505145i
-0.0371722169311013+0.371835018191301i
-0.276295008766804+0.250610538696885i
-0.360582100541628+0.00433237441901918i
-0.210115013046722-0.173486713806608i
-0.000309950821047805-0.166773914774884i
0.0759377060484211-0.0168416389932085i
-0.0228058478092286+0.140406192377154i
-0.257494536697297+0.183584388386208i
-0.489907398867803+0.0281121137908765i
-0.508553425072176-0.299121260949056i
-0.303700806868163-0.564364922691716i
0.0184327204338995-0.642886786022257i
0.297269521542486-0.461483265048476i
0.379858122999578-0.167642384309064i
0.283281464478842+0.0129631253950467i
0.0772010223573156+0.0413141136864584i
-0.0276082696481603-0.0993939256213072i
0.0662803196682424-0.248733395899133i
0.318732250621476-0.310347929541495i
0.50279204031673-0.12066267957541i
0.450859826385743+0.218003316615065i
0.255502797324071+0.453276966896351i
-0.0719006064634571+0.523014345789427i
-0.337402370384863+0.307158642358422i
-0.40587385027342-0.0185074116054194i
-0.306496920083077-0.204313031102856i
-0.0607302442585146-0.246400874571992i
0.0943937733862439-0.15250431004981i
0.0460123409642671+0.0321815437558033i
-0.131428051928686+0.0864722851441113i
-0.34163376396895-0.050557838156416i
-0.373999403687029-0.327373070545523i
-0.182300501491902-0.521425576653827i
0.0879644124603632-0.546699592349718i
0.358336184135581-0.371649071786867i
0.432857171992594-0.075127539452178i
0.249990723061172+0.133734766612569i
0.0183630656913623+0.219379446656231i
-0.165942367901794+0.0376565072992308i
-0.208052569691818-0.150917336492861i
-0.0457349743960766-0.221189181148563i
0.124750953581378-0.136373368181428i
0.156503038590417+0.0624831551272141i
0.0167851245589007+0.228853277685127i
-0.26206353621513+0.267902619206478i
-0.427137556948655+0.0241569293698605i
-0.464497493977505-0.225034296641982i
-0.327513453747611-0.403965354478401i
-0.0319149742784564-0.458037601884872i
0.102169079443099-0.284902681215538i
0.121757475449735-0.0715244047950882i
0.0363214702506616+0.0172968152323097i
-0.194253372260314-0.0638911943271444i
-0.247675645187553-0.213919987397292i
-0.0968304976528738-0.374087531587924i
0.143655855963036-0.402555890145327i
0.368936476070548-0.224783249134702i
0.340556609031095+0.0181170796441271i
0.170034602910295+0.198515403019521i
-0.0548275151801376+0.225675821593618i
-0.260618634786087+0.0962915392798332i
-0.250741709759325-0.131449006852208i
-0.0503467795820615-0.256594352653579i
0.169817745569545-0.205605043359513i
0.254042924017204-0.0401982877594128i
0.167309664107372+0.177346345534913i
-0.100777850199121+0.225015353632385i
-0.286358494197945+0.0576022980337545i
-0.261407818650938-0.178443957455607i
-0.12493976167126-0.373409130965851i
0.14131032397318-0.362667561808419i
0.299621066762568-0.186554617230345i
0.282373859893041+0.0470172867681915i
0.0919322159756017+0.210262893147105i
-0.160709041101462+0.163738205326819i
-0.195552294567713+0.0105207827261793i
-0.126619780355204-0.227394656479364i
0.054409509290924-0.335227897852376i
0.267378383512505-0.162430329304119i
0.271888911297208+0.068279835021884i
0.103444480363536+0.225888279322856i
-0.130899735696456+0.264270183638139i
-0.331425635979868+0.122508512228748i
-0.382200944028149-0.133867482574183i
-0.207839341857749-0.337082411252958i
-0.0205182671550222-0.328167204157887i
0.0653101608422522-0.188022122132321i
0.0175127124214316-0.0537522161955402i
-0.161641746598092+0.023802770096286i
-0.34136100867737-0.109162603057403i
-0.378706130104774-0.346717147613314i
-0.196048841302454-0.563941589981285i
0.0466131948428515-0.573190878144112i
0.242637411352127-0.386771484117063i
0.297462319008681-0.180361665036119i
0.184761872828589+0.0137167476299532i
0.050096528585325-0.00809903037757827i
-0.0305895506782348-0.107765735263884i
-0.0258412765777171-0.251008517864658i
0.149308720723499-0.305412908165026i
0.304876129726338-0.108819074323454i
0.312281937760034+0.120372033536331i
0.192444848374119+0.352771240406293i
-0.10101369477021+0.372933556551108i
-0.317190942491477+0.193041885010224i
-0.320857585356956-0.00517755723954996i
-0.21791346032595-0.199162689370245i
-0.0811258011315298-0.211994748940118i
0.0192129876410208-0.0819692585395341i
-0.0252038427585606+0.0896692832375442i
-0.222917279631588+0.173409475779983i
-0.365287027185868+0.032018897959564i
-0.363065766124883-0.204686191023055i
-0.208836503488213-0.416019432537593i
0.062085398146034-0.445131784366974i
0.2787649050927-0.277447245863541i
0.331608189101815-0.0946225091245386i
0.16169131161196+0.0986196948481296i
-0.0355138330533309+0.138495431788077i
-0.158067202750693+0.00407819283491078i
-0.184562871182342-0.14946856620342i
0.0129590182758253-0.281617665178581i
0.17610401174959-0.207927855629501i
0.226386389316851-0.0113935894972774i
0.14066858879097+0.121305211574497i
-0.106089863514178+0.152473390551144i
-0.28527490136246-0.00664237154059311i
-0.338346148977233-0.277770681709743i
-0.17939401308292-0.438844767996893i
0.067051504698747-0.454187541550751i
0.225215588179875-0.310887454830066i
0.247103487855678-0.116270723720233i
0.112329659474766-0.0116619403807303i
-0.0572829169802184-0.00295036399525203i
-0.15426050017117-0.16785143526296i
-0.0708142580691074-0.28913741154106i
0.140436968175189-0.299241367645834i
0.27380211486908-0.201846320358719i
0.268565627433087+0.0243661990969164i
0.114495859922059+0.17447723746102i
-0.107427688043676+0.226647835797092i
-0.275316520498607+0.0477329355844704i
-0.31761688516831-0.197064661707218i
-0.126679743195515-0.306297010390383i
0.0595135714396766-0.311621175717556i
0.106338668658506-0.162448483139004i
0.0384218469454309+0.0012630587229901i
-0.143508527841371+0.0598710355358734i
-0.289214600912053-0.0491237412977234i
-0.301660612777834-0.240961342691596i
-0.137200822723958-0.391523237143677i
0.102400062034086-0.371480393880372i
0.289323536035797-0.234438332254277i
0.257835794562635-0.00306045434981165i
0.08156137319917+0.21002454272064i
-0.117478171708722+0.166919549732949i
-0.256965498303133+0.0189612210032799i
-0.180829102466278-0.200283803789187i
-0.039982153583379-0.287947934373015i
0.12550190278284-0.21330451317272i
0.200144876643557-0.0631841702637089i
0.071974255888693+0.144941577778909i
-0.0771594508053405+0.11506186133042i
-0.23062215352874-0.00790488820227304i
-0.235755826741704-0.160019001785807i
-0.046386081186354-0.341092484206416i
0.144390910966629-0.325383181102642i
0.267076840530999-0.142700119408281i
0.242234014191579+0.0735211954891593i
0.0636430089913509+0.185605547439971i
-0.150199388365678+0.125014497305976i
-0.217071745776943-0.0327323672058692i
-0.158663441158963-0.209183995453793i
-0.022217505262867-0.266570665039434i
0.136355236718244-0.150175877492296i
0.123223925086415-0.00997816551061871i
-0.0339554613302063+0.108787019944697i
-0.212104955548665+0.0442829747337389i
-0.318282661727427-0.182412031620731i
-0.257227600344674-0.359502163527871i
-0.066265015774507-0.463123449537274i
0.13695110343603-0.458412815162526i
0.264906035573584-0.27944310455958i
0.219534381070502-0.0775409471056695i
0.0431446399469766-0.0177617860755964i
-0.0649482543675567-0.0814963902588886i
-0.0658316195343361-0.256519082911112i
0.0546519508661056-0.323126811792135i
0.244810762679359-0.281524280630282i
0.32980928702094-0.123157201119053i
0.262770687788241+0.15550585694595i
0.0592335286745164+0.241944444769788i
-0.162656345123239+0.164448958470766i
-0.281244244670078+0.0130097592861612i
-0.225061495477877-0.176511549122377i
-0.0723939143898727-0.228427470333607i
0.0673398169698318-0.142214178393896i
0.0789959018145354+0.0639879120394303i
-0.0543849776906258+0.200538980850233i
-0.224907185313479+0.105431969285337i
-0.381720351245262-0.0338960113952906i
-0.364359682031275-0.225049954764363i
-0.181596409958896-0.324253983517052i
-0.016255307169715-0.269015973918884i
0.0703230585513688-0.138951864471304i
0.040391399096563+0.0190568440918645i
-0.11270641126665+0.0437697789230786i
-0.275348937010991-0.0258445116322351i
-0.296543067847575-0.233143845182245i
-0.138225242436407-0.386496561777409i
0.0411355501886417-0.38229387934157i
0.218217879693884-0.274584623233118i
0.246144993999767-0.0757272303627659i
0.112363364699376+0.00200536686484096i
-0.0165656122739191-0.0263186517495156i
-0.0899973277045344-0.14152821767988i
0.0176147111506372-0.269352963903952i
0.179908214465212-0.26585257652178i
0.298500530853388-0.13989243326248i
0.343282931463937+0.0405476770540457i
0.212238882296477+0.19161914821919i
-0.0158303367169091+0.226614450678675i
-0.128901643014382+0.112231065748298i
-0.10978675446777-0.0603309898731419i
0.00169996229614378-0.175184564192214i
0.101541102860715-0.125286480563653i
0.133339481500655+0.0197307342798339i
0.0974075114127967+0.127513994037543i
-0.115272865123353+0.143264756535934i
-0.291883817371381+0.0424469750325656i
-0.278477694333304-0.135052168586245i
-0.160334443957715-0.320636970950931i
0.0358842901552173-0.347197313396372i
0.158248466812937-0.204164892551178i
0.114831765435077-0.0480597446619512i
-0.00684702614360327+0.0193594626875931i
-0.155596859478672-0.0562063910332465i
-0.223735356739423-0.192797386946937i
-0.148631528669444-0.314197792531342i
-0.000837890233933475-0.397649511554341i
0.126084407447432-0.310066024083392i
0.149641465210035-0.12667441155793i
0.0670057919563714+0.00306113171798162i
-0.0558743938307769+0.0313421182646958i
-0.14234687482464-0.130582187227377i
-0.120883383274996-0.264363936869758i
-0.0123144342621145-0.283914912543053i
0.151437991794313-0.280823721094744i
0.25657530909855-0.128451080744839i
0.204858823946136+0.089604366451346i
0.0872184160081777+0.171792827539908i
-0.0732814763445222+0.120210553175568i
-0.196575382904052-0.0127204288013901i
-0.110753301904698-0.136624376393818i
0.0312243763899533-0.142126547872356i
0.0346116313007911-0.0472420176415121i
0.0172847072180431+0.108306609769374i
-0.078523856648146+0.218926701051991i
-0.241383542909631+0.139120259965581i
-0.349961871032513-0.0231340453140922i
-0.331837725938756-0.197166153463894i
-0.166674556527818-0.337147592006118i
-0.0146790207835345-0.283543302252741i
0.0987700383986281-0.151202342448466i
0.0783737447783269-0.0362188526461876i
-0.0283296781090586-0.0281936326605704i
-0.0644649861299612-0.13394481785061i
-0.0549220413925372-0.214568140849395i
0.0677485242230687-0.297196346230461i
0.264529674911173-0.218263573144162i
0.324256448686684-0.0433238254036697i
0.253256373950256+0.0988195564170458i
0.0968239325253899+0.214692407146159i
-0.103515184889831+0.165810234382806i
-0.180309084663732+0.022401194693253i
-0.144481944676921-0.13299251245546i
-0.0229322427886822-0.18674867594177i
0.0867746391379247-0.113486699117263i
0.0461331304478759-0.0135714097772296i
-0.0498440904571586+0.0200253425592697i
-0.149233243515498-0.0526718247062i
-0.242755465920528-0.152341130402911i
-0.191601453052321-0.310617100017249i
0.00724863243190253-0.377205102586642i
0.170533843447994-0.278571599824206i
0.242610045663886-0.151133297302528i
0.207859290695568+0.00492167729140925i
0.0221269045732875+0.0734125810155082i
-0.123344398687658+0.034368616264854i
-0.147620789987197-0.0581328758068715i
-0.0973254587390327-0.145892747484961i
0.0236118441066437-0.12413983870533i
0.0579554324388591-0.0564149047498279i
-0.010771528269098+0.0285574328514928i
-0.144090376914333+0.0862150652663338i
-0.302869969085253+0.0134947804849235i
-0.333375046941095-0.121170884228556i
-0.267792582798265-0.274908183818549i
-0.134307049463132-0.343414510973347i
0.0259492695581461-0.266626712182142i
0.0739767507994367-0.191300391473247i
0.0458712082195346-0.10567489329688i
-0.0413045198184263-0.0472937866467918i
-0.110490900912976-0.123890305325044i
-0.0606217729243738-0.206500040270071i
0.0533888003502008-0.210728039162708i
0.174304581243443-0.177342670349688i
0.210956328705708-0.0424303324006919i
0.170541306780612+0.112819566925936i
0.0203787958110884+0.16674835475161i
-0.137503125429403+0.101924081473288i
-0.146942582140202-0.0462725631120834i
-0.117242475435156-0.116457423024128i
0.0076894362093964-0.11341584215803i
0.0843435475707984-0.0876004931862334i
0.0384514546993018+0.00961391664660501i
-0.0146091467019536+0.0723488772962712i
-0.123855537539347+0.044486154330029i
-0.170338896176617-0.0491038024468982i
-0.0939902853561109-0.176645316452103i
0.0341933775747029-0.1995015934964i
0.128253003253537-0.154989993761086i
0.14551682233882-0.0758911560418682i
0.0824012586930315+0.0746657724503927i
-0.0596575593250899+0.142977186080196i
-0.155862547374331+0.0465797443042774i
-0.17287843679595-0.0725854413444418i
-0.130891548338748-0.185025682668774i
-0.0323240843255658-0.233426794554567i
0.0151545096335235-0.120920089926433i
-0.0112139268142673-0.0321196697868961i
-0.119126009357721-0.037321500295925i
-0.21266806157015-0.0963931547351826i
-0.218483413546489-0.229175045593521i
-0.148190252356542-0.349220418937926i
-0.0119263329938971-0.385503835532377i
0.100017109136143-0.336070071870352i
0.184416922931281-0.223118125211475i
0.1723224775638-0.101000575981207i
0.0745731817770364-0.0310520252926626i
0.025763715518724-0.0824244539004418i
0.00777245953942168-0.16867727915435i
0.0829946559657231-0.193775615968936i
0.17903709987372-0.113661204775464i
0.152066583756488+0.0395560819246475i
0.0871033192511727+0.143943598607326i
-0.0373930017952895+0.170436333882229i
-0.167093957532987+0.117782276112023i
-0.248006850101202+0.0226743791213713i
-0.232614880775946-0.0876993725468054i
-0.134090517865722-0.115058535891246i
-0.109298349038086-0.033692679129507i
-0.111256094618378+0.0173209868676139i
-0.161257393322445+0.0396707121271164i
-0.289862197189196-0.031378734789038i
-0.317220760684912-0.174474284905983i
-0.21921949525414-0.270846407404727i
-0.120811892436659-0.343653442025147i
0.00791682099396305-0.281745830688735i
0.0551918381818569-0.164744162081637i
0.0375994597224289-0.0792319269188865i
-0.0289162433641303-0.0528437175489678i
-0.0958191464261588-0.130428870758094i
-4.83420561976353e-05-0.195137887559846i
0.0734396847165691-0.237985558636502i
0.130383295265044-0.182234848493834i
0.190340602906475-0.0413777410987353i
0.146797260126237+0.0681674733851734i
0.0123733916807426+0.109849956758038i
-0.102338118418692+0.0730554112171229i
-0.143623408339046-0.00111511964763435i
-0.0922560239000832-0.104713320136237i
0.0372216101340679-0.150791538308831i
0.0576033965306298-0.0970391886791477i
-0.00542725416488351-0.0454932514814886i
-0.0456902856473882-0.00425004678772388i
-0.114129586440358-0.0104929558168368i
-0.175751335578093-0.108288669526114i
-0.132224626048581-0.22998667764902i
-0.0117503114883271-0.287132192318447i
0.0909830391631182-0.247985020541083i
0.14503092997693-0.155755848458637i
0.0757456628129603-0.0745432264687793i
-0.0390720739482863-0.0532522520664831i
-0.0695491106229739-0.0800309810742456i
-0.0633858437646297-0.169193997022657i
-0.00991009351285554-0.194129471113614i
0.0470601727987999-0.174844260504827i
0.0531521718330059-0.109220602825819i
-0.00525438570239798+0.0091552812989519i
-0.140767206690159+0.00334212342471969i
-0.229799313382388-0.0325316133458237i
-0.236904255966719-0.135824533448592i
-0.212382946876148-0.248366843207996i
-0.123166948354758-0.296465816972352i
-0.0439179936950995-0.266975142200703i
-0.016719383368598-0.153942530828973i
-0.023612731995455-0.111749710291587i
-0.103581764344921-0.123191927532499i
-0.0785516854200948-0.202868169087111i
-0.0243511379486788-0.269106246855249i
0.0785715286864695-0.263733677206978i
0.185569384837653-0.174730615331099i
0.138543354633085-0.0285544211798712i
0.113564526163886+0.0767244150757692i
0.00974082185742341+0.128314093861297i
-0.0689459940063272+0.0987385928818622i
-0.119126237784709-0.000756290451488442i
-0.102705217099601-0.0511876098376378i
-0.0574686515743806-0.0376334471315099i
-0.0730542221091945+0.00212369712144757i
-0.0733318638279282+0.0664647729729242i
-0.180085134523721+0.0388933432891952i
-0.242467565206026-0.022914456849061i
-0.221833033117827-0.169506593874254i
-0.187378022648342-0.27492556440178i
-0.0683172188921103-0.279615275605614i
0.0323923998317023-0.270366196928498i
0.0510836162216785-0.1541405545775i
0.0950687834076415-0.110882857513997i
0.0430258321243683-0.115350680626052i
-0.0497129953605883-0.131464180262034i
0.00912260139543143-0.207375129044278i
0.0695989349356177-0.186599115778762i
0.124395251435022-0.121648868830027i
0.165221439840732-0.0632972413301134i
0.0813376845679102+0.0390731305698678i
-0.00214701429325035+0.0450584984070786i
-0.0840327042180629-0.0335730319940588i
-0.141560978085653-0.098418880154813i
-0.103086575438586-0.166772699358961i
-0.0644750134621107-0.196791032321767i
0.0111336866679119-0.167061433709327i
0.0258045926108448-0.146465358619184i
-0.0810988629936302-0.151593301223902i
-0.0779078064063379-0.174107511811213i
-0.0966758195273709-0.271214662975909i
-0.0678335621924006-0.328865672801722i
0.0951228263801808-0.269301997604306i
0.138479970222027-0.219809256199223i
0.189088211177249-0.11239211036754i
0.144199927004237-0.00651145360788285i
0.0229401833935464-0.00628003770491497i
-0.0394895904636272+0.00743951168405506i
-0.0876743728432634-0.0229938808059807i
-0.0405803578962401-0.0762529368678703i
-0.0270091479308717-0.0430142501314072i
-0.0587403572065347+0.0132177513471047i
-0.13891641318909+0.0556945882303513i
-0.238946790544979+0.0223723836142982i
-0.295576047436228-0.0416428641654324i
-0.321706524061457-0.117811505177602i
-0.202699029470675-0.250537477830359i
-0.0973530925283348-0.29934968736656i
-0.0826534639100122-0.262420148667627i
-0.0495678688642763-0.215887225518063i
-0.0453578163004892-0.195340963921459i
-0.0503758178707544-0.213328277259123i
-0.0211405510394804-0.240745034027818i
0.0586021624639219-0.262541873012145i
0.142311200549354-0.265536069303314i
0.18378288948623-0.203874104116514i
0.22165604824771-0.0827364058622111i
0.235216499659155+0.00123065421080819i
0.151800987829028+0.0426752866829945i
0.0719515006732284+0.0626722034112005i
0.0456597115770959+0.0189186669510568i
0.0421955513570417-0.0136117279564825i
0.0587472037259372+0.015805988196509i
-7.08403881349226e-05+0.0703644141423397i
-0.053713711545269+0.112483610831928i
-0.0936919428995468+0.0763140919408652i
-0.162057425113717+0.0202937322906328i
-0.173999477884414-0.054461237034376i
-0.143379797939219-0.158389580458538i
-0.105065550942642-0.169507433919349i
-0.0776946154633633-0.172607561121909i
-0.0655472898881374-0.191240019578112i
-0.0933129162186889-0.164875013969657i
-0.0851746942261809-0.179147581284724i
-0.0497091180587573-0.273802573566645i
-0.0374301887005503-0.311479289923031i
0.0546711382710117-0.259875120566423i
0.101509296104189-0.249566726995287i
0.0748583527980845-0.166906257203203i
0.0870446478030969-0.107612020346781i
0.028743442739732-0.132867131288687i
-0.00364910223982139-0.117612012593929i
0.0469847956265011-0.157712026719721i
0.0291011101107263-0.190097105532977i
0.0628898711953138-0.165346045864865i
0.0862056672910562-0.100547707715918i
0.0267810906355491-0.0452196206621508i
0.0247227441645306-0.0304112206165583i
-0.0587930895997151-0.0143513316948579i
-0.109133516960985-0.0554214132046822i
-0.0592457400487512-0.081921231433124i
-0.0644604984746608-0.0699432686041894i
-0.0508153959094841-0.0577726810285893i
-0.036385971112642-0.028529291995209i
-0.054688800316136+0.000701351929336965i
-0.107115163741475-0.0134312782943497i
-0.140415639767107-0.0920604030048749i
-0.127691101705399-0.135693118653527i
-0.105966011805854-0.129602901012287i
-0.0560036686049032-0.103638337569601i
-0.0110095409009592-0.0882370873821346i
-0.0124457341020539-0.0684717215896608i
-0.0353982428585176-0.0591378596659912i
-0.0670300117420581-0.0943589959911272i
-0.0856008223810994-0.0942969912843967i
-0.0430147996661902-0.127721083511836i
-0.0152480266282931-0.127639162613384i
-0.00226188640782075-0.0925572987198255i
0.0308493274853218-0.0768026087728346i
0.00122558057772815-0.0624344802281205i
-0.034509717447643-0.102867279517839i
-0.0222720444539538-0.124513943953138i
-0.0221879212160927-0.117915083279455i
0.00684728092489497-0.121755129828322i
0.0582451916154323-0.133557950164129i
0.0650431892878291-0.15178524148518i
0.0492311609024512-0.153168912289063i
0.0798774295005616-0.101319920971334i
0.0829982084268789-0.119808920317846i
0.0579520895680021-0.125478225425059i
0.0971711654898844-0.0854146757770056i
0.0886311555687135-0.0699850435707407i
0.116582467763539-0.0402602098377528i
0.0821275497649526-0.0222615699496712i
-0.0294557564522708+0.0190804390303794i
-0.0316926205621168+0.00479947454249033i
-0.0717001829890635-0.0219138273178162i
-0.072918157004371-0.0576508084551097i
-0.0469952636642871-0.0626168795512032i
-0.0827210592082904-0.0612592127438225i
-0.0812302879217712-0.11662344036812i
-0.14907064901214-0.104369916296147i
-0.181895131984794-0.120468566123436i
-0.114826688186691-0.173058525612611i
-0.116278060155301-0.232130662086641i
-0.0771658389303485-0.29319237132606i
-0.021531118033262-0.265458166503252i
0.0111799069063417-0.21592360068113i
0.0271366712034077-0.19839348001179i
0.0151012724117338-0.16054833274225i
0.0390880230006769-0.154215256330366i
0.0311083549513407-0.165692823929964i
0.0328744895070421-0.140340066722182i
0.058520832298189-0.1108588843226i
0.0320585091962674-0.0691558424903228i
0.0398322413635941-0.0337582613332145i
0.0287099458396672+0.00423439380215039i
-0.0412570784789122+0.0282806113509795i
-0.0344853414526485+0.0141929104043211i
-0.0571808038705316-0.00852206900902031i
-0.0762277987239488-0.0452123801731129i
-0.043862988834403-0.0600781268399422i
-0.0783865539042169-0.0539195057556535i
-0.0553127059195469-0.0489588213142085i
-0.0396423513691911-0.0576476554515137i
-0.0514308227333631-0.0539448623418762i
-0.0170637181723477-0.0504342991060627i
-0.033415989206749-0.0557230427798062i
-0.0206962826996749-0.0738102561157696i
-0.00915885348422225-0.0675651420361456i
-0.00827139008898272-0.0234775655787974i
-0.0151229105217808-0.0538259130881924i
-0.0269316169834732-0.0505062453253675i
-0.0417927876734111-0.068309157409469i
-0.0567700390341119-0.0922674764510178i
-0.0274520613503657-0.0714607379124258i
-0.0483280117228994-0.0753190285759941i
-0.063404808884836-0.0721254491490572i
-0.0733095644806704-0.105853545982074i
-0.0637778982744102-0.143248194115666i
-0.0572871396086286-0.193978059840015i
-0.0505896470601166-0.180492611059332i
-0.0281077101015011-0.161791969704917i
0.0104399013973114-0.149615013801581i
0.0606602172363447-0.157568995619203i
0.0315688358508248-0.201616955179314i
0.0557559772460237-0.142677031195966i
0.0293023042455832-0.142715327830261i
0.0316110087059166-0.139067617501595i
0.0820356785531325-0.116977207534688i
0.0277328785679329-0.12060884527322i
0.0537239657031457-0.0924262105434385i
0.0412418006113329-0.0823147213051209i
0.00701645853868706-0.0448572833260319i
-0.0122768440544699+0.000639268713869218i
-0.0448443814330547-0.0202862596763193i
-0.0495226409982608-0.0324439781113956i
-0.08425345082902+0.00604598312670064i
-0.073467133996478-0.0228861478547088i
-0.111911330567973-0.0255822689655213i
-0.155362058823056-0.0366820815788874i
-0.134568522063784-0.0699423796499706i
-0.182262933438795-0.0502583331167148i
-0.229659946534967-0.0701426663863394i
-0.215063850426924-0.068577226171249i
-0.229632588214071-0.0973807748119084i
-0.212548909872899-0.185269757637512i
-0.163154113093961-0.198326322114249i
-0.1842773057569-0.223099292710146i
-0.0998830981802556-0.248061341946833i
-0.0375906508414393-0.243061504703817i
-0.0270655284373751-0.279682639002745i
0.057420487260274-0.255261889116871i
0.0735804301988764-0.207729982761513i
0.120930137632809-0.188172939817907i
0.13734976064041-0.140937382444295i
0.140684834757503-0.0900084729194669i
0.211491542304748-0.0332500229220421i
0.155374785859903+0.0327629167892281i
0.11544614279614+0.0566949557538369i
0.112144444581636+0.105752463548497i
0.00990561130081007+0.145063401467272i
-0.0282014873734003+0.120538587414074i
-0.069293039382391+0.0916625147222605i
-0.122630802943828+0.05978577680787i
-0.115503547027153+0.0610205894658012i
-0.152487392920361+0.0143404039674122i
-0.217521741123542-0.0774344741663607i
-0.205295744673256-0.109628302254749i
-0.167562460414031-0.125663356461334i
-0.157481910279477-0.188900150548102i
-0.112890565315691-0.212323322093231i
-0.0744032711423684-0.236940879450213i
-0.0705613188534084-0.288755359630475i
-0.0360230573541377-0.252115147517742i
0.00807702882672653-0.226619458134802i
0.019998431796023-0.225255482608721i
0.0581587496406396-0.180900794967668i
0.0765571505145532-0.153020249038803i
0.0862098145319108-0.153088718894881i
0.0738536949326674-0.12254161107537i
0.00291861780245907-0.1045541958708i
-0.0481440286442644-0.107914634545988i
-0.0654707091401169-0.0835913095113125i
-0.0374953848196855-0.087545217114404i
-0.0143299367020433-0.0855936082433848i
-0.0139789163090925-0.0758228795103843i
-0.0174490469304146-0.0670207899612883i
-0.0492919936884441-0.0588157626676851i
-0.0904407295727706-0.0653145459705596i
-0.103633252182133-0.0628684173897547i
-0.066486136609703-0.100742049811114i
-0.0341883991768371-0.080652476779151i
-0.0430169380346171-0.0526168089675649i
-0.0615800530187603-0.0506389387625014i
-0.0680332220449288-0.0213374470751515i
-0.125895564843281+0.00712599920185266i
-0.172740194438587-0.00513762784025395i
-0.153497097181026-0.0725079788111865i
-0.161715227578408-0.0847256759441544i
-0.165471442778836-0.117509023599625i
-0.145497429429658-0.140442924038231i
-0.125539994753463-0.100538292295724i
-0.135956500505066-0.105112174714224i
-0.163699146458998-0.11809130377023i
-0.123995236190859-0.12314473962557i
-0.0597466658257615-0.217283620772759i
-0.0293910859816246-0.248141634464401i
0.0204956096853014-0.177589292267239i
0.0571109806465736-0.154595399539765i
0.0392328856203007-0.110631418836883i
0.0471042798635548-0.080463968767426i
0.075258925735231-0.0897088126632072i
0.0699816363317818-0.119861270785585i
0.0895620028120115-0.124193180679533i
0.0861229782022455-0.0874402561500365i
0.0835200002995726-0.0685415853025544i
0.0603494156413688-0.0142630318888723i
-0.0033757204667266+0.0215063294691581i
0.00399785576204251-0.0187173645856817i
-0.0335097287631797-0.0354209826188879i
-0.0546507302321055-0.0605920787053477i
-0.0308711702184933-0.0846074267711688i
-0.0575582410672311-0.0219372655556413i
-0.0624438070633621-0.0115518379523463i
-0.103236402324273-0.0320563054035374i
-0.182810292981866-0.0964560201629472i
-0.211556469589058-0.155108780954125i
-0.215792131072619-0.152888323590178i
-0.170607274235609-0.228921624338832i
-0.113705089859391-0.218388104021775i
-0.120898610244088-0.175231273333885i
-0.123135826259464-0.206075530872531i
-0.13061635028973-0.213840600829053i
-0.151583334073477-0.274831808362529i
-0.0977437800229474-0.353543985330781i
-0.0100121337435214-0.334686348090293i
0.0510946496948399-0.283901979310793i
0.122127489164904-0.202954917616344i
0.153941279146914-0.111311501327876i
0.101247853822639-0.0632920960070522i
0.0714232356157949-0.0487457560893607i
0.0655857806232492-0.0495960492800319i
0.0328468026578587-0.0167374651559299i
0.0343955383518949+0.0166068297224413i
0.052916201445911+0.0515728832977385i
-0.0307951774613965+0.097322833737122i
-0.152304270320259+0.109005865668029i
-0.202139641678902+0.0700679656789521i
-0.250038481130171-0.0166728582375958i
-0.266488086053181-0.094287730208091i
-0.210375753403704-0.140872172339281i
-0.136685451847593-0.211967086344764i
-0.110830776436208-0.201830976270073i
-0.118890549922964-0.179506889395094i
-0.120388945248673-0.215696672631689i
-0.0668614233956482-0.218259638883141i
-0.00712559370935444-0.246092005381716i
0.0610273461536525-0.273012447652294i
0.177354344856128-0.215135624010338i
0.204659476792411-0.105355291287056i
0.143822068267121-0.0500408565607285i
0.0855653742305648+0.00638281161304295i
0.0239863879865203+0.0419535532245984i
-0.024562002059695-0.00953847193823917i
0.00535421802611269-0.02611795606336i
-0.0233427234974046-7.1240609026782e-05i
-0.027136952458705-0.0221479243040424i
-0.0317722235853913-0.0201037660150936i
-0.146049829021112-0.0238106597973818i
-0.17222001187831-0.075740652681009i
-0.196243123244465-0.14965447750411i
-0.154880625968373-0.267740263001259i
-0.033867704265479-0.305526878399815i
0.020749835451781-0.2802972773034i
0.0349216038486307-0.205036403125106i
0.0499229095676977-0.124486177908346i
0.0205191094188324-0.102356202457251i
-0.0391486556978789-0.129781738993525i
-0.00230604515794498-0.164837029697637i
0.0158401683213538-0.163861281034492i
0.0378260743770877-0.151072937502258i
0.0425624250623145-0.0730005308734441i
-0.0168804366993053-0.0119465794970741i
-0.0703263186308247+0.00660341173689792i
-0.172173114773873-0.0546679113365896i
-0.178002701262314-0.146593514281603i
-0.13543581260565-0.205422600147322i
-0.0792531373105365-0.194559455057729i
-7.85284461022524e-05-0.161860463475701i
-0.0468183750278699-0.131113925751223i
-0.0812760824393449-0.0400715464254731i
-0.0871645366492793-0.0740411539346714i
-0.116622476364988-0.0992984414385599i
-0.0856541056645394-0.138651676499037i
-0.019836757289423-0.18246614268524i
0.0173989458402895-0.0997364024298212i
0.00860476314399613-0.0685878005892819i
-0.0354591553316361-0.0381221987048111i
-0.0984291550297917-0.0217745557107163i
-0.125817653141633-0.0725597979535474i
-0.10151964167011-0.145016404661826i
-0.0660395549957942-0.216986402287511i
-0.0306747684019127-0.171175420894182i
-0.00590664257495521-0.102203657219243i
-0.0156083462926806-0.0687247304523988i
-0.00389285422482312-0.0395666165331928i
-0.0318567772972072-0.0852158797272614i
-0.0576508039998538-0.141985930429924i
0.0214340782757014-0.196191177735207i
0.0794422896918452-0.159367639272425i
0.123590113974533-0.084402421040395i
0.105717046339993-0.0233026999965052i
0.0354528599442737+0.0184785578685658i
-0.0518957667576014-0.0374129713687589i
-0.105943741949728-0.0998060865124414i
-0.0710338767181519-0.133563431169413i
-0.057137428494647-0.125288440847519i
0.0135758243476316-0.112593417175647i
0.0380274425162605-0.0918623049174427i
-0.0316696567377549-0.0762039273769311i
-0.0664397947515233-0.0643642647035827i
-0.0983164726891266-0.119732970680111i
-0.107261892769598-0.208804116220935i
-0.0509496984419472-0.207651842766058i
0.0416259261577014-0.201952362722975i
0.0912192876316572-0.186620630845743i
0.0784989859052427-0.137592560472701i
0.041786469876584-0.0822697531033946i
-0.0278461223246951-0.0650677033146981i
-0.100491600161044-0.10046619963251i
-0.0569332045755253-0.14787422908733i
-0.00727671364316911-0.180650950575161i
-0.0314821170114459-0.156713057270171i
-0.00779647681069664-0.098679501571546i
-0.0422617671277016-0.0708412014308738i
-0.132108904298495-0.0919183136381158i
-0.151376503476942-0.141288651761784i
-0.131303867643075-0.201952372864246i
-0.0221006909636889-0.25685255468603i
0.0558464039759998-0.243343294504223i
0.0536926088577904-0.12567809634612i
0.065837637678954-0.0497674317934147i
-0.000276309206679986-0.0283115879098437i
-0.0461105573313065-0.0273170723430199i
-0.0332020663733673-0.0767887511876815i
-0.0237869406986901-0.0622660645209598i
0.0339414233741582-0.0787407243369714i
0.0604847688983623-0.0266910805870706i
-0.0114505097064037+0.0647426925096414i
-0.0812589679252655+0.0713863092282145i
-0.155541085727765+0.0442354882618707i
-0.211279603169668-0.0713890576306158i
-0.177165182517372-0.128999848353372i
-0.129946125255517-0.196545876373506i
-0.0156958879608495-0.237257414772815i
0.0372600554101797-0.146417262697194i
-0.00385383770060839-0.0823649465478748i
-0.0230035979220475-0.0863341186687114i
-0.0759815585955893-0.126169024878801i
-0.0337771692964383-0.205318716379256i
0.0713446277368682-0.273490182937287i
0.154732472952647-0.222173085409204i
0.204176723604093-0.100325098893666i
0.137670909475587+0.0105237868637007i
0.065067902069533+0.0724158525986069i
-0.0249794230546323+0.035941865611i
-0.0918827842454596-0.0259465451366388i
-0.0687020048743811-0.0836482956291161i
-0.021774025465966-0.135723775072841i
0.0473643413544301-0.0700536722971746i
-0.00259105850347106+0.0298205255058044i
-0.0756338123785934+0.0247611092746214i
-0.136179259861587-0.0377208558452688i
-0.2186552905239-0.126414190156588i
-0.172409496335766-0.249682220502212i
-0.0961579922851839-0.287484185052292i
0.000292795737303267-0.224551008775484i
0.0341841056476042-0.131496862310567i
-0.00338856297839617-0.0885674653299472i
-0.00944801086682857-0.109078291849665i
-0.115850488416971-0.123925902795939i
-0.134865711684692-0.211829490580443i
-0.0645404237091094-0.243801746698493i
0.0191507609042159-0.241595675096019i
0.0983447242386859-0.171385615630928i
0.0619601130141002-0.0522822848653984i
-0.00929943972117536-0.0660115200301782i
-0.0843125543360214-0.040372746087162i
-0.0696170884804244-0.0911529839955733i
-0.0513291918711183-0.174737323549496i
0.00698067894010695-0.185265600334391i
0.0884571606848584-0.109738252763304i
0.071878690693264+0.024782219524472i
-0.00905097283593006+0.0658138617099069i
-0.118377843698092+0.0830616888751064i
-0.167596572544543+0.0143048356943741i
-0.179747153666605-0.0455536085855801i
-0.130798169572692-0.0773823375277706i
-0.055072366266489-0.125569188107879i
-0.0359083674370425-0.0499189716756107i
-0.093003124823991-0.0204143017709876i
-0.175466231264256-0.0518125316677304i
-0.223245850177537-0.0935354245915078i
-0.182403590302968-0.223227051467827i
-0.0854173812189785-0.27583385382948i
0.0512528398216579-0.268025838885131i
0.151617256282454-0.221978728807904i
0.13597410638614-0.101385002152215i
0.0857464780947806-0.0376230889550805i
0.0322429760941936-0.0370458074426955i
0.00802735672798858-0.08678066210782i
0.0032358694231705-0.112882885097754i
0.0739861155675844-0.116584381124648i
0.144394198551489-0.0746307602183214i
0.0837591275545455+0.047282976122065i
0.00522165078407181+0.102532970763117i
-0.0851801042844195+0.0789617384295726i
-0.182632864529736-0.000739573557931783i
-0.208999645458693-0.0900729432549473i
-0.134124731930875-0.212292278229063i
-0.0403958165279325-0.251617999597786i
-0.0240931144178417-0.157936126551365i
0.0135063598684507-0.0899673901348521i
-0.067774201083045-0.0940756080546007i
-0.126779119726041-0.13030539040302i
-0.0802613126137964-0.163946353370801i
-0.0674909958992666-0.254463419690606i
0.0863777867943485-0.252772086546986i
0.140596292332648-0.134880677125602i
0.0988348747577622-0.0147128401423616i
0.00855535391974662+0.0559539645562662i
-0.119082631890797+0.0504834173079884i
-0.143835586447582-0.0227036483464124i
-0.177360977573675-0.137951273413689i
-0.0987908571394093-0.183238359412882i
-0.0236906246170766-0.147797056900872i
-0.021344663526737-0.0851071659759609i
-0.0961373248828438-0.0182870062413133i
-0.216633271296876-0.00996141147885403i
-0.192900143069577-0.145579747220363i
-0.148551038130764-0.245877895372787i
-0.0624342708979714-0.281701078141894i
0.095830983024415-0.294420104562606i
0.141498278195769-0.144767017890568i
0.0875282771551778+0.000918944582498477i
0.00895672208805994+0.0738596844860803i
-0.0915590215620788+0.0620326789561512i
-0.130562167266318-0.0372145793434665i
-0.0974090745024358-0.123420157123568i
-0.0102322808184711-0.141212813737992i
0.0209330101669532-0.0173263027898226i
-0.030889290790941+0.098654086857612i
-0.111157218191136+0.0745037091368891i
-0.194231482993031+0.0430637398188607i
-0.239714493491795-0.0546524760123292i
-0.253559922933538-0.20569981302623i
-0.122264648426075-0.267970735943468i
-0.00378354687707056-0.2336251956915i
0.00954296339402399-0.129840996192307i
0.0250881093731435-0.0983372311676888i
-0.0288947737808804-0.0686877602323768i
-0.0834013342698388-0.113267641892223i
-0.0340036723812134-0.207593212331142i
0.035007482536945-0.22184279991579i
0.10073418123476-0.217215990726007i
0.174487426057594-0.124296700041711i
0.154091918414147-0.0212093858206053i
0.0106376129959447+0.0206741105021478i
-0.118743083156694-0.00400695894401161i
-0.146128955337448-0.112053437865143i
-0.11138012278791-0.198057124855417i
0.0071012003095932-0.177399286024071i
0.069171491058108-0.1348789146182i
0.0451715340931664-0.0635926240109046i
0.00383260486381432-0.0213626442908535i
-0.112473140817571-0.055833896635667i
-0.131186759272461-0.117864105099994i
-0.0979301637032092-0.217021702600486i
-0.0346853001964812-0.238053573347295i
0.0778114701529436-0.20024000499892i
0.0869472255260046-0.0624228909730311i
0.0323727425687197+0.0382733632408302i
-0.0994862923318543+0.00251382534852382i
-0.187293991574044-0.00152542192733151i
-0.23521434107673-0.127749445943814i
-0.202182526465861-0.231201395080012i
-0.057705685839642-0.199208784742571i
-0.0138727683827999-0.143060023047889i
0.00082654838074643-0.0640848031115886i
-0.10332164648533-0.0594594217068884i
-0.199226619026712-0.0679584040488001i
-0.161963066927875-0.19040383167454i
-0.13348401248627-0.303922675433044i
-0.000227727822896538-0.266019893144638i
0.0878546432448793-0.193599715977056i
0.0901372619330794-0.0517933210701959i
0.0646856985899282+0.0449390582353471i
-0.0432055031396375+0.0532302100609294i
-0.102643361348801+0.00777018329925354i
-0.135341740875331-0.069591915126969i
-0.0786901147335647-0.154535081483743i
0.00335471815719105-0.135020309261662i
0.0183686095652101-0.0327947507266693i
-0.00802018588429034+0.0376006896592i
-0.164814412742764+0.0505039594185123i
-0.25759911920064-0.0647664979430474i
-0.23182138911804-0.208893127825148i
-0.131885259219433-0.27994059314303i
0.0191528306965296-0.290201697173661i
0.117552177208349-0.236199807101358i
0.104782998204629-0.117021017565441i
0.0547764617968928-0.029620400020537i
0.0170891643942441-0.027610890172985i
-0.067698921886761-0.107303975476253i
-0.0538081122642049-0.185173709607369i
0.0767832371372311-0.16597950884085i
0.167123016326616-0.128861584510657i
0.137612296172931+0.000992846530336865i
0.0383577859479518+0.134432208913783i
-0.117708838572724+0.115957722046124i
-0.217854637251366+0.00819124037606792i
-0.222788114506932-0.1599734545193i
-0.162292800277833-0.199805678393677i
-0.0327864405166094-0.193046934936711i
-0.0181567156277498-0.156071719760496i
-0.0812165775872538-0.0340912095242575i
-0.168926248324494-0.0353124073908206i
-0.235117964049158-0.128778890025665i
-0.242113827277663-0.271707044907979i
-0.159556817693449-0.362830779331696i
0.0163851382009907-0.34225274682399i
0.10502090483528-0.270878495325223i
0.129346670662181-0.112322548211623i
0.0765662981704305-0.0226957820640648i
-0.0560412082863472-0.0533089178878947i
-0.125771532433322-0.0848370403650965i
-0.0985560311052461-0.186734565345285i
0.00287641250277256-0.223108188973451i
0.12487483446504-0.118014349717686i
0.12117891211826+0.00920875605593731i
-0.0077998198177212+0.0611689831693401i
-0.121094476195254+0.0489892020977498i
-0.209457590183346+0.0228980779857186i
-0.201870073471636-0.113546197986502i
-0.147952330711851-0.197977220343573i
-0.0649104208955681-0.167008557068517i
0.0303860613858617-0.113213289452207i
-0.0139937324322037-0.0290613151689812i
-0.135981888851544-0.0186100106724212i
-0.220240377407565-0.0836971862525722i
-0.19775386067524-0.17708950510009i
-0.128480203575579-0.294675955150834i
-0.010683598277744-0.326437830709653i
0.133392686574284-0.242457074224779i
0.141751038574829-0.133484139196904i
0.0782956895300794-0.026173458423634i
0.00972764338572302-0.0357815081798164i
-0.0610533436072626-0.0938837869909261i
-0.0483520210530722-0.151676683506917i
0.0327282916539732-0.195038194157048i
0.126168183662274-0.10895928246198i
0.166630729672179-0.010915428816812i
0.0843188573463065+0.105713125824378i
-0.0575278356254399+0.118482775278053i
-0.159930175825694+0.0224123866166504i
-0.196749217503087-0.0775198860404908i
-0.125602184311091-0.195462650481294i
-0.0331685808110143-0.220363570749472i
0.0424559298431528-0.173029417773974i
0.068736260700854-0.0682165100084796i
-0.0803427595504281-0.0399278910519221i
-0.1833570645673-0.0728207474861922i
-0.173134826712216-0.151312682591419i
-0.127086842394793-0.296702191646754i
0.00243809224479295-0.317223738936845i
0.120180738050166-0.241937242206374i
0.149228763643122-0.117783776041908i
0.0676925283321162-0.0350139314943669i
-0.0933472187811958+0.0208857377526403i
-0.192210005308274-0.00379439364585762i
-0.165326259390143-0.0968985544847689i
-0.119400412669612-0.142680630740553i
-0.0402234865526702-0.169046169411608i
0.00719005403864779-0.095610592750338i
-0.0797876486872209-0.00666813416928779i
-0.180963852870883+0.020064441119109i
-0.262434082723197-0.0817679883151037i
-0.249139107474692-0.217354270391872i
-0.152042739905194-0.334152457308254i
-0.0344486123569559-0.397814305825676i
0.109530329485839-0.285393949961239i
0.147566417222363-0.188398731948252i
0.102106276715764-0.100324879367888i
0.0390281855022927-0.0615555291722484i
0.00950654343322792-0.130173346110509i
0.0585721530732429-0.178726399671995i
0.144808833884377-0.157092267982343i
0.203557477389764-0.0663198635756227i
0.180902949166007+0.0759702116318753i
0.106021047529129+0.224136000013867i
-0.0599917481866643+0.25089692353027i
-0.238853896921951+0.166913959946042i
-0.277431848438388+0.0396180600513885i
-0.228373341730462-0.0763183156788865i
-0.15211001151015-0.103732671298879i
-0.0874779354869365-0.0586078318955638i
-0.118534943054446-0.0161451251969938i
-0.220012119234466-0.00375980799092628i
-0.273397956779021-0.101266061888438i
-0.266502980937277-0.253801747301175i
-0.157057753966431-0.396638027761404i
0.028095084851803-0.429223497123401i
0.155201932386546-0.280852939793039i
0.195952818817511-0.169914007532512i
0.145506969158352-0.0628053112299146i
0.0393459359438862-0.00217712731287383i
-0.0486818162396387-0.107961616307193i
-0.0443626986637324-0.197440106790569i
0.059155944453239-0.229560140758807i
0.137722592946664-0.152287116683562i
0.130916529139534+0.030753746148147i
0.0692199705277856+0.10177561382557i
-0.0882488955881102+0.100146017084355i
-0.257647080449353+0.00608372531474352i
-0.257563802964148-0.159421715333233i
-0.138250297615968-0.264534307201008i
-0.0389418730957036-0.283213500133737i
0.0728942853470806-0.220092693041561i
0.0700661170040666-0.16557038819153i
-0.0558681197414791-0.0572807192367951i
-0.11140265495479-0.0685931153601957i
-0.131551200391014-0.2061841661173i
-0.0812724671312368-0.260507007809712i
0.0390878233486826-0.263629284821923i
0.152070849829043-0.151481020822126i
0.155784507734966-0.026525959385338i
0.0127594382086445+0.0597083708575118i
-0.0853054553196124+0.0860790231018916i
-0.18063279730179-0.0141217663926346i
-0.206224588683832-0.109805714547925i
-0.0915806926429529-0.180193277259858i
-0.0195854059219282-0.150638396395865i
0.0176314649552604-0.0204783545097956i
-0.0451915456539776+0.0181380786130441i
-0.174715583729618+0.00588183474582497i
-0.263076802884525-0.050060676611903i
-0.258131695045883-0.206062283074813i
-0.124838709234272-0.283606467569482i
0.00823564773220844-0.317095256065824i
0.0949972543694342-0.259579683014879i
0.101103275623931-0.0643125648985369i
-0.00059902983957324-0.00228403894517086i
-0.0849222133648918-0.038978917037194i
-0.119410100143226-0.096324606708889i
-0.078454887516844-0.177353553140137i
0.0818261905503658-0.191795994822657i
0.180908761271747-0.0999324190367821i
0.138511758090815+0.00131977084309201i
0.0438869476931651+0.0931103596519535i
-0.0868451950022461+0.144749882256154i
-0.205076563443549-0.0085809479809767i
-0.214903864743636-0.138711446712346i
-0.121579737855548-0.181313948196176i
-0.0429348777597141-0.211517554305321i
0.0213349802999502-0.109889790180527i
-0.00491476997331464-7.38731136115459e-05i
-0.140678113978925+0.0223962307838321i
-0.205384481694302-0.0697023371526961i
-0.174159470277569-0.219925035399501i
-0.097032970781491-0.332195361602381i
0.0328784570474427-0.378504617864097i
0.139096326250821-0.272706381248412i
0.144209296401722-0.110781928160415i
0.0695929452261285-0.0410959245668835i
-0.0383034480669236-0.0183350483028875i
-0.0866881377192708-0.101178267320529i
-0.05568854848306-0.186313211643438i
0.0489517027030381-0.18094293779913i
0.131879459742685-0.137398746334438i
0.129792009229913-0.0095235905882901i
0.0296669880282836+0.103325988011325i
-0.108254060846189+0.110774627792019i
-0.220146799529773-0.00642798492533412i
-0.230242629107646-0.147932491399319i
-0.131356246101065-0.208213031389238i
-0.0429982148634402-0.165950811829663i
0.0475964248176892-0.098307621197738i
0.0358483696655697-0.0553556932653884i
-0.103964350397754+0.000849138580972799i
-0.226437834557031-0.0419619529138536i
-0.212626670289991-0.138447601626483i
-0.115962543980552-0.22540775096281i
0.00447110622592059-0.266413636259065i
0.103138095535167-0.120225883520338i
0.101499110222199+0.0148631292605737i
-0.015517919928056+0.0629787872071329i
-0.182059439565781+0.0814163097605815i
-0.285963785841935-0.041488026253071i
-0.26222876486794-0.129698831641014i
-0.137995121120595-0.192626958110068i
-0.0531867243175714-0.204488648182322i
-0.0147518437152762-0.0972609450644148i
-0.0543370960884771-0.0105044692371239i
-0.152242182949558+0.0213949484089405i
-0.233199889095488-0.100236710373333i
-0.24565850245021-0.253385164085447i
-0.101933279231524-0.337728912766373i
0.0496722055662707-0.351148014220444i
0.162473421390597-0.241256554849387i
0.18636683254748-0.0940346497827381i
0.0705263578805602-0.0322273065708314i
-0.00652800224174187-0.0516158776439822i
-0.0535867994579345-0.153858162622461i
0.0278253696402469-0.24061464029802i
0.175559932941617-0.217386934070274i
0.199158046915168-0.112731357853251i
0.208240735211835+0.0785697145350528i
0.0871525432209792+0.163792978394408i
-0.119281150641124+0.145349773098796i
-0.196045890210309+0.0682330684911718i
-0.221190446704904-0.063084287516197i
-0.151924267773937-0.10359554493932i
-0.0354701873598554-0.113308389108763i
-0.031879557841757-0.0564994857259826i
-0.0797212654017075+0.0128914492391464i
-0.178959832999427-0.0143854554878709i
-0.304756723150519-0.100237195159605i
-0.291217173470829-0.209381298111971i
-0.197531166658334-0.307701680044979i
-0.0801889007234404-0.342439833619497i
0.0734093306785745-0.248720603874093i
0.061540651136538-0.140204206681338i
-0.0152904845461221-0.0603317925388346i
-0.0918492424290201-0.0654933361093995i
-0.149491702292656-0.15704511971473i
-0.0722948979519954-0.259975069664429i
0.0175698785327681-0.294237760053091i
0.120864967306449-0.182277551982003i
0.1505297585148-0.0663269594019927i
0.0485539790489267+0.0643144693556554i
-0.104656348570953+0.0871886947641355i
-0.202832847940475-0.0132872873971911i
-0.204764473623011-0.110283507259357i
-0.130852925250822-0.256038984408051i
-0.0053094395311127-0.212550568628746i
0.0525697258236885-0.0686560934513945i
0.0328296367566026-0.003836383235598i
-0.0533248820834995+0.0409242187761196i
-0.151517514443543-0.00727867931426376i
-0.213732167490992-0.151792809180823i
-0.13063716904019-0.257432413712069i
0.0270191014950398-0.235352651616296i
0.101248941953807-0.161288841101638i
0.121513468178749-0.0626506865902246i
0.0144416983648654+0.052614053105926i
-0.107701086715877+0.0605036515173969i
-0.181732673317165-0.0708320788370692i
-0.151691184859822-0.162628307245126i
-0.0409842121762926-0.190270598104953i
0.0599998095435589-0.160282151402935i
0.124921614006894-0.0500181547796436i
0.0210130697040945+0.0241980807840474i
-0.0812007459043513+0.0355706312661067i
-0.159359547592331-0.0232977258805025i
-0.192996751688219-0.156799618764389i
-0.0874137782480878-0.25379382016194i
0.0136373554762874-0.221475993678987i
0.0982471896360598-0.148798091449107i
0.070903122073448-0.0521237831088795i
-0.00183957592718269+0.0301599782684183i
-0.0988635364925003-0.0281936752287239i
-0.176801883634967-0.151226822109376i
-0.081117999813868-0.243282394459738i
-0.00784904868594082-0.2214534931351i
0.0805020145140143-0.1436920223002i
0.0929146551507989-0.0513060161858634i
-0.0289089949943523+0.0810637850535636i
-0.148494392958824+0.0461721106493631i
-0.251726190658859-0.0920318286010059i
-0.249687550632419-0.187978018899093i
-0.150962646337992-0.264994118472225i
-0.0123216488782988-0.252594456779938i
0.0136208630742998-0.135000399228625i
-0.0703664039284726-0.0249233820881408i
-0.154796083680918-0.0615328208927221i
-0.235270997158311-0.144007080131274i
-0.22095250012853-0.242077831975705i
-0.115190611558382-0.362947932867725i
0.0407233039822154-0.342441750611702i
0.196842494912524-0.228454131060879i
0.153720958105027-0.106780786145504i
0.0457149249765218+0.0280075830273772i
-0.0264378212498235-0.0056894896478012i
-0.0767847506505746-0.097016605812686i
-0.0267678789829567-0.13622519422479i
0.0795806297100207-0.192882682354312i
0.166791348192685-0.0842187573809899i
0.147997348246088+0.0171495906227185i
0.0354258958155377+0.113912991650645i
-0.121367328484605+0.157897396960987i
-0.219404598110389+0.0134475322534472i
-0.214537196048341-0.0939624176642523i
-0.114894006806795-0.181499167628268i
-0.0235859594934452-0.163702453933081i
0.0255847248523702-0.0671179042973163i
-0.0476894787166482+0.0152690491521816i
-0.162620772983835+0.0480037210419278i
-0.213289640976874-0.055363880996695i
-0.214262705731164-0.181795273255367i
-0.0920812036002146-0.269698114537763i
0.0234110885067201-0.296311345377214i
0.119841084416314-0.214495331060993i
0.107712334213148-0.055371609055868i
0.0173539146291317+0.0167281573177534i
-0.0821870242688666-0.00166830191856987i
-0.15029070312627-0.067300449689105i
-0.088192004202531-0.206930146109182i
0.0139063230842293-0.241779990784398i
0.136586723556805-0.151195608536746i
0.115872007649949-0.00985712966324021i
-0.014983126071494+0.069797092472704i
-0.129076113026658+0.0643272730674117i
-0.236359810761862-0.0226816047742334i
-0.216627625326454-0.187012057679766i
-0.118800480978098-0.230408976868833i
-0.00846445782352483-0.240269824243865i
0.0375868480044734-0.169084656071159i
-0.0116127937850426-0.0482925707801689i
-0.0912609504014408-0.0380503964374224i
-0.193652655851096-0.0794099424496644i
-0.221411483452942-0.247695580452568i
-0.111565866084367-0.350292415437471i
0.037663424133765-0.317683834954889i
0.113942431910105-0.234481151057544i
0.1421026458342-0.0777431287007538i
0.08565858871076+0.0126536175110471i
-0.0268622851000562+0.02180907730929i
-0.0979104029982242-0.0676278079866968i
-0.0849728069337716-0.196972549394446i
0.00933191160094199-0.216054612766929i
0.107245163985657-0.137540137355346i
0.162234229404606-0.00617747522975875i
0.0465181069457936+0.123586023025477i
-0.0778559279124579+0.159251905963969i
-0.149024543866922+0.0648540635802488i
-0.209062403240814-0.0571204475687102i
-0.126371360246685-0.132779016775352i
-0.0221792257697021-0.126518766533708i
-0.0029988365546309-0.0825587554888253i
-0.0415807331449323-0.00998327966792903i
-0.116913571833917+0.0533319587837702i
-0.235414809692285+0.000804810209035838i
-0.243164982824294-0.113792287143818i
-0.190017308879293-0.250192687908946i
-0.0718661507221944-0.27198289242851i
0.0671849192942773-0.171006925196531i
0.051676261301096-0.0769940256027724i
0.025963249601422-0.0178548978180285i
-0.0916520552051901-0.0329027224625548i
-0.177662526642847-0.138876907326125i
-0.137848413161031-0.246199081820256i
-0.023541504318067-0.283037608613146i
0.122077656037-0.245731165318477i
0.143624921376245-0.130549025098579i
0.114107824595531-0.0232384223056286i
-0.021793605993775+0.00818543441151321i
-0.140779652652877-0.0401162680555708i
-0.149520021849792-0.135121774470006i
-0.0980041169440999-0.256437530340944i
0.0831078445746537-0.256019995202234i
0.150847387436019-0.140857098357203i
0.100251203693541-0.0446740471403093i
0.0329111327174948+0.0473492016767355i
-0.106695088875097+0.0174711447460573i
-0.166941144863179-0.113456699827119i
-0.104105536647442-0.175325838434245i
0.00823029140385572-0.177656845958449i
0.0962677084865111-0.150036521679765i
0.0937193067029893-0.0373528702123634i
-0.0299504732387621+0.0738408212551732i
-0.147967395638809+0.101520023873888i
-0.233371437063404+0.00311533942940401i
-0.255001006524107-0.152249946247783i
-0.125855475091987-0.231201863360201i
-0.0216356265247681-0.217462660794213i
0.00676520173981126-0.118731817630984i
-0.030631178854084-0.00517761978383799i
-0.127088008044692-0.0149746293960369i
-0.186688365592436-0.103246663619468i
-0.209098886543374-0.173773368798667i
-0.130523982299969-0.286629867829891i
0.00446569205650838-0.254543828519008i
0.119930392064646-0.15922490131824i
0.126304324645864-0.0764815321191485i
-0.0245138670341445+0.0481856113791154i
-0.084438730525092+0.0257575565266815i
-0.119491382862488-0.0771781365355517i
-0.0905525791788075-0.162178920579835i
0.0104133649876112-0.178217561634351i
0.0574772828447286-0.0957034976788567i
0.0848070576382667+0.0389183663783455i
-0.0161809560932748+0.0934801625859878i
-0.136880733690034+0.0763480478270864i
-0.233783056490779+0.00771041144414635i
-0.233857279000043-0.130613672629897i
-0.126256989496963-0.231645518309043i
-0.0201851412150079-0.221658554922574i
0.03182946287851-0.126884523507011i
-0.00130277465986441-0.0461557963123704i
-0.0703895418277098-0.0010921378361547i
-0.190030675218964-0.08422318796011i
-0.21249920616984-0.20276858570934i
-0.116298094597847-0.272813920943698i
0.0241954332998525-0.276623109747378i
0.128604721637874-0.214424136350462i
0.142318976777842-0.132868251123235i
0.0921625646977313+0.00799327155353197i
-0.0192261009240236-0.00796255680489428i
-0.060792695324779-0.103300582538436i
-0.0601283288678222-0.143917938458643i
0.00445237134332864-0.214374714617198i
0.125266033983048-0.148320346306389i
0.148284256346986-0.0298087762833376i
0.0689679303533948+0.0349026690809604i
-0.035817462102271+0.0761608094494379i
-0.164546186100725+0.0215890449753306i
-0.24283291403371-0.0893481400448885i
-0.127226478924146-0.16415278214963i
-0.0389797429066234-0.151074697537309i
-0.00922756921930883-0.111782482535647i
-0.012241843257121-0.0308335762592689i
-0.152213039760409+0.0433610672557772i
-0.231376256380975-0.0138422619843253i
-0.233908098355306-0.153292879340701i
-0.216417203974242-0.245152292468144i
-0.113807983049302-0.287299754736501i
0.0336634187780871-0.238050038755676i
0.0867796643078659-0.111438461944529i
-0.00448524350708849-0.0323566854617254i
-0.105599791609511-0.0179778393373499i
-0.147905415299874-0.0896829818555673i
-0.137836920739499-0.196509092912251i
-0.0331177944653991-0.255486556979384i
0.0892229766974481-0.175310722989714i
0.146722940775845-0.0679534349229804i
0.102571472083256+0.0294197628881744i
-0.0630748658936431+0.0729535088178961i
-0.23210530277157-0.0244106243029407i
-0.245593490875904-0.120541921152035i
-0.153845826403584-0.193356664155536i
-0.0432262357764019-0.213803112395939i
0.0525935457875725-0.13639174769267i
0.0401545992861186-0.0381676457167017i
-0.0520849275217884+0.00754830183230824i
-0.144571177897191-0.055678699884945i
-0.14676227408128-0.163818751713154i
-0.117262315196434-0.242918464201616i
0.0223941204010734-0.310851684302161i
0.163928693294335-0.202915511805517i
0.148334019060083-0.0450088326701547i
0.106173534480784+0.0295389372529647i
-0.0227271491156377+0.0735331296904897i
-0.126319759128539+0.00334821574681808i
-0.10556912777552-0.0818273663123668i
-0.00915011446548032-0.156225334956648i
0.0612042520353698-0.159457375102987i
0.0711867652434088-0.028078779974131i
0.046729754258803+0.084829196814496i
-0.120022910649182+0.101635576172769i
-0.2458596100711+0.0530393887149789i
-0.21732486181347-0.0593660661976095i
-0.195038609944819-0.197247941140318i
-0.054121597207936-0.239213387343893i
0.0252999082118473-0.132135764967626i
-0.0578811507901768-0.0574158477683701i
-0.0971774975317678-0.0475321799067767i
-0.197197460271153-0.0453952954438228i
-0.216353862667528-0.155781989194985i
-0.150432999298934-0.26789409991328i
-0.0614021884402916-0.299871394114505i
0.054025229727388-0.266205186611176i
0.0758857301323993-0.125307693103361i
0.0519674107398787-0.0291995986402324i
-0.0525142469819403-0.0283014394019772i
-0.138305284315173-0.0669698504071329i
-0.12027048248584-0.179334196264728i
-0.0501042866701296-0.209438496171153i
0.0473352139640462-0.166792730020701i
0.0863943966863683-0.111677434598682i
0.0416211916599888+0.00495959439701848i
-0.0663633033026315+0.0489269739876889i
-0.141956361366729-0.0185465170869043i
-0.156571212955603-0.123822879528978i
-0.0907618545090438-0.189969080738495i
0.00477600663382961-0.179160365736179i
0.0442242747731919-0.129917904131489i
0.0721541918575634-0.0113339462984224i
0.00831819409035434+0.0826179990061841i
-0.113460103933441+0.0692708818997679i
-0.191586982343621-0.0422247787249576i
-0.154101201047775-0.161107819247389i
-0.0815076495029782-0.187354916978689i
0.00917300477967263-0.155654117747394i
0.069671016855984-0.0411187566324379i
-0.00659409772163654+0.022923809367534i
-0.108810219769943+0.0603891559096005i
-0.230288703172924-4.18078694313098e-05i
-0.222359280361521-0.150876110504144i
-0.0961752497443058-0.186777969293552i
-0.0128115680651142-0.214160692833637i
0.0595173100995732-0.178170248013713i
0.0700284005525113-0.0628505278709063i
-0.0382825627734844-0.00443507801773618i
-0.133069687984626-0.0500970805408057i
-0.165068974351156-0.126098045240187i
-0.122774865709679-0.22498475708696i
-0.005172892661085-0.246142419409911i
0.0866532102251664-0.159135821392237i
0.079324524993778-0.115834181861876i
0.0356632173647784-0.0188732786127321i
-0.0355157579685452+0.017430924777248i
-0.166719431913347-0.086417382186644i
-0.1369907380604-0.169358599363189i
-0.0496418462413852-0.235166723780676i
0.0219296286004263-0.182031767320137i
0.0751579505161266-0.0839629078814853i
-0.00458663544247866-0.0320451908702727i
-0.0755321703288879+0.0389539293349009i
-0.193527102403318-0.0397969655358879i
-0.226625883525511-0.164108366848565i
-0.126046608368179-0.217594110506261i
-0.0702816638315719-0.222532948614023i
0.0326475244892632-0.170805631295377i
0.0218627895348152-0.131914838671826i
-0.0838500920369877-0.0482221399921355i
-0.124347267259752-0.0560008451316021i
-0.166587419806043-0.185887658572059i
-0.12102006631926-0.27196236816014i
-0.00589059095063651-0.277871535612348i
0.0908364723203406-0.210714866842262i
0.1524472901297-0.115710723721199i
0.0905892649316066-0.00976324726834802i
-0.0315546991021546+0.0445384635758887i
-0.101266357512264-0.0266570043764008i
-0.097806568749445-0.13727739939486i
0.00268799155038014-0.155598972167906i
0.113073121396682-0.115892096146286i
0.106003543860079-0.053973627533463i
0.0342867734864886+0.0874329649345441i
-0.0457086537774418+0.148139857987312i
-0.149952240188788+0.045674590813617i
-0.177174759137233-0.0358653960155538i
-0.178347279343094-0.124552763142798i
-0.109573847454558-0.162359381697713i
0.0220188192793161-0.1030346668562i
-0.0204205454526166-0.0452035898129314i
-0.129802435555653+0.016455846174601i
-0.183116685010394-0.0259734823555807i
-0.198766690749919-0.140656567985i
-0.169969416094012-0.246491456741434i
-0.100916483392756-0.30199238340511i
0.00877278898017401-0.233591353015301i
0.0750027924523236-0.192384842135975i
0.0482303078618415-0.0845212023398553i
-0.012984987160458-0.0402265718526827i
-0.0792103440434065-0.164314752321588i
-0.0864966441369149-0.169951890354237i
-0.0188630178834005-0.205096223337134i
0.0832952541432638-0.194343352374087i
0.136430999730588-0.116267162910772i
0.0870642238076001-0.0286218103097184i
0.0120280587934296+0.0294335747122009i
-0.093691342361488-0.0375526421932989i
-0.152550523714021-0.089718438195841i
-0.107095640287998-0.176963810792812i
-0.0146864738253917-0.185428937867857i
0.035475507789467-0.0977549108363242i
0.022511005884736-0.0363454209948942i
-0.0169282220042166+0.0232067656514121i
-0.11588493191191+0.0155846849519321i
-0.185118140855674-0.0598402231445282i
-0.176397029148801-0.162440472641061i
-0.0739930601026357-0.190052112895591i
0.0522874598374713-0.136505531319462i
0.0862947129220701-0.0867475893132675i
0.0127857227748003+0.0107743250650923i
-0.098796836705413+0.0264314151990768i
-0.146561932717438-0.0509600021332666i
-0.17535025507806-0.112317399412261i
-0.154410293725787-0.222440959262974i
-0.0153347172347879-0.228669158546217i
0.0648025133723298-0.138293027219012i
0.0173593256158312-0.0697303281642587i
-0.061517187836162+0.00591611855133113i
-0.165070595333705+0.0199744659278456i
-0.178948125543232-0.0704754854171057i
-0.161531922514521-0.193168052485995i
-0.0615234481534103-0.22022596707584i
0.0685695749597695-0.202780099117339i
0.0265726731634554-0.120843836707696i
-0.0166140846268364-0.0126679860332151i
-0.0779010225500926-0.0352075941628147i
-0.143154280843188-0.0942802090199976i
-0.0986403407947683-0.164594354731143i
-0.0084723455920456-0.227324855143071i
0.0439815502983696-0.205721909678908i
0.0776431270492623-0.118369824431003i
0.079759816976089-0.0419500134456165i
-0.0123470918878111+9.17447632113554e-05i
-0.111646013678838-0.0178541640096697i
-0.134543039029887-0.128347398151005i
-0.0667649261365556-0.189682593006073i
0.0367341710843443-0.181624720496664i
0.0852748317899931-0.125308638612879i
0.0500112826315234-0.02331956788794i
-0.0279487958978608+0.0270678421845693i
-0.107097226130884-0.00864829272876807i
-0.155388850140877-0.0710879528696612i
-0.141487979859758-0.121130802266127i
-0.0312622390204876-0.208024016451871i
0.0651518935175427-0.169092441086334i
0.0581170461640319-0.0832308415890812i
0.0116076602378006-0.0600181393420717i
-0.0606896569997833-0.0104558118091104i
-0.124394236281473-0.0757085494556619i
-0.146110328519655-0.170998043036046i
-0.0261665964348619-0.227059681934857i
0.0941038450700581-0.193475072002725i
0.0905383370115121-0.103669058954815i
0.0777273420694082-0.0403960756959958i
0.00609476438612717+0.0460009801078179i
-0.0956163885236592+0.0100214369869044i
-0.159425620231616-0.0695164941082716i
-0.10725178399517-0.145343416646905i
-0.00039616832590794-0.149276032779118i
0.00587323717821795-0.072956354005477i
0.0040949969613851-0.0255039974435795i
-0.0672282579777644+0.084527266016113i
-0.183978292128346+0.0689357375730386i
-0.224142405977667-0.0585996782445886i
-0.217142810615266-0.142651047567093i
-0.105945643100055-0.231864990781485i
-0.0424534944447157-0.201125909863811i
-0.0157890541394163-0.0996876643901471i
0.00832754875807541-0.0743416198916402i
-0.0484228837263867-0.0506750049544393i
-0.0981175895877351-0.110686082353037i
-0.0979609620482552-0.169768194612827i
-0.0198462115704526-0.192073516017908i
0.0556145030028824-0.21494482131486i
0.110151191988473-0.0915545335617168i
0.0921215863053785+0.0113535687781879i
0.00435421491424473+0.0328845853451601i
-0.046429227460671+0.0140694591253204i
-0.0793520347136896-0.0732792753716948i
-0.116092914250719-0.137077061118316i
-0.0263976908745457-0.148353728249048i
0.0534253154621484-0.0807092275433063i
-0.00177248020763287+0.0177031900928191i
-0.0608781318730036+0.0321276958561567i
-0.164194994551552-0.000784777837277841i
-0.202039330272876-0.0672496523248458i
-0.16414014437851-0.161560293566715i
-0.0727707351541815-0.211452440030599i
0.0358908319744161-0.196711011143797i
0.0580438091372127-0.131530864773744i
0.0437158430225832-0.0582412044683814i
-0.0112177023981223-0.0149681931415152i
-0.0743981185899574-0.0457625749544898i
-0.0979938414799221-0.139301474619496i
-0.0480042315886725-0.16450183101615i
0.0403673577294279-0.144071129188016i
0.0331911178697821-0.0853807204429208i
0.0120120307267129+0.0117565711166429i
-0.0337145131833719+0.0411203522401832i
-0.145607283874018+0.0264069209039309i
-0.189088796182743-0.0579761871404681i
-0.165250947853013-0.144232477000263i
-0.101332675166388-0.159437928028962i
-0.0288780034305757-0.179407230682899i
-0.0319674066882112-0.12940172725053i
-0.081581335921037-0.0444683101343678i
-0.10159681012142-0.0406243742579546i
-0.169663091023922-0.113403590213028i
-0.14732667372181-0.191429649256669i
-0.0383734512665531-0.202461109527159i
0.0324140161403071-0.202433143333313i
0.0705710155633069-0.153019048806495i
0.0523435272775369-0.0384524247362788i
0.0122720275617539-0.00157446487424017i
-0.100273045214825-0.0472328316981115i
-0.102374735754265-0.0908407460850096i
-0.060540580362254-0.110892895322491i
-0.0349450209813745-0.104461133486591i
0.0068682714993924-0.0504387816560068i
-0.0336901724945708+0.00188053178312806i
-0.0662720279307892+0.010220926039834i
-0.138388606133547-0.0102126015939463i
-0.190116412657061-0.0825629268697766i
-0.175952983400193-0.151310719644525i
-0.0723226162288926-0.180910161441003i
0.0100887082821494-0.156453377251184i
0.0141330548386433-0.0907042570135969i
-0.00571682642106875-0.0386305118211294i
-0.0654622927347106-0.0269465409532204i
-0.08225313495028-0.0826824750081401i
-0.0934750741373206-0.130222819040281i
-0.0379471529297923-0.170979073376698i
0.0324695135103742-0.165291426397522i
0.0443290476226412-0.0918381562203333i
0.0376544270286324-0.0186633768265611i
-0.0343526432954198+0.0280828361798363i
-0.110842170198783+0.00125806179658721i
-0.135127789398713-0.0667361995233282i
-0.0973069731554602-0.140746071952417i
-0.0230520961636517-0.15395220453493i
0.0145730215896288-0.106474951988821i
0.00896678081504881-0.0310352500469725i
-0.0330448352184157+0.00815943827412328i
-0.117481336612457-0.00610190451340608i
-0.165110853611806-0.0816067105206079i
-0.133435077414398-0.162432632466388i
-0.0927402233008484-0.178002230719006i
-0.0296132444955911-0.203631405540831i
0.0317240423025732-0.103948445438774i
-0.0319304836138832-0.000140897366113034i
-0.0930556429872567-0.034518125903909i
-0.11060765545994-0.0837240107544229i
-0.128803456986463-0.162343917187506i
-0.0820528471171474-0.192101966102475i
-0.00961185776077812-0.16809934118036i
0.052323416505851-0.127345873427559i
0.0297596765428757-0.0558625368334563i
-0.01086938169049-0.000674739966715932i
-0.0764600834063449-0.0108737119707824i
-0.149198911960082-0.0870503523988305i
-0.0898181322697306-0.159030012661135i
-0.0377989189496068-0.181078175349455i
0.00140161066957811-0.0910960272187221i
0.0141851890083574-0.0261310676189198i
-0.0509180841989814-0.0151920527979554i
-0.103470621193028-0.00115662917958004i
-0.152844133704293-0.0830172071766587i
-0.166215097211487-0.139818907759761i
-0.09080946750126-0.169979776876872i
0.00565567322288169-0.167763646459438i
0.0343552158064955-0.129152958605832i
0.00487626528833382-0.0641123302530753i
-0.063742118817316-0.0107052842731467i
-0.122097713776642-0.104295537110483i
-0.120583534946627-0.141127298636329i
-0.0473176320382038-0.135584510357279i
0.0135525401610912-0.132556720769677i
0.0223394087263167-0.0741121937560221i
0.028108129877475-0.0111763298214224i
-0.0265824806566453+0.0555943104028208i
-0.121064256300163+0.0350880551354045i
-0.145859858762062-0.0512084692913338i
-0.11965747799257-0.122232297827282i
-0.0641729983870177-0.161295928098301i
-0.0223393796807614-0.146139339991684i
-0.0290764889131121-0.103959472383297i
-0.0552890118940033-0.0820538589989033i
-0.127782608575273-0.0544381220747282i
-0.144197068952218-0.0981645947628518i
-0.1175237730172-0.189784249119643i
-0.0693317230946917-0.248678173972017i
0.028204552499426-0.224144881832644i
0.0718209394746547-0.139077884917428i
0.0529385408387926-0.0973660004711775i
0.0139227780778838-0.0318764242561071i
-0.045163972552316-0.0344559467453079i
-0.0972465111792453-0.0945091973216166i
-0.0607205093789232-0.112829691079399i
-0.00879909413197824-0.12405350818118i
0.0375599215946263-0.100207999632609i
0.00136243164780873-0.0366905820386096i
-0.0834572068914338+0.00875566404089945i
-0.117815476750054-0.0345910940477657i
-0.183660151774205-0.109105880017568i
-0.172918673818338-0.180002622842306i
-0.0996455638238316-0.234544778892004i
-0.0124546267693994-0.223590182383629i
0.00456105339747572-0.119743140757153i
-0.0178686745449261-0.0504293629050359i
-0.0201844808046486-0.0682862096913627i
-0.0952301958951721-0.0803137669724929i
-0.0940451074136947-0.145496296838324i
-0.0329668750994517-0.149352937548654i
-0.0152533150559555-0.127329324555258i
0.014794317554321-0.0812528453485873i
-0.0162120588340345-0.00282339151890848i
-0.0958506735507621-0.00545600323841642i
-0.144398689104729-0.0202472145063832i
-0.170762592144584-0.102334431959777i
-0.125183676350305-0.13665564980528i
-0.0908855076230214-0.168038251547547i
-0.0378437233085958-0.157145463511798i
-0.0014509192788286-0.0915174446963366i
-0.0510436213960136-0.0701355332900203i
-0.0643593821736575-0.0638473965889254i
-0.111348631805299-0.153806362971319i
-0.0761403709476216-0.190193759897472i
0.0192253580807943-0.201622596664527i
0.0460342147635912-0.152628386427571i
0.0856748947004185-0.0784759781605393i
0.0676774242129171-0.00492800258919912i
-0.0357826628755527+0.0641363636392518i
-0.0997143372385455+0.00430156739614081i
-0.107658004956449-0.0486496528009139i
-0.139628220685481-0.120518837133135i
-0.0978057665251368-0.097205282201422i
-0.0504740073633185-0.0601234319722966i
-0.0852034802032715-0.0708038709420651i
-0.0864438837637743-0.0400014070758995i
-0.140009209760677-0.110177614384424i
-0.147906226473441-0.165060192219352i
-0.0998764844586827-0.215303350648406i
-0.0745483105085058-0.243963867833003i
0.0346963130113886-0.199779607227349i
0.049844091959293-0.168402901131464i
0.0124153483598189-0.110971062163699i
-0.00563256309933092-0.0796307556437557i
-0.0553124116086607-0.0963715312227735i
-0.0375836864369385-0.104771626122242i
0.00887456836575675-0.130314502455333i
0.031404418504939-0.0986393308965719i
0.0154871214932861-0.0332988944367688i
-0.00854934413684052+0.0215389210764484i
-0.0740945089592422+0.0187854430473749i
-0.170335006063882-0.0463196109934561i
-0.187946742762262-0.0796850315801294i
-0.128205027028712-0.149943631300356i
-0.0585387175150479-0.144728589050583i
-0.0357237006007985-0.115843151632121i
-0.0315844464392039-0.0672402975715263i
-0.0622875133809342-0.0251871128152143i
-0.123534215315517-0.0940198390093825i
-0.119791321937933-0.14295838923092i
-0.0974691796845318-0.178294510927487i
-0.034299895293841-0.181786121464972i
0.0577953400798053-0.166803876333375i
0.0444318977395841-0.0576500727499293i
0.00135606636868902+0.00364111740682048i
-0.0735762473884926-0.0455439853498637i
-0.116483361493742-0.0416905660715608i
-0.0855313914464524-0.103645535616519i
-0.0638904955906664-0.173834470270014i
-0.0211709403878558-0.147358470588977i
-0.00124652403655933-0.0781873635494077i
-0.051667881837118-0.0374890701010726i
-0.0625626671824416-0.0466149498085876i
-0.0833812438130942-0.0804587740607826i
-0.118339624138632-0.0924154594755416i
-0.0191452624359052-0.139731689175645i
-0.000273379398374077-0.164049709106778i
-0.0169017409681494-0.101909201769637i
0.0310766621709363-0.0752434548298198i
-0.0285290492120976-0.0579419164700542i
-0.0836087896572715-0.0682983751380914i
-0.0589869195682956-0.111237472805653i
-0.0496984079942414-0.122508554712382i
-0.0291710317710328-0.122456181898433i
0.0091818887209113-0.123900210940482i
0.018294758152516-0.0958061233474796i
-0.0282423855393797-0.0709380533106594i
-0.0473462101647041-0.0597658316234061i
-0.0514049106901154-0.0534001740905133i
-0.0844840271550041-0.122472419912417i
-0.0481367888955991-0.16651601386035i
-0.0175525038522317-0.115955892452134i
-0.00602886830989904-0.0754930945133224i
-0.0282815416694094-0.0262663185730106i
-0.0438383556027342-0.0198468160133797i
-0.0693728243424544-0.0608847748180773i
-0.139184309333365-0.110151910304141i
-0.104207912758032-0.163609892427327i
-0.0700850956696886-0.14178541866816i
-0.0435924654812453-0.0933148017510726i
-0.036034235510627-0.0663469870903034i
-0.0778093164298485-0.0773467005961414i
-0.0757363800475681-0.0745340422228047i
-0.065172708824222-0.102846995044358i
-0.0532494409447362-0.15584247580852i
-0.0314072612593727-0.155603474768302i
0.0111305809568061-0.135565874966522i
0.0668956711330381-0.0690286463687053i
0.0331198418657046+0.00137886659636497i
-0.0255967584834238-0.00161927376979498i
-0.0675851876859499-0.0304298967152232i
-0.118127121780597-0.0422111369058824i
-0.0602783724720473-0.0703268069822392i
-0.0534067741106162-0.0741072772253027i
-0.0504279853811764-0.0415169969615004i
-0.0543143829667948-0.0323764670623442i
-0.112625210227086-0.0443755408390334i
-0.120591917833512-0.086737533306815i
-0.136058354485443-0.155671757140984i
-0.114906604631643-0.19979360658608i
-0.0772240125033458-0.212682427318639i
0.0134709442541456-0.181278802392209i
0.0446681606322196-0.142536037210663i
0.011797103587629-0.0872898742849026i
0.0246504386216547-0.0860125272905502i
-0.000215749351511526-0.0884706547503682i
-0.0117334179485979-0.0700036846707835i
0.0385137218230929-0.0818602754823056i
0.0387870571861816-0.0234013123251564i
0.0152211294997867-0.0106464989773634i
-0.0157172418599039+0.0465071340896275i
-0.112420598949266+0.0670813039181631i
-0.160862313979763-0.0338938760002553i
-0.165146176829101-0.0448246744066253i
-0.152438111922733-0.11502517711142i
-0.122088898865052-0.176913348395274i
-0.0795216498348947-0.134022240925334i
-0.0705124225740806-0.152474877521115i
-0.0866591659119715-0.150826569637706i
-0.0827954394714565-0.145324624273534i
-0.0961041298974177-0.207616717314497i
-0.0130810608130308-0.210653397942958i
0.0867449389379439-0.207700933796066i
0.0818670264369654-0.189661527149241i
0.102146704218305-0.0912364584579285i
0.0721452279859197-0.020125973797012i
-0.0151380076509921+0.0107960164227406i
-0.0295861688134551+0.0186755733718784i
-0.020887538010843+0.00978141726295845i
-0.0472764134436814+0.00622275277322678i
-0.0822716378491445-0.0162037346940823i
-0.0739251916152144-0.0314556061942748i
-0.105568618144114-0.00156288523638774i
-0.151427267981996-0.0459330178039109i
-0.148164139296665-0.117131229077901i
-0.164296580398761-0.1101736625901i
-0.10231147482507-0.132222048905497i
-0.0327970734856906-0.200298537553864i
-0.0431186930454387-0.188478656064703i
0.0117406507019057-0.14313621650681i
0.00845989829586264-0.140660850495336i
-0.00778086262694484-0.0894498144411273i
0.0233311486601117-0.0975156582120141i
0.0113171319866649-0.116633651580156i
0.00722316355806293-0.0478611502015929i
0.0168528403751447-0.0419100932483911i
0.0201803789507035-0.0464043302389156i
-0.0303578369459856+0.033854604122842i
-0.0438061450121145+0.0340353258144093i
-0.0886084529482982-0.00733170493881825i
-0.146005864715258-0.0386362378547823i
-0.107444631224095-0.116358103760832i
-0.0841460862159085-0.113071736986578i
-0.0698421345422112-0.147871030502811i
-0.0449199669524617-0.1422875253973i
-0.0333675362765914-0.104823329204765i
-0.0666190235451492-0.119957820217187i
-0.0596759069966526-0.127445355715622i
-0.00733773475741427-0.141194135513511i
0.00748498626682629-0.135405090159977i
0.0453591954120313-0.106060223917358i
0.0413587030035551-0.0503053960781797i
0.00423989095000551-0.0376509216158825i
-0.0170509667764148+0.0105692929975019i
-0.0811787207175222-0.0215417685074304i
-0.0834107642863394-0.0829981845752409i
-0.0493487311016102-0.0647967806030594i
-0.0519740104243498-0.0599980931394927i
-0.0649650442685922-0.065456340916566i
-0.0734617304312448-0.0557425422130254i
-0.0536788373351733-0.0582459978348616i
-0.0739806411729728-0.0783364733481257i
-0.107168997782188-0.111544992214224i
-0.117471278767507-0.17028084908547i
-0.0673835686380078-0.122456325477378i
-0.00423897723049019-0.108550047512228i
-0.0259089073981956-0.0850464803462973i
-0.0369041568927375-0.0601916506398717i
-0.0367588502623767-0.0781781109891586i
-0.0732444287008784-0.0774048088519438i
-0.0759113685554926-0.106174706711722i
-0.0457742830724259-0.0801062661926501i
-0.0248287974135991-0.122212737500017i
-0.022910592513392-0.0998810738852547i
-0.0254859251510717-0.0595939288014838i
-0.0337751448209362-0.0551235273531855i
-0.0581612441144559-0.0563710089696025i
-0.0449746108760735-0.0952407952449204i
-0.0462563037067343-0.0923117730434179i
-0.0133646010127583-0.124789281891456i
0.0123966355287643-0.0587479360271123i
-0.0341938340300149-0.0330085975510201i
-0.0522895828620437-0.0202902893925783i
-0.0890519364640105-0.0201879016025278i
-0.10430109840888-0.0438727122305913i
-0.111015537586492-0.0349928224321257i
-0.0790855219960483-0.109690470520426i
-0.0667889680171843-0.100922079193055i
-0.0961098241837556-0.0758014924234952i
-0.0934136341514987-0.0635131672884839i
-0.0994176394827844-0.0988003683917333i
-0.0785709255044697-0.127952933491246i
-0.105304910683734-0.140037010022386i
-0.030269575815112-0.168623931718577i
0.0144920504236296-0.134052272381829i
-0.0299124794058777-0.128760982113661i
-0.00205292772925215-0.109055147286203i
-0.0300842507335218-0.0521072083257055i
-0.0334401298221292-0.0466344535104063i
-0.0621813192210694-0.0861233062413713i
-0.0688791753425777-0.0838575672737777i
-0.0221344112720383-0.083795429321173i
-0.0623591439833533-0.0588509686250677i
-0.0690650934313198-0.0592818543290876i
-0.0617094393854353-0.0511140201949116i
-0.107755674233954-0.0477721847505516i
-0.112643609251738-0.102001447300329i
-0.0730448737590687-0.125932524211529i
-0.029535534435437-0.17838970846996i
-0.041902381704169-0.126712327948386i
-0.0143294462232671-0.102544945145741i
0.0232099157211765-0.113092322695473i
-0.00386940960417638-0.0708883550029586i
-0.00096683737131075-0.102857032098962i
-0.0111904450618134-0.0915484044592714i
-0.0180914613101847-0.0664757421548503i
0.00920356082924579-0.0796995452844945i
0.00963623436284838-0.0340489187590204i
-0.0640948183773845+0.0188195244473966i
-0.09498729057728-0.00513632677997094i
-0.123740063545453-0.027213439442788i
-0.173481558279462-0.0731674691659051i
-0.154350210608898-0.091319526829389i
-0.135138305589531-0.0715625745517045i
-0.116711011396262-0.135592994780772i
-0.128244170141496-0.143375500551032i
-0.0898614874493749-0.13164779022122i
-0.0433547209054481-0.186500044656355i
-0.047009352326022-0.199737193530012i
-0.00602084552480307-0.160539783120678i
0.00302890222777148-0.124328475781897i
0.0316416732653949-0.122113492769005i
0.0666804028610294-0.0872261775831222i
0.00995698282748738-0.0445366653814592i
-0.0245945731204542-0.0304130875951185i
-0.0325422507386928-0.014285243621106i
-0.0242130991301154+0.00117462442007345i
-0.0405882254985834-0.00325360373255861i
-0.0740741967844823-0.0196685407789812i
-0.0927852658097108-0.0233691392901749i
-0.131406218339502-0.0269693537903285i
-0.136923495886796-0.0359214113670434i
-0.156980250579169-0.0957262590555011i
-0.120031343644083-0.107040458290417i
-0.082167983901-0.141864920013001i
-0.0607636458858114-0.181801947912154i
-0.0321577006564768-0.113237069287507i
-0.0490387359265175-0.112812800361069i
-0.01618060205557-0.1022033028497i
-0.0172862070781148-0.08225862449835i
-0.0135191362498639-0.101673661263899i
0.00926531573424891-0.0701101689679869i
-0.0167893820833693-0.0716338850031468i
-0.031293030327781-0.0888472655277348i
-0.0532588415507375-0.0661690823799034i
-0.044984070831201-0.0567521120122486i
-0.0762452818300304-0.0741035119339915i
-0.120553800309558-0.0816428719403936i
-0.0894858456621061-0.0847692162667199i
-0.0638536334579528-0.130805129106528i
-0.0319269980539819-0.141044731270636i
-0.0248971574078484-0.135369341984185i
-0.0491210085581428-0.128522756957819i
-0.0445600218799444-0.108249365075625i
0.00381542216438156-0.113417570034689i
0.00760988871759028-0.0876706322681924i
0.0171729073932091-0.0876476231153826i
0.00720623687686383-0.0946241932314198i
-0.0512972592191505-0.0357999997331628i
-0.0514205429252042-0.0366115413472812i
-0.0764604127494003-0.0723278373874785i
-0.0984073459484469-0.0514882878521786i
-0.0647778680795148-0.0565279932465137i
-0.0700174235409206-0.0863961963457188i
-0.104037073463714-0.0985729698452934i
-0.0994089372970429-0.107287805902662i
-0.1005463424777-0.128407847724012i
-0.107819247501454-0.129353587590364i
-0.0741411533700574-0.120785905884326i
-0.0397495407511652-0.119394517448151i
-0.0378591050872283-0.124488638270356i
-0.00827081820234319-0.12341657763681i
0.0108794830052039-0.0987678015115816i
-0.00164717655927933-0.0844804201762425i
-0.00746712076233598-0.0693983232792497i
-0.0379115860497517-0.0539233942394433i
-0.0858216765960561-0.0633772691578339i
-0.0570513222489453-0.0668734046322224i
-0.0485408223314793-0.0589264272101401i
-0.10533092875665-0.0642338913379353i
-0.119324905925251-0.071840877787185i
-0.0929480019092204-0.0964856507906168i
-0.0653516968501389-0.0989475544082079i
-0.090051189206938-0.119907876271752i
-0.0646597952758101-0.17992792318006i
-0.034537525634034-0.137154469510264i
-0.0293587136086728-0.122473593857577i
-0.000687993463865877-0.136655508504816i
0.0221129922309872-0.123040570168995i
0.0132739951819438-0.153160354081784i
0.0010354781456216-0.108140052300851i
0.0122149089812436-0.0638443871069436i
-0.00484898630608043-0.028619600535986i
-0.0212850337080544-0.0192805690555624i
-0.0358603598084386-0.0164847072419554i
-0.0722681453562362+0.00310860487640347i
-0.105900083593195-0.034546749322457i
-0.111254496934573-0.0641685727896078i
-0.098806192849758-0.126252536544788i
-0.108929515980816-0.130650784980966i
-0.13260261058777-0.0976556619786293i
-0.152749081980952-0.118313588968538i
-0.113373616654525-0.124022313743088i
-0.0414524815285539-0.138121006787953i
-0.0691657866115217-0.14388103126351i
-0.0450056926529199-0.135021825725852i
0.00674202677672772-0.149884378808472i
0.0220793301232832-0.131169676864656i
0.0275149888308752-0.0895673205087171i
-0.0109277501022256-0.0418966922535248i
-0.00378244124735618-0.0253956567146702i
-0.0197567432940854-0.0770945649242475i
-0.03905224051144-0.0949592406942994i
-0.0364590576733856-0.0686702859234512i
-0.0469298991104822-0.0537618689376098i
-0.080271750472631-0.0577158938439408i
-0.0963157722133865-0.0556768120972008i
-0.0786986661469291-0.0567586722462659i
-0.109132938543767-0.0711292810423086i
-0.0679933126694714-0.116028252010054i
-0.0216997303153922-0.138196435849914i
-0.0283962629157091-0.124781689594339i
-0.00833286133877444-0.09300576617784i
-0.0100035646971374-0.0489759106664614i
-0.0355624341369219-0.0738168892309899i
-0.0482811609756034-0.0821367798527047i
-0.00255389051026654-0.0630455832538983i
-0.00521819639477101-0.061248409673865i
-0.0615713416622461-0.0390987716241189i
-0.0819678728897491-0.023869584771534i
-0.0599858106874893-0.0299083098855988i
-0.0611205384219631-0.0294032646406187i
-0.110563915603554-0.0606689497193257i
-0.110456262951947-0.120801366306564i
-0.0582665517152893-0.1315376594407i
-0.0340118457718741-0.135009968969018i
-0.0353136402017131-0.139798667938528i
-0.0805629368166476-0.119746800320419i
-0.101578020810891-0.141830598266268i
-0.0684580035014114-0.152226914258941i
-0.0260490592907047-0.110974389202629i
0.0302577981258996-0.132100569487936i
0.0202797719664265-0.136155744386423i
0.0497892814214947-0.0933250144567052i
0.0376235229828894-0.0549010496351994i
-0.0115495959987228-0.0534863182802321i
-0.0146772453916297-0.0686061511794573i
-0.00997886261396109-0.0698325110815882i
0.00143506049713581-0.0911903401283564i
-0.0118907526017507-0.0937512796436061i
-0.00552978195880989-0.0620138200235968i
-0.055564866603525-0.0116799665113023i
-0.063880928132192-0.038925124569023i
-0.0793482255816653-0.0452776549425281i
-0.127040026787527-0.0479498607525554i
-0.0791511173662233-0.0852136223451706i
-0.066131454091839-0.106783589693502i
-0.0933839102276971-0.125239048574507i
-0.0671072124928521-0.0659098379525179i
-0.0568631138184395-0.0674182842875301i
-0.0880478882049784-0.0960957024727313i
-0.0912869262854701-0.114504358295067i
-0.10376570759752-0.110476688198789i
-0.0496408341910503-0.111936311008628i
0.0040117100549309-0.15557603001487i
-0.00953633452909266-0.116495971199124i
0.00345332313039559-0.112184108202784i
-0.00200248506692669-0.0916320269094212i
-0.0184445331220499-0.0788179575038696i
-0.0234637976105092-0.112932112375069i
0.0122759536385738-0.0932142707725422i
0.0120143815562844-0.0943652981912034i
0.0353593575065448-0.0630009648589391i
0.0316996619152098+0.0282306582428466i
-0.0401828422783834+0.0425737471342303i
-0.0448763022473372+0.014821375818234i
-0.0842358064965568+0.0161496058850895i
-0.068821672087597-0.0225672646227759i
-0.0712767078037741-0.053264695746693i
-0.105427820537672-0.0614615686491055i
-0.0935092700220432-0.0565436969941937i
-0.125979021694649-0.0798067147991247i
-0.104525455467545-0.121738792407725i
-0.110797850932647-0.128287101204869i
-0.118291473265909-0.163228911465413i
-0.0628682620544711-0.181499531430131i
-0.0344909911731206-0.17454311517306i
0.0296876990313802-0.141487365183131i
0.0186955393046972-0.0929940654556221i
-0.00760190327461252-0.0657325495335881i
0.0433600260558425-0.0449989557477876i
0.01489931882385-0.0425559636670063i
0.00117204649218198-0.0750625627649338i
0.00182097614327515-0.0616091470480016i
0.0015686911208729-0.0180917753120099i
-0.0251645762222451+0.00198038479565403i
-0.0951705800190498+0.038988617372019i
-0.109333727411128-0.0173168247797609i
-0.115662274174078-0.036227946653097i
-0.126166413142998-0.057284965693612i
-0.116335916566886-0.143519906539836i
-0.0703111204508838-0.126747067481305i
-0.061767992483236-0.104632520768823i
-0.0554409036113078-0.0886318586138744i
-0.0190618200967872-0.0889966594164992i
-0.0296293442912207-0.0922301653276353i
-0.0358622448840654-0.112506472805648i
-0.030103595972338-0.133977669973187i
0.0115416155423019-0.0909115532274217i
0.0501256936127985-0.0523980252237834i
0.0206720772798748-0.000212125464406296i
-0.00098461166000282+0.00825314689055241i
-0.0619762434830948-0.00992714474474964i
-0.124741781730112-0.0339991561704348i
-0.0988596946030366-0.0749222742380103i
-0.0793139301312128-0.0621887028857392i
-0.0670963348265296-0.0957884124342141i
-0.0447660963461184-0.0879038630341846i
-0.0670304339848421-0.0612405609863491i
-0.106150531905631-0.0943575124185i
-0.121871588893501-0.138266101270296i
-0.0565876234138121-0.189249306243069i
0.0221474779568295-0.175477409776759i
0.0332268957267723-0.151688420426302i
0.0559811555030006-0.122511016688283i
0.0673516465950144-0.0615624136150491i
0.0410654272784586-0.00734130398313032i
-0.0239956373038567-0.0234786704202859i
-0.0493229384951613-0.0519723627649478i
-0.0419826948727288-0.0568767907496905i
-0.0138974913354555-0.0330015938868239i
-0.0040248201430909+0.00976873868299604i
-0.0401193744067015+0.0218808865130605i
-0.0471246480320087+0.0132807254127811i
-0.155110050391702-0.0351693479553379i
-0.193257315592865-0.0715852229904346i
-0.139038245135264-0.128348023052677i
-0.142317414695076-0.181986197663892i
-0.0952258775173081-0.164601117110344i
-0.0296493863419937-0.151010919667915i
-0.0142037327553544-0.116227469939457i
-0.061349516816708-0.0952067547051706i
-0.0711661055560063-0.1176752293546i
-0.030978234447539-0.125455547759442i
0.019870162847088-0.143432079141666i
0.0609469079135681-0.145140322234584i
0.0560962001680715-0.0976573489786842i
0.0657800037665928-0.0231665138032463i
0.0148415926640259+0.0220648666852854i
-0.0430042520769591+0.00305713107502279i
-0.066280125439528-0.0230781106584934i
-0.0839759655803015-0.0288624557290156i
-0.0524633533210425-0.0510914008023501i
-0.0348433548484205-0.0535803433102832i
-0.0288696279237039-0.0404735837882238i
-0.110232970918682-0.0170078665505086i
-0.175100676360648-0.0145691703756194i
-0.173421177456932-0.0987451165731212i
-0.155968546647234-0.129342315697989i
-0.0456295662125901-0.153311775542439i
-0.0154350986014277-0.17389774266542i
-0.0219268846790177-0.119012819256987i
-0.00637307326362691-0.0815946427965769i
-0.0463042665747718-0.0296784866456012i
-0.060456796792603-0.0987071252481546i
-0.0554270008232093-0.1495412334225i
-0.0258212482982764-0.125990091428501i
0.0299835867830825-0.12358220076505i
0.0634392423121234-0.0593683793848334i
0.0352180256270587-0.039236649940714i
0.0197407153537339-0.00828301775283196i
-0.0209343007231103-0.00780297052486001i
-0.0763489288362555-0.011499597831518i
-0.055273434107362-0.0417635902793159i
-0.0520683087238393-0.0807450662990037i
-0.0581063113280506-0.0379231194821708i
-0.0305070002380873+0.00675802461108028i
-0.0626339094563662+0.0356985958878096i
-0.135107853413018-0.020078283579114i
-0.182393269899957-0.0671512567265944i
-0.177459758895806-0.111616276855937i
-0.0999386930408742-0.177703241624248i
-0.048642082102915-0.185738689108638i
-0.0143987837621032-0.1397199306213i
-0.0173946549192078-0.0879547454886821i
-0.0353806143087919-0.0872760746607569i
-0.067768513034927-0.123552098136395i
-0.0823546011272856-0.151067925641388i
-0.035484003996395-0.150390988558516i
0.00651271756251777-0.15494149279512i
0.0493971292789145-0.080782406147686i
0.0665232422937076+0.00872231171861052i
0.0051748263477236-0.00121617223272733i
-0.0784032948710725-0.00904931206235314i
-0.0865914087011606-0.0220761299032606i
-0.109482102862893-0.0559255902396632i
-0.0567219501576726-0.0860497524231626i
0.00483663053281823-0.0883458952398554i
-0.0187334289201995-0.0428228986396374i
-0.0800903001938493-0.0107719396581239i
-0.156589337197223-0.0432109803329555i
-0.132849595243079-0.107945687328091i
-0.106061766854283-0.162875079607619i
-0.0667406970358853-0.187098894522949i
-0.000521548121879621-0.189592357997515i
0.0751703951700399-0.135155702175012i
0.0751598481599825-0.0556121772312489i
-0.0282216803022287-0.0352391240820273i
-0.0755862854583263-0.0345408761223171i
-0.0664991295267626-0.062131032725027i
-0.051631501539076-0.0730971303713571i
-0.00470026602492568-0.073171492780898i
0.0369552818010842-0.0476677559868924i
0.0133139852799705+0.010765852044384i
-0.0267416603989234+0.0274251783750642i
-0.1039907268559+0.022013947310775i
-0.134214807186253-0.0223849101880085i
-0.124373638861742-0.102118132606546i
-0.11911225991544-0.145718951408979i
-0.0336026976902264-0.149428084860053i
-0.00104299241071864-0.114539470647308i
-0.0489731942965645-0.0588476429680197i
-0.0733403196950401-0.0870944192018746i
-0.0918904670605129-0.107784717895841i
-0.0765814424139399-0.143728195157801i
-0.033169538858033-0.178037389758508i
0.0496392153316958-0.15690324382443i
0.0947853773847391-0.113267438949312i
0.0503822486295403-0.00624881711946385i
0.0198027476982086+0.0126203111474366i
-0.0913630810085947-0.000740235593006225i
-0.113945028960122-0.0175069952462021i
-0.0746632617953508-0.0864965456092149i
-0.0984239574618057-0.107668492822768i
-0.0276168286297791-0.0726772708605864i
-0.057250888844958-0.0373770483487933i
-0.113159543886656-0.0350324914671587i
-0.103706783411901-0.0529844730943156i
-0.12687534612956-0.11821713483523i
-0.0806862761030855-0.192681619139082i
-0.0392395382122984-0.188942920075738i
0.0202499329064715-0.167019537475229i
0.0909777100427604-0.117098511993326i
0.0503968659500781-0.0297379076344781i
-0.0194962762871285-0.0308558536454265i
-0.0712252651929543-0.0509035912419148i
-0.0521441235414129-0.0641533977506035i
-0.00663885217706807-0.122789545346198i
0.0214018900072075-0.0990517733529773i
0.0664659919638796-0.027957138045692i
0.0179257832573788-0.00252715725862645i
-0.0819665058186955+0.0493962877341151i
-0.131187155833772+0.0422547601635271i
-0.161700190564954-0.0282157967518755i
-0.164956012870111-0.11285939721574i
-0.0633839232193976-0.144921181251833i
-0.00848987460185516-0.115051141835179i
-0.0187473331264787-0.0995964815299407i
-0.0231429904342453-0.0607575655299494i
-0.114036550295324-0.0653797669150637i
-0.121022172685221-0.104128177623157i
-0.0751776253378233-0.165346520009667i
0.00593182379765409-0.218968644532535i
0.0873460893336293-0.177237180200961i
0.0816102386583289-0.096730983544341i
0.0793157521273959-0.0322992647730459i
0.0323066166625867+0.025121634121166i
-0.0453605335372659+0.0208220542208113i
-0.0821227035669569-0.0413203670016748i
-0.0511701682508887-0.0845278060528716i
-0.0194814528232469-0.0677749021183732i
0.0178177194124531-0.0426078387077741i
-0.00504967055825388-0.0121204034043285i
-0.0930934803921324+0.0464310441852079i
-0.115800173732674-0.00538428719632418i
-0.165523893876616-0.0806997330614213i
-0.144639572299114-0.108512113826846i
-0.0697503380652772-0.170074473599802i
-0.061704603154636-0.156310591167026i
0.00379972445468489-0.132603091008125i
-0.0166651603351009-0.0846753931359796i
-0.0779589469748663-0.070859790094756i
-0.0819210143697332-0.134350928550941i
-0.0748734944584234-0.146493577822572i
0.0117659012690534-0.190766486887566i
0.0476472883207901-0.166329041466835i
0.0771708728934959-0.100203569425207i
0.0935067543920306-0.0331745386561512i
0.0201042609113291+0.0449785060436356i
-0.0365932797219993+0.0255331808426222i
-0.0563232670131974-0.069879932898137i
-0.0535430952064993-0.108915718944705i
0.00480224175953841-0.0936749766414529i
0.0564582657292637-0.0835576596451156i
0.0126644209179933-0.0118555434649631i
-0.0550826464342792+0.0331852731626478i
-0.124115733113841+0.0139194857816322i
-0.173229560796117-0.037547679129101i
-0.194463327801534-0.0969006443596003i
-0.096409935984051-0.126154793582623i
-0.00308440454762137-0.145628632523822i
-0.0107185578048304-0.106834818255254i
-0.0103019321879328-0.0669005072501745i
-0.0649498493098674-0.0678422024804814i
-0.127889872704679-0.0448650525172864i
-0.115440663944997-0.094860127636809i
-0.0382111984110135-0.176276043136918i
0.0134100699744986-0.168387764992986i
0.0631987530830476-0.100734365312333i
0.0566095407993182-0.0510855578176875i
-0.0394748514480189+0.00222908088683565i
-0.0703536670747206+0.00438861647914845i
-0.0680981369666143-0.0617748358993364i
-0.0616273013328787-0.119302894257969i
-0.0141427421691887-0.19978741971284i
0.00828906722799744-0.157530812398488i
0.0276988806602261-0.0522003896365533i
-0.0164372211744793-0.0258745229343902i
-0.0774421430236724-0.040826854451166i
-0.0925128821955295-0.0652124546403951i
-0.101079820642317-0.129386541001455i
-0.00200384973190653-0.188215917958812i
0.0683335707506154-0.153665031378991i
0.0662781899419888-0.0638950828385389i
0.0183753357410603+0.022945974113169i
-0.0452629450991635+0.0308030828179264i
-0.0872238559940386-0.0266170763294189i
-0.0959776760789383-0.0896138525041909i
-0.0844324915092328-0.124213983118242i
-0.0420569297687212-0.124273575926826i
0.023519776747889-0.0798184238501137i
-0.0233588619854631-0.00675949990759949i
-0.0694462308630226+0.0271299758938242i
-0.143148843145636+0.0126055474942764i
-0.175618374612383-0.0698073852917743i
-0.127138064280339-0.16961288336388i
-0.0960083771821248-0.144113814741266i
0.0190352396003018-0.116630505566082i
0.0487254999817756-0.0740966886131448i
0.0047164742344211-0.019823829887687i
-0.0420223172314352-0.0246453067100849i
-0.11109910544507-0.0421467338785085i
-0.0880842872012318-0.130184661099345i
-0.0677720611167419-0.154419659576139i
0.00174324912272905-0.135360166609568i
0.109855589951052-0.0715153010488618i
0.0729080736421896+0.017326520072676i
-0.0443122845455349+0.0509550875852522i
-0.123221088991069+0.0147668249076587i
-0.148810181865728-0.0458815365779081i
-0.127427152364928-0.116369746352947i
-0.0514943055700311-0.135735952176111i
0.0120391269736952-0.0501896718043281i
-0.000466833021047972-0.0177381471492121i
-0.0545820360511409+0.006221610065155i
-0.113949334399468-0.0295497364747756i
-0.160750440735094-0.0773084634731108i
-0.12629857841851-0.148196630195925i
-0.034561946219674-0.209890647456151i
0.0512763034943934-0.152263757019715i
0.05303440248453-0.095293251946786i
0.0024583929762372-0.0339421437405673i
-0.0391348332542494-0.0314402386438313i
-0.0767225102340611-0.0583827122739405i
-0.0597024459173638-0.104706828324831i
-0.0301965642711415-0.172089988328574i
0.0107215653056521-0.141857396344035i
0.041116195534571-0.0784030186297961i
0.0455986504938912-0.0155579803395209i
-0.0239538237134892+0.0247282234811386i
-0.0868390539743811+0.00457038595669247i
-0.0896135197549872-0.0631014988658513i
-0.0689205829764193-0.132735728359974i
0.00797659475724247-0.153203129432357i
0.0264361838340642-0.094298783984433i
0.046591646538168+0.00550058709495393i
-0.0145050475217275+0.029115223218942i
-0.116353112999067+0.0160880021058306i
-0.107048891503753-0.0565415548933305i
-0.114740587328987-0.121352885402235i
-0.0459160898924888-0.143253187637924i
0.0303555174520427-0.147695127681488i
0.00492983143063377-0.0476112817635745i
-0.0390121987801953+0.0210485463761658i
-0.0628901296189864+0.0240595820105826i
-0.135169185501175-0.0128292895182061i
-0.172579876384412-0.0902388874770101i
-0.106619786758561-0.161317797528928i
-0.0273628122390088-0.18163390883232i
0.0419442548307488-0.126151362300877i
0.00189628705183817-0.0304650658517514i
-0.0216626002591827-9.10319094273162e-05i
-0.103016017880988-0.0303114002174597i
-0.154056277763187-0.0710037945002082i
-0.0573143218684803-0.178509775296599i
-0.017138434361462-0.190630219153908i
0.0791275004076751-0.124644876540519i
0.0999949085376475-0.0692142792770987i
0.0153839814464827+0.0355714589224204i
-0.062155843099235+0.0305513815926247i
-0.100374348454194-0.0364763286949232i
-0.055553659144481-0.0873861684687361i
-0.0254998347883209-0.156433767695966i
0.0181046419623577-0.124627709955365i
0.034277584021019-0.0466558233673929i
7.1501538859591e-05+0.0417197398278614i
-0.0723740555667003+0.0677535932029948i
-0.141357501436376-0.0242263526623793i
-0.126732017834382-0.0890856652501465i
-0.0726537514606219-0.152024990340534i
-0.0166045911735741-0.148556129341175i
0.0295893610112931-0.0926763540880986i
0.0217109369053188-0.0182462923038999i
-0.0335918621225247+0.049861308969666i
-0.113788089916385+0.00744233603623015i
-0.112247754558385-0.0625722189515276i
-0.0425395165743517-0.158906110252748i
-0.0200646999340607-0.166659963894163i
0.0269402998705224-0.0862715986943855i
0.0275968667924247-0.022994246435393i
-0.0114928701532391+0.0345238779264865i
-0.0882199404699363+0.0287824766870269i
-0.148350348840685-0.0274448571970398i
-0.130404805487792-0.120198337147975i
-0.0737171680009635-0.199017741560813i
0.00430023568975163-0.173282640639183i
0.00490479511039353-0.0929149690354707i
-0.00252536409816402-0.0220069141061776i
-0.0840744409438269-0.00115498487308546i
-0.139386911145606-0.0677443196599051i
-0.116930110246322-0.0984550892057121i
-0.0968805393230758-0.159753590862038i
0.0287348280090677-0.178730132158164i
0.0950888030185564-0.102138835781231i
0.06612705535737-0.0704321930070974i
0.00964759189429624-0.0110249872584717i
-0.0796102784732332+0.012784337545393i
-0.106198245448352-0.0322912350473321i
-0.0992139750028022-0.106558313765427i
-0.0462394975838923-0.159911863476806i
0.0319081068594488-0.150299061937106i
0.0240579362419029-0.0146968414546174i
-0.0242674458480762+0.0480708583204822i
-0.108081441774169+0.0343925062439683i
-0.165902581009298-0.0177472358267953i
-0.139635159864333-0.149743812551665i
-0.0845593127026709-0.151384775952362i
-0.0160634544060171-0.186180876255961i
0.0460517610146565-0.134563214028391i
0.0447390756325363-0.0251652849658897i
-0.00166938718198053-0.0260021425994895i
-0.0563234258895511-0.0490726526958516i
-0.095794102829318-0.12180703026472i
-0.0414327030827948-0.153399073770821i
0.0345456439535861-0.142572133679107i
0.0858400677055406-0.0662860667907899i
0.0658499494821023+0.0197395887776678i
0.00595393509992659+0.0863088952703085i
-0.0772077894440868+0.103116042117469i
-0.153125124180515+0.00837959878574602i
-0.098719813905878-0.0775152995663926i
-0.0608773761017712-0.113220720835064i
-0.0307582730434378-0.0923171295390395i
-0.0115809856853228-0.0346897125995212i
-0.0456802396969361+0.0146021744863049i
-0.114238915569874+0.025558334792525i
-0.209572410296664-0.023678865166968i
-0.178169494947051-0.101163590405269i
-0.0957469980898223-0.214996929409106i
-0.00317433873210653-0.262401945477615i
0.0980468919587249-0.166074240773047i
0.0564517791042734-0.0564249510359616i
-0.0368639261146674-0.0139889346164049i
-0.0907237476487834-0.0527614497669791i
-0.0962645722723441-0.108461335897975i
-0.0543548054082534-0.162352945675137i
0.00519585015165018-0.146806445741879i
0.0797758640709722-0.11070983068631i
0.0562062779320775-0.0528242217078145i
0.0192278004337222+0.0792452105586634i
-0.0455890773740699+0.0400262026320861i
-0.141581656981844-0.0526194209304516i
-0.143340763741974-0.0978536920203211i
-0.110832445502597-0.18532775971638i
0.00631856640686974-0.171078277903651i
0.0547723172794119-0.0659909164985039i
-0.00877119923077417-0.0183176617782354i
-0.0823660552134977-0.0164349239252731i
-0.133326734865699-0.0545311001332957i
-0.122541079249397-0.12220082750408i
-0.067715616013114-0.156573905103018i
0.028373392306822-0.176460621265735i
0.0590817797042573-0.104532255962463i
0.0804177450510665+0.0124724725468i
0.0233907540506767+0.0407472596995134i
-0.0826448323622312+0.0417748644371254i
-0.112753525196972+0.000931928728910662i
-0.111348436296222-0.0970109932991108i
-0.0268318228597994-0.109894056502185i
0.0231743385370412-0.0670730287325622i
0.036747079506243-0.0192372045307707i
-0.0316630655158109+0.0383581620747502i
-0.135884495125622+0.04790392843359i
-0.180767047381352-0.0119855537342404i
-0.188857796389312-0.136257888904077i
-0.103892800637654-0.202532503049677i
-0.0343932340284843-0.191802608930176i
0.0174484717761056-0.129503350300834i
0.0379129760960085-0.0623016839745742i
-0.052182356467054-0.052761113661969i
-0.124591979531778-0.0550972271244688i
-0.0973613939848042-0.12868529491546i
-0.0520008568983054-0.194661691198783i
0.0258632144478218-0.182415303290057i
0.102982840718864-0.132042510094141i
0.0940379071817665-0.0360617856484418i
-0.000588169764614192+0.0229156675591442i
-0.0758723786428426+0.0432328545439777i
-0.0982337086887202-0.0154088069176267i
-0.119919787544329-0.113231585961623i
-0.0521989821632636-0.156770766028293i
0.0325892497784373-0.136898495479614i
0.0495150119046763-0.0437049033461245i
0.0140777662674086+0.00906092885906571i
-0.0759685404164596+0.00378844271474012i
-0.126192757062891-0.0327684784355763i
-0.116929036576768-0.11383121411685i
-0.0433954605799042-0.197248618327353i
0.0568021057758918-0.203445540935371i
0.0800283906297083-0.0991551624358574i
0.0527605596079609-0.00710334689270316i
-0.00679374464187697+0.0242440570935391i
-0.107805824431659+0.0184190141515033i
-0.110436031452059-0.0700454506383213i
-0.0409941607039792-0.15604753434478i
-0.0119455251171723-0.126567785318202i
0.0242560054203803-0.0635422522871287i
0.0124376579598561-0.00471774819081875i
-0.0365680851793734+0.0751161452995503i
-0.125359239532827+0.0621968976030616i
-0.197000576381816-0.0372726276272349i
-0.174544214010109-0.108943846675598i
-0.0958663433570423-0.157090378079082i
0.0029118438136568-0.139537192871636i
0.0304417317970507-0.0578236576192053i
-0.0251629171118115-0.00234293341543843i
-0.081459643153191+0.0202577344875757i
-0.137355655415452-0.0513658991444557i
-0.169030835827156-0.143976627413481i
-0.0549312771955808-0.204568552878259i
0.0296626942906456-0.21217920453768i
0.0848459727461326-0.108151048913162i
0.0945944301917749-0.0200041507502158i
-0.0134175009929336+0.0595764151414074i
-0.0819721710421473+0.0539962329629291i
-0.13948083595609-0.0785701059262407i
-0.086600215712778-0.162617043781976i
0.0383832090376619-0.152754312454916i
0.0762351613694309-0.0908328806541897i
0.0694454714422118-0.0175124600818538i
0.0148975821053535+0.0516094300586046i
-0.0793381263557506+0.0591260113069938i
-0.130183916964481-0.0102904089783538i
-0.133781994455919-0.111791674428124i
-0.0789033145278538-0.175940195797885i
0.0302236955956973-0.156076544211497i
0.0623671523311621-0.109068835915964i
0.0139822554122931-0.0190258018565629i
-0.0298843869976863+0.00569905121251792i
-0.0930238940882148-0.0159818275146144i
-0.10854833766376-0.0499329518077635i
-0.0232243672797132-0.169955885315985i
0.0500094588462296-0.168782876766975i
0.0857926097527932-0.110825037450983i
0.106749926320636-0.0221772064310786i
0.0214666502642465+0.0554038399848803i
-0.0908667151195393+0.0398530805565439i
-0.108581490150894-0.011995942049182i
-0.0971620359221581-0.13090537743559i
-0.0392266855978292-0.122626458889231i
0.0508366951329233-0.0670517822473377i
0.0604979851975334+0.0107189180559651i
-0.0140406487605383+0.106527447760443i
-0.139430841157542+0.0637240414317189i
-0.203449473184975+0.00100392167598996i
-0.176727297747565-0.107227466728754i
-0.149566326609478-0.165504037073453i
-0.0291034157436406-0.149968470305265i
0.035912846647326-0.0746864388408539i
0.00695364790976862+0.0330742904487191i
-0.074847956251296+0.0262957398372399i
-0.213875333337096-0.0148304660168772i
-0.182461997339013-0.117724428737911i
-0.0840485002052617-0.185825142742609i
-0.0305065368476834-0.21305020168571i
0.044376076360594-0.168521730874856i
0.0862792892333895-0.0664839358638919i
0.0225737748702009-0.0138012360464647i
-0.048285672916456+0.0132310577772486i
-0.0655588813856463-0.0696586943015743i
-0.082704603398307-0.135140879858308i
-0.0104507228176611-0.178738981885302i
0.126402817152517-0.139550703077691i
0.141495789163866-0.0323330787407976i
0.0663902413597326+0.0546413845967466i
-0.037207969937963+0.147259118959733i
-0.118474889407989+0.0657521668381513i
-0.115613831804015-0.052830882598157i
-0.0860253550489888-0.0909067529049352i
0.00201550488583549-0.110607503895532i
0.0668696823795933-0.0613574620621467i
-0.0143829950820031+0.0209505992571142i
-0.101361398334543+0.0638895839716647i
-0.163988311622976+0.0117070439525856i
-0.183863395112667-0.119238269628188i
-0.145267913109293-0.182318139540089i
-0.0737236943650087-0.155192312765694i
0.0398187554454342-0.129192539636455i
0.0440411935643014-0.0684501920134098i
-0.0124454410248735-0.00799730240114468i
-0.091848777302364-0.0207476661503083i
-0.136165955584199-0.0912972429467256i
-0.0732262323641934-0.130494487294362i
0.0149853708913506-0.163217880974304i
0.100028026890408-0.117627514599867i
0.11386071087015-0.0433952728399776i
0.0552076994520486+0.0223253837692856i
-0.0326785532935647+0.0916619441335578i
-0.0994434575330006+0.018018066574034i
-0.142139485243097-0.0121095372413074i
-0.112058073134825-0.0760725288150315i
-0.0324706565301167-0.110906322799083i
0.0130620296599413-0.0595237593143217i
-0.0040980165071891-0.0161932014009823i
-0.103174530017389+0.0721479606510392i
-0.190460606198495+0.0208868117876122i
-0.211119171733959-0.0782073781553323i
-0.149456850917313-0.192619082548879i
-0.0543909728265084-0.268648318730678i
0.0143223080082786-0.188119027438922i
0.037116803253292-0.0999253846679157i
0.00178015332606435-0.0300868194079652i
-0.0643338174276373-0.0330190838918253i
-0.0926159693116153-0.0803281281999408i
-0.080544302912386-0.142324490621423i
-0.0119581981573801-0.202225808844504i
0.0932488708015755-0.162131285315044i
0.15418812624312-0.0745714766122159i
0.0969485688786327+0.0171129739783951i
-0.0208686783706043+0.0755548024086039i
-0.0561840882540888+0.0690311401668317i
-0.093928336495988-0.0537491545662007i
-0.0655818206892336-0.108229692091833i
0.0211949054724854-0.0760877120143773i
0.0773354708106823-0.0763361125259224i
0.0616043822557537+0.0252144944419498i
-0.0466229925990974+0.108947984828499i
-0.122502397923235+0.0661995604949047i
-0.177900214263965-0.020511844036874i
-0.1747214549702-0.11464424975578i
-0.0696020557507476-0.130293746523937i
0.0524682134941904-0.0847378390863596i
0.0473796555191061-0.0349034393175705i
-0.0244224843411129+0.0710404338578032i
-0.0963866249588006+0.0556378517937392i
-0.184957321026691-0.0305720619235957i
-0.162058994281324-0.0998055424179926i
-0.117054106121413-0.186294593755509i
-0.0403498328916959-0.155271336031765i
0.0722367200617964-0.0917362649763334i
0.0119914732373476-0.0301916088413017i
-0.109350163332063+0.000629886832038922i
-0.180212225340106-0.0759869313274749i
-0.190957566909065-0.164755198512177i
-0.110167799447749-0.232956278719975i
-0.0278362350421822-0.263212688764911i
0.0747323503663565-0.204913823282086i
0.154205125010122-0.0937574870279711i
0.0548877544614078-0.00719510748895216i
-0.0641731511588362-0.0256896717310345i
-0.0706244385710506-0.0866284121850315i
-0.0404062494348263-0.110252545616117i
0.0407239654208599-0.131297158311871i
0.112598292139131-0.0903774808938319i
0.117519068640418+0.00936903289746131i
0.0518378203265542+0.0922406068566164i
-0.070869350009463+0.124639862083531i
-0.153410841693111+0.0728699185503601i
-0.14688428786153-0.0353533022765892i
-0.100252085399781-0.101330177843206i
-0.0451989018126952-0.0688153628735541i
-0.0168504585413318-0.0112670917012352i
-0.0547661201755078+0.0252815452138803i
-0.115236624762296+0.0132876486276661i
-0.17216979121037-0.0382976518408468i
-0.187140146234186-0.116252625008012i
-0.112085344819073-0.191238985410343i
-0.00179211548352946-0.224838777093502i
0.0714386861827971-0.166071125165057i
0.0767309304159823-0.0599437062763255i
0.0308323817937159-0.01510201697517i
-0.0198466786144917+0.0130979841004281i
-0.0449834089072523-0.044328505984319i
-0.0509617910412428-0.115703809584648i
-0.0179658983813757-0.119517109096473i
0.0378201411254316-0.0822938989476828i
0.0674240441149205-0.00117141517085892i
0.0311601505002898+0.0879081654427391i
-0.0676602942289046+0.119812165005776i
-0.129111347529513+0.0564132363493856i
-0.150456444441332-0.0511012530921843i
-0.109201375592138-0.134373705540847i
-0.0474318567962201-0.11147584798861i
-0.0461621909036295-0.0696854633587943i
-0.026780216888092-0.0158164236355867i
-0.0576967579178744+0.0289456416433041i
-0.148942876669069-0.0123214864281814i
-0.171600278170445-0.11540778494862i
-0.124465732131846-0.20908310565415i
-0.0319054240931922-0.231472654737295i
0.0676771417595574-0.199513760341124i
0.0968159568716278-0.0937697455685348i
0.0529798846555789-0.0203380899695363i
-0.032857652651771-0.0541669788114239i
-0.0897239232138261-0.0846641668921029i
-0.0981125777939853-0.137104176181518i
-0.0190846063820422-0.178124787290963i
0.13690064278362-0.146444164621706i
0.128070638053267-0.0656690899104664i
0.0772732667227855+0.0421162649567962i
0.0496430870914907+0.0578558818572129i
-0.0839076431011088+0.0175510840117536i
-0.147210681387089-0.0205399471813503i
-0.107099129209239-0.0896669495797763i
-0.0262259160656877-0.108404985849337i
0.0424943170104797-0.0239746933803106i
0.0417617831757116+0.0421576759773616i
-0.0503296585488013+0.0777804746721481i
-0.163061921515578+0.0633278285764432i
-0.191344844394886-0.0296075878954107i
-0.18170239271693-0.128367054577826i
-0.107551268482354-0.186310785594365i
-0.00255370995247824-0.155757323285027i
0.0594782344655595-0.0755522330935186i
0.0124212383669639-0.0286834486409681i
-0.0706867986010191+0.00430737510094536i
-0.0921875297163436-0.00597779123075318i
-0.112957639248793-0.118449769604297i
-0.0293586737646461-0.18061589617208i
0.0645345115230985-0.140083656763085i
0.0742040594938412-0.0729354794785221i
0.0413868019128716+0.00313288866824818i
-0.0412923190469185+0.0776452851249117i
-0.130301127016644+0.0338086932767121i
-0.179395245436182-0.0313490662603324i
-0.128144669788335-0.101527041998159i
-0.035692476851217-0.164647372461878i
0.047702229770851-0.0752133802748285i
0.0594676987662787-0.0455769786022332i
-0.0123988350241653-0.0051928438801705i
-0.0814581803392699-0.0144470340440397i
-0.137153259647849-0.111317741970714i
-0.0959266539499293-0.157161375740747i
0.000115487463738671-0.203580215775911i
0.0718950911851253-0.139776005460176i
0.128672443737543-0.0643975291570078i
0.0902932727364828+0.0154588163457713i
0.00385460717402132+0.0463780005755112i
-0.0876691003311151-0.013810644535713i
-0.0892384761825352-0.0642772184114328i
-0.0424441464205639-0.128194113056006i
-0.00117861994656976-0.122746965683288i
0.0698241582613845-0.0945206983643905i
0.0243108065350537+0.0140850885210126i
-0.00535110751171772+0.0631349894307848i
-0.109487047113378-0.010540250904582i
-0.16682956199534-0.064140188416947i
-0.0662353590847561-0.151664716499017i
-0.0259945010404236-0.148550793890513i
0.0609824753645487-0.0999742486818627i
0.0867736864492122-0.0126542737071868i
0.0230029436640976+0.029167861848645i
-0.0778828816716151+0.00685818525735157i
-0.1253944032046-0.0157402555822679i
-0.105800438248651-0.0917606889095408i
-0.0781111942779334-0.105102669940109i
-0.00518917181409844-0.0739611262967356i
0.0365848602409259-0.0108669587311165i
-0.000421947317508493+0.017880042400367i
-0.0963311690016168+0.0397451322285911i
-0.159510720123808+0.00721124906567483i
-0.156568105212491-0.139218273301729i
-0.120443045365512-0.207945508170534i
-0.0282783293474439-0.196831591640445i
0.0318418608319062-0.146072530952119i
0.0209937457895504-0.0327073597459728i
0.00496190790369588+0.0255020705853101i
-0.0489763091085692-0.0421464414575077i
-0.0704568676881604-0.110815901505793i
-0.0408818244523469-0.173345053879137i
0.0301778761991617-0.179966526421196i
0.0927539504658121-0.0911172935295296i
0.0969808699732667-0.0290482369402708i
0.0794969007413538+0.0289733245635348i
-0.0133578208595947+0.0732816320129177i
-0.107862966467528+0.0339418440038296i
-0.103798792241095-0.0612499390474099i
-0.0534653578050991-0.12568194601267i
0.0149191214817237-0.129468469452899i
0.0794851783449615-0.0548375769705509i
0.0481213058204342+0.0533143522122356i
-0.0351690600861836+0.0609357604615575i
-0.0915315388899738+0.0182011047293272i
-0.125241743284626-0.0477098070892246i
-0.0732539050625117-0.13364960395481i
-0.0132373306415656-0.143322124521301i
0.0667938673014926-0.0754530236349773i
0.0829778115326515-0.0115228442346661i
-0.00489154587988842+0.020970629551285i
-0.0537638169414425+0.0406482536744366i
-0.109433966984429+0.0159881069526222i
-0.104613030046031-0.0793307143039544i
-0.037520737237564-0.14651417438464i
0.0534445673991244-0.12084375561444i
0.0651909297045332-0.0671052743042674i
0.0141470438144762+0.00403858031949927i
-0.0470186546023177+0.00867635321070581i
-0.133962196038583-0.0299728994141735i
-0.119080331551588-0.0928218327014731i
-0.0486218163795117-0.173838413122504i
0.0147487071469169-0.154428142162196i
0.0663911606271489-0.0868813551579097i
0.0638083442343224-0.0247670413165558i
-0.00782748977138976+0.0468627726450627i
-0.109489163506774+0.0558051616744281i
-0.138006570044197-0.0664780069280401i
-0.0936166077423085-0.122399657317281i
-0.00650818475639425-0.131391029382635i
0.0783670825543479-0.0875378005855985i
0.0329926896121116+0.0253941672636234i
-0.0523025571318255+0.034895547757282i
-0.140444018388895+0.0309099616095564i
-0.168984540354548-0.0588693489410649i
-0.0984866884471241-0.148995109836183i
-0.0541873452830497-0.200017566679433i
0.0369039901027412-0.198690856069448i
0.0653325551994243-0.065799375719347i
0.0204941869967334-0.00770699897838966i
-0.0253465713991385+0.0123364034781029i
-0.0979571744379828-0.0272103429064421i
-0.0877659246003026-0.108095211570963i
-0.034798279385462-0.117887321338003i
0.039994177119137-0.120587214435291i
0.113669697089228-0.0475563233977651i
0.0893203494119416+0.0603340414265991i
-0.0174090226781928+0.0987597516719117i
-0.10431945102775+0.0863915458932421i
-0.13383031616351+0.0136153382466269i
-0.108340217689443-0.0715422840814827i
-0.0346329496975524-0.117963500145678i
0.016611329326346-0.0869594671497092i
0.0127184094800822-0.00183239725352614i
-0.00182816618002266+0.0478432501434951i
-0.0688876611475496+0.0295488221329659i
-0.148779790485011-0.0285083384362588i
-0.0971369051402799-0.0884276902484458i
-0.0519836609527108-0.141726236682647i
-0.00124554855519808-0.126092185658032i
0.0557849679072257-0.070300424835456i
0.00992653221079324+0.00703870762079598i
-0.0493428862350998+0.0322682751833798i
-0.125127481129212-0.0537025300102347i
-0.133827310979604-0.106778020906863i
-0.0750323178727356-0.131283438491265i
-0.0291478920526058-0.143311616483999i
0.0438395476116369-0.102052994964366i
0.0589585017683134-0.0202122297962492i
0.00714416219705832-0.00136205555756014i
-0.0571528754523005-0.0342610735914759i
-0.110106651860477-0.0557032685109737i
-0.0547681424717332-0.12570845052288i
0.038292004618987-0.157582343035933i
0.0878544333495057-0.115476164536423i
0.0965444860223666-0.0146959002383262i
0.0428444709818395+0.0753703071480232i
-0.0635054569157716+0.0678712032538222i
-0.141872575486017+0.0235795387348091i
-0.121842441506842-0.0331605363597975i
-0.0810415713489512-0.0989929404864829i
-0.0324985306782378-0.119239554039363i
0.0228977228265182-0.0381462170490495i
-0.00491416685296911+0.00200353838331054i
-0.0687208647662142+0.00136454436556169i
-0.127189284759312+0.00666414342203724i
-0.134425883820035-0.0753386593401493i
-0.0753170894730901-0.163233003292534i
0.000990799878487165-0.189620701785645i
0.100593634471526-0.0837378020284701i
0.109681698068514+0.0182301351140499i
0.053495152065234+0.0555107934427779i
-0.0278117387098176+0.0662504552827402i
-0.0863134363825281+0.00105259918027886i
-0.0832514960507496-0.040682925713342i
-0.0558352206953487-0.051497549658743i
-0.00645936603915422-0.0313298689499285i
0.0156479118129651+0.0379893663348137i
-0.0231353248692151+0.112699131580347i
-0.129169093672803+0.0802194036892864i
-0.196712555019022-0.0070228208523657i
-0.185189337348345-0.0739991995371048i
-0.104950079484812-0.143799223973686i
-0.0615880083956772-0.174649828936101i
-0.0158616583047762-0.153290395096009i
0.010790783006892-0.0772539915162668i
-0.0429285320130196-0.017055538709104i
-0.0718526667521736-0.0272622854359713i
-0.0878017677980196-0.0941749893926465i
-0.0214289654099429-0.166786621534726i
0.0669716653969439-0.155374778758101i
0.0971975250129015-0.0595429395089386i
0.0857266650875049-0.00225403674338793i
0.0444660929542258+0.0465180062907555i
-0.0738711695665639+0.0913483405214753i
-0.121444325296034-0.0119115840505358i
-0.0996250027288149-0.1042991695644i
-0.103269461045616-0.130923137279599i
-0.00913106678190808-0.123363323342824i
0.0140930374369122-0.0376542402832246i
-0.0175482469859387-0.0314569341245478i
-0.0878788033670432-0.0498047255167474i
-0.134868071795914-0.0672392361929602i
-0.0655917684533011-0.126217023475211i
-0.0290688689383615-0.158854549052461i
0.0313115200755854-0.14681906342589i
0.104446709910114-0.0726371212145392i
0.0819492834825608-0.00188051490647102i
0.0269966992693103+0.0475842724534454i
-0.0575881805471789+0.0760223103708329i
-0.116138366352203+0.00808326110667506i
-0.0972813592200206-0.0513015605789363i
-0.0651546132859256-0.0465367586384482i
-0.0121709492324547-0.0514317208859819i
-0.0235355693234225-0.00638980838336465i
-0.048164430247522+0.0592368974089661i
-0.150872157947078+0.0341117335757403i
-0.224317535675721-0.0503616584188046i
-0.136412913510747-0.132684094790627i
-0.119909317758426-0.192652841989861i
-0.0431099071004684-0.186629514519776i
0.0230992739255583-0.132270228807843i
0.0170012316634762-0.0731029232999036i
0.0165702202926089-0.0311607374903351i
-0.0559005365912944-0.0303214920673685i
-0.0558945027318128-0.0903658105214887i
-0.0290823007641817-0.12687301137162i
0.0401904907289457-0.0955523929122206i
0.0896636552229098-0.0498118725247419i
0.0132266037057079+0.0195607076091334i
-0.035792905243697+0.0630048166272609i
-0.0764304625969353+0.0589714485833349i
-0.0931813705315734+0.0147356075693355i
-0.0880748801030622-0.0659800784822925i
-0.0473422062610184-0.0856702756137784i
-0.0103890504251663-0.0627501524638386i
-0.00106915772608213-0.0443487100852122i
0.00274758713668568-0.0195547108753902i
-0.0872585364922823-0.00198635853527533i
-0.110282714715409-0.0465613840820208i
-0.0799046330284757-0.130410122827627i
-0.0411809005677311-0.132093025991754i
0.0306996372112233-0.105867854788582i
0.0421023104107674-0.080817704801565i
0.0473555632375187+0.0137098158867921i
0.0131850828196143+0.0674379801048845i
-0.0598932317124767-0.0190693513142989i
-0.122088327027603-0.0659945520026687i
-0.0965076691636031-0.111373519236072i
0.00893896537171083-0.109271428612426i
0.055255552363973-0.0423970158787692i
0.061172842880823-0.0695370798633171i
0.000558098735483173+0.0264954921368183i
-0.100650633822647+0.0481178316384686i
-0.132008566435473-0.0483016949680599i
-0.0988532633546335-0.0926089542176172i
-0.0239697412211089-0.109066892564382i
0.0466864943749742-0.0742562517364174i
0.0460188221916423-0.043278647015866i
-0.0172675415652416+0.0556991117159207i
-0.0853606907745894+0.0444178924310191i
-0.149474915058854-0.021328832991589i
-0.156604695175244-0.0685966890967004i
-0.109182556104998-0.143301003355389i
-0.053915637555398-0.121150063214069i
0.00175168771310947-0.0879404444871571i
-0.0160305537895271-0.00156661310322045i
-0.0695341268597148+0.00802022340289374i
-0.116396441983548-0.0697966378390968i
-0.116545410885262-0.0596142908453396i
-0.0610427742651526-0.120384881329927i
-0.0205322755964558-0.173729148071078i
0.0577358056158116-0.130283529466212i
0.0708549337568251-0.0540949528732739i
-0.00512173637282628+0.0208994985530011i
-0.0475072588440882+0.0437534421035215i
-0.0883567679884271+0.035604443407045i
-0.102019768165239-0.0423957977319744i
-0.0464002078392867-0.0849866794567859i
-0.00355034818367463-0.0694533605959392i
-0.00141143237333878-0.00438346222966601i
-0.00897179062003244+0.0426064662867707i
-0.0656777171134567-0.0375769798537454i
-0.105738746264752-0.0338611351590998i
-0.0858794089774826-0.0617292576962867i
-0.0567000266359716-0.164412549932325i
0.00902363267411548-0.164229819596416i
0.0694867881690251-0.110573757119081i
0.0706060684014026-0.02883689196369i
0.0384751580808472+0.00592683764281456i
-0.00822770622489485+0.0352716409847553i
-0.0362497761960992-0.000852126736635579i
-0.0264199585768555-0.100705075577972i
0.0232087987222332-0.0652937140234241i
0.0229947411556206-0.0248362150593598i
-0.00479591479077115+0.00788621220340363i
-0.0262651063595643+0.0823727826712609i
-0.0971739711658577+0.0519530046171286i
-0.142052897491158-0.00100658214758041i
-0.181195284510416-0.0618610440815105i
-0.145434720487458-0.150109074764523i
-0.0471124890607703-0.126979599094783i
0.00600005006864912-0.0982453277706727i
0.0061684315394227-0.0659818344685196i
-0.0643489380869228-0.0265931339316771i
-0.108279629919586-0.0835322016905559i
-0.0873263891694109-0.102536579954303i
-0.0228303225972093-0.140521475076931i
0.0325484259745808-0.163123871594447i
0.101274586021458-0.0841821133546645i
0.110279035500673-0.0316492867395658i
0.0331602184785535+0.0271719378945987i
-0.0554090156171953+0.0285682475281619i
-0.106176770908035-0.0205858230172415i
-0.071433413690266-0.0569722827435211i
-0.0353633342894511-0.0801969351645819i
0.00995855166073913-0.0418326636647041i
0.0246026169354769-0.045660355169349i
-0.00750980090138192-0.0206634318308798i
-0.101671931996179-0.00595394336992029i
-0.124465238192019-0.090159642480955i
-0.0539922777182441-0.118081386084348i
-0.0580818313716768-0.105397001256133i
0.0102245995747094-0.132924609403992i
0.0737296347308751-0.0692281646305775i
0.041107992661517+0.0192577044650722i
0.031634927589033+0.00696974335413465i
-0.04745603048122+0.014618817532417i
-0.107447564431999-0.0213017136997591i
-0.0623813725600093-0.0537046563524326i
-0.033687247147547-0.0525951438492343i
0.0144644534001856-0.0435947896249209i
0.0330620294383169-0.0445369014037346i
-0.0389331745023829-0.00131889746224993i
-0.108455257582027+0.0133710318294231i
-0.112832863848877-0.0924021296812905i
-0.114678137624838-0.128415390029172i
-0.0524274319115142-0.16753238847324i
0.0704362780691571-0.149413414663422i
0.0647932872381873-0.0666890547458513i
0.0419331174808914-0.0145749020624994i
-0.00267579096364762+0.0115639659215331i
-0.0690266199151514-0.0228353493162811i
-0.0295014149032949-0.0585294315857888i
-0.017452537610237-0.0888002184546723i
0.0230862390710126-0.0831115140104229i
0.0526806608648561-0.0394633722696412i
0.0200300113552025+0.0226227201125177i
-0.0203435819496079+0.0563754693112396i
-0.13713747036031+0.0151726129359379i
-0.118798350490567-0.0510446119971148i
-0.0732527469578876-0.126722795392504i
-0.0671693445574189-0.161063585742487i
0.0127152641166756-0.127556417814387i
0.0133124349385044-0.05134905372699i
0.00322009562595295+0.00858165117135988i
-0.0281627842941399-0.00667429531324035i
-0.068526302465369-0.0271947304534953i
-0.0384698098080606-0.0549442717883394i
-0.0117364189678646-0.103870460773206i
0.0322540350097885-0.0789521249717659i
0.0378790084716921-0.0346565547829687i
-0.0278726056333224-0.0104648770948087i
-0.0460701498977207+0.0386262947088881i
-0.0759106581785855-0.000481989272739051i
-0.0967632135402307-0.0707710614212348i
-0.0887691350097619-0.106975114607689i
-0.0374804650739219-0.146120555139587i
0.0323742169947933-0.0908063621691091i
-0.00785272579534421-0.0567009063423149i
-0.00603021846665191-0.0363718076240019i
-0.0115159531257689-0.0072465540647789i
-0.0423896705400185-0.075539267719834i
-0.0155082919618423-0.0932072421181126i
0.0294182822690146-0.0771028568912797i
0.0874229146241566-0.0296123568108645i
0.0821043840687655+0.0239513769859838i
0.0658634187950407+0.0301024597718033i
-0.0190604728992828+0.077832882946204i
-0.0976481540721969+0.0684621893293588i
-0.0928902131472866-0.000177212899131993i
-0.10322042471513-0.0431765071369847i
-0.0410850826771762-0.0636283772524103i
-0.0107590039900969-0.0477191652667392i
-0.0367313547499188-0.0332245701567513i
-0.0690850122045151-0.0425657584097571i
-0.125106632279897-0.0895013504448056i
-0.118045262645454-0.148344356658034i
-0.0394065218097046-0.166267713406375i
0.0104704070860264-0.158919489698342i
0.0497080576710791-0.106693351971271i
0.0861481768030175-0.0738244164098029i
0.0395929632220832-0.0352335649663791i
0.0124306743356902-0.0107754662710204i
-0.0238745517306009-0.0113086541789413i
-0.0105669319943302-0.0227580914344177i
0.0340907224975241-0.054047418605807i
0.00448277917126559-0.0101621041945377i
0.0213215820547502+0.0123587467910649i
0.00819689665268885+0.00783118605026204i
-0.0808799890106496+0.0297791509998603i
-0.14831107847759+0.0104794372330689i
-0.116168868831377-0.0513551167296112i
-0.0594768607576549-0.103442519427267i
-0.0520288079187027-0.135877025908919i
0.00796546508810693-0.0662325434605414i
0.0416470913593356-0.00045311523306158i
-0.0366342818073099+0.00579380704894105i
-0.0583332960542011-0.00919180956150004i
-0.0240463101566689-0.0803975521974502i
-0.00278206486488692-0.0962212397597092i
0.0220779657615787-0.0704184638275593i
0.0382125072108255-0.032841134538834i
0.0550857767993861-0.000858467062710511i
0.000938606312592544+0.0425829490136878i
-0.0912082812670797+0.0351590746720123i
-0.125879402598588-0.012328454177627i
-0.0996740654671605-0.0567837010804296i
-0.0680046738078681-0.0836572827416009i
-0.0311187256704042-0.0895170522691336i
-0.00129670080756383-0.0861132299738128i
-0.0216963089790846+0.00352880252591751i
-0.0350837327103365-0.0500897665356787i
-0.049286025551043-0.0957413232411157i
-0.0213262453281869-0.0528999129224049i
0.0181257514307816-0.120353510316317i
0.0241145573626283-0.0931500425262202i
0.0784980160468272-0.0407017910099615i
0.0723633781799125-0.0298228004143652i
0.0136262041954475+0.0293722806980754i
-0.0460715588150936+0.0423976547408898i
-0.0682745065210694-0.0350534842319691i
-0.0502733375806522-0.0583856544978177i
-0.0896331123481523-0.0409409236775364i
-0.0207429896091545-0.0464286404566994i
0.0320787493083003+0.01083487552723i
-0.0494172173152417+0.00858134740240749i
-0.0795196557431448-0.0251896721673517i
-0.100724264901578-0.0153211188751459i
-0.0948994631547122-0.0694328080932441i
-0.0459242106725562-0.110775269918175i
-0.0126077591165455-0.101840935156593i
0.0035696396231209-0.0600855998799239i
0.0125145975069752-0.0322624858789622i
-0.0248468357140317-0.0413672060574928i
-0.0495456787150854-0.0400418088122572i
-0.0248324762050374-0.073511775027629i
-0.0246129779266-0.0696864260862613i
-0.00975731504923812-0.092386973130876i
0.00499737032609564-0.0814742107236629i
0.0332722371375911+0.00153220699848562i
0.00322941642819905-0.0328358386541645i
-0.00981175403272746-0.0159001476224682i
-0.015819772483083-0.0300468147338862i
-0.0475285268869099-0.0803434607126769i
0.0253895261506291-0.0540268106072098i
0.0408857346269548-0.0454316926300678i
0.0412633530586602+0.0153312139003134i
0.035508788819233+0.0410357240871747i
-0.0236533390590842+0.0423480452857659i
-0.0591945035366148+0.00537869209987425i
-0.0995306296408519-0.0510612378538055i
-0.0885550172892079-0.0389751506610804i
-0.0550053254067362-0.0509825880399309i
-0.0563570881684787-0.0426885750530221i
-0.0283834517093285-0.000296624220985921i
-0.0915809058013886-0.00216814803407308i
-0.125232905928902-0.0669972148033027i
-0.0806671422749401-0.0902787010505984i
-0.0967225130261692-0.0949715410117008i
-0.0193515630861765-0.120697389895149i
0.0169175275968086-0.108973723666485i
0.042051448722304-0.0965957385010515i
0.0796462850099498-0.045839706337963i
0.0399454722116589-0.0233003968704911i
0.019946992248532-0.0352222727398834i
-0.00233131843733151-0.0470792052830837i
0.00957342900669195-0.0855841577616265i
0.0175027122244807-0.0577205534403641i
0.0260156633303096+0.0208656146272023i
0.0121458723754671+0.039988846997887i
-0.0585983540237082+0.0369292072185482i
-0.0600407691481352+0.0115500116939535i
-0.0863750659286155-0.0487185336026946i
-0.116112893829382-0.0506215627632901i
-0.0360659430092113-0.0969395619683308i
-0.00608238400455895-0.0998026042348588i
-0.0189968484302917-0.0427585192397453i
-0.0583198442629014-0.0633078906289223i
-0.0583636859521331-0.0378620461374888i
-0.0391237393298113-0.0778342404471834i
-0.0231397568384054-0.115605247615664i
0.0212412596949539-0.0802437704780733i
0.000587386942040355-0.074486134021805i
0.0255429728743347+0.0188938747385257i
0.0209243545660952+0.0623009321855147i
-0.012467209914019+0.0255804256528504i
-0.0856949202181646-0.0179809889204718i
-0.12103522022543-0.0440071551192741i
-0.0301253586070878-0.0509629966025738i
-0.0556339080711765-0.0628370873437763i
-0.0503989581416618-0.0187515199854283i
-0.0352880641910394-0.000622897655429055i
-0.114082728604981-0.0421258619855915i
-0.0970227653145503-0.0862993762046761i
-0.0582092257598548-0.125688989687693i
-0.0469459187306515-0.136467522715272i
0.01053261554268-0.115171463633397i
0.0410930318484464-0.126947980542553i
0.0494985769497116-0.0418965458282073i
0.0662061528244564+0.0230076025372088i
0.0372670678736728-0.00530192604519832i
-0.00990255628921988+0.0047545401689058i
-0.0108278247111188+0.00611192396391327i
1.36396354544782e-05-0.00594890385271991i
-0.00829454165550828-0.0139256626697755i
0.00418332341018065+0.0636034617488521i
-0.036436053340969+0.077559653684536i
-0.0936339572162779+0.0399252647263578i
-0.114171293729543+0.0164914613225634i
-0.129739886422139-0.0372974517038367i
-0.113182382076225-0.0600811829990006i
-0.0607875573372113-0.0935832083699293i
-0.0423401146207297-0.115322377493704i
-0.0419765438987959-0.108391489062519i
-0.0402906308987995-0.0897279736107729i
-0.0630059650856632-0.0618303938385428i
-0.0198397472214666-0.106017670237479i
-0.0056950885085771-0.104340559729582i
0.00679271628664334-0.0671060996124164i
0.0610954373770483-0.0954018495828828i
0.0539188183252404-0.00183683341472366i
0.0423822058405888+0.0257608058381453i
0.00758535887468375+0.000408833719684729i
-0.0315237516712714+0.0431030925336498i
-0.0534602644796206-0.0176747949598051i
-0.0435415697734164-0.0494965777137991i
-0.0224806916475194-0.0180131732981447i
-0.004710599779712-0.00707359748675677i
-0.0203673555135957-0.000860211483022573i
-0.0737359923853751-0.0102466141458073i
-0.0809896430106548-0.0192830317411678i
-0.0995006690298533-0.0240916418790613i
-0.0488245368563192-0.0664395597504293i
-0.0197246856958955-0.113898310354875i
-0.0140641403272658-0.0929637521244109i
0.00402373237977902-0.0563075717183382i
-0.05970423537175-0.0414851447778563i
-0.0704881205994197-0.041518483223585i
-0.0304827151458916-0.0415506204945753i
-0.0110147279054038-0.0558049764615879i
-0.0178762850475952-0.0607623036941632i
0.00381025330876273-0.0273291619763112i
0.0156269877835656-0.0272160627945832i
0.000449050250803364+0.00186772970769487i
-0.0391926986357754-0.000653077476968649i
-0.0497198487914688-0.033936513552872i
-0.0185808370619591-0.0243447816996023i
-0.0403667526276964-0.0397956516497711i
-0.0167154415116661-0.0484650313241108i
0.017750031900335-0.0317108468492648i
-0.0134993695795351-0.00938269156512179i
-0.0516209643688716-0.0172814032399803i
-0.0928433949511763-0.0310115098078162i
-0.0667831436846458-0.0518237378640253i
-0.0216635672186374-0.0874009071386833i
-0.0585656150549063-0.0789485194521132i
-0.0425774370196372-0.0822719676581893i
0.00694268652504096-0.0626876853898228i
-0.0273205707825278-0.0063550368214626i
-0.0324511527808432-0.0216108282281076i
0.00466321011343673-0.0426763381666011i
0.0169742705950918-0.0631878371405579i
0.0398421380574908-0.0552755272409719i
0.0362830411603491-0.0260401757135154i
0.0240561874184131-0.0110387296165639i
0.0117090143346627+0.0121005674203302i
0.00443171625926495+0.0382213400981755i
0.0122316382673476+0.0486941028452193i
-0.0300459762103855+0.00810237551667437i
-0.0709015964029723-0.0104158093575216i
-0.065543171818751-0.0261598358609603i
-0.0470901135432369-0.02999889491368i
-0.0567646358185742-0.0388794588707061i
-0.0767965581788042-0.0506348275896812i
-0.083397200478648-0.0740970871478984i
-0.108959827150239-0.10514763872859i
-0.100141375873885-0.108982340536023i
-0.0273243472160338-0.15419420173174i
-0.00827240146822196-0.116217653727871i
0.00159495698837581-0.072250805528767i
0.032780088531244-0.0969490228285742i
0.0204181656743649-0.0522961569052484i
0.0293101328800442-0.046675562099196i
0.0351938227600904-0.0668555118433447i
0.0442841609473094-0.0454661289053988i
0.0768547890005797-0.0302122884930443i
0.0330857408730612+0.0266880773171164i
-0.00226536813756484+0.0266313662695353i
-0.0147554122049922+0.0141799818633695i
-0.069654468828182+0.0169808847670588i
-0.0701647078147652-0.0187419805150817i
-0.0596889428058661-0.0151668820473921i
-0.0742682058520383-0.0368428346395826i
-0.054511496840808-0.0566118699821678i
-0.0443646501420011-0.0688248316488673i
-0.0549303800738359-0.0565344088677789i
-0.0475543831774832-0.0540297218920772i
-0.0482235213653252-0.0900439919307586i
-0.056326750977867-0.0907268664815261i
-0.0157139262946549-0.0662028820346272i
0.0213940263553249-0.051039850180081i
0.000968780182538542-0.0534235849855663i
0.009950708291693-0.0178720227187749i
0.0195714159315845-0.00886422465461603i
-0.0324566235844045-0.0399893661887004i
-0.0605828482325777-0.0175055593637403i
-0.00785941307539145+0.0160777500718419i
0.00685905195093941-0.0193626115227716i
-0.0189901439264512-0.0166408383997723i
-0.0340883792942192+0.0139596199168249i
-0.0485734603940723-0.0277027444431679i
-0.0553674337660873-0.0452072722444837i
-0.0386711041228168-0.0296598244719153i
-0.0201994673798584-0.0592323429894058i
-0.0412203001631584-0.0779172405136929i
-0.0158724643171184-0.0562227317586202i
0.0101364329578676-0.0523598901133349i
-0.00133189725624999-0.0676626387248869i
-0.00792073054789096-0.0484552018467253i
0.00591819256005699-0.027375233159889i
0.0306829280357721-0.0580077083174146i
0.0319171238620353-0.0378250969322203i
0.0238137492509154-0.0226100006575154i
0.00550699221025194-0.014073333257107i
0.0277934902925289+0.007336674277979i
0.00218887752267763-0.0269265735729004i
-0.0561416671796205-0.0243791640740711i
-0.0211080534947442-0.00018599634090668i
-0.0513298807769345-0.0275127189333554i
-0.0501784255141235-0.0457519515471052i
-0.0264563524551736-0.0551527102139776i
-0.0230496559350158-0.0620049247293671i
0.00743504902950329-0.0482995080604998i
-0.0631377878312031-0.0848618791356086i
-0.0583851596667857-0.0625902402190627i
-0.0203165557464298-0.070022867700954i
-0.0039028143638526-0.0822256879151488i
-0.0129312309423234-0.0289324161487334i
-0.0262807591321979-0.0760723563115692i
0.0312173054598101-0.0588545622920481i
0.0316830026275361-0.0201899014872485i
0.0178620137134215-0.0230019198044746i
0.0108092038729286-0.0182193114790795i
0.00497131240013867-0.026429989686872i
-0.0169449163223963-0.0241467463717004i
0.000767170111832808-0.0118369344713224i
0.0135245220830713-0.00201017402116404i
0.00428841224361674-0.0107286270399745i
0.0138602459956108-0.0117355561252963i
-0.0225136198603895-0.0398573784054286i
-0.0201042533216877-0.0216958835963657i
-0.0448498034265832+0.001595450784751i
-0.0514665169827885-0.0100041090488288i
-0.0283941857861244-0.0402923733633806i
-0.0555558457614045-0.0538342535205505i
-0.0494090769065005-0.0265821551428095i
-0.0407974574001528-0.0520719635250487i
-0.0414079392568571-0.0255098636069377i
-0.0614948134742872-0.0577706518028255i
-0.0666033120500347-0.112511748721569i
-0.0399473462145093-0.0380325682808175i
-0.0134584568797375-0.0549220761820874i
0.010465592908991-0.071701495752936i
-0.00274805079970524-0.0334751326485929i
-0.0103145594285828-0.0569281736867434i
0.00626709131356486-0.0537927024688109i
0.0312060670959461-0.0723640959781213i
0.000585998671594526-0.0385647629766395i
-0.0156457565563047+0.00929184786055343i
0.0106730784432569-0.0248334174181506i
-0.00926095386316454+0.00739894369374259i
-0.0023123611254477+0.013768793972823i
-0.0316823580970303+0.00434741661479466i
-0.0241535494589476+0.012254636356392i
0.0109300940652887-0.0410178224048364i
-0.0570834707109425-0.0343172904388076i
-0.0444658370169195+0.000986133138523251i
-0.0236929989174817-0.0367884491750028i
-0.0487369391352548-0.0451206209630443i
-0.0353309176012561-0.0468488918879456i
-0.0386668100912487-0.0741202076992067i
-0.0177839107799669-0.0747974967609684i
-0.0168305004340635-0.0674760361681688i
-0.0149913672846017-0.083059840214224i
0.000226045979050938-0.0643698422596265i
0.0124903927178635-0.0304913912310287i
0.0258519101724115-0.0696725211824201i
-0.00812647236151445-0.0306405285565565i
-0.00660823492892642+0.0218393636632235i
-0.00865500975590844-0.0284659324334173i
-0.00551380181531631-0.0405900236633958i
-0.00883246050703954-0.0314983315553216i
-0.0125559743241216-0.0398450336231507i
0.011583526504855-0.0153360446311574i
-0.0336572559565672-0.013216290059582i
-0.0385039948885583+0.00858684403852723i
-0.0364687513373182+0.00918077822427033i
-0.0328487164176341-0.043449384745554i
-0.0156727877246918-0.0476018594482042i
-0.0298187731672155-0.0433785502080251i
-0.0109548710088236-0.0369552428473003i
-0.0314918869999042-0.0583223872646171i
-0.0315321769002356-0.0383634183208474i
-0.011645342264323-0.0200263146078242i
-0.00406487423084403-0.0143439084646531i
-0.00235891822592174-0.0260103534791642i
-0.0182876693022107-0.0692259876141853i
-0.0096629180850653-0.00889929773045752i
-0.00750156166557343-0.0380905379079428i
-0.00138424393223914-0.0384865514317548i
0.00304736145501168+0.0213383139342058i
-0.0100767936282405-0.0219375663834964i
-0.00899308981929691-0.0206240832605792i
0.035581260090665-0.0340634939875847i
0.0319213486852107-0.0564747241464508i
-0.00599192118471399-0.0411291920680464i
-0.0142536172810986+0.00685486804553336i
-0.0122642350091361-0.00801960778565851i
-0.00141945166272326-0.0187024267290757i
0.00167780845589223+0.000632844114762735i
-0.0116739984610313-0.0281968459549552i
-0.0373995260216367+0.0063213491219323i
-0.0263004027253103-0.00097195802918172i
-0.0322781583496542-0.0041324707655665i
-0.0478596390695531-0.00645067095576438i
-0.0575697267376952-0.042198966466575i
-0.0354786425162125-0.0473764506487369i
-0.00183421352024236-0.0745466300083715i
-0.033065410209159-0.0695093538404226i
-0.0199092417796158-0.0710241347144126i
0.0245005059177825-0.0441877516288689i
-0.0015843640496658-0.0264892186344i
-0.0417880356963909-0.0522324694421117i
-0.00758066817884671-0.0268342475288647i
-0.00938083481729877-0.0370886073948413i
-0.022736864986751-0.0350648719671292i
0.0242450440538044-0.0204969958615775i
0.0276940739067409-0.0222686083500848i
-0.011323238375469+0.0239344460620599i
-0.00745729923315716+0.0102651349030793i
0.00858770879537009-0.0457305672522062i
-0.0218325860844091-0.0243795401132919i
-0.0110015044207287-0.0136182883832328i
0.0023918882063905-0.055113676108049i
-0.0194789536768701-0.0669085567722707i
-0.0110783562214352-0.0848412024716226i
-0.0111083216023126-0.0316724461296744i
-0.035196500470385-0.0203056654870344i
-0.0582887535990339-0.0734791078190959i
-0.00116437235319943-0.0223257809743111i
0.0292049747192505-0.0437874706842525i
-0.00943264293390087-0.0492343044353839i
0.0334710957768869-0.0272988063401331i
0.0102735798506637-0.0130954424273378i
-0.0268143161189216+0.00809169951251576i
-0.0102838565381876-0.00942021352316774i
-0.0228870431704221-0.0140761263272895i
-0.0140360150060658-0.0326937363451874i
0.00713241028200808-0.00775944240797184i
-0.0227997180492183+0.0192264995334778i
-0.0428143877556814-0.00396647984976983i
-0.0611499688613367-0.0163093751159509i
-0.104021314608583-0.0190638597225912i
-0.0491343686186757-0.0474663155574687i
-0.025852031339021-0.0508671660878549i
-0.0335174625516817-0.0923341736070075i
0.00070427355538533-0.0877200115260055i
0.0196910861610784-0.0283965003368157i
-0.00312908416052171-0.0616170158296341i
-0.036986433854409-0.0636260210154133i
-0.0149910872759281-0.0456478068800976i
0.00354149703584928-0.0588130536819539i
0.0286688951446116-0.0528133091094314i
0.078124192698005-0.0186967478151571i
0.0575692371430788-0.0148933966848821i
0.00992543193185376-0.00031951498098383i
-0.00381608218262047-0.00120910535542413i
-0.0371718579216588-0.0353412492460759i
-0.0337291661939537-0.0110802716667243i
-0.060559240317682+0.00380955233408122i
-0.0637082077581788-0.02618915119876i
0.00680088268738234-0.0204052134339747i
-0.0191260875486006+0.0001934569161349i
-0.0298805129883396-0.0245326530979485i
-0.0377927678093423-0.0454599031947927i
-0.0684303953198393-0.0475774858096354i
-0.0401962309455477-0.0504707503952063i
-0.0178538784830982-0.0759521272430837i
0.0155326026914411-0.0672548136645706i
0.0211389777411678-0.0354028885098249i
-0.00895964164352652-0.0170599819309308i
-0.0367645903688657-0.0259552910612977i
-0.0261690690660214-0.0138379030299136i
-0.0199112822177858-0.000522656441676316i
-0.0370124384309025-0.0356357938144522i
0.0100970392695757-0.0247967141986502i
0.0173277714393182-0.0165553869680305i
-0.00532991622200493-0.0141579193985344i
-0.0264338099952548+0.00857588970750072i
-0.0460712544708675-0.00366836585726663i
-0.0279553416339109-0.0251751091187974i
-0.0603193850401745-0.0600008921920233i
-0.0237191582687318-0.0698723022750346i
0.0189240720278514-0.034918155122244i
-0.0247400605929415-0.0362152601696646i
-0.0323660591592832-0.00427176263413247i
-0.0322308994946311-0.0364939329772852i
-0.0112521618627586-0.0667985765249967i
-0.0229232517226372-0.0315759940944367i
0.00475849964145453-0.063220311858657i
0.0473414307660073-0.0320739785306991i
0.0292487675788602+0.00613269326308172i
0.0287739291849639+0.0294385406101161i
-0.0239995434129608+0.0211930487405068i
-0.0763834314324741-0.0122543070763649i
-0.0371524848629619-0.0384165293309887i
-0.0183188178412272-0.0561872561989617i
-0.00894580552083366-0.0220023119775176i
0.0151052850785544-0.00957448693202076i
-0.0126211563645006+0.00397713769248437i
-0.0582226865656353-0.00923087272960536i
-0.109482302202773-0.0167947378790346i
-0.0840981848156348-0.0343370645121803i
-0.0442713723536592-0.0743034175985208i
-0.0173921103549165-0.0889278208855573i
0.0112288699059546-0.056730060781896i
-0.0107102504516998-0.0189416895104458i
-0.0303545605584214-0.051352024279903i
-0.0347920653436842-0.0557486636953376i
0.0132601023461868-0.0704446837790844i
0.0269002027909868-0.0569750215862303i
0.0159768290559225-0.0513606765426287i
0.0483020054207634-0.0977676352057457i
0.0215347296844476-0.0342051461809599i
0.00961373909409192+0.00617658455472396i
0.0263416129454974-0.00278307556052896i
-0.009833515271634-0.0330285406832989i
-0.0205264420337849-0.0467392102797025i
0.0172719454907925-0.00633917890047006i
0.0157332981795482-0.0250304982123587i
0.026915356135924+0.0171230185838069i
-0.00808993319873039+0.0601127503724595i
-0.0876388453233641+0.0298085727394018i
-0.0572858615860914+0.000647851508232146i
-0.0669071217052204-0.0178432130568066i
-0.0614306826346658-0.0649657652839189i
-0.00705572456013061-0.0573108149314576i
-0.0295699375424291-0.0120520216276146i
-0.0415333798195941-0.030648880154415i
-0.042392744382444-0.0107034731362249i
-0.0317860446541248-0.0147237987534979i
-0.0285723400404285-0.0557415847750032i
-0.0366899612513361-0.0822209443770233i
0.000825242639665102-0.0840799389507427i
0.0430150910274594-0.0425619391286901i
0.0428919650363381-0.0153235651210336i
0.0159761086395183-0.049308383133431i
0.0095795613431152-0.0295273977324734i
-0.00130918755277709+0.00963514370579716i
-0.00731339843099017-0.0665521050982611i
0.0226944282860444-0.073664251291665i
0.0566863422101456-0.0556213907427843i
0.0543477055115411-0.0589210681139534i
0.0269776388726393+0.0173111668722989i
0.00824687219530467+0.042480642577182i
-0.0338227405983218+0.034735573957178i
-0.0642268292215342+0.0091198056308292i
-0.0378622303947528-0.0401200037864069i
-0.0169516511881519-0.0318042934975516i
-0.000796416532937227-0.0203018255374555i
-0.0003520003858729-0.0230367571217736i
-0.00603811170152344+0.0114013078652163i
-0.0359633474965327-0.00825134528568386i
-0.10119839273309-0.0367033233743823i
-0.0806364214248491-0.0441684763430965i
-0.0370164330286561-0.0746240368421039i
-0.0115161319385037-0.0608170345693563i
-0.0152974261721414-0.024360268347291i
-0.0224900538356601-0.0326209361063605i
-0.0246134396523365-0.0581278788501979i
-0.0473771379524246-0.0315132715860619i
-0.0118722218715924-0.049275307637542i
-0.0244734797535922-0.0659268088328828i
-0.0124019238996894-0.0390316268627702i
0.0446838193417139-0.0431445500351904i
0.0304823018751895-0.0214069981867876i
0.00213920386494801-0.0160072977318292i
-0.0213906314258246-0.0110370834052412i
-0.0363446401195421-0.00754337809472839i
-0.0181819806692581-0.0568049141299769i
0.0179556832048311-0.0699391928903835i
0.012098197560316-0.0488791524928606i
0.0129609860517366-0.0102938396954226i
0.0177114605949963+0.0339129787424862i
-0.0323285068063035+0.0142909749122066i
-0.0626326723514609-0.0253993175072029i
-0.0302307644926727-0.054215481748778i
-0.0224543157432775-0.0676813161019312i
0.00637241756483941-0.0402370604918219i
0.0430985932916002+0.00241490262210186i
0.00475562510207438+0.0245170864200182i
-0.0195598592187111+0.00621132562540936i
-0.0145239617299941+0.0154781095381106i
-0.046037755653994-0.0264955717263995i
-0.0345941644637417-0.077359894469949i
0.020941569052801-0.036337901995559i
0.023844701739037-0.00956848918720302i
-0.00660612752466695+0.0334062066511593i
-0.0290766179304925+0.0215614855614278i
-0.0526361111302889+0.00044170730337783i
-0.0974053322549038-0.0111070728224412i
-0.0683751494252003-0.0791996994187707i
-0.0291509657917396-0.0908936103407387i
0.0143202644858695-0.0748017059950088i
0.0356256219078154-0.0235712493748386i
0.0247731892204425-0.00760084873048308i
-0.00362589774385094-0.0117385768453972i
-0.0562603664552672-0.0251439758234887i
-0.00679137626810495-0.0949873957633307i
0.00113208236842085-0.0839030254072089i
0.0403738700948072-0.0539711662840234i
0.0740485595873211-0.0202180653975117i
0.0333385175137477+0.0187452944012707i
0.0321790499600752+0.0282410382336335i
0.00369795077931044-0.00121272155050397i
0.0107649368220088-0.049632044835879i
-0.00926664904278156-0.0444710531482118i
-0.0139201956326276-0.0218459784120289i
0.00349843033879368-0.00201619842464429i
-0.0397719865315962-0.00157002905126073i
-0.0610389615612811+0.0215369385148023i
-0.0873293806910022+0.0211856810512501i
-0.101126430335949-0.0195423103824732i
-0.0713936497325325-0.0520653441633481i
-0.0149476494162692-0.0920232528689453i
0.011892641786936-0.0457304133339016i
0.0189448955496068-0.0213427614208941i
0.0119170272786708-0.0343332141360339i
-0.0194948883479396-0.00710165903241851i
-0.0481167508271315-0.0410570790199813i
-0.065595793011371-0.0709680355708013i
-0.0219051451250157-0.0745248420512777i
0.0414214636859571-0.057707877818892i
0.0332049344733456-0.0452184318763263i
0.00175504356504961-0.0095574294119199i
0.0223668733406188+0.032827121238364i
-0.0263777924533949+0.0336808163137492i
-0.0432670868385592-0.000486098221629747i
-0.0388504047813906-0.052800903664883i
-0.0475486956587668-0.00947199425816567i
0.0117288590379593-0.00637541660419845i
-0.0244142377975647-0.0304893547630463i
-0.0255924339804053+0.0322602398678779i
-0.0534310917530109+0.040393053262527i
-0.0937378589688591-0.0165174030063236i
-0.0433843208076109-0.0627460565021074i
-0.0113525623885477-0.0986429864843518i
0.0226766172459917-0.076649629372135i
0.0346599569380751-0.0291866426910773i
0.0514417742343395+0.00351825742423468i
-0.00901607809063036-0.00494434998011115i
-0.0366311757017082-0.0442603182063567i
-0.00190129610335327-0.0310240168497886i
-0.0357341302268186-0.020021721596654i
-0.0111194526098108-0.0224713405191798i
0.0239620309164798+0.00206209797719515i
0.0259140396272616+0.0260492813650938i
-0.0200227306185156+0.0137367424008224i
-0.103627325266331+0.020937508965908i
-0.0791857522379538-0.0294858945667155i
-0.0313955376640821-0.0601206843022241i
-0.000525155960439072-0.0362726742117888i
-0.00712000874666411-0.0762187658246346i
-0.0191026739934188-0.035897397274167i
-0.0165868914900431+0.00134235295931176i
-0.0718622431452272+0.0169552698910855i
-0.0441951207938919-0.0219885941104043i
-0.0226233390988753-0.100941369457635i
0.0305863043747537-0.088238408868501i
0.0905858865055632-0.08427966637988i
0.104346907964451-0.0503262593475547i
0.0846536439090265+0.0035411877766714i
-0.0337261844833896+0.0304131593018384i
0.000979842817356085+0.00255671062898107i
-0.00812238670564987-0.0303179105810119i
-0.0199066519194679-0.0211475209092127i
0.0232659262890972-0.0304122614849989i
0.00499238114154539+0.0177730440358895i
0.0375226215861125+0.0557730506937711i
-0.0253799617018842+0.057155575584194i
-0.0718477185066787+0.0520947911209437i
-0.0941311133585669-0.00980460508451581i
-0.0850149592169554-0.0468794976262286i
-0.0540170132093111-0.055370221020571i
-0.0458285207613992-0.040339542642507i
0.00713540870962014+0.000865505644777232i
0.0199441632637957+0.0033027972552596i
-0.0354356791644279-0.0135294954067254i
-0.0803346128367107-0.0611625649741094i
-0.0294872832143698-0.0743433851892662i
-0.00137397785286867-0.077949739487268i
0.0368538339351527-0.0785717915595161i
0.0801695036035398-0.0197641198995231i
0.0372231923920514-0.000658173764383722i
-0.00115933273542105+0.02007979137379i
-0.042533237191063+0.00297129423373691i
-0.0126554971248313-0.0402090978287991i
0.0154847968340119-0.047643803887195i
0.00953954511684155-0.0493520046150959i
0.0587061578910394-0.0381131652440085i
0.0260824206475919-0.00199352854081516i
-0.00252574903455549+0.0307267396461538i
-0.0277811320755755+0.0197385471163906i
-0.0591772338020305-0.0367129458907566i
-0.0395890731383342-0.0791171338653966i
-0.0165562070386937-0.0610545630988152i
0.0232988344542558-0.056351003607958i
0.0333437899010922-0.0324223850472112i
0.0140218835147343+0.00185113332356059i
-0.0228469618049508+0.0227024152085265i
-0.0452105816512102-0.023913782888856i
-0.0470108719783526-0.0684044189347726i
0.00845258269943222-0.0560883927950674i
0.0136389500729814-0.0422677840385342i
0.015660876304031-0.0111625789075832i
0.0348979479841575-0.0121341708009472i
-0.0469045987506002+0.0159608276741651i
-0.0559285593896536+0.00363273391666576i
-0.0624517976401499-0.00985078036733788i
-0.0773173795407908-0.0238607718780178i
-0.0224725148891499-0.0757641648718714i
0.0225357269549503-0.0714260288971986i
0.0263311050443464-0.0142594767832357i
-0.0128254031437741+0.013239824630295i
-0.0261018471105863-0.0203385033614448i
-0.0577983183356302-0.0332493254103034i
-0.0501868065492766-0.0787111864040736i
0.0151538722420048-0.0994418486702793i
0.0362474851656391-0.0599429257647255i
0.0482994560669309-0.0171916874519272i
0.0323847815976022-0.00859495809778238i
-0.00477649773602084+0.0080635500468733i
-0.043118874845462+0.00521441288434644i
-0.0388169542396384-0.057842444359594i
-0.0236604851209116-0.0272758055724026i
-0.0078934408478085-0.00637572300858087i
0.0496870636411084-0.0241833829864018i
0.041734856280109+0.0360051269463018i
-0.0158939548715453+0.0229618069840233i
-0.0415140047384613-0.0121617231136492i
-0.0793005622035511+0.00255320323525352i
-0.0684279679702871-0.0584772037838805i
-0.0252513640516434-0.0927222976431013i
0.0255405502904376-0.0676465457117112i
0.0384581648046932-0.0218798973730402i
-0.011929682570744+0.0288541697955772i
-0.0187695910851073+0.0243525666745747i
-0.0523772724147269-0.027155347155706i
-0.0325891308309056-0.0808184272826566i
0.0187380868569403-0.080940849785394i
0.036296827274159-0.0774040279691869i
0.0507476614509349-0.0357761790997391i
0.00960677390501868+0.0351182405282058i
-0.0536803367469682+0.0406345414549016i
-0.0639595798336003-0.00953600422728071i
-0.0392253439555687-0.0596847781838737i
-0.0310051154109377-0.0507354452750303i
0.0171061611461437-0.0519151627531667i
0.0470221487762658-0.0349499743893379i
0.0324584461602293+0.00691287630288769i
0.00804950616611099-0.0106214997082152i
-0.0362968560055966+0.0152319200871397i
-0.0512799073762158-0.0104913036552098i
-0.00885479207634348-0.0933151005001532i
0.0368285578310918-0.0654502355517096i
0.0390156148211216-0.0511401673991936i
0.0341194489325455-0.0338457314751271i
0.0240831037972253-0.00273573467344557i
-0.00671761872510597-0.00357173360082445i
-0.0629268136412557-0.0280582043731958i
-0.0709379765614897-0.044699177857358i
0.00269071268039638-0.0497628171308516i
0.0358405786763689-0.0556002618823523i
0.0329133360210324-0.022706299063885i
0.000105925436211389-0.0136979022584959i
-0.0532108583289787-0.00335377564459382i
-0.0377922464631985-0.00538091770798847i
-0.0286642309233771-0.0273491247887436i
-0.00826553251050276-0.0725186642308394i
0.0133430685154293-0.0868966755807275i
0.0181745171004771-0.0144205710760131i
0.0575331120484685+0.0118364523990534i
0.0293076135434987+0.0137467454183069i
-0.0354222457293243+0.0122938980582086i
-0.052150997512672-0.0404484428976115i
-0.0302337791806766-0.061241175297794i
-0.00896682603542837-0.0527634252215216i
0.0171154614341185-0.0231490329697577i
0.0200693764211727+0.0191476160801421i
0.0153786194325647+0.0232649794091176i
-0.0239499685903491+0.0272490429426353i
-0.0717712005118763+0.022343130814958i
-0.0466095062533237-0.0272831146131807i
-0.0324450697101843-0.0788448424192223i
0.00658921012788814-0.0590270574925616i
0.0571513754047465-0.0114485560170677i
0.0451038192087925-0.00584549723819173i
-0.00196183055667852+0.0204691350736392i
-0.0670085721864629+0.0307836663514746i
-0.0694838572381766-0.00895979916430818i
-0.0313688334778694-0.0118801795295668i
-0.00528091441758015-0.0646505994775018i
0.0423436938502992-0.0725776954406306i
0.0225099031813421+0.0261067261528697i
-0.000393459910704071+0.0422939517587759i
-0.0413204113272229+0.041808542657704i
-0.0590407288319412+0.0109640771352588i
-0.0223660247522939-0.0384167842133349i
-0.0536560322651108-0.0602115723275085i
0.00479155555181236-0.0602206099746202i
0.0461969305199616+0.00397681725959525i
-0.0202243558166092+0.0138407961915972i
-0.0576778630273773+0.0253414892920852i
-0.0847210263406399+0.0292804281721181i
-0.0823405733477921-0.0729177251825615i
-0.0351782225646253-0.0807533564190248i
0.0204075232284301-0.0489468379982517i
0.0327189993443711-0.0597876367432769i
0.0240821358161125-0.0173326624356125i
0.0241016595477196-0.0298830532250158i
-0.0267552383844766-0.00600952544604897i
-0.0504230291587933-0.0216755915945128i
-0.0128105643386322-0.0967088590441158i
0.0390983665165816-0.0977015626349753i
0.0503909066349353-0.0765155552416596i
0.0689282726147014-0.0111133740421611i
0.0755068627175864+0.0359039189626864i
-0.023871943471551+0.0748579291991982i
-0.0167227813649156+0.00308066741954356i
-0.0191243089531459-0.0493750826761413i
-0.0357047233926915-0.0224252005747015i
0.0173062138553904-0.0411682707280533i
0.0283749884962997-0.00481680743804142i
0.0188814782870559+0.0341824827953141i
-0.0433711049918936+0.0366103825946377i
-0.0819566200824259+0.0396834710474957i
-0.078662511853439+0.00388489241279555i
-0.043035864573607-0.0831511787172024i
-0.0328523492003806-0.071320985055142i
0.0416789737122831-0.0313329767620566i
0.0545885846139479-0.0235520769500539i
-0.0457033230019196+0.0187259745930788i
-0.0513340688109213+0.013882624866434i
-0.0429127575830809-0.032419065622593i
-0.0248217882502678-0.0861049354392534i
-0.012367817837334-0.0974188691143073i
0.0508137718346744-0.0468626826504051i
0.0786941031726394-0.0172088081403264i
0.0154000412423516+0.0198621559049893i
-0.018858130877616+0.0460031288011834i
-0.0623995362729794+0.0226200080238195i
-0.0526814945106625-0.0233037725209703i
-0.0264304050466383-0.042226425128984i
0.0120961470222706-0.0417183812710217i
0.0806397097358023-0.0485345073767599i
0.0377668142062592+0.0308581663152685i
-0.0188016725190762+0.0268323299598838i
-0.046067086743549-0.0461143203722502i
-0.0705926494108692-0.0345645386642713i
-0.0488060345995975-0.0608991705732901i
-0.00327151728362786-0.0716946819719301i
0.0387320242182749-0.0666974549144642i
0.0616291992726815-0.00712807363847914i
0.0578615736083407+0.0753115456981582i
0.00388790898699353+0.0105405352444469i
-0.020686703088066-0.0087134846447986i
-0.0209026251320328+0.00662787359378737i
-0.000513455875974834-0.0378962645463257i
0.0537529055283076-0.0317820682447036i
0.0427680975844645-0.0078569864756585i
-0.00615313831077789+0.0434164375913583i
-0.0483990692906497+0.0636965611666439i
-0.0737544526489819+0.012273640671426i
-0.0565580655469927-0.0135976753738815i
-0.0259285483557226-0.0484958056803924i
-0.0113816049376022-0.0578762841499068i
0.0368408343135606-0.0394028368585859i
0.0300982249537741-0.00247376101409234i
-0.00852886714786603+0.0325993520012184i
0.0025416764087405-0.00879119827431412i
-0.0344672128917954-0.0468109160465219i
-0.0110555227960474-0.0885582065826206i
0.0356120581863696-0.0534924806427498i
0.0778831454629413-0.0204268360103475i
0.0606355062932606+0.00750647849170693i
-0.00260482424239177+0.0634509406421361i
-0.0230753233077265+0.0430215434480348i
-0.0815899176385556+0.0447615168780912i
-0.0451471527602506-0.00856764172586468i
-0.0430351786955169-0.01943622143568i
-0.0248812286098044+0.0189735085201218i
0.026429838103782-0.00339196656283755i
-0.0421492112883927+0.0457768278940576i
-0.0284987068066535+0.0394057689591806i
-0.0619697559516094+0.0145666668203957i
-0.100859886590686-0.0236955785896324i
-0.0319788991221388-0.0959402371232688i
0.0202078827116255-0.0735279564785438i
0.0403752182434153-0.0853995705213035i
0.0286283866602485-0.0310503785743542i
-0.000926840852895458+0.0127081847110674i
-0.0582834446490732-0.00610072534269725i
-0.0382283507289373-0.017738657186875i
-0.0376791730163678-0.0523412823042758i
-0.00759296057841236-0.0583711578730477i
0.0590557865146978-0.0833161338047235i
0.0368554706432477-0.0145002546883225i
0.0635138262669122+0.0513865542692178i
0.00523281694502326+0.0390505143476033i
-0.0675455893881091+0.00171450062945515i
-0.0325306697152235-0.0575668695267689i
0.0162494223339252-0.0568542564305833i
0.0781250445760068-0.0692523184035611i
0.0389849141887343-0.0549667107080269i
0.00478780057002746+0.0189308889542162i
0.0175511169007116+0.0553306672721045i
-0.0320439240059173+0.0349866167025063i
-0.0580635283441994-0.00913955958955152i
-0.0394863114882323-0.0521002698909912i
0.0102328949859183-0.0647553693939155i
0.0501339366755451-0.0225318332745984i
0.0628471446650952+0.011620865496815i
0.00753348237033356+0.0442567124727292i
-0.0554699854894801+0.0348942899518723i
-0.069672539609065-0.00696744683759633i
-0.0810749359969612-0.0222330670220105i
-0.0165579494068959-0.0783955017869537i
0.0318005841214705-0.052484382956718i
0.0231619504866354+0.0117445352951401i
0.0131316224230696+0.00882740314376171i
-0.0142950132415083+0.0454310459433205i
-0.0569153941746818+0.0309655087237682i
-0.0728774507264683-0.0377145036187073i
-0.0463981721722529-0.0860252797579474i
0.0162726924824838-0.0848044438506401i
0.0474826806066926-0.0382967999978176i
0.0340014321662056-0.00714389878644837i
-0.00287215527519807+0.0209334688436214i
-0.0615293869598044+0.0105190330819895i
-0.0441316400762081-0.0237546317776638i
-0.0358207537059163-0.0843869542861417i
0.0157076370297525-0.0704539255561723i
0.0710976214054572-0.0217516337327659i
0.0420391694828767-0.0327902144133835i
0.0444283541299918+0.0227855211591021i
0.0185146591414899+0.0263508552655391i
-0.0275875898371694-0.0267124014710208i
-0.0264958591986525-0.0369315377429637i
0.0542220860844084-0.0574709326728798i
0.078893639425744-0.054383954461318i
0.0445464012814272+0.0160748024723968i
0.0423219228119971+0.0819325599379076i
-0.0319261617968238+0.0914394259512918i
-0.0458180535529648+0.0490656384757475i
-0.0401469392331721+0.00585886753274758i
-0.0357780453182182-0.0174217213982633i
0.0176266155420638-0.0477810735934978i
0.021073725568812-0.0332008469039705i
0.00233083322702886+0.0143462379538444i
-0.0120854124300765+0.0139886027660002i
-0.0244514764630106-0.00287173845680536i
-0.0501464211559388-0.0321173927487029i
-0.0277346415339217-0.0736396574256588i
0.0102131274989525-0.066184679039465i
0.0713513610181593-0.0542117021411996i
0.0891393219274416+0.0250913114737548i
0.0247185362546192+0.0436212209609992i
0.00134191451475822-0.00967127656117604i
-0.0379733316384615+0.0113272359794628i
-0.0642391999009741-0.0275057327765157i
-0.0347731718909901-0.0509934213593181i
0.00441395042562467+0.00474188684531543i
0.0443605263997534+0.0252822559913657i
-0.0142162203771747+0.0421272344120748i
-0.0663283244932011+0.0560453971525527i
-0.0768178020094192-0.0185758853661455i
-0.0916781721429412-0.0496869421088187i
-0.0512028032817911-0.0697375029564425i
-0.0264880789895774-0.119776262119804i
0.00855351533269309-0.0541405971802274i
0.0438872628358718-0.00713266102346536i
0.0435166040890702-0.0123223413440515i
-0.0112792512022785+0.00176062156719026i
-0.0372626206263705-0.0345998288492441i
-0.0158175149603862-0.0381368966591628i
0.0267090749859652-0.0703156701749056i
0.0727991853018992-0.0570081222690315i
0.0764420787452804+0.0186019453447597i
0.0433478005080791+0.0101933335639051i
-0.00744016987567939+0.0475971916692046i
-0.017364116556461+0.0278107230486419i
-0.0553244946729724-0.0337931061556388i
-0.0444407586016407-0.0607050602511278i
0.00426957901659977-0.0669533272152144i
0.0236519139884895-0.0581079924768579i
0.0481027437849666+0.0164880832927298i
0.0269805124660943+0.0555301112635148i
-0.011425367405632-0.0266268444659297i
-0.0241428939978006-0.0361940041304387i
0.000785899705453577-0.0494264010734931i
0.0319321464222289-0.0342436617032953i
0.0596429045017563+0.0150581082802402i
0.0786555916841863+0.0103221760862836i
0.032935088495719+0.077396796127961i
-0.049397352465898+0.0899104652039853i
-0.0841128708025109+0.00144264355660368i
-0.0823624149978648-0.0204386049526188i
-0.0235416738538918-0.0349270859195675i
0.0151703843536368+0.00121524973500771i
0.0245496175964598+0.0251808050896986i
0.0279379232569671+0.0146717033800575i
-0.0569449224900013+0.0484886467111374i
-0.0622538124091334-0.00562179149201804i
-0.0545107643590842-0.0678119418739875i
-0.0761476904286151-0.0982408171998009i
0.0116793699782728-0.0756636952772048i
0.0771128571825804-0.0138920365725399i
0.0625428502339133-0.00293356123436838i
-0.00373725257954064+0.0560449150398351i
-0.0310657260610263+0.0643614455697357i
-0.0357618129675322-0.0256430731586981i
-0.0431525948526827-0.0601502049382973i
0.00203412698772195-0.0558117779977576i
0.0324782224274631-0.0526337678799806i
0.0505261586574434-0.00355702199672305i
0.0312265535743462+0.0266909637790039i
-0.00830894619566662+0.00377206931882462i
-0.06281694466255+0.00182907100542677i
-0.0742586000775389-0.0293923521348542i
0.0207529534544423-0.050695360434511i
0.0676151865797479-0.055237678831018i
0.0644693309146752-0.0234266341757498i
0.0665115971707016+0.0286620583218441i
0.0239526386369805+0.020795824771854i
-0.013977014593276+0.0111321453014737i
-0.0381025967743776-0.0112582370624542i
-0.00372686580576561-0.0213332995292999i
0.0262081885861418-0.0168414231391585i
0.0288102936521865+0.00176658345745341i
0.029842121793618+0.0410509933701705i
-0.0262478987359695+0.073705297272952i
-0.0507099315667439+0.0632237859691007i
-0.0755129862502127-0.00787109798736084i
-0.0687875883652152-0.0435893925872602i
-0.00786495451880775-0.032563374746837i
0.031373369312971-0.0452043208502168i
0.049559822640128-0.0488517357598291i
0.0566176062473347+0.0149806435781093i
-0.00132079231910011+0.0599089494758098i
-0.0281317578692082+0.0206118530261895i
-0.0395212920532851-0.0211520569182315i
-0.0113229052221308-0.0386223353882913i
0.0536703754787809-0.0720404855838408i
0.0453915580824867-0.0226265420175188i
0.0485929091620972+0.066369047880939i
-0.022632412440918+0.0629975750236514i
-0.0904048153851292+0.0702239764730231i
-0.0823398267353262+0.0161344895237308i
-0.0221204636661304-0.0378432104200138i
0.0378436774761646-0.0519425863631991i
0.0450839274024807-0.0856223762410773i
0.0388424142890052-0.0124108418472031i
-0.00205266801074766+0.0125696502675827i
-0.0175448758879362-0.02501378705761i
-0.0405708182072352-0.0159783197755501i
-0.0361062865030117-0.0377823596428869i
0.0279543569534579-0.0802194461803645i
0.038875384070867-0.0581750992252966i
0.0709633498071672-0.000300880327229185i
0.0604154938559595+0.0398952090468756i
-0.000300643177969487+0.0657209862312684i
-0.0483309015434484+0.0250499810597352i
-0.0786789465706785-0.0337272867834991i
-0.0021582127505903-0.0678497129446084i
0.0204560974121436-0.0917725093772047i
0.0304682665346626-0.0214933502966738i
0.0523367426034181+0.0292756478278068i
-0.00922683370643497+0.00193047953637269i
-0.0497799073944066+0.00292760501700731i
-0.0261280303149904-0.0426665087013797i
0.0372877609695746-0.084051807672697i
0.0247509333979951-0.0832943574792996i
0.0627411015917771-0.0496572430319433i
0.106450080877996+0.0245648310697992i
0.0601002480663613+0.0600272285685475i
0.0357764745617001+0.0527173154880909i
-0.0245971271117277+0.0395102514848407i
-0.0310013972662252+0.0136864734945042i
0.00545644571993575-0.0283017345553633i
0.0335339881929704-0.0011080652311162i
0.015823684830885+0.0564753966073021i
-0.0255566699649836+0.0727828398458843i
-0.0244097871399098+0.0857706900567794i
-0.0650184038442884+0.0406680800317855i
-0.0876870905721046-0.0396209512013546i
-0.0756677050702711-0.0754373417577557i
-0.0291974604381201-0.0881662501579683i
0.025138969489512-0.0430250390934787i
0.0343538147655365-0.017316108777205i
0.0203090930553403+0.00233955991651923i
-0.0262807719166444+0.0237443128070515i
-0.0409498284909427-0.0266651722370906i
-0.013775562710013-0.0764028903460245i
0.0322279706283349-0.0922412180767236i
0.0630075396941214-0.0476441903481158i
0.0843564511196173-0.0296471048897683i
0.0660909728038449+0.00693630066356685i
-0.00262055212994527+0.0605272927403546i
-0.0290233907683937+0.0164717405085363i
-0.037552487249248-0.0294487770863002i
0.0038488239571815-0.0415751029691457i
0.0380031185243165-0.0250968589940274i
0.0552855736441987+0.0150790850474837i
0.0462100603151436+0.0505305231136297i
-0.00722736438873614+0.0456196341727038i
-0.0143094711187897+0.0158857050589239i
-0.0347989088905713+0.00401519498075062i
0.00615519825014963-0.0230220467699074i
0.0771963675756617-0.0123203336433383i
0.0755485307673703+0.0180505101872841i
0.0613076459567934+0.0606513147054621i
0.0120031795572159+0.0815016474607475i
-0.0359148418343287+0.0743420975454761i
-0.0437649470978702+0.0563889190152427i
-0.0577744852808374-0.0439865698780414i
-0.0264732502988994-0.0457416047702441i
-0.0108039061825442-0.0204866865111411i
-0.0174161663386241-0.0075318153922155i
-0.00487594793237115+0.0446744977619159i
-0.03699945556237+0.0320693435140604i
-0.0473868921739633+0.0118499896485469i
-0.0513510803317112-0.0438777721009579i
-0.0174452852107514-0.0890634071048233i
0.0314696291919543-0.0790440198801714i
0.0464968308810467-0.0507949281535935i
0.0635014961027302-0.00370135119935061i
0.0191558017118749+0.0189777187882173i
0.00645672412818371+0.00973659714846676i
0.0200085014722057-0.00745242508899485i
-0.0077298447359479-0.0448085076519575i
0.0492998055237646-0.0587646031959314i
0.0837316829786659-0.0187737620289442i
0.0288260416732376+0.0231729346087508i
0.0306677305333857+0.0695671421020952i
0.00673633816298075+0.040626917246805i
-0.0742578470914923-0.0243787446046363i
-0.0618884184957005-0.0309538141716478i
0.0125596624619043-0.050797550321643i
0.0218625058388913-0.0273807182276477i
0.0183534717083439-0.0182235051807206i
0.025908051294054+0.0276802816818491i
-0.0126092646897382+0.0918427377322206i
-0.0406236226731544-0.010124484083731i
-0.0445423798031815-0.0471182515831425i
-0.0453647635234284-0.0443640237413889i
-0.00629385115887989-0.0717573186162296i
0.040383397817742-0.0102020277346158i
0.0396830648414006+0.0277314981367284i
0.0138654299404375+0.0372523222428287i
-0.0285576861266914+0.0397632336640112i
-0.0395119063948049+0.00156376969678608i
-0.0181483275040204-0.0492146592997921i
0.0138061181009663-0.0921130408738682i
0.0592554707543526-0.0657420360177552i
0.0712151697469836-0.0153154578862991i
0.0334900507153721-0.0040346606694778i
0.0184158561308821+0.026139093052664i
0.0153056765968553+0.0125759141642547i
-0.0182628443497647-0.0395879254753281i
0.00799184501461202-0.0228613892573309i
0.0219045833122614+0.0109687677890565i
0.0214080493268783+0.044425106024018i
0.0242576812948353+0.0823448718902298i
-0.046928689187801+0.0876721754258276i
-0.0758860967127478+0.0788737138560209i
-0.0709809983398292+0.0209826507206406i
-0.0690214993684389-0.0283176974679758i
-0.0188207870306825-0.0620848944301199i
0.0116933869133043-0.049419914254494i
0.034707274146834-0.00140511858801745i
0.0256356845040142+3.33590821977841e-05i
-0.0264480899726402+0.00204063315822273i
-0.046733838491273-0.041404538955877i
-0.0191925046753855-0.069513841351746i
0.0388956634860921-0.0297776135726221i
0.0576132125352318-0.0288877600399336i
0.0760150940523722-0.0277947529103543i
0.0729356208644742+0.0734192650832552i
0.00449178134700867+0.0680801431004043i
-0.0296304209222796-0.00777717915335631i
-0.00411638902445396+0.0188944471145914i
0.0265724290961454-0.0138192618881245i
0.0251301130454105-0.0463555360304253i
0.0438019357270223-0.00548448885250209i
0.0327863666951801+0.0354429494539436i
-0.055741383796985+0.0291011878429403i
-0.04930069614808+0.0186907913661709i
-0.0364054787917648+0.0180046041274202i
-0.000395131577906404-0.0587045268804946i
0.0437170720283069-0.0909649934671768i
0.0386438177990983-0.0447982588234456i
0.0859378536792461+0.00685603994641846i
0.024450505252386+0.0308066915304068i
-0.00135295395076831+0.0468853380406507i
-0.0122216565333973+0.0416928193498263i
-0.0126447104934239-0.00323906973240284i
0.0244960553227853+0.0259367806827244i
0.0211305463082024+0.0198643814976674i
0.0454885701170418+0.0165281283409255i
-0.0105147869863617+0.0765103900878526i
-0.024498379409704+0.0867751641220364i
-0.0583954885395279+0.0343795414340162i
-0.0884087041093965-0.0509235850848703i
-0.0335459920700998-0.0390234167409208i
-0.00253157374734413-0.0101179200891837i
0.0181273011903117-0.0396001041026872i
-0.00843233869874836-0.013791820180024i
-0.0212053240062053+0.0365349923727323i
-0.0585712008015005-0.00407364402256644i
-0.0587045994370956-0.0586926593298512i
-0.0062838879429613-0.0728616631873232i
0.0412800102521449-0.0961308685143115i
0.0536610124586904-0.0446748013405997i
0.0185505451377605+0.0200595641049921i
0.032321380500993+0.0279283266473137i
-0.00562509433447455+0.0516577315064791i
-0.0339613926753914+0.0193376632440398i
0.0133552868224663-0.0654465543295764i
0.0258597638356634-0.0793876091438199i
0.0455208753224702-0.0404195373284497i
0.068463668412772-0.00470449281119175i
0.0228334262386908+0.0167619831573885i
-0.0289761085731525+0.0412826802291867i
-0.0540598710484464+0.0179610065302855i
-0.0444792811547532-0.013311200781774i
-0.000636985719482824-0.0287777621372128i
0.0406299834119383-0.0288081039366735i
0.0509077246182724+0.00108609099890041i
0.0370275974161414+0.00962359626014154i
0.0117742297039478+0.0521521665505708i
-0.0362920312944311+0.0489131539378916i
-0.0701639259327396+0.0331681783164316i
-0.0459908561122617+0.00765082634886971i
0.00366268523074326-0.0400860553346877i
0.0464626567553519+0.00423261534157141i
0.0665365128754526+0.00820513588837122i
-0.0363195951149477+0.00476186701838532i
-0.0458474531178221+0.018754610388108i
-0.0110503416379929-0.00697011445171919i
-0.0738773407727086-0.0243005358594127i
-0.00876742169026143-0.029456711412631i
0.0443271686147399-0.039177100239266i
0.0383753244969357-0.0150543917684781i
0.0329682973926703+0.0366030427208737i
-0.0111041355569441+0.0445139097842424i
-0.0621307604709666+0.0366709218091873i
-0.0700166302068179-0.0123890248053836i
-0.0518214569924763-0.0291794923516826i
-0.0101523947766703-0.0322552937725187i
0.0369831475259227-0.0356392502858525i
0.0532389078091108+0.00162059773633732i
0.0125190112555264+0.0182984213893219i
-0.0496876363208219+0.00659687747160663i
-0.0562199043928279-0.0202699047490388i
-0.0305342232557124-0.0339416927327693i
0.0160377729683908-0.0597739869301563i
0.0353261078532337-0.0482552065762872i
0.0796091237753579-0.00404872750668815i
0.0550103659951865+0.0418075222827722i
-0.0109142354967566+0.0531406802090904i
-0.028461296333115+0.00508267573538909i
-0.0452972599372883-0.00605978441350909i
0.0197501451387317-0.00675438067743625i
0.0440650937544262-0.0254376572674046i
0.0394233133719895+0.00453500350944404i
0.0433771058165559+0.0475238185764956i
-0.007542661876603+0.0639943975421248i
-0.0223861724821378+0.0482018250957438i
-0.00714586806138117-0.0164743145368064i
-0.0367645864702538-0.0647486592716667i
-0.0188028229016347-0.0601285879590361i
0.0349242906089092-0.0770369334013875i
0.0437296614745703-0.0324750193054296i
0.048072736160344+0.0342071368865923i
-0.0238418453949513+0.0118896917098246i
-0.0329291783687142+0.00519525948472771i
0.0115501055440855-0.0201948644491713i
0.00518660497349586-0.0400538126803544i
0.0459070400277425-0.0253328954872i
0.0703835667275066+0.0334215745496815i
0.0506963363528001+0.0788455372729914i
-0.0142336800920477+0.0608903911722163i
-0.0632255242349631+0.0534450856623691i
-0.0588539082299526+0.0108384647305168i
-0.0486531405894005-0.0285177655083241i
-0.0197682909738525-0.0556089156423646i
-0.00674505265685962-0.0285515604914651i
-0.00447719877053073+0.0244022721569092i
-0.0190847130533204+0.0220604323989481i
-0.0664788855260247+0.00297105176270401i
-0.0598672719394268-0.0174134638934399i
-0.0231642304763174-0.0292001640634054i
0.0194549833638906-0.0593109938195827i
0.0574399940422608-0.0476326491704469i
0.0629497316845834+0.0239087214060529i
0.0369259767888316+0.0260519495943998i
-0.0244799685253346+0.0204969563040083i
-0.0329805835277556+0.00893140411226585i
-0.00852359513486645-0.0242920076126393i
0.00297809124270112-0.00346327840574936i
0.0279289825119686-0.0116700963021049i
0.0393864047584715+0.0263231040088323i
0.0150927645852981+0.0428412085811705i
-0.00497544568980332+0.0395266274464852i
-0.0556245967623988+0.0220965536897481i
-0.0649885138326965-0.0445746623327769i
-0.00252062547376515-0.0654959216096419i
0.00859424316762756-0.079797196376005i
0.0395194239512602-0.0383415566249503i
0.0432344798116915+0.0110927258753933i
0.0112882565783294+0.0198786089834217i
-0.000504527011046508+0.0233044429647997i
-0.0294353429191141+0.00241294162005342i
-0.0142774850121409-0.0468503543800807i
0.04004798826667-0.0513751751284562i
0.0744889854845672-0.0381664300464414i
0.0530565952067573-0.00356553459447814i
0.0220734327493028+0.047451301448353i
-0.0149510595866426+0.0186997032284521i
-0.0448322111591247+0.0131830978229518i
-0.0254917413801973+0.0140645930098459i
-0.0351764304638923-0.0456701419694425i
-0.0136098053181514-0.0264854523617571i
0.01404996668811+0.0136316868679531i
-0.00960056127560995+0.022342620002777i
-0.0270587353727388+0.0658068644457396i
-0.0361207925436243+0.00724436961973605i
-0.0524967556088463-0.0306759283700234i
-0.0371520874897199-0.00349928121436345i
0.0307564149922681-0.0412838429381646i
0.0338927335526448-0.0127648297201732i
0.0145675331145272-0.0227216744366404i
0.0297399442379627-0.03386633592107i
0.0225276532994741+0.0405041868791962i
-0.0307495983380143-0.0167484033240143i
-0.034830514869319-0.0568851110793543i
0.0112453150452225-0.0409251483686414i
0.0247023050970196-0.067756391936873i
0.039377463498355+0.0160807277857836i
0.0622844787332105+0.0673515500479357i
0.0225940056875816+0.0156141188708711i
-0.0329324541927805+0.0231762098793577i
-0.00320609399317265-0.0187239247405678i
-0.0119350460017421-0.0847496074073466i
0.0289640289817485-0.0235638423288887i
0.0703053816383903+0.00928750124647506i
0.0270450984172032+0.0320930980136566i
0.0133020230282839+0.0684459850454813i
0.0123359096300173+0.0527860625356614i
0.00404680521929555+0.0257226852202867i
-0.0241761288871519-0.0360670389534462i
0.0238870159380271-0.0505193294197073i
0.067753083570802-0.012470312192685i
0.050403957302474+0.0414210684045744i
0.0296453241156198+0.0583962297646658i
-0.0364920097969396+0.0413708433750418i
-0.029741392137653+0.0368655229516367i
0.00725210655574038-0.0147537957942404i
-0.00986938401028648-0.0219535229495579i
0.0190083183916262-0.028096028987291i
0.0137485762362073-0.0114520681102807i
0.00683186553796573+0.0480405901787229i
-0.0124571535654144+0.0401603202166756i
-0.0285610010781061+0.0553204367652752i
-0.0320585536699622-0.0030304649186201i
-0.0360396710706071-0.0615894634546262i
0.0206865304050649-0.0378693323297333i
0.0197754134673189-0.0279316468104511i
0.0118243416363574+0.0255597363914154i
0.000475922294054995+0.051181953555177i
-0.0216383281171132+0.0206064408984127i
-0.00501343099121762-0.0545838466075065i
-0.0030023941144478-0.090710324283707i
0.0393055791753207-0.0383708922766897i
0.0848228374639773-0.0164022531100614i
0.0612598574123683+0.0147005324390697i
0.0795991458269358+0.0574445899395491i
0.0382533640459592+0.0491700575583257i
-0.03168163820405+0.0192055480798577i
0.00351063220095671+0.000227306659697283i
-0.0111065644486571-0.0103240258074425i
0.0383571557244804+0.00854587947377892i
0.0979181234148639+0.0408670481492881i
0.0134950137079928+0.0411445461225936i
-0.0148780892325011+0.040253266240437i
-0.0418325990768482+0.0363816323088765i
-0.0620581094056688-0.0167631571839239i
-0.00517136292388003-0.0519525753512006i
0.00318806065920307-0.0309183989960179i
0.00110614915949751-0.025302005251665i
0.0153515980737623-0.0182597970727962i
0.00923240059114842-0.0148159366367752i
0.0186441897607508+0.00188742410647914i
0.0252364164176626-0.013063212376792i
-0.00447046104115599-0.0582936273859873i
0.0389457279557264-0.0439288191440488i
0.0758283050051598-0.0647057415773242i
0.0620979586813228-0.0245089651988381i
0.0408738104360632+0.0400399251424495i
0.00241374106689594+0.0348115189995676i
0.0190125370542935+0.0237132180175729i
-0.0308555609767946-0.0176820614594986i
-0.0312833447596735-0.0104737805386446i
0.0167555639726521+0.016332957189648i
-0.0109560670508343+0.000279280954237546i
0.0021628273701979-0.00281728188300172i
-0.00585148595410932+0.0225336269770251i
-0.011083000007345-0.0129966605388511i
-0.016949270714388-0.0122662411988456i
0.00841444233806781-0.0242320612815741i
0.044935339988303-0.0623948102508141i
0.041269116103288-0.0337523616654868i
0.0614955806763234+0.0217863172140832i
0.011103338268726+0.0609758944564587i
-0.0172500941067238-0.0026819320266851i
0.00503355509097883+0.0248690692638604i
-0.0216067623629254+0.0093553024892246i
-0.0109504434596522-0.0243569655516681i
0.0394455631483169+0.0247324789742731i
0.0362574691923793-0.0256028036338319i
0.00392522659522893+0.0155016849252841i
0.000411429059052846+0.0256661850477268i
-0.0515006255490943-0.00494359505109436i
-0.0480937382157469+0.0114012450439214i
0.0215673433824395-0.0617218801578233i
0.0191614689351616-0.0658246916837898i
0.0443799670806558-0.0329503583263571i
0.0851735074823812-0.00331470538334938i
0.0579791546268671+0.0179637326955514i
0.0105638065802307-0.00890047746827363i
0.0246603837796257-0.0306600692521529i
0.0262436012218598-0.00939053602736326i
0.0380459072302073+0.00577160101644045i
0.0723307443053165+0.00957764286823938i
0.0590270072097895+0.0447387496956769i
0.0248729004012639+0.0524073283016775i
-0.0226041757380097+0.0716570551925921i
-0.0369372774907567+0.0389322931318661i
-0.023977219785734+0.00203733156744207i
-0.0175019345149585-0.00909227962781386i
-0.0232443147424589-0.00534286836456586i
0.00422703799579496-0.0188040858980204i
-0.00140557286429494+0.010726177167416i
-0.0162564750967285+0.0758917925085421i
-0.0145267683592844+0.0275596477120531i
-0.0118645570365431+0.00109633114683688i
0.00262149880124623-0.0114768370508208i
-0.0132476162640722-0.0196594879998235i
0.0514715155444255-0.0220906292046734i
0.0701087157481795-0.00358613336460753i
-0.00940855482396723+0.047468191643147i
0.0210628056277327+0.0337063477955407i
0.00699204740826792+0.0300429321630156i
-0.0399782278225122-0.00797248604255604i
0.0442199579513468-0.0183364919787242i
0.0452058293885893+0.0129980883804388i
0.0219843188365285-0.00956373089645434i
0.00466347470561968+0.0710060797607866i
-0.0375945121907406+0.0638727479860915i
-0.044730544675139+0.0115381126234896i
-0.0359063467518298+0.00474770148517786i
0.0069318826289377-0.0265304130713198i
0.00966113761586379-0.0270257210613785i
0.0474905821662504-0.0227755634597288i
0.0357554168498941+0.033288618970847i
-0.00021632954146991+0.0426935979995452i
-0.030835724532592+0.0180094878717627i
-0.0440161596258625-0.0105048342168443i
0.0149217368627163-0.0158008617926281i
0.0166938170116821-0.0121920256469472i
0.0382885863680752-0.000415875605338497i
0.0635553424452066+0.0327431424930696i
0.0453408768186212+0.0346575815636506i
0.00645493983116276+0.0512755296823568i
-0.00531316636659745+0.0342151529891664i
-0.0209930781097763+0.0111448302716111i
0.00899658408799778-0.0106993199629892i
0.0385941713827259-0.0121618170640713i
0.010917159673704+0.0301915228299647i
0.00933175365626768+0.0278413723238529i
-0.030979480831396+0.0294202674968874i
-0.0401746458499182+0.0253834925292103i
-0.0414895034801379+0.0174957739736578i
-0.0327068511058718-0.0306338611161885i
0.0446050472548497-0.0476374424743417i
0.0424509954588051-0.0163623061577639i
0.032924738668764-0.0107168523664764i
0.0299649260112504+0.0251499525913911i
-0.0216125984945779-0.00442663646148242i
-0.00682666487212847-0.0155169541309426i
0.00837522059180333-0.0290121344036927i
0.0467341590899239-0.0451629025198442i
0.052247915646296-0.0176885921175573i
0.0536589434052465-0.0311033689149519i
0.0609056700503676+0.0219599202074398i
0.00181414271907553+0.0608695428795138i
0.00908363298101156+0.0204173446671093i
-0.01378463946568-0.0118561173274108i
0.00448721487142463-0.0347976608002634i
0.0445444658865093+0.00734378485388201i
0.0146702588162906+0.0281077415559828i
0.0350142618042065+0.0301685735874884i
0.0147141504628004+0.0725555043346897i
-0.0121266440266163+0.0235836265597057i
-0.0326966805928638+0.00714697544964794i
-0.0157719429062721-0.0130698109704839i
0.0260029791851866-0.0332489251344454i
0.00292973635692084-0.0207131109505944i
0.00700332277965781-0.0315547934427539i
0.00974880011795905+0.0257179542002315i
0.000978808485946918+0.0081305635731766i
-0.0106242814210078-0.0146710046628922i
0.0170336938617121-0.0271354322592883i
0.0379768278853578-0.0434292437207547i
0.0233680185931196+0.00706805667170303i
0.0367112898315813+0.0196443178799462i
0.0178958157534525+0.0318990448953249i
0.0215652208843561+0.0296978217521999i
0.0238608971979537+0.0144337857155138i
-0.0210077871317931+0.00537248265280201i
-0.0145053113448316-0.0369177567077726i
0.0327251143198025-0.0237033233709718i
0.0526343157250279+0.00305473494517045i
0.027952707175416+0.0146982357940197i
0.00694905545220464+0.00566472227070758i
0.0319526265708241-0.0278297319353017i
0.0174715315363518+0.00187703812217624i
0.00707737213212892-0.0124942657050365i
0.0393479804984441-0.024534960364841i
0.0535900032165831+0.0287062094475898i
0.037794146828444+0.0345195119445303i
0.00833531386606391+0.026667386005874i
0.0228225910361689+0.0512629804346531i
-0.00913238964697972+0.0464557441308389i
-0.0342204406449158+0.0019092328805485i
-0.0140459735677104-0.0102644944438401i
0.00369308397400797+0.0210519926258884i
0.00242057111750867+0.0407396689969224i
0.0101770901247406+0.0316779780598575i
-0.0092649338443291+0.0200282385270171i
-0.0764813804514525-0.00514824911741551i
-0.0137465981513905-0.0479543621489869i
-0.00199880050846387-0.0499328861248693i
0.00654302314140623-0.0344031811775444i
0.0512747451742746-0.061488928945491i
0.0223436567844207-0.00137143689496186i
0.0195369867449254+0.00681328171326734i
0.00999648280353888-0.02006780779979i
0.0298251962588992+0.00961834162240633i
0.0290553594484677-0.0251882814552243i
0.0316716966973269+0.0111508867281329i
0.0450043583880376+0.0332001620550677i
0.0440845495578815+0.0443368418733955i
0.0406401691171813+0.0434505673275333i
-0.0128866840747041+0.037818867778676i
-0.0165027519219286+0.0577854935055898i
-0.00854282844294061+0.0137973601095123i
-0.0314303468549164-0.0188703867854305i
-0.0135654387735435-0.0155544953943446i
-0.000597125776133615+0.0101163422453723i
-0.0128562949758066+0.0278038861069213i
-0.0257085059377074+0.0158029502290468i
-0.0353762808627394-0.0191699662931139i
-0.0130895738808437-0.0241496652739165i
0.00551699689009419-0.0362344730347285i
0.0232810379055515-0.0250756001105091i
0.0414564426006501+0.00950667129822895i
0.0214591948004477+0.0252967196380071i
0.0233124233762998+0.0377903832297272i
0.0171605576665012+0.0321588849970145i
-0.0121070052137132+0.0430257026844333i
-0.0282569749700392+0.0229596434160481i
0.00711635351311113-0.0134680583318483i
0.0367334482539984-0.0107543130810746i
0.00903903059869556-0.0162866600738885i
0.0226116643596231+0.0068791379468903i
-0.0133029287071263+0.0370888303489955i
-0.030551350870775+0.00135745807638612i
0.0142042337203769-0.000766718674694784i
-0.0102351908592928-0.0116585072947314i
0.0213219371838451-0.0210480127969136i
0.0490220562252361-0.00887252359482824i
0.0400261330314325+0.00888964710426807i
0.00686736690395984+0.0301311915452829i
-0.0074920320077296-0.0245197164983419i
0.00925447235421873-0.0158983250947621i
-0.0179235262280188+0.00347879223239906i
0.0228356610502503+0.00579717608472191i
0.0277046270771174+0.0518713465775764i
0.0234778382913422+0.0448297561828714i
0.00758669677190284+0.0659097159883925i
-0.0168349183446185+0.0529885598365494i
0.0305070450283051-0.0107929490757157i
-0.0148902380743015-0.001092284997441i
-0.00871700184099809-0.00233246838313596i
0.0202533129491382-0.047490064872958i
-0.00710042110693984-0.0299415837577989i
-0.00273894522114914+0.0119109676712697i
-0.028915324565591-0.000410953866806859i
-0.00510057068885257-0.0320243955711192i
-0.015382236733211-0.0560360537685534i
0.00810224635384441-0.00334003847055221i
0.0580451787519317+0.0247630686975224i
-0.00972247020387594+0.00904833341641049i
0.0279818965212229+0.0195193945617289i
0.0489049330051867-0.0114801081688962i
-0.00403676387922358+0.0113118763763395i
0.0180046097763274+0.0425750063125297i
-0.00835624423501387+0.00266547347668515i
-0.0100222765440388-0.00328702645401585i
0.0169247705525418-0.00392681926141532i
0.0073958360366965-0.0165184922931897i
-0.00430720152148877+0.0233748551489844i
-0.00326961286146898+0.0378840548279752i
-0.00458742974382923+0.00836948850959759i
0.00338723925202751+0.0153759470213607i
0.0259108544589789-0.00298901818322953i
0.0176312173468783-0.0401957567079561i
0.0583883258244279-0.0205028031978233i
0.0439246836665721+0.0130264785067337i
0.00123446366875534+0.00875233056926764i
0.000477062555276493-0.00940583271886189i
0.0139296990347326-0.0314219178709642i
0.0349126544822492-0.0626791940517969i
0.0258603489325864+0.00315621794857274i
0.0307843805785708+0.0385254097390863i
0.0174916577779239+0.0172804921782689i
0.0273358626418772+0.0228121871022126i
0.0152520516955235+0.00573406019802847i
0.00222771463723831+0.038902716509773i
0.0115840892893945+0.0216420562706138i
0.00972228583101878+0.00660371830619052i
0.0234190304373472+0.0121682262637431i
0.00415334931109414+0.0168046719250624i
-0.00743134643907983+0.0191277371439557i
-0.0299353072191548-0.000346011621518248i
-0.0170651654773804+0.0098172687352818i
0.0197455691289996-0.0192132488104567i
0.0463496810639432-0.0291043181870334i
0.0106360199564156-0.0130491995944119i
-0.0177398771468354+0.0127906582855397i
0.0510095940129288+0.0145523239134359i
0.00503655739336972+0.0337659407269154i
-0.00389876341236452+0.0338281814783489i
0.0411082865263958-0.0151997410741647i
0.0183302648208898+0.00627318480235326i
0.0306670262162283-0.00407450976153408i
0.010901666009463-0.00985827811216444i
0.0373466616705165+0.0203783986249896i
0.0453602834507987+0.020159877590166i
-0.00622478356164711+0.0573659825388268i
0.0152399444075828+0.0312317917434812i
0.00207146349849215-0.00866401132218723i
0.0011955004355689-0.0144454248497357i
0.00655089956584106-0.0118396172807482i
-0.0107463761642502+0.015229898506186i
0.0217327032896602+0.0080327574090864i
0.00616460087945863+0.00753231414685676i
-0.0162221993560329-0.0192070460509237i
-0.000594648282742385-0.0250735316002207i
0.0159883891930804-0.0397845943063189i
0.031945763674075-0.0364754428578932i
0.021593014917179-0.000258442662631209i
0.0228330265484438+0.0117876461132094i
0.0132104839270051+0.0392113476188912i
-0.00856667801064068+0.023326188183667i
0.00813411064199902-0.00232227171374058i
-0.000233392000375203+0.0148021359460645i
-0.0147837540873814+0.0268522731616171i
0.0335004806837331-0.0121426395476978i
0.0379787678979805-0.00817079640567858i
-0.00703277380060829+0.0365952554342887i
-0.00980278187354537+0.0297959389037126i
0.0097067731786705-0.0209803251749889i
0.0310683566875329-0.0103638783443652i
-0.00261455653307802+0.00879725779386588i
-0.0106475452611894-0.0227408641179149i
0.0128595209401792+0.00317886378593621i
0.0157318627054298-0.00893515991913717i
0.040050631774448-0.00302942726576849i
0.0472940789223677+0.0140007291610576i
0.0351257664629451-0.0153047641769763i
0.0101283144126132-0.00330442975702814i
0.0242526169720807-0.00159614165801961i
0.0268958033182668+0.00778199981186057i
0.0205083083045963+0.0211883080490596i
0.0103146951875457+0.0300070272492589i
0.00295006163998734+0.0333461656716569i
0.0125631460941433+0.0284837137439378i
-0.00607017956410858+0.0128845389543804i
-0.012181208301095-0.000283985808939966i
-0.000333848015709195+0.0219666930752362i
0.0235013405199165+0.0163926299201457i
0.0036322140676867+0.0218450200509894i
-0.0164326465518519+0.0235493482741771i
0.0128499513482195-0.0175779539410578i
0.0148759821209081-0.00453597225110272i
0.0115726706922174-0.0125513588646981i
0.0393026918197363-0.0408763523944081i
0.0107488659829859+0.00395470275456896i
0.00557647587154969-0.0109620591055576i
0.00724649647191756-0.0143811824956279i
-0.0064285345365813+0.00508134563275076i
0.0321118769745622-0.0253797985079775i
0.0201612946110883-0.0196395201858962i
0.0200645443655967-0.00881829636219154i
0.0242024576465548+0.0148182140278064i
0.0256435934111512+0.0255379018367843i
0.0549639071067835+0.0195465619192182i
0.0332608368989774+0.0262419236247722i
0.00931776737251173+0.0227237915168534i
0.00279226949990901+0.0024883289044212i
0.00315911306360551+0.00632644589827258i
0.0325972700557871+0.0257791721359374i
0.0330876574458768+0.0155417820233378i
0.00397226150718756+0.00244252560532559i
-0.0195802061377843+0.000804425357216805i
0.00042290066425526+0.00698879239778165i
0.0292310006747095+0.0358683728035366i
0.0115133172151878+0.00466038061871062i
0.0285295390622563-0.0354126809161886i
0.028772453496964+0.00808319405895981i
-0.0168042271866496-0.00394710989232459i
-0.0316572185253638-0.0109099893403925i
0.0145221246694571+0.0150626233186389i
0.0383206284040285-0.00563984411164812i
0.0197469085721412-0.022791136875572i
0.0363953856480858+0.000690365710853467i
0.00778260161677009+0.013733021161405i
0.00360312086329393-0.00888681499291704i
0.00497627672318844+0.0300976791836982i
-0.00217720824266594+0.0298975197326975i
0.0513207918749679-0.0125301080242024i
0.0227748694220787+0.00793190636190884i
0.00765082989387053-0.0172484562023952i
0.0302723622285286-0.029503417279566i
0.0216071647649228-0.00370040198588575i
0.0514594830850511-0.022033118877773i
0.00307642689861248+0.00334849451151703i
-0.0243836954511386+0.0329684695085035i
0.0491553968571303+0.0114533489788875i
0.0304033506270045-0.0040153881343591i
0.0079900717268493+0.000358473407869336i
0.0228535980549135+0.0290914109006424i
0.0147924986926666+1.11394979043815e-05i
0.0349773708740539+0.0061458729608728i
0.0221051018272109+0.0480345391289362i
-0.00844760575804635+0.0150613081204648i
0.00647381025164274+0.00252218785126807i
0.019212206279316+0.0070091683501496i
0.0225752926170234+0.00630649964766284i
0.029250249803995-0.00182892330078429i
0.00615225502111371-0.00243037758986677i
-0.00788350084735303-0.0198053811132382i
0.00624013370480658+0.00579056527780417i
-0.0171925296394803+0.0219308000888i
-0.00971863583019449-0.0165753960198892i
0.028764890174836-0.0102294623934327i
0.0282437751181888-0.0375948104283595i
0.00920732607882409-0.00928700111632314i
0.0372199347289484+0.0223741865755709i
0.0331513268568771+0.00548568675802161i
-0.0323951155071048+0.00997113897901552i
-0.00625664424153943-0.0123799276280645i
0.0368209039555935+0.0257723113132433i
0.0122023504902153+0.022661854529803i
-0.000228081761365847+0.009560662953723i
0.0100618822130606+0.0419300899739944i
0.00187520367463642+0.00658306434224703i
0.0190205467228581-0.00705784615191613i
0.025119480772378-0.00183060164198473i
0.032618158875406-0.000645300271896893i
0.0114078574557163+0.0223517495756874i
0.0144718363948529+0.0120667153027743i
0.0283172469486218+0.00720999385932977i
-0.0108906575953747+0.0444698207795657i
0.0232795034852717+0.0460734534394736i
-0.0147933920472975+0.0332388383494307i
-0.0110011076377395+0.0116578673065721i
0.0393920817539586+0.0175650825070409i
0.0100881237712993+0.0071548430257633i
0.012335788131865-0.0103823007602148i
0.0182586229168844+0.0360387968586164i
0.0374871653663139+0.0215118227052521i
0.0201902619474084-0.000840673415063809i
0.010083018540114-0.0190994287767307i
0.024016538486123-0.0267663393414816i
0.0169648898815241+0.0170318075840759i
0.0188316609755157+0.0230530555656203i
0.030673008813858-0.0041961565462114i
0.0379541838821871+0.00554605376735298i
0.00144350428504019-0.00434601126325464i
0.0230065439166881-0.0343991195604059i
0.0287975761878228+0.00189567387041926i
0.0206548460315476+0.00130651121882i
0.0542636473777329+0.0194133179828535i
0.0165017033679129+0.0536748070628049i
0.00741919671202091+0.0280408983600277i
0.00282257218037244+0.0145831612903294i
0.0021200899327355+0.00540631374674611i
0.0202975796120743+0.017627027884662i
0.029476760406786+0.00899131683540661i
0.0145955614632874-0.00496263197459735i
0.00806635813109467-0.00480604422455332i
0.0288483973703845-0.00902323099495371i
-0.0232508163072046+0.00473242872400567i
-0.00538119151959573+0.0171368945340181i
0.0253274318984661+0.0376419931500997i
0.0106255604675417+0.0327266540685752i
0.0168515621738842+0.029028527584439i
0.0260207935589859+0.013687862255281i
-0.00373513274360788-0.000549216971672397i
-0.0228098961027399+0.0111883636896415i
0.0204719118456103-0.00129208683598207i
-0.0139863471225293+0.00794107353875661i
0.00727891444965249+0.00108009126815186i
0.0269149503078737-0.00557418143674851i
0.0147198583449675+0.00890444914847057i
0.0281809767429469+0.011469672254482i
0.00657567582677678+0.026913742791142i
0.0308121074601442+0.0303491558869166i
0.0111565021267831+0.0117468815266655i
-0.0164359620626558+0.002507423585427i
0.000269832849204892-0.0345822628040162i
-0.00369183049363376-0.0313054169371854i
0.00397359156997398+0.0384349467619505i
-0.00248420942185129+0.0125014442458833i
-0.0211615684930425+0.0069845939638587i
0.000922536904789797+0.0448140063362143i
0.0332678290773772+0.02153810239856i
0.0434483082427914+0.0167973858440437i
-0.000303623156744613+0.0283009309163642i
-0.00154413977656341+0.0285382647009005i
0.0372740243181162+0.00215640612409947i
0.029712477682415+0.00731106325437541i
0.0177635844931075+0.0111785041447446i
0.000253684664919183+0.00905887030685793i
0.0296128551319122+0.0147329236421793i
0.0153200406568037-0.0064226310944634i
-0.0239070861880062+0.00770877919925942i
0.00637870603005435-0.0130983887138575i
0.0150541219196427-0.0310362753966835i
0.0353109891428468-0.0120303286281495i
0.021768523398455+0.00989422981715509i
0.00989762790739487+0.036955489742114i
0.012816031204366+0.0235680289747712i
0.00736880721465482+0.00323118533525459i
0.0203932315741559+0.00988201881579152i
-0.00400118684236471+0.0221109238134766i
0.0154779746027109-0.00212588400247124i
0.0211934120499918-0.00452438833673943i
0.0102817351231649+0.0342341938108756i
0.0190924893938475+0.0291925284987495i
0.0195921957624774-0.00897847339501149i
-0.00224541409201108-0.0116185316578744i
-0.0246925121072647+0.0202888830837274i
-0.0125885351233109+0.0221332147985115i
0.000502649237246949-0.00430245359260573i
0.0229158108733816-0.0085557251910627i
0.00641898681639979+0.0178987897420251i
0.00481824988869119+0.0266866041411101i
0.0255683062585784+0.00376204764412631i
-0.0057651208813674-0.0225655539550764i
-0.0220647553511397-0.0510708855697976i
0.00666065437774779-0.00762094962546052i
0.0190783862310964+0.0596477730337506i
-0.00636320117384757+0.0129223695628444i
-0.000676860292635207+0.00588343024965952i
0.0295265867491302+0.0305269004770861i
0.0094801302725391-0.012259238418598i
0.0118273381752502-0.00114506794990792i
0.0279704469858333+0.0256080805918124i
0.0450318205812759+0.00807202457032723i
0.0456241253319085-0.00594789340539706i
0.0339511245481991+0.0227439551079833i
0.0335835582622188+0.00363907486488097i
0.0091395580871663-0.0102368533734259i
0.0335205654540075+0.00538528205853518i
0.0408750088224993-0.013095124489373i
0.0409884576335814+0.032630675169097i
0.0078324949054956+0.0410382315058328i
-0.0252350804848809+0.00699337511591385i
0.0168875675880814+0.000215539946308942i
0.0142931599547425+0.00320750839288561i
0.0173363987039368+0.00867676817732535i
0.0226422160631774+0.00579333300446772i
0.0316701985584542+0.039995590433784i
0.0452016554148557+0.0275653423939171i
0.0612421540225906+0.00603226578758114i
0.0574209832061516+0.0110822645198369i
0.0215649502428892+0.0244911138354192i
0.0432922226931472+0.0294225147641963i
0.0531156569850939-0.00674766288076997i
0.0179587901952717-0.00635022782261661i
0.00964054225557515-0.0221631396291596i
0.0137525107868318+0.0148217102501898i
0.00363735840623676+0.0409698697869739i
-0.00321382448269251+0.0306870373301016i
-0.00928512528488001+0.0296475584338267i
0.0138139051625367-0.0114475087353914i
0.0201948895068423+0.0190869528107714i
0.0544749051308412+0.00869045522203191i
0.0535235914953372-0.0113394833118667i
0.00472497170568156+0.0154460247881898i
0.038650078670881+0.00497062902654018i
0.034958150456311+0.00698861959589795i
0.0345162799505205+0.00487756590926339i
0.0639056385318338-0.0192753455562999i
0.0605977692155305-0.000590356458099074i
0.0292614797384867+0.0261665695048137i
0.0112045146100975+0.0546590442248273i
0.0401063273005637+0.0628960534845822i
0.0187910238511984+0.0167141184150796i
-0.00846215876265185+0.0304309723574355i
-0.0243850580991115+0.00159596293583819i
-0.00164457249458657+0.0135886077536702i
0.0364810452800441+0.0274779881780502i
0.0238868989570285-0.0143876390014372i
0.0167252037324059+0.0162091303740742i
0.00595921557787228-0.0186077635228884i
0.0148827665385534-0.0220613370420053i
0.0214025592332404-0.0201345502771567i
0.0478591032493405-0.0292363232831113i
0.0142799020187331-0.00518721354066803i
0.00662647923614168+0.00555136497787023i
0.056322925698561+0.0626431658720289i
0.0111812645520613+0.0318999291772626i
0.0316254094509099-0.00505097683253884i
0.0526434839968267+0.0260096069422336i
0.0245388116410212-0.00231607287221732i
0.0204669736424382+0.00267210036026903i
0.0149106639502672+0.0340162624812436i
0.0314448963849715+0.00928268393784177i
0.0130283219156675+0.0155669932726282i
-0.0080042578843443+0.0402201862553243i
0.00574285203510568-0.0133237437027786i
0.00189661094966899-0.0389992275838931i
0.0132913374754211-0.0076337116926329i
0.0149864097830405+0.0230169414151933i
-0.0010329417397562+0.031481406316734i
0.0197413149409035+0.00847393688289358i
-0.000227985440990535+0.0378687594246408i
-0.0143505641787352+0.0260027304355404i
-0.00205527917485665-0.0190490356945137i
0.0181138666920033+0.0298298889887698i
0.0507282771534822+0.0250811836484118i
0.0200411673557451+0.0174273667808881i
0.00632474577834752+0.0386599657866872i
-0.00919616152212904+0.0265156723427172i
-0.0333651099468746+0.0245033199270673i
-0.00293149710487273-0.000612160703922512i
0.00363720985512477+0.00707466184225456i
-0.0103225194818256+0.0222331164877507i
-0.00238527541713736+0.0303702439957649i
0.00628494230272167+0.0129722349531244i
0.0199907802486892-0.00529674737356855i
0.0087872056536885+0.00096016978411807i
-0.00177375038231704-0.0287521338331775i
-0.0053856155486603-0.0258119343836623i
0.0157024415469302-0.0187641415951534i
0.0407385818640386-0.0107093779544554i
0.0153709453802657+0.0122618628778008i
0.0114569100415611+0.022750976106911i
0.0139395446029264+0.0266001600949049i
0.0169285465138331-0.0152045422079102i
0.00437897581361666-0.0024972568105898i
0.031295366043653+0.00543228046113893i
0.0466326692071489-0.0150556938090426i
0.0298932491511529+0.0311050864644102i
0.029604950158562+0.041738610789592i
-0.00118000450438292+0.0306449252869441i
0.00808544023976278+0.034020776038169i
-0.0287191012165988+0.0395641098649483i
-0.0200290390989549+0.0274386873215638i
0.0165478980862339+0.0181701013943265i
-0.0166283884103523+0.0145580720571301i
0.00679459003893+0.0120311291181888i
0.00368634891799339+0.0312764766381378i
-0.00348336624586764+0.0166396805437525i
-0.0114436456249204+0.00331975939425372i
-0.0126676557233464-0.0118781115463163i
0.0366091604807001+0.00417250465071106i
0.0633039325111824-0.00313302828085956i
0.0417204344628478-0.00686038974252637i
0.0134976497931528+0.0354169253605559i
0.0258411012332783+0.000390900829193242i
0.0450112595984724+0.00625431967844966i
0.0259460806112417-0.0104898034197284i
-0.00192145565149676+0.0116733105947991i
0.0359614711955612+0.0655580303723206i
0.0184548504841297+0.0207322418601297i
-0.0101596053055883+0.0495055513666862i
-0.00332475514961519+0.0832850046010592i
0.0165729656485982+0.0463105885333531i
0.0237672966891452+0.0163977426997207i
-0.00237199680775688-0.00325165969799617i
0.0285037361162423+0.00407039812248601i
0.00434633603060585+0.0340056384476002i
0.0236924797522229+0.00760513812931306i
0.0368507454237725-0.00224733275689443i
-0.00590339253550365+0.0344874586143337i
0.00400057433276611+0.00039966468242988i
0.0135387199441755-0.0151045037734488i
-0.000978319891305978+0.00841662455403339i
0.0142390807785799+0.00573402232885621i
0.0444467485904972+0.0290353205036593i
0.0334328736167111+0.0488994462083082i
0.0132581327640134+0.0226508694598763i
-0.0151282503101247+0.0142000900795952i
-0.00974594768629825+0.0377418230485905i
0.00734212734817989+0.0152775187978435i
0.0191878852123797+0.0130415055749694i
0.02286309915142+0.00765436135890682i
0.0288091220304254-0.00682712749806119i
0.00985053288180504+0.0494502548620716i
-0.00369056043443426+0.0329080167595278i
-0.0169166517148769+0.0117318635271053i
-0.00532616633153198+0.011159008970876i
0.0333672422771778-0.0320391802195025i
0.0322226916129845+0.0311192269467578i
0.0592647182856527+0.0298051835006042i
0.0401072922829196-0.0135137711378903i
0.0189199275278235+0.0303668765450413i
0.00129429304172041-0.00303635522401247i
-0.00849562280723017-0.00948025797776508i
0.0294472145323401+0.0296188590796822i
0.0503091805847881+0.014665361875587i
0.0342274581616103+0.0208594151148818i
0.0367160268732173+0.0306652499296252i
0.0334380846670039+0.0423578341013351i
-0.0307211308111321+0.0425650257124339i
0.00828395443745601+0.0107725621930448i
0.0212306792161451+0.033707252907839i
-0.00586500315504057+0.0132317156240935i
0.043913157249089+0.00815736231953722i
0.0291118940403976+0.0461204014369397i
-0.0114860683506018+0.00162193391560945i
-0.0289581976940854-0.00939103621797877i
-0.00439070481822351+0.00948081036633519i
0.0314924611595019+0.00213146211035437i
0.00905734501351082-0.0218511887326194i
0.0348542551442808-0.0192770595330777i
0.0437038257024055+0.0161989325684401i
0.0351187239161165+0.0193199505720715i
0.0122737406266816-0.00081884921059976i
-0.0496098282073179-0.017487258333069i
0.00626214728111731+0.000292297612915301i
0.0377747395430256-0.00067510976443061i
0.0566422341573701+8.30043276522738e-05i
0.0750167989871481+0.0296266793634583i
0.0501284197686194+0.0361597353172591i
0.0464043885184745+0.0345433347711071i
0.0279930615719+0.0268075154842144i
0.0317568302772698-0.00191234103349741i
0.0412781100768532-0.00165630925569624i
0.039374211714767+0.0115593756556809i
0.0263884706178204+0.00262611653603896i
0.0335338628293028+0.0428117879451871i
0.030066926819861+0.0472867454000844i
0.0138070808754421+0.017249676115825i
-0.00385553135179079-0.00679803384814912i
-0.0233457941745358-0.0011265039456052i
-0.0191084955500436+0.0062869789394871i
0.0205377228593036-0.0192509742752789i
0.0498982618341683+0.0110777316532054i
0.0265925976206481+0.0236143042940546i
0.0131129541383222+0.00638551514679889i
0.00715939237519214+0.0308304984939708i
0.0188757069146026+0.0242486396131162i
0.00268619838094196-0.0273071295268149i
0.02419787244094+0.00825659517683904i
0.0459672931150649+0.0265544553688174i
0.0341924163557638+0.0147392401057131i
0.040090518673855+0.0399438626457326i
-0.0100688200155555+0.0234928922705834i
-0.0235381960552391+0.0150076695898432i
0.0175468936917518-0.0074159444490063i
0.00806973151819876-0.0123426937374272i
0.0122076318499974+0.0206608354769491i
0.0749303692007522+0.020961550391865i
0.0349793020060909+0.0223708391008161i
-0.0335824369184505+0.0124568571916553i
0.0221857394395922-0.0248684856434984i
0.0667309107228593-0.0242717225239835i
0.0493037774050311-0.00912229483694004i
0.0677233248123165+0.0172620903248562i
0.0702178898169918+0.0576593181418087i
0.0377595743124505+0.058848504254712i
0.0106493737026022+0.0316801751991177i
-0.00323933182021204+0.0230762100925049i
0.00967549632828507+0.0349552723384344i
0.00604770472576949+0.0124384777808572i
0.0117688586856166+0.011478696936991i
0.0501631586152326+0.0369123398652494i
0.0321641297397875+0.0538526699047447i
-0.00923630161620084+0.0549970191652143i
-0.0352885619906007-0.00701802023512224i
-0.0330445000338854-0.0307096003055759i
0.00702458244839812-0.0154793256304299i
0.0528093595381961-0.00962079958125048i
0.071961856223772+0.000358267289886986i
0.06063621621391+0.00685743618388499i
0.0443628265091083+0.0502082766928066i
0.00854501312455044+0.0132806877851882i
0.0165091471483865-0.0317042421031692i
0.00616269312777453+0.0109807863618608i
0.0147986903741014+0.0171322268988571i
0.0520875728522774+0.0268874289652184i
0.0383443998165089+0.0427681536381931i
0.0328617897362765+0.0661792269915176i
0.00372111388900827+0.0803004997114179i
-0.0504136535286264+0.0449198547649489i
-0.0271515569981359-0.00510066684461439i
0.02311667899051-0.020159395906366i
-0.00167747882920593+0.00355637296792268i
-0.000690625046173154+0.0242369358609625i
0.0230941397295983+0.0423519134897204i
0.0311162221694503+0.0331470345046946i
-0.00250884760582468-0.000221073577322141i
0.0053135891597306-0.00567432467091923i
0.037511003046836-0.0444715885728809i
0.0249581678976812-0.0543861632341022i
0.0299817109899881+0.0310517259799741i
0.0257039750750258+0.0172691643995578i
0.0431482089839695+0.00913618702490661i
-0.0170902315531657+0.0274077747339148i
-0.047246710943308+0.00684039017334198i
0.0256969951821238+0.00944823130957754i
0.00367313918457174+0.0250094746478035i
0.012218588379258+0.0258021158893736i
0.0355600678160944-0.000997377229622595i
-0.0240483845390196+0.0594208073138085i
-0.0259357806531848+0.0223709834604838i
0.0101600736113831-0.0250549266928162i
-0.000377951146481881+0.00308322121643014i
0.0228897302040731-0.0273605705509599i
0.0756373848191719-0.00267258836694227i
0.0691356796339844-0.00749618493432171i
0.0664073401101123+0.0336372860557301i
0.0403523310606249+0.0453116538745611i
0.00245621984702191+0.0117456736281492i
0.000477117514105743+0.0473642799015044i
0.0255704309389792+0.00378318409678514i
0.0414585418925802+0.00327495194663336i
0.0262353651951783+0.0364039796711856i
0.0446530126406674+0.0621102194647476i
0.0140288443435122+0.0646562674710759i
-0.0461260017566773+0.028318517854805i
-0.0475569214847304+0.053444210038136i
-0.011146107995118+0.024150985895284i
0.0264852460092803+0.00175287051889962i
0.0381882657904461+0.0184672532378634i
0.0186731260950772-0.00917821114125188i
0.0138543904666152+0.0106108816009988i
0.0232848387557557+0.0156733900712258i
-0.00215296566759696+0.0223706795621148i
-0.00369788689263328+0.0249968240704582i
0.0229437933256574-0.0182869157801416i
0.0842925242134077-0.00198407172778358i
0.0819526449552844-0.00558987859852509i
0.013762174672647+0.000112547378672039i
0.0289490466677589+0.0431665080424433i
0.0217856017448328+0.0281740400708655i
-0.0187898382120561-0.0149573758209863i
-0.00252637589597384-0.0128885182703142i
0.00779218334511875-0.000521702246059497i
0.0187919447016281-0.00521527797603916i
0.057964496114849+0.0448224482152826i
0.0392909936479332+0.0540350773180706i
-0.00572132562208448+0.0278414013828558i
-0.0138154037594205-0.0028848760752422i
-0.00230453936044778+0.0171996313104349i
0.0187145422753509+0.0360950783355186i
0.0602884198227706-0.0170716983167216i
0.0581053431898528+0.00920650985739142i
0.00999096989259387+0.0206436639066027i
0.0194489399166335+0.0175431776320961i
-0.00633760145303066+0.0108949384683554i
0.00460796931873769+0.00693651871955128i
0.0159597644609957-0.00918145472509693i
-0.00182750141524764-0.0267678783683376i
0.0797228346839336+0.00222316584068081i
0.0443986830069747+0.0186300855337058i
0.00647177697342575+0.0291919010939738i
0.0332736417431575+0.0338124653129118i
-0.0196440896349547+0.0114717489515074i
-0.0159232365340847-0.0166098906220779i
0.00314952436881214+0.00141111503125339i
0.013513968570472-0.0171526562065263i
0.0259599781682234+0.0189081284934039i
0.00760680688360914+0.0597801243867185i
0.00702565690109694+0.0200889626746369i
0.0106731682034365+0.0072007663409423i
-0.0259174370721052-0.00366849015027989i
-0.0262787777236782+0.0164802557435158i
0.0553215238640653+0.00952401613274128i
0.0504117136304441-0.012182576578921i
0.0117408564598126+0.0411098476489955i
0.00500783004394687+0.0435814460800617i
-0.00151366897624148-0.00753515544130878i
0.00574154469515924-0.0194820773690558i
0.00727593610603136-0.0225742751090038i
0.0354371800911222-0.0437300854708145i
0.0731212104578257-0.0157178771408742i
0.0822162348518648+0.0474287554054729i
0.0224816265822218+0.0399344876652824i
0.0025264875679648+0.0481886617913496i
0.0299953591830803+0.0452703904743841i
0.0289786099433629-0.00565569368906041i
0.027427692885647+0.00533753467785035i
0.0333047022375118+0.0318746622630526i
0.0398655081506689+0.0326385164099776i
0.0283978557447553+0.0194804654314151i
0.018994254200658+0.0251852642714295i
-0.00750364207444946+0.0161310218419251i
-0.00514929416278207+0.00304704947574285i
0.0129546279954168-0.0150583217926226i
0.0288459824712065-0.00534367146608047i
0.0389287860629219+0.0382480938232355i
0.032272361545591+0.00755708552173416i
0.0414461744045444+0.0466752063069727i
-0.00515426625612695+0.0661629692657217i
-0.0327044408353367+0.012904271109516i
0.0181505373081485+0.0199568222451327i
0.0393868605741254+0.0225740143252771i
0.0694605212822258+0.0269198970507485i
0.0608854708456479+0.0422177331163896i
0.023081830162016+0.0422944220187956i
0.00150178923885183+0.0574322968697572i
-0.0311038197077628+0.0751333773905195i
0.00633138419457795-0.00610395119447798i
0.0171584589810966-0.0426418351896821i
0.0378188385913667+0.0333889167909894i
0.0357671040690333+0.0180827607659272i
-0.00190472324063537+0.01744054383772i
-0.00110020468285372+0.0524884383534622i
-0.0173719291662777+0.0159915008385474i
0.00510685022479032-0.00255913380697456i
0.034224513289803-0.0320244137307025i
0.0583327094980647-0.0225189847742181i
0.0332338354867102+0.0220320295844367i
0.0420592067035147+0.0528318486308357i
0.0726534791952591+0.082406424135494i
0.0113780552928942+0.0279542360203265i
0.00339473696486551-0.0167881552535481i
0.0104622524733534-0.00941914006187982i
0.0294200635536173-0.0180626098336794i
0.0500792239870717-0.00539424647380171i
0.0147005324610655+0.0319657001153655i
0.0310749560022987+0.0240816192837828i
0.0191516536873965+0.0069520560263791i
-0.0371222395909211+0.0210838416775642i
-0.0170631560648459-0.00816382449879652i
0.0344967206924927-0.018823111744223i
0.0472846229481036+0.000908422935465098i
0.0430058041051634+0.00300009117130031i
0.018601928746671+0.0319145351571868i
0.00532079708810511+0.0299110633790457i
0.0271496198654706+0.0289363363422219i
0.0114168390901214+0.0287221063315948i
0.0273425393905748+0.00754545866278413i
0.0567862520826052+0.00464450427533957i
0.0644593680115223-0.00245835089921542i
0.0747760843864143+0.0246948045163584i
0.000827013618995564+0.036830429494967i
-0.0341486864483087+0.039333130169155i
0.016157339281929+0.0148247114573716i
0.00491111969839655-0.0190218151644477i
0.0171102945599139-0.0161897834728556i
0.0598121933636592-0.00541487035868301i
0.0536490503800172+0.0558236835401407i
0.0423674450775656+0.0623312546475794i
0.00274647741032593+0.0591587438665735i
-0.00226036490388072+0.0739108148632271i
0.0115368296680649+0.00206868358249515i
0.0219102306985651-0.00386195895192262i
0.0398162967090925+0.0317489865495258i
0.0170053500679724+0.0401615993619227i
-0.000400687858082163+0.0295824983506946i
-0.000635159373122058+0.0258491434858827i
0.00099778892529378+0.0422920245600352i
-0.0180018506728083-0.0185507621387801i
-0.0114837819368331-0.0388617016524542i
0.0435528209277598-0.012393882904731i
0.0632175462349753+0.0004960456898453i
0.0370432643146472+0.0118933100973745i
0.0359610205482783+0.0176971090226865i
-0.000678336143891192+0.0251309897870918i
-0.00458822235290879+0.0249506015100225i
0.03739835754307+0.0156723475980978i
0.054301758322366-0.0264505253288513i
0.093454419297591-0.020402557903822i
0.0660359308157458+0.0552662578173398i
0.0274201528754654+0.0796339062928029i
0.0180702348717703+0.0415040702902294i
0.011798037707328+0.0200362638808814i
-0.000666610693507752+0.0183051387423755i
0.00374749854667712+0.0236677473810105i
0.0332443802884728+0.00360865186221881i
0.0446494535562913+0.0314417740183499i
0.0344016921023397+0.0496734313573324i
0.019207074399723+0.0291577618949959i
0.0214505986016395+0.0284612812975706i
0.00759333031986867-0.0134698926618205i
-0.00191547591168604-0.000623125970247191i
0.0184868119169819-0.00666959807041302i
0.0658669552801091+0.00366813019486011i
0.0779630908171279+0.0460445705571112i
0.0382890542969358+0.0452626493023981i
-0.00418267912279557+0.0661426956744344i
-0.00229472931680575+0.0389291486236828i
-0.00660290340322843+0.0168429301300936i
0.00565962881808795+0.0149781694885618i
0.0348964134043847-0.0251360553557335i
0.0482025761698757+0.00310419889894914i
0.035378778796562+0.0464845736872222i
-0.0279401901112215+0.0240299441422516i
-0.00248197377913141+0.0146630240012035i
-0.00164897016633011-0.0183589324709539i
0.0182827767755554-0.0396707452113707i
0.0512785925767885-0.0232236778115195i
0.0568016274498262+0.00750868008825922i
0.0741294048274919+0.0250941092965445i
0.0453122243199303+0.02785053830904i
0.0522767215924982+0.0602945269056259i
0.00466634990201972+0.0225241900608511i
0.0372505933673553-0.022557933926134i
0.0587849350472349+0.011975078490521i
0.0352612583742652+0.0296349903338232i
0.0641498438633699+0.0535713732682134i
0.0357437346883112+0.0901017253967768i
0.0182568034431741+0.0402011944929549i
-0.0256517543343881+0.0172957613146248i
-0.021940050632997+0.0286949166011083i
0.000258193678691044-0.030772470779516i
0.0424597574667116-0.0099475720077184i
0.0446528051952926+0.0430058373399588i
0.0152325118484698+0.0299630348009053i
0.0305250041643705+0.041097488048868i
-0.0300834374781607+0.0235682577612564i
-0.0406401726419012-0.000942177177992796i
0.0143416898553858-0.00462809124222792i
0.0615020092275505-0.0155741210138745i
0.078872173953719-0.000109597846419249i
0.0820438197928478+0.0297173515610994i
0.0525384723313155+0.0448850553295899i
0.0233505993002513+0.0183665903378525i
-0.00907845039697173+0.0263283197856883i
-0.0146563111195488-0.00272468813271677i
0.0663099620817637-0.0275178731209654i
0.0805928015699456+0.0196545471857978i
0.0630160738558546+0.0169885333413393i
0.0460754904629687+0.0511230300721422i
0.00200472420448765+0.0515760723739966i
-0.0355379565358049+0.0182757917445323i
-0.0080691125597934+0.0218692731237298i
0.0460259366272389-0.0178675205834833i
0.0437122935323437-0.00209522572511154i
0.0517709977571501+0.0252051598151695i
0.0347610611654011+0.0285421427964368i
0.00476990208713514+0.0316260992211035i
0.018022624581704+0.0233342033869996i
0.00358739527067798+0.0105949322267942i
0.0222107634962187-0.0175559070121293i
0.051154243860777+0.00294038557996719i
0.0289246803586918+0.00263172005208562i
0.0537795989177141+0.0205832018188326i
0.0436257886574866+0.0375305149981939i
-0.00749309683107432+0.0161952464021605i
0.0132603513815625+0.0143742941400376i
0.045787918689731-0.0103128006246353i
0.0444312353101982-0.0116931618726589i
0.0569669557194-0.0134788257393473i
0.0595242270153665+0.0121405734830258i
0.0611635331067068+0.0722559977082551i
0.028202234900462+0.0654099900890529i
-0.0272473774451299+0.0384254199246259i
0.0245685555497404+0.0374700191381054i
0.0519520041096932+0.0139854459796206i
0.0474860384248968+0.0236334073113426i
0.0572224502733112+0.0399883134355622i
0.029492227202725+0.0189742084383557i
0.0115949349315916+0.0623030534401883i
-0.0287488071807007+0.0558602265314655i
-0.0298714682629377+0.0169880116671007i
0.0215127791015319-0.0145286287595652i
0.0524095242235495-0.066875597825531i
0.0793256675245557-0.00709256177680642i
0.0541375337959176+0.0400371856255824i
0.0321038257712876+0.0457024654944869i
0.0360016700562389+0.0231301914576902i
0.0139371649677631-0.00716136333742234i
0.0313670640108416+0.0327234993390716i
0.0157404496990865-0.0119741316536987i
0.0184475007409849-0.00690506007329104i
0.0546024743090083+0.0420515583395484i
0.0135972126772435+0.046893388980249i
-0.0117309392027697+0.0985294551382464i
-0.0202237981219551+0.0478601818902298i
-0.0280172583518377-0.0136691289205095i
-0.0328222353001781-0.0150974722036839i
0.0223296623031591-0.0228389010894451i
0.0556297639014544-0.00642377780897392i
0.0410471924380623+0.0223967180208767i
0.0297013504116128+0.0247264014503774i
-0.0319264625278655-0.00178741498476354i
-0.00406335604990448+0.00697059323063152i
0.0149447908254325-0.0225313423802053i
0.012148926230193-0.0476937858510284i
0.0748418780329966-0.00424193846227691i
0.0682676727023561+0.0592138146298709i
0.0335638097675419+0.0526175647199826i
0.0224607558520628+0.00282613515277336i
0.00530710241665183+0.0424221310252431i
0.00256447763447547+0.0156633815180945i
0.0150699252924735-0.00696912145139502i
0.0447316919462248+0.0167473947319355i
0.0373559980909136+0.00314629249526501i
0.0345587815981187+0.0326550797187436i
0.0422585874712802+0.046398426156134i
-0.00753456580044461+0.0398736671024337i
-0.0310885444186033-0.00644315109223363i
-0.0146259996139978-0.0210447105676167i
0.00819388547544915-0.00134026800446742i
0.0451828503618578-0.00325996002437816i
0.0545204798835037+0.0611373851346335i
0.00955846598506582+0.0830696027813341i
0.00162096782593056+0.0450292085541672i
-0.0104993759831386+0.0361944496823385i
-0.0202463131714476+0.0169564315321376i
0.0185170551042553-0.0296525432281879i
0.0541534916058024-0.00980902996821683i
0.0581230536856474+0.0149110841080913i
-0.00697951390131165+0.00741109678317166i
-0.044682347699954+0.0267135927347693i
-0.0247532942843354+0.0339858831847538i
0.00838108129058738+0.0156337217986716i
0.0212300783762274-0.0402734907111556i
0.0413977669513775-0.0340351052215854i
0.0604134863235051+0.0196552949261689i
0.0337359598259545+0.0315907113723134i
0.0196299789880789+0.0287390591246305i
-0.0216495772639966+0.0241269469725166i
-0.00166993420212486-0.00818142566489554i
0.0391389340377046+0.00360616562506901i
0.0320180830165471+0.00774415611710982i
0.0988531200824382-0.0185703313938012i
0.0846922327499837+0.0156906635731086i
0.012338533311886+0.0587240629880012i
-0.00448590706181395+0.0433898520461471i
-0.0217595110052713+0.00840955180313334i
-0.00838358896883449+0.0141839542245037i
0.0478754929497976-0.00836948748821671i
0.0760944161731694-0.00498570692182079i
0.0626127360202247+0.0342859784557901i
0.0403253754184351+0.0474755426640975i
0.0259265664296159+0.0343997968063167i
0.0151711450489444+0.0106293466763928i
-0.00391709997943348+0.00253299166461844i
0.0274825428514916+0.00136628650300523i
0.0550920937456483-0.0125201953369933i
0.0473817657362371+0.0217680677986488i
0.0520326851684525+0.0894278513660045i
0.0230000151898539+0.0793314318493721i
-0.00308108484072486+0.0674716813685767i
-0.0105712041535917+0.029998817991752i
-0.0162740246113077+0.0037249546219784i
0.0227365982848184+0.00747189163163363i
0.036179432446201-0.0246007485094825i
0.027853236068715+0.0362133118391994i
0.0248582591372181+0.0540804031692166i
0.00116525690910206+0.0285518732555517i
-0.0143704111902557+0.0678961216381979i
0.0303842489963297-0.00788512135660058i
0.0423541388120759-0.0347838293283224i
0.0399210686897372+0.0268096911611151i
0.0613630697165498+0.0358099036044452i
0.0376007601378057+0.0616892177558066i
0.035977367561814+0.0730348078443661i
-0.015076341494799+0.0523190373548077i
-0.0225217308196339+0.0220817351795391i
0.0126735479951401-0.00333799314443747i
0.0284302153436928-0.00758667282900272i
0.0470365809596338+0.0263866621865595i
0.0208945517298148+0.0265136876553362i
0.0245861717175527+0.0502848831097442i
0.0195265717390969+0.0133052584532789i
0.00284892022473373-0.0453246411833536i
0.0059268978628882+0.00583186628538144i
0.0207254510297341-0.0204421964991191i
0.0320820166145568-0.0196990873874036i
0.0496159017779949+0.0324285927892877i
0.0684736925330099+0.0756017727424703i
0.0353789474672695+0.0619924620116473i
-0.00632139618962997+0.0215092049665571i
0.00143257454706137-0.00294684233398768i
0.0137339673413169-0.00777040207477313i
0.0406017481156209+0.00964113424926754i
0.0657814946759695+0.0145352858603699i
0.0218052846881282+0.0671825792849353i
0.0191408481815348+0.0697316902324914i
-0.00608469922413504+0.073795729112885i
-0.0352752283246204+0.0176277809142219i
0.029495380244269-0.0109996426900437i
0.0296229214871648+0.020412228521137i
0.0688780979869733-0.00841667696276254i
0.0737565746912251+0.0487108692031102i
0.00193201959486378+0.0528395273600872i
0.0148552155749965+0.0360834782121015i
-0.0423782297693059+0.0468567549092242i
0.00303814575939462+0.0153660380577811i
0.0714442624508029+0.00857927307579242i
0.0463469078034533-0.000837615295225422i
0.0644459732302783+0.0227117329274364i
0.0235885864353505+0.018154982200929i
0.0210294533157363+0.0147375400731873i
0.00499489420641932+0.0398932571819061i
0.00217530094126005-0.00163774788083347i
0.050712090638999-0.0339030526397027i
0.0602879839427815-0.0378861452118852i
0.0798146822480121-0.00104366642281143i
0.0758593895636042+0.0171910161302294i
0.0327795427432253+0.0398377887116803i
0.00179338021483135+0.0478739694182645i
0.0298371668036118+0.00733203008969047i
0.0390273952067641+0.00231997248819407i
0.00660880538853577-0.0174190938709674i
0.0801514727972171+0.0243764248870771i
0.0990359650004265+0.0548301560290974i
0.00887104731935406+0.0463405534019217i
0.00830086768649946+0.0584000450999544i
-0.00276128206376437-0.00263016016978143i
-0.0147954978967523-0.00542935013630694i
0.00816718882495743-0.0120448730150567i
0.0341523788910743-0.0373865463844541i
0.0597780435510951+0.0164779391307585i
0.0454510029321895+0.0394891554516272i
0.00314989818573863+0.038464652553927i
0.00473089149128946-0.000718261648441222i
0.0545134380253083+0.000578192968750151i
0.044769886390538-0.00590669407548535i
0.0747663094197501-0.0529933457315388i
0.0955805609227429+0.0171805661029836i
0.0319814167902985+0.0605614296559299i
0.0340332170978999+0.0633505158620773i
0.0254759783664188+0.0630356417586862i
-0.00639847388367184+0.0282343727000645i
0.000309185348481933+0.0371407012761129i
0.00911636977672447+0.0304950502478023i
0.0480666047254015+0.0283293229223777i
0.0360731941596455+0.0435440026136808i
-0.011085993153677+0.0422022859888461i
-0.0335764711986813+0.0308485563720618i
-0.0214033003365481+0.0102016184750585i
-0.0155228817937831-0.00677231875172231i
-0.0216317029757611-0.00258218394472636i
0.00880055980071829-0.000886876402142525i
0.0137853629607683+0.00144122690378481i
0.0313535988934778+0.0131172252558524i
0.0130558241758643+0.0349380080934139i
0.0147137271440113+0.0280968291258451i
0.0271086210422446-0.0236361544705248i
0.0039290006244373-0.0389892660111868i
0.0460687303408198-0.0244729006605298i
0.0693140949109047+0.0316083166235643i
0.0410639647228212+0.0430574070652037i
0.0324816167349633+0.0329899600729733i
0.00225379964941719+0.0225854343263886i
-0.0207828081153403-0.00160149704323965i
-0.00500825605819441+0.0255808347210651i
0.0132928074434089-0.00460638222097171i
0.0504200713325218-0.02122096028009i
0.0453049219957515+0.0370032326787883i
0.038206827162714+0.06078980426773i
-0.000875823943355021+0.0662800767597776i
-0.0390196924920077+0.0277836771266423i
-0.0076123902817282-0.021970568845123i
0.0234572409275714-0.0120781436870964i
0.0715428021130744+0.00610853822212508i
0.100339348650052+0.0128721496965081i
0.0485887237552687+0.0103600857858954i
0.0215838857598916+0.0604360352676436i
0.0205177320813468+0.0434346959303177i
-0.0249703662370207+0.0416836780391564i
0.00151672450509689+0.0355451506332005i
0.0454879876771898-0.0312811634879864i
0.0493877180075967+0.0227579781597644i
0.0266980110851779+0.0406286847130755i
-0.00181825157166839+0.0676328786727115i
-0.0461092825025335+0.0491448084210057i
-0.0224021934248011+0.0164884624200823i
0.012990513342421-0.000778147740311325i
-0.0100329026439319-0.0403648050348177i
0.0657244323268387+0.0056882323767506i
0.0465249621373983+0.00140533041365049i
0.00345169191987099+0.0174862219058918i
0.00589968252206425+0.034312656347182i
-0.0061668124366152+0.00457991717077947i
0.00700081348634539-0.0241134243000798i
0.0233487860599575-0.00535582371147162i
0.0597351624620121+0.00762692168362217i
0.0511277626300524-0.0261850214750921i
0.0597473790204603+0.0345022574462041i
0.0306789428131638+0.0396213619218655i
-0.00254599874128411+0.00715624252663949i
0.00257670859868667+0.0254787090636318i
0.00521051474835842-0.00588791940291831i
0.0580417125097466-0.014517538173762i
0.112817759726829+0.00342148928695723i
0.093700003212009+0.0215302971855937i
0.0124201331677272+0.0655067955690084i
0.0169613462768768+0.0505256270190214i
0.0131771879611374-0.00774385836085127i
-0.00336771207524668-0.00377591112530605i
0.0319480774353652-0.0248913699202064i
0.0333793812143364-0.0413416632422724i
0.0400997992822354+0.0223196263607055i
0.0284731803481386+0.0491169530051124i
0.00666897807878968+0.0570858505781058i
0.0214732133745961+0.0214560234862649i
0.0443942952865013-0.00417523740150028i
0.0264139803800026+0.0033640614910514i
0.0535374869168721-0.0306562219644546i
0.0700773339315717+0.00363251493180327i
0.0469251039829585+0.0550951109388319i
0.0404657663309052+0.0796383974968338i
0.00955932034879145+0.0595355448217158i
0.0253196782016941+0.0171434426675791i
0.0237732424387007+0.015877403092074i
0.011553104336985+0.000173208359407141i
0.0210744447435005+0.0273726380149981i
0.0175123879716301+0.0617259766633449i
0.016993295720489+0.0570324754211977i
0.0217969468062415+0.0210554666786968i
-0.0104629447605104-0.00169182366876591i
0.00465532730188912+0.0135797210526315i
0.0363347366053988-0.0246410674927444i
-0.0186734022883219-0.00223654113294718i
0.0580866602141386+0.0321728058693179i
0.0690566616520895+0.0271514097448293i
0.00017216613108609+0.0720015451881599i
-0.00737495940359836+0.0353718742534838i
-0.00496081359590443-0.0107907751334375i
0.0344355645535176-0.0138017507329014i
0.0260365700986054-0.0234532176565103i
0.0799941619995543+0.0331228056600674i
0.0710077485903127+0.0504040927652995i
0.0407230281813869+0.0309599492931089i
0.0299939913816625+0.0313191447401219i
-0.0185348701060155+0.0206555692181844i
0.0125326810941221-0.0168048664662218i
0.0263132893825244-0.0143725650209775i
0.0538269141703949+0.0112360772735561i
0.0613001896128874+0.00136748106917845i
0.0163044251088567+0.0329106989180516i
-0.000973857832804446+0.0481207713817427i
-0.00187634552726074+0.0336801263873897i
-0.00268018732755075-0.00921015396632617i
0.0325083732288061-0.0133679699709009i
0.0665152304303867-0.00948049763547426i
0.0777803752191291+0.00811334522716986i
0.0925055941119412+0.0571310315774513i
0.0482735104577899+0.034011492504315i
-0.000154948810121716+0.0268922389965272i
-0.0106433291257475-0.0052167308011797i
0.0337363707053417-0.000943375484405062i
0.0630387593461346+0.0110006030827638i
0.0188176814174089+0.0361311521111279i
0.0272296071294709+0.0606945492701192i
0.0201730309267926+0.0371609298644379i
0.0246693871715785+0.0484531425553917i
0.00869520070581332-0.00981166238821549i
0.00179771849105549+0.000204328522501855i
0.030012460040613+0.0134524720185307i
-0.019300740633001+0.00864611472646725i
0.0311078428436065+0.0108144489377714i
0.00450561357442584+0.0224335146359924i
-0.00268939488063892+0.0497921468718089i
0.0185271613867365+0.0119280115087918i
-0.0383703248647068+0.00624374230857697i
0.0361931545647683-0.0103575180491626i
0.0353132983114981-0.0101198482837046i
0.0297601624666465+0.0418342556761639i
0.041328293179611+0.0806933548273728i
0.0261960606904729+0.0486239449541893i
0.0168279032646795+0.0394610116478206i
-0.00868939800176927+0.0128631445526026i
0.0117872837317522-0.0307470654591466i
0.0281054523242781+0.0244533762996616i
0.0417550019475504+0.0165065432264992i
0.0399934566202091+0.02024625174916i
0.0252899697465311+0.0512710747233388i
0.0291469471547077+0.0213464757056461i
0.0174687800335546+0.0286473545365705i
0.022172209347445-0.00141076962169444i
0.0449980786358276+0.0077429999971136i
0.0237305443210646+0.00281758081355973i
0.0629513984002602-0.00798603708406719i
0.0428456376829348+0.0250494880736707i
0.00163580298656289+0.0214345038801611i
0.0248342457956737+0.0384805542883873i
0.00226811512503007+0.00767339866119096i
0.0329473881497193-0.0115976300543903i
0.0360328832026859-0.0257221084686517i
0.0305131464633267-0.0037732574321764i
0.0410625714063975+0.0242919098648283i
0.027934152459916+0.0588582505219083i
0.003713381098883+0.0807806360294973i
-0.00835480643375889+0.00640057955969918i
0.0279368983135121+0.00167731870940409i
0.0325161466053128+0.00346934815250572i
0.0583177536873286-0.00498211107263597i
0.0455114111319533+0.0215979550162883i
0.0273124255273366+0.0460853758678488i
0.0281096925048546+0.0501738121096098i
-0.00673486464805718+0.0234967105416911i
-0.00937751199407362+0.00392291018744254i
0.00833692491634338+0.00703084864703766i
0.0510901132040153+0.0102374680618051i
0.0376125340923594+0.00208763655081547i
0.0349100448498349+0.0264665449813769i
0.0399474748217534+0.0665611034335645i
0.00125856627413244+0.0326665823183833i
-0.00063223377227032-0.0338629188329338i
0.0180559695648959-0.0310244670550148i
0.0544663582289527-0.0203903204748669i
0.0850088212017665-0.00787381091485538i
0.0742334614452183+0.0110098984726841i
0.0306246284784672+0.0268802387214388i
0.0183602394492343+0.0175088236205459i
0.00755555365548241+0.0108548673408115i
-0.00584604509850385-0.00981872855342142i
0.0387089172384976-0.0217044079599905i
0.0580155351950868+0.0232805058384393i
0.0809139681867553+0.0185803656080314i
0.0644766722407325+0.0565924670305801i
0.030091810173979+0.0533039492149407i
0.022620308275075+0.00562104072720172i
0.00412815184453869+0.0243301615374468i
0.0333893069311565-0.0102891757775996i
0.0187002388747444-0.0162258762124858i
0.0315120409831688+0.0416195219247488i
0.0671327523403336+0.0698998661587911i
-0.00109626859355972+0.0861017195120393i
-0.0384345833015301+0.0471512753861329i
0.0128034807071753-0.0167913071875004i
-0.00146213949735832+0.00765125188038211i
0.00492949437154575-0.0150104845009198i
0.0237356125045171-0.00824356625577395i
0.0245255127766834+0.0543066469350745i
0.032134220247633+0.0217308277562223i
0.00115945996838536+0.0366166255227025i
0.0451280428011951+0.0141514345736609i
0.0368156320078196-0.0115339580589602i
0.023448851318081-0.00416790935281915i
0.0615270012153823+0.000802717753658078i
0.035752355690026+0.0590410191980403i
0.0400269143603085+0.0567068693319333i
0.0532655402427873+0.0617494198939346i
0.00644697327152029+0.0625496008024118i
0.0061370178296377+0.00783039662300226i
0.0287251536191402-0.010987508361418i
0.0363330987487599+0.0192830940634638i
0.0421516147939045+0.0233152782610087i
0.0455132512651273+0.0128439369181888i
0.0357374204317089+0.00562314608649649i
-0.00659774605695277-0.00849190861149094i
0.00671706174260758-0.0127275419810905i
0.0242036065342844+0.00496939339305059i
0.0222161663559907-0.000899653466705514i
0.0547177870974956+0.00359278431031377i
0.072044236918248+0.0353386105728199i
0.0141649846229302+0.042725701051467i
0.0111967929297954+0.0415459083104865i
0.0390943978319356+0.0066249260363663i
0.0127849679796583+0.0096000503888685i
0.0313234389947995+0.00629222192381818i
0.0493994342455116+0.0166209696419098i
0.0768728965129808+0.0328962944041482i
0.0829935893310083+0.0392664600848175i
0.0430139556098365+0.0510115518545253i
0.0114322144876141+0.0298627661119641i
0.0096499215780879+0.0216429867570825i
0.0210505020345599-0.012277364992023i
0.043989924107489-0.0141284718799089i
0.0550500277441585-0.00765301894770302i
0.0123793754148786+0.0409597827822543i
-0.00898363253678778+0.0238834832539213i
-0.00521502346633132-0.0175468001474161i
-0.011637266393013+0.0414180060486963i
0.0196229677551351+0.01282269372542i
0.067404667720586-0.00977908288649472i
0.0540740628295199-0.0204180253797719i
0.035993837973753+0.00176204035197494i
0.044592406574521+0.0468633068215514i
0.0395105669033252+0.0470127922089196i
-0.00504824912539864+0.0372049515336439i
0.00905233232630832-0.00509491033348728i
0.0295974284676265+0.00483173836064615i
0.0101488044186608+0.0342449840024049i
0.0377678853398071+0.0150824752255329i
0.013459623557358+0.0208342807587076i
0.00136556718104801+0.0501400581017766i
0.0182837323873563+0.00977721811359888i
0.00665400502727475-0.000228806998577883i
0.0378819756736531+0.00360296823684766i
0.0465392040416387-0.00333089521160715i
0.0341014628346444+0.0121536661244963i
0.0496905723365743+0.0130169113006487i
0.0356574725330934+0.0437930039645471i
0.0392690970136374+0.00376201077382236i
0.0331475746560002+0.000186874027240304i
0.00606302505580864-0.000832678740133304i
0.0428601667923298-0.0226524681634314i
0.0730253429054115+0.0472311947259304i
0.0729193080874086+0.0571753805803731i
0.0528534759804368+0.0452869202540247i
-0.00858569992801421+0.0497204653789289i
0.0281722810447819+0.0484106509026558i
0.0336825040401795+0.0285699577675145i
0.00536414930659956-0.00669070714150271i
0.0367252691131334+0.000412168280522281i
0.0187671532927207+0.0373119257112546i
0.0411750321694498+0.0541821808948185i
0.0316154041630896+0.0346464044984549i
0.0239845012960037-0.00116354746686078i
0.0269588795890958+0.00967299112530033i
0.010250699649583+0.00338990070319175i
0.0208057217214256-0.0300719889769991i
0.0465275573823421-0.0283811735312037i
0.0733534118589849+0.00768828427773424i
0.0783291370133723+0.0641668463390642i
0.0436704915736764+0.0389616814674693i
-0.00443042799787889+0.0270531828808277i
0.0310738566573044-0.0081705556992187i
0.0195649343130419+0.0189722328770254i
0.0338546613927143+0.0663143860426292i
0.0619652610237591+0.0364418745715923i
0.0033922779291123+0.085617496415254i
0.018915862644469+0.0393320309829192i
0.011359190314866+0.0169171341214073i
-0.0117396343875001+0.00962498941326572i
-0.00793922205548383-0.00561704194702272i
0.00996469413532989+0.0262162061180008i
0.0396108702810325+0.0285112144371826i
0.0212276660898272+0.0418997474209094i
-0.00247109915211867+0.0208074933580638i
-0.011326095705311+0.030009568882153i
0.0173930639169086+0.0100439390065295i
0.0277429119351901+0.00554136131944595i
0.0440791577845557-0.00135670678532222i
0.0677484440777764-0.0332427233756886i
[truncated: 234,328 more chars]
