# Supplementary material for: Time-frequency analysis reveals an association between the specific nuclear magnetic resonance (NMR) signal properties of serum samples and arteriosclerotic lesion progression in a diabetes mouse model
Source: PLoS One. 2024 Mar 8;19(3):e0299641. doi: 10.1371/journal.pone.0299641 (PMC10923453; doi:10.1371/journal.pone.0299641)
Supplement: S1 Data — (ZIP) [file pone.0299641.s003.zip › SupplementData/fid_B18-7.txt]

0+0i
0+0i
0+0i
0+0i
0+0i
0+0i
0+0i
0+0i
0+0i
0+0i
0+0i
0+0i
0+0i
0+0i
0+0i
0+0i
0+0i
0+0i
0+0i
0+0i
0+0i
0+0i
0+0i
0+0i
0+0i
0+0i
0+0i
0+0i
0+0i
0+0i
0+0i
0+0i
4.37598477520417e-06-1.27536728860967e-05i
-0.000572838644885713+0.00182773930125694i
0.0335495080889765-0.0721709404139511i
0.106740448804217-0.0848515693331129i
0.0140856557508568+0.108333841706196i
0.105131778092884-0.153808550443021i
-0.0891022559903498+0.299402702609509i
0.0650002722117828-0.342660996174685i
-0.027652142802673+0.317523393710317i
-0.023865499738478-0.258820303291527i
0.223497272869294+0.00232296895194537i
-0.324863766287669+0.429931017605761i
0.546844048825512-0.923985984887762i
-0.752126453475263+1.67767216526992i
0.845364703699786-2.40327112341306i
-0.954175076655337+3.15091159941076i
0.837290398759044-3.81031941744017i
-0.545018953992223+4.25108321664324i
-0.173131465410417-4.45168058629728i
1.18358451878223+6.34898755805638i
-62.1097304902614+102.868748676609i
-111.908304666975+70.65700733661i
-88.4909406062373-18.5325099826357i
-41.1555589628194-41.2720508278696i
5.9158824247767-35.2765433549083i
15.299646629648+8.46115428743381i
-8.58270482219158+31.9010748627824i
-41.5285209409855+26.6765378852555i
-55.5522753910299-6.2986169580226i
-37.5174897482033-40.7465443586435i
-1.58588980577216-51.3471347266647i
30.9764652511986-37.2431425624114i
41.2346892185538-8.39296094082763i
30.3726432893257+11.4971435689243i
11.9261735431485+14.1784179297745i
2.17676865633552+2.18738335906588i
7.12097493346214-9.59582274395046i
20.0592175701387-9.51046317135781i
28.6695122988883+3.66143666688007i
24.5113004350357+21.1032397210962i
9.21132814088053+30.9722241462745i
-7.98320385491895+27.4047886080951i
-17.4460843561562+13.8542467557096i
-15.6146971802007-0.593994460412866i
-6.23837322451069-7.99293349258299i
3.3381680711523-5.82609620718048i
7.18034202028077+2.362810726361i
3.70682934832975+10.5279600171794i
-4.39255367060332+13.9104116880233i
-12.4106648378232+11.0129269817352i
-16.3376107669886+3.56172300908046i
-14.0615121094419-4.5911852635979i
-6.42644376113041-9.03430980486685i
2.80270546887429-6.93599820070053i
8.51343814759149+1.51428767300996i
6.60872859542108+12.2473602836943i
-2.70428375986766+19.1491767932407i
-14.3385235018275+17.5643660631027i
-21.2675953752808+7.92820064122977i
-18.6931751099875-3.91565408643125i
-7.95258294212128-10.4638556907333i
3.78783456525248-7.48003171425109i
8.86425442813009+2.4243605694006i
4.33775685852701+11.5208646215939i
-5.44578117900866+12.6298188084317i
-11.737094001079+4.55775448873083i
-8.14305990045049-6.54589204431324i
4.46653725323809-11.5916151981757i
18.0361372297611-5.43053677326774i
23.1774037948973+8.95513082068182i
16.1973095204496+22.227358193862i
2.03294988105444+25.525083716783i
-9.1371759057928+16.9758098878366i
-9.50351950270325+3.55057273885171i
0.425355718183946-4.21360728066497i
12.1517210017423-0.308305991949377i
15.5358488425434+12.3345380269208i
6.75065191714173+23.5310023121654i
-8.61256955663422+23.9419329036298i
-19.8326457744228+12.1405914341642i
-18.9407447975563-4.36347418951979i
-6.92849265509082-14.4318002954615i
6.93913103069802-11.9487096131351i
12.2134476055205-0.178315792440328i
5.00298326611094+10.7509105764915i
-9.14895151655718+11.4062350124595i
-19.5001751973037+0.00444628299923176i
-17.8163040447513-16.3104781525436i
-4.46438947557225-26.6363616191534i
12.19033742132-24.3748086523989i
21.9943256775742-11.4655854327048i
19.8396847967954+3.39155862194848i
9.06585218372119+11.1095043200304i
-1.8097551327699+8.4351219752549i
-5.27777009074672-0.352352112111385i
0.11153123831865-7.19139405466906i
9.0954800051422-6.11434126709173i
14.2964964276425+2.77762054414487i
11.2762066151977+13.768320075667i
1.38195547582871+20.2121505764463i
-9.70082309744494+18.6824322803828i
-16.2674782312962+11.0591433517519i
-16.0637548753887+2.55695935180772i
-11.3083844265034-2.18707382096092i
-6.42348650490499-1.70898541601002i
-5.05249166108885+1.60654509106996i
-7.5832512938652+3.81430030688263i
-11.4013561120858+2.14236119322993i
-13.0039059944956-3.23796948735439i
-9.96931782023351-9.57599617193612i
-2.8141348024439-13.2023930294419i
5.59586268694915-11.7582923529343i
11.6190350280325-5.66060291588475i
12.741024228111+2.40650417006347i
9.09479230740887+8.58503609952066i
3.286222124376+10.2938920827323i
-1.03303694689005+7.71339037435748i
-1.37803379429177+3.67241219277837i
1.79706156187301+2.05373575489345i
5.08496839978386+4.72970498650438i
4.49592571636736+10.3721055205826i
-1.70084769233057+14.6332192766147i
-11.2716773881536+12.9995369346827i
-18.7366900509091+4.23955463651298i
-19.0337807105555-8.54045707810862i
-11.0121665694708-18.8837475085112i
1.45892743709492-21.5639547674104i
11.7510627442199-16.0102192301944i
14.9136355460611-6.63922061572919i
11.0470210929884-0.00630520981855086i
5.05435155960064+0.259534535922376i
2.77649003712098-4.46548536873892i
6.71463138518131-8.60195922766932i
13.9639283841947-6.97435470557096i
18.5476606502388+1.06287137955059i
16.0230049789514+11.4379901004995i
6.68726232752489+17.8081487659571i
-4.40932420845955+16.5314198336238i
-11.2977447413388+8.97930100527498i
-11.2284655357746+0.519134667545392i
-6.38520374795-3.62498301071219i
-1.9330936735716-2.23972270927429i
-1.83484706446596+1.82130334930779i
-6.16962729104268+3.79271133453884i
-11.3039306198349+0.947473806029246i
-12.7903639847752-5.47483940824278i
-8.90170825238949-11.4311072264126i
-1.69245928857839-13.0828118977327i
4.59849661382438-9.56627571186798i
6.55338706631977-3.25795040719528i
3.79366719611704+1.99397678950454i
-1.2537579527308+3.52304202414554i
-5.12037730371016+1.30909427184167i
-5.75666830786813-2.47423649806133i
-3.42703073368276-5.091700122029i
-0.107884365266539-5.03607745722174i
1.85958906594828-2.76752606357898i
1.35786981739597-0.0275490659726341i
-1.1636161503634+1.34430880037531i
-3.97008632906926+0.252120268402608i
-5.13543276089672-3.0299141045309i
-3.44193933887667-6.82482409452779i
0.908938824848597-9.11664342348993i
6.14004140135259-8.36772719283055i
10.0066359219348-4.36041417978057i
10.6849149241297+1.25811581728702i
7.88644150037625+5.88844284330503i
3.36233761118632+7.51065468471551i
-0.2261053062673+6.01380765654763i
-1.13021092876956+3.19580767868942i
0.355149861753685+1.67604236024183i
2.02369695040972+2.91976849886876i
1.23902895367009+5.92857421431596i
-2.76618820706046+7.87403471693288i
-8.17185419164527+6.09189825459702i
-11.6846865426879+0.356153931317185i
-10.682726504393-6.87158689117295i
-5.3830746581321-11.8199739650152i
1.25375427565547-12.0151391744679i
5.56781050500844-8.21156501272481i
5.69735608739733-3.52577598263493i
2.95374031633728-1.44784518481326i
0.570848423466953-3.05176482584445i
1.26412156515147-6.26162690935063i
5.16885867677425-7.69209533795996i
9.4738766283893-5.13713107251921i
10.8294290350572+0.494996875359319i
7.74389542881497+5.92746854758079i
1.76831709361986+7.77303238459698i
-3.52758592533195+5.17342417403563i
-5.32843242958859+0.252724143997151i
-3.22911904067218-3.65275675987935i
0.426559310816072-4.08566519153706i
2.56152595007436-1.41660324133414i
1.48890589371273+1.7643262947708i
-2.01786934516935+2.8226412059796i
-5.33984136984011+0.689253795357541i
-6.3040873003685-3.34747914051614i
-4.34309851989471-6.77785117543703i
-0.725167228739682-7.69662500569614i
2.33094037245443-5.78779576244886i
3.19152686130927-2.45720729872275i
1.65686254384825+0.283411745042907i
-1.21162474947606+1.04282722478094i
-3.67335638853835-0.360533307864185i
-4.5152066360586-2.95129065598189i
-3.43104825218994-5.40729450371656i
-0.980330056634137-6.5334795965187i
1.56931754383836-5.81837079921924i
3.09048427214156-3.84664061868738i
2.86648900879622-1.6919301714598i
1.2526232151942-0.550140842688577i
-0.385463490549841-1.08764962609703i
-0.583231400091076-2.79933720430914i
1.24963362217609-4.25340249670936i
4.3356892622278-3.8906843737589i
6.84481038056316-1.12556223508917i
6.88905255671356+3.00543940669453i
4.0326231506755+6.30676227022313i
-0.165668368341658+6.9423716138418i
-3.33865052997364+4.69448961032264i
-3.74708692926994+1.35012075430956i
-1.56633692954667-0.628909793355579i
0.857417698472426+0.0750019769181624i
1.10434558866583+2.64023703241878i
-1.5986960823794+4.48715661717053i
-5.61159613768299+3.30450846706163i
-7.80516537908882-1.16986086995441i
-6.05099530131872-6.52025470538766i
-0.802617429901304-9.41914169439941i
4.92394686463934-8.07783355185786i
7.67786016567479-3.4265760530136i
6.13400600289942+1.320853785759i
1.93127565269906+2.95532970957285i
-1.59500029094389+0.604838748704709i
-1.69386016623446-3.59707599859501i
1.67687732806642-6.24473259620494i
5.85298069671881-5.16489599655443i
7.64389986603898-0.916824033908293i
5.43985505250406+3.54847653150532i
0.503473788188534+5.03940508748377i
-3.95004194354188+2.52094162483228i
-5.18124054274345-2.33256439922086i
-2.73142402327719-6.48012800739677i
1.406629908121-7.44607428505891i
4.40448006512496-5.11044530156673i
4.47790008034991-1.59000262878198i
2.03638157356252+0.596069701840093i
-0.813463236479383+0.181552275066655i
-2.09368951091582-2.07969247462363i
-1.12829519759617-4.22481937036222i
1.13995235637616-4.62466424346458i
2.86439288225225-2.93895773192596i
2.71783036390751-0.321149287758416i
0.772146032223992+1.492892646301i
-1.81705320716445+1.39712058546067i
-3.58883804138241-0.503076926188673i
-3.53098293139627-3.09815542889819i
-1.69737379440491-4.84797737584916i
0.932095309937144-4.69800944958846i
2.9373812226161-2.72544039898298i
3.31248872066244+0.0848225604866087i
1.99174022255854+2.21413015284145i
-0.101580650778882+2.56679465037989i
-1.47875838790067+1.21194766661231i
-1.06380116124711-0.653394423991957i
1.03290546655857-1.34223869079979i
3.41968758398448+0.250658509265475i
4.11417230864157+3.74648255599246i
1.97541930415833+7.13195764653627i
-2.24728644021011+8.16564597425912i
-6.35013020634248+5.83326858996275i
-7.82508796619792+1.20166675336745i
-5.75953637376381-3.00548500488635i
-1.66821144282738-4.42741507290327i
1.73800302876492-2.54406256616743i
2.12056724471129+0.709175189161347i
-0.590141068008353+2.32480792870842i
-3.84674814189121+0.531621343476007i
-4.60857097827519-3.92532987712532i
-1.51225092025617-7.99909649067998i
4.02738168499723-8.72979810878253i
8.56370652032637-5.38776018076289i
9.30797757048125-0.0260700994928338i
5.99279993153363+3.82944266534083i
1.07271743510049+3.81699627493403i
-1.8552385197996+0.301167319866324i
-0.882769004462935-3.90850177100268i
2.95835608597355-5.58963256499775i
6.55639198526137-3.55202783288295i
7.08499900276833+0.559136327531301i
4.03272888875711+3.62099882298097i
-0.456829737684025+3.41882454252805i
-3.24508861617209+0.111696691408186i
-2.50656933712232-3.85194544855046i
0.968727210609219-5.61300369867229i
4.54167237958387-3.98802124862576i
5.60031612794763-0.10578204492366i
3.31021855817573+3.44759458974604i
-0.751152043712416+4.47036330956079i
-4.12165789166625+2.65474702317458i
-5.03528423696254-0.433446312133142i
-3.54276032949726-2.66261419970615i
-1.32683896917496-2.63917167898904i
-0.397427017290252-0.817935202212609i
-1.67806015366641+1.12224980815705i
-4.35287159031233+1.53814087868741i
-6.74911942993967-0.31702786891716i
-7.11077295831952-3.62464678984278i
-4.84518030993346-6.7189663600561i
-0.984719680204526-7.85318884452644i
2.80777382161855-6.38957585774424i
4.83300130362298-3.14586699153094i
4.45524892472968+0.304881849804966i
2.40648483958811+2.25983143376563i
0.368777372961789+2.08139987586556i
-0.0374508231595221+0.592060775948472i
1.51715104556674-0.525240481398932i
3.91745380648029+0.250922147996762i
5.25811300445242+3.13990259994043i
4.09380644149845+6.72908765673808i
0.442995915159719+8.86556318982782i
-3.90338390159744+7.93765230215463i
-6.58435530326734+4.18578931296717i
-6.11391608999367-0.349587809057236i
-3.03286310242344-3.19955922957213i
0.548450596762229-3.08771660348083i
2.25217208335474-0.749549873189146i
1.18591690930509+1.47462353907946i
-1.27211116560566+1.29395481334894i
-2.82534127794709-1.52325114212851i
-1.52533336502677-5.15261340673062i
2.35601502715753-6.98215314677093i
6.56462408874403-5.43629315825237i
8.54127409495648-1.27646543365876i
7.04252332201636+2.92312472053714i
3.17660811393792+4.67238878713153i
-0.462535051617796+3.08863005680803i
-1.68385780013931-0.302281727646637i
-0.17045949379661-2.78397111907999i
2.3867590458301-2.70571386998566i
3.49297792644828-0.253983048676437i
1.92026840123467+2.39900349682484i
-1.53742202359175+2.94088745790024i
-4.65244704336213+0.639561681339034i
-5.27543019619824-3.39498338250957i
-2.9792523186065-6.63430218126761i
0.851672647625205-7.17391697545884i
3.86536243825946-4.88052495326028i
4.30869136538498-1.28290660563794i
2.34074492829698+1.26676678187096i
-0.467963256410176+1.54964973389602i
-2.21323854414346-0.0196507256272531i
-1.8634065359674-1.86456000998179i
0.0552333960296829-2.25677748045337i
1.95139436430865-0.67061872411301i
2.19318781176827+2.21766625849491i
0.256354841811524+4.70412878492041i
-2.9854810784669+5.2528981612814i
-5.85035283012791+3.60485428771103i
-6.9017509877073+0.684095154620673i
-5.80923932012984-1.89711856517069i
-3.37840986371559-2.91757513275618i
-1.20916769673956-2.06958730968217i
-0.549511383607399-0.314208133423303i
-1.50624051009231+0.904423448299073i
-3.0629873831684+0.542554791829826i
-3.71698916100127-1.47709006940049i
-2.42130208075906-3.83795237405998i
0.71114262511693-5.01121878314394i
4.06530776595626-4.02603861966374i
5.96815560230383-1.15015673455661i
5.52975210736825+1.9856613540387i
3.26803240406205+3.64674771941606i
0.981108000180567+3.13172239674567i
0.302324948143927+1.19125203900829i
1.79610816621125-0.478095113015032i
4.21975767936015-0.274182643123581i
5.60317057172426+1.97175939840651i
4.57569378058986+4.80839346901996i
1.35594913293758+6.23798480050752i
-2.1998960080072+4.93350416939243i
-3.88868135692385+1.57219442045488i
-2.74372283773579-1.80979559689442i
0.113953895466811-3.29678609857985i
2.59789305720959-2.1418955030748i
2.813663387171+0.385020697805444i
0.603049345829783+2.04887841704061i
-2.32795526563134+1.28806971817209i
-3.90104862612654-1.66956119159705i
-2.72825878584901-4.95519477847586i
0.417648682940226-6.43629294804675i
3.45588495757585-5.09527421461389i
4.42499337433509-2.01607848273513i
2.72505664886902+0.69170659997088i
-0.210360531383268+1.39931492911808i
-2.40256531081286-0.192844223885428i
-2.45492372944951-2.67351454771156i
-0.593891635382665-4.14160582242767i
1.59643012279344-3.41299537960456i
2.40933180030401-1.02418319444122i
1.15274499199188+1.33565284096186i
-1.31685073962887+2.22642535053798i
-3.52044457077353+1.00548359860286i
-4.16787467058011-1.37324333403471i
-2.88432907850093-3.28405007877902i
-0.653574244967845-3.68433905462726i
1.10199740829017-2.34530983683807i
1.49095918879552-0.246903357579377i
0.582978619344688+1.30628959513663i
-0.795698841966566+1.60576602249538i
-1.59685350386799+0.683348279153144i
-1.15809807944709-0.511333971380759i
0.277857934640381-0.854160624271621i
1.80929385391514+0.180169703999889i
2.40813491325139+2.22032911585956i
1.53688536994893+4.25919836812758i
-0.533107470482789+5.20028820615954i
-2.80593530470167+4.38205034024948i
-4.02877743203742+2.2045755922177i
-3.60861283591562-0.178074402267086i
-1.82508539840481-1.56296535234793i
0.231690167086809-1.32641280070425i
1.20349093216295+0.0135998682386038i
0.651666063127257+1.11937964651075i
-0.743386758361332+0.898980275540603i
-1.58750848485899-0.887141394712804i
-0.765873143205671-3.23457501547563i
1.79428373839541-4.55816365826069i
4.84685794222862-3.80426364478265i
6.57592257911958-1.19096610329695i
6.07061185770414+1.70526856405656i
3.73921359722245+3.25433724889862i
1.22036300205051+2.6851256774319i
0.177183472875781+0.816136959766621i
1.01038980247856-0.725277288927189i
2.75205965369762-0.68966828332054i
3.56720266854844+1.10382977232042i
2.33172489979273+3.18459538168224i
-0.577543983111659+3.85495925907666i
-3.61080897813555+2.29708765197184i
-4.87779989839266-0.826624375495117i
-3.78543090632369-3.71422834020165i
-1.22244152847552-4.83227876826135i
0.973467145222521-3.817444818645i
1.29581638538833-1.82788365652823i
-0.141815488464714-0.525076695465968i
-2.09065979718739-0.958635989051038i
-2.9659110819427-2.86670584320037i
-1.89520400092953-4.83193625950724i
0.607703200378895-5.41495761882678i
2.90471316324556-3.99214607473107i
3.59657757328976-1.34127769114256i
2.43386051403761+1.04452889415003i
0.214925243670439+1.99420500995701i
-1.58751444716298+1.22925499649869i
-1.95274985809183-0.317699677561999i
-0.836373727034494-1.37319993643021i
0.843430193138189-1.1145868332778i
1.8076526806144+0.42167704788289i
1.39836222008541+2.33233644878892i
-0.241460734879507+3.47426086021113i
-2.10955256584432+3.20762263371235i
-3.04123380945351+1.73432544856414i
-2.5394714659124+0.00710865390868377i
-0.901450755411381-0.82848197894956i
0.808532562434089-0.30571804341178i
1.50193967680931+1.24889894628933i
0.81938903248737+2.81013750900925i
-0.783719909579863+3.29585143382918i
-2.1824679590761+2.22746962213292i
-2.25706127219862+0.215945234892816i
-0.858369173118861-1.33650025248619i
1.17825191131672-1.48585410372446i
2.5754220959314-0.139170161262364i
2.44622940400961+1.68162747898535i
0.936376757102004+2.60949224610722i
-0.85608903506529+1.83793992867486i
-1.55313196687686-0.385557370561145i
-0.443533001180708-2.54720716020061i
1.90287453695489-3.25919644940575i
3.90909513303211-2.07249930772667i
4.31294797832393+0.238691338688375i
2.81312407752977+1.94410358044307i
0.555680984466956+1.75291899322623i
-0.761748807197711-0.281836472805901i
-0.236614045272554-2.73698609961777i
1.96025045863463-3.89170652675066i
4.24543272860722-2.8924005002055i
5.03521787033317-0.281644541141939i
3.74686869964865+2.19875076136135i
1.0616567080414+2.96726617570786i
-1.23896772576658+1.70363516504443i
-1.89744383735436-0.601342768696545i
-0.783830870816423-2.20066553237004i
1.05582202532046-1.933401721803i
1.87818755158944-0.11607841076398i
0.877417213739462+1.92868928185826i
-1.526613399754+2.61610760939973i
-3.88853446313712+1.3374646168851i
-4.72142154356013-1.07703096658174i
-3.72465883018635-3.21074269430604i
-1.66227253439693-3.78943636669516i
0.0506518611021516-2.69129070015857i
0.361168703496864-0.95406479885665i
-0.713123911505065+0.141449985232631i
-2.09504788200579-0.198247124796335i
-2.60170821353696-1.64653198793008i
-1.61102774807433-3.14179796443308i
0.568124033576487-3.48103843790496i
2.69259209464686-2.19648141327826i
3.68032939355524+0.0967992576927782i
3.04340204756384+2.31942045237806i
1.26576729436088+3.33685681341013i
-0.345658919620086+2.98808420838187i
-0.83837756291772+1.86518482865496i
-0.0799565909575019+0.94061421811905i
1.29093512261977+1.14302515133616i
2.11033902235373+2.36392983395365i
1.65681915425274+3.93900759181409i
0.0156545965477626+4.79009916773146i
-2.01235988026583+4.13147251255575i
-3.08277325455233+2.26991377651076i
-2.53397408348472+0.136875309163392i
-0.789407497572464-1.08321914081296i
1.1576982830349-0.772240135089855i
2.0165949359688+0.627462619270919i
1.2300799134291+2.03155914911127i
-0.506636369299755+2.2384353545274i
-1.99602021360773+0.86084568217993i
-2.00189262404595-1.34226372479066i
-0.382074349909153-3.046010698139i
1.825055149339-3.20734813196839i
3.24813657812548-1.83418468266274i
2.85127403322233+0.0473698493655741i
1.055123872832+0.961313218702669i
-0.868177882717762+0.0585006364398572i
-1.42847307189996-2.1653112234729i
-0.0309691224615347-4.2850944929733i
2.43940231782465-4.81113252194306i
4.48970190703717-3.35261274586283i
4.82512280620961-0.861014038998236i
3.39056811156054+1.06073647771432i
1.2569115429187+1.29164633854456i
0.0359989688420066+0.0407179019986329i
0.532544623053508-1.48602949085787i
2.20013736898652-1.76317101087983i
3.6300177543983-0.183866318676859i
3.39959675819171+2.54166325455755i
1.28542268689212+4.78730204228384i
-1.81133971332233+5.17407661763908i
-4.23731203010716+3.60884697044842i
-4.9174949165187+1.16255127513765i
-4.03345083097042-0.562952703659325i
-2.67385073183963-0.810963539793796i
-2.17184761233656+0.153389957032189i
-2.96901482027166+1.15717425225662i
-4.53761225343227+0.89656675219575i
-5.57516022914069-0.859591944875223i
-5.01902928686417-3.32308645368693i
-2.85008416303965-5.04916022977933i
-0.0826766021862288-5.06632990693851i
2.00452508441029-3.50188921894147i
2.7004130676545-1.31322159264815i
2.05306296659275+0.209780633635629i
1.1140758376813+0.445851681633893i
0.904469524757098-0.263837733725494i
1.81747897101983-0.963272053600483i
3.41824717378866-0.616467122177255i
4.63949836999024+1.03789542175986i
4.64968070325321+3.28991996526025i
3.24523219982915+5.04287573649443i
1.10906525311366+5.39754234473175i
-0.627712681398353+4.30533100698935i
-1.11730768576691+2.57571547612054i
-0.369955715404291+1.27484497105747i
0.847829079467159+1.23729132777396i
1.43519644412111+2.2270265541445i
0.780114956515441+3.36767290650744i
-0.841213612912637+3.61788031110869i
-2.53979959369706+2.38113544429651i
-3.19621671604133+0.288154008903421i
-2.40749489501619-1.71386444832964i
-0.732240469692617-2.60477240866709i
0.776431559725854-2.07195597881271i
1.16820696306015-0.900236789228171i
0.30210986388051-0.147348334753838i
-1.07697083477381-0.577989227322707i
-1.84292320827582-2.09731980468162i
-1.18509900570986-3.80519670673302i
0.514928297920279-4.56547480459358i
2.31797698746429-3.93802063949151i
3.18011664782026-2.30969243417587i
2.54097483392589-0.766228709605145i
1.15291580113466-0.275798265920853i
0.0306990284971671-0.861202515818936i
0.0702718150409228-1.92021680039849i
1.23854015113173-2.33244264197635i
2.57101585418462-1.47040532009565i
3.05052293425507+0.284207499406786i
2.09263365005049+2.08974582712525i
0.202914280718654+2.94911520273153i
-1.65732948204065+2.4278036906809i
-2.39310351472404+1.13997249838257i
-1.86537083152855+0.103747908469182i
-0.830015021617929+0.0180347613171122i
-0.129321516941097+0.983794984213186i
-0.632174320734036+2.24171671404897i
-2.04992004732913+2.83260622686981i
-3.49539862670994+2.28322074976457i
-4.14809984733637+0.825816560283179i
-3.49851282832341-0.697988342565842i
-2.0468924318259-1.39428093525652i
-0.685252043843849-0.966989877614523i
-0.151892967708561+0.125117602926922i
-0.704367359447368+1.06658382779939i
-1.75314442260744+1.04881360770076i
-2.33114240180625+0.0578505190273507i
-1.82081089260986-1.31405225201113i
-0.382599465726886-2.25665895602399i
1.29155723074594-2.12343653375874i
2.41943894263108-1.12709374963568i
2.51162767829798+0.170617991847549i
1.83672282238009+0.966988095383656i
1.15826525980021+0.795805057317095i
1.13600989172641+0.0143222951521151i
1.92241374706968-0.654648416393384i
3.05515328066004-0.485081983399202i
3.80132365127211+0.597548542979424i
3.54359911400159+2.10010822537399i
2.29061377232825+3.14657761306458i
0.690976114136063+3.19299782176362i
-0.432141989932098+2.28128423356497i
-0.670378094528083+0.930434381058048i
-0.250848909002821+0.0484200729239651i
0.306514478459886-0.00553911032488242i
0.264935960112804+0.573613847290216i
-0.544287684169937+0.955101477025491i
-1.66680520297552+0.519067165075581i
-2.44290015448683-0.764501864643178i
-2.176106734363-2.39666525576507i
-1.09986912253764-3.40526619201003i
0.20586325962487-3.41775260305635i
1.12703579724274-2.51508045316389i
1.09186623150897-1.43408964182107i
0.424400147108712-0.945778482845265i
-0.206695631788325-1.17808401703723i
-0.199908467484309-1.84294342619059i
0.54963631165148-2.18313383009928i
1.44908730965711-1.61064900827137i
1.86979438689632-0.224379077103814i
1.35281823567581+1.25594432814731i
7.28624089080177e-05+2.12447106330232i
-1.45556281211273+1.91611719479801i
-2.35685097141847+0.890121686644514i
-2.37663320792601-0.146256117454045i
-1.69524615263661-0.652464069769685i
-0.971633161114857-0.414729343370358i
-0.729574852479188+0.186374275416203i
-1.03616742310066+0.565000203149743i
-1.54004515549454+0.311869836569379i
-1.6729144935292-0.422458190048095i
-1.09748361524548-1.08381962481619i
-0.0195637547921844-1.19326621358077i
1.01399749585259-0.546281979773016i
1.51598436273597+0.510803646031872i
1.29471236740862+1.46379957149443i
0.599112409997695+1.87552778721424i
-0.0259395928112819+1.64889848381275i
-0.274010224134712+1.13695140369002i
-0.0735640731127123+0.784936450658906i
0.426205868693923+0.819314256390419i
0.714919965844363+1.16254527276377i
0.53467810397213+1.48860662002012i
0.0527698720329051+1.49644456323001i
-0.430628531536573+1.09820230383404i
-0.588007552536246+0.401156034693005i
-0.293127730895572-0.231716839305648i
0.28848684961855-0.474044565838427i
0.826017918233452-0.406759947586754i
1.02818895583391-0.147305478409296i
0.82446674972099+0.0633444626185035i
0.418426026306413-0.0383092556750111i
0.155263932978147-0.378688159963245i
0.223508136230337-0.769245054687803i
0.520204984140482-0.984275198158291i
0.838913173602461-0.972917127721421i
0.878617759272644-0.736616613803755i
0.540674287186922-0.509310698784017i
0.0168885026040755-0.592433007154843i
-0.406261711685829-1.01705480076054i
-0.404078894020479-1.62037991834872i
0.0511132870059869-2.12993465893233i
0.766881550386254-2.25530852258465i
1.33705148628685-1.91345673608548i
1.51882397682094-1.29752441143783i
1.29619008723858-0.629453626080459i
0.913219067452102-0.261020865714594i
0.690895594095702-0.110121059523762i
0.673674376969119+0.0209998972549172i
0.779719203855422+0.260199768747559i
0.677160379744188+0.834634965588243i
0.264324272517815+1.50009048359821i
-0.544886975522271+2.05978034597412i
-1.53555219016341+2.14539855494938i
-2.25200372990549+1.66933649070505i
-2.60878152488141+1.02138343834142i
-2.59869732802514+0.393045537678185i
-2.42559661127433+0.0489840468952419i
-2.31634965713203-0.1130597829062i
-2.30645660341849-0.249904050531214i
-2.24975161282655-0.537196014707469i
-1.97631745423745-1.04677241242413i
-1.43026686183424-1.51857247283362i
-0.677645260038713-1.78937063634494i
0.0933031544452398-1.6871160538083i
0.688155283578424-1.29790512165954i
1.01906166082026-0.861712443996881i
1.27457112140686-0.558711377849276i
1.55987990092289-0.385261770282251i
1.87114106711431-0.222698527258314i
2.24690933961747+0.0805819481187566i
2.46681128167722+0.570567459366134i
2.42643172295306+1.14829268524762i
2.18623194178508+1.6330201482017i
1.8500622084815+1.88309694607243i
1.56682559658524+1.94280182870824i
1.36745536224594+1.87661937757579i
1.16855660120882+1.85434249255806i
0.865835567819959+1.87895462954544i
0.432215899905837+1.94909261229196i
-0.0536049267193033+1.88708605149039i
-0.528414947337893+1.56560522303976i
-0.900299446941156+1.04775990129445i
-1.02714279597328+0.375187126818994i
-1.04635417569532-0.148617768053i
-1.02303641603643-0.512999293698617i
-0.971990456430532-0.763467212506692i
-0.942256237104429-0.970996234703338i
-0.940247142532482-1.31224007298925i
-0.860778448101251-1.72229649215627i
-0.611646232185788-2.06662909193177i
-0.275107422901533-2.25742392593183i
0.0789195692725581-2.25957870009083i
0.308007215974837-2.04413469827005i
0.479653442830868-1.78346632848977i
0.623927420480666-1.55515873344943i
0.69513586819682-1.39143630456137i
0.746555147705008-1.27864722849588i
0.776697966649771-1.01916778517588i
0.796696565864481-0.658484895280418i
0.706688935299874-0.20051531765223i
0.500715772486434+0.168149104532681i
0.29424218975896+0.314912537991799i
0.122002800121392+0.378753089460798i
0.0615037026310173+0.382942528622876i
0.0760791978808731+0.511682398913926i
0.0819777079361771+0.811495448642998i
0.0193829548824066+1.16299076714574i
-0.178482011741444+1.47423730648557i
-0.44807821675906+1.56332193853119i
-0.675488744201224+1.48644079845513i
-0.780060077317861+1.38644020194994i
-0.759429523904624+1.39352795662388i
-0.726124354186264+1.5584513572138i
-0.841636574610163+1.80313195241832i
-1.17487625406397+1.95078630574111i
-1.64188480088529+1.70781794620331i
-2.03382116386613+1.20495612671004i
-2.15729401665145+0.484384133116485i
-1.99422823457438-0.249835882472646i
-1.57311605260528-0.711016016980431i
-1.00038934273059-0.980312081462785i
-0.562966716464101-1.10786214178324i
-0.294985310533217-1.2620891974918i
-0.00753062064389231-1.54706446592805i
0.417594321460327-1.95186042922505i
1.08782990405271-2.22311504041689i
1.93159531360378-2.17594235645416i
2.74540350828343-1.76999688988991i
3.33406508846936-1.01820851704832i
3.46621834314658-0.208056607795618i
3.19612683914815+0.463504935603376i
2.74513486950235+0.925422666870027i
2.34387484333712+1.20676379282919i
2.03808843165208+1.48067331989868i
1.76797705828882+1.795245912169i
1.3258191324021+2.19036173481461i
0.486483334956137+2.46614206041922i
-0.538974397041627+2.3663506905685i
-1.57822426461473+1.87765601070475i
-2.27721963881785+1.08684518728641i
-2.46384819163057+0.207758460477045i
-2.27221284275287-0.499782644597189i
-1.97939994852072-0.895071195894178i
-1.87181297846345-1.10454764319254i
-1.93200110360561-1.30489871918325i
-2.00261495216816-1.73135482426397i
-1.75535763418419-2.27074635757916i
-1.05460058544413-2.69788104715196i
-0.0536173317611927-2.75868165655629i
0.776255799842093-2.17871319681461i
1.13091150190439-1.26767040283406i
0.9224459714566-0.333417142911939i
0.296125349359908+0.220776419472375i
-0.216529985738782+0.241423499897978i
-0.30418364855466+0.00826706165381215i
0.0164042373307511-0.178200262767441i
0.395990407650364+0.029425125297415i
0.486518035785364+0.609284227570082i
0.128469800905571+1.2617710501195i
-0.590376816112133+1.50221852790028i
-1.22462481516494+1.19056672715469i
-1.38218522215862+0.504906957144869i
-0.934256264710275-0.203650688055375i
-0.152286736492977-0.45862776330932i
0.497975768577744-0.196910955187871i
0.784945990164015+0.400562495337015i
0.653410012502358+0.901084969717656i
0.384033000949522+1.00290944040175i
0.363659762730164+0.808732625734341i
0.70214709365548+0.52589081605314i
1.22824127997791+0.61373733893033i
1.57630092637058+1.269741804464i
1.39946918625265+2.10425205253867i
0.668431088857136+2.75578605116032i
-0.349749855833345+2.90552912599737i
-1.30788560620942+2.38175090025816i
-1.79635634734679+1.46149722603154i
-1.82183626810877+0.61162041800931i
-1.64426460846196+0.0931896173641655i
-1.56719093656964-0.0810135157624811i
-1.80025078990526-0.248139955020957i
-2.18895934813673-0.826753842683703i
-2.35938275997603-1.90166584251619i
-1.95426680489591-3.2119646015836i
-0.915741664963194-4.22613337547616i
0.502374368324335-4.54593802099439i
1.81469691284068-4.0368053754788i
2.6139567489413-3.07825617854522i
2.82060506172463-2.14863463106924i
2.7020642931218-1.49495558145736i
2.61383912990535-1.28856613528222i
2.80851489603-1.08965922984228i
3.22754948908858-0.451525354516953i
3.45127496840201+0.774230025838132i
3.04007935049017+2.32022173909986i
1.82095082298747+3.52583555343793i
0.0763029556730123+4.01348922594393i
-1.63109326569726+3.57493776441001i
-2.75608838278082+2.54923981742101i
-3.08679222944262+1.50935215667107i
-2.94318664414334+0.87022465732388i
-2.75989770438558+0.682804293167397i
-2.8747880700474+0.581934038011478i
-3.36569163839229+0.254031430166234i
-3.75921390374345-0.629839298028802i
-3.6042613387173-1.82711715291448i
-2.66150805073996-2.77284300392887i
-1.17683983697783-3.0990851914786i
0.18506600842547-2.56071727838944i
0.97312770321577-1.44409468925182i
0.897494572123348-0.442202264546i
0.350913566099801+0.057415510773523i
-0.0976953739397708-0.0127576849611248i
-0.101300186579142-0.388075889782315i
0.462277167540255-0.516400027720006i
1.13352035132954-0.147706379945304i
1.31828512228099+0.635134140312794i
0.804976473793824+1.31444525614575i
-0.0903879601146294+1.40202239104595i
-0.910801336707139+0.811898035909872i
-0.995286899459724-0.216400790507483i
-0.265021105056463-1.16630248433377i
0.851709504369831-1.46747439707683i
1.86615010092164-0.975531405976052i
2.17393359617556-0.137773611215039i
1.81531086629059+0.508126349714873i
1.26621459886502+0.669047569189952i
1.02304870895498+0.384968331368884i
1.31980369801165+0.0185414080958465i
2.00096636715716+0.145899015468231i
2.49759158127043+0.941003398776113i
2.20581764562294+2.09680652369429i
1.03199129519766+3.00864348950769i
-0.58467066905257+3.16096392330486i
-1.95137104466175+2.41570676337264i
-2.57765934676953+1.13860882360044i
-2.43430738088816+0.0176732518139696i
-1.92850591770733-0.493638295857257i
-1.70076058375568-0.375475165237418i
-2.16192399605245-0.180946291773576i
-3.05969029648253-0.510297065887762i
-3.78174492859227-1.69692190614857i
-3.6282752346259-3.44658817757157i
-2.37384555004666-4.91541538584806i
-0.558039009712432-5.4388116331987i
1.12253196423077-4.8641002013697i
2.04467455717748-3.5651650937148i
2.04124938972144-2.3374734917308i
1.65629953302143-1.90531310327336i
1.60590431525405-2.09578133887878i
2.23769691129423-2.31773852456418i
3.45119498151137-1.93063669463547i
4.50099062535193-0.440196769882867i
4.61775829259712+1.74093558751062i
3.57629095942189+3.73122123079327i
1.70444486701937+4.81807929284141i
-0.0952474202194198+4.68345929073184i
-1.18604816866047+3.82796968884217i
-1.4752209465176+3.09120622466837i
-1.39410493655929+2.96970092406107i
-1.7000773198184+3.40197163458726i
-2.76518682550921+3.82566676147103i
-4.27702868933811+3.36496064890021i
-5.55437703670984+1.69764814340359i
-5.83236012841837-0.53448951180324i
-4.81660319437475-2.60333817499828i
-3.04042663356358-3.71993961223955i
-1.31000563955331-3.65741077895736i
-0.282486701163675-3.00537884677861i
-0.005280757782654-2.51864539367564i
-0.00683650761171096-2.71860964624492i
0.380987394654019-3.46466804264556i
1.63393191283367-3.97689258939878i
3.39392723085585-3.60469939827705i
4.86720023964275-2.18593346870065i
5.29285513240027-0.0723669994790005i
4.45976087516846+1.76154289486705i
2.915348253014+2.62949023564212i
1.38693769178279+2.31574842673992i
0.629250499927858+1.40861475912134i
0.79650854420714+0.777170341202727i
1.30557732068319+0.7909694701798i
1.46743120017567+1.49805365971364i
0.767565388442644+2.24516798254171i
-0.633028049634146+2.29601282132803i
-1.94938013956947+1.39680758613699i
-2.41975766479566-0.161835969297172i
-1.76316855649486-1.6189541090015i
-0.32422744420569-2.14675581534938i
1.02024184367235-1.54784447377527i
1.38327594421687-0.332282817466913i
0.684639593573795+0.824397733824867i
-0.604127200463074+1.10038705634717i
-1.72665946605652+0.398114474235537i
-1.92522764584459-0.586194374903403i
-1.26864336263725-1.22947932487009i
-0.391318660315758-1.10170791833837i
-0.101416166457393-0.304149204221691i
-0.801127767116519+0.443487073204584i
-2.06721438050568+0.392207502264171i
-3.07991311820334-0.696498452060647i
-3.04974536754621-2.41972059370931i
-1.77447950566104-3.81260833137165i
0.187234751892088-4.13729394228646i
1.84202055578407-3.24418176417755i
2.461915109753-1.71188982127719i
2.04883578158304-0.486053373891456i
1.3015116766668-0.10766464304417i
1.06615436771527-0.533784270553864i
1.76017195926866-0.976884938397466i
3.06136944909844-0.590165509501975i
3.99242028509583+0.871011520663459i
3.77065056444131+2.91367576600932i
2.1854523703565+4.60397480491475i
-0.0472578856915654+5.02891384495591i
-1.86398194060603+3.9889621461559i
-2.48971721130622+2.29468189475398i
-1.90029275037392+0.880558353590234i
-0.91725997994038+0.504805994215999i
-0.377832097631951+1.1466431071493i
-0.903391947555882+1.8650452919408i
-2.12910198606224+1.78851883525227i
-3.0934105882307+0.518390521359961i
-3.0188664092522-1.40894594244231i
-1.64281709990651-2.95498600542527i
0.328424677610266-3.27735778990853i
1.83098284683998-2.21053015582752i
2.0839495881434-0.500037955422258i
1.07987196954374+0.649992513465557i
-0.298727817814631+0.431860664464505i
-0.998437391623508-0.85825549520129i
-0.41861667537653-2.3546929025612i
1.09461395783593-2.9836241256292i
2.55662880264865-2.19187631486926i
3.09695716290782-0.587400345996707i
2.35572887010945+0.892693442280358i
0.825527425057262+1.3020255394962i
-0.290276827567323+0.362650736170589i
-0.265645223444323-1.05020098420364i
0.835877978848163-1.85243168371251i
2.36245366272151-1.34267820251975i
3.03116577787364+0.337542293536644i
2.33978758840299+2.23340258377801i
0.568283052053476+3.15369825343817i
-1.37477703309358+2.58564194232565i
-2.30948038115628+1.03931290129113i
-1.96637725732013-0.457443495525434i
-0.82892275375746-0.917929737487218i
0.0754035739514038-0.243660906018629i
-0.053794614706042+0.870853538255519i
-1.14518501218214+1.40304603304598i
-2.50028091425587+0.696815379256711i
-3.01396841466214-0.977805483966839i
-2.04530401202948-2.62352582637351i
-0.0426904199308957-3.1117410391958i
1.86898686968686-2.10228962222514i
2.64191597057408-0.131670411506331i
1.9708405002614+1.68150830905934i
0.317949294718634+2.35992048632492i
-1.13457419886737+1.77121913809282i
-1.45323171940536+0.551824270926831i
-0.743149329212461-0.264474696672556i
0.311166638488486-0.0169418531927917i
0.741749783008233+1.08481122588003i
-0.0765366887800303+2.11709336118797i
-1.78226881705364+2.13777369077428i
-3.20763254631153+0.760599707108717i
-3.35786285381346-1.46120558604634i
-1.97394558455164-3.37619887876892i
0.407652589108707-4.06042398426309i
2.53323214338132-3.16686800689342i
3.54189083210308-1.47977703376886i
3.29869876402652-0.0180825106959805i
2.40773888470205+0.624657592437632i
1.92012689619287+0.346461177152391i
2.2766830951755-0.0515253492731779i
3.36051867258685+0.285963462025515i
4.21043341365074+1.67973923715583i
3.85988839780178+3.78520542713965i
2.04840056790045+5.53762005949325i
-0.769667941186996+5.9933844105837i
-3.32148259966626+4.85793179708208i
-4.71099396758014+2.57490049207305i
-4.57618182192244+0.340475832620249i
-3.49929289184816-1.06618898314339i
-2.54781232405726-1.45995343955376i
-2.28431497231758-1.28183420452591i
-2.72649327535298-1.48568774114693i
-3.1570033181704-2.57045684876749i
-2.6581835917255-4.31053429772344i
-0.806677548263301-5.74452782564027i
1.83810251845517-5.93821047842692i
4.14996902630801-4.50234865809848i
5.15978136016044-2.00751689714087i
4.61697334599763+0.401707782579347i
3.04635080076294+1.7749639273078i
1.57425719116857+1.79738727566342i
1.09887733066412+1.11001066811597i
1.52605598687191+0.763491378059561i
2.15325721524345+1.4740577552374i
2.00251972213238+3.03006352867255i
0.559987307522452+4.48291218903116i
-1.81436193362626+4.74690139455845i
-3.91034333114413+3.39299714189093i
-4.58523200917113+0.957500075215981i
-3.60601130013881-1.24537424342079i
-1.65547670017182-2.05101345019247i
-0.0236532613398821-1.30538026731686i
0.371040392648325+0.2333554258548i
-0.523236564532361+1.31997443211959i
-1.8601946680109+1.08930572966123i
-2.48459776329935-0.339023623807742i
-1.71488059669789-1.8376708346246i
0.0963047786483596-2.28827428797471i
1.66662122543445-1.30417181250823i
2.03659134682775+0.586421380721664i
0.935390281883456+2.10079048223172i
-0.935168267845031+2.20837824415422i
-2.24657354850452+0.78604795623355i
-2.19395754111876-1.18438413208898i
-0.738509948259225-2.45931294187894i
1.19027837731494-2.30894678599011i
2.38411120678384-0.846645514624965i
2.1534273369104+0.794405006648236i
0.822064421623544+1.50482996453946i
-0.486392474172448+0.891999329054205i
-0.756947869087459-0.539244219694957i
0.284029559593205-1.63094290479373i
1.9163650457565-1.49256522459309i
3.03318744462227-0.0587994415493707i
2.78247162504836+1.84167801865373i
1.23561326971572+3.05337619955336i
-0.720487609614864+2.78235230911476i
-1.92261655185655+1.27810402896828i
-1.68776467123001-0.342635954188629i
-0.412820196019648-1.11605123156546i
0.926473997534736-0.520845822581005i
1.23005207417472+0.903592388891866i
0.22446396800494+2.06802944545987i
-1.4690197251089+2.17248386470125i
-2.82728639677151+0.966262979023814i
-2.91472096865945-0.743016317143883i
-1.782612865184-1.9283636191714i
-0.294532843863081-1.80552843663271i
0.490265635291713-0.615003460746656i
-0.0214440230596001+0.657890207606808i
-1.56514925111756+1.10041905792556i
-3.05727547128932+0.105635002785412i
-3.38483412845274-1.77368102446742i
-2.16001508786858-3.5477121352641i
0.0442208785413918-4.14943834240912i
2.01528490007427-3.18166564144864i
2.81423199140439-1.36535482239284i
2.22327032887914+0.223898570013219i
0.961746948294559+0.712935146399015i
0.218606022397877+0.0880149764074809i
0.683586854538161-0.791486294447887i
2.1023891855415-0.782880421084855i
3.40709219774357+0.525329494013921i
3.48979067610739+2.8333666451368i
1.92666377663354+4.99251720589633i
-0.80046611329238+5.69522370819717i
-3.35382957509691+4.65529010498392i
-4.62980318837194+2.41143602812954i
-4.36227080168092+0.21223791722333i
-3.10476241996597-1.00119580024654i
-2.0610724260758-1.05475300615668i
-1.97643101528797-0.552234655309057i
-2.68232628346518-0.635949080885553i
-3.31149548237906-1.87338930632726i
-2.82621526149241-3.91138450900623i
-0.715545592847344-5.61247882674181i
2.35452631874522-5.85709139505797i
5.04446338891356-4.18343000522242i
6.2238665394194-1.21686232102861i
5.50531653537333+1.64263980897001i
3.61104820411659+3.28907778778068i
1.7309119528749+3.42785820629763i
0.807258631765158+2.70877883147723i
0.883989509561524+2.25843957281328i
1.15293513269522+2.79302106096983i
0.528690582664051+4.0599291898359i
-1.45542145997733+5.0679214561121i
-4.15066329972566+4.59541854720587i
-6.35552795769358+2.31833899608216i
-6.94956657378822-1.05505953970596i
-5.53045592301993-4.08188352970926i
-2.85732638433059-5.48750336678289i
-0.331434181443911-5.10029012220826i
1.01252942199013-3.59404391843019i
1.04913229800676-2.34868218632356i
0.530550386991048-2.13964932793376i
0.529573134558247-2.83356615480173i
1.74693991939459-3.54613042883417i
3.69186517366748-3.02685465746006i
5.22770994030183-0.889859600610719i
5.22887063267338+2.21244941067757i
3.20315320578851+4.77720133904762i
0.0537223851829047+5.54108693959008i
-2.74333208496078+4.31018065278821i
-4.01208620991479+1.91304527201933i
-3.55279715995649-0.204870869518964i
-2.14452138237951-0.999773452821157i
-1.14234908639472-0.499990135895199i
-1.34561948810034+0.322447474989192i
-2.45882504517879+0.283348737566744i
-3.44350874568418-1.10248365401507i
-3.06243090428537-3.21677580411913i
-1.07510844754664-4.81772086577827i
1.80613482204686-4.73263771046572i
4.09257075335468-2.78247609836887i
4.59751388414597+0.0533656967583708i
3.30503135328453+2.32211659899928i
1.15562613097642+3.0142358359791i
-0.484083890307943+2.19654933778067i
-0.829368187310687+0.854054562155753i
0.0151298702713904+0.245828933431442i
0.947340630874914+0.916259512108763i
0.861389529395414+2.32192321722906i
-0.606805097165898+3.29894948924568i
-2.85517144373768+2.90530383057549i
-4.42234424787796+0.968047079703121i
-4.32897394695345-1.67252774485008i
-2.58969265521543-3.57508008898858i
-0.0795452890115399-3.87831110749845i
1.74607257365643-2.65136673621423i
2.01490034214495-0.840187735423137i
0.972559765147956+0.275884743475831i
-0.332927603764651+0.0840823603852148i
-0.700709294909767-1.07527554249329i
0.240235235899228-2.12815653950323i
1.94242920285273-2.11186356125801i
3.1690895922482-0.670415608378612i
2.92123958697101+1.44449342892919i
1.28292933811617+2.92636190688274i
-1.01661649653978+2.93735703337836i
-2.69063979443965+1.40628769659848i
-2.72919761040934-0.716603059787211i
-1.34758559965597-2.13744551492759i
0.445832314751315-2.06723130170747i
1.38147601828503-0.76718010399718i
0.820828095344852+0.706712497623082i
-0.728390193848903+1.20431745218139i
-2.16582097697144+0.259997837605093i
-2.32163460429219-1.56854747288346i
-0.959342225495989-3.07235198651474i
1.09832923655923-3.20030185819937i
2.62915103812296-1.77191210444286i
2.6156422129543+0.374166262423785i
1.14613345633666+1.82799661360535i
-0.787647774844955+1.688407482227i
-1.85255836576408+0.140769063943942i
-1.29842123123673-1.67900675324679i
0.499572285715884-2.46349444158283i
2.34720717941743-1.59338269364522i
2.92314314006328+0.482644865882754i
1.85927151486578+2.39476201753609i
-0.112720766511427+2.94208400289524i
-1.7743576174793+1.91787938171823i
-2.05107452610775+0.120621709758764i
-0.87406669812278-1.08044621845268i
0.682618707207605-0.790037490634917i
1.36048015731025+0.770714189474034i
0.439467498078825+2.4098646441229i
-1.60771968411666+2.86290286994632i
-3.4869431997084+1.56052973812575i
-4.03803210071599-0.900270904572737i
-2.8080474076432-3.09129530209288i
-0.567276263106405-3.80620984363705i
1.35783010634048-2.77884043516591i
1.92095878827253-1.03340520306118i
0.990841846336626+0.151977609736933i
-0.328942001375832-0.0198134264409969i
-0.726847124568858-1.43416991714064i
0.357581610846728-2.79061793265476i
2.43379416752644-2.85613445836375i
4.20168084897819-1.14246557627668i
4.42188515132124+1.58608673748709i
2.77011715023581+3.74462680878825i
0.0753183278529624+4.3169471390802i
-2.22989603925575+3.04922406664882i
-3.02646668525599+0.824318075548967i
-2.25029572191337-0.9171637805172i
-0.803137600938811-1.31976737254452i
0.0839135218434254-0.494560221218306i
-0.32590795299806+0.486198870414781i
-1.6491636558093+0.504953177389071i
-2.75211715509383-0.865191193379663i
-2.5704543225678-3.06460748001773i
-0.751514701279738-4.72271138235258i
1.94595443541752-4.78664703100672i
4.18235684489573-3.13842301192036i
4.93799324188509-0.582554875099981i
3.95868786926685+1.63549544239818i
2.04875746226729+2.5515284152216i
0.544602658226998+2.07182489888549i
0.246303895275784+1.13598068338173i
0.920405114552781+0.791911687896578i
1.6016249441818+1.55772708438815i
1.27983633009034+3.10232568386832i
-0.49666544300739+4.31013205756416i
-3.03285787399351+4.06102087165561i
-5.04750950355908+2.09690035553071i
-5.44598340240631-0.79883176739818i
-3.94927669319446-3.19213260411149i
-1.519934430028-4.02486139531947i
0.539831532287256-3.2867960008352i
1.22536301704313-1.74218305844098i
0.541977596435225-0.694876605909598i
-0.431533209000734-0.864279389693363i
-0.550867180991249-1.96037779394711i
0.690164526879266-3.00303423733104i
2.76787750019047-2.77701860479306i
4.35204763636056-0.942667317616976i
4.26256084306753+1.69547102928043i
2.3670929231859+3.67782800731268i
-0.328412674356846+3.94074111892572i
-2.31689428786453+2.44629861901981i
-2.65544646171964+0.168002570304428i
-1.36060548229698-1.43729478223709i
0.486338885628976-1.49031738053056i
1.3909801372942-0.21099334307581i
0.749586664550309+1.23431556713438i
-0.873774847893696+1.57710200596086i
-2.21457521750362+0.289715825854175i
-2.13975547881776-1.80832237294054i
-0.415722992125783-3.29066565978714i
2.0074537114903-3.19865434378755i
3.6728526479553-1.37177813287588i
3.58759621493482+1.14958319024528i
1.85660564904176+2.84968394875242i
-0.338168873828828+2.80218556808234i
-1.5998834196936+1.22796698890867i
-1.25817440192651-0.548049190769564i
0.216670220963177-1.25611445353827i
1.58631968725937-0.467457247072993i
1.68245774639585+1.24659822732795i
0.286872219863034+2.51030605628728i
-1.67448018855703+2.24055541187208i
-2.9037612540173+0.456425232879843i
-2.50027843077489-1.7723666245773i
-0.6159255169848-3.045626055259i
1.61019637659805-2.541522441165i
2.85219400229552-0.584202574877635i
2.36711142686014+1.57132135995248i
0.577016866499665+2.6350584178969i
-1.26403694777144+2.01294681384988i
-1.9585628393719+0.326473285591246i
-1.17672292031679-1.1242812091955i
0.345746068105327-1.3322725914061i
1.37425261333526-0.123069844097779i
1.09424354486591+1.57232757726958i
-0.522380678664422+2.46292340484026i
-2.47890584995044+1.76573450581287i
-3.36974545967443-0.223810182668247i
-2.63232940426355-2.37280804719046i
-0.617552089477526-3.43067616642963i
1.4837572336289-2.77004013763376i
2.43274076208969-0.956052509277733i
1.82511100077721+0.739164658150697i
0.26972527842365+1.27778969505586i
-0.992070129768396+0.377206397428098i
-1.00236941501295-1.17740412317584i
0.421147483903914-2.09296056009771i
2.23668798562621-1.60292654459105i
3.20013528648406+0.245006923255672i
2.58651005352565+2.27228272499141i
0.537586304681931+3.19952506313826i
-1.54405424651527+2.49563895346641i
-2.48089313626134+0.538045027603303i
-1.7576269194392-1.35454566639002i
0.151795863161621-1.98379921024711i
1.87744461057302-1.06782227630621i
2.30363430732362+0.800205935779683i
1.17557539004757+2.29519000457047i
-0.666181591932286+2.36347178183798i
-1.90286676524447+1.12225712028587i
-1.71451070542392-0.621516755236674i
-0.194420262935199-1.51516771229913i
1.56647820514701-0.817186459379215i
2.15175349877458+1.0027046673402i
1.05744007119784+2.83214020526671i
-1.17523296525091+3.39540025364336i
-3.26441439287023+2.21091734474824i
-3.91705240871027-0.0848647054099434i
-2.81855189452046-2.18208973058476i
-0.809681874972775-2.87676552024719i
0.853202413950595-1.97919651206257i
1.08868708571297-0.44852018820268i
-0.074297345297335+0.507632763604027i
-1.41208658484496+0.0622808937343722i
-1.76872674713721-1.59710876078918i
-0.544245987636895-3.19587427585589i
1.8198004371693-3.44954509050203i
3.89723230157185-1.93271860780641i
4.37653271541422+0.686434127475697i
2.99978413545198+2.96646420694829i
0.610817596285554+3.70012510651032i
-1.35699366412569+2.71152978426985i
-1.81482427214071+0.900823237830147i
-0.821712298914768-0.301706045971401i
0.560873017712484-0.0782097415370552i
0.988852931492448+1.33961310205811i
-0.176279020652568+2.77846357590566i
-2.28380841836567+2.85412162947567i
-4.07448539691797+1.19372519683224i
-4.27871374586472-1.49604895604314i
-2.56554693501734-3.7371764144542i
0.0674623898499868-4.21474188507223i
2.19076501684736-2.84513861036015i
2.62370421074795-0.588686502384223i
1.49167993435237+0.997624728124751i
-0.102167479744822+0.958970156184372i
-0.883794128096383-0.3523760011656i
-0.0798595772111852-1.82407854196924i
1.75910517610094-2.12539053275979i
3.34336528081631-0.711975486378735i
3.52370205100211+1.70768705547465i
1.94882927440668+3.65207666535653i
-0.478160184552752+3.94410042421508i
-2.32466625207138+2.55005386040847i
-2.62553537547376+0.468074808552372i
-1.38981200146409-0.928929158121597i
0.26158305427452-0.814004754051844i
1.06359298774392+0.621898441166793i
0.379135560072302+2.17135639930774i
-1.36909597239671+2.59904034174868i
-2.94371670452771+1.50788577402731i
-3.35526725706483-0.497383652943011i
-2.22053189665041-2.07232859748042i
-0.327103429008133-2.29741661389148i
1.03773520500066-1.08104919354792i
1.02969560930208+0.679055454643525i
-0.421906760524925+1.65029194981834i
-2.17221701438977+1.1468383585716i
-3.00039009611797-0.623889439486343i
-2.34261072409527-2.51471839215613i
-0.483260864774306-3.34989108835879i
1.42416010396312-2.69378778332317i
2.30047526922474-0.990963030796618i
1.71520798028125+0.603281956396146i
0.23065566287872+1.00463277708122i
-0.911067345649287+0.0890946851775585i
-0.824821499700212-1.35873151854914i
0.573272653023857-2.25774138522855i
2.38161063444109-1.68252349087186i
3.34935599327757+0.14233013846562i
2.77989267323038+2.16528709131524i
0.919370009622231+3.33454096761231i
-1.17701257010591+2.89186858639459i
-2.26649295355484+1.2136430691714i
-1.8028740223427-0.499816541035852i
-0.340364599992396-1.16093074477251i
1.03675289093263-0.418775093928617i
1.22866202060059+1.11457080093583i
-0.0445217836640236+2.25962478044683i
-1.89363812130978+2.05568585388706i
-3.06537293551708+0.431269505687988i
-2.65961834478548-1.57680987518896i
-0.822581190899901-2.69075852733359i
1.2377044979313-2.2166573380308i
2.24381840950228-0.377966981089186i
1.52355218787577+1.49629992239264i
-0.377779042090379+2.23868901797919i
-2.12996011886162+1.41595353707804i
-2.61122624927784-0.442991384641914i
-1.53628995468251-2.0054774628208i
0.337216790601448-2.15598607124802i
1.65326364120412-0.800993345261018i
1.33222261088902+1.07248190960696i
-0.39493523640816+2.09050929491539i
-2.30933772463695+1.39645752508001i
-3.11475362038767-0.54000752239439i
-2.17976086076208-2.51678060046422i
-0.0909833024236325-3.23804954713772i
1.82369602934013-2.21771079832715i
2.36558006040445-0.219487605546951i
1.17792672197053+1.44854232464859i
-0.697815225148011+1.61486916207553i
-1.89704108563663+0.308179950142296i
-1.55006073087947-1.45694605439504i
0.109152664462636-2.39594954377908i
1.87320572716059-1.66455686816642i
2.53683557692066+0.242775454722704i
1.47885717213769+2.07941590357362i
-0.566759720847066+2.58904424707448i
-2.26717010411137+1.36664847141713i
-2.4887707282906-0.706661665127307i
-1.12942803416172-2.29509287524267i
0.874801247970755-2.34888008067009i
2.23275026722022-0.887272431061688i
2.04264786810346+1.05406883682791i
0.527964334250188+2.15120123771662i
-1.1574799356669+1.61658335790404i
-1.77614770965834+0.0201094345915742i
-0.924444061835565-1.465258123572i
0.830360289992002-1.75882737468693i
2.25772552597119-0.479976482432901i
2.30083360189771+1.55262277461427i
0.768854295383617+3.08034743933198i
-1.43924105260861+3.0768098976617i
-3.02030244417924+1.56119245332794i
-3.1261312314855-0.531230136739055i
-1.8758167358204-1.94922829389442i
-0.240968723689622-1.90020562063917i
0.64673305896783-0.723338562186873i
0.218989099335612+0.557063421577604i
-1.14613006074727+0.818375826104839i
-2.32090694123498-0.279288664848745i
-2.31766162858595-2.08814861872231i
-0.978870529174118-3.49372626309227i
1.10165148209256-3.54759997626235i
2.7101687332512-2.15071459383388i
2.95222581850606-0.14211125172816i
1.8616104566659+1.34413223842242i
0.265564303444863+1.5514010200068i
-0.756260588490019+0.553101358832654i
-0.547782377702325-0.633621434336614i
0.630120584795105-0.994931960979196i
1.741842835059-0.15024572984582i
1.7939431878829+1.43970252007868i
0.487958553375637+2.73617477691899i
-1.55497314101909+2.83887678428038i
-3.19232910704837+1.4393864429705i
-3.42296745627148-0.654545261755493i
-2.22297498442275-2.22481149123504i
-0.39863677491692-2.47221533851428i
0.946347089937263-1.40770416353199i
0.895566320298952+0.0598193849027243i
-0.296922820301053+0.796904349804706i
-1.65780938694407+0.198242535437166i
-2.09104945647875-1.37185816533456i
-0.994474808998141-2.82621633220504i
0.93894766843567-3.08691911494466i
2.61417750747631-1.91101086344833i
3.05109119935862+0.0437064924704389i
1.94393446909305+1.65053984774943i
0.149962536701834+1.96588815828774i
-1.07159566552565+0.882814581143852i
-0.915857532169174-0.68037974394129i
0.450490227931876-1.5036279011559i
2.04935463579492-0.924744788220352i
2.66356019984158+0.814687658799645i
1.80201122504771+2.56778863835004i
-0.091671103460159+3.22408316876354i
-1.89494741809213+2.34640624012036i
-2.43442723162052+0.534109043277863i
-1.53478981807049-0.936540039376222i
0.0259959725003882-1.16009687586273i
1.0791719591196-0.0698930109337402i
0.704176756321392+1.48730733628843i
-0.924875277298933+2.31453698303241i
-2.73130662784866+1.66192317406197i
-3.62473411443305-0.252119857370683i
-2.94204469463134-2.28831582767714i
-1.10574562453781-3.25220971528166i
0.61661983121304-2.79272918319793i
1.2445896310176-1.32847626636225i
0.546125731209253-0.0706267957398289i
-0.853226739604018-0.0823912870709037i
-1.6568293802216-1.37130395449563i
-1.04980166208259-3.08794083380413i
0.763823159736827-3.94812292685602i
2.78501419624749-3.24985466581647i
3.8292225953743-1.27563663993322i
3.35894011812905+0.796929344490584i
1.74179707593599+1.88902543232064i
0.143903884999945+1.49112756349579i
-0.34693844093186+0.110297810589002i
0.531019076130706-0.972529820602793i
1.95669808550311-0.80056298646449i
2.79373182574979+0.765109596898801i
2.28441524232922+2.66306165827523i
0.456078648557586+3.76353231147654i
-1.63720023201976+3.38555263326458i
-2.85071056752056+1.66198455902037i
-2.56741526115069-0.208896048746646i
-1.16160580137557-1.08549060697734i
0.14509349396666-0.521602231844021i
0.418514737475189+0.881908129463743i
-0.590499371800032+1.91323865211835i
-2.26758457279466+1.74393994678286i
-3.4079227670683+0.225495934519501i
-3.16217984433779-1.80465580909304i
-1.55813526727343-3.06614272493412i
0.384299365133444-2.88790131247674i
1.54668990453079-1.50390086166258i
1.37340874050367+0.061807362416531i
0.160494258322101+0.724662404785441i
-0.992738619973695+0.111813675939913i
-1.19727504742537-1.35024061450394i
-0.11373479358158-2.52024998265828i
1.70442167804874-2.40473963799915i
3.01953482402106-1.07257586886143i
3.09228662411311+0.835716125377477i
1.85977763547308+2.19854905792897i
0.0733418634139622+2.23527524377148i
-1.03604016235194+1.16799347774501i
-0.89309182463163-0.227853822588543i
0.216049768513356-0.868030242659623i
1.3955256800666-0.306642349960984i
1.66005653008453+1.06587413417087i
0.668420828630838+2.20166561574144i
-1.05549587960425+2.25031948792891i
-2.43077660583756+1.10610721603976i
-2.60190032547996-0.685748524801822i
-1.49784686425323-2.01797471851611i
0.128161367038511-2.20971215889167i
1.22249744018526-1.23999309058991i
1.13732853595161+0.113285051399825i
0.0433234386646078+0.740834347693177i
-1.17072467750544+0.206133970572223i
-1.49786387846803-1.16504164423568i
-0.53532630845816-2.42638553291695i
1.18593689269704-2.58130313481606i
2.67107242519757-1.43540151723399i
2.86905321086555+0.437175852166385i
1.7019661280977+1.94897875750768i
-0.0229200726898005+2.16420075904323i
-1.30006325336721+1.16787384040138i
-1.31254708624081-0.269929205721261i
-0.223148954519877-1.1145201911579i
1.12503544839275-0.642171569943026i
1.57440544016794+0.780795311019321i
0.678023101380161+2.15214614331226i
-1.0251124935905+2.53780923407223i
-2.55425186320505+1.52847520167875i
-2.86992257746699-0.290647476048421i
-1.78635589050136-1.7489602167032i
-0.055054445290025-1.98752554852333i
1.15403632797331-0.969487859013488i
1.09532060691298+0.594787364533279i
-0.0703794200981339+1.56113204267265i
-1.49352889504054+1.18957383884151i
-2.10765811079316-0.269160756863302i
-1.37354329616643-1.73579916623381i
0.231547276274771-2.2004573171577i
1.66518605259717-1.37404332512305i
2.03405903605597+0.303802685312533i
1.03225156901501+1.64666549108794i
-0.58298344932481+1.75423546609284i
-1.64912792135935+0.589188317971626i
-1.41979697511601-1.05507216636601i
-0.0471093715824915-1.99089079732608i
1.52755942496638-1.59679410205892i
2.29628253166521-0.114490103600982i
1.72045491421546+1.43291316953856i
0.24501870609718+1.96391048202996i
-1.096513771518+1.18497964574279i
-1.34149673462503-0.326273566662256i
-0.310155470275811-1.50989849346781i
1.18549500396353-1.45169037059633i
2.1100195269551-0.161556336103646i
1.81234950132827+1.42447010514155i
0.422557381075958+2.27609800138344i
-1.22651967273875+1.81191813047238i
-2.03546316031389+0.233244283369897i
-1.441138216946-1.31849865316012i
0.0095254383447432-1.87457446375043i
1.34439834897713-1.13124935276258i
1.6509125896345+0.425644414030214i
0.703224883092529+1.58645797706533i
-0.806123580134481+1.60674165843706i
-1.86048289692074+0.446354892363984i
-1.65999648824455-1.07333009871723i
-0.397434566397757-1.90384944116435i
1.08321715768239-1.47777849249856i
1.84033381667512-0.0201465706228138i
1.25293188384102+1.44416141100633i
-0.243169848523987+2.05636322117073i
-1.65114783354038+1.40389464338372i
-2.14109152689813-0.0186907240384428i
-1.46052331311814-1.1811284849689i
-0.147809575067236-1.37262641511744i
0.797977743563322-0.471569413650818i
0.660492834879079+0.797286591330604i
-0.470803193887693+1.53839662217593i
-1.84209371157041+1.14192533697059i
-2.4950499115412-0.215645691606135i
-1.94623535586268-1.64662480886739i
-0.481347756218904-2.29109811573643i
0.991252926092905-1.71980512533844i
1.58430226423737-0.398408261891168i
1.01874399344151+0.764616138320592i
-0.159050938260131+1.03165408800501i
-1.040445911577+0.256397401136359i
-0.932879855580136-0.912958656310589i
0.222465644370129-1.60357427508332i
1.60854313109109-1.24873589288363i
2.3531943785854+0.0832546820302397i
2.01024616722392+1.57002960794499i
0.664916743803743+2.31616934707313i
-0.762430298251005+1.95213852156497i
-1.36924920301055+0.776046261963025i
-0.89259662463816-0.37165027814635i
0.272634376644545-0.693050304475519i
1.17922758693732-0.00138525489567629i
1.16051608516514+1.17803093724572i
0.116038205449868+1.98515950132935i
-1.2410289227255+1.79117597524067i
-2.05133636564579+0.614741394337242i
-1.8145518676629-0.840586279141968i
-0.586632734163342-1.63406199401101i
0.711972283195327-1.35870428906563i
1.28747614108427-0.224089717994477i
0.757973813022709+0.96054153366558i
-0.521516310943059+1.32194762255517i
-1.64834062959094+0.636424889528697i
-1.82723175092048-0.743999132702275i
-0.875455372735848-1.82979145465801i
0.488527585464153-1.86962780737989i
1.40686664508144-0.89525777499742i
1.24058963764845+0.500998180792339i
0.0872770591805021+1.29448879316632i
-1.23580035851332+0.969472977508182i
-1.87935890320034-0.268680664467285i
-1.40568594740598-1.62042201844066i
-0.0955334418339639-2.04877153808937i
1.10617402442572-1.44404314775905i
1.4408166271831-0.151988522480468i
0.762760521160876+1.0303529069394i
-0.519640950992056+1.19399111580931i
-1.38739606899872+0.349936297654807i
-1.27874387905113-0.886882358750327i
-0.287504598051507-1.6149144241659i
0.974285332064605-1.28523642212724i
1.58267444382044-0.00932779108185621i
1.12333795664616+1.31771964768372i
-0.132922769246967+1.84961284220234i
-1.33934360474882+1.32611605314232i
-1.67791591089853+0.038863861608755i
-0.951634199282966-1.02772252619485i
0.301086673746202-1.10798772807558i
1.16552097336526-0.211963779404475i
1.07625804670764+1.08312207267189i
0.0778413220314069+1.85171530219964i
-1.20751519596793+1.51767523016352i
-1.83347430592373+0.366541025926509i
-1.40647599632375-0.898853842854746i
-0.183576701273244-1.41839186555753i
1.0329038228174-0.835984621579857i
1.39461131788483+0.387976839518803i
0.747833705300753+1.46151061640217i
-0.531737214252988+1.57294187952644i
-1.46386941112295+0.665512164762286i
-1.41727826552831-0.571683073155171i
-0.453230355197707-1.33414575971468i
0.80103308606755-1.08008320919383i
1.38967437844577-0.0190126936998247i
0.988504474756677+1.16247667384099i
-0.209185568492619+1.61569377385488i
-1.3892810016911+1.00470092680907i
-1.79242316453794-0.254471316499706i
-1.17539789974-1.45342264609965i
0.0377347512447398-1.7418365550541i
0.979952152570834-1.03399935838163i
1.10580249913429+0.0590992212593977i
0.261746411920055+0.781688253575908i
-0.847074371814435+0.563356990521096i
-1.42996485021892-0.452367125410434i
-1.06370502031628-1.60844422934827i
0.158238861965188-2.11051851129896i
1.39600721931478-1.58146102203002i
1.8732007170718-0.337104727119286i
1.31899793579555+0.854342333825932i
0.150641674251624+1.26492484468848i
-0.851649499127241+0.768170299909238i
-1.06143521446007-0.192293285027529i
-0.411053806977648-0.86750676959893i
0.557535206999291-0.707966128082836i
1.05455281465389+0.211743768383136i
0.57495720269622+1.31205106379797i
-0.633473497288245+1.76990976708135i
-1.84156666596722+1.28343851200634i
-2.3675790743724+0.143357454184309i
-1.91412922753354-1.11105652512714i
-0.790233905570239-1.61996901098468i
0.221202610947791-1.13651170845127i
0.46788136146492-0.23924748944763i
-0.140449755369852+0.47074725797826i
-1.05014828541872+0.388732246842211i
-1.4314813928223-0.51758618735159i
-0.961709319996666-1.54984199082291i
0.240626253648958-2.02038191448207i
1.58328017108067-1.47003100446671i
2.16514287946172-0.188360181577214i
1.7533100926427+1.09923653769937i
0.673239992811248+1.75380474109108i
-0.336193685861654+1.40395215457786i
-0.62444729481615+0.495013322288356i
-0.147216948833596-0.184625611039941i
0.733653711952315-0.144186127116884i
1.22915366535186+0.727211246270872i
0.855968304936712+1.83279816517235i
-0.333824054528148+2.37257915614204i
-1.67099197885104+1.96559099064132i
-2.30424194115423+0.696379171690783i
-2.07136609662528-0.641795367085209i
-1.11283015045736-1.33666730108407i
-0.110055702355759-1.17261688378092i
0.158920289075583-0.420616041627076i
-0.312282820667294+0.195136820470428i
-1.16337403163479+0.0617141593720232i
-1.68130367174564-0.914162969034575i
-1.28679978889785-2.15453849892906i
-0.121361383595467-2.87732197426587i
1.25363846222625-2.62502504042942i
2.11500026874716-1.50552584314096i
2.04977020303805-0.227799402652857i
1.25175479440038+0.410333534162841i
0.388493298352158+0.267691484630006i
0.0711432557752836-0.432034134510753i
0.588313101688765-1.04242805887949i
1.50059681450444-0.855370857439116i
2.05614747006344+0.120236008358424i
1.81606231022882+1.41674560570274i
0.677795497330301+2.23286305394527i
-0.652854482285367+2.12487149602409i
-1.51365028700491+1.22301445331598i
-1.49890130574031+0.148800979605041i
-0.723335630907099-0.348638151245313i
-0.0171798169351545-0.0318075744402913i
0.1062534347183+0.818583032181522i
-0.641531201093392+1.49904394135423i
-1.79441873909592+1.37725926013739i
-2.54158850003423+0.418219107907108i
-2.49726220053322-0.845690501765616i
-1.55562665602862-1.69335048858581i
-0.349786283877407-1.63553408270422i
0.368810708466081-0.826532385717322i
0.197600522790638+0.0883130281683493i
-0.585988638335859+0.437432061831872i
-1.33872402786767-0.0951371717566428i
-1.42944593087179-1.1115015506089i
-0.614799954610946-1.90669233262623i
0.626201662377695-1.99291384473099i
1.62806296983743-1.18533268414149i
1.77040583806821+0.00294030584860466i
1.13786829817474+0.819708708277702i
0.226155306155493+0.875353321737099i
-0.28530002072112+0.208187593812729i
0.0483617751441174-0.551494609078445i
0.947852311384201-0.749228262187277i
1.85584072967407-0.141981211991219i
1.99890629276952+0.99339956201046i
1.27658447963138+1.98137047308667i
0.093219599223332+2.25846531704962i
-1.00078342284371+1.70116732584181i
-1.27821417500135+0.709997008176827i
-0.855076554602782-0.0779206635050729i
-0.146861643935794-0.209087424907964i
0.258162593296952+0.271041047242036i
-0.122456883162595+0.879087176721594i
-0.99279345758879+1.02457351228499i
-1.82722756485407+0.384105958345427i
-2.05367856024508-0.751185613682669i
-1.45988106774275-1.80694106886938i
-0.3523243788204-2.2398381755832i
0.63537271165023-1.84560448439056i
0.986907062674087-1.02140663962741i
0.631284339950588-0.334585076775709i
-0.0293181132393219-0.231051328683253i
-0.344699452315198-0.761914587937948i
-0.0212763923759001-1.43857885101008i
0.856073763967303-1.59950064600624i
1.74335677727596-1.05562463715954i
2.00252716391265+0.0524210986937517i
1.47884495271304+1.18726987422032i
0.409434937677116+1.66167432363925i
-0.594415459019901+1.35088654019784i
-0.951000374997263+0.556749698659583i
-0.639309673924771-0.0858230245379038i
-0.032030571186438-0.11697565680896i
0.315635416947591+0.457367997012887i
-0.0202988263580641+1.21589336982322i
-0.881384408441064+1.55354160024606i
-1.82579193080015+1.11401556784876i
-2.24052920390137+0.0863173192663534i
-1.82251810746489-0.948789247108496i
-0.914555064231508-1.40021645465126i
-0.0334145534050901-1.09529009950521i
0.310876078065784-0.348428927230542i
-0.00171304093339603+0.312606328896801i
-0.641026839239081+0.339985923899805i
-1.05927562970914-0.262337013636572i
-0.802406133421993-1.05797674198971i
0.0395441510663536-1.47690880424901i
0.979386542384291-1.15705642245489i
1.50876643585028-0.266986712718721i
1.32137521327411+0.693856265096587i
0.568637879894057+1.11365953358971i
-0.156097052483443+0.852392777065034i
-0.359992127087976+0.14272978636829i
0.019371855070973-0.449268536473628i
0.77318388570218-0.408646495684151i
1.28899624673171+0.17650355964255i
1.13305844167717+1.02428786546385i
0.444909965110893+1.53343910344634i
-0.418330748260992+1.34538899362226i
-0.929960063564448+0.61804069498734i
-0.81792634366605-0.194198972524107i
-0.242482951415322-0.575085275842564i
0.389788753879977-0.3540054447596i
0.556465119178751+0.290672531490663i
0.106640362408667+0.779766996395474i
-0.656580775613324+0.754876823707867i
-1.22308400272878+0.121694961454672i
-1.18462621909207-0.797682201910496i
-0.572603184109489-1.32958459893784i
0.27891228326139-1.25438122320268i
0.785080442965001-0.703055824297164i
0.65662502159462+0.0178568542901698i
0.0148086507348968+0.373312711133617i
-0.672143085627519+0.114848235781428i
-0.870282622872357-0.500504441208925i
-0.466515383877933-1.11956967161912i
0.345299722886409-1.21349765562518i
0.923148364727047-0.629766949902706i
0.93157931885404+0.224258743985096i
0.37384361598161+0.831724410481484i
-0.490422232786713+0.867396994535823i
-1.04037586235307+0.334837580640595i
-0.996682406434066-0.364104042041513i
-0.40267297749673-0.661108773811528i
0.304594237891287-0.467037477971949i
0.496685001229698+0.195109993767775i
0.0500850893825781+0.893629340400451i
-0.704724306703198+1.02231621166165i
-1.35985187207059+0.587231397834377i
-1.43439174118601-0.188422324659806i
-0.899630636324204-0.853199080090369i
-0.134347191793049-0.92697223495723i
0.455275387530494-0.422003092761339i
0.397615428004221+0.26556139913566i
-0.126874422549947+0.62830123714796i
-0.643368447344404+0.423577878082293i
-0.80305347586905-0.193133165391211i
-0.338886534439507-0.817697331619602i
0.480160881241915-0.976774874947041i
1.18999559526504-0.483138809828064i
1.37060970003942+0.386932066668679i
0.958290129978706+1.10022094173023i
0.270630132737245+1.31865785308687i
-0.265719468075045+0.971781381230307i
-0.251671893565897+0.423345633492433i
0.14157541597624+0.165674273298557i
0.50853659647356+0.359543982085805i
0.504837118220394+0.921523801435701i
-0.0551095266928607+1.44902583567597i
-0.92240200765439+1.41647552725786i
-1.63247428180585+0.738237477551268i
-1.81667270535165-0.266070519346601i
-1.37442772203045-1.13904699580197i
-0.585210715954856-1.43238276746897i
-0.00946924978354023-1.25467130162651i
0.129572499570841-0.860869504213239i
-0.080076379492085-0.619172958504547i
-0.335974166920228-0.895984299800627i
-0.263266758200902-1.44543754869589i
0.322163070792799-1.87271413953068i
1.21806488060545-1.78437114268372i
1.87910900561059-1.06808068152966i
2.06631166134455-0.0387447144673769i
1.68141486614512+0.88145228371226i
0.871299504230114+1.32023387633483i
0.11818892398613+1.16596803087332i
-0.239047591613324+0.779799168529861i
-0.213272977018964+0.582120146732116i
-0.0479462421684683+0.722172393397109i
-0.159002721279114+1.12923799878811i
-0.765374853394036+1.5099867583833i
-1.5610181897358+1.42925349816628i
-2.28034688404815+0.743773794017908i
-2.51854880462903-0.238980589352095i
-2.07847110264792-1.17271589139771i
-1.30637016491789-1.59280329877362i
-0.508887614837472-1.45136115908822i
-0.0548339646844786-1.01097856886089i
-0.0408162765645856-0.633428845381849i
-0.201572355383839-0.606506157448966i
-0.194213881436613-0.876442856700159i
0.205678801338348-1.10470832283468i
0.859858994954743-0.929245034695681i
1.4630050804444-0.428488025914873i
1.63890811893737+0.454126353486434i
1.25212685953543+1.30493406515503i
0.459781943943158+1.62270898909482i
-0.280861292618265+1.42421263033984i
-0.574371623844005+0.913927250955264i
-0.472270488439846+0.516982956173022i
-0.135224719366288+0.419542567859886i
0.0789565257102922+0.604988236996716i
-0.124962931704792+0.889558017821919i
-0.656389877719812+0.929109559440039i
-1.15893081053819+0.482631259368289i
-1.25462755426955-0.230533624979856i
-0.824713893093221-0.873719543560946i
-0.0945791425992952-1.16463019268868i
0.574446468993033-0.857763496754186i
0.823249349100624-0.25900900958313i
0.557857025233881+0.216594345522798i
0.0953317553910411+0.314250185944991i
-0.256933282760336+0.0107786685777273i
-0.225751578517043-0.373307346178468i
0.16774624199821-0.58057676472235i
0.587578938058892-0.382068043667969i
0.642729751279089+0.128945242727597i
0.170049325671362+0.58716823768728i
-0.514986422946064+0.636132853557003i
-1.10180774732359+0.15606814056527i
-1.19882626393621-0.574034718934538i
-0.729750135051285-1.19128127036556i
-0.0564985688993165-1.39299129406235i
0.434665193763627-1.08137171111991i
0.520445740980459-0.534687926665871i
0.308187013195635-0.177412512232707i
-0.0494768182676403-0.199377268393739i
-0.116601771087486-0.497976318865106i
0.234914596196138-0.725181876582518i
0.716646698134798-0.620319277350835i
1.08179277733008-0.0541343400459269i
0.998841077033185+0.739439374536422i
0.464502364263465+1.32258705949837i
-0.309406646571492+1.52410094681637i
-0.950090792429175+1.23462771547308i
-1.18006056446991+0.686562856644669i
-1.05217730729104+0.299914135875765i
-0.836372480773974+0.243575127835823i
-0.839072538459306+0.444407657871201i
-1.11132868768044+0.580408916885912i
-1.55837002186418+0.367735944498688i
-1.81211462539547-0.190255883245876i
-1.64427774288126-0.969776409981419i
-1.03351736666638-1.5867115780581i
-0.176939464752928-1.68483259025802i
0.485803105667946-1.36735671697663i
0.804336716928187-0.806629146358528i
0.793402769938639-0.355283980937906i
0.678458908858087-0.230391941162113i
0.726135099842236-0.356044236533318i
1.04079485737204-0.458396431315699i
1.46192004901859-0.173008377526188i
1.70385135848668+0.431390997084888i
1.5993920870289+1.2020661500377i
1.0217928048474+1.79623356521742i
0.256782379448865+1.92877835219008i
-0.370573500779373+1.65045141096885i
-0.724614119621298+1.13889179952038i
-0.743411869179466+0.711059396437485i
-0.62082674501274+0.484350592560115i
-0.635562978106629+0.505670334708432i
-0.853072594263085+0.484314373916791i
-1.21953869912079+0.244478702482341i
-1.51725034364322-0.285969818182782i
-1.42967012821612-1.0617300730653i
-0.997978204765441-1.61051182985447i
-0.287805767066173-1.84239638365105i
0.397704890689466-1.66879392708402i
0.733575066891577-1.27600105005578i
0.762604516019304-0.911532247627989i
0.612763298814318-0.663569954976218i
0.536455677011249-0.731125191102547i
0.704040904015164-0.780811904476648i
1.03223018669825-0.556867204388022i
1.27215242967054-0.136319480284725i
1.22038338678758+0.466792917185226i
0.777249013070185+1.02804037981421i
0.13428109588956+1.26365751052585i
-0.466656138899152+1.09701479193825i
-0.829292105270138+0.750604011175168i
-0.857951323211003+0.436132409382013i
-0.752643017135621+0.271290206499625i
-0.649699367359509+0.315157738714787i
-0.762257517451364+0.389670468813113i
-1.08275118774484+0.400663099334183i
-1.33745370391302+0.0633012412621588i
-1.37210670833246-0.421711683410386i
-0.997069874047662-0.793840538054347i
-0.415148388537065-0.972474477051702i
0.0528848411076378-0.70913553930135i
0.284906799318626-0.333287589417913i
0.161069221058177+0.00425883712880362i
-0.112967740875226+0.114600029267594i
-0.215176551241419+0.00903489498529007i
-0.0777604433927986-0.182104908623587i
0.200978844844369-0.269866106223983i
0.536982809909315-0.0122433341278411i
0.651588775068917+0.345219536592351i
0.373796882799971+0.695554936614898i
-0.0505946560386027+0.825015279215135i
-0.369464263746493+0.571108593763563i
-0.395350713570892+0.159107491434715i
-0.129493553460617-0.1572713886248i
0.190839733355336-0.231967326673082i
0.480877869028937-0.0147894334492269i
0.495243326393059+0.309192359683118i
0.182450414660427+0.488179721812391i
-0.102660071353267+0.415191549701744i
-0.192661377204273+0.135031773726095i
-0.0169940356299665-0.188450581468279i
0.241333459764241-0.233028115696132i
0.444439857629045-0.0294131121848853i
0.409827299329595+0.245418014758273i
0.132708419637105+0.493175907177413i
-0.219699256015268+0.421250764851599i
-0.52820421159464+0.137872208432085i
-0.530258211672511-0.216698343679312i
-0.367896711902294-0.472210294634827i
-0.171623876680392-0.495903694330019i
-0.0515648467213178-0.386860884480607i
-0.157588555093252-0.220400141782772i
-0.330866338432324-0.241677037945365i
-0.412780918781567-0.476574819615028i
-0.337016075373847-0.679597399721167i
-0.0934246355843445-0.825300331026356i
0.225665654383497-0.781933113725338i
0.429630273971416-0.476633410906519i
0.417854759898239-0.14840565893594i
0.253211377107929+0.131857502044013i
0.0204677370898002+0.19850660166547i
-0.155515882047429+0.13944736875651i
-0.145464327808953+0.0872190342233459i
-0.0906736617859197+0.08970225758301i
-0.0568308911511901+0.290020848552914i
-0.0939384298741205+0.492957048903982i
-0.329996103276471+0.60218341854119i
-0.599226875937454+0.559968624300992i
-0.770028936720913+0.361166936691557i
-0.767407974046659+0.0915677834638475i
-0.591502389303724-0.128405217060887i
-0.327181493087932-0.157814511821056i
-0.121058134451+0.0049736468235047i
-0.0783826018671745+0.237717525116283i
-0.167717427064667+0.304867202799057i
-0.328547797882445+0.23206238638413i
-0.38234839941445+0.0951383100745569i
-0.257562641379913-0.0973166479323878i
-0.00753887983763914-0.0751948164252064i
0.200581196107623+0.0969235285670476i
0.2247724869147+0.252498584363147i
0.0718444487202555+0.418332857706025i
-0.147057647979734+0.390822077466329i
-0.299742423719306+0.20809228859049i
-0.299857285147678-0.0358299421791788i
-0.0697401610048059-0.265898459795056i
0.207147749874211-0.258112541340306i
0.398375527856693-0.152897669260625i
0.431583077080766-0.0367394432120734i
0.314055774629529+0.0904102731903268i
0.238725026829922+0.0668310244977495i
0.237198220252112+0.00373329706687873i
0.357395588945775-0.0345908591053451i
0.493062910905825+0.0545440877797592i
0.501518214515331+0.292206118064269i
0.339695445742692+0.513266601886417i
0.00128931855941709+0.668169019060334i
-0.354847508571328+0.599524305602455i
-0.649573548161694+0.368895673261932i
-0.772585235677838+0.106737175164666i
-0.720776140098429-0.196054109874087i
-0.641736552670177-0.351366844391328i
-0.634620517934192-0.385460234071708i
-0.669309668268806-0.505772775204465i
-0.684351625515501-0.674024935414678i
-0.605309042605699-0.91242169832489i
-0.256681018415298-1.08367551867856i
0.151020954921296-1.08478730536377i
0.472934355154279-0.897956264997422i
0.681083573252647-0.524875133293003i
0.661565434416035-0.142989881298069i
0.52121731692905+0.235405440461046i
0.327450385219509+0.438179191241829i
0.203867596240841+0.532841712826931i
0.0697632067499379+0.672355958726665i
-0.109437052625205+0.792224580351701i
-0.325418401362364+0.958342166638676i
-0.68897906710078+1.0385794958489i
-1.04405588380371+0.933655291046351i
-1.32421973566638+0.650811346695258i
-1.45355785097917+0.200077364458921i
-1.34433138443535-0.238240292075327i
-1.09481938524904-0.576599270041069i
-0.771931410741175-0.779572322099116i
-0.432078826350904-0.806411759969219i
-0.10470317861492-0.738395037402672i
0.18650585022083-0.664465910247482i
0.408127349580085-0.606650400952469i
0.684359809121057-0.453080885380581i
0.932213793415239-0.206716677466754i
1.06318480641167+0.123744597687376i
1.05930016799253+0.56196348006986i
0.87224457432065+0.945268591329422i
0.54981681786128+1.24182858020563i
0.17094013695768+1.35234743223565i
-0.177127276974299+1.23387500915282i
-0.501494403310848+1.06147134897649i
-0.720861431029431+0.820642139581855i
-0.909905221517167+0.545204958188222i
-1.04005894213824+0.251783214347694i
-1.06163332168156-0.112355406729911i
-1.01202980060203-0.510885403283703i
-0.840886647255568-0.881601339912253i
-0.5420470755259-1.18893192798189i
-0.139649366061164-1.34876527651597i
0.258967937449222-1.30097603777885i
0.621467705107758-1.14767279282841i
0.873426372471429-0.879371250207519i
0.986536436416245-0.557070199148671i
1.00342917316498-0.286277322294175i
0.94553386117505+0.0154108403782064i
0.858680304772468+0.310275434233134i
0.665792634926242+0.572065864866955i
0.382750536546949+0.835122843052192i
0.0224746418219239+0.990709258820251i
-0.412325221825371+1.00934802868801i
-0.824576767277054+0.854061313699357i
-1.14200527172048+0.558824334791391i
-1.30065239070881+0.252697801724241i
-1.34303157577212-0.0908688321718773i
-1.24776029196997-0.33121069283946i
-1.11198137452696-0.487373942956512i
-0.980529447391077-0.70242213526949i
-0.817461442708183-0.870102960410202i
-0.557014828608573-0.963421883577209i
-0.239063382657789-0.9478546926769i
0.0318888165977902-0.863418036411077i
0.350129875425253-0.659165762655788i
0.552088448581786-0.340235223162318i
0.621574000480809-0.0693282566586562i
0.569420629472162+0.259434598423852i
0.425577104401537+0.525399233470554i
0.317210384636013+0.708277738613378i
0.142777530265353+0.838487258907197i
-0.0511713403269533+0.863566650472538i
-0.261664163547929+0.889086383057152i
-0.499379683563511+0.820351199487393i
-0.662854823943665+0.737395520115838i
-0.748875024228528+0.55228455791019i
-0.827059000384998+0.304718880813168i
-0.766454858652729+0.148525284220205i
-0.633653719381175-0.0508854839895055i
-0.564995178017787-0.242804805951036i
-0.386970246584378-0.449526504848872i
-0.219601044783615-0.569018443048174i
-0.0549410250813458-0.599295389502232i
0.213238545485258-0.580417287360598i
0.468091161402024-0.464975513904101i
0.615718164596116-0.353687251772043i
0.643213378223333-0.194456636050955i
0.64990898380283-0.0416597319955626i
0.626244362902624+0.10987217491983i
0.547362945805672+0.241176649823546i
0.422775148152399+0.378486526522504i
0.236151131871911+0.524414765905357i
0.0295251903953201+0.528702417927992i
-0.229154186729749+0.474448395245772i
-0.488666293449161+0.399825234356469i
-0.673744080156129+0.220396954044762i
-0.796282571079137-0.0551647626348237i
-0.798670416312403-0.293968183918103i
-0.748795174107615-0.50322921377527i
-0.654410456911651-0.697988516285259i
-0.537451987137509-0.847767685511627i
-0.39260189557006-0.93655741060383i
-0.142936981170817-0.995440457143518i
0.108006067622915-0.993800551868024i
0.371979214913368-0.818659300556528i
0.569621041070424-0.590096268985432i
0.654092343623273-0.284703952475743i
0.602004569500498+0.0532274628084663i
0.4357819169907+0.311784362712874i
0.280774026688836+0.595632937709952i
0.0661197003999067+0.750903303887551i
-0.169024583345444+0.813690718451361i
-0.414720603333143+0.885912702250955i
-0.721034644816927+0.862125204381983i
-1.05724366231044+0.769716111754413i
-1.33408238280256+0.523292222999842i
-1.46334060050954+0.146438915585571i
-1.39829446752438-0.304159133953439i
-1.15802166639305-0.695655489073375i
-0.777920355858962-0.87236935456833i
-0.375508000270802-0.959148364522143i
-0.0436527816275671-0.916598473553889i
0.241756582810081-0.802669343545136i
0.504721245139345-0.692611569208379i
0.774213099493904-0.492423091104291i
1.01444300863722-0.225895017426903i
1.16672666347847+0.144065589432866i
1.15825648672916+0.569395510057284i
0.957641960419067+0.952814072996027i
0.61901740318125+1.24540965856299i
0.21039079048096+1.38042032919808i
-0.208247942125202+1.28384949523294i
-0.596832233446606+1.04833653409557i
-0.824648981361627+0.758927892940831i
-0.892573673761682+0.440277988925304i
-0.973069616677525+0.111555616459102i
-0.992265129981445-0.25047023537206i
-0.887810788190163-0.559379024492032i
-0.680160376108914-0.91251690937422i
-0.379271224906291-1.20106833214369i
0.0474245589494367-1.33222894167741i
0.488715493321137-1.28562197985148i
0.842051506448245-1.00225899989471i
1.09286375533768-0.658744140360957i
1.08766867474685-0.246648343656424i
0.911706088765973+0.0746990083554551i
0.751265189925832+0.285999014484383i
0.56892037129462+0.457577303773276i
0.337864118234075+0.565806086395987i
0.0392757328490214+0.726634421082151i
-0.325468196983017+0.778976893128815i
-0.64619295869677+0.676401898280822i
-0.982301373756538+0.413571579533509i
-1.21196050340109-0.000994444716998i
-1.20305651385343-0.390370470555078i
-1.0387921269394-0.700689427864199i
-0.723646176834294-0.855228126653075i
-0.392418838808848-0.884100691099889i
-0.163005439022981-0.827712686421469i
-0.0101659104854835-0.701412601952474i
0.115287055499658-0.629845539199543i
0.288243945735591-0.5336156470786i
0.511363712415195-0.334605027039393i
0.674890984980979-0.0317948912784289i
0.702396800689587+0.40468366740748i
0.493517621100777+0.844912374399268i
0.138336827153093+1.08985854801095i
-0.320189653681348+1.08897741447735i
-0.713084460831633+0.93100037761353i
-0.848805381329028+0.643073308322412i
-0.899077471540651+0.372990303075049i
-0.772739666990608+0.221076648830443i
-0.694140156798079+0.094911145008635i
-0.741889017313102-0.032155585344075i
-0.706526417976492-0.220853219942142i
-0.576504703022186-0.487343526151532i
-0.280305715364584-0.744592730937142i
0.101314533151847-0.789382024989877i
0.525361264200649-0.662319145086823i
0.810109567339731-0.394131880974044i
0.837922457234739-0.00406689207679462i
0.748974370692269+0.222075315075599i
0.555653144746859+0.366790688435168i
0.432616612087922+0.393665904020546i
0.448528879853341+0.339605759590872i
0.41190386060852+0.435773130236784i
0.33526447994687+0.556122053027183i
0.139425205303882+0.598868969013664i
-0.1803270612963+0.591424650307662i
-0.497846153567015+0.445437692586715i
-0.6347027042362+0.0785819344311796i
-0.511840402734578-0.26840727083702i
-0.305358414588721-0.484194061624531i
-0.0570167905712868-0.544145431946649i
0.0814041533932948-0.410368441203508i
0.037684644710603-0.274986782380639i
-0.100087246186824-0.254906890542674i
-0.164674367356392-0.365591223342496i
-0.0534573160960114-0.480175488362001i
0.116437516271955-0.507855166991154i
0.304047734811668-0.402855460747223i
0.335493870825758-0.123705098512826i
0.181867898871921+0.134097755958566i
-0.0933081934125519+0.256833573465247i
-0.31197058535303+0.209038345056933i
-0.407264136500977-0.000384840172626571i
-0.385356957084698-0.184814938052389i
-0.177957346860385-0.277372468369871i
-0.0292532804698756-0.174954278864884i
-0.0132600687184733+0.118932614542342i
-0.161138035281382+0.321013806873108i
-0.393076307801759+0.283350286305844i
-0.506730925042111+0.115979311489642i
-0.437420254469509-0.0436332942108023i
-0.23994679772722-0.169975856304717i
-0.0525971698650622-0.0693238581073872i
0.0263076388598248+0.196172809325309i
-0.0659004955111988+0.392875906255901i
-0.236240461647143+0.461571687213755i
-0.409528014680755+0.324453930260358i
-0.431243700124043+0.0658562727568603i
-0.202143894095883-0.0865390308496115i
0.047201009058315-0.0585307704989854i
0.213374990846334+0.10273007274343i
0.233922832032483+0.357654141712868i
0.087331932882372+0.522178565786893i
-0.117912166529007+0.485871673521324i
-0.222857570264711+0.29755156992669i
-0.115995385608115+0.118674762900626i
0.058933287423341+0.0638566027078398i
0.175202835147963+0.199419720017247i
0.14174906500882+0.399521536853062i
-0.0637778134939966+0.471117065907389i
-0.333731097747261+0.374566208040265i
-0.485009887221895+0.049941202882351i
-0.373671521032726-0.290347355133771i
-0.0988782036245787-0.493302493498648i
0.21796202761034-0.521649224718823i
0.422784069819916-0.33811198642986i
0.417964010925447-0.119304085746846i
0.26923003153436-0.0278678425221085i
0.167742330170319-0.110582667165875i
0.20436555569142-0.252441332456016i
0.341897850985737-0.266108369799376i
0.582620589226224-0.0975089261296061i
0.62297450758203+0.238607307484245i
0.42459091100177+0.582517370356511i
0.0298676902527868+0.756095447610763i
-0.491690662506838+0.702702303342006i
-0.779557782492051+0.408356430356823i
-0.857314571082447+0.0624468784471774i
-0.743981746847915-0.17912459329805i
-0.537630578541269-0.269126748178109i
-0.468478594462428-0.210554720685764i
-0.531377781887132-0.169176507115212i
-0.686479553846664-0.273532843265535i
-0.731920549714242-0.545619341896728i
-0.513209108595774-0.781136170501614i
-0.122863920165853-0.864993211929079i
0.311160458346881-0.731099135353339i
0.576163211211346-0.311020652031379i
0.560065545353048+0.148370900306715i
0.329239548650188+0.495476530473957i
0.0264049798351368+0.593393651597799i
-0.210203726545939+0.521512572686307i
-0.236973706993502+0.443244027859679i
-0.115218752356209+0.38817537263399i
-0.097309616293659+0.517264131812806i
-0.238434559483468+0.758284616021244i
-0.526278612671692+0.812676595120027i
-0.842716824114366+0.627362159414009i
-0.971185672711207+0.253043978283464i
-0.83995772300442-0.21604937578342i
-0.474412999566631-0.456421887474752i
-0.0124456233498328-0.430944091344043i
0.241926444388411-0.229658663977939i
0.298464605952455+0.0646195288005398i
0.175358179799622+0.213929132821711i
0.0422909788945227+0.132132967336751i
0.132235057299858-0.021110264275815i
0.324018600670424-0.0450113744933513i
0.567840106805019+0.104936629427986i
0.616702615323414+0.455742935273912i
0.416903711159291+0.811902131429929i
-0.0285653063604126+0.919704156779172i
-0.490974304073061+0.73334061903638i
-0.680863657974431+0.306004857436311i
-0.643381475793783-0.148545968684299i
-0.321006392969532-0.409403516763998i
-0.0332301403353663-0.356799006349924i
0.0346477587043975-0.138603400512819i
-0.0713864418707917-0.00184785474019737i
-0.291740429508272-0.0869050987225589i
-0.339480396168089-0.365129337279441i
-0.176461449332785-0.669629776645465i
0.173591692326185-0.743788156066441i
0.555719854315324-0.475128032890485i
0.621386132092794-0.0258992510169472i
0.387111642486851+0.403842070601781i
-0.026502105998128+0.548803402849225i
-0.419312819855698+0.395689858216613i
-0.584060613525996+0.103963278742968i
-0.514103931080571-0.171809726956712i
-0.312259364880124-0.211446421194302i
-0.173682418655625+0.0248672832523913i
-0.272603976131313+0.232378437497613i
-0.563547378325729+0.241069333981935i
-0.772809166769205+0.0454171942113071i
-0.821157690742309-0.315493646792414i
-0.597617085459818-0.536613061418148i
-0.198535095899868-0.572339840296566i
0.146680919959732-0.348131550984565i
0.253962546362399+0.0674653325018423i
0.0432557079856762+0.401678425123479i
-0.217127471582232+0.513871553469052i
-0.406729256386942+0.34127432075232i
-0.446379139076516+0.135215575104544i
-0.264459905792055+0.0395093625953992i
-0.0345980230713832+0.15169244998036i
0.00143923949978835+0.434009030462172i
-0.20787244580355+0.642526604727498i
-0.528683231044975+0.608047298429164i
-0.740903709271355+0.316970786199338i
-0.763263575780808-0.0517861249454151i
-0.452115755325652-0.326704892065262i
0.028797254139261-0.397663138901133i
0.30016944511506-0.177152233943409i
0.359754821926824+0.149727321501678i
0.227849373667759+0.349181066096574i
0.00189915502802597+0.368050298128102i
-0.144176866146049+0.201401760290784i
-0.0830491123269474+0.00416565894475824i
0.163061108917479-0.0515005454646525i
0.383116943151983+0.136671928659449i
0.349231873750886+0.428751073558814i
0.0408118872479515+0.669818571568602i
-0.424028268848089+0.635044343875969i
-0.717503503663707+0.235844119191997i
-0.711393521401632-0.190959077269822i
-0.502959051409848-0.545866419256833i
-0.106453666172426-0.683816655594325i
0.176027301432166-0.4795950025712i
0.194669313983369-0.230527721047577i
0.0131117569146575-0.0812746599631688i
-0.201967703178294-0.146243253529059i
-0.265907307093514-0.414601840972436i
-0.0506779473626629-0.598219370390519i
0.31617218227749-0.572549141108668i
0.532072784866031-0.282848259550437i
0.522905274155856+0.192537786211041i
0.152057074219308+0.582396192697992i
-0.352456455908974+0.599711120405641i
-0.699640319771863+0.343875771718326i
-0.768054794874143-0.0241286695407967i
-0.541357827444916-0.324919598540975i
-0.258203295471609-0.290444661112152i
-0.147748221827944-0.0461680327614919i
-0.339384823634178+0.235914279584408i
-0.650921982555411+0.275962600162431i
-0.869110215332301-0.0513050764555377i
-0.772260385653092-0.44709755445077i
-0.403847863405811-0.703249977494669i
0.0669297727391762-0.615034907564508i
0.379010874402616-0.182178820135869i
0.312849777301244+0.259337663309376i
0.0233453490861812+0.574311419090842i
-0.365738353673386+0.556782705306022i
-0.527766699357639+0.255062656874256i
-0.386575260894112-0.00224259485114063i
-0.0983213126379215-0.0807967737800416i
0.178845197174753+0.213614494326179i
0.146513825633497+0.620711385537841i
-0.216937595527973+0.811407098597138i
-0.662862327475834+0.675910330988938i
-0.873961484714217+0.24067106011019i
-0.742741506841312-0.223492703862182i
-0.31295261318778-0.492308860026594i
0.183136692109222-0.388715855884761i
0.354504225263119-0.0312826347930183i
0.235324506348722+0.307078169674674i
-0.051537086081321+0.377738379829211i
-0.36747117802399+0.152232064026315i
-0.34197768370296-0.244735227695939i
-0.0301841677746122-0.533761648247566i
0.345642218642584-0.444890643410454i
0.618511795424025-0.105781437896805i
0.516872256818589+0.25956035251636i
0.141440121272048+0.483354847554852i
-0.222249946194247+0.352748442921497i
-0.375706192919806-0.0704093479197874i
-0.239693108900847-0.414674525376139i
0.0628600841003663-0.478441201861247i
0.409669261174601-0.248109500735877i
0.417100566254671+0.0811947182984313i
0.073726003914538+0.382925329176022i
-0.308348359264022+0.357198794667138i
-0.608917694109834+0.0184038388035711i
-0.586366516489359-0.251965994662895i
-0.344439490539937-0.460932625775907i
-0.0432279774382162-0.425895382574368i
0.0820725718722754-0.160816748406069i
-0.112731902268018+0.132902207090758i
-0.456070477807822+0.209453377892181i
-0.757279379872445-0.0467618754195446i
-0.767879819328959-0.403795686066441i
-0.505348804173672-0.735877320170957i
-0.0567527069211907-0.77307676757264i
0.327670309907596-0.447262419949724i
0.357844922790032-0.0349548143032062i
0.118194722167447+0.259785880367403i
-0.232377197661925+0.342747977671262i
-0.402226765478743+0.130401043706509i
-0.27543265991623-0.13838235348596i
0.0147491821927444-0.133987089252679i
0.303592482020047+0.0955698968507381i
0.29662387895606+0.518654843218897i
-0.0281934492406403+0.921034734249095i
-0.540884360189633+0.957681969581692i
-0.958293165769707+0.662101165176286i
-1.015055571793+0.189154937286447i
-0.772924331431845-0.204244349969359i
-0.384118600840532-0.308860178976201i
-0.118224901317795-0.176124195038586i
-0.106680399475048+0.0918491788258771i
-0.316167138669048+0.200295495887372i
-0.577125409425483-0.0301582723836356i
-0.582104088124107-0.461231397730791i
-0.191074046923481-0.805599436741666i
0.373087098642529-0.842802652316248i
0.833538617838134-0.528181639754408i
0.993828718925821-0.00574524015547261i
0.701988729297076+0.440772140550076i
0.273762204969603+0.597171748369747i
-8.21354614009617e-05+0.352239295095506i
-0.0197384981301878+0.014331987130015i
0.222094966117497-0.133566372552959i
0.468951298796845-0.0296716224617469i
0.53252750244198+0.359591863378728i
0.251015885161623+0.681586805101236i
-0.252578037693957+0.690856935103337i
-0.644363407917995+0.382444611021724i
-0.739656145094019-0.154246139047724i
-0.435762525383713-0.554671566611086i
-0.0171220708787989-0.569660636237312i
0.241674927951772-0.309293915742939i
0.221189534800691+0.0557110272177022i
-0.155054193390579+0.258154486861073i
-0.510777503780487+0.0791826938118955i
-0.591244144325235-0.290288778207406i
-0.384641729040214-0.630960692021222i
0.0492018382697908-0.706691746661584i
0.35807769319544-0.358837483597338i
0.295751288405096+0.140517357289005i
-0.0279511710258493+0.443844768026437i
-0.521993482881462+0.45511038772328i
-0.848245285887637+0.0869884865503245i
-0.742399782755122-0.417557647590714i
-0.385236007131965-0.621011339387601i
0.0480714849246923-0.511148817879879i
0.22647606508553-0.136764016620952i
0.105448103326892+0.258814210739321i
-0.246864151572399+0.348937041100886i
-0.562699699928398+0.143197649095956i
-0.520628838071874-0.220411957365022i
-0.21225190668552-0.475385077232373i
0.288350495239084-0.323026820140053i
0.584267468064944+0.111831169764605i
0.477338072168859+0.596831207350255i
0.122944037767435+0.913746725018038i
-0.353194303457303+0.832861039176641i
-0.632255747440832+0.448953465692269i
-0.55342882899184+0.045299665844302i
-0.229453709712175-0.0910776824375158i
0.108533672676982+0.0596374424283242i
0.20311492990692+0.35495102030671i
-0.0687264930765718+0.596964257112824i
-0.470551621465969+0.522676837475721i
-0.652962163123365+0.153182074616893i
-0.570992755975773-0.297408524216695i
-0.201826960574454-0.588928213937169i
0.304832502491222-0.50821466019793i
0.577445438993695-0.196758988320556i
0.4858694076308+0.188918140435109i
0.170180364729741+0.377839639040171i
-0.130310923722844+0.182032784940972i
-0.222016566755631-0.0853046903287257i
0.00562770361341768-0.330684446832439i
0.408725689845024-0.37020302854782i
0.674305594870486-0.0476504156338006i
0.592134007674293+0.405090554970039i
0.156524120711016+0.66051007022055i
-0.311203763612359+0.570848394151865i
-0.574225345053679+0.219941660049575i
-0.515109914110075-0.224268839743894i
-0.187025747600828-0.433830240733658i
0.150398906573825-0.307523514616139i
0.255763550110062+0.0542328277897187i
-0.0046243858845015+0.351727189916292i
-0.450159739545077+0.359293602088763i
-0.790798883275221+0.0729097074784014i
-0.740349581225872-0.388515945807782i
-0.416910414694939-0.664988727465592i
0.00205587524079521-0.650556513858417i
0.259028780717079-0.31930900427732i
0.14991794422985+0.130310557804832i
-0.176802822928338+0.311956939501615i
-0.557870913064905+0.181093684528566i
-0.679913637991055-0.182356065711552i
-0.454806345105178-0.528034641589885i
0.0204208609268033-0.577727179629467i
0.392125270682794-0.259879680098541i
0.406373491939105+0.21045284102112i
0.104951600209934+0.581223726537357i
-0.335714763094971+0.621726538478941i
-0.586005515277028+0.293605800413796i
-0.518464835192274-0.0632011266840786i
-0.149401371452533-0.271129284074609i
0.267278142073877-0.127664157648122i
0.436313569794816+0.323282975001142i
0.21775124721838+0.729215878252059i
-0.240302241773845+0.842316234036795i
-0.577199785630359+0.575506107733192i
-0.636158711385019+0.133111306383909i
-0.374031536661127-0.210151449140487i
0.0900739785672865-0.210709145418541i
0.388509371800682+0.0551670393849655i
0.345733114329541+0.468545316869528i
-0.0115049030658184+0.730215679734234i
-0.409407032320512+0.533594750029048i
-0.515243862417115+0.125606717816989i
-0.357548989196929-0.257903813730062i
0.0680047492487796-0.404778166665566i
0.464832522574664-0.123072365842891i
0.50215335627465+0.315696321777361i
0.200194477382571+0.597290170446224i
-0.272718550982932+0.576728896098064i
-0.578779391536652+0.176630719824656i
-0.546627494989202-0.262631395228445i
-0.17038670134355-0.524777097303479i
0.27930467819603-0.450067960089114i
0.442182487600017-0.0365139504259654i
0.267505959159095+0.337195136713915i
-0.164190274122829+0.441444800026548i
-0.571821444118605+0.179210302375884i
-0.652140888511603-0.260037079230976i
-0.386880545798375-0.655192490253788i
0.105693278537589-0.700539693019667i
0.443211204369953-0.314143898557341i
0.406539856286694+0.124509368761146i
0.0281506007676008+0.438206170151658i
-0.453192821756375+0.376721320882268i
-0.638825718073192-0.0286661296335981i
-0.507790530401371-0.389622539800253i
-0.107782357799576-0.529576889250944i
0.288466713208595-0.292371562753496i
0.327968954871919+0.184793838245509i
0.0321201231684929+0.530657750058099i
-0.408283578210522+0.599744573568831i
-0.748571922044405+0.30704911618186i
-0.728717587340193-0.167911806759274i
-0.350859082775219-0.416363130286822i
0.109253946563801-0.294258847254524i
0.359457058802268+0.111282611064425i
0.221516920470642+0.560281745867148i
-0.179017616711243+0.728216028771678i
-0.583537464799365+0.550154468247915i
-0.678978947404918+0.203726088022567i
-0.440931872819324-0.144952892253391i
-0.0467826792670674-0.164915593675806i
0.268662898124225+0.137853195581864i
0.227260832142801+0.544011119843902i
-0.138586579995495+0.848128131506581i
-0.551023940464177+0.746201974727361i
-0.809121360485474+0.328942241104027i
-0.720524712299229-0.126681200703541i
-0.288375926258878-0.363202933913655i
0.113397508634757-0.268640656548226i
0.281827049259923+0.0744143515483989i
0.11090852840131+0.396467165054698i
-0.266183078958635+0.448902697613403i
-0.534199639650588+0.148528751410759i
-0.489820670438574-0.31301325632958i
-0.107641530393983-0.578391617896409i
0.384364085960496-0.510262170629396i
0.698681717708051-0.129052639463565i
0.626682332137392+0.353541084513222i
0.206763307985716+0.618318945730242i
-0.259370349811462+0.511215432176964i
-0.498142606247622+0.102717187453601i
-0.367380374187878-0.320179052566299i
0.0385301223134024-0.423255820540333i
0.337723107296161-0.184699608440966i
0.335683485039315+0.231323660596149i
0.0250206866675042+0.521804083655751i
-0.449765024798432+0.459632261927558i
-0.774228928357082+0.0808505016225635i
-0.720963565399783-0.428131994274596i
-0.312641411574727-0.736608358138726i
0.156888842811421-0.62339712335824i
0.404122008677718-0.200310283048981i
0.272652876163121+0.223361622837868i
-0.120002676969977+0.409488442219246i
-0.493744113783568+0.258746104916998i
-0.557796683378334-0.100854266344784i
-0.301263491915454-0.34904844517554i
0.0566761761378376-0.315523268412601i
0.363726892038737+0.0581877940495624i
0.254810375899247+0.62107719259521i
-0.202823974363101+0.862573921098481i
-0.688350274781633+0.699395687453469i
-1.00437774155204+0.319559248818681i
-0.880802399258916-0.151589455214545i
-0.473737761578722-0.372973293957329i
-0.119272382834021-0.206677935025969i
-0.00627833514385901+0.172126084169924i
-0.181949441108504+0.483425988170135i
-0.572912428841439+0.464704231967644i
-0.840057209317966+0.0948651054467042i
-0.714346493984664-0.334902677196191i
-0.289088607500783-0.559926457538862i
0.224837453392611-0.446194281137171i
0.478668878914926+0.0141133098663113i
0.369126323689806+0.45682374653982i
0.0239840987067238+0.655527086794578i
-0.389807484302285+0.492187011080771i
-0.522441154117434+0.0734928573229939i
-0.296998866790651-0.22366891681766i
0.117913866888316-0.26429695882015i
0.45924871731618+0.0478936163414101i
0.387092132297648+0.473261725962506i
-0.00330970536612276+0.720120092357547i
-0.469286828139571+0.585787412309317i
-0.704560922446154+0.111915290970765i
-0.546961828974705-0.344863111883802i
-0.108975796486899-0.584636358771528i
0.369287584238777-0.444330600695764i
0.500960702912116-0.0601644170579348i
0.309455494621122+0.310307920715566i
-0.0927690222985953+0.403844435133812i
-0.458023130395448+0.112970769618581i
-0.412434712467507-0.28905672180261i
-0.0648676983985155-0.528407882888101i
0.347141508528229-0.453164957881424i
0.59131214982061-0.0637263271781856i
0.430277356545485+0.413634095409296i
-0.0410178440721925+0.643553105803036i
-0.529119571381762+0.510539689031996i
-0.753649073723871+0.0990744175493626i
-0.591220738355965-0.31540910246813i
-0.205703355899735-0.405277712160915i
0.104870220924126-0.189587488361199i
0.0833169100669354+0.171054614244231i
-0.252427487081592+0.491823617989864i
-0.644369708922415+0.449337316874043i
-0.921162677574893+0.0437613909280094i
-0.841734667110793-0.43001536710226i
-0.422302321055178-0.654303084586696i
0.0191669076605532-0.456725555217736i
0.233459219063533-0.047868873548898i
0.0449284367719915+0.350608205100954i
-0.377439776547562+0.487284560096981i
-0.74311015587565+0.230587451605905i
-0.731465120754397-0.192378712536624i
-0.387953772688829-0.523332359477329i
0.0675072804203725-0.481984417505275i
0.358543374824294-0.0630649937407599i
0.255206595200487+0.408263079859772i
-0.104420568118498+0.659446904736055i
-0.540033728248615+0.495548037847887i
-0.688230150571341+0.0760586812547907i
-0.435751160167718-0.306475879099056i
0.034257197430011-0.427919837701502i
0.405599012887919-0.160587324402436i
0.438607325584241+0.299983167076384i
0.161687443166575+0.671298679142524i
-0.284150608177684+0.658333200317116i
-0.588816919975+0.250502128718766i
-0.522182886588651-0.23207038083476i
-0.0942993376979027-0.469199608876621i
0.372454030662909-0.325715375869332i
0.528601599306033+0.0961341083161119i
0.335716514561975+0.504090269865652i
-0.0446417636839164+0.571641857912103i
-0.402395031548736+0.324016776776429i
-0.479373720733609-0.114159967461805i
-0.189235631756767-0.462111736753548i
0.204380282644419-0.40136025774225i
0.510428406434781-0.0548700667873767i
0.457344742277414+0.377784092689029i
0.0174466928379876+0.609854619888115i
-0.400968628504781+0.470755395794037i
-0.633677479965054+0.097451167663842i
-0.538286315915033-0.28980800760557i
-0.161757641591932-0.473627131134992i
0.18564481831902-0.303604765616224i
0.215173277068658+0.0957853343287743i
-0.100487659272191+0.382770249141005i
-0.495636367049907+0.3586752844037i
-0.773900357956147+0.0349349778853819i
-0.760085992856863-0.397906911386082i
-0.434111831921783-0.65310142758597i
-0.00792126957795564-0.585703956362691i
0.22003842889346-0.233630245416875i
0.129345682328284+0.196210265437548i
-0.211739886931417+0.328902924662712i
-0.593890878620462+0.165119954150613i
-0.695999893386652-0.192011538125585i
-0.447284996786653-0.504054292125531i
-0.0179966951884357-0.495260968820877i
0.290837026577074-0.22675508470724i
0.269676347476961+0.256062169484396i
-0.0323451973412886+0.521679883553429i
-0.428411388188616+0.437228045531717i
-0.677536067436118+0.124151491043282i
-0.557462056137237-0.309446075348781i
-0.102707880779507-0.459571144628823i
0.328902336610648-0.307753674526518i
0.477628923305714+0.120729558467359i
0.289176713067988+0.586152323854924i
-0.112714412336758+0.68422073780576i
-0.483580863250755+0.464610469318204i
-0.535177847518102+0.105209373417873i
-0.206682155873738-0.227158437726352i
0.223555131735524-0.195425892584589i
0.461479544192449+0.193445860174623i
0.325187277171405+0.59753022624212i
-0.0638261235135038+0.825170015109006i
-0.522140293924537+0.681417935188468i
-0.767785584440489+0.239005032696555i
-0.554669161303542-0.253523680628928i
-0.140277980359873-0.436266953804499i
0.219521028413309-0.204119249252298i
0.290681347521453+0.189172806544768i
-0.0161350510136905+0.486117173021186i
-0.375892492555761+0.413642183867072i
-0.622374946898544-0.00536260294223437i
-0.54182947339172-0.46476093641365i
-0.0826023920071543-0.679696278870888i
0.356756844372071-0.559243291300905i
0.552702825425027-0.151558786256522i
0.350987154896827+0.266660704386897i
-0.101499802443305+0.404207451230206i
-0.438343842081493+0.224929151995152i
-0.516051605646483-0.206785646248307i
-0.234970477207198-0.545558117166705i
0.162420641713763-0.492387382620078i
0.406274330488409-0.158449024510862i
0.309381116743121+0.268474460506639i
-0.104887623715597+0.49895211688778i
-0.522040536462427+0.340502867951333i
-0.742893667624576-0.0860964386793589i
-0.528487919533915-0.493719437182037i
-0.0848239048907588-0.602444503258937i
0.27952596375351-0.318829480515626i
0.35225757775974+0.15537011016019i
0.0561449156183048+0.466810185638319i
-0.384980059423799+0.465796517198872i
-0.712704620790266+0.169765617252143i
-0.620171371693265-0.213881979733457i
-0.250809657044761-0.423370066889923i
0.150977177112389-0.298872455726556i
0.35748905591086+0.109043356695555i
0.168876358686287+0.529767258632631i
-0.227469827614234+0.684196562840249i
-0.600656484440112+0.419378919477244i
-0.675018540264646+0.00735805219323492i
-0.392484290786277-0.331642516442461i
0.0170861966896458-0.360308133971173i
0.335228788832057+0.000938502980730639i
0.367798397355569+0.387685753330855i
0.0612626131213238+0.656187518564092i
-0.340611490052269+0.592928472314823i
-0.501017975846115+0.232329315401311i
-0.347483833938584-0.103999501110557i
-0.0085553016362292-0.2010075034875i
0.326730840136908+0.00751430308371188i
0.414730099048532+0.370330755172809i
0.145226257604501+0.691019340503464i
-0.262837344136866+0.708175011540915i
-0.617527316938178+0.443659697416229i
-0.687833886792197+0.0363234518751804i
-0.420755641423532-0.327910034935557i
-0.0516458909416588-0.3713262276548i
0.148333454539078-0.133523462847191i
0.0759577815696848+0.150194872301193i
-0.222430220750985+0.263577978986049i
-0.572408253227228+0.0743949184741597i
-0.617221869207507-0.321679332808872i
-0.338976526168041-0.706529218167008i
0.140683535128918-0.792497588829963i
0.507736083831176-0.528015708845941i
0.611923029042511-0.107521571371013i
0.398215734338224+0.269188846644051i
-0.0331951231985263+0.303870852905605i
-0.247904601044508+0.0700606161351483i
-0.238488582044423-0.22588691405507i
0.0504910202254978-0.37388177492671i
0.420817451972373-0.181433368604391i
0.522854770069066+0.217822003585332i
0.269647439250386+0.630612268727211i
-0.262341762378124+0.776255133127067i
-0.685581716651409+0.558137387244258i
-0.826540333281333+0.0925613202224738i
-0.574137724235996-0.278342048032847i
-0.161225049033408-0.278440422452167i
0.0805201193960025-0.0125430555264602i
0.0373111728233879+0.395145109395934i
-0.358420741240239+0.60146662999128i
-0.75351232325504+0.429658354614685i
-0.902863298406653+0.00162329297652955i
-0.681977827647242-0.439034530809454i
-0.192884294807491-0.568142608333629i
0.221361352831563-0.316464384869413i
0.339454069931588+0.149683524883148i
0.0782203696104447+0.518928451259286i
-0.326250953710433+0.539031605175675i
-0.590510993552016+0.242743059061453i
-0.523998440310034-0.105861445223388i
-0.136589793696982-0.337040539314489i
0.280650872488522-0.199987121184092i
0.437294357491354+0.282689494620684i
0.214169494562991+0.663991649248063i
-0.251210663373871+0.780707373875398i
-0.611431565507862+0.524195682460739i
-0.663867586274191+0.0235819258776864i
-0.409650598035944-0.293712903002479i
-0.0140550732250437-0.322817698925718i
0.274929378424303-0.064468702576317i
0.23207417833337+0.329597342139399i
-0.119243251350479+0.475329237004054i
-0.481154104278498+0.305246493268043i
-0.60459200464606-0.0879670040003962i
-0.348561634069229-0.508140639381395i
0.109070489613907-0.644775283243931i
0.505396806485675-0.402034024204765i
0.576508055349851+0.0618918085282843i
0.355356752871528+0.420885795459293i
-0.0104501576516096+0.453377564419374i
-0.30366276949369+0.173923062168055i
-0.242001802050793-0.171861504211156i
0.0155598449831614-0.327799196003614i
0.341578849355571-0.177708892058062i
0.457774515942607+0.203017987361266i
0.210558965662829+0.563992663530898i
-0.213772041356539+0.674880233661211i
-0.588914994838544+0.442201528396209i
-0.754099597248377-0.00029747488257025i
-0.580038727879556-0.351950440525867i
-0.169248032444387-0.398424943005478i
0.0830021474858853-0.158830876734649i
0.0945983773339294+0.173134086139445i
-0.185701351753207+0.376059060896491i
-0.564515721966491+0.311398451087944i
-0.68521079708537-0.0149678668755612i
-0.519619494031491-0.361504721617392i
-0.159621039736483-0.459135733824771i
0.206003950999046-0.24099939649045i
0.341030500564504+0.167174998734025i
0.0925390733481591+0.545040101476284i
-0.310341772795233+0.65876058971236i
-0.65202961484699+0.441534120016186i
-0.75630830714901+0.0996200826083584i
-0.491901266544326-0.123347181039872i
-0.178113792985397-0.127473153493905i
0.0209193255920416+0.0917751706641523i
-0.0678636682011758+0.415256057073572i
-0.41549794675322+0.55012789049008i
-0.716679504929008+0.342206739299592i
-0.844512568033654-0.0984768177960682i
-0.591277502705754-0.502788280169307i
-0.0993969349418794-0.601565573731978i
0.330366750258782-0.387372409211675i
0.434273031619224-0.0126811247120019i
0.217405594111161+0.295914498388499i
-0.0340316099018266+0.323986824832467i
-0.209886979976995+0.0978170588505119i
-0.109121743169986-0.198642895654333i
0.29875276637757-0.282274689411285i
0.650893414817113-0.0431077633500666i
0.713431626808944+0.400505086904834i
0.451265957854615+0.83472694158991i
-0.0914003424593343+0.975563639980491i
-0.523409584037348+0.739248806432244i
-0.635545700882431+0.274541727954253i
-0.455247175890841-0.0791112224204082i
-0.139817331133324-0.159369145565981i
0.0448857067786534+0.0322448630124804i
-0.0492700118449075+0.355118835722549i
-0.42784977334719+0.453125241353819i
-0.74885243095897+0.196476720228292i
-0.847844711256202-0.294197216154428i
-0.591541285293359-0.72085981599011i
-0.0570671770565632-0.856986813147787i
0.365472801469467-0.598536063113241i
0.488723496628529-0.147776010978891i
0.258465472408828+0.212475903378477i
-0.0967521817596438+0.350072180833699i
-0.351274142656982+0.136794154203413i
-0.338613502889007-0.156917999055005i
-0.0432192215316188-0.290195081811706i
0.250602165591673-0.133686614320843i
0.296755868754315+0.287092158542518i
0.0199023692945186+0.645020552405716i
-0.438123460350668+0.711861322860459i
-0.838811147964605+0.485250588720207i
-0.965950522304147+0.0635992716249249i
-0.713734595453775-0.33717455620153i
-0.353972854298641-0.400779603964386i
-0.125689510158169-0.178482927023824i
-0.0818995708567784+0.117126031427679i
-0.308825701407433+0.23926062433439i
-0.563683675213522+0.0728441962438908i
-0.586841054851063-0.253485862593022i
-0.353249658641057-0.536872782875629i
0.100645037639833-0.545418758998898i
0.497532153859043-0.300406521044969i
0.583858650557199+0.163788396672048i
0.379771913476399+0.564770155652187i
-0.0125109209868142+0.686157294989453i
-0.308112115335061+0.514314876353192i
-0.311356376747534+0.185620920649662i
-0.0998856671088169+0.0621881030164822i
0.140307770325394+0.148226137944391i
0.209069306987947+0.428468139973273i
-0.0204872168286577+0.708857178476742i
-0.397899797292298+0.752105105561639i
-0.70991161241932+0.490389813448109i
-0.842212832375978+0.0286130460570142i
-0.59251669826343-0.358694697008695i
-0.18518420199199-0.48490631360373i
0.126057701421959-0.324943475980369i
0.226786799816641-0.053170260320933i
0.0150933484965498+0.165109388743626i
-0.226607171942691+0.14059498482065i
-0.308954732685476-0.132091054884164i
-0.168200583945651-0.400086163527198i
0.199152408552238-0.453693858273815i
0.527826959891194-0.23579216594818i
0.600861948958485+0.206959784071764i
0.365498402967492+0.57150755663144i
-0.0493862229580542+0.71139807382876i
-0.407761719516512+0.596116607705439i
-0.579179569601116+0.212094686931454i
-0.470875826251121-0.0401536801584084i
-0.26796588191892-0.0654703392589684i
-0.16653537028351+0.0685978527167441i
-0.234208264735635+0.296309645404891i
-0.565094565031481+0.348909090100607i
-0.889063233520638+0.135202800811045i
-0.938685077176654-0.289546643142348i
-0.713222218275746-0.670845235032218i
-0.315588748813885-0.791856065559954i
0.0696526474532152-0.661014863670848i
0.263434971135378-0.313454771379706i
0.133887116459972+0.0182554103548411i
-0.129449360086409+0.0795930050408788i
-0.239132266958251-0.0774156422365193i
-0.129090075622765-0.301215450972638i
0.168670848167866-0.354617173237139i
0.45311941656306-0.106094523048648i
0.552048147315187+0.320644411528063i
0.363697798612776+0.713558594660337i
-0.0852534795620695+0.895607459089062i
-0.489683586575961+0.754159354924971i
-0.617455998312881+0.377143928135011i
-0.470002092484964+0.0581695604323527i
-0.212116380601288+0.0177137582370544i
-0.0321147010498084+0.240197058354158i
-0.0731398264281943+0.506156313003519i
-0.392723661870123+0.592977261639588i
-0.699145019932146+0.42807185488297i
-0.752184617335976+0.089062815243869i
-0.574146903227499-0.29660374195085i
-0.154125087931377-0.453179507204116i
0.236153699311238-0.300022006745058i
0.329050485510894+0.0762450866644657i
0.143289130637784+0.380111837918166i
-0.187804857607009+0.387170922692557i
-0.399519961774054+0.222095880142811i
-0.369790771563008-0.104950210934237i
-0.0965540119694649-0.293305852402044i
0.208184806714206-0.165793596973479i
0.285152326541612+0.0863396506171145i
0.141049802052377+0.386093920342724i
-0.211589202380639+0.514558396110716i
-0.538577136875097+0.283358363440028i
-0.589003805883269-0.131869266940052i
-0.419954698544675-0.445122442193158i
-0.0630385175106472-0.511713697717334i
0.217503791358013-0.325771419875761i
0.215773037337315+0.00271690862344456i
0.0433568250361054+0.18354578934265i
-0.224482490271404+0.130044071243655i
-0.360408574764258-0.121229244351375i
-0.215749471286212-0.382810822904824i
0.111790122794828-0.400416653649244i
0.378339097886347-0.199652933125539i
0.411248229463968+0.222293544449589i
0.209635231203782+0.537333907188183i
-0.213000266145213+0.565988398459216i
-0.507893084244639+0.382895198044303i
-0.533012690068969+0.0273155189123666i
-0.369426168394018-0.178768663179217i
-0.072662274530397-0.115557029591785i
0.0399008292587719+0.14319585101851i
-0.120673327270215+0.396169198329099i
-0.426131515286717+0.455316335095243i
-0.722841198778695+0.266471940108277i
-0.787686205444824-0.094107475122552i
-0.543955344177616-0.37806577929492i
-0.173024090221359-0.439013384673137i
0.150223679653947-0.208695988073469i
0.195550610130317+0.143807068991539i
0.0271286383083878+0.370378647990252i
-0.240839329034982+0.395065753188789i
-0.470836386501217+0.19810180248878i
-0.330537469694778-0.0886593482288508i
-0.0276607056311584-0.171440795210232i
0.217836639111385+0.0105523791311397i
0.287504208627305+0.314843131486582i
0.0928922671352977+0.612905873877979i
-0.260096981476302+0.682384101931677i
-0.564385126009557+0.436396131617445i
-0.59239919623051+0.0853523934422108i
-0.401010510075754-0.154636427931052i
-0.0850207994127505-0.194363959808419i
0.13249085209427-0.0224302754878913i
0.0846715242984355+0.203798672188787i
-0.140628123037875+0.307291768058398i
-0.428432013637434+0.177070533481428i
-0.480086298677902-0.10707193835354i
-0.263008066240376-0.375607458682172i
0.0940876769259381-0.454321051859848i
0.386480030642374-0.253722008427972i
0.379774593276596+0.0860998197595744i
0.207061275970512+0.381986355207785i
-0.0755837305015085+0.414642748091524i
-0.313705674931377+0.206905777203458i
-0.295826030735839-0.0626697669280838i
-0.0772770840512202-0.185685922107517i
0.18704691927724-0.0714219679745673i
0.256567030212659+0.181315010096153i
0.0405607066477611+0.458745330775509i
-0.326157958553284+0.507597690522902i
-0.627365889865344+0.270941739395747i
-0.668213210090665-0.0570053748389315i
-0.454134744770169-0.329187712373887i
-0.151562629984477-0.401822902323786i
0.0462955754593968-0.176817314626632i
0.0205693258258921+0.0943659830306582i
-0.19645647252959+0.240262516016205i
-0.402985364885055+0.164254919338685i
-0.453547558051034-0.120115481156641i
-0.355888901896566-0.358953497864482i
-0.010714290867389-0.408120693343889i
0.287320817400001-0.152244021334735i
0.298883742018878+0.228876462647553i
0.140374164996402+0.480470982907544i
-0.251346014160253+0.555427121833619i
-0.475102379404208+0.391093781807086i
-0.445812079885111+0.0856525672646998i
-0.285841693265171-0.0465130725972995i
-0.0268734369021369+0.0260650483176122i
0.0308521432673424+0.267223180283053i
-0.0803672316817466+0.557738520603705i
-0.381849720863645+0.632542861100483i
-0.657332969748278+0.399220801305568i
-0.702635007099341+0.0222227383000939i
-0.5594337530443-0.214560231276125i
-0.234461922458253-0.277469336845562i
0.0316923861473737-0.121070469252756i
0.0614756296126287+0.166447069074011i
-0.127577960776886+0.312076582455181i
-0.340618882191542+0.232630582736126i
-0.416439832191644-0.0144185311162367i
-0.329324283199858-0.276360339365619i
-0.0215366575083463-0.388057519137295i
0.29369810635647-0.255765474238648i
0.375672050530539+0.0533345899554875i
0.228417629060491+0.30250004918528i
-0.0341295172143575+0.359011791233569i
-0.233038977170299+0.181507425047475i
-0.244373573188226-0.110749577975477i
0.000562023772609118-0.241954745985382i
0.270233753384831-0.153002967374683i
0.38076503077047+0.0907624825068354i
0.277110051945858+0.381844927017349i
0.00136773522053877+0.526487668118804i
-0.252747149071297+0.414351029323311i
-0.389916927302398+0.184562464451799i
-0.25551242333123-0.00879351611646024i
-0.070672258292317-0.0750544078289289i
0.0374393649909938+0.121929704610981i
0.0248156503827169+0.401072632063163i
-0.265209807042309+0.512083235191313i
-0.57182056807397+0.431737745751557i
-0.762508059960199+0.162459785258183i
-0.716469927148221-0.155336233806652i
-0.496765510192389-0.312591327021447i
-0.236371674418363-0.278590251859676i
-0.0941332359127527-0.0853003075325994i
-0.214753471793228+0.122563315203724i
-0.418077620072434+0.103907224566331i
-0.57781036033-0.0706850343506264i
-0.559109744222144-0.288583519790558i
-0.28507573552517-0.496314385084567i
0.0772477508219895-0.455271268836395i
0.270805554392444-0.176136965084042i
0.263268715475199+0.137354079323515i
0.0880281674689267+0.339186341765973i
-0.132542923043381+0.312891470195029i
-0.247800754862266+0.159135219724645i
-0.16567074932712-0.0169557448250167i
0.0582363594464227-0.0482575457928908i
0.200387362610314+0.154840934327937i
0.206447152114557+0.436538823808873i
0.00668238495856208+0.648653528426116i
-0.341675883836871+0.675084378732258i
-0.529430622898125+0.441431841307289i
-0.520875030979629+0.129488266538517i
-0.368181545094007+0.0166680196465511i
-0.125640808894293+0.0321127751634366i
-0.0239414195383626+0.17252029310414i
-0.145637659482147+0.358697550363149i
-0.362676705185229+0.370331920045465i
-0.573264954905605+0.181373633444414i
-0.603492460632452-0.108877352680127i
-0.356473406269417-0.331045707390475i
-0.072791016733261-0.36897988905463i
0.139639352674232-0.217013634083234i
0.122400651580747-0.0112863882250562i
-0.057884940326403+0.158256564075109i
-0.179570515124445+0.106293489532161i
-0.230976838787746-0.107471839728505i
-0.0860379725435562-0.27016926612385i
0.156115676097218-0.336460474966788i
0.361333681170283-0.117465115566737i
0.393912646059845+0.195915839043457i
0.201424761620272+0.435409348971006i
-0.0678540281970432+0.51527961093788i
-0.3070319385557+0.350082872377004i
-0.379101496007624+0.154913507089231i
-0.258542593223572-0.0169659575703247i
-0.113137449752905-0.00603902379251773i
-0.0671515123203122+0.195002149747876i
-0.201431341192518+0.36468700763929i
-0.46378651656152+0.411261750797084i
-0.698056520338962+0.225440862216749i
-0.782912741416112-0.145001675913416i
-0.627800192726892-0.408183872158586i
-0.32307451719478-0.463745492117122i
-0.0730881703667915-0.387648305518774i
-0.00877029487010391-0.185415017816647i
-0.0803343415341145+0.0143692633416438i
-0.214170301874343-0.00335161230020655i
-0.255618860957666-0.111846443030532i
-0.151562313109461-0.23503270546724i
0.0617522036653201-0.293467932169337i
0.282329163819375-0.061430794821554i
0.348955911427257+0.248099575091635i
0.210724029178095+0.498851541405916i
-0.0839324232381726+0.60365908730755i
-0.339563155177076+0.493378437707228i
-0.467598284713782+0.272421401259052i
-0.397472277901027+0.130535409656269i
-0.233856744557614+0.13597008108327i
-0.134767526289761+0.233054621869641i
-0.18627231360503+0.389115580427085i
-0.445294561149814+0.376548033842985i
-0.624768848935522+0.171614738872199i
-0.61572865015887-0.063489108579082i
-0.452569043650639-0.313446889346967i
-0.141174830765586-0.420161970102774i
0.107366920223054-0.260897149631717i
0.19807670116126-0.0355000434617349i
0.123820697387454+0.143104257002397i
-0.0530742763023554+0.219996041717426i
-0.139158124050303+0.0977581096622833i
-0.0627464079364175-0.0812447205725603i
0.0884901918907683-0.0932869721717849i
0.25169298097815+0.0110669270001992i
0.276006019095081+0.27030481109614i
0.0541985879260773+0.524358156744264i
-0.233540763739529+0.525074469968173i
-0.454371407494942+0.38823259726485i
-0.543626912541897+0.0853902206187987i
-0.416963513668177-0.153124161804984i
-0.173630181459612-0.150521098159304i
-0.0121960080478588-0.0200228730091819i
-0.068380294072799+0.151419229972075i
-0.267913729526295+0.200658887978806i
-0.461049943819281+0.107158486567738i
-0.528159108035436-0.0911209286314517i
-0.392400410630583-0.314598782630777i
-0.123976967181655-0.403604627420346i
0.11566216614584-0.241552330182778i
0.137400187119942+0.00264528875545182i
-0.0135413612196973+0.18517945081214i
-0.230091121453483+0.249517935571497i
-0.39304305689863+0.120269576532141i
-0.355343719620536-0.0581556259863462i
-0.208838498748128-0.140611153502986i
-0.0457016180923671-0.0950983428312195i
0.0322602128788435+0.0574970888327999i
-0.04811404165502+0.253815389541555i
-0.214424735512578+0.318483247557248i
-0.41774379549579+0.185077613352212i
-0.422567330658134-0.032325009194011i
-0.21558174672714-0.186094937631405i
-0.0445170464170807-0.14106461083368i
0.0953649154284199+0.0164819370381355i
0.108289641787155+0.20626844686608i
-0.0551416931892293+0.373204552389781i
-0.208092722900915+0.34348101778805i
-0.278898420056936+0.201759847020885i
-0.247648867256374+0.0708210876366757i
-0.100340698045563+0.0322901820995282i
0.0688428364747773+0.180171882656593i
0.0424759382871213+0.379355371571521i
-0.125530110348404+0.508445429020392i
-0.312085552361391+0.52967798878707i
-0.538411727058624+0.350104783431984i
-0.566927055571388+0.0817374294800993i
-0.444871729414193-0.0693958774873747i
-0.271049809074906-0.0719622275906894i
-0.170846179275824-0.0028893127784675i
-0.23446304553106+0.0874510072775834i
-0.369955849476066+0.0911394262911217i
-0.500904796789585-0.0862801259640773i
-0.450777645524818-0.33432272852049i
-0.252877569257976-0.542733146933122i
0.0570943424921494-0.571144983299122i
0.303779369216363-0.431874837516854i
0.435746780197539-0.181093820608774i
0.383836311534327+0.044626725443026i
0.207536560724701+0.128569564991587i
0.150182465559215+0.1186165635894i
0.179556461165965+0.0439676435905755i
0.298648025581147+0.0775078229698691i
0.409058393960377+0.259521673180981i
0.374831463767895+0.554006070253376i
0.102433945757893+0.779967360595745i
-0.262562650246684+0.827065846314518i
-0.580418809358027+0.716198433668193i
-0.741217182627446+0.429711460326069i
-0.725395255684291+0.182098674820418i
-0.640921401254318+0.0660188976890885i
-0.567617046226341+0.0414565294877572i
-0.616624333808797+0.0359173409667561i
-0.72249988738049-0.0485423989579741i
-0.82499487463272-0.262547637865753i
-0.720948671915638-0.526067354465631i
-0.425654991700345-0.732167787588505i
-0.08669400873053-0.806197025865697i
0.249289146661946-0.627065448594907i
0.392086505246438-0.331104367217127i
0.375713080120749-0.0529653096468923i
0.274972567080267+0.103963844727121i
0.188254265212963+0.130883312037733i
0.188833079827422+0.140679015395763i
0.275589770791487+0.208713286927959i
0.330601067895159+0.412467254141173i
0.219988950707186+0.656043155085807i
-0.0304905450153707+0.835725962436565i
-0.367913173857007+0.848917465250819i
-0.611758240985818+0.676533501021912i
-0.73896294707863+0.393493537892058i
-0.689861204724706+0.118143743690778i
-0.506669611008229-0.0173025346112546i
-0.380526875392357-0.0238795418348784i
-0.345237565522933+0.0384551365940343i
-0.403701814899542+0.0569157631928977i
-0.430006114579854-0.0958548251661493i
-0.35277606083154-0.287779068174809i
-0.154205789127796-0.37304531778889i
0.113075632916114-0.343557308095031i
0.2914920006772-0.170788648068302i
0.359526764910509+0.106138084202224i
0.271392869436341+0.353226252444135i
0.0513764486159384+0.401135620580295i
-0.119817033709788+0.333497987443152i
-0.184035943013028+0.214341201040658i
-0.14136620705499+0.11443212877236i
-0.0744587592192752+0.140249062724452i
-0.0813667728776536+0.178198360400489i
-0.200413520953293+0.245030763027432i
-0.344934526125386+0.236324185196547i
-0.465184834057756+0.070045114875021i
-0.485163058438332-0.112001994626956i
-0.295450840094472-0.249531323590398i
-0.0923025634129327-0.30588097435947i
0.0735046133930099-0.215299091110494i
0.12176246743851-0.0174251531779531i
0.0753300473213136+0.135541346296144i
0.0107684514064004+0.161152982590956i
-0.104391824255417+0.0933258296517923i
-0.0980199467267353+0.0616086855378016i
-0.0505242680636948+0.100726376812298i
0.0178822204955629+0.19149759774783i
0.00408911066311295+0.328344463262452i
-0.203143056323045+0.433131711386999i
-0.403658580595098+0.410867596620956i
-0.537056166179295+0.263557921205002i
-0.589505143938263+0.0786441330878858i
-0.499839248745716-0.0923944392142353i
-0.342502633494865-0.13701390667473i
-0.231906564099146-0.0292684421382378i
-0.209499230298754+0.0287560327529463i
-0.262524842532883+0.0491794664007076i
-0.306393917805692+0.000284129367659411i
-0.297471752476471-0.138542214593009i
-0.153202834424824-0.17844929472926i
0.0211394154466017-0.152914599251021i
0.129533192482516-0.00310516652902738i
0.157289461233998+0.197524007213558i
0.0402565906072881+0.343997334121077i
-0.103776703787923+0.408032537096019i
-0.215474837501416+0.303979474268343i
-0.255814963781668+0.199742025333403i
-0.180294861592214+0.145930826091875i
-0.055152038150172+0.178241329325566i
-0.0432872717100329+0.283582863998052i
-0.155430389049592+0.327829921483321i
-0.300747999112421+0.326795082758361i
-0.424762433677109+0.229672046482201i
-0.406041168849257+0.0580530068441912i
-0.282121448973229-0.0967356268044481i
-0.150107150870765-0.0910170467077641i
-0.037280897503186-0.0176887583270922i
0.00482360844438446+0.0622855836430734i
-0.069578674868133+0.134334862515495i
-0.189807418729584+0.0604230634188039i
-0.204878855713419-0.00232695380026964i
-0.127304264741583-0.0997945376992689i
0.0258821560448991-0.126372194982455i
0.161051151609881-0.00551184453144342i
0.120981332635718+0.158781660374237i
0.0456549367439215+0.286212821755775i
-0.0872705182563249+0.332692310082217i
-0.237197179673854+0.309076305294022i
-0.243170023239031+0.204811264346636i
-0.187494677925318+0.138532436939374i
-0.142783897680039+0.193980662351934i
-0.237691026033919+0.293461820629259i
-0.35295032176309+0.315901408278681i
-0.473555320274004+0.288355599686063i
-0.622663856639537+0.131420039665238i
-0.607871321799289-0.0615323186230113i
-0.493145297907322-0.233531676634252i
-0.330448172506494-0.313693796331641i
-0.202078117986014-0.25985211689555i
-0.176705663283021-0.204588185087832i
-0.158945295216726-0.151256697687122i
-0.117106709275347-0.154929621781536i
-0.0597210415398744-0.18444875037907i
0.0459875528712706-0.227905462727407i
0.187572279935795-0.159352281555335i
0.304120979238179+0.0637251849521389i
0.281934169466612+0.284281685508565i
0.184679898454034+0.492814166571458i
-0.00235124606099421+0.592728533774653i
-0.241887847158095+0.556977012938354i
-0.28933070696693+0.474251437981836i
-0.306638775595375+0.39178414093073i
-0.353620775738493+0.369126543689972i
-0.382242905855499+0.370776959549255i
-0.45942148750002+0.355250716536434i
-0.589803289623616+0.292880729776915i
-0.691722425459365+0.125490614584446i
-0.624003572748485-0.0860414176819524i
-0.470590348643724-0.237552670435374i
-0.343003511371568-0.338228265004414i
-0.171544367574708-0.273063113375573i
-0.0265233817125811-0.163730342118365i
0.0227882583524818-0.108756791199652i
0.0274216363142536-0.0198008380058583i
0.0290180617173621-0.0688467773256723i
0.0434796518381626-0.068492020767106i
0.111008448271751+0.0257702085854462i
0.183511887911006+0.118571576560167i
0.106498304907697+0.258771545367799i
0.0227150123306091+0.332553880856263i
-0.111300053383831+0.335132800810938i
-0.26453349572493+0.283646781313519i
-0.303191389900993+0.168011542584416i
-0.275563073920489+0.0456178654403386i
-0.149729462259079+0.0219682950161616i
-0.132901794304883+0.0221284005637205i
-0.171339083255327+0.0506206970570253i
-0.169377021130364+0.103145975842973i
-0.243826373451532+0.0957437859217699i
-0.264644817873106-0.00671080355422734i
-0.198288853189905-0.0908509308950162i
-0.102797799796029-0.0123254808914093i
-0.0492888405187221+0.0974637864704495i
-0.0563178469270656+0.212781722557439i
-0.128408649595935+0.27572644032415i
-0.341466235481189+0.266206747091721i
-0.44212544144214+0.182428527693278i
-0.443243142591821+0.0579565967827073i
-0.432316746907742+0.00348931032934563i
-0.326844593995606-0.0361192349693748i
-0.266625644444613-0.0249834087327613i
-0.286603911752366-0.0053680398918254i
-0.335278600228638-0.0536826941172306i
-0.317986129117473-0.115234808070227i
-0.264327595612641-0.186196014310209i
-0.150945704519677-0.231258258389903i
0.0104709446399982-0.172172065686218i
0.113901864234262-0.0495971984998936i
0.124697183041544+0.0954409124270882i
0.0838631921833228+0.216145222820514i
-0.0134796986121924+0.267092894544317i
-0.104014929388063+0.286604002108368i
-0.101573213493747+0.276633878421412i
-0.108273308571064+0.268621231691161i
-0.132189321175138+0.332492163779271i
-0.210186708743375+0.374528378549812i
-0.307392152583447+0.370073762793267i
-0.40686923543639+0.323335253852829i
-0.470646054665296+0.174512473309835i
-0.437706939288642+0.0738622041432896i
-0.373582018718209-0.0157332903059652i
-0.252680331599082-0.0997345488278154i
-0.171638095567388-0.0545585150699149i
-0.157843877802059+0.0152115070488122i
-0.166887706124367+0.00987214029039491i
-0.174189765063611-0.00732107215844629i
-0.168385674637634-0.0193846219359019i
-0.108469138994767-0.0743074219158438i
-0.0378925841511281-0.0459692233443459i
-0.0670494424763612+0.0377354998625012i
-0.054213964368093+0.107153519897978i
-0.089965388834916+0.156646677554702i
-0.191250456035157+0.146083595162193i
-0.238041127232466+0.0781370005377191i
-0.194834074887757-0.00857738347188296i
-0.153069340710789-0.0290497973730653i
-0.129891978804439+0.0114251374298651i
-0.0902824552055281+0.0480658159847245i
-0.115744125230554+0.0952037969534483i
-0.158126514375276+0.118306617967429i
-0.219295239632409+0.054112587179525i
-0.173349831269791+0.0455922592665408i
-0.140226164142132+0.0307266314979238i
-0.132271159485657+0.0257750537871676i
-0.103163773173657+0.146155333034073i
-0.165259699150388+0.193769315707905i
-0.225387573282867+0.170813747247281i
-0.309825403079475+0.130055509505513i
-0.349939457000661+0.0597163405821733i
-0.309624764462605+0.0144578277542462i
-0.256528930534605-0.0377864495197104i
-0.217211571400322-0.0254099567746798i
-0.221100543127779+0.0163310013854239i
-0.225328870819432+0.0155914234132747i
-0.224643275182826+0.0122614979614027i
-0.217563702114209-0.0302491420808413i
-0.164603018748208-0.0344237443003709i
-0.0983833539535073-0.00683433200222225i
-0.0440913326268211+0.0241639258202838i
-0.0586128239093028+0.121759901444394i
-0.125875841582345+0.198497192647477i
-0.174800897587664+0.20265934207418i
-0.196245261371221+0.191657351636076i
-0.232205704817851+0.156774848906434i
-0.249282848879715+0.0994538982441152i
-0.212424479463456+0.0742466472240709i
-0.190867362129424+0.12099840296717i
-0.20053206631736+0.136578327584569i
-0.232106146273185+0.0839264848213323i
-0.235235189886274+0.056378366335495i
-0.212695734964509+0.00474702958929536i
-0.168573410401027-0.0237704147149305i
-0.120129099666096+0.00045900073887678i
-0.0539882324280353+0.00572812430084806i
0.00837156270273114+0.0732209071802098i
-0.0429550572071114+0.140306628412353i
-0.0908201298057575+0.110747786850254i
-0.0899466629795965+0.138259220439284i
-0.110957042216517+0.131270743150976i
-0.103430249554111+0.119239418508535i
-0.114750316882886+0.135452069785894i
-0.166799216736998+0.0922627890284408i
-0.17855926302653+0.0904509265605964i
-0.217913406294143+0.0776295967214603i
-0.26626687682955+0.0483070667938812i
-0.187125198762425+0.00522725872784844i
-0.148891128852688-0.0121787579361124i
-0.159016186422348-0.0608466659356451i
-0.093785255189326-0.0363434042108657i
-0.0771347452282675+0.0560739029082162i
-0.122380025506459+0.0528084723987053i
-0.135673497299774+0.0747383624740312i
-0.132525380724003+0.114951398887627i
-0.119086186603195+0.0894129429539463i
-0.130938414703095+0.0674062666484223i
-0.191262523702689+0.0780632836533661i
-0.184085973345424+0.06305197529321i
-0.194440277688296+0.0622971478797771i
-0.208189104311102+0.0458790808738063i
-0.234858042731686+0.0500483203115327i
-0.263195904761839+0.0313448278434017i
-0.206468797477623+0.00804506422600206i
-0.199073605435615+0.0303961370341i
-0.133944941172001-0.0162758381657455i
-0.111249776568659-0.00927414696628601i
-0.109422766597302+0.0495965448447732i
-0.0496021051041157+0.0653805865671713i
-0.0848992559122404+0.10791074251966i
-0.0728343514815377+0.160100472252399i
-0.0903198449670184+0.198580335272744i
-0.135224158521149+0.249651727833376i
-0.156737297095551+0.258227364379444i
-0.22359101699104+0.209290029363324i
-0.261166070931714+0.222646947723241i
-0.265583713679104+0.196319141926128i
-0.294336832323958+0.116176449411302i
-0.31658838457663+0.0859756503203277i
-0.281903481898459+0.0562259979277515i
-0.259110727202804+0.0155616001977106i
-0.222350527313908-0.0342012453896898i
-0.160302917629218-0.0451432697225067i
-0.115246603804866-0.0783142062095969i
-0.0472483306820163-0.054449464034951i
0.00651209570708761-0.0101637827287867i
-0.00491598728201456+0.00505564905558371i
0.0223254615323179+0.0797696875022997i
0.0418846468545133+0.086397317880952i
0.0213801492531493+0.13709537342508i
0.00178482630720382+0.22203010295563i
-0.0847248823207185+0.237440558457561i
-0.144273754943399+0.250493659965283i
-0.207152609509746+0.267894140817044i
-0.254777329897461+0.2453585736051i
-0.240473724199169+0.171751277834736i
-0.263253961981526+0.0917196979457275i
-0.256758744075592+0.0111976856498343i
-0.246881421420678+0.00953419153678709i
-0.235709709967804-0.0239877517274008i
-0.201981138595186-0.0813662039713129i
-0.159370242934463-0.0627784114693822i
-0.117959060252223-0.0612338934982058i
-0.0953682071836066-0.0471381504142359i
-0.0358237820094117-0.0289012818285176i
-0.00300170122413263+0.0385720927179692i
-0.0219944979923506+0.125103140621625i
-0.0616060397049556+0.156721863229906i
-0.0999743341034438+0.17589938247i
-0.142676585429604+0.162297563352934i
-0.188222171768523+0.163466782237492i
-0.209062983889852+0.128008268329041i
-0.223903889866792+0.0661416261611457i
-0.21933493638691+0.114653244771484i
-0.226143204844576+0.135589148798584i
-0.249017060935849+0.0836524815930085i
-0.256748153274598+0.0490787098103677i
-0.24294340249638+0.0053357776316925i
-0.192530616672744+0.00631838023060363i
-0.152753644532092+0.00395203656653213i
-0.0975017205975226+0.0231341307159072i
-0.0510626359482568+0.0850285063079845i
-0.0517510817325294+0.142631042194996i
-0.043132473130359+0.212697965350921i
-0.0909399389029878+0.170032819115189i
-0.13096657111678+0.167008401835313i
-0.154271732630577+0.216909309719315i
-0.203088650898694+0.224940261855075i
-0.194198175270665+0.23990112832838i
-0.215313656713317+0.224093843450135i
-0.286310375350756+0.202965913102916i
-0.289078529255174+0.119299171607193i
-0.282212831445658+0.0710495780158495i
-0.268120983908793+0.0226796801084164i
-0.189797426085939-0.0169277397438292i
-0.142288884489718+0.0391816364560429i
-0.118629743144291+0.0208545704662927i
-0.119789242152884+0.00532724568038055i
-0.12530700136394+0.0134766001668465i
-0.10122934632047-0.0155536837251809i
-0.0492670730334767-0.00474415308647293i
0.00877998196174295+0.0433103942547869i
0.0181311709227356+0.0965000805702115i
-0.0117185240158379+0.15642337418333i
-0.0523968625097679+0.193603932364634i
-0.0908781704209212+0.211236483426483i
-0.143314665762268+0.187994159124577i
-0.160265286364171+0.140332542338785i
-0.127872267752471+0.160027183299328i
-0.14448198816712+0.191835183534088i
-0.17571837499529+0.213802572762391i
-0.205600957972383+0.195527104474506i
-0.303690973466216+0.158250100812976i
-0.309327406634967+0.116228305853419i
-0.297872209104496+0.0380348601207873i
-0.299460900163437+0.00219469690248627i
-0.227209900834817-2.98333100617283e-05i
-0.201813038768256+0.022952526230344i
-0.173033068719971+0.0636839450749814i
-0.201369400303375+0.0715763815244226i
-0.248469659034231+0.058151449282068i
-0.232264518009574+0.0022263017944636i
-0.204706997839944-0.0221974024296645i
-0.150000510958712-0.00511881832537239i
-0.100158538198667-0.00121618745815255i
-0.078517235201306+0.0455001575936117i
-0.0924949837064659+0.104409942616083i
-0.131810383974888+0.127898858156529i
-0.153244618777277+0.121783011061664i
-0.151990924836159+0.136718648175287i
-0.121556568661513+0.102623875899344i
-0.0739179883976877+0.127268205028354i
-0.115377028947037+0.180562183586645i
-0.169079036687036+0.199585817957917i
-0.181714012259013+0.260675103792209i
-0.24888074116358+0.199401331755376i
-0.284031458081592+0.152542375428419i
-0.235651526728424+0.110789613624663i
-0.168435643010628+0.0713817166859665i
-0.146823634441316+0.129736359198078i
-0.174686590705899+0.159943058573724i
-0.204423789371065+0.192366883172695i
-0.25488725640037+0.178000963562099i
-0.248879254986572+0.0899663327861214i
-0.230742673647546+0.0448403172653143i
-0.166556013785536+0.0630008259089258i
-0.0724214540114367+0.0957418767769606i
-0.131191639886695+0.135140939961969i
-0.191670634621047+0.178143726277638i
-0.270747300827486+0.130043384572101i
-0.323209565934081+0.0658710109549429i
-0.246757849906967+0.0224537333446904i
-0.160942284015813-0.0726146361113229i
-0.126852165519015-0.0393566869037703i
-0.124770214255067+0.0325578460835054i
-0.118083215969491+0.0670610350894663i
-0.169293295967132+0.0950949305806095i
-0.213573947487859+0.0181182777941132i
-0.168241023966074-0.0378845798314132i
-0.0953781855572243-0.0302907623713529i
-0.00270038236191809-0.00233289049235044i
0.0392961739772042+0.0901881978831169i
0.00108108018014688+0.212797192841533i
-0.0460887222182873+0.278445712585297i
-0.146944499179519+0.274932737503168i
-0.211926963076799+0.209732241039136i
-0.207203217983709+0.157273481235661i
-0.214686976458337+0.193280637288045i
-0.186510414522203+0.22835661942173i
-0.241832029569532+0.266277507610636i
-0.358000632084875+0.295190869564691i
-0.459002606998944+0.236299020015952i
-0.521379100397904+0.115841455339742i
-0.465355744010128-0.00786179484980461i
-0.398058332730868-0.0615371983385388i
-0.304280447824608-0.0750733379727846i
-0.227532391658322-0.0390566799198042i
-0.23977829603101-0.0111181611867551i
-0.234400061224943-0.0413308818387353i
-0.21907280465638-0.0643509977784825i
-0.167406870203024-0.118065172411233i
-0.0732265885244879-0.132944781463202i
0.0119124095442695-0.0796530719775961i
0.112248184026901+0.01023145314633i
0.100786281792602+0.163215989567502i
0.0356206796134612+0.293824549569486i
-0.0741201212210116+0.281777607177928i
-0.18449707725331+0.225616895892663i
-0.176874880002409+0.199242729933963i
-0.121038925896656+0.167317208284507i
-0.0670440575197804+0.227693482474233i
-0.150682371681187+0.317676017213822i
-0.232812223757664+0.353215375929698i
-0.33953230133397+0.296593812113909i
-0.431384120506224+0.179258164184017i
-0.371265364398725+0.0844544578607601i
-0.340822745529891-0.00309611187033572i
-0.251896464949108-0.0270371742509432i
-0.152328904482368+0.0468255733879081i
-0.175726217941115+0.109732786434176i
-0.240656034816161+0.103278948555489i
-0.329909230591566+0.0690870397150798i
-0.339614830715837-0.037426810282623i
-0.236171479007611-0.114022264970921i
-0.120004034197105-0.0878441687585584i
-0.0282370573811446-0.028460338908689i
-0.0456357124755299+0.0762744313758657i
-0.120585380476378+0.161401459168273i
-0.200020181182937+0.152956019545648i
-0.295400353125426+0.0897819809197736i
-0.250357265910366-0.010595133022394i
-0.115548805179595-0.0887285093787725i
-0.060921643483211-0.0141883868695634i
-0.04684603838197+0.0816700897701697i
-0.0895796574443093+0.146873289262243i
-0.201662945912717+0.192912875790121i
-0.256398145959367+0.148891990763527i
-0.257632544065946+0.0783797747595547i
-0.181368829487051-0.00771471399255517i
-0.0655558147798117+0.0201664684395385i
-0.030590953869935+0.116700732489747i
-0.070476199022592+0.209697449629915i
-0.19905020520399+0.284354924272309i
-0.333540442491704+0.22758479856214i
-0.373915803878743+0.122770025678529i
-0.319689260593046+0.0083064197859013i
-0.22750620894888-0.0324426062061572i
-0.160547472165768+0.045172821276097i
-0.180201912715393+0.157872329136128i
-0.259078345533212+0.215570451776063i
-0.34000958929162+0.155650206836333i
-0.40889470897493+0.0371454465424555i
-0.350207133270397-0.0952627289014797i
-0.21318217839003-0.137200924467455i
-0.0835577099435403-0.0814697586870516i
-0.013376029221424+0.0436333650188017i
-0.0686219245000467+0.136129447047828i
-0.162001771972802+0.136364142899447i
-0.24997233180804+0.127303941846746i
-0.221768195943954+0.0127279473202898i
-0.113900509338832-0.0553025333573407i
-0.048975143561555+0.00492526905000286i
0.0281844032958487+0.109851053724874i
-0.0237451926648964+0.230341685057781i
-0.154211034633006+0.30609404792993i
-0.271113509871716+0.260377973687109i
-0.339550902273181+0.127198995021662i
-0.261637211703589+0.0376153781039142i
-0.193590431257512-0.00914629962346469i
-0.112428900422487+0.0298480764932684i
-0.0924217096285544+0.10206219451553i
-0.172071437284155+0.15189755063959i
-0.26645637412683+0.151582511715504i
-0.365468245283337+0.0483635749270119i
-0.30135025049661-0.0851015131386164i
-0.166784593593116-0.143248556709121i
-0.064874765741729-0.0722894118490755i
0.00706706839173141+0.055393316451245i
-0.0367721149560764+0.125719343084406i
-0.141053683276215+0.168751897592398i
-0.205914438147775+0.147142177027232i
-0.25577585235994+0.0426209532925961i
-0.216272186478794-0.00155578405215736i
-0.0738249531498175+0.0248853620188932i
-0.00890279436489641+0.0945742877806159i
-0.06180362270864+0.194974955073576i
-0.169804224464689+0.248718138733032i
-0.293121999769031+0.200878123076755i
-0.380284730109362+0.0588597323718124i
-0.309059969495031-0.0516673288213992i
-0.179935077818006-0.0876062083364458i
-0.11666869967063-0.039052087086808i
-0.0794499584355366+0.0588040276229813i
-0.129522257406314+0.143529625146307i
-0.285419586087057+0.206342431096052i
-0.362129637184919+0.111582244164103i
-0.306788298006449-0.0326626597184243i
-0.233160313391473-0.120700066078011i
-0.0885809870245088-0.0942007798972292i
-0.001812201271988+0.0548117436628976i
-0.0422639037378984+0.162315924458703i
-0.145107136859411+0.218263818602336i
-0.275150314374787+0.152542151745293i
-0.287014489455459-0.000870034405381284i
-0.191280963123715-0.0889647721010265i
-0.0508977357894983-0.0953000234416213i
0.0460813231612662-0.000426881726924814i
0.00584608331300143+0.171273430048823i
-0.0875734379353135+0.303490271310386i
-0.193049186755222+0.308660851351542i
-0.272009517029537+0.189048195799241i
-0.273727332868152+0.0419972638250637i
-0.191576060174683-0.0235607507696035i
-0.0527194439604421+0.0411098704250444i
-0.0445666755890775+0.164935421379911i
-0.181169136910168+0.274337401358699i
-0.323999409741493+0.274719304314233i
-0.416665385842003+0.133319467110935i
-0.432477444596134-0.0388867724511926i
-0.29983439120954-0.161756864450663i
-0.127880090077692-0.184414534302967i
-0.0592150114216684-0.0811583925026641i
-0.0586123326040935+0.0299335631323515i
-0.136484317951838+0.0720615077068587i
-0.213803035877507+0.0371610811126854i
-0.199778007875492-0.0874004826228045i
-0.116233500122112-0.1630204101946i
0.069350109263379-0.124557149010632i
0.202706545348735+0.0241824867160379i
0.13950403760498+0.187211749393309i
0.0131131977417196+0.301108768537218i
-0.150872769604124+0.327356410003607i
-0.262264560089844+0.21468000685342i
-0.257144991916037+0.069627272613637i
-0.16386491111825+0.0217536675935978i
-0.036828636549273+0.115269946653994i
-0.0397527051897905+0.254560902626614i
-0.144486182583346+0.336291383961987i
-0.295094403730739+0.308705685218124i
-0.456929654576204+0.158728920117696i
-0.456389726250203-0.0365018139677395i
-0.29340016781295-0.121394272695917i
-0.142003452426848-0.102053666443656i
-0.0536077022592716-0.0163062052097215i
-0.0682940716870012+0.132589255785852i
-0.171614781251057+0.226863522541726i
-0.315574299333999+0.14980389648872i
-0.348380114115727-0.0335022091403998i
-0.21027541068563-0.143188441400817i
-0.0826396642089401-0.169432829266125i
0.0289087738340445-0.0649736031658644i
0.0506053223340247+0.110060512407872i
-0.0393350907542656+0.239085114528911i
-0.20821794794092+0.237537054858468i
-0.290961933320873+0.0984022931790773i
-0.218670193135433+0.00124261066689606i
-0.12537138718726-0.0805911955281031i
0.0401745346683721-0.0386750299327967i
0.0865369389431807+0.115538487833179i
-0.00346801178837383+0.257658926091409i
-0.134715574073681+0.314981526513486i
-0.283374735456751+0.208685104785921i
-0.326056433473139+0.100022312205734i
-0.237012004114764-0.0122552754555474i
-0.0860446446848632-0.0183283269580475i
-0.00572572730438377+0.122238265081315i
-0.0611459650680779+0.237892588742117i
-0.176773391234163+0.295037217533163i
-0.308872239300215+0.23764609362724i
-0.395892639191616+0.0586047611861042i
-0.32373026359338-0.0947538664338234i
-0.167407345405274-0.157732225043008i
0.00347030645322249-0.0884801136321967i
-0.00588872236861603+0.101283863911525i
-0.0966902862965294+0.197251650450994i
-0.189433503459983+0.180216112708146i
-0.289561850703478+0.0944058639505505i
-0.252770469660714-0.0205280499344354i
-0.120996467301843-0.081208692448149i
0.0483729819987318-0.0465989922940638i
0.0836629660700167+0.108540609344674i
0.0112523333764233+0.287965352457027i
-0.146761605235637+0.354283402714146i
-0.328150626786945+0.275157462401503i
-0.388280965928543+0.145802068528363i
-0.309548932084908+0.00428887939170166i
-0.159514762573427-0.0849590225286595i
-0.018842768809388+0.0126465880950189i
-0.0449748087407505+0.166895101599583i
-0.207397919852313+0.273624898251135i
-0.348937656301208+0.242942704114662i
-0.42339391824661+0.0496927223057544i
-0.340470832311787-0.112975059104746i
-0.14448656652449-0.198131987976765i
0.0333238798910134-0.145159813233536i
0.0864494762098815+0.0336257186935721i
0.0183629057179851+0.2434608977524i
-0.19682510292732+0.260095890085375i
-0.34801388091552+0.12252399681081i
-0.290375138556739+0.00778279960312031i
-0.175671001786435-0.0974157246973717i
-0.0220656270618668-0.0847870869600855i
0.100387268275216+0.106280772803047i
0.0441815399557935+0.311768545955762i
-0.147340009220793+0.352308202249577i
-0.289536088606714+0.282152193866451i
-0.326340151181963+0.0672056106617995i
-0.240506554684182-0.0680942973885125i
-0.0440110339509467-0.0538387288229565i
0.0514658813266767+0.0303745774255145i
0.0407117075833467+0.249204151449582i
-0.0761321543748203+0.378352572525262i
-0.313509170435123+0.36633421810529i
-0.40363365414564+0.214440989069016i
-0.361342782441844+0.0291948461358981i
-0.223034730535382-0.0441657045923301i
-0.0639031393027456+0.0363319997176606i
-0.054769172919358+0.203232978289835i
-0.194649306880761+0.282370114127459i
-0.40301400418687+0.262780730820549i
-0.491478229936307+0.110056596577131i
-0.469739630424034-0.112347224499859i
-0.284309184318844-0.281537798031851i
-0.0254818567192488-0.259347731242836i
0.0798915031903592-0.0444775863538839i
0.0754253142147196+0.11347851029083i
-0.0683027871417033+0.176085373438064i
-0.161749202830813+0.1589468899066i
-0.167688486390068+0.0371359516313351i
-0.106345753289444-0.0461089477876134i
0.0859409126583901-0.0338747753659346i
0.202377065355671+0.124525553039389i
0.173041598984729+0.354839924348291i
-0.0462120786878812+0.480769654048505i
-0.259863388153431+0.493378003143342i
-0.371487121146504+0.36180523336516i
-0.426831450128547+0.176528255572893i
-0.336904942903925+0.0293300988029224i
-0.208946604353422+0.0527445980524503i
-0.165909514007483+0.183616958959009i
-0.241241757551494+0.254535455900512i
-0.394925912040245+0.258360354694573i
-0.517382317746551+0.119132585022653i
-0.482065958408263-0.101463963292063i
-0.346840226414996-0.28778762682801i
-0.142453207648714-0.282622549515277i
0.0552551506534336-0.120091645401633i
0.109758586601342+0.067567331942949i
-0.0181678902708157+0.18671909235562i
-0.20159530355158+0.130852341708792i
-0.245275570700077+0.0278272537997635i
-0.183365567001913-0.0832642859896874i
-0.00754051195950624-0.144945162075123i
0.122353021819033+0.00625733807014987i
0.131981415873058+0.197740132681639i
0.0536698425445439+0.324486256099835i
-0.129281893231827+0.35757489846264i
-0.282444750146667+0.255600847336631i
-0.307372983269455+0.113792284257457i
-0.167380196822124-0.00506845617835556i
-0.0281720621407877+0.0433050784799952i
0.0411589003228323+0.203190867096707i
-0.0141765793484093+0.374447714254693i
-0.244343596188224+0.47071262056578i
-0.440929865221498+0.374615840594585i
-0.485020886810459+0.202153387311604i
-0.421847648994267+0.0098611223583384i
-0.25207827414756-0.0673972147412516i
-0.124760419240583+0.0570259735867266i
-0.191969074351521+0.214034155541313i
-0.341377401668985+0.298677198917592i
-0.514255288586404+0.208557691490066i
-0.608084999846673+0.00255599891001094i
-0.505774219384611-0.238231104604057i
-0.263804705057749-0.406280352707184i
-0.0566204853635624-0.295520677329763i
0.0670281340946644-0.106801478306779i
0.0337126783248425+0.0536126152687686i
-0.16214569386129+0.136476237888386i
-0.25438877884636+0.0132496061188212i
-0.188511402176213-0.143382468290613i
0.00596110194870424-0.24138932831734i
0.183230536763592-0.173210342027218i
0.297710190779717+0.0664072915683307i
0.252578468464889+0.3434236457407i
-0.0131373406802305+0.485878523831668i
-0.198170113409216+0.411959773286215i
-0.30399939660494+0.242736601924497i
-0.248762432765147+0.0687712041299463i
-0.111540614117397+0.0809976952375707i
-0.0184608270082085+0.231430797437525i
-0.00260361016504381+0.370429090338695i
-0.225954429914957+0.471632381044825i
-0.411557091792095+0.40009065553863i
-0.536949076351458+0.210668774718958i
-0.539221478075993+0.0232706030948964i
-0.315323651987913-0.112807127660026i
-0.165657080728889-0.0546194365329076i
-0.139378731804718+0.109586988605886i
-0.219839798301422+0.221232463039667i
-0.409181076280605+0.206651534652557i
-0.531626164564615+0.0307164156159074i
-0.471980732829486-0.196336854997369i
-0.280018818118207-0.322761868967818i
-0.0383162213317007-0.246796190441911i
0.0907933848914412-0.0990620113617655i
0.0591431509484129+0.0825555117115741i
-0.0845448706729448+0.163293710302265i
-0.25458452981807+0.101152015449058i
-0.27371839036545-0.0576407837641921i
-0.131363716587346-0.203709995336656i
0.06159115236246-0.133343873752032i
0.198459132214089+0.0226255139057342i
0.171881432038414+0.266076454146293i
0.0341518803696878+0.428673921826043i
-0.184468979308971+0.419270476222561i
-0.364165717560674+0.279518607667567i
-0.345216792634383+0.084764868644961i
-0.238802834575153-0.00513149298611756i
-0.108766284960137+0.0255815051439101i
-0.0702454272952375+0.182325046311853i
-0.183843923898552+0.329143949498364i
-0.33477704965724+0.343383031550907i
-0.485227326033397+0.184817725954643i
-0.537626961200819-0.0368489188233756i
-0.334632281445542-0.173930768510513i
-0.0983707352057389-0.163255774294225i
0.0422740100157611-0.0407949290077718i
0.0257040561988836+0.136630752008641i
-0.131540608630817+0.273961063805817i
-0.262634962333437+0.252059148426051i
-0.399528983459731+0.0988953811901582i
-0.327204611843026-0.0786909804985298i
-0.118782852358394-0.130543232107783i
-0.00418951970037758-0.0175121859185094i
0.00102822442840687+0.146438677185228i
-0.136183557223924+0.274968377771998i
-0.3405966942309+0.301523653268972i
-0.472150584317569+0.126955064045892i
-0.428185440089065-0.140339817769056i
-0.231866864679832-0.308897545926602i
0.0086793220692798-0.270199962797511i
0.184077358679125-0.0638171649145658i
0.144821706817098+0.139318902780439i
-0.0536100871899178+0.242068186794586i
-0.19278604058849+0.179506719166356i
-0.223301546231306+0.0560682838636821i
-0.0916525164267539-0.0446032062634472i
0.0992445187318765-0.0221042359639143i
0.176938715085751+0.19851010447578i
0.115685714626598+0.480826205153527i
-0.133526341813907+0.606548136011395i
-0.437839954634113+0.527831372294086i
-0.619462056720492+0.336098201533191i
-0.600369593914633+0.0242553179966282i
-0.443522806972088-0.118272495832774i
-0.274291493414103-0.0639888531612183i
-0.189235021467565+0.0450214740887985i
-0.317180472703937+0.162050587321119i
-0.477601933889151+0.108809341998607i
-0.564541901286529-0.0885141056347859i
-0.466848502423505-0.360211852921638i
-0.201879917464528-0.521467867877559i
0.0690764612899407-0.448914050402333i
0.29934807059949-0.204967203858969i
0.260516126844952+0.0739845050062943i
0.0949826515863418+0.236528765755589i
-0.094750666733648+0.185713620439415i
-0.198145632684243+0.0424848422011631i
-0.0788262813966167-0.0525816661571867i
0.116220031087113-0.0583484326770532i
0.216987210304736+0.172633787314674i
0.155466721828564+0.399112732208253i
-0.0400545364993504+0.498015233113164i
-0.316630755024341+0.462773593756066i
-0.487310223962112+0.240863519448583i
-0.468185644127665+0.022321717887869i
-0.264874323348734-0.107541627108652i
-0.066241071488344-0.0149830746965179i
0.0129784830854081+0.170654201685753i
-0.0769399715444591+0.310521771811892i
-0.269661695522451+0.32462164885389i
-0.437792789920821+0.207526876548294i
-0.464715435902427+0.000552892022191691i
-0.302064315125982-0.166715567996951i
-0.103428602565234-0.0773807913089687i
0.0354149716229859+0.071118049916285i
-0.0365902025760177+0.261769542394592i
-0.223330529988416+0.375598202641958i
-0.433109741524091+0.24103238053431i
-0.550238891256156+0.0160974732966151i
-0.395602505414393-0.198143138230711i
-0.181901790952062-0.264726266330803i
-0.0427908395319129-0.17934558106527i
-0.00672608810694259-0.0137676553945619i
-0.111788710989442+0.145638094437794i
-0.247494044320317+0.0975370975004339i
-0.331787857101868-0.0792907933200384i
-0.26201167208651-0.24341527272757i
-0.0367148767923342-0.308958390139103i
0.186416501764987-0.203164696255512i
0.291921695679927+0.0209046346562184i
0.1743009329788+0.271895336934692i
-0.0733444176340385+0.381251857419338i
-0.243764014345123+0.288977211334625i
-0.296215162846088+0.118987662240659i
-0.165125326055026-0.0157204329418945i
0.00561310522962059-0.0151127151749787i
0.0868840447977226+0.161618333536127i
0.0627583031774501+0.365782381413075i
-0.194054603465311+0.464692234115928i
-0.454872606957816+0.388465934570893i
-0.535956279470855+0.191695795917306i
-0.45744173539969-0.0370449692601684i
-0.259515093109683-0.147512442013449i
-0.0860256586441987-0.0570470479138946i
-0.0298505216431439+0.0971932360124135i
-0.156243121672902+0.233861693194837i
-0.361575491313215+0.259079209680772i
-0.475193977770854+0.114570585290018i
-0.442091932150355-0.131663093112698i
-0.264378989050481-0.274757513878727i
-0.0448642743707649-0.183323339844342i
0.071808961900978+0.00816666372386787i
0.0071702368564843+0.206561227689251i
-0.189172932027028+0.282230995471654i
-0.341348706986178+0.166424365440057i
-0.36056453672105-0.0321342083975168i
-0.240869756416991-0.200420854723175i
-0.0225808264964536-0.142611815729644i
0.14077336603473-0.0134093666101089i
0.0940807455116679+0.194461997929145i
-0.0848256454712582+0.410450784680011i
-0.270094344911153+0.320048346913847i
-0.389387072556652+0.116755759614072i
-0.329857280548179-0.10838794934204i
-0.144695474318296-0.174089126720963i
0.0624234890257752-0.0400422087494513i
0.0977215335469491+0.155888076893029i
-0.0394806978569755+0.329567806652478i
-0.2710112140101+0.310362102485695i
-0.421180195210834+0.176978409468351i
-0.318060154098621-0.0864071532912897i
-0.177694353605943-0.231358839010562i
0.0124874872439913-0.12033562094152i
0.149609352294126+0.0332842577296018i
0.0695602842818255+0.235849529412585i
-0.127420633853778+0.371891963930015i
-0.313241272745718+0.303779222022259i
-0.37583714261907+0.068533923974447i
-0.307822232484361-0.118345794894631i
-0.10709124281357-0.145870332874873i
0.0440799616005973+0.00486566601106159i
0.0135949764839016+0.220063121205417i
-0.148529966471538+0.306481657118013i
-0.360196612087626+0.23987308802424i
-0.435573348472112+0.0450036100124776i
-0.378080724447016-0.18109911132648i
-0.174969218538627-0.287577039723488i
0.0842633280378951-0.173774337154722i
0.136544139650102+0.0337652423578386i
0.064538917364267+0.202897367452034i
-0.109275455565827+0.268772316083737i
-0.259081248953554+0.185014125142415i
-0.232512127256772+0.0346371009746053i
-0.143869963949278-0.0539851721564266i
0.0402630394760854-0.0194423201634789i
0.154031701235422+0.178193386988544i
0.0640154469234381+0.427101867415038i
-0.164523245187964+0.5104879326262i
-0.44687894989948+0.427885022489068i
-0.565215029354729+0.226416146717035i
-0.49770924209831-0.0327295758126005i
-0.299680225965193-0.123250255623578i
-0.110834121434457-0.0348383383020625i
-0.0861435612713107+0.0952272588244655i
-0.206357505407254+0.223994003311539i
-0.419775924441726+0.173813965060497i
-0.498843544632113-0.034944925319379i
-0.381089107832907-0.246584908810919i
-0.146236046363632-0.357292209405074i
0.135533017302444-0.249733014791154i
0.220333187076737+0.00586173246701531i
0.142336454771324+0.215027601335286i
-0.0710731627473734+0.302772798773317i
-0.289328036396651+0.210140782060683i
-0.300881175800546+0.00247761853266788i
-0.138110746868737-0.110331710303121i
0.0714897368915531-0.0948835302942245i
0.167751108412339+0.0913744236626805i
0.144665672992198+0.299798236338771i
-0.0974798606630639+0.423251683645624i
-0.321034726206407+0.342348409586294i
-0.377463426317638+0.0932851160816934i
-0.302523714184135-0.0772778139579667i
-0.0651775564593082-0.185953045412233i
0.127397394676073-0.03199193025882i
0.165764195150853+0.239895970156821i
0.0196567062586115+0.367847199846136i
-0.224198150993196+0.415754322072818i
-0.397788080528822+0.288655162337023i
-0.365957885784535+0.0604484278711217i
-0.235718649050166-0.0532647896252856i
-0.112505942725563+0.025834061908674i
-0.0365956941355168+0.211188918681311i
-0.18045677448122+0.347773734075687i
-0.416675482540074+0.344457851390726i
-0.576141014178545+0.209939065336772i
-0.637807114136973-0.0208399761678949i
-0.471641933980431-0.257981977036483i
-0.202292746673253-0.331172303850166i
-0.0577919033696334-0.218496256245716i
-0.0326397295020775+0.017615471757306i
-0.133091431511196+0.11791708674037i
-0.286534198714607+0.0245387571266982i
-0.28931930352825-0.076605337342433i
-0.186470869627042-0.238869008684804i
0.0147028570107231-0.251850983883464i
0.269436299372525-0.0665091113021228i
0.272803090169609+0.170975477894533i
0.0772371838761827+0.404714082316147i
-0.152400541856222+0.439005928679665i
-0.320226436548658+0.287665492213583i
-0.366003303237649+0.0857922117767301i
-0.243866881692705-0.0202506390032555i
-0.0584043303965428+0.00337739572472238i
-0.00218536964305269+0.142867324284305i
-0.028930496420103+0.317005010021338i
-0.254305585019739+0.379401362198844i
-0.456046814986519+0.27815218391452i
-0.42913035980513+0.00420319841716523i
-0.333560786400037-0.198801110163221i
-0.0820478854047568-0.215539685921035i
0.11450550122993-0.0879453321194671i
0.123090854719689+0.200595174275318i
0.0110091657676469+0.382515290433832i
-0.189286921676748+0.334083342687727i
-0.318795586150577+0.200786656575219i
-0.327762235954348-0.00860005321297612i
-0.155467987073343-0.0883834258263715i
0.0372869217199727+0.0156289794651997i
0.0638315994329223+0.193926852026476i
-0.0510845514891637+0.387518729621336i
-0.285772047219196+0.393014728543492i
-0.495572088417485+0.195896535491289i
-0.499810451765842-0.0526040894153762i
-0.367018197726363-0.218672295293572i
-0.114204968940288-0.222688362978495i
0.0622571248577648-0.0283273074742486i
-0.00777170178648057+0.143193504192224i
-0.143301122706191+0.212377311998178i
-0.309409633423357+0.15069268682658i
-0.37514460034234-0.0446204181454557i
-0.277646836020001-0.187902030770213i
-0.0391023278134422-0.222256558859094i
0.164059576556945-0.0631474452010734i
0.143876940992772+0.19184848639172i
-0.0349241535845499+0.349289424662507i
-0.280933117620155+0.334194048072841i
-0.433514055310633+0.163287041458637i
-0.395002239338972-0.0537419400682916i
-0.194845466747265-0.16420333460237i
-0.00387042812599247-0.121573381480741i
0.0747985384699133+0.0567948542863059i
-0.0271116288161479+0.267593190960623i
-0.260977652423758+0.314787005594098i
-0.453264673744021+0.151716501113236i
-0.452557168663162-0.0767381031348193i
-0.234559341751073-0.21431605720509i
-0.0236535395989854-0.2151598736246i
0.129599213522485-0.0212506819593518i
0.114378651085348+0.264532887690343i
-0.093046516565197+0.375235425723566i
-0.285104637369531+0.31372275210592i
-0.372619652513705+0.169944498513348i
-0.300262451352295-0.0189135725839159i
-0.113375098817742-0.114798223780539i
0.0489563701453091+0.0157044480463516i
0.040431889061662+0.248164105390159i
-0.123824620024811+0.387941375294756i
-0.337808684521716+0.38072978322841i
-0.496305060911409+0.170772391570502i
-0.436172349101942-0.0449489600773998i
-0.255502572840851-0.171709178288226i
-0.0573540888103881-0.137762260360707i
0.0801920663540397+0.0701317203302546i
-0.056687921162185+0.219378196358949i
-0.258182044084889+0.277913562514363i
-0.351767220248688+0.178479797473619i
-0.350530278036126-0.0421243935861555i
-0.17876138741186-0.211853485904914i
0.0349765571855933-0.213856118661378i
0.117026509230375-0.00772816387174652i
0.0884795169801924+0.224525618589551i
-0.0410826878405235+0.336680475250332i
-0.268089474101443+0.289459244028826i
-0.374733941846621+0.102782328755412i
-0.329166859751012-0.0429506691892891i
-0.170515975130831-0.0697756351026253i
-0.00477224166884229-0.0251905568580294i
-0.00762169737317884+0.120434038597134i
-0.139441507693564+0.266980838766146i
-0.368458724290413+0.250084809859418i
-0.49540923463337+0.0693001720656202i
-0.45026359979463-0.178647806765735i
-0.255610431988761-0.326679631954038i
-0.00378249034746408-0.261809003481413i
0.0981928362385214-0.0969294447718839i
0.108275621921194+0.0731771350287367i
-0.020480000645092+0.182532575385803i
-0.230359483396397+0.0967808250975225i
-0.266277357619174-0.0598290901653289i
-0.0811850274468685-0.17862152853209i
0.100144103376958-0.141211467695146i
0.191959647663653+0.092100028310691i
0.196531136115196+0.338467726620593i
-0.0309447773149312+0.4974903265484i
-0.284511694048388+0.488798856512488i
-0.437370947285038+0.329145343257165i
-0.438383629058702+0.1116980973504i
-0.274671703324269+0.0112677124505212i
-0.142740567879161+0.0292663653732852i
-0.0978964582825199+0.181795744571661i
-0.223277444797201+0.32268526241201i
-0.408116257475862+0.241754136397511i
-0.538443966780386+0.100336658938813i
-0.52354593706784-0.109465574958357i
-0.315769152616866-0.295792652331396i
-0.083645964623874-0.275185897056963i
0.0687542749031687-0.0973506975885085i
0.0761457175669708+0.0891258115936139i
-0.060192348278828+0.21998059726688i
-0.233570040195947+0.191260645508149i
-0.285049647392577+0.0408308074378424i
-0.220092053048628-0.0941321563554107i
-0.0269327349120194-0.112303767417142i
0.125345076500736+0.0390429357509179i
0.0576115025672565+0.194926442089565i
-0.117975790648992+0.359841433585396i
-0.360981218930353+0.325580872932724i
-0.483319360663837+0.0923572741565392i
-0.404445833522684-0.10461184598076i
-0.205902232246465-0.264047804338089i
0.000594669447884541-0.181457109289263i
0.0810464659760167+0.000725573104091148i
0.0258660796427704+0.147207125287255i
-0.133172482138313+0.214888660524528i
-0.251622941782104+0.0529345808107939i
-0.22276338596741-0.115046605423628i
-0.0646769218834394-0.18614588198577i
0.162734058385974-0.149681384488643i
0.268194702028767+0.0931819308467961i
0.194046506403336+0.368632144215098i
-0.0165990786178361+0.468270415592717i
-0.296228979471411+0.426400676573937i
-0.417687344600259+0.270407997310471i
-0.363192498510542+0.0608894224819862i
-0.258914111465393-0.0455730079088092i
-0.134196527880368+0.0389207521674034i
-0.114692182509142+0.209976808556779i
-0.291014787766976+0.305291568929953i
-0.456588913128885+0.228487249139171i
-0.546814368656844+0.0167451194109634i
-0.502812477925072-0.2428347263612i
-0.273462792489768-0.379690856739531i
-0.0296895700994193-0.298795126059707i
0.121169169801747-0.116909179421721i
0.062372463844558+0.0910328341138045i
-0.0730126859921739+0.168122453455922i
-0.211577960199687+0.108257272958088i
-0.218331764536386-0.0152323617820745i
-0.0682034725384991-0.116968993277468i
0.0362471631438587-0.0369854581825863i
0.164580798966872+0.175935065205125i
0.0818551264558893+0.370861119044371i
-0.145059502687561+0.453381895945574i
-0.343511601174576+0.40767635169911i
-0.518752071075911+0.21925441666526i
-0.427273532580718-0.0177841904701849i
-0.263733786276279-0.130539425349948i
-0.157604030852587-0.0972199257699514i
-0.0712520544841357+0.0475479840977705i
-0.176596990586212+0.173805519660547i
-0.333975540672678+0.150556892636536i
-0.381751378043206-0.0296040087824774i
-0.319576000816195-0.192233834647713i
-0.0969040697940756-0.274121352359673i
0.133040334398776-0.243963230733032i
0.249107410396278-0.0365181670780075i
0.225959744891088+0.186272341061423i
0.0182645341579395+0.323222310187637i
-0.146361546522516+0.269193752621632i
-0.18501534463083+0.152678200295794i
-0.127652974167089+0.0473448326563591i
0.00431478656251303+0.00721324737782105i
0.0999472185257671+0.165430376030478i
0.102559022115445+0.345408368448816i
-0.159488832694814+0.43262905993132i
-0.391145365137073+0.365128215587399i
-0.498683904575248+0.161925099800861i
-0.495349335786315-0.0718367685317332i
-0.284177683867316-0.194775881347698i
-0.134550948292427-0.124499177460987i
-0.0029152255004047-0.00377116181802274i
-0.0622529084274719+0.122091440089917i
-0.233287616067373+0.172296647404543i
-0.3334013588623+0.0404106117141818i
-0.350177269254293-0.100601918391545i
-0.172697795351174-0.223978419761267i
0.0305150410453874-0.178676818691265i
0.18372914200007+0.0308772466653605i
0.0820535144370983+0.231257944373433i
-0.161096638169478+0.36930235027059i
-0.303569475646319+0.333247069617576i
-0.417128683392228+0.183889382601764i
-0.393437191480312-0.0428414750649059i
-0.234976999905811-0.0739542246432632i
-0.083339356392471+0.00971817828738917i
-0.0699052989378788+0.130777550371973i
-0.236819499468428+0.28547819570851i
-0.400410453279275+0.189136643218496i
-0.491430741253688+0.00734345363506092i
-0.414898986453786-0.206196167369909i
-0.158312773171194-0.338585852195093i
0.088912676521808-0.240743682047716i
0.191996904736824-0.0638734529056266i
0.115782893279054+0.147651394756787i
-0.0228228855932569+0.241170940279039i
-0.180573053988426+0.154657402123426i
-0.18836621135329+0.0627076469146175i
-0.0494254401838664-0.0201662701981991i
0.1300321642758+0.00406072411195752i
0.216393443776243+0.221596918007527i
0.0884378316665976+0.442947413013907i
-0.15459107068819+0.507460531101532i
-0.377549739896542+0.417865215636397i
-0.493841927282188+0.215584276679219i
-0.473102583641377+0.00316616779377379i
-0.259687552014604-0.0945061308529831i
-0.123405615079566-0.0152460147090885i
-0.114215027693688+0.111624149123142i
-0.198764277156247+0.162017127777592i
-0.36844601878515+0.135333075383045i
-0.400107491861067-0.0498226956873112i
-0.323398346494058-0.248116489458954i
-0.10921288466334-0.32122199749083i
0.139300406744693-0.212309773746169i
0.197968459369534+0.0141895171731031i
0.114655264468958+0.19993752159768i
-0.0469117239256134+0.319030552483418i
-0.202333102966834+0.23055510836578i
-0.258435350711974+0.0537670645547901i
-0.18072177503343-0.035300600263994i
-0.0416655419583562-0.0430422354912438i
0.0199275704077382+0.0947593780574116i
-0.0432216956766155+0.278741065401844i
-0.211915720016058+0.331880363858898i
-0.415892567452664+0.217654066630823i
-0.534712063732281+0.0361642562952347i
-0.411973946041646-0.144646820920167i
-0.225051267256042-0.216082664532414i
-0.0689378109589775-0.122969369083832i
0.0384711735069711+0.00294631143897508i
-0.0745773680323527+0.140114447817974i
-0.216719797555544+0.131864061785706i
-0.28039249753612+0.00588738253774827i
-0.257474645095514-0.0651797380822442i
-0.0976698725242953-0.135975066791994i
0.0910136578362947-0.100240455660679i
0.152025573613938+0.100986475837771i
0.0823826357049594+0.295180940391266i
-0.115058953744135+0.350911338489267i
-0.30910223570011+0.287167792558982i
-0.338078048800112+0.1163533077067i
-0.281676377563235-0.028322052308172i
-0.097780310224283-0.0205517963378152i
0.00950840260479071+0.0815186540845858i
-0.0483382378054631+0.222896518799672i
-0.183164007091084+0.329101531624762i
-0.354049878071298+0.267305179500676i
-0.386883127260584+0.123574708361511i
-0.325240434858328-0.0293860197243224i
-0.167835371512077-0.182159203794996i
0.0386840538249386-0.115720984914738i
0.0839944000352978+0.0699411004115661i
-0.0157896059994596+0.233937247920116i
-0.195050240120272+0.297433415275115i
-0.336134906775604+0.194629617116832i
-0.272753672913468+0.0271839553400382i
-0.12411822597872-0.0775733965399731i
0.0231497774074096-0.0144205506731754i
0.0441174545501106+0.0936895611322602i
-0.0287207250298386+0.257514039252094i
-0.193080820814062+0.352279181065614i
-0.401493376890181+0.252812480566536i
-0.410592969652113+0.0911835104252529i
-0.298441591636236-0.0964725429064973i
-0.164374725778597-0.160096743061276i
-0.078579259156232-0.0609848596761667i
-0.0422333961575115+0.035861408410193i
-0.187517735037762+0.12792169018435i
-0.32405932377946+0.126973406600986i
-0.32771286823214-0.0486608778639687i
-0.295261032513862-0.197093684885335i
-0.0883549927359505-0.303098628677508i
0.104537253755436-0.213868976219883i
0.158080853671282+0.00661100077667472i
0.0617886025380912+0.12774702939576i
-0.0772623971176223+0.22782987686802i
-0.184346703000414+0.140892376138892i
-0.240757252806294+0.00356156978395054i
-0.0980077450387524-0.0147410082739342i
0.0394455745473037+0.00421544349610965i
0.054058568479495+0.175654810315999i
-0.0107221891210602+0.378709964282819i
-0.191763779946739+0.435528399724746i
-0.381756824823704+0.33348867237185i
-0.506674097307039+0.155813995589321i
-0.405667571419453-0.00981042476723472i
-0.23612305227916-0.0914038269487269i
-0.160385184609439-0.0107715830866592i
-0.111893700300761+0.118110125706626i
-0.216569716770748+0.21501778456462i
-0.360232013513512+0.18897412018906i
-0.428635073644482+0.0251407292095949i
-0.350864967723168-0.13000703103007i
-0.169119766320364-0.213360303925033i
0.0207754657332254-0.16055328470188i
0.102437614760625+0.0372042743943158i
0.0142404050837834+0.217586774995237i
-0.0966007505982791+0.268052934522279i
-0.254670741624632+0.188313954195319i
-0.29497070077873+0.0509174208886517i
-0.190688379405744-0.051101392160697i
-0.0655387703370052-0.0573174784366495i
0.0545487453607929+0.0494600463394174i
-0.01528933160204+0.194512841474234i
-0.195583926590083+0.250232072131742i
-0.307107680485418+0.174473261008094i
-0.31632989184254+0.0289125103964935i
-0.267701975593631-0.121427576788931i
-0.12137980475816-0.189254121990583i
0.0446539250208768-0.138366827050883i
0.068308267205302+0.0283395777678575i
0.00829088943859885+0.173076279945779i
-0.129229176059175+0.186541193150204i
-0.230218792902043+0.116518182273983i
-0.200617651714529-0.00198526267717015i
-0.0814223522675262-0.0844675253563739i
0.0353228084193675-0.0405859051259134i
0.0527170082947278+0.09366815858361i
-0.00597372697073316+0.255411910052455i
-0.169070064497781+0.315463069430614i
-0.320833901073023+0.202669184949082i
-0.361531258369868+0.0485267716555377i
-0.312027431120222-0.115465242003528i
-0.158951970540082-0.107918398560718i
-0.0429403308923642-0.00571515809682035i
-0.0467277042945902+0.0723401637555868i
-0.163271887208337+0.163697878306016i
-0.303274470861396+0.113188527451381i
-0.348657063692913+0.00643681012175616i
-0.267252121191066-0.128405959284015i
-0.111368956325737-0.180021527695283i
0.0259554291269064-0.0970814706152254i
0.110898866386897+0.0658297141153922i
-0.0199126132064891+0.225930837193165i
-0.220750300698169+0.239461903509368i
-0.305962820156789+0.169915420608843i
-0.330078511701021+0.0491268794043045i
-0.206865064615232-0.0733322289393232i
-0.0953846516461592-0.0771327856418553i
-0.0144250767136044+0.0420336780542754i
-0.0246412038145446+0.204621710223154i
-0.165789238998349+0.283573438470839i
-0.284648407514638+0.187904960874854i
-0.333547116517826+0.0353582134528037i
-0.26171545047686-0.103108708892983i
-0.115310699386859-0.097227920439724i
0.0397347451479358+0.0374130176011732i
0.0336986544323128+0.127160145424776i
-0.0685566566245459+0.236499486856005i
-0.236660188587063+0.264423303358879i
-0.316028584000102+0.167060258806584i
-0.270309543962774+0.0195061549542575i
-0.204510041010977-0.0828686843723537i
-0.0465449498125557-0.000331168758209369i
-0.0193165037288297+0.0735009691927948i
-0.0984588626890723+0.159218968107076i
-0.209854872662835+0.244086491809747i
-0.32930583239338+0.0687313907346027i
-0.306205366431418-0.0923529709206286i
-0.17907196940191-0.175315518761018i
-0.057434909279804-0.203547809718448i
0.0827486976506748-0.0557659751444231i
0.101808467048085+0.0761864396445617i
-0.0308529175982241+0.160077677500187i
-0.138838776817109+0.146750837806297i
-0.188112655144328+0.0238324614562615i
-0.123829803161384-0.0691516131029537i
0.00636625324796287-0.0819553736621387i
0.0900865095576017+0.0432746568889799i
0.0767391584649658+0.214284632138843i
-0.030661709193923+0.27865820444993i
-0.209795689392877+0.299215968285314i
-0.318042367561029+0.187827203207923i
-0.305580094093769+0.0275855206212644i
-0.225762516941808-0.0195102388047731i
-0.10106325186738-0.0349015186779089i
-0.0801925052647214+0.098575228999786i
-0.134400356917935+0.227582576357965i
-0.244546211826438+0.252199251341283i
-0.419419315860137+0.162761864404891i
-0.43381374965773-0.03397360339621i
-0.283039057725497-0.142840388821352i
-0.133138017375939-0.168190974917666i
-0.0322110820287042-0.0617749207409162i
-0.0629478377718911+0.0959205324957668i
-0.178385862394624+0.168588429174542i
-0.279959334580962+0.0987085806875571i
-0.329645699469774-0.0265843659688472i
-0.241721057670356-0.127888807618414i
-0.0813687760114079-0.21123902353186i
0.0389618364823748-0.13257547032951i
0.082644942176754+0.0276346110944546i
0.0226493831224767+0.159973670100347i
-0.105821234007443+0.191322190958084i
-0.173201659698407+0.10748913554644i
-0.171071054997751+0.0326134748121623i
-0.0859524603886096-0.0377428048807442i
0.0462269392921555+0.036681839678023i
0.0793629550082597+0.214486310016602i
0.00611322448814064+0.310039932506644i
-0.122814934259195+0.328657949306223i
-0.262933163347285+0.267677345697907i
-0.307009960725579+0.154545865717156i
-0.233044688959077+0.0124507470232656i
-0.130203083907299-0.00391275982740294i
-0.0515853254233064+0.0771594977186346i
-0.0952307646643952+0.179435055832188i
-0.195782593240427+0.26155342691719i
-0.295065763156983+0.160137038003513i
-0.347621514443889+0.0408922472923414i
-0.312984016667102-0.0639862219708259i
-0.169010905011055-0.11375019464997i
-0.00382652617828376-0.0343207915541828i
-0.00998732850391075+0.0305465308260749i
-0.0704649944869478+0.145851205941921i
-0.179838148210265+0.16062115048217i
-0.272338876422321+0.0143125881113213i
-0.238059701908525-0.0822259887722218i
-0.185854817798486-0.121535503872368i
-0.0346974725812054-0.112939053500265i
0.0556314607041944-0.00746149099298301i
-0.0268964069448592+0.10545382432768i
-0.123690378453173+0.162105619060596i
-0.228195173733632+0.141372605186346i
-0.234696994345927-0.0160112101053656i
-0.160137383806086-0.0953343321852319i
-0.0416403432903783-0.0562660517064835i
0.0665812824158914+0.0104558755306977i
0.0419503796899241+0.168366013189575i
-0.0832063194702122+0.2646401915045i
-0.222273390548917+0.270196631232961i
-0.278200724170632+0.20667531402837i
-0.260544423996348+0.0508684150830586i
-0.19788071296003-0.0213958420673664i
-0.135831036933209+0.0607618974763951i
-0.106580799061747+0.15411988277765i
-0.186240568751111+0.195251716276834i
-0.329880930611984+0.217649922227185i
-0.380776656896229+0.106667882018426i
-0.388473328100236-0.0396642410314165i
-0.289719540600183-0.121933567717916i
-0.112875446499113-0.125153400141533i
-0.0312998034080986-0.0154155197734957i
-0.0524246745044942+0.0577849895837436i
-0.122002972264008+0.115185469695819i
-0.174233320420254+0.127304612414085i
-0.189523417775927+0.0427725162763007i
-0.105873273748154+0.000658446366445781i
0.0105960434439434-0.0102305755218491i
0.0404855701949941+0.0544526415443068i
0.0444566287454615+0.219102224004727i
-0.0495004028611118+0.289059055217713i
-0.200857283335636+0.304745897995648i
-0.291456050100438+0.229537005169352i
-0.296080431154905+0.060951916291775i
-0.207576790847133-0.012054773780964i
-0.111538048513806-0.0291417797438149i
-0.0812426542485456+0.0713616756746563i
-0.13852962436042+0.173024078610947i
-0.192219512278059+0.144828698424127i
-0.283065473760057+0.0676883912581302i
-0.268402553003128-0.0577531932561983i
-0.130060470722106-0.122219131052271i
-0.0271211062854717-0.0979793750207277i
0.0667303898113644-0.00459207140431971i
0.0752501848421889+0.124428502275643i
-0.0428200676536175+0.173660317332273i
-0.190487274192783+0.168043159525815i
-0.223512395488635+0.115564858571265i
-0.221059180947378+0.000581296366143315i
-0.156593875431368-0.00367489066968986i
-0.0873186646734484+0.0737213455772245i
-0.093573971180195+0.140119306976606i
-0.165167988969274+0.204906930663496i
-0.303300410954179+0.164663821963029i
-0.363956550891378+0.024278800685962i
-0.356212032746813-0.0841516121308503i
-0.232650626966305-0.117643563247354i
-0.0925168635585548-0.092178598967029i
-0.0390765925309384+0.000276704943167411i
-0.0497560846749384+0.0775089068773647i
-0.11967066417364+0.100992952137813i
-0.185016854876978+0.0909160950934335i
-0.205017739713843+0.0117563062906303i
-0.132753932167862-0.0277218486125395i
-0.0481753349342582+0.0358263389479521i
0.0136928425559237+0.0837170754235099i
-0.00688366040694023+0.182026136828989i
-0.129372488399333+0.264498069580007i
-0.243849071258495+0.228969288343808i
-0.274182781546362+0.130172731556361i
-0.258440681978276+0.0162181555560478i
-0.211292286368024+0.0169542526651871i
-0.110983393265494+0.0345004138757324i
-0.0984167692937654+0.104216505121871i
-0.121002466422779+0.152412280907401i
-0.165334604176293+0.150215517759517i
-0.279942274915216+0.127364043989257i
-0.26308484361349-0.00175963220567042i
-0.175598112748263-0.0157477645454763i
-0.0942755520205573+0.0131870465576903i
-0.00579327655261886+0.0814251650879802i
-0.0638584805003578+0.171771228044676i
-0.186477883373346+0.208506971763066i
-0.247453082035275+0.173416081403534i
-0.265603967690929+0.0738235253099767i
-0.212805591949417-0.0233034989389105i
-0.128432574597993-0.0665698063467809i
-0.0733983140021535+0.0203477017770671i
-0.0473715513359571+0.059350177206797i
-0.137068000511487+0.102630198758441i
-0.238742825439003+0.0919615054878457i
-0.259909598198642-0.0234897602005408i
-0.250173516107411-0.0941283562772723i
-0.127992688783284-0.123779364145878i
-0.0196802378517058-0.0990216718444511i
0.0219836048467056-0.0241713343524965i
0.0328705572916016+0.0924790215648248i
-0.0794948531846769+0.137540952052484i
-0.155257480067969+0.104953462970615i
-0.120055600983501+0.0240237827043158i
-0.078193244182535-0.00812040900622714i
-0.0168613859489349+0.0430075640605364i
-0.0119697907737683+0.114566504420113i
-0.0759544439265642+0.214806558850343i
-0.158077896114857+0.246813695203897i
-0.23025408540124+0.190245647815776i
-0.272878648665251+0.130682395093593i
-0.315152752884371+0.0825669297344653i
-0.27039195309053-0.00931480867941364i
-0.203560410222906+0.0490383983583451i
-0.180303966097471+0.147943269989547i
-0.201197998450013+0.122409070127477i
-0.285261992541627+0.0796119016565995i
-0.34429060443513-0.0274621702456684i
-0.300307782672376-0.104923077271676i
-0.185162893827677-0.158200545868563i
-0.110361926011481-0.120986297366104i
-0.0224834073250167-0.0305682130085366i
-0.0250710801733597+0.0411078125827424i
-0.14118108551489+0.100822614893648i
-0.191792462337818+0.0597198227458264i
-0.169669281413101-0.000181403277817104i
-0.0731817700451441-0.0249205258153671i
-0.00309004077078037+0.0323527155053743i
0.0265808829462223+0.115294066593954i
-0.0129686178827173+0.175848776102452i
-0.119842639222275+0.217531216866778i
-0.190811109637889+0.226604086972533i
-0.268634277263258+0.119881261867547i
-0.267350560411247+0.00121058422976972i
-0.185771536035481+0.0400798041156302i
-0.117193171777325+0.0508538411242023i
-0.0965419216196496+0.0801285058870699i
-0.134610929103789+0.146671528936689i
-0.196709372629383+0.123416386715979i
-0.241466843734761+0.0613575023031063i
-0.200741878331133-0.0377049179271327i
-0.138776679272245-0.0819039356534295i
-0.0660843096425713-0.0670421143893323i
-0.00215686535152508+0.00886421175421793i
-0.0345204488717933+0.112774106011895i
-0.087003635229526+0.116984490340234i
-0.160561604937446+0.0966604555546942i
-0.191680578172867+0.0445341511535844i
-0.149101252846089+0.00514638869167685i
-0.10406469591811+0.03938607186755i
-0.0854003036339487+0.0659696340292922i
-0.126983889052184+0.0944656457366067i
-0.158251336793575+0.122478096316529i
-0.263110804269955+0.0823348736415992i
-0.302401626421018+0.021049649590142i
-0.208000753886167-0.0757540364991466i
-0.170688995271699-0.146888654729789i
-0.073125283153448-0.104097265065073i
-0.0360756400241199-0.0535544764178126i
-0.0928192854389471+0.0365114737315586i
-0.120935801465786+0.0647396556881937i
-0.167891515012447+0.00429997275287064i
-0.117149816165575-0.032705542896671i
-0.0579566769184126-0.0104029041020683i
-0.0388981096336257+0.044557472974129i
0.00689137241938998+0.122749864739904i
-0.0466981764411955+0.216549575413191i
-0.135140882413593+0.255215452375621i
-0.224069749264746+0.226339250073839i
-0.282180817351025+0.158248401838522i
-0.244031646137816+0.0965585455874541i
-0.227558804031164+0.0238913087565523i
-0.192803104168308+0.0625586217024138i
-0.189317176953531+0.135347932364453i
-0.273501109111313+0.135688307887817i
-0.298668495336521+0.0891906566196087i
-0.278867172993779-0.00632393698461136i
-0.251391040110017-0.0551271550086041i
-0.153866859730969-0.101446007590499i
-0.0439102485061286-0.109558950286916i
-0.0422224882361048-0.0187555814251017i
-0.0215850042084168+0.0322250075557763i
-0.066685722185356+0.0658739154258391i
-0.140963773084644+0.0965986160822952i
-0.0665583651872397+0.0298753252931727i
-0.0499604320840876+0.00609831962110281i
-0.00953043201175708+0.0574067917938471i
0.00600418100937066+0.100456369675979i
-0.0602489246525081+0.143946049508056i
-0.112441338674322+0.193972757661181i
-0.212796709037547+0.146918458740841i
-0.233021831379068+0.0530403073085806i
-0.202274710837338-0.00120932322101999i
-0.178899084412301-0.0530512309179465i
-0.13420985641197-0.00301236069604184i
-0.109271850712972+0.0241896684006147i
-0.116103576943552+0.025212554951782i
-0.168167280368489+0.0316559344433022i
-0.171502764353931-0.0293613897500777i
-0.115360378340711-0.0714997820202665i
-0.0704784411598257-0.0710310273421981i
-0.0159424170628932-0.0373876353927497i
-0.0199036572306324+0.0434508297654074i
-0.0466941004122881+0.128566554466885i
-0.0911876690487266+0.128719508842274i
-0.152079171502809+0.114219708625279i
-0.172909816066053+0.101884750648519i
-0.191289307384633+0.0859308533273349i
-0.170363492536022+0.066423876019939i
-0.177823986871032+0.0953785661512969i
-0.200516724702911+0.135316450045391i
-0.272917279087599+0.108524957742916i
-0.3257507141574+0.0469323434056542i
-0.312338067298638-0.0267382019757971i
-0.312652918448593-0.0342087262266046i
-0.210085202559059-0.105461261223395i
-0.130271062770487-0.118910838830959i
-0.105421146029774-0.0628309992530978i
-0.0918735724590829-0.0282423244965504i
-0.114094627831702-0.000391474297977211i
-0.106985112953713-0.0657225779898139i
-0.0685699623187139-0.0639497468261126i
0.00816000638565019-0.0422180262381364i
0.0594172846322452+0.0141095592756276i
0.0912045575212477+0.136500310306903i
0.0356035358699265+0.171461981921289i
-0.0568707646128605+0.216258442855518i
-0.0753404958117346+0.242481998804336i
-0.125328400653365+0.183429996288116i
-0.145874396670902+0.185379789577503i
-0.147164527029846+0.196546212816708i
-0.161035073932695+0.182833076029404i
-0.191625347678931+0.206439167546173i
-0.232860090919742+0.192864794312917i
-0.282160531808163+0.151034793282076i
-0.293281495977358+0.061997415827879i
-0.278155734167502-0.0265974405558074i
-0.246913340123127-0.0206289368410031i
-0.129896129684183-0.051417524938885i
-0.0958039985084605-0.0548204492920708i
-0.119584929082023-0.0180583603036395i
-0.112765428519421-0.0419459169657442i
-0.113294010612001-0.021960674363118i
-0.0666350114407102-0.0285513271909771i
-0.0342902110173158-0.0752105122423881i
0.0029460437747683-0.0539531453483482i
0.066033695992038+0.00704474867797557i
0.0227997836886852+0.0861872193830035i
-0.0179133112321062+0.0935123275871949i
-0.0688866698086064+0.0808381252202902i
-0.105714609009925+0.0841128442289949i
-0.0515277893501786+0.0254765867719461i
-0.0611289415594188+0.0478313001358777i
-0.0541002332800693+0.110077358786635i
-0.0494099163972768+0.135546159756597i
-0.120744123331022+0.164517402604909i
-0.179903556991459+0.133950983766365i
-0.213198292585425+0.0929412972991204i
-0.205417342508973+0.0598971085675932i
-0.160794578355888+0.0520775637655386i
-0.147961580588324+0.0661982799313663i
-0.166548969219048+0.0586903500043679i
-0.171129680867912+0.0827376634957984i
-0.216629636474125+0.0796607774581503i
-0.23465483106644+0.0306198291315262i
-0.198738054775654+0.0294023006313015i
-0.173502556161582+0.0304887389583058i
-0.135118932671305-0.00443342563756173i
-0.127990950900243+0.012547064667711i
-0.0885457176820135+0.0412166169150443i
-0.0970064862092833+0.0606898160791815i
-0.178214428890795+0.0624514184276019i
-0.149511340567902+0.0427186489877237i
-0.139317281147001+0.049737246880441i
-0.137967711996366+0.0389550030965245i
-0.109142878194011+0.0432348849015977i
-0.0879996468984828+0.0597376749122846i
-0.0736198980491246+0.0911532559756878i
-0.144465991523183+0.120756384726148i
-0.157349762383451+0.071690969929455i
-0.114701310735767+0.0388925395863721i
-0.112746906024753+0.0773449553140144i
-0.0968000589353106+0.0712062278298315i
-0.0646765443327508+0.0783952056896745i
-0.0540467003757243+0.10045446013342i
-0.078092584330818+0.0770913765115387i
-0.0766245094461063+0.102641589358442i
-0.0606385175654151+0.082154710661403i
-0.0688086511210985+0.0767729680778321i
-0.0431277232770877+0.0803073876397702i
-0.0585991905941451+0.0986239718984031i
-0.112103067136231+0.172551573822813i
-0.124163718080464+0.151918393724499i
-0.146506608193193+0.144754404840841i
-0.188528016098077+0.143589654217204i
-0.194863237870754+0.0908554493314622i
-0.169076292352623+0.0416012822997639i
-0.170404511003821+0.0736987461298842i
-0.161252270332859+0.075308425782075i
-0.179351887695628+0.0278995435482667i
-0.205176104844339+0.0174989876570299i
-0.192503504402789-0.0306446029170807i
-0.172887503201154-0.0450643104100772i
-0.125952060341903-0.0918923838148918i
-0.0776650685182268-0.122994625428467i
-0.0527726594785362-0.0638181192791721i
-0.081841336180766-0.00759540787673879i
-0.0681248170557749+0.0164860031302339i
-0.0264734213906262-0.0015683099550697i
-0.0496093242664109+0.0330190492293475i
-0.0460940539206459+0.0701625675566881i
-0.0454797095238193+0.0613920972923064i
-0.0632552921062358+0.108956965894631i
-0.0851612154616005+0.136095100561161i
-0.122045625721663+0.151241778392189i
-0.162009592878442+0.186199042192025i
-0.17997247860833+0.143711726399361i
-0.179689002413635+0.0956166270750885i
-0.179637553054528+0.117571678707006i
-0.185663455061327+0.0944188033302983i
-0.169800379731818+0.0588980445060749i
-0.134730435068379+0.0956091463295232i
-0.153947184690551+0.0751980027697964i
-0.155793537734774+0.0753731749325014i
-0.174729211911813+0.0403233723802675i
-0.166539621508151+0.0301752915397934i
-0.111556431996794+0.0762420496015043i
-0.147937257011041+0.0578384634356985i
-0.151704312805641+0.0901171652994575i
-0.119191361245293+0.0901945712163041i
-0.163765508367515+0.115937716597356i
-0.135986163485823+0.0983390975733829i
-0.141118766361232+0.0887261013369867i
-0.172660765593297+0.1138857960562i
-0.105545795348222+0.0540990439650785i
-0.135695195377406+0.0533723977449538i
-0.142699946083425+0.0644710717934946i
-0.140982683625565+0.0420062713115234i
-0.140901199604395+0.00702278125937433i
-0.0943083128828705-0.00930719278460117i
-0.0983396219517463+0.00797656656328715i
-0.0766944268728143+0.0171859801993034i
-0.0373765740881512+0.0114657165772735i
-0.0362893701841601+0.0499024911494014i
-0.0634041233303887+0.0764879106825498i
-0.0664171393889092+0.0701235543404215i
-0.0682982252395304+0.053201825012274i
-0.0745128829999293+0.041297415190419i
-0.05700726370688+0.128326414013307i
-0.0625947928552958+0.137461950385286i
-0.0900800757315615+0.0902300826049942i
-0.0907740152685897+0.115235668404036i
-0.114946949852904+0.127220945826047i
-0.169201540814161+0.106662564024146i
-0.194363816699456+0.107818266327582i
-0.20389400757024+0.158215981714348i
-0.19393297927011+0.092499804868792i
-0.180198288696667+0.0215345186410651i
-0.201697040019908+0.061491692124465i
-0.221077407889431+0.0628154572861043i
-0.232356164995047+0.0211296532635417i
-0.247028575967146+0.036721137012671i
-0.246324904087229-0.00310685399451746i
-0.227241855665155-0.0467432134299477i
-0.202317516504247-0.00794362222824396i
-0.166257272219117-0.035214703289793i
-0.135482871317355-0.0268677302362033i
-0.110220272804761-0.0709947132666597i
-0.11388554576753-0.0759576882848624i
-0.0849161667135781-0.0298794077146269i
-0.0407520081606406-0.0178244450395857i
-0.0497334915433946+0.0566708859082877i
-0.0266455831234354+0.0295921258442537i
-0.0159953599470921+0.0685390842320509i
0.0227706370327849+0.132228458629161i
-0.00671480880383375+0.116640241986946i
-0.0439558809605521+0.184953370124493i
-0.0521398630032061+0.222606384032373i
-0.112159966508187+0.235688842428209i
-0.14380549690007+0.242055747988813i
-0.200273724759619+0.242179364368087i
-0.223160674220981+0.184056265011288i
-0.256823907505134+0.1166571079818i
-0.254329333716784+0.140890275243314i
-0.241366575712821+0.0728204055509711i
-0.267502789506722+0.0365694320673649i
-0.259853670102789+0.0430122689495688i
-0.258793005446787-0.0180506309599238i
-0.193945427583553-0.0394492743824754i
-0.150494771375754-0.0944959446537928i
-0.142997272985622-0.100691517743019i
-0.0798281289844458-0.034746856546805i
-0.0503871707569156-0.045906293559601i
-0.074897169335683-0.0579763836202259i
-0.0213738694510681-0.0286865381067778i
-0.00230656330600752+0.000416286387674303i
-0.04432688449075+0.0176503922399915i
-0.0438598526658312+0.0432015476619437i
-0.0835439523212761+0.10879214950797i
-0.059469971089552+0.115803273444091i
-0.0603307573395137+0.0520763332208046i
-0.114815548641978+0.0624261087746186i
-0.130976515236033+0.0296013331898552i
-0.122049703107373+0.0369816807529151i
-0.14867829427125+0.101185861081381i
-0.153764302170648+0.0308199153087578i
-0.112980774482346+0.0458187873488575i
-0.146348913253954+0.050687887822759i
-0.152954940449842+0.0479492097491795i
-0.167702305636468+0.0581569347849756i
-0.166764619720514+0.0436033325265568i
-0.149414160555519+0.0802175567861175i
-0.182186469562967+0.0783433923135385i
-0.196666628698092+0.118107411093184i
-0.191235750678564+0.0958971219734265i
-0.218158921418046+0.0486127666391651i
-0.238856804934413+0.0477954828581056i
-0.203221896885119+0.0172673203793713i
-0.213300603309035+0.00474878419794967i
-0.220273725882781-0.00330559477641552i
-0.177737708945804+0.027628166622203i
-0.198210709309708+0.0317553494436312i
-0.173253229598045-0.0170377479987711i
-0.125357930947885-0.011220854863688i
-0.132738268135346-0.0215957779827931i
-0.113305059611787-0.0209497540343002i
-0.0736805214883464+0.00647601363557034i
-0.0466374462761243+0.0449277277922881i
-0.0687239374380417+0.0817402409286448i
-0.0638489369567564+0.082502149305161i
-0.101660088908712+0.10631543223542i
-0.0951015835153349+0.0868232401721403i
-0.0521736895102817+0.0546087649967965i
-0.0627150737997945+0.0807588062355838i
-0.0164760198299595+0.122118683094444i
-0.0681456894738196+0.150044036514871i
-0.108668972369749+0.137938585093777i
-0.119074590567224+0.126757174116978i
-0.151438833712883+0.105784336033788i
-0.113416515253014+0.0606548310770059i
-0.112535884876708+0.0384907093992303i
-0.125746977066862+0.0518512336906443i
-0.129748416362834+0.105696264182792i
-0.13594941460365+0.0795242487301236i
-0.203463829196632+0.0429521766126531i
-0.221298968769282+0.0433638475123216i
-0.150120184276997-0.0257853591743233i
-0.151995738660049-0.0450538766891137i
-0.148585492886551-0.0545739316133668i
-0.153171723761858-0.0487725827297513i
-0.0996191455918631-0.0229906548193084i
-0.0937868909837969-0.0761780727655476i
-0.159904118997253-0.0913292221042125i
-0.105097097294269-0.0830519525633337i
-0.0678828024032753-0.109284832259515i
-0.0085535981908173-0.0618853778223525i
0.0242978966884508+0.0104037892948862i
0.00495821764974589+0.0567440016399651i
-0.00599556406017328+0.121069372533812i
-0.0689835939073094+0.118141454692253i
-0.0782748411510257+0.0887430819057839i
-0.0959288614262545+0.111561599148974i
-0.099319254835963+0.137997683954934i
-0.0926493070585617+0.146746447324821i
-0.159430131293977+0.155024717735641i
-0.229375495913258+0.159666148213921i
-0.280344722735191+0.11649633079294i
-0.272132530807214+0.0509726180765586i
-0.280005019972702+0.0186247001375678i
-0.257238548951336-0.0139187200063214i
-0.184276145552668-0.0456246207897997i
-0.159254217879558-0.0315867957977994i
-0.160027486596796-0.030919299847224i
-0.138536811411704-0.0601304094790958i
-0.102129179152028-0.0569684451803351i
-0.0851228792199606-0.074730994538141i
-0.029264680720176-0.053080104967263i
0.0264483148962491+0.0110715465503903i
0.0170581207650962+0.0723055626445634i
0.00311527007635354+0.168527590896805i
-0.017717450040464+0.170505722263845i
-0.10207515737244+0.168505568251604i
-0.17002073019669+0.148917038150399i
-0.177084128084566+0.0874810234756912i
-0.144336256833865+0.114560022509113i
-0.138556259188854+0.10315372440351i
-0.171623809539991+0.0739699456423552i
-0.189997856463969+0.0858355325494233i
-0.23079849493395+0.0657698967263504i
-0.227859610105711+0.0352108871774651i
-0.176830997744714-0.061203649587583i
-0.0910661659283894-0.110316592060494i
-0.0263383455454185-0.0369280037595016i
-0.0106044476390414+0.00331458917080281i
0.0107882578590449+0.054432182809072i
-0.0465978508662385+0.0524396448352756i
-0.0959418018886562+0.0505459910904965i
-0.106919010460977+0.0482036362060418i
-0.0974906729248222+0.0148331735716887i
-0.0429495671213611+0.0442468602617272i
-0.0505227634517755+0.0875946126441041i
-0.0631573052419988+0.130565544034678i
-0.108253150379449+0.123489371908224i
-0.169818899188897+0.0776182911470113i
-0.185055300297871+0.0244459609449598i
-0.173670824003204-0.0114707470564645i
-0.0992682375011177-0.0416590775456203i
-0.0788570150460882-0.0189390934452873i
-0.0982049217626932+0.026299725725333i
-0.109219103173787+0.0415198165597375i
-0.139681631858531+0.0474258211904139i
-0.161570513330131+0.0253519138890621i
-0.137203081224483-0.000540408227571755i
-0.093228855433734-0.00903969004369867i
-0.0625497479282425+0.0313725908777895i
-0.0489523085506602+0.0847049518537903i
-0.0941087026107778+0.122600158714628i
-0.149926244242292+0.126943206158138i
-0.187946505457865+0.0493298180608401i
-0.163131600525519+0.00198229167894635i
-0.0949528328937371+0.0142639920521106i
-0.0966564412357468-0.00279330105004853i
-0.101611788583262+0.0367830959175836i
-0.0765232935171175+0.0706724895367825i
-0.102901161659875+0.0786332629336196i
-0.13012798048908+0.081781140928327i
-0.137540472555989+0.0385114471607897i
-0.0915359887890565+0.0230250573898747i
0.00246071446387564+0.0151423735996204i
-0.00487563305365304+0.0718502059552812i
-0.0385536737789547+0.146533498886276i
-0.0965775685825377+0.173897403160439i
-0.162736638025623+0.16769691936602i
-0.159754642457407+0.117518111570882i
-0.159857255750047+0.0458546671897882i
-0.132139352460414+0.023629018142738i
-0.079060348178001+0.0477384657734751i
-0.055160337477466+0.0393696356768209i
-0.119047712476961+0.0927892954454655i
-0.131892859298925+0.0829979990721332i
-0.118088780753461+0.0315865969283117i
-0.153279570529416-0.00331538693994026i
-0.0849321415854221-0.0350913491667079i
-0.0411366899638537-0.0231129217617882i
-0.0277614212409694+0.0226611817048287i
-0.00470094906731868+0.106572859083491i
-0.10184837013799+0.106540553175974i
-0.145550946622592+0.109360155262021i
-0.150577808360812+0.0618851574624543i
-0.126647861421951-0.0322382804651996i
-0.0367032673957513-0.0378722991723059i
-0.0652414221413752+0.0134439267169084i
-0.0520760205004804+0.0584771662428602i
-0.101917179791901+0.0922351149854232i
-0.185472016906612+0.104836871480588i
-0.167754908442578-0.0118686014676207i
-0.148490073817454-0.0783542099182812i
-0.114474460947012-0.0686095773405369i
-0.0609999077399013-0.0564837977468781i
-0.00198562750510292+0.0354042297195021i
0.00269024252700426+0.102100697832229i
-0.0547893036454693+0.159533492949536i
-0.152094394059429+0.142180060349347i
-0.139578470979918+0.0884175865925242i
-0.132545313724797+0.104832883720934i
-0.0742540743003211+0.064050693139783i
-0.0737170400115439+0.0732576500796709i
-0.15934719156865+0.146541957666755i
-0.167376730765802+0.173739126049086i
-0.253862518087892+0.115974517098358i
-0.271648044290421+0.0307985527919053i
-0.222870389272855-0.0208229405824672i
-0.172876554102661-0.0621728984228586i
-0.138152491459072-0.0380162691967659i
-0.0692578197291406-0.0121065256921245i
-0.0398033630865901+0.0316897437159206i
-0.0973928630350919+0.0685400496863241i
-0.1067090635859+0.0274811470370709i
-0.0928986867642775-0.0201961306773386i
-0.0318006445457159-0.0273485057455097i
0.0296302706324644+0.0428962362760515i
0.0405054034099222+0.110903917413641i
-0.00102781882718993+0.170485444742886i
-0.0851195928900482+0.236385363519223i
-0.135674652286784+0.186980513801885i
-0.208849312738342+0.107228553733641i
-0.217259593359087+0.0508520991629327i
-0.121426200316765+0.0469866833687189i
-0.0805841394608845+0.0897451465552216i
-0.0847998189953509+0.0833297658769025i
-0.126001199364048+0.107608545622804i
-0.216104072202088+0.100878411181705i
-0.255468602928303+0.0148131655846121i
-0.161046551513504-0.0775489541417314i
-0.0889036191705407-0.0846192013335864i
-0.0398917375439883-0.0705230317927003i
0.0160987784933372-0.0170438802400844i
-0.042313130845926+0.0831316592511106i
-0.109744895387432+0.0519564958072396i
-0.122578381927033+0.028476581756272i
-0.112573488360615-0.0180875309828242i
-0.0613740454108149-0.0602063161877976i
-0.0201901314767526+0.00879370351887365i
0.00188956624982271+0.0556214544375975i
-0.0238614652077929+0.107730083719848i
-0.12017530484348+0.129354528810957i
-0.173630842099102+0.110883307584154i
-0.165828278827725+0.0363016249870141i
-0.131321469392743-0.015639540298956i
-0.0504146178124524+0.0505536385515144i
-0.0349217118459609+0.0648806289442098i
-0.0681035360354101+0.139460722086272i
-0.124914380273918+0.198900088031743i
-0.249496985146417+0.145502722382533i
-0.244206013023279+0.107907648348376i
-0.230113206883591+0.0267219733441345i
-0.227061075969397-0.0265437496604519i
-0.127449161861482-0.00785997115375264i
-0.1122477290041+0.0534639498183862i
-0.162723534033254+0.0711431125172358i
-0.203913948669334+0.0713876051874753i
-0.229665500826013+0.0122552133433407i
-0.201053810661038-0.0851492720395884i
-0.126699812645732-0.0843455702257737i
-0.0165442115175709-0.0629074527360965i
0.0355738470507474+0.0164811143147613i
0.0176929080977212+0.0950857421389328i
-0.00790366998315645+0.162029518386183i
-0.0946601649341071+0.170249618762957i
-0.132306686648919+0.0932617768221501i
-0.118352967847419+0.0823763742435489i
-0.0930295005367361+0.0672000652795993i
-0.0315670933380361+0.0762324719298526i
-0.0716131712859633+0.196249900311342i
-0.152064772923682+0.237651859866399i
-0.181492273260023+0.168634551981275i
-0.268556063771707+0.120377076621303i
-0.251445557260682+0.0269197279247127i
-0.148704590843093-0.0524365003744998i
-0.100440307259063-0.0336541202872956i
-0.0486760280154283-0.0299624428963749i
-0.054820942223256+0.0206504468738018i
-0.0862403618707721+0.0816344175820453i
-0.120478649888944+0.0382693620189095i
-0.120906834227297+0.00712540488801224i
-0.0830013344251232-0.0544926322361435i
-0.00550393935696548-0.0106839141878134i
0.0461497950556263+0.0952237039273064i
0.0113038094761089+0.135612067562723i
-0.0646972016726807+0.186982300074263i
-0.196065227573378+0.151133746885224i
-0.237831454642883+0.0936598092418791i
-0.203817879438976+0.00324042646878303i
-0.173900672549745-0.0434936070633118i
-0.0732807151376726-0.0156385400886276i
-0.0669636826517971+0.0428994142747164i
-0.123803461479438+0.0939084764301155i
-0.152389857781406+0.0599712141645431i
-0.218150789238179+0.032309693341474i
-0.20936251620471-0.0610520670984849i
-0.102499635378245-0.108335551031165i
0.0358837763806074-0.0356577047214086i
0.0626910501008586+0.0629874567420217i
-0.0220479441041664+0.146860742464322i
-0.105065463251919+0.171513451520359i
-0.185871671419551+0.152643353542262i
-0.207399303642157+0.0880208827394579i
-0.159109697161228+0.038841866119806i
-0.0978229531881771-0.0170271010492359i
-0.0879146735728927+0.0372362877821021i
-0.125082076536676+0.14376411012961i
-0.180899828030216+0.146671585637419i
-0.276825262328997+0.107110338696837i
-0.312864406182627+0.0324124873961505i
-0.243080239734172-0.0717951788524596i
-0.12956512747199-0.144723705215965i
-0.0452913726075879-0.0722839170774192i
-0.0177066826134982+0.0189098002112484i
-0.0445413092076193+0.0664188378440535i
-0.0921383104863042+0.102492401319889i
-0.128975056761271+0.0522371089009373i
-0.136655713670941-0.00316194300583343i
-0.0663066494676712-0.0205602265043211i
0.0320230565667395+0.000472625524262147i
0.0513477388066145+0.108776654333826i
-0.0168173247276663+0.172794711401206i
-0.114950287126428+0.1882886444685i
-0.181644400560928+0.146128680717192i
-0.183138935098046+0.0182906316593549i
-0.162534882452697-0.0220298155778481i
-0.0703259977331069-0.0249326736563338i
-0.00177717317347943+0.0105989642647824i
-0.016277865743267+0.0849899102283994i
-0.0783785482000634+0.111480513809466i
-0.200869306366244+0.110117826354219i
-0.224039914224753+0.0548299667232016i
-0.156185567584289-0.0440122590044948i
-0.0877367290277954-0.0810079255453443i
-0.0214068753757991-0.00084640669869641i
-0.0131691955516966+0.104788719094041i
-0.0922933337234606+0.157968873211698i
-0.170301735323335+0.11703649502819i
-0.241805535794021+0.0463016691546583i
-0.265549893281041+0.00415533995822501i
-0.186505205155952-0.083250110834008i
-0.107252954554176-0.0988946340711617i
-0.0386041724982158-0.00968960426093096i
-0.0920788348130418+0.0338463967151067i
-0.118191386032762+0.075327583357278i
-0.136578359214689+0.0233489185875031i
-0.208519473826332-0.0604638960972526i
-0.131335691573364-0.0632854974062859i
-0.0647417232250283-0.112224438630746i
0.0190744422670567-0.029709049882412i
0.0218569507502533+0.105986709762037i
-0.018982173901657+0.172141599092401i
-0.0890227909593026+0.193447316676427i
-0.225221918034795+0.102023289775307i
-0.171376752318797+0.0450325616361499i
-0.132052033620702+0.0176490595439632i
-0.106569509300613+0.0111295764605151i
-0.0497944639525066+0.0603849582037857i
-0.124144976672941+0.12262884899596i
-0.192802846586299+0.155652871207702i
-0.229494133870773+0.0557805495391341i
-0.236328087604714-0.039678933459051i
-0.162735526364623-0.0920941521607714i
-0.0482139701182918-0.113324950257409i
0.039122025198176-0.0236973212957677i
0.0429682363928705+0.0466851898712634i
-0.00704866671016204+0.136819763895867i
-0.118361805935199+0.160606342826964i
-0.169128746556843+0.0885283986289132i
-0.0994885132837155+0.027250072747344i
-0.0461695505614603-0.0102379647556784i
-0.0142682109433105+0.0940761958866124i
0.0127786922043436+0.199127644936035i
-0.0668538987166656+0.205573211093627i
-0.186926692796746+0.186685920287417i
-0.242351970754258+0.1160582531917i
-0.273002756907716-0.00754783273865358i
-0.195390698193676-0.0889770898843809i
-0.0900034647857806-0.0903281951542618i
-0.0576603808867659-0.0282563709650009i
-0.087768059186097+0.079389307570718i
-0.133320641253585+0.0628647812509451i
-0.161708462443755-0.020312859548865i
-0.184082800963024-0.0684325831469029i
-0.0994458850461564-0.140449275721804i
0.0134086979808091-0.142970206068218i
0.0615879493731347-0.0503611602494641i
0.0399795634075527+0.0855509149512568i
-0.0302282920031209+0.146423988242578i
-0.123091451228071+0.155881178681024i
-0.159286343119588+0.0643954487676735i
-0.0906676085338663-0.0287389481813983i
-0.0415987417807752+0.00114906061355316i
0.000532330753856867+0.00501495179917737i
-0.0101774205599989+0.114549382869756i
-0.0829047078612161+0.170322914786921i
-0.179584546300415+0.133813326700405i
-0.265646558455275+0.101068363277917i
-0.261270942275865-0.00911215827113784i
-0.171005113773712-0.0561369927425952i
-0.0702371917349004-0.0576949432840891i
-0.0602568275942783-0.0105488471064144i
-0.0716094083766187+0.0965347557572585i
-0.15299024771288+0.135045385043943i
-0.226401075439866+0.0630016247081572i
-0.199855343614277-0.0582904487862542i
-0.160916606838527-0.114811948613729i
-0.0326472905775665-0.096839740881806i
0.0684320486382874-0.0524765836930324i
0.0427149064626411+0.0477141720525506i
-0.0284644394388045+0.12863821800068i
-0.105142106533284+0.121191425877117i
-0.150405988839354+0.0521764114749504i
-0.150767812638965-0.0198967115072492i
-0.0733593462079472+0.00425857024006151i
0.0261453749776454+0.0723063368813343i
0.0378478350337545+0.131509357256398i
-0.0449729124086728+0.229693874228155i
-0.156431375911974+0.235969949646406i
-0.242085661952278+0.128029025206332i
-0.23494802707389+0.00631434244165787i
-0.128887407742658-0.0851704351971049i
-0.0397209630824484-0.072530242893222i
-0.0296790020459864-0.000392368042885147i
-0.0419629289619445+0.0794411751952647i
-0.0833968703447671+0.135185239749777i
-0.187819084000616+0.0756186289465994i
-0.171181625736371-0.0529115023860477i
-0.0891829819694257-0.101734763737378i
-0.0159187009321389-0.113010965370004i
0.0745848857539618-0.0339179461294202i
0.0546971311108146+0.0992742924811024i
-0.0243438657749056+0.176492651936994i
-0.11650831899246+0.162301454985574i
-0.194323257199389+0.0853128045831685i
-0.202526319530059+0.0180147382290731i
-0.136399395448415-0.0582385625211946i
-0.0842548801585425-0.0293937399427233i
-0.0503410524124548+0.0355025378720241i
-0.102354169665144+0.0745784979698934i
-0.196643745080617+0.100055795994365i
-0.188407464066892+0.0369635963021968i
-0.195099836078996-0.0873122023134701i
-0.145887348697165-0.194261952696325i
-0.0234132342757352-0.165429811002606i
0.0751178810535597-0.0352494130315486i
0.101818300689798+0.0403420880000007i
0.0198887891123349+0.127772988205868i
-0.0699701230979668+0.153882072491817i
-0.128668533376144+0.0686855954973575i
-0.0761691359734237+0.0258932285119353i
0.00291389448762679+0.0274743652765568i
0.0172243940897296+0.140856861818811i
0.0272516804025363+0.241027583895963i
-0.0871675899436978+0.262796546490251i
-0.243981117513373+0.276173759684771i
-0.339129072832976+0.179465343557062i
-0.363304946787149+0.0331708804506089i
-0.287181045361918-0.0409574162130997i
-0.184469087671546-0.0510738596610441i
-0.14331705362388-0.0317826750091894i
-0.159026579497478+0.0410275899519369i
-0.209126496324331+0.0597877560534389i
-0.256158691543051-0.0370874440397403i
-0.200404987267197-0.165008391524495i
-0.0681427495348783-0.202986790365162i
0.0482049017654707-0.174078834803991i
0.112161036822619-0.0956953358106865i
0.146066833744694+0.0832291875109083i
0.0830146594715124+0.171575586228466i
-0.0408252793104957+0.149314466082233i
-0.112706396005789+0.106603404263492i
-0.085266675544873+0.0509614275923266i
0.0122765664983224+0.0218080220061355i
0.020174717495667+0.0574555048636682i
0.0156117421156196+0.182205709864404i
-0.0551333348235402+0.241358710856348i
-0.206451174512111+0.197889189930093i
-0.271844081525573+0.130437917792886i
-0.257693364539114-0.0581944087017713i
-0.145094127382923-0.135311686170249i
-0.0399774405672517-0.0575613995320176i
0.0169732298540522-0.0139491216273364i
-0.0135123909727093+0.0791990494561154i
-0.0943298483389196+0.0947537441140149i
-0.141642198723709+0.0602457597964104i
-0.163887194352947+0.0130692678124278i
-0.11508194454646-0.0808574912996543i
0.00496756082637516-0.0509870671676989i
0.0825782971694427+0.0498223732685799i
0.0467196555282962+0.16542557907126i
-0.0509526044709718+0.260710158042279i
-0.189716208893842+0.208916033812845i
-0.260001605455671+0.0888354817684206i
-0.248043475380102+0.0106974319180902i
-0.156842145090478-0.0334469867531288i
-0.0706367431079448+0.00609139101939603i
-0.0614075253253401+0.0570677179866744i
-0.112990013015129+0.114001177271387i
-0.218962791946901+0.0926119988999525i
-0.258152050856095-0.0236646004472151i
-0.226545544974483-0.0801087118953603i
-0.123434232417983-0.173377031580487i
-0.0170183108781848-0.1306086403533i
0.0492902055356661-0.0153291916794223i
0.0421356604376964+0.0845871611702556i
-0.0481922543797067+0.163500410893304i
-0.13282650463315+0.131475897467145i
-0.170737830707967+0.0706190793244628i
-0.0895588576814706-0.0184958619623419i
-0.00594466418264006+0.0104732915431458i
0.032866132995368+0.0599700385212821i
0.0561755919024552+0.150531786346447i
-0.0585333426079458+0.232539483131363i
-0.208232053991811+0.166874849488446i
-0.242011102091876+0.129623615473143i
-0.218302296111058+0.0287091341327576i
-0.148422358456905-0.0840152406932345i
-0.0461189090140062-0.0711363047263286i
-0.0429398703851821+0.0386085995247292i
-0.0859390060155677+0.105370615758135i
-0.172404637048466+0.0844268961412898i
-0.218219233983043+0.0238320648241137i
-0.139178315311379-0.0947277829425361i
-0.0908807839207897-0.148049302934426i
0.0385982806191195-0.140540271892914i
0.129475534499679-0.035282520297467i
0.0643096899658668+0.122110125532159i
-0.0128673728248181+0.152339680668996i
-0.102100125783391+0.151903776580242i
-0.11240303612184+0.0808700935310145i
-0.0890857829012676-0.0192154456997441i
-0.060604046106912-0.0252110841053068i
0.025749487001489+0.0248279425753489i
0.000867031135190573+0.124419392808364i
-0.0781605676896176+0.197555323903828i
-0.167992534468506+0.204163413507998i
-0.261388207224085+0.0962672871766064i
-0.245290211092584-0.0538191934587377i
-0.13748354932935-0.114659069462116i
-0.0639712956994185-0.0614258263371553i
-0.0331665688800526+0.008390342379318i
0.00267614643695929+0.0836509895906345i
-0.141194700970959+0.148393990934215i
-0.230737625061146+0.0664197153214716i
-0.221630539891653-0.0693660680279116i
-0.151042642457761-0.105172555410874i
0.0234988629875509-0.0777549222071956i
0.028862113800393+0.0151019382310689i
0.0197534725313677+0.132653734020335i
-0.0579629094434821+0.167041722853703i
-0.229317502475444+0.155118172169691i
-0.271379323506387+0.0547095978352759i
-0.244024468479405-0.0581081751142308i
-0.142777200404806-0.0906943053332865i
-0.0167228285051006-0.0416727206814322i
-0.0236895664038758+0.0607008077709987i
-0.0923414141465095+0.104858646108455i
-0.151477955077706+0.119113873060493i
-0.261833496232896+0.0202202453536672i
-0.236228795125259-0.108575257844079i
-0.0961362861934271-0.154460569349815i
0.0353236460912256-0.144945928509265i
0.142319387785915-0.00955557060001687i
0.0985999162161142+0.122331235524824i
-0.0125909936140712+0.189109147819354i
-0.0891892099739937+0.146154288073887i
-0.0811824954862533+0.0424579427849888i
-0.0479172602061286+0.0216129126737864i
0.00227745947445281+0.0100878106854805i
0.0589760104992083+0.102266133206985i
0.0206775515743171+0.253799180293682i
-0.0613449543242034+0.283724053405015i
-0.235925256527719+0.27474132679748i
-0.345271543134016+0.162129942636465i
-0.288025677221363+0.0138034649403504i
-0.215155363818213-0.0582012079385257i
-0.11398210284314-0.0458571278736922i
-0.0772410111285554+0.0244899638189722i
-0.131604943160824+0.0360996522949104i
-0.198736475504631+0.0503176438504897i
-0.240126287554925-0.00742019682677321i
-0.232417056970896-0.150781318238292i
-0.140414538605256-0.183130126112991i
0.0214050479633293-0.143510647083505i
0.124577122167704-0.0582920515933439i
0.105736117604653+0.099854509645906i
0.000758385350858019+0.128434154055207i
-0.0990473036114074+0.0782627679612059i
-0.145002344286302+0.0223779108884302i
-0.0672891334465691-0.0868715231522645i
0.026660005361768-0.0222505469486608i
0.0754119541998213+0.07004302426841i
0.0685386120940755+0.116445064751205i
-0.0760611260684398+0.217844276184361i
-0.19090180820829+0.202097421904617i
-0.238214973986119+0.0966189490422054i
-0.249657960204005-0.0278099824734477i
-0.13727735727132-0.0530021639024638i
-0.0136783096138265-0.0459317424503188i
-0.0175123087305323+0.00533790729295563i
-0.0638589815407969+0.153887328923435i
-0.161903829614852+0.141711521667264i
-0.243502539302367+0.0538413304062051i
-0.205400301697035-0.00951164216503415i
-0.121622400093217-0.0920130861024i
0.0035662692677644-0.0408268186029179i
0.0619962790895073+0.0661103217725288i
0.0230341376558307+0.111811576274476i
-0.0860905556177013+0.186367564482742i
-0.187191729094933+0.183936233273894i
-0.197015421698139+0.0627642907364947i
-0.183027976161655-0.0405461980506098i
-0.0867867599999102-0.07681757413405i
0.0190327918167047-0.0358835124216133i
0.0276482720404921+0.118369681984658i
-0.0592147004749064+0.195199144730378i
-0.152966056892752+0.11330947931712i
-0.201619880743028+0.0534049817385039i
-0.198823960700917-0.035458692228867i
-0.0863643606781844-0.127805205432342i
0.00631675555889913-0.0864488124246688i
0.0610819762842878+0.0299289046069703i
0.030326594834053+0.100345306831303i
-0.0838623796442675+0.142472185855039i
-0.128062916381142+0.132042484420088i
-0.150286631277407+0.0132061485768206i
-0.0970365106069525-0.057088921444118i
-0.0160126264147806-0.0509111826305604i
0.0363456552181915+0.00828391429751667i
-0.00172446653199558+0.145677860712785i
-0.124841385555616+0.175644672276892i
-0.195823979439783+0.10783182238181i
-0.257677021202407+0.0610773986121741i
-0.194659839545725-0.0445575201147362i
-0.111208206999427-0.127334600374729i
-0.0465273415915325-0.0998243582586292i
0.0215845391696013+0.0175358396588352i
-0.0399114379532672+0.11575917576362i
-0.127556212417455+0.0608985882825857i
-0.187568198353965-0.0303461895826574i
-0.153950245137433-0.102196155554764i
-0.0440407741681556-0.158363353105743i
0.0530758840634569-0.0999190936837827i
0.122957570448437+0.019371196150287i
0.10095654032101+0.123534231362684i
0.0322773396138936+0.202357463180429i
-0.0943429134125795+0.159403391733165i
-0.18077618280625+0.051442094703675i
-0.11332355801104+0.000754203927253425i
-0.0435998438418344-0.0106112694754036i
0.0358072287455648+0.0682963903700819i
0.0195941044891349+0.178657792627076i
-0.0820445897207765+0.223896713428155i
-0.218284962096+0.192893096233111i
-0.317424136284268+0.0578868888468641i
-0.264199270580018-0.0187292910340666i
-0.173284820524286-0.0939558640992182i
-0.0609905205839235-0.113871002825278i
-0.0362708892164804+0.0439401738242095i
-0.0855088280283796+0.112392908738392i
-0.172658336832682+0.0897029390276912i
-0.220606641920331+0.0253824880435257i
-0.192507020261992-0.0773702072845281i
-0.0996544277732434-0.150605235037563i
0.0413623772733124-0.104276542105081i
0.0680913438888826+0.0110604162248932i
0.0623499659334267+0.0900954944395979i
-0.0162582597428232+0.173086953474705i
-0.112491356944951+0.125929639482249i
-0.141607199210677+0.0115856459678414i
-0.104853754118049-0.0110654830683638i
0.00550845863998652-0.011897561701489i
0.0616003903323983+0.0585038482490586i
0.0621726117981738+0.142596133177111i
-0.0326778268514027+0.168673972687364i
-0.183748676784035+0.155144634490793i
-0.24163893787555+0.0471078743747478i
-0.189801543324273-0.0173809316000326i
-0.119024941902194-0.0723332157788731i
0.00541616268014399-0.0865808155506507i
0.0534336206280141+0.0189404396158328i
-0.0567352889839284+0.0687583513770051i
-0.106209016719391+0.101453111920548i
-0.139674992649869+0.0768582938931873i
-0.172864214773752-0.0609989580728132i
-0.0858765617912452-0.134453710082778i
0.0749581633724398-0.111835734808669i
0.125438603415218+0.00832540181950053i
0.0814135741691093+0.13227995400951i
0.0145480889188448+0.146055914296963i
-0.0894051413818055+0.14529463111929i
-0.141524664179725+0.0648912655887907i
-0.112669715589906-0.0372079923514698i
-0.0296935039240859-0.0200692102035828i
0.00121481495300093+0.0712956084964856i
0.036850156218064+0.131246354060617i
-0.0450039244449325+0.192016624443315i
-0.200443901829479+0.207550475374347i
-0.249716749930074+0.0973600685916725i
-0.249496799484909+0.00739699035419269i
-0.170218081387049-0.0656210932644435i
-0.0913840906570571-0.0706707655372041i
-0.0524394324711146+0.0256137591233284i
-0.11007566181321+0.106753452426464i
-0.161903848330268+0.110195293100818i
-0.210777186264499+0.0444832472254809i
-0.226790952191214-0.0801282930243827i
-0.1427013435185-0.138402696635819i
-0.0449044692716041-0.114181076071845i
0.0662884287950295-0.0567192864525159i
0.0714339467647989+0.0714256886477431i
-0.0317882562511315+0.110357001449875i
-0.132053133396242+0.0900839683255914i
-0.143172161734951+0.0366498927143403i
-0.0732446115780275-0.0486565430752815i
0.0150672465956297-0.0414125384559719i
0.0772847225964152-0.0129971954200838i
0.0763696743005799+0.0733772319611812i
0.0346523975443137+0.185631172004554i
-0.0578187657766381+0.182936954457037i
-0.183831937811011+0.0924580664100444i
-0.18564743860228-0.0167044493122824i
-0.068882525351001-0.0339439272914655i
0.0205011691645804-0.00660143279019088i
0.0586473478577658+0.0703622850910468i
0.023879729509638+0.173299378557242i
-0.0679256091451902+0.187803297913959i
-0.165383822638355+0.14049388806303i
-0.191370102025421+0.0440211726065968i
-0.139284214957282-0.0308245075251606i
-0.0774007841278054-0.063997548954742i
0.0137733254844651-0.00557855414539454i
-0.00124176633525998+0.10484518910197i
-0.117002716725677+0.157452722195712i
-0.18883778803826+0.142760860793858i
-0.253180987691384+0.027796452790336i
-0.236032462964102-0.0871468666234347i
-0.135593127250032-0.106107057328983i
-0.0057379835378327-0.0783413151916052i
0.0268996990481036-0.0210172989419406i
-0.033535824040173+0.0916763333244568i
-0.10064641260617+0.123601376281586i
-0.221925436070991+0.0239557271836126i
-0.184429824650085-0.0641624715003844i
-0.0543026853532758-0.100813394770666i
0.0686670323881519-0.0903050233508207i
0.130684560597564-0.0127294665789858i
0.0390442336954121+0.0926921191754847i
-0.0434727742503946+0.167056696368231i
-0.158512322851256+0.177160276947524i
-0.204502324897011+0.0733339792017362i
-0.137764126175812-0.0346534241121512i
-0.053692029343539-0.0278406165735157i
0.0117144151106827+0.0242989878112841i
0.00462589486106189+0.123261919881181i
-0.068359741079985+0.195354530092553i
-0.19718806198527+0.149497659900389i
-0.240024185218755+0.0527987452517818i
-0.196188197383083-0.0464683319839868i
-0.0962322410374651-0.0948707684690814i
0.0178572289653254-0.0799545068692931i
0.0400183781438345-0.0106612477163727i
-0.0261351821729496+0.105088187695885i
-0.112103476397462+0.144763800785681i
-0.179187492751311+0.0490087547474199i
-0.157061682863219-0.0566117589460025i
-0.0332828423265801-0.0775210923547281i
0.037588017252907-0.0399837944191556i
0.0978358833030367+0.0179167101114354i
0.0874122391493214+0.158088626848367i
-0.0292968706756505+0.230012902391546i
-0.12396899673018+0.143760561727502i
-0.147467583724804+0.0871183460919681i
-0.0688191772678461-0.0323205603471789i
-0.0427264113815032-0.0619766549892536i
0.00597508855744478+0.0698667714159449i
0.0244256000897853+0.125382649931153i
-0.07850095099653+0.18585212938282i
-0.155766831094753+0.175465664954437i
-0.241112674267905+0.0968580774605125i
-0.217480497430894-0.00367928447269964i
-0.145914714197027-0.0790527284531985i
-0.0519692829304755-0.0431123173627009i
0.00941868617850163-0.00526239363461864i
-0.0736131515175932+0.0809282491942129i
-0.175430910590405+0.0947888419024823i
-0.238349844007725-0.00578412364250355i
-0.198933119705036-0.0730814615242111i
-0.112703941434809-0.159542420510287i
-0.0205226191699059-0.171206761168664i
0.0567308161240527-0.0804456867106217i
0.0614922484096452-0.00404849508793965i
-0.0118468076309795+0.0829619007657736i
-0.0963096907412922+0.0713944163962668i
-0.124886706486468+0.0121717860840831i
-0.0807319917426823-0.0395749797625617i
-0.0141123357438159-0.0995498502539325i
0.0488944174477221+0.00482781600298314i
0.0647166982483191+0.1182727002411i
-0.0193372978517417+0.176135402475666i
-0.118793425033309+0.197866870616807i
-0.214745117130612+0.112530493740073i
-0.212176660218096+0.000702321623499718i
-0.107038086412019-0.0811327932041654i
-0.0533945658262399-0.0843938907943172i
-0.0147707192311907+0.00473041665735459i
0.00662458909890529+0.0879626392679402i
-0.0743854355660082+0.130332783120011i
-0.16902594254236+0.109026862249693i
-0.193013905363472-0.02822840082149i
-0.0964517872314592-0.10854545439442i
0.0287079453858097-0.0707720357689483i
0.0742014906428079+0.0241856815881716i
0.096802395304342+0.133399567770071i
0.0018943420636016+0.222891370803284i
-0.134177584329243+0.205766279105476i
-0.183596485544326+0.092625216358718i
-0.170736393590513+0.0163396748934754i
-0.0755057708323909-0.0197620841550997i
-0.00954021186475713+0.018291848274636i
-0.0144761789553582+0.119187177159769i
-0.0781142038535236+0.200849070044777i
-0.187835468175894+0.140741830000286i
-0.237752778872789+0.051681072050245i
-0.241305825202857-0.0236853716575061i
-0.168300228469579-0.15808837628117i
-0.0534458358488454-0.160214282940518i
0.0141063156173892-0.0691391929617732i
0.0187491455498262+0.0124375128997783i
-0.0877277138851372+0.0539530999709134i
-0.146235724881048+0.0120349484692382i
-0.145516466508919-0.0749756704195415i
-0.101458439997477-0.138712180034845i
0.04337740265338-0.136752032494674i
0.115242615861489-0.0442657780361614i
0.0972869292819901+0.10027503298854i
-0.00120889576494422+0.123754588852937i
-0.086533187609906+0.119413676227856i
-0.130144188328403+0.0671864809237665i
-0.122902083508267-0.0670583629998843i
-0.0376985028909574-0.0401226872582172i
0.00385502777527754-0.0222591761085345i
0.0719572135572489+0.0310203912610253i
-0.00407116296336954+0.159059232484529i
-0.118399379287338+0.143541585087924i
-0.171284184178813+0.0924705499112435i
-0.189921591173039+0.0233789505459721i
-0.0878013557267213-0.0416128232534553i
-0.030068757834531-0.0477150173153937i
0.0442445239990976+0.0340219437315894i
0.0246371305559993+0.156857124412574i
-0.0911954930802795+0.193506027572614i
-0.182074296317338+0.103980143431367i
-0.211028897618557+0.0312811557115814i
-0.159408209503503-0.0294439195783368i
-0.0938443422970482-0.0767847089209404i
-0.0122050668779674+0.00210378937456976i
-0.0464631147842717+0.0575637459987497i
-0.120974393200473+0.114814256890701i
-0.158399879796401+0.106451192459931i
-0.22329533034311+0.00592044748549229i
-0.167513482650077-0.0899150240249354i
-0.0663785406621932-0.160096894528675i
0.00598289681452689-0.109335524170865i
0.0619357920730916-0.00841108492117675i
0.0427926807860694+0.0873557188125166i
-0.026275218750912+0.099560083509362i
-0.115861011903706+0.0367278307150698i
-0.0951038714728802-0.00152171021602445i
-0.0592537656711109-0.0566425115901218i
0.0377597937446001-0.0730691392239243i
0.121307215486234+0.0376347907191524i
0.0594196197754243+0.109305511509364i
-0.000315589144878529+0.144277554997182i
-0.135354397159588+0.177064246990941i
-0.168104321416023+0.0652844878868582i
-0.115386554142234-0.00983256996073135i
-0.0803810514261155-0.0595888390063284i
0.0557296584129289-0.0390018776343177i
0.0491755537321071+0.100931981363678i
-0.0706298835923835+0.118006639113784i
-0.127539368622276+0.104038081827906i
-0.190818577364786+0.0634019416235259i
-0.169295414154084-0.0342000243131212i
-0.0932215580627736-0.110984001679059i
0.00187275666639912-0.107766921501463i
0.0473849312711063-0.0123519554216342i
0.0165223138040603+0.0542585677399456i
-0.0382977888737867+0.0479736685221203i
-0.117030669956996+0.0270643312449966i
-0.126988664559688-0.0197482848667219i
-0.0800315578260311-0.0840646428310449i
0.0279776914060764-0.0730910506364479i
0.107023798854751-0.0356225551254851i
0.111123649479247+0.0857471424376168i
0.0305859357452925+0.180696909496803i
-0.115571876722257+0.133149951583644i
-0.154898341925274+0.0766356233788161i
-0.117783970358621+0.0335521840768322i
-0.0699025222499984-0.00940006695731841i
0.0129530703948402+0.00605443651016224i
0.00504195055585821+0.110664529953026i
-0.0755872438906002+0.171884261780835i
-0.123322735934495+0.175129255692477i
-0.229932253775605+0.102126238230344i
-0.257468404089228-0.0175532963999031i
-0.160671962369892-0.0703675582453776i
-0.0780232761269701-0.092227614348494i
-0.00530217172232443-0.0572847107041781i
-0.0311119873322391+0.0507507680274487i
-0.0965288828792589+0.0753851388242674i
-0.159743258679841+0.0260068118772531i
-0.186706229726746-0.0237827168364637i
-0.0856866086037513-0.0865893485196885i
0.0230216426646678-0.110937120609846i
0.0926069483142504-0.075390312909401i
0.0817767677019087+0.020883982024455i
0.00396854154278653+0.0897198472914642i
-0.0712408057692176+0.0780903594525955i
-0.127691798499297+0.0266024382745445i
-0.0886679774930427-0.0389717519086292i
0.0324555757384815-0.0616353359950542i
0.100402044988279-0.0055788360883692i
0.0847131761541795+0.0617064971853655i
0.0335997563195123+0.145875427282174i
-0.062008487018631+0.186443429911168i
-0.138876685569826+0.125048162672046i
-0.127938229307826+0.0503621890207605i
-0.0587454252016487-0.0480111980787092i
0.001984192432031-0.0513956851500428i
0.0303639764500583+0.0492190433235055i
0.00378371925600882+0.120857019088818i
-0.0729694603931164+0.147532077016454i
-0.1568530786831+0.10761321982473i
-0.210212325905578-0.00506670356187469i
-0.152238072934924-0.0750234791161448i
-0.065913589299794-0.0456737028863289i
0.00552412903099783-0.00932790251955884i
0.0492632747606551+0.0551205369466245i
-0.0491211312034887+0.0913461051413747i
-0.109258911609982+0.0754346396262518i
-0.149713579120586+0.0194146395908375i
-0.180623149668402-0.0635768229751197i
-0.0743935732824769-0.100618151506827i
-0.00766377004570217-0.0502099363390039i
0.0452527381813136+0.0206387519660945i
0.0372194933163552+0.0912357808919712i
-0.0812986764385879+0.142242073032693i
-0.145378756697728+0.0852773557159641i
-0.147466989349989-0.010104935743363i
-0.0963485886190311-0.0727402307151737i
-0.0197495646070912-0.0589211001161984i
0.0608020400934775+0.00721098500045425i
0.0430862718317425+0.0993412570586562i
-0.0685698754974273+0.135893967792227i
-0.0961407461726264+0.0843948571825106i
-0.142693523654113+0.0102468425837027i
-0.13425642181911-0.0263291846467142i
-0.0247260031735395-0.048102431376574i
0.0422844719183826-0.0325421764849074i
0.0629900946188163+0.0646376351097289i
-0.0153392767964164+0.139069204907617i
-0.0804149675089102+0.147916693386061i
-0.120169271643378+0.0785558847612048i
-0.11624649538467-0.0150311953646387i
-0.0405768381114241-0.07009478143732i
0.0146806279642181-0.00805257115293969i
0.0509693549973211+0.0966005505819033i
0.0112366056327946+0.115341179598242i
-0.0590464009821497+0.150978351629824i
-0.172246427597507+0.102970718903451i
-0.196107703177585-0.00203356317160679i
-0.106562741301298-0.0397935308401145i
-0.0569831225560042-0.0446870232092601i
0.0601724010030715+0.0150306636051399i
0.050881979123017+0.0679482762605367i
-0.0798912512425791+0.0875012585705744i
-0.104125625864999+0.0474500298415427i
-0.12902499041108-0.00363132808785053i
-0.10344268052796-0.0326762447604718i
0.0150110055527884-0.064757293035736i
0.0837938261517388-0.0354474982841356i
0.0724861989961914+0.0441974918298661i
0.0262108076100276+0.134598213813704i
-0.0514327213390933+0.184961362066622i
-0.143721214960537+0.126686795979187i
-0.170068926426137+0.0336480000511925i
-0.122802729481989-0.00623273899299768i
-0.0338257343024082+0.016686901509593i
-0.00867622851206552+0.0373615034120752i
-0.0493289143525854+0.0562961447994696i
-0.0995282682534518+0.122789563785943i
-0.191172274153035+0.069226360402797i
-0.21095719296639-0.0393166116836042i
-0.138900753636916-0.105187047826421i
-0.0379932756796529-0.110592566757467i
0.0379331658677462-0.0648798298844609i
0.053144215630735-0.0147391419861897i
-0.00163242155014064+0.0863097435852341i
-0.100227085392573+0.0622587590957577i
-0.117962474489523-0.00361226992111943i
-0.0579405162893036-0.0150487831627105i
-0.0120062093611456-0.0460559465971074i
0.0540018394489292+0.0235117194048835i
0.0923602226928761+0.0804604199613468i
0.0259453212859863+0.136161491079826i
-0.0568953626795364+0.198740781545893i
-0.151824027174814+0.121614002404759i
-0.18886689909774+0.0445270118351113i
-0.120355639605792-0.0092433483568652i
-0.0455963892107507-0.0101316332647077i
-0.025811542980781+0.0722339953311097i
-0.0455416860333839+0.110709048203741i
-0.0943701651638278+0.107897523640123i
-0.1709811318877+0.0539872425752866i
-0.168224021149046-0.00739661253639119i
-0.102513449449946-0.0890648099987934i
-0.0357484178960516-0.118301109529337i
0.0419825176232882-0.021147882648339i
0.0471847910872562+0.030521664500258i
-0.0268917781926932+0.0926100757030451i
-0.0668503160762704+0.153195054429245i
-0.0843069814734372+0.109544699669221i
-0.107535923093748+0.00565280645223543i
-0.0531708393161142-0.0343819171780833i
0.041639469914458+0.0224559608172663i
0.0461807334615137+0.0768632059195566i
-0.0297696751273346+0.128526311094989i
-0.13041152902354+0.148759191187942i
-0.190603108178174+0.100061860157948i
-0.180130396578404-0.00804290299649589i
-0.131464822109421-0.0913665396269551i
-0.0674715686513536-0.08022745529683i
0.0100637841204282-0.0210627432146631i
0.0179300315619072+0.0363139138565507i
-0.0537911570305643+0.0714225729542283i
-0.096849086792669+0.0527519165638844i
-0.0987930149988084-0.0305875964426385i
-0.0690714378262373-0.0985794495757418i
0.0205100601755785-0.0835720602090096i
0.0979728094214147-0.0139485293134362i
0.0764738046650035+0.0599224024591437i
0.0461565914890424+0.151322407374374i
-0.0677536360467254+0.160437319613688i
-0.142587163372971+0.0592368256459645i
-0.10986216398335+0.018067905842438i
-0.12542315705216-0.0044919149604824i
-0.0400399074421675-0.013095246045607i
0.00933183730044264+0.056956888933416i
-0.032358696093416+0.0802465134043575i
-0.106497431799587+0.0993835832208085i
-0.196291069038754+0.0667830821678568i
-0.171895670523276-0.0327678810982087i
-0.137094511884441-0.0457677633349103i
-0.0210533639494342-0.0574934104402014i
0.0315243419994835-0.0276227513324969i
-0.00745747307658477+0.0186116585727251i
-0.0284917432438873+0.0554962692572823i
-0.101476591962704+0.0628297202675363i
-0.112057071344408-0.0159291434786718i
-0.100590222199773-0.052436163221203i
-0.0114537434176502-0.0587100742458042i
0.0274917281587189-0.0282022060236991i
0.0112172979850063+0.0712075554841128i
0.0115215364766011+0.154498050898982i
-0.102702066369112+0.151435795638739i
-0.145248053101184+0.111022011289415i
-0.114586282038206+0.0217651319916281i
-0.113367204368877-0.0456125187492915i
-0.0521980862116436-0.0155584520789383i
-0.0251044682336916+0.0183614308253912i
-0.0632628526711415+0.0796335391021667i
-0.0876992948512813+0.0857086106975726i
-0.11085838693376+0.0319456977221582i
-0.120693500629181-0.0285570371065036i
-0.111868544498065-0.0889755402727441i
-0.00383109691662665-0.0840719021554481i
0.081157098871296-0.0362848053998419i
0.0615504701221166+0.0388630106808107i
0.0229175914433272+0.103367231653137i
-0.0648139392229582+0.0837164314854252i
-0.0841133174760811+0.0146177562854729i
-0.0820486668417196-0.0189427578625829i
-0.0565038932298035-0.0585122086591656i
0.0351715166089292-0.0232906325495853i
0.0398640071996486+0.065275364961658i
0.00111820352001351+0.0905163113467363i
-0.105769728013906+0.10048297882537i
-0.139872816179736+0.0756896480522431i
-0.10399688331753+0.0088711260209563i
-0.10206612475251-0.021341565235677i
-0.0287022459368165-0.0154804328288155i
-0.00990113970603467+0.00617402381576558i
-0.0310854385270726+0.0860114857339195i
-0.086763982635327+0.113220154978223i
-0.123931945986993+0.0572424111350027i
-0.133918042190009-0.0200466010868284i
-0.109564779852513-0.0659733817749011i
-0.0329072082570385-0.0773295938921122i
0.019706788880772-0.0787364690916303i
0.0152869535684323-0.001766892515399i
-0.0637185302301616+0.0605852235605713i
-0.0788423108474677+0.0517427617781233i
-0.119893988142705+0.0361594742404439i
-0.0942095078469943-0.0176055277935954i
-0.0340627575581606-0.0552819354648531i
-0.0264061354983495+0.00521640380995576i
0.021147546298675+0.0585699938439651i
-0.0315705792922009+0.0974318003313766i
-0.0981434268461463+0.0987421080940888i
-0.164396697521903+0.0572291985257689i
-0.177552525113187-0.000264949491861658i
-0.126645647641678-0.0673186118698183i
-0.0780391285980679-0.0483163810191446i
-0.0215938716152519+0.00869451135457489i
-0.0176222639953786+0.0441871534487759i
-0.00856452026595741+0.0136277726229939i
-0.0825102664903423-0.0294137976942322i
-0.109777580717752-0.0382473623469604i
-0.0403582213278232-0.0715017883125899i
-0.0251111053650511-0.0900890743619194i
0.0735372426367515-0.0327370574022488i
0.106086281238405+0.0669054778032415i
0.0460818039742643+0.116221932011767i
-0.0344337331654369+0.0859693252366855i
-0.105779377944834+0.0672802094018112i
-0.0749611813253629+0.0392261773342921i
-0.0628188064840334-0.00453904158552387i
-0.027541258315719+0.0363816829921377i
-0.0198824116017748+0.0447261152571936i
-0.0278248665615653+0.0626565576126225i
-0.0563587984901146+0.0999391520299021i
-0.137739600831429+0.0319334501761281i
-0.147931038774695-0.0463269833363144i
-0.101118693732192-0.0866602616365931i
-0.0107239170043214-0.0949838816853373i
-0.000658981701710288-0.0627627298961481i
0.0297864651638943+0.00806981272040065i
0.0219739588095078+0.0535804439102699i
-0.0698646298966775+0.0631617110695537i
-0.0773037723683295+0.0122909805304339i
-0.0727791237835143-0.0456324819796582i
-0.00479993865216278-0.0188238369371001i
0.00442999895263367+0.0212192996562458i
0.00233247555575011+0.0605344077615543i
-0.0229569349273343+0.109867012174035i
-0.130203746483329+0.0865558986461099i
-0.157895406068131+0.0212571318286078i
-0.152519079088575-0.0022219438277253i
-0.102709319785952-0.0797463058998852i
-0.0516531419216822-0.114395704669623i
0.00900024407482252-0.0529579473936645i
0.00921269070087407-0.0194568435022528i
-0.0548034241822632+0.0517610539270946i
-0.0498222609372414+0.0626941879358983i
-0.0288787226672179-0.0293768083031886i
-0.0156528663562393-0.0169988936391045i
-0.00134489171202284-0.0243607860751016i
0.0625761706082729+0.00305159878311036i
0.0740603144047209+0.107210880914738i
-0.0107342501133771+0.131441503844055i
-0.075354502069933+0.137016393189247i
-0.115051869922945+0.0937760211331029i
-0.115668527946179+0.0229831513743675i
-0.10939354235783-0.0506286933347455i
-0.0602874489985832-0.0155514890150959i
-0.0350324406898771+0.0527758085571276i
-0.0670250306798682+0.0303541255854362i
-0.092403105046579+0.0205292182296483i
-0.130394535034246-0.0300533012020894i
-0.0978340799811433-0.101670074912244i
-0.0468227732781622-0.113482613495938i
0.0249565599491785-0.0735929936075164i
0.0767541279298433-0.0135165127738366i
0.0533495836329791+0.0289872894047527i
0.0654231843821309+0.0636784594654425i
-0.00927335465204666+0.0759833256676869i
-0.0558623561957658+0.0740744907545297i
0.006920894811202+0.0202211702861742i
0.00325436852020303+0.00388381027719623i
0.0321427931633535+0.0644957884469919i
0.00483392784825997+0.0821327318141163i
-0.0478724398047037+0.107207384151912i
-0.0777800177152787+0.0884883224907583i
-0.136529569846244+0.0491353967383824i
-0.11787790864847-0.0243270826367257i
-0.0813855361044543-0.0852070813493981i
-0.0190086496341303-0.0154149307517057i
0.0268172029705446-0.0164069158077169i
0.000987561456987413+0.00561990300055048i
-0.0430879497550525+0.064171076709871i
-0.0653485148286333+0.00153603955421087i
-0.0658790444422564-0.0423013832557621i
-0.0338308037936738-0.0515832393630841i
0.0389171476690893-0.0350787178237827i
0.0462712143880735+0.00926488245667051i
0.0159667873519783+0.0644104706553034i
-0.00159405644557204+0.104554214179615i
-0.0605320839252686+0.0771007126777558i
-0.0975607050523809+0.0222260571767193i
-0.0998628179363596+1.19470375745698e-06i
-0.0368092162454441-0.0201074392261812i
0.015182430262464-0.00425076048034085i
0.00460079827317942+0.0558335941687426i
-0.00525599291085659+0.0819033940191831i
-0.0683289510259576+0.0743006784316999i
-0.0828063894453552+0.0262115872024697i
-0.0806435934437855-0.00924644032676984i
-0.0533290501457951-0.00691784754917651i
0.0352604203166656-0.0224734983741774i
0.0445395336959618+0.00181160222379086i
0.0323882730578056+0.0764056543401589i
0.00138691048094541+0.0709307799229911i
-0.0754741351610856+0.0446657562909631i
-0.055371368740968+0.0195364565790686i
-0.0290450374013333-0.0301870420161436i
-0.030093200080876-0.0112332336353388i
0.0305331168677467+0.0126421527761629i
0.0313803073073491+0.0399225557248012i
-0.0141760387137389+0.0780852674445963i
-0.0792379922310579+0.0545458608914355i
-0.101933919859074+0.0147717532381736i
-0.0609253377024213+0.000620852435920171i
-0.0299344980787167-0.00821770390581932i
-0.0112678132173311-0.0172250980891472i
0.0130986122273024+0.0288292895886482i
0.00312210963039506+0.0591870372834657i
-0.0780470844922822+0.0554800673732896i
-0.0833766295306169+0.044529547644929i
-0.0572470703317913-0.0388416724942278i
-0.0673256097391133-0.0319360156384367i
-0.0116616031466845-0.00524195252450575i
0.00595765711200428-0.0325564961242726i
-0.00380105004464435+0.0244126417292403i
0.0166275969031179+0.0482696926461803i
-0.0692127584854513+0.0319720412532735i
-0.0662902890870879+0.002868350160209i
0.00251179521461406-0.00927299608421646i
0.021532053438245-0.0141535445138808i
0.024445663509097+0.0431946321905375i
0.0146733632672974+0.0958553724137968i
0.0122304560545255+0.086344253866984i
-0.0708244912405508+0.129881433285654i
-0.0906015055706502+0.0919436210291273i
-0.0860509595848455+0.0401074615427864i
-0.0674314433371524+0.00804058914398755i
-0.0590637678291096-0.0202800847983715i
-0.0649727585511919+0.00907534390874992i
-0.0561587754925808+0.0250138671752782i
-0.104678766975805-0.00446542573769863i
-0.105298956180626-0.0131341608382458i
-0.0781934674111896-0.0543748781209411i
-0.00120041249710507-0.0893359680614279i
0.037536565061896-0.0536757540960947i
0.0325560600775929-0.02618369258731i
0.0778459317196808+0.0321061205870241i
0.0460169279943258+0.0570189904901855i
0.00564702807173476+0.0924015601203971i
-0.0214355471689154+0.0967291165374115i
-0.0511237971164261+0.07796762736257i
0.00841571873683494+0.098389388497051i
0.0202992311633744+0.111989509680439i
-0.0262449295872408+0.156732441036207i
-0.0761565130030803+0.133724608938619i
-0.131328911593073+0.095020439551551i
-0.150485053052621+0.0358749118085263i
-0.167769843226452-0.0365811031542171i
-0.11955634880851-0.0534640671289639i
-0.0572396365713357-0.0919241229834121i
-0.0485225797252262-0.104798664741304i
-0.0170217492919185-0.0274579185287098i
-0.0064582453988634+0.00498403884475128i
-0.00142405898389481-0.0474661697368675i
-0.0102825342493734-0.043962113037085i
0.0149944478053367-0.0475758547145636i
0.0982425727873392-0.0217663523899739i
0.077239310630431+0.0426343937322202i
0.046143218732704+0.0943113391198736i
0.0204504116471142+0.171705959589647i
-0.0227788247585461+0.136631260046738i
-0.0572545767704317+0.0939025969497056i
-0.0893362347310839+0.104181386576705i
-0.0369969492771433+0.0583952011528245i
-0.0610693197264718+0.0814305636237124i
-0.0958758053047404+0.0814644362412778i
-0.0905115154285189+0.0349154180269263i
-0.167078370602975+0.0117367948008906i
-0.141131525793354-0.0342899152003696i
-0.0881341358312527-0.049237332824658i
-0.0487339270808464-0.0581883713656848i
0.0239174919240796-0.0539800759363464i
0.0469550861438056-0.0391722090750245i
0.0532529165943444+0.00589980232018606i
0.0291957367031782+0.0487396447763376i
0.00421747020134881+0.0734701219435104i
-0.00783067709670031+0.0725245612108806i
-0.0166946441621394+0.0426077144659008i
-0.00787489865648645+0.047239764230354i
-0.011272256194721+0.0323250915952377i
-0.0223932088185904+0.0755538973412891i
-0.0428696368349134+0.111344623525209i
-0.0949013588228452+0.0725755456164515i
-0.0994390326328285+0.0409352775990016i
-0.108801405351322-0.00196480382273i
-0.0829021707983857-0.0113803564810932i
-0.0112230370380629-0.0144834829317075i
-0.0160691736332093-0.0183885523890432i
-0.0154522888452762+0.0173269981760699i
-0.0215010622835851+0.0337113050414325i
0.0188579615324483-0.0092090535532952i
0.0276754888727645-0.0138434133396982i
-0.00168048279028643+0.0096112088068991i
0.0222793567821252+0.0112408419260889i
0.0167973214269149+0.0456430298256982i
-0.002065308875488+0.0806765682684577i
-0.0216528357867264+0.125630354888788i
-0.0580437288121511+0.107729629113591i
-0.0685699579905893+0.0642029244262627i
-0.0448663948872226+0.0325726162905848i
-0.0490316691215284-0.0134343278869922i
-0.0337101751096634+0.00946610598752955i
-0.0647891121051804+0.0403824076200425i
-0.0813547489495359+0.0429224160558639i
-0.0904859984963816+0.00391933801975794i
-0.0998734760076121-0.0311721785337077i
-0.0502626634987506-0.0398086386571111i
-0.0448144271103474-0.0428670195979826i
0.00984933824536146-0.0235362285314698i
0.0160480096067463-0.00685418527412547i
-0.00673202026461179+0.033129590715518i
-0.00635529412155923+0.0638613751478809i
-0.0521238955681553+0.00281449084709913i
-0.0274063687573839-0.0164592990754965i
-0.0144496247036869+0.0203751446853438i
-0.0330498372295733-0.0140496516701802i
-0.0152346199525304-0.00259915976954777i
-0.0144710032341179+0.0179553249165098i
-0.0422411749227589+0.0212693281825981i
-0.0332888641422961+0.0525787585294679i
-0.0305207682528869+0.032580710000644i
-0.0480609782970607+0.00328853854614749i
-0.0275462019914727-0.0281338108779261i
-0.0387376054779002+0.00521000308953929i
-0.0275205776756755+0.0563993243203974i
-0.0114643985917173+0.036011677785084i
-0.0308195271766186+0.0671029799134556i
-0.0712683003446152+0.0468259038889968i
-0.0806722252492568+0.00705979287278591i
-0.0490533176981362-0.00797090335818017i
-0.0467862823689797-0.00549546335085323i
-0.0598882266029365+0.0353086914043063i
-0.0844317908568618-0.00589552701735696i
-0.0752364059376098-0.00302950726748049i
-0.0796665016013604+0.0218590124464406i
-0.0526086641717327-0.0220391346449179i
-0.0194238313911661-0.024467525492258i
-0.0134591245539185-0.0184064888917982i
0.0220960121373859-0.0377043716876552i
0.00802016305378216+0.0141866200200784i
0.028083087018256+0.0532903804443963i
0.0200785122027404+0.0527625844947491i
-0.0756326541384865+0.05780553214029i
-0.0616737814040955+0.0514218621715603i
-0.012665048499428+0.0191014203754021i
-0.0144311382612443+0.0358606183292849i
-0.0198179576025747+0.0481842696575701i
-0.0474479212494073+0.0229186384110536i
-0.0728141946452625+0.0439393219672985i
-0.0823213566542551+0.00778277129167395i
-0.0497237317786357-0.00378701979764424i
-0.0415849907405435-0.0215881602653264i
0.00409392519809756-0.0427735645701902i
0.035835432229564-0.0032104175154062i
-0.00534692743870696+0.0330823966087662i
0.00979016733726057+0.0238178138221477i
0.000651553036321044+0.0136771013260618i
-0.0254851011445598+0.0477659230100667i
-0.0332397991188648+0.0362710962529254i
-0.0152427298850145+0.0223219290258848i
-0.0263673303003298+0.0386553711972584i
-0.0568314058762099+0.0401821881881132i
-0.0751282238720662+0.0643889594583415i
-0.103603088325961+0.0498495273085914i
-0.102800943309448+0.011115739652773i
-0.0892266308219252+0.0161400433729238i
-0.0506174263615445-0.0396762797730022i
-0.0297787233823092-0.0626168754811584i
-0.0347839067370696-0.0391370759956032i
-0.0446814042835399-0.046508958810557i
-0.0159723168353298-0.0334731736079296i
0.00558776398667467-0.0318315205898327i
-0.00524069436375881-0.0756740484131265i
0.041485670931977-0.0530468101997718i
0.0526609364917933+0.01437059827194i
0.0400483413099138+0.0296530168844397i
0.0281540623580508+0.0891113203327453i
0.0332884680792463+0.0941002582790835i
0.00385185707102037+0.0528096492375297i
-0.0678209395443032+0.0548692276503061i
-0.0525255847128995+0.0564405412880152i
-0.0729481740517549+0.047194544173558i
-0.0910872060873462+0.0357065648234121i
-0.0790979047137776+0.0405706896759366i
-0.114698479189269+0.0118999038796748i
-0.107643215431376-0.00233090752615382i
-0.0687976296469101-0.0158273032962876i
-0.0632925593177828-0.0333024489091249i
-0.0601913876102566-0.0509071568792263i
0.00441539326311444-0.0561943733908803i
0.0374116087538276-0.0182636335665315i
-0.00595924989232194-0.0118260476412601i
-0.00290004928138902+0.0287243351848764i
0.00889396362890856+0.0513762086899159i
0.021292664819795+0.00254593955015942i
0.00547888918728056+0.0286568354088223i
-0.0400592680040858+0.0502282736420822i
-0.000603979390564+0.0353172798073377i
-0.00121840058062816+0.0612375917246105i
-0.0289789739393379+0.0411670824133573i
-0.034796931850007+0.0306766572186632i
-0.0420925224127737+0.0204210687045796i
-0.0175494269383092-0.0636907111062669i
-0.0217644073941894-0.0345896285948832i
-0.037349662652578+0.00232378580460739i
-0.0171692757903953-0.0471662426961185i
0.0180441343430244-0.0117064782635735i
-0.0042187645369384+0.0280412787167552i
-0.0155548942604497-0.00877580247644699i
0.0107008200256134+0.0142757090212365i
0.0111807867260516+0.053917794108133i
-0.0254450176737364+0.00119351451099593i
-0.0288060965126871+0.0639447122821041i
-0.00183864232823238+0.0879428771365313i
-0.0565777913836203+0.0294876833020302i
-0.032488595838322+0.0387786523583794i
-0.0453287125379137+0.000315344710117383i
-0.0823729318674671+0.00320220734493564i
-0.021683267198349-0.0291425503268512i
-0.0404699969144433-0.0568364398329613i
-0.0101216578576744-0.0106688651355669i
-0.0203457501834819-0.028112635394919i
-0.0457835748821772-0.00721555918338127i
0.00255038576140335-0.0115859412752249i
0.0275011725164876-0.0348714927073468i
0.0291184346261234+0.0215684956372167i
-0.00525217570705008+0.0148772641640049i
-0.00729247276976723+0.0124314961599835i
-0.0330622624721549+0.0442062392009693i
-0.0206373047946616+0.00983522588299239i
-0.0222192744191201+0.0080152429712187i
-0.0482045133703466+0.0326377491107142i
-0.0179740428289537+0.0444020787298457i
-0.0370639546622446+0.049666782113079i
-0.0566562701388434+0.00102446481976803i
-0.0499502807933536-0.0138965732877279i
-0.0343665993574169-0.0300147708500125i
-0.0227969039080649-0.0534749485388914i
0.0109515431715955-0.00866571334129055i
0.0246504419815884-0.021958977979999i
0.0275468326906242-0.00645644912608612i
0.00851667079419926+0.0262621501873696i
0.00254453326845062-0.0174611616369206i
0.0445937286325101+0.0224219273458042i
-0.00222450912830707+0.0614218798494096i
-0.00886117394085526+0.0794302421726994i
-0.0242112171341768+0.061632844995172i
-0.0816501414857444+0.0605368964950327i
-0.0898880528717181+0.0908667619830841i
-0.133355408968672+0.0380778776005781i
-0.106344974311913+0.00823283788769714i
-0.0501236092609762-0.0103456599943463i
-0.0357058647468681-0.00440919215117249i
-0.0279041702862298-0.0449694030022326i
-0.0570266158758924-0.0602104631008649i
-0.0430864723448102-0.0466072880638623i
-0.0281393308776616-0.0770399451642592i
-0.00388065445283542-0.0331108431675072i
0.0501237725959184-0.0284301169321933i
0.0688629847614506-0.032097531765046i
0.0671235889056817-0.010714610878411i
0.0339735754465481-0.00289577800603535i
0.0201090353884457+0.0298400143253317i
-0.00666695322915977+0.0593712658352679i
-0.0287633143653896+0.058248970758178i
-0.0194806746664875+0.0342067988928403i
-0.0381057992729277+0.0536855094214696i
-0.0401522205440393+0.0489062019834804i
-0.033149311783899+0.0147008345563476i
-0.0372481421732448+0.019361962533354i
-0.0506147327593834-0.00635814911744294i
-0.0444112425406643+0.00667256185198571i
-0.0427132900607446+0.0245759459762978i
-0.00560472604418702-0.0284811700952333i
0.0351200581617014-0.0266709277687806i
0.0102591872002227-0.00450583283753847i
0.0260901976863169+0.0141603801564214i
0.0134052111036068+0.0309008293361277i
-0.0038499920658636+0.0128217595342606i
0.00147977348083368+0.0155280978912134i
-0.0287915645397131+0.0226890481600923i
-0.00161035205904255+0.0124601492092055i
0.00548142986942862+0.031631829728275i
-0.062015934624382+0.0577126713414403i
-0.0530475514147694+0.0497602693738369i
-0.0545412315525626+0.0352679610792336i
-0.071260705500124+1.25342574593963e-05i
-0.0271846171075522-0.029803829428394i
-0.0179252832212245-0.0429281943917239i
-0.0066929429619886-0.0292938301458963i
-0.0046745917152582-0.00337439930190882i
-0.0227814518237879-0.0251128293036257i
-0.0165878465105286-0.016020432902309i
0.00829804308458687-0.0131876288675077i
0.0252183617892933-0.0331452621721893i
0.0338556648183292-0.0145178001353341i
0.0437292098720988+0.0179701073112742i
0.0241418873485002+0.0579235647857056i
0.0300413444997074+0.0809139312872551i
0.0220973829855186+0.0513629935033234i
-0.0234986166942312+0.0147361746167286i
-0.0374020491704227+0.0607571020705623i
-0.0268542656797085+0.0423261752183909i
-0.0110985884237494-0.000105025500936152i
-0.0267282105333256+0.0136693422167945i
0.00235084126606555+0.0509388132877092i
-0.0287239526156327+0.0572416160332517i
-0.0787913051203898+0.00494985664521563i
-0.0271937262997904+0.0116099844444915i
-0.0612032850692628-0.0244359019407003i
-0.0619021319803165-0.0336470740999419i
-0.0194084645408558-0.0174742263801051i
-0.00855131870236305-0.0475394095560678i
0.00596214730225671-0.000762733651706662i
-0.00820845513116827+0.0184454209833508i
-0.0409089883735386-0.040943906984959i
-0.0329815166366406-0.0304988673986243i
0.0597312457170174-0.0416396408225875i
0.0432003405875379-0.0459695823773687i
0.0243567128304535+0.0150929008680714i
0.062686977721256+0.0164354692218874i
0.0305174004951634+0.00811578231469074i
0.0172107777945842+0.0222940628906321i
0.0172942880889389+0.0371777291583049i
0.0165361607190371+0.035347619653945i
0.0108210889338869+0.0529574100986024i
-0.000403671134882586+0.0630667960849663i
0.00372457620120711+0.0901742903594218i
-0.0199724389528449+0.120889343615097i
-0.0730386351643559+0.0851558770961799i
-0.0952244964618408+0.0302222663509538i
-0.10342053187757+0.00233121005032794i
-0.0765754179943879-0.013416328748889i
-0.0598790171256144-0.0166198572010402i
-0.0413621129596176-0.00967528870684749i
-0.053007628411867-0.0272068395753837i
-0.112369971232001-0.0369884702721943i
-0.0520535271596931-0.0556292602303092i
0.00788088292786394-0.0619433491835416i
0.0584928179766444-0.085597310154008i
0.0927644368794074-0.0640111763766541i
0.076817905937421+0.0136504856316989i
0.0905079565644577+0.0256250669714067i
0.024892066903107+0.0528316792154932i
0.00938963309696527+0.0696749743471406i
0.0174692511288733+0.07141921608857i
-0.0157737117033776+0.0484824743426758i
0.00114147496855491+0.0205424098457431i
-0.0282934318822602+0.0785710717715725i
-0.0423400495883612+0.076476674195906i
-0.0681118010281726+0.0717558211967276i
-0.0947106981680442+0.0634407904039563i
-0.113589973031262-0.0201889320138774i
-0.104485762982495-0.0263616180483119i
-0.0377934387186644-0.0353336717165223i
-0.0254792648568935-0.0324070635499378i
-0.00665570702876319+0.000898502358031977i
-0.0063039760160084-0.0279401416451488i
-0.0164083085930334-0.0156763172122324i
-0.0159966471616978-0.00631066175536148i
0.00285026212412741-0.0188509407559587i
0.0427978102807-0.0202900910003339i
0.0422077511483853+0.0227401051292609i
0.0523304714515177+0.0830948334716302i
0.0160911573997768+0.0866195707270681i
-0.0676943698842294+0.0527842191519817i
-0.0629336338798033-0.0118554053502511i
-0.0848450717124576+0.0310343071874524i
-0.101522381726787+0.00894903516894018i
-0.0261803065717325-0.0718740365042082i
-0.00402720438856687-0.0118785090621222i
-0.00880433375282666+0.0256372502228055i
-0.0268019631558609+0.00965187197535452i
-0.0158897068370059-0.0289406547688585i
-9.27956772555059e-05-0.0554594397809876i
-0.0330684072485982-0.0520822440673243i
0.0146075448418425-0.0246296953904738i
0.0750521811979834+0.00195400310585653i
0.0782268168081389+0.0289191793263776i
0.0570009153687264+0.0628922995465156i
0.00403369201534749+0.094851059471847i
-0.0102008793403701+0.0728997438185744i
-0.0419388376219919+0.00787917249368238i
-0.0658882303459415+0.0624438792382503i
-0.0531681286184462+0.0595135828157487i
-0.0523266771028584+0.0143350434560062i
-0.0200730154558369+0.071135832054709i
-0.0728097534131783+0.0366147485577866i
-0.130544774944317+0.023457082001926i
-0.104884095651762-0.0204518842331817i
-0.0918791685118567-0.116828270303537i
-0.0420023715567464-0.1041204140577i
0.0224116905741303-0.0925887260423358i
0.0252468732259376-0.0499949220197375i
0.0497261031473663-0.0138951425553413i
0.0822450698493718+0.00423342561878739i
0.0172173749705259-0.00976741830513284i
0.0155754030575377-0.0324135958347199i
0.0735869187209198-0.0421343884773948i
0.0754297313399918+0.0262140860224509i
0.0677328682111749+0.0922924905878303i
0.0294368677951463+0.0592609926308456i
-0.0456156510736516+0.112955365950036i
-0.0852373081727678+0.0659702362105617i
-0.0807281025983071+0.0171956726207173i
-0.0725695308098923+0.0336125449299745i
-0.032575539429677+0.00557909630644754i
-0.0369695694156025-0.000813150288900452i
-0.0831023057063316-0.0018434432735263i
-0.092123561934979+0.0114391659879105i
-0.096071035183806-0.0152284442054216i
-0.086770372748189-0.0456229058116285i
-0.0435052269909735-0.0714323357144874i
0.0142294429040715-0.0827717847992411i
0.0401791028514256-0.0702021876578513i
0.0465138367570488-0.0366142854929037i
0.0523959831238593+0.00911210778437462i
-0.000586947051308363+0.0188642749493174i
-0.00172770809748683-0.000208010861069738i
0.00931489494809163-0.0328327605079108i
0.0365964070481674-0.0223304484886184i
0.0906475606906922-0.011696403350992i
0.0566868482777031+0.0172120155195512i
0.0591478864955935+0.103174054707731i
-0.00851589033446681+0.0972192475210233i
-0.0794823534668583+0.040998832049517i
-0.0621909404077818+0.00880844704110343i
-0.0588886679201612-0.0141541984740347i
-0.0210394695335341-0.014876049450909i
-0.00697079587993715+0.00150840251180127i
-0.0360983651475857+0.0278641765041104i
-0.0635690537871885+0.0506318721691185i
-0.106631495633074+0.0165118033593753i
-0.0989453434302341-0.0283730808745214i
-0.0507113327724914-0.0591339652453423i
-0.0333463344489615-0.112876378865249i
0.0428730675494532-0.0767130846248706i
0.0705563190781931-0.0329841665206446i
0.0333281270978505+0.000678903061243298i
-0.00586358506515046+0.0113080893384354i
-0.0371982487318103-0.0305992218762619i
0.00260387717443437-0.0168658299113588i
0.0117748503964427-0.0351023050237652i
0.0707768711538798-0.0119798364778027i
0.0754484200599182+0.0658517735018932i
0.00615537917135249+0.0768100779573232i
0.00241940054045232+0.070510113661959i
-0.0512931527403419+0.0414055792321573i
-0.0735312998389688+0.00503701829147278i
-0.0624870306470459+0.00690727950747221i
-0.0244986306276481-0.0325546352948774i
0.0179075292205361-0.0588779557503075i
0.00578920459284418-0.00781946154902329i
-0.027186190128143+0.016942094539153i
-0.0590948249158331+0.0254823387826814i
-0.0263242080074882+0.00413024625414643i
-0.00727465935526478-0.0598128111788414i
0.00150641043347266-0.0815095424284586i
0.0501718831244927-0.0475400766718573i
0.106236785986533-0.00158720723239197i
0.0693574929155311+0.0603911226478186i
-0.00894829413431669+0.0519580645788442i
-0.0441201114275886+0.00751763675563567i
-0.0442325870167307+0.0150224933489807i
0.0150811180571195-0.00816711792729276i
0.0311306191492081+0.00449525089402219i
0.0173015237592378+0.0423983799705808i
-0.00375137757142216+0.0716423224481562i
-0.0324299031295136+0.0905378548134183i
-0.0854336336033105+0.0575668264121067i
-0.118519099968925-0.00661645290024963i
-0.0384308843685773-0.0509109338274448i
0.0023930985422326-0.0676333729136198i
0.00842176652797862-0.0741091672737102i
0.0468114562484197-0.0150808883666128i
0.021302291361361+0.0263222409252388i
-0.00712185672180846+0.0217969377772808i
-0.0147605249831081-0.0243781075812713i
-0.0127262560694909-0.063643258010899i
0.0593007648288174-0.0652105041967347i
0.0953669309642306-0.03713542160051i
0.0647737038064686+0.0361501754427423i
0.0574408009003414+0.0909625247333322i
-0.00436403895920147+0.1237524057306i
-0.094961001960133+0.0671243245482476i
-0.120554283545999+0.0247604990189881i
-0.0962119953582658-0.0103541577256264i
-0.0288627517308183-0.0388514696148747i
0.0255656029227324-0.0112362921949695i
0.0218600590974991+0.00986480162618334i
-0.0465650480540449+0.0348858815689012i
-0.0899409326280959+0.000271316253842117i
-0.0637599546290811-0.0522101737797631i
-0.0139678731516586-0.083362400387555i
0.0664368087976848-0.0674365754357288i
0.0947217606259887-0.0636503611981597i
0.0873181613245206-0.00425116214110135i
0.0809253303121943+0.0753895350946374i
0.0148278262700903+0.0732838441290681i
-0.0352737393633218+0.056237993956397i
-0.0442434426841537+0.00555959909140882i
-0.018481403708838+0.011631511103013i
0.0429117947691472+0.0154611838675654i
0.0414095713220305+0.0213588956202388i
0.00189367695681735+0.0620327513370699i
-0.0675236757486171+0.0551580457877848i
-0.110952688367916+0.0462513035658787i
-0.0795413020214741-0.0164564068921267i
-0.0931263177683804-0.0633499505779447i
-0.0396787869057681-0.0626171777200742i
0.0565594576693061-0.0593569439672175i
0.0260338143445942-1.28059302674672e-05i
-0.0147179622436332+0.00713543589438122i
-0.0241734239643434-0.0120015623927579i
-0.0387884123501352-0.0688970620870007i
0.0101490008123457-0.0858492239740996i
0.0690586585985115-0.0470088220974721i
0.0943571460539897-0.0315535926605758i
0.103932278061337+0.0667747343791527i
0.0689278600515567+0.112131236384743i
-0.00430763710666422+0.107506010265111i
-0.0621642432772882+0.0671075010172805i
-0.0501715191206479-0.000759880470792213i
-0.0193117537921924-0.0151486219523867i
0.00298395286568084-0.0177138431162164i
0.0252609289400492+0.0429597563499579i
0.0114559910271483+0.081456097940708i
-0.0726021131872636+0.0404451771024322i
-0.128537192692523+0.0185205529598723i
-0.107516343023761-0.0485221498499757i
-0.0440297256794979-0.122322826846649i
0.0151038846683037-0.0829452299904888i
0.0553973264739198-0.0458074458173505i
0.0669465855332092-0.0131564114176935i
0.0140163748286461+0.0294085639819938i
0.0149459497445042+0.000564785147865179i
-0.00438142004071424-0.0282151993471549i
0.0111007921071974-0.0273335830176771i
0.0581952058407957-0.030551602179134i
0.0795757065827635-0.0360782591758715i
0.104498061131994+0.0490924473524402i
0.042582196587635+0.136525639110548i
-0.0195278978889293+0.130279219075959i
-0.0510606949909842+0.0679866079310627i
-0.0165615849756237+0.00472105787610816i
-0.0167125842008663+0.00740749289386287i
0.0171736933155522-0.0129525429519891i
0.0598600142774608+0.019237249827222i
0.0123489105156403+0.0802595395808298i
-0.0262538362659463+0.0622181546186942i
-0.102095778467142+0.00188509319265944i
-0.112094310203958-0.0383333570286506i
-0.0461017035003385-0.0887884791612195i
0.0194302902357953-0.124347286557622i
0.0467107657119613-0.054118269936577i
0.063217016919406+0.001802605055512i
0.0378093468767722+0.0237183862423547i
-0.00555181809520436+0.0307601203648533i
-0.00578081713513743+0.00753679248624542i
-0.00694602998187409-0.0403957629375085i
0.0417920682666304-0.057636018101579i
0.0895952641603136-0.0426042785087424i
0.103988449211875+0.0170280740785393i
0.0588855757464169+0.0546135813022956i
-0.0180050871511145+0.0650277950684345i
-0.022173718881092+0.06311307139855i
-0.0485235071757608-0.0378424680038977i
-0.0288122509000685-0.0629897509188425i
0.0685882824259633-0.033010910457213i
0.0665542863716657+0.0107430229377908i
0.0502190683441717+0.0448120087420052i
0.0406916755444401+0.0550122191142822i
-0.0406993662223409+0.0519728093191928i
-0.0897789531322706-0.0128012313775283i
-0.0319341326523578-0.0623212111045006i
0.0148517635285638-0.0681075398013983i
0.0774695550461807+0.00927844196524583i
0.0935936905694834+0.069305376592654i
0.0136278327584923+0.0868582361022123i
-0.0195621679851937+0.0868445535543706i
-0.0681046202929796+0.0444617394303902i
-0.0524420801928407-0.00312254614904012i
-0.00469138362610222-0.0644241300476317i
0.0373391679030743-0.0366249630265704i
0.0511886458358733+0.0136639091963974i
-0.00713644299358156+0.0543815759417366i
-0.0422917428708097+0.0880816121860949i
-0.113603114978469+0.018788884165577i
-0.0793797300076386-0.0619140687416307i
-0.0108274045359818-0.120504534906857i
0.0137041902732602-0.107743469533235i
0.109210973968235-0.0190103408694659i
0.0691479042248327+0.0344981667462127i
0.0203640643132434+0.0580180647822676i
-0.0105233662567745+0.060332726676462i
-0.0475372413269906+0.00156542060397959i
0.0098796835410222-0.0554572945036356i
0.0261275387287601-0.0460457017032659i
0.0683922755103173-0.0177139506662232i
0.0921474089557773+0.0363514235307153i
0.0334499186391172+0.0985283188747306i
-0.0592456506664816+0.0789483762588217i
-0.145880789764152+0.0493268107438297i
-0.0880404788455256-0.0315372542841316i
-0.0308681888736336-0.0829037899463368i
-0.00482987690404741-0.0494312844840804i
0.0697028410855635-0.0220539275884795i
0.0301427657878838+0.0578962267803253i
-0.0235277337475608+0.0524036262635021i
-0.076290907152483+0.00415060821677089i
-0.0880867739964299-0.057132999623307i
-0.027792690425367-0.106881913145166i
0.0327644277812348-0.0698644187409554i
0.103110442430191-0.0254189822548562i
0.0724028041327347+0.0284628358417408i
0.0362135362159509+0.0801904801040418i
-0.00408807750197143+0.0602896290837105i
-0.0386876107329428+0.0108248017302571i
-0.0362394832007097+0.0170781269041374i
-0.0143295748726436-0.0319414260869482i
0.064114540063802-0.00459980513877623i
0.0340318214614846+0.061971606656155i
-0.00253115028336592+0.0680789783202723i
-0.019576443693426+0.0940805133278189i
-0.0724076903339141+0.00304178046213918i
-0.0556461652880745-0.0513561060336087i
-0.0137366421113252-0.0670116396606507i
0.0208819200522232-0.0982081829355761i
0.0728859984671099-0.0311407706087478i
0.0590333626414752+0.0202926092852543i
-0.018818903057011+0.0689895759238518i
-0.0459353009205643+0.0377938288867374i
-0.0668821704499672-0.0440265890685627i
-0.0315881840887256-0.0598688978571171i
0.0382169216417101-0.0968122327253443i
0.0586657699148418-0.0548935651263039i
0.0333663108338134+0.0350276490791703i
0.00732018758239596+0.0653613792789081i
-0.0329193268170537+0.0577040729731506i
-0.0903709744272709-0.00226371103933468i
-0.057762718474042-0.0596520251391026i
0.00560397373096607-0.0955918815718963i
0.060473852015851-0.0916561482489378i
0.102931184762959-0.0117328919793368i
0.0583742807030432+0.0384779537343675i
-0.0101414104403282+0.0374553138158956i
-0.0585338689961216+0.0336950051273248i
-0.0433701485790335-0.0151903736297536i
0.031917372977208-0.0718462081309041i
0.0735843638372442-0.0432665958087499i
0.113553897281142+0.0220238175855229i
0.0802123732392529+0.067283366454669i
0.0058755938582618+0.091884526735516i
-0.0518829449077268+0.0766966748879424i
-0.0801500734436873-0.000551508147589637i
-0.0398373121305902-0.0701388279369164i
0.00951136003159075-0.039694896782424i
0.0369534659094358-0.00842300163041493i
0.0597777761600113+0.0758321757743814i
-0.00505018151989804+0.108430169568375i
-0.0755913105751528+0.055935398261117i
-0.0835106428907335+0.0466780914775637i
-0.111666778094621-0.0533657698247643i
-0.0185350288435682-0.0960742681165931i
0.0667524867557077-0.058931945000406i
0.0794705333067497+0.000257894993375194i
0.0660482559002616+0.0761880545825776i
0.011924651687418+0.0520248045897997i
-0.0724869888083959+0.0294890864663025i
-0.0934828868937569-0.0267275178879991i
0.021500526517546-0.0999522100210533i
0.0645019893293083-0.062451257635069i
0.0710799787470799+0.00317495960232382i
0.0706487889796642+0.074152405042844i
-0.00771563113834513+0.113042425522419i
-0.0562560526703183+0.0830385505496576i
-0.0694379507725689-0.00228973759520623i
-0.0399186865857677-0.089667682875281i
0.0218592771172891-0.0969264556923507i
0.0698718284125657-0.0609389784472535i
0.0903835559835669+0.0100585011810451i
0.00203997677313673+0.0497514680968427i
-0.0395339547050233+0.0196003096262586i
-0.0304706815267597-0.00598486248415721i
-0.0225065286726264-0.0601390733222742i
0.0508699749287962-0.0541882745892234i
0.108119730182296-0.0318495475066142i
0.136671288288361-0.00416595277045872i
0.0992077947988221+0.10381496473539i
0.0104580888803502+0.121631581149661i
-0.0524116521230326+0.0814087720141021i
-0.0492808654189268-0.00163681978512259i
-0.0424177171399724-0.0435098574881104i
-0.00330812008303277-0.0220110643864666i
0.0668823222492964-0.0151161214379928i
0.0383541065183468+0.0752001900834133i
-0.0253346357653439+0.0704904505815209i
-0.0625716517773136+0.0185689756181904i
-0.10303556253858-0.0131809927769907i
-0.0591844430735421-0.0964173531434562i
-0.00786602945558013-0.11229936725466i
0.0584359187036218-0.100623068200302i
0.129575265413693-0.0374263427915985i
0.0617991673570022+0.0400074405982552i
0.0162909893840609+0.0575369221964226i
-0.050407814911031+0.0105801677709852i
-0.0364006313297483-0.0525908486575801i
0.0475138053485591-0.0490933237583715i
0.059896210190753-0.0373844955893903i
0.109470781087695+0.0100346993693989i
0.0791812131466307+0.100941428455227i
-0.0327696830192622+0.106114640551339i
-0.0937918236815043+0.0504484038233764i
-0.0982182145532893+0.0200638429697038i
-0.096396372186859-0.0454177738630651i
-0.0399296977481101-0.0769190497066686i
0.0441684286761132-0.0368924832780651i
0.0499726114011817+0.0171595741950233i
0.00172857829425964+0.0401883913997331i
-0.0439657595381115+0.00587213325437996i
-0.0898913409539371-0.0243054606166542i
-0.0477117390098886-0.119419586842423i
0.0327276798660674-0.159292159600587i
0.121282688679487-0.113910476451547i
0.174477555674031-0.0557342641103299i
0.0911610910969342+0.0393108736725562i
0.0456524372904278+0.0618293218389432i
-0.00219252155975361+0.0691148041723521i
-0.0115895129735511+0.0111470891050282i
0.0221480840753532-0.0790062271872644i
0.0604989427766508-0.0282481599048322i
0.127098011592167+0.0626744169110697i
0.0762668259468503+0.115087961658532i
0.00213517513516555+0.118769968686966i
-0.0858909229588947+0.091641045749266i
-0.124463249969564+0.0229345433726803i
-0.0850789144905396-0.0812785170135028i
-0.0570237042096861-0.107582406081493i
0.0523973625293095-0.0732757604737933i
0.0726251120077289-0.0336643659419431i
0.0138571312944901+0.0350803419103446i
-0.0169817249489+0.0459711575152153i
-0.0894255383256685-0.017196547699327i
-0.0500147192838592-0.0799778482800591i
0.0637095989301353-0.119853718465667i
0.101874422472293-0.0609625031762746i
0.116578155744159+0.00334452638148643i
0.0825687239865818+0.0402305211059127i
-0.0110756627528143+0.0998621853509448i
-0.0553021346021875+0.101786155251752i
-0.0561678454132165-0.00704660838450731i
-0.0337787148235468-0.0894967758778619i
0.0141869399420064-0.0326721869878046i
0.0405989857528985+0.0193733841687562i
0.0278130523341841+0.0578746795902438i
-0.044347953934489+0.0716638279539897i
-0.15151182791161+0.0143001765361651i
-0.150067469138071-0.0675874356801363i
-0.0842678830122769-0.133506831519309i
0.0206191738361564-0.136739189587962i
0.11213809319688-0.101672379925928i
0.119568691138094-0.0241900248825887i
0.0887250703652719+0.0404452149278869i
-0.000329301616091746+0.0178491171758085i
-0.0532648048694892-0.0462440502243452i
-0.0560671632369879-0.0794396965577325i
0.0263848593549985-0.0870410218836016i
0.129728829995534-0.0635508417014721i
0.175174833348728+0.0289263693708225i
0.116159985625783+0.0938102403181796i
0.0171231219401729+0.115191318863341i
-0.0362148612981706+0.0658579856538885i
-0.0527957764330465-0.00930438560296369i
-0.0180686851260244-0.0563496291186384i
0.0273857528623021-0.073516261407183i
0.100605257883733-0.00436993138670612i
0.0678340064803002+0.0552735430782031i
-0.0098178115321744+0.0757079816756629i
-0.0721774407328119+0.0568397856207293i
-0.0956596920608351+0.00874403425378592i
-0.0459059854385245-0.0674770740433989i
0.00465311994411975-0.120682875147019i
0.103436035427975-0.0675089612963159i
0.107605772975439-0.00253726346787267i
0.0534774534890359+0.0589352893857289i
-0.00756776906547596+0.0862586243973767i
-0.0852046618423853+0.00506898007707048i
-0.0897490258463898-0.0592225317244559i
-0.0376101894220354-0.0883368943167797i
0.078341273668861-0.0584308892135126i
0.0917068197160954+0.0269237632196935i
0.0339661596910168+0.0596900455541494i
-0.0300326172829975+0.0983142292327743i
-0.0948367753273601+0.0602909272880256i
-0.0901944366562201-0.0433517013471437i
-0.0652943167433025-0.0824889096672483i
0.0166777784465871-0.10759137659864i
0.0951420844995876-0.068364690540641i
0.0786915172606854+0.0475487246521073i
0.0294372817812044+0.0823402880955249i
-0.0195907303952265+0.0226843246639181i
-0.0389620969076444-0.0172914331483512i
-0.0263725754433903-0.0889587026194764i
0.0354555488981156-0.11633183388999i
0.137057420640222-0.069977002212033i
0.142702730759728-0.00085486222399975i
0.0841310834698756+0.0884845160462483i
0.0232879091138305+0.0980766814151936i
-0.0356209066356173+0.0676813984837789i
-0.0800281412233922-0.0334341582173444i
-0.0254830742718241-0.0862466166555543i
0.0586141044362004-0.0432281377913871i
0.0953540771248298+0.00959621250228412i
0.0737314436286164+0.101980064953989i
-0.016104508370436+0.122622599163207i
-0.0503155888540025+0.06748485727216i
-0.0959962125408876+0.00212316744749624i
-0.0638692955650304-0.0973777854486995i
0.0327561236041232-0.0941496765956561i
0.0746938192928734-0.0459687898954096i
0.118828388104692-0.0205515108228833i
0.0783868021361101+0.0643509148842284i
-0.0391111294993992+0.0576231644369429i
-0.108712398556377-0.0078825399648511i
-0.0333359011054858-0.0637353921172819i
0.0382845228073484-0.0546168444032729i
0.0777941178824995-0.0496192614453171i
0.140161673146567+0.00125220175248567i
0.075986076777604+0.107081231008956i
-0.00394129721873446+0.0818574508942648i
-0.0816005183269964+0.0584973857369616i
-0.102577183189799+0.0133466699714224i
-0.0215482457761678-0.043181350853514i
0.033923312889037-0.0620864782180532i
0.0746359519355948-0.036830521230599i
0.055245014927147+0.0309371619121085i
-0.00871711769374787+0.0683109803507852i
-0.0668458645973844+0.0536952243586734i
-0.0866318185059145-0.0490820056399358i
-0.0668584036776574-0.125697616923477i
-0.0154670322233602-0.104703026983622i
0.0569870482428044-0.0519564824141324i
0.118962851929601+0.0388457696026866i
0.0638993237124481+0.0745086483506072i
-0.0188453232006628+0.0156578100562399i
-0.0302948754986335-0.0245092958961375i
-0.0582623359606416-0.089410722814583i
0.0260504675692022-0.121301199143147i
0.119604974708937-0.0901177787493116i
0.141925753716566-0.0184355840017335i
0.110167164879065+0.0551550346397812i
0.024758952014387+0.0783056814271364i
-0.0263873428354086+0.0719322493174091i
-0.0376361590374157+0.0013313290491313i
0.0148664648581735-0.0690973394248369i
0.057606039890968-0.0596150732671578i
0.129757008295752+0.015569286608281i
0.111566444313947+0.071338558039359i
0.00214769991928316+0.122851409753512i
-0.0479786220328471+0.125504945566364i
-0.104539990084851+0.0383801194529485i
-0.108629375783424-0.0245156740139008i
-0.0468490453770297-0.0509379714334635i
0.0367631422945186-0.0279662762465455i
0.0804328234372738+0.0208042839715703i
0.0291898558124353+0.055783649334539i
-0.0656253157979536+0.0653452248797882i
-0.102369988228961+0.0216846559105i
-0.0906454906651651-0.0971156070622514i
-0.0334507729082412-0.159575285053141i
0.0676981958901812-0.0910499262853117i
0.114539892847149-0.0681392004783014i
0.0878823007655779+4.73602566511713e-05i
0.0538848620232829+0.0679957588905157i
0.00444834775954585-0.0136960091225953i
-0.0423160595115368-0.054067572256955i
0.0106019596078303-0.0795296034559159i
0.0973716789847548-0.0801321421016177i
0.145591263673816-0.00537941673288089i
0.153079913074502+0.0398953813928138i
0.0722918978973749+0.119774718259749i
-0.0447465845556397+0.126841548265495i
-0.0936138243402581+0.0224805845438972i
-0.064914627478185-0.0292842317834957i
0.0120835031731457-0.0531842427826046i
0.0401465713603808-0.0369638460043684i
0.0627622483352654+0.0531599784434077i
0.0399084512186014+0.0913875468378846i
-0.0833202384372858+0.0830504901447391i
-0.114966157537294+0.013005734599976i
-0.0821507312862889-0.106999838135702i
-0.0196175817613541-0.165897687201881i
0.0504660625353608-0.149744446664628i
0.0981761560228354-0.0700437788561359i
0.133890700788124+0.00716676802056854i
0.0637130339054862+0.0698495223060458i
-0.019504197315535+0.0175348942242225i
-0.0172549656124439-0.0530104343342538i
0.000919832559728001-0.0663195136955568i
0.0911554133650198-0.080981904688831i
0.16384656264167-0.0130915895556674i
0.122691604157165+0.0691165959236107i
0.0738043722576856+0.137315184609043i
-0.0324755744760314+0.146111999673274i
-0.0995119262359382+0.0498006766208014i
-0.104715374769242-0.0245435927558664i
-0.036632521307448-0.0214710830848708i
0.0624323133420929-0.0310252501489092i
0.0689784670355522-0.00397478547334698i
0.0554703717690503+0.0783866386385503i
-0.0421662234217206+0.0844598148368124i
-0.0903936395582054+0.000392299779771769i
-0.090164240611245-0.0690527088886166i
-0.0745613752044215-0.0903256960131474i
0.0367496452938673-0.111459202539385i
0.0870992601252443-0.0412423461800571i
0.0345279430810609+0.0347459312388512i
-0.00710887752415855+0.0681712842138134i
-0.0321070981273496+0.0544039465586354i
-0.0802543156403963-0.049618536887899i
-0.0483618122578313-0.119272026121464i
0.0331342793064006-0.123875591230068i
0.0833558868711529-0.0729920092168425i
0.0915496209390019-0.0256933548854999i
0.0425335041833572+0.0228485295585595i
-0.0292699853321353+0.0573927215651054i
-0.0536604591241768+0.00207592146676794i
-0.0363368485937063-0.0986158354584371i
0.0350489106750797-0.137591072364978i
0.137566893732414-0.121046146921472i
0.185209773685599-0.0186398616253149i
0.166411937248382+0.101217966865858i
0.0710518067578211+0.0923971622082826i
0.00124732312175564+0.0828777105488075i
-0.0247933516164798+0.0299589242369219i
-0.00392625520627863-0.0273771372514195i
0.0774115949565816-0.016967772521128i
0.11504072981458+0.0237071518740646i
0.0726668363851069+0.0914767835158205i
-0.0134786076103378+0.113648475504847i
-0.0939165738857663+0.121356587928875i
-0.138716076472446+0.0211258381859732i
-0.0681949567873725-0.064397565243348i
0.000412965496069737-0.0623625087065253i
0.0143461556628917-0.0816782783161507i
0.0780358442297125-0.0222236945202553i
0.0454129935317108+0.0229575746998931i
-0.0571851849901763-0.0179764428848093i
-0.0825900782891607-0.0346452018111329i
-0.055168715763587-0.105409372847653i
0.0161609974400826-0.172789754824734i
0.126733100694853-0.121347904616948i
0.176549347501328-0.0800718449424531i
0.132642127517799+0.00412754874016751i
0.100334665662846+0.0942552625215969i
0.0268654498992084+0.0606607492301032i
-0.0289045452159258-0.0195302480188199i
-0.00780924817069268-0.0565318596896831i
0.0659196195236048-0.0592244004699352i
0.117316692629487+0.00813531338554301i
0.0440357117613859+0.0863182202905943i
-0.00206306357179965+0.0810158318924191i
-0.0576941858262857+0.0808064224063431i
-0.112564975250396+0.0273736427760866i
-0.0912908088607261-0.0891950445385799i
-0.023917576002294-0.118287451351895i
0.0733568542228291-0.0924255436872144i
0.115972016726641-0.0436712116644559i
0.0380230101145611+0.0304094382182955i
-0.0744518660997089+0.0394560655969818i
-0.0929219911930778-0.0184500450365393i
-0.0495615546672527-0.0872239228488608i
0.0307540102197821-0.107862700201672i
0.138294353240864-0.100492960779494i
0.170297915234397-0.0340953900210505i
0.128408716389777+0.0367871995864889i
0.085484147048074+0.0423106100392592i
-0.0192548071039048+0.0392626132931128i
-0.0555013455432206-0.0140951290601654i
-0.00593077668962196-0.0625939558359648i
0.0872010832786751-0.0813658469304392i
0.174240088725537-0.0350218503696685i
0.124510010335409+0.0764821468358136i
0.0513116956045336+0.130922791277574i
-0.0226369560794795+0.117522776016996i
-0.0939866361670492+0.0381504632511036i
-0.0576544850096764-0.0457408590992597i
4.10271058775097e-05-0.096059800806728i
0.029993085709944-0.0605069707441752i
0.0463346865461856-0.00121206717798749i
0.00882576589759181+0.0212285852004023i
-0.00749255985267791+0.0571082996347714i
-0.0889582218137456+0.00095737096917074i
-0.102241863268116-0.0752876841929906i
-0.00012148424131066-0.121489057598185i
0.0679700817334542-0.121936025089415i
0.125210633346889-0.0718965449498254i
0.109375221679962-0.0553208397089345i
0.0683920316097733+0.0225839416407503i
0.013103054921096+0.0288366544342319i
-0.0155724117967669-0.0478521687479598i
0.00781512436149513-0.0693487726301412i
0.033074329082617-0.103332570462294i
0.133529631599215-0.0293166464162437i
0.133455531013521+0.0417564354508927i
0.041352206059679+0.0541301364493472i
-0.0023281169838886+0.0671125815560327i
-0.0568487034943565-0.000705558814780307i
-0.0406615548156453-0.0497007551028553i
0.00566105822110236-0.106655540280282i
0.0843459712819029-0.110263657547291i
0.112317020258192-0.0392339701081481i
0.0611028293932041+0.0193305563162129i
0.021080935093613+0.04684711999064i
0.00366124634897321-0.00903101184123335i
-0.00814110625253236-0.0742797278538428i
0.0130516519183975-0.110197138089538i
0.0973961506990473-0.0808512877654691i
0.138154318982367-0.0174768256949225i
0.143133576372766+0.0481865456859342i
0.0844381208517355+0.114754084895313i
-0.0347231732863622+0.0827395370481162i
-0.0637337603701472+0.00334271797763833i
-0.0195933845033094-0.0685464935767185i
0.00893633784968905-0.122566046766874i
0.0674547125370171-0.0740370074614893i
0.0943518780576329+0.0154559308459804i
0.0642162765826906+0.0489042679341814i
-0.0140034629517072+0.0584485274085378i
-0.084035678449454+0.0195175547534955i
-0.0819784753458836-0.0653921960767034i
-0.000299990744020889-0.091074397049477i
0.0866295961435381-0.0864899737746072i
0.115726263890396-0.0273690480982865i
0.117290992593395+0.0620876072745583i
0.0122221319471098+0.0486209732619639i
-0.0801000459333161+0.0109132140041266i
-0.0529352184470718-0.042617632723448i
0.00661810112822869-0.0873921589812313i
0.0420498737600115-0.0714094975403693i
0.115293091621937-0.0539145432007344i
0.112350624124229+0.000954866283755359i
0.00807310741602115+0.0767339421835494i
-0.055950581325035+0.0383162970286441i
-0.084243963647387-0.0266085289669027i
-0.0123325123610761-0.094589349407955i
0.0564368413749858-0.166227566662065i
0.10789870057057-0.100544599261712i
0.147144864552401-0.0315623033335934i
0.0896479365575423+0.0362462648653826i
0.0409802083792591+0.0631244152927785i
0.00690715931250478+0.0121330392933159i
0.00154105974401557-0.0513408168495036i
0.0300428441438819-0.106987470462904i
0.107112468274666-0.063329078501203i
0.175080851947468+0.019576038677829i
0.0906524402920901+0.109348254070448i
0.0415309476383022+0.121664837972759i
-0.00636164072117645+0.115967237232802i
-0.0795328139700595+0.0706146962112387i
-0.0576686411079209-0.0586017386447893i
0.0105618377823269-0.0464111098036895i
0.0618619308184881-0.0141344461833093i
0.0766247494118448-0.0066192464383699i
0.0778034312562382+0.0395053093996527i
0.00899635992869258+0.00102167965476735i
-0.0624980274294354-0.0256047584002936i
-0.0655970701553962-0.0727956911538828i
0.020768769159656-0.129015465811228i
0.0833573875288556-0.0613672576575447i
0.12803069169813-0.0135201955630144i
0.101619749319286+0.0313404714481294i
-0.0095281452889779+0.0616083369303137i
-0.0452984873869981+0.0170692717674606i
-0.0358060235492709-0.0288031174874574i
0.00631299763176007-0.104189860911651i
0.0485848163375272-0.130636637477783i
0.105688666438496-0.0399502318744237i
0.0889029601446943+0.0399957149614853i
0.0173211897283798+0.0533347198908121i
-0.0289205416480749+0.0217602321234185i
-0.0354013771483056-0.0467624595596154i
0.00834120270266446-0.0857567679491482i
0.0432159710810498-0.115292318777654i
0.11807449834288-0.0886085872087183i
0.130549863901491+0.0227135115203723i
0.0831315068352014+0.0709531291566768i
0.0195331600335144+0.0817484547534438i
-0.054711327599829+0.0666313290938057i
-0.0396592450386906-0.0572812031836466i
-0.000932123042571154-0.110238802126775i
0.042425515279695-0.0288847224898507i
0.0866171095470898-0.0287645284619168i
0.0536123116465558+0.0128714873956881i
-0.0434773685397631+0.0669838305836114i
-0.0617830182583311+0.00438772722613216i
-0.0567892472568096-0.0577046613519082i
-0.00301432460132202-0.149357448064047i
0.0949421146008091-0.149835235565018i
0.123356064223353-0.0664759341650246i
0.145602278359709+0.0343920498655018i
0.0675809532177507+0.0958662981517568i
0.0328127124843464+0.0580152275002458i
0.00992531152362148-0.00536497983585396i
0.0229485819867016-0.0635270284275336i
0.0832278928806344-0.0463020814886458i
0.107200227717095-0.00969275867792034i
0.132717572655817+0.0349482730653088i
0.0387924246372527+0.106094891000504i
-0.00909005263725747+0.0926511543311443i
-0.0764837545416165+0.0245521778107652i
-0.0914833338613738-0.0367633746691603i
-0.0360722151008066-0.0912978487638708i
0.0192834896909641-0.0890189976439284i
0.0751690994770525-0.0528451072931195i
0.0392709650820013+0.0283955533292897i
-0.00786948768315706+0.0576126377314301i
-0.0624610962857598-0.00568031844676166i
-0.0258247140608732-0.061132792591841i
0.0170981887873561-0.0984592803450288i
0.0548232058640766-0.0751493214317862i
0.121247177348257-0.0357760523287607i
0.130555526300983+0.00972253395902357i
0.10442909216203+0.0403700165491773i
-0.00658037659563515+0.0560060607633676i
-0.0339152345090015+0.000989934236513668i
-0.0154574511236227-0.113557257837189i
0.0277351234819256-0.0949219899869565i
0.124291089881393-0.0629997931340826i
0.0945281492783278-0.0313983967479892i
0.0902983648315617+0.0359366145351636i
0.0369232768103571+0.0565864500974518i
-0.0119809799452072+0.0276692391286648i
0.0136247578641436-0.0587676488497653i
0.0208594594404742-0.0661377569273843i
0.0741834543233749-0.0196626413273326i
0.0790401652390591+0.00800127331638783i
0.0551706469670256+0.0724145753039747i
0.0303788066682527+0.109324808542146i
-0.047639844969178+0.0633583164646988i
-0.0878115469623461+0.00843503055358315i
-0.0137601992710007-0.0446110935122149i
0.0236701094699105-0.098437798685869i
0.0642818979802472-0.0744568036369839i
0.054619644629163-0.0068568702416069i
-0.0238231623417013+0.033390998161761i
-0.0258723748344754+0.0153001920948425i
-0.0620003274749746-0.0486712725647514i
-0.0526751873209331-0.115217058135251i
0.0342614274785819-0.10539462914461i
0.129140707633677-0.0672394101812967i
0.138355459825353-0.0271884264709023i
0.093468334692243+0.0663745442258264i
0.0498894248141976+0.103944487737604i
-0.0584837481672366+0.0579215918981191i
-0.0522858783358862+0.00895725232037923i
-0.0111885743846138-0.053247835486068i
0.0264429240608655-0.0739445262720763i
0.0810687693604788+0.0179014374882208i
0.0280681322063332+0.0828326188316045i
-0.0166024753162591+0.0675732862429487i
-0.0789741512590624+0.0400710138776083i
-0.107984674156182-0.027380955697602i
-0.0639738378513303-0.130834913450476i
0.00944136667811564-0.156564350668717i
0.107134185028647-0.135742725437721i
0.124696466554926-0.0687468270533464i
0.105932426199364+0.0163822373312208i
0.0918315215549968+0.00383724389063873i
0.0229260250436144-0.0417056681573779i
0.0031609134429297-0.0676265910943069i
0.0964135527862084-0.0743181885649093i
0.137890749248564-0.0349018670628755i
0.154206546819124+0.0407844271981799i
0.114600277044821+0.0888509484051374i
0.00313887598066368+0.10254556381729i
-0.0669383547328881+0.0653036168913342i
-0.0801108882221822-0.0258358873218117i
0.00828425862467676-0.0945101545907828i
0.0656332907761439-0.082628859898198i
0.0879443894537487-0.0664557986802415i
0.0952646470546716-0.0128099305482769i
0.0309131493856205+0.0307087265287551i
-0.0279906926677881-0.00357388376902948i
-0.0390395380006311-0.0448090034794374i
0.0132777551006951-0.115437745962265i
0.0808075646265788-0.108528535935234i
0.111227456165093-0.0514839411406136i
0.114757806336584+0.0267712646728716i
0.0931410422286064+0.090068687897604i
0.0171373500965138+0.0861206320765652i
-0.074759113658849+0.0388914757812256i
-0.0451650798057493-0.0286276819244559i
0.00630101832008419-0.0466407754616362i
0.0221480138602331-0.0450754867322682i
0.0713374000713876-0.0310068602521806i
0.00289141739679232-0.0068169018101175i
-0.0492109473919383-0.022249340896657i
-0.0378693561030649-0.058547400805808i
-0.0589457945777847-0.0911568820114803i
-0.0143001880605297-0.132506791203692i
0.077567574327371-0.127792706719595i
0.120601658526522-0.0827185749997594i
0.117382984088419-0.0162438135266677i
0.0881991183198751+0.0517472338963861i
0.058140674208614+0.0569520156315853i
0.00887777080143233+0.00871580043532717i
-0.00349284328166702-0.00667207333184089i
0.0936878200156527-0.0565024521716525i
0.0996274993341106-0.0408853811776035i
0.0768631715681044+0.0744791517880703i
0.0176975182215405+0.075137069624328i
-0.0592977464388113+0.08211477425274i
-0.0587436072875287+0.0393652553505551i
-0.0662374979701252-0.0486532345464305i
-0.0237114126575937-0.0985796633295752i
0.0437704679796904-0.130685470448364i
0.103164236256482-0.0379990600637777i
0.100686497875602+0.0150880271677541i
0.0317803973411849+0.0347285040152091i
0.000705792930231705+0.03712058723686i
-0.0149960285762596-0.0661653870804604i
0.000818442972092547-0.122843334091369i
0.108583770988853-0.0797438961016333i
0.122913038706214-0.0454668050990195i
0.0875294123181863-0.015996218330583i
0.0615078771229664+0.0423775298149002i
0.0366272210823895+0.0292480551465841i
-0.0111040605387569-0.0150307790485413i
-0.0486558596770853-0.0732628204221301i
0.0407661402751487-0.0908916228290469i
0.0533176628681187-0.0371122286362233i
0.047778921616495+0.010945613643023i
0.0769897759855339+0.0104682660881889i
0.0358502230588847+0.0219339665131683i
-0.0300801942077782+0.0385126387320859i
-0.0126119203909212-0.0516816324023956i
0.0224313157306264-0.0740558508208053i
0.0464999547724558-0.054130637313232i
0.0899790830334165-0.0332346643490076i
0.0713722295147425+0.0293822532188774i
0.0373689495285189+0.0274656802443897i
-0.0230767361572194+0.0330748746710549i
-0.0580915372355259+0.0109816350470527i
-0.029443230221887-0.0880341952451051i
0.0328615035672171-0.110743083128555i
0.0688930106619484-0.091881661663742i
0.0819622338570554-0.0344725148057016i
0.0676341685179038+0.0218812234702047i
-0.010117015781601-0.0278644726890655i
-0.0216026889988924-0.0336581854459595i
-0.0175508311183104-0.0684605123593902i
0.0397691834104336-0.100485670071119i
0.112855148418789-0.0914636801148007i
0.126551412078651-0.017715664398196i
0.132400175884141+0.0681085503898739i
0.0610783151218635+0.012900563109497i
0.00532871265772452+0.0371742330665212i
-0.0475412869706293-0.010678120686798i
-0.0256273457465207-0.0851224683618955i
0.053756313799391-0.0307609693461019i
0.0421652121793088-0.0621699270805658i
0.0718552574623565-0.0201785371682317i
0.049920262158552+0.0312889756872175i
-0.0224878011207416-0.0390415549474842i
-0.0128154317454836-0.0664965786372653i
0.00840655757904832-0.111611065818316i
0.0793770399241301-0.130612404070202i
0.135020020321519-0.0725663082127753i
0.101997127374534-0.0249124918435761i
0.0869268103136193+0.0309018366274571i
0.0706752331302289+0.0397321061343503i
0.0231457579340512-0.00588785056444424i
0.0054229808166976-0.0310953347166737i
0.0208786353872419-0.0428357664080274i
0.0571901026135936-0.0303363034001752i
0.0525207351122887+0.0178857131710881i
0.0197417744181711+0.0497420067531136i
-0.0261462282254308+0.0462155306393102i
-0.0624167971738308-0.00248788613039266i
-0.0369822996665647-0.0939389228961313i
-0.0363320316773551-0.109735068898202i
0.0467680633184635-0.131956296892691i
0.108242292187222-0.144369364578406i
0.0768559672517717-0.052729979328377i
0.0831151498684869-0.0259336800682819i
0.0422083982448008-0.00961071572087965i
0.0325210064201177-0.0483199672314499i
0.0560571327159675-0.0815192426836459i
0.109067129009557-0.0735175495818048i
0.124285855916407-0.0525747886310916i
0.105137234483491+0.0324950417232112i
0.125111225020647+0.026424621261174i
0.0236972151256632+0.0627222923511523i
-0.0289073092084128+0.0537723392663213i
-7.94780348962015e-05-0.0346000146014287i
-0.00345033384545249-0.0518184652174569i
0.0428334804176109-0.0705050808340085i
0.0710411774099466-0.0366728583188647i
0.0807706227832433-0.0104650938435383i
0.0497270459065373+0.00771895039238325i
0.00836189608368925+0.0174233618374843i
0.00852637306367456-0.0406239732666374i
0.0155314058420776-0.0632376053452014i
0.0689413330104246-0.0797787562532418i
0.120726508385887-0.0674230075131665i
0.110374734391848+0.0151452016940888i
0.0573548283494808+0.0656595199454555i
0.0174070366222196+0.0672612362138231i
-0.0163396678957859+0.0140780643800594i
-0.0193759179911796-0.03463968431056i
0.0120240360802966-0.0516862312833134i
0.0448291930964751-0.0532196715601777i
0.0819626141102813+0.00502671460658908i
0.0355929088340584+0.0306105743804023i
-0.00922777025762788-0.00460840965641452i
-0.0218527362559818-0.0279688264078138i
-0.0397974574558525-0.0810101119077285i
0.0289809082310326-0.118810703995734i
0.102765822553313-0.0873723198337645i
0.138229904583338-0.0464581862665674i
0.163657341708099+0.00949870147802611i
0.105896259918373+0.0521326292646733i
0.0259667771335983+0.0361014453806144i
0.0125406665177457-0.0063351587584884i
0.0211830877490902-0.0320207086346581i
0.0478006728701641-0.0296388564564996i
0.0792218188970173-0.021638073484912i
0.105092254756626+0.0164905505238804i
0.042873454095264+0.0710168988280733i
-0.0170444352490785+0.0284607883878281i
-0.0119143507462544-0.0333610132093797i
-0.0336553938235993-0.0734027199880241i
0.0244013751572689-0.102094345341935i
0.0780935642145046-0.0947206569176693i
0.0781650670467601-0.0568289080238191i
0.0630826822851834+0.0124462975562319i
0.0320978497785889+0.0211970572059216i
0.010675467875216-0.0075853968358181i
-0.00443709346305507-0.036405414359755i
0.00463407742803246-0.0612313848916727i
0.0779993279443517-0.0754707986612309i
0.133635231695701-0.0495737865507533i
0.0718560626631745-0.026318939269923i
0.00927152968111717+0.026076570992921i
-0.00295217134879681+0.0365446690848101i
-0.00735349406777079-0.037729481936832i
0.0156568896782387-0.0511259911439134i
0.0623785218590476-0.0613793313655322i
0.0853502735292269-0.0454438044700229i
0.0987830442357087-0.0220050273681193i
0.0700414164323877-0.00682712520172057i
0.0291510583495257-0.00108753034432374i
0.0198350892560723+0.0171625178301165i
0.053463109783531+0.0457231570274537i
0.0977356686513346-0.0177530464717401i
0.10263409729202-0.0362862706980236i
0.0919479887902334+0.0237713561287626i
0.0640220953772183+0.064411277722546i
0.029909870949217+0.0618788207709599i
-0.0447861350438399+0.0244161633248433i
-0.0938575686743884-0.00773487959073539i
-0.0240808090962997-0.0767366805186517i
0.0337276682120436-0.105702545580731i
0.0317311572206854-0.0586000031451819i
0.0575687436796385-0.039840967099989i
0.036499618282183-0.0181803601516791i
0.00490683322846722-0.0139652265432335i
0.0204108818389975-0.044411789629053i
0.0334291991295938-0.0941958659623032i
0.0545471512973182-0.125592840371903i
0.0998023590130228-0.0632237978173501i
0.181172208624259-0.0057545401997537i
0.182977026340445+0.0295037864233474i
0.0701631704624361+0.0587422457632568i
0.0182331745170438+0.0393952474721578i
0.0214143855558349+0.0297582788623644i
0.0187558989445401-0.00761181782020047i
0.0784249505010866-0.0025478313643526i
0.0763894055184391+0.048298781854455i
0.0027859579103029+0.028925047039393i
-0.0236290674598126+0.0385312834173888i
-0.0143410989095035-0.00928098826504944i
0.00211732168158353-0.0567950753504543i
0.0109706527816111-0.0468120730798152i
0.0596924877872736-0.0919073592042106i
0.0773039879935035-0.0863108832783404i
0.0614268566378529-0.0509591681504349i
0.0698039811950576+0.00446802720427793i
0.0616515799667346+0.0122002994192706i
0.0288939992496605-0.00973468915781528i
0.00781418056830867-0.0177063847360473i
0.0511910102360178-0.0725718286762401i
0.0545966467966575-0.0296463184106211i
0.0628311184490079+0.0186098969481707i
0.0759696278439637+0.0353200175540894i
0.0157331287839256+0.0805157237592136i
0.000803271676126886+0.0215711148734461i
-0.0189911866782086-0.0603978351158648i
-0.00868683977590772-0.0786538849653403i
0.0429552895362151-0.100127518263142i
0.074219259239833-0.0512731224412048i
0.0766557863955371+0.0230748308038156i
0.0285609650005455-0.0165514239689566i
0.0262271018930646-0.0338096571254707i
0.0243601476311024-0.0365928745985672i
0.0418137900433679-0.0516576738385506i
0.10527310364031-0.0330107835417716i
0.113870503313146-0.0323723782685253i
0.123322763096359-0.00929033089926452i
0.0826078421286772+0.0373585276184156i
0.017007211543777+0.0524096585283475i
0.005076859247903+0.0446689459951449i
0.00173386488823945-0.00766227866343235i
-0.000245205655641477-0.0399112654321168i
0.0269131220492803-0.0273880424785178i
0.0451576942450163-0.00903649416309284i
0.0389188949532972+0.0288538287798733i
0.0548922455575159-0.00576383534203156i
0.00925512543270677-0.00234724590615214i
0.00592248848015231-0.0503296586611308i
0.0524731653017855-0.0958030911399549i
0.0617615286535582-0.0314243578672606i
0.0862095233731765-0.0478952918646561i
0.0820316748234464-0.0373938827767627i
0.0602430223542615+0.0221630139238568i
0.047670510331645+0.00364376606046981i
0.0319923136146718-0.0598130983856774i
0.0198169845005157-0.0513852582293896i
0.0557531556897663-0.0864876187536883i
0.0870321445467227-0.0515949534061344i
0.0780377716832967+0.00737672341540997i
0.0679730506468181-0.0179437019003387i
0.0657573015355308+0.0094764348608187i
0.0557621757406131-0.0218606791267775i
0.0301007428776006-0.0297188864629371i
0.0490025750791704-0.0409692521987468i
0.0639095015131257-0.0341600645680202i
0.0544617897160863+0.00782764182057056i
0.072505175955066+0.0150498985493476i
0.0519806491557028+0.0491092131936081i
-0.0118589759093903+0.0255923786657678i
-0.02940777084792-0.0416271780903814i
-0.0148865535890199-0.0631160114843778i
0.0078003390421146-0.0614964588779584i
0.0528661828528485-0.0601381008446121i
0.057666389422982-0.0338353067779801i
0.044403605035104-0.0185092992139526i
-0.000796376170451135-0.0307358069844131i
-0.0327567541813505-0.0516639384654756i
0.0707783987605935-0.0604625442451681i
0.100833102099953-0.107217593222654i
0.0697756288781369-0.117401030860446i
0.118502176944962-0.0691768711373697i
0.120410066813479-0.041241422771635i
0.0758919766901908+0.0258769455813564i
0.0483611254079341+0.0152915998582814i
0.0465296574245911+0.00566696279647621i
0.0762340726686722-0.011955734187672i
0.0763945339769473-0.0351718506207498i
0.0425338334498501+0.0177706078201084i
0.0443240816356209+0.0245674634656334i
0.00515062688858129+0.0615220476586548i
-0.0189414628074313+0.0375778675447144i
-0.0160676924808492-0.0279817919620486i
-0.00539040460498917-0.0491842381652232i
0.0292498889022409-0.0518282268977379i
0.0478078698694872-0.0383257530561524i
0.0912191631550529-0.0428496268882315i
0.0477364962367197-0.0277991045354852i
0.0294024585270195-0.0310505960478732i
0.0583574735239672-0.0103304385493552i
0.04434725291923-0.0586787966193599i
0.0701766585886607-0.0835162325181285i
0.114336189895754-0.0126325685567906i
0.0928155031599919-0.0380173646645305i
0.0352237246309374+0.0259470019578292i
0.0398192471865202+0.0416999397562508i
-0.00802148284656106+0.00271617672478496i
-0.0270330164231524+0.0333509810886994i
0.0168246009123211-0.0215512642545034i
0.0176548482025643-0.0370501894904321i
0.0197336428960023-0.036562447967412i
0.0497667990777128-0.0235881757243198i
0.0522186099204506-0.0177457360788635i
0.00533837185017845-0.0638606995495915i
0.0630810090873371-0.0698410252578691i
0.0835938830852973-0.0819931587628019i
0.0653582935522136-0.0902496962057351i
0.124665296276877-0.0498915032436362i
0.11367575281174-0.0296010696683331i
0.102066212009246+0.0112317028371625i
0.0716842275862471+0.0447126356744925i
0.0204610260559219+0.0149054976751824i
0.0318982329306204+0.00873850610317324i
0.0195521358390719-0.0227347701768367i
0.00124288632330397-0.0249386106259512i
0.0365445569095597-0.0151690607566174i
0.0344187131198731+0.00334063606752325i
-0.0228975261119646+0.0228754384531752i
-0.046944254978668-0.0360642337464167i
-0.0279514795614195-0.0462612790983354i
0.0232627100674285-0.0895860144526046i
0.0480069762604807-0.107899315756469i
0.0566494146069658-0.0593385762122624i
0.0877625663576738-0.066439369093951i
0.0656701368301159-0.0680623448316538i
0.065421795205268-0.0375050076311259i
0.0799512293444355-0.0343003542431804i
0.0452767106859973-0.0467797508826111i
0.0822787315567686-0.0637956722451016i
0.132609273289532-0.0527281922016373i
0.11897252081812+0.0201053642214132i
0.070163856529002+0.0483194605975309i
0.054312583565765+0.0227988534076442i
0.0391390054207999-0.00860108217259307i
0.0105263623523172+0.00340226068814947i
0.0344404311152117-0.026648716455796i
-0.00862094805977769-0.0368685460498561i
-0.0118975243455071-0.011419650349289i
0.0287254257080113-0.0284852470099816i
0.02119590914862-0.0335002287450069i
0.0249652830891357-0.056613452509669i
-0.00903460459435405-0.0432535779009487i
0.0477256271081292-0.0382992640493519i
0.101053804732622-0.0840551151189251i
0.0653601864907398-0.0841478057809582i
0.0814188114844194-0.0578701163077824i
0.0763558903839108-0.0346540044169288i
0.0824583041749625-0.0025129309732816i
0.0652899116599991-0.0276468216885777i
0.0235155266811923-0.0305427236482989i
0.0384529646497617-0.0219880703298581i
0.0544378535766077-0.0463956259995364i
0.0913639003046038-0.0216519643290879i
0.0805580196297992-0.0223426622311558i
0.0268273580710041-0.0286855326723194i
0.0180484560986897+0.00940380926266278i
0.0346491904296629-0.00195220731977134i
0.0343779550176377-0.0488593783141168i
0.0438176867417498-0.0675928096633318i
0.0280617193788726-0.0477573402840559i
0.00618495227595527-0.0307879686332861i
0.0410678242478687-0.0405164177618415i
0.0168384422233081-0.0230187709637111i
0.0260199300269306-0.0308387077445118i
0.0808315520224965-0.0626975059450621i
0.0760771274006072-0.0815376622696299i
0.0652978207614686-0.069011661738667i
0.0753078121241113-0.0392715745351874i
0.0869297543136024-0.0252113268268687i
0.062531918838403-0.0348331348719988i
0.0484366288016504-0.0491467786283095i
0.0458780212142631-0.0460412323388625i
0.0575396452957933-0.0280135744182536i
0.0926789046499907+0.00174239300899986i
0.0616495975322858-0.0236745387305801i
0.0632242031031349-0.0108667256350185i
0.075174654562113+0.0103361608793239i
-0.00589418800056578-0.0092794961996524i
-0.00409684552291846-0.0234615812940546i
0.0395415206156718-0.0358231364584862i
0.0123500035100563-0.0470074634735272i
0.0294361507600124-0.0362935122869283i
0.0478932320337019-0.0183378312955957i
0.00439579907759673-0.0572439032347554i
0.028492149249409-0.069703050354752i
0.0486232604008191-0.0635308638974309i
0.060218439448139-0.087904432028591i
0.104913141852689-0.105602217992017i
0.116796949329159-0.0854596780959147i
0.106834103965537-0.0666817866766423i
0.085731935454181-0.0262366080464189i
0.116447795375882+0.00207928112102338i
0.0841299392757016-0.00691963258114418i
0.0693998941170338-0.0046068359174601i
0.0812154162918783+0.00377146001621431i
0.0656681533011713+0.00763236399261222i
0.0803555673583676+0.0126732327877898i
0.0613862023188509+0.0444666160618097i
0.0516326428502715+0.00570569659852845i
-0.00307612090612974-0.0291728380775897i
-0.0176230096248276-0.0076741328480139i
0.00767865409686332-0.0252209152205142i
0.0178169327378043-0.0647231557128769i
0.0212634358175882-0.0543540001294636i
0.0312182475389643-0.0615093209845304i
0.0592468847916418-0.0794641535999392i
0.0414805260705637-0.0472182683442173i
0.0581463023966777-0.0807967191524766i
0.0822976564490023-0.081747074128486i
0.0935795940632509-0.0254894525487777i
0.10508757447206-0.0276633556889982i
0.0886898276928009-0.0129341961659601i
0.0681442393250287+0.0100528398972132i
0.0364086863225491-0.00707071842915024i
0.0380695517317549-0.00774300079926954i
0.0615349653375267-0.00376813615982259i
0.0378002469988862-0.0206336270878515i
0.0330083857212746-0.0385278520957458i
0.0359341424670906-0.0289703225960126i
0.0500467873754785-0.0250871898870377i
0.0664442205188523-0.0327124744469704i
0.0316706253406581-0.0590424869729097i
0.0109273900716148-0.0480604892229759i
0.0291949884209043-0.0252411209422461i
0.0632114493134849-0.0589160309094435i
0.0656723741671241-0.044286331242123i
0.0797885887251717-0.0488596148398876i
0.0834507550061056-0.0484889664313613i
0.082406031721287-0.0358151085909374i
0.0814288341854573-0.0415490768438763i
0.0646539854432869-0.019274877548369i
0.0553003915116899-0.0352332117278599i
0.0319372528904421+0.004715235481276i
0.040753153264461+0.0667670248172859i
0.0356365593691701+0.01982114242145i
0.0315888177746437+0.00383477642529909i
0.0239503792949536+0.00638476739474425i
-0.00178404967854653-0.024206855832912i
-0.00608977112037977-0.0374297147051025i
0.00891390474706331-0.0842311577485452i
0.0292192284474529-0.093692315867214i
0.0400656727848468-0.0394268978573358i
0.0579150850208943-0.0203547155131237i
0.0606988705964248-0.0307738515096394i
0.0494960435988994-0.0580288735193935i
0.0377942607824814-0.0307232765120546i
0.0619257389338374-0.0110891008267139i
0.0665090652591744-0.0524085538689387i
0.0632148690391157-0.0539637538618033i
0.0950052659376853-0.0699118002259698i
0.0831858279506328-0.030226078899663i
0.0532283389672836-0.0067433835423273i
0.0710610850393565-0.0183073925527947i
0.0718588348392298-0.00933430056335297i
0.0593480082851407+0.00527327333726867i
0.046155981603128+0.00782551216043218i
0.0303729996206273-0.0372501175650129i
0.041245927468715+0.00480621032380083i
0.0123473414620979+0.0281806168662126i
0.0137204140968826-0.0103320065066357i
0.0364674919698577-0.0419972332021037i
0.0350106134919482-0.0656700410193692i
0.0296839331836748-0.0394221754120721i
0.0581190152442009-0.0157581402949699i
0.0561056639018814-0.0274292186309003i
0.0246478945824362-0.0839747766060503i
0.0561275051146286-0.099436285752475i
0.045505114970212-0.0520030489607237i
0.0529689979218749-0.0476765409555674i
0.0827236030467598-0.0431193251864105i
0.0765834805848291-0.0542122977877154i
0.0720552581434146-0.0420060169190256i
0.0456399486459997-0.00506968939780171i
0.0727035000339336-0.0169068717261888i
0.0935466933900641-0.00866879995043109i
0.0651513612919349+0.0298878235710699i
0.0677720465225988+0.0143447307015991i
0.0562663185195977-0.0164521589733029i
0.0760767816169138+0.00801120297608247i
0.0516010640455952-6.73769928932695e-06i
0.0189550677689801+0.0201441045757997i
0.050620184657345+0.0375906657674462i
0.0328945407671052-0.0131900590811443i
0.0470719306540255-0.0202972281284592i
0.0612627013726964-0.0246519954275676i
0.0502469972650063-0.040843328335676i
0.0435112716928698-0.042165533513877i
0.0489595512606658-0.03094413763609i
0.0558779606083413-0.0186009896964322i
0.0365730247807378-0.0591753135642904i
0.064167992202102-0.0579427786207286i
0.0746891259309098-0.0460537403699795i
0.0473462884489415-0.0584670255141855i
0.0588398154110402-0.0566127706931621i
0.105336236801665-0.0500357240589165i
0.0842406820081448-0.00991566395181526i
0.0474884429051149-0.00849403211788605i
0.0712242482332983+0.00581544390612565i
0.0597842062134355+0.00754380728337071i
0.0553919832775611-0.0378718149854829i
0.064516965138625-0.0116465181236813i
0.0404353225960688-0.0151595812689948i
0.0191087310423851-0.015535475662334i
0.0517750094987994+0.0221831250388592i
0.0615337831723955-0.0394648797172036i
0.0452996039841275-0.0403267710416917i
0.0502211779749744-0.0106600745363048i
0.0485527671186152-0.0399839696675803i
0.071177134956931-0.0517469546950102i
0.0515940248041452-0.0554346878315499i
0.0468727586415789-0.0284202186908135i
0.0427816685647674-0.00736051234722211i
0.0513543983725872-0.0299716850993207i
0.0774735438679769-0.0321363996547624i
0.0692223403603197-0.04045689186652i
0.057174062517487-0.0439280983039803i
0.0554559799876325+0.00219870445478613i
0.06035260391964-0.024344292010949i
0.0398876312374678-0.0426490332663884i
0.0736670378126326-0.0380443204606951i
0.0493487404343846-0.00544193754235159i
0.0474660425798602+0.00938560961876989i
0.0725579816392301-0.0297539552963858i
0.0407965713078848-0.00229766737636236i
0.0524975629898403+0.0085553704891189i
0.033760420679179-0.00352524593134621i
0.0462311005342238-0.0103745413652042i
0.0765394115622179-0.01909040612598i
0.0394669804263381-0.00637581045313213i
0.0500818574045878-0.0360826780427289i
0.0626872494213716-0.0565065374091112i
0.0377414702397688-0.0223682749789801i
0.0611918190011426-0.0479153068576298i
0.0589125198619542-0.0361614521063955i
0.0512037316632133-0.014485791626489i
0.0396219591649189-0.022872127037319i
0.0270887789539151-0.0526626920293405i
0.0395911944824019-0.0649853364066692i
0.0285789704776201-0.0369081029800813i
0.0287581567678149-0.0557855364558917i
0.0772295112565812-0.0243776618626651i
0.0937881990588079-0.00543588685177493i
0.0522128983916872+0.00159512197562453i
0.0452402757789701-0.0178781925770513i
0.0382518911944469-0.0291862275608512i
0.0330528009853758-0.0147242340979534i
0.0356517807374343-0.0512361875769193i
0.0443955746619438-0.0110090344140147i
0.0894022541633144+0.00508239002831408i
0.0531790404317395-0.0327776214142879i
0.0138350001150432-0.0486280648588532i
0.0656614471081048-0.0468819998264141i
0.0316583947646192-0.0273875065181813i
0.0297842082979436-0.0629185671519296i
0.0604834155223282-0.0724078129317302i
0.0354091575053055-0.0120754846461113i
0.0468803774668444-0.0444193352881684i
0.03685463618056-0.0817661518971935i
0.0379075016684844-0.0325264059462556i
0.0648027257318657-0.0454104661338951i
0.0785676975435684-0.0304662657788873i
0.045440319241548+0.0102888862135489i
0.05493227987254-0.0166699531524707i
0.0763929401649522-0.0246964740751107i
0.0357978813935811-0.0199866049776576i
0.0404863132742907-0.021559314036832i
0.0331028012658169-0.0313178433830453i
0.022943041273166-0.0291442836520952i
0.0255507113671748-0.0164409783236213i
0.00660437413366752-0.0267381913080701i
0.025924283733201-0.0258069814805956i
0.017724547049867-0.0378804328914661i
0.0168015185642811-0.0717415147355586i
0.0657382208900037-0.0713639174473407i
0.0588371181050947-0.0640829999363911i
0.0683748619194292-0.0678235391631536i
0.0855010359531782-0.0310984179267625i
0.0852301237006192-0.0225531089640975i
0.094028731563624-0.00769867887972404i
0.0641918966602097+0.00575469536409446i
0.0545440802457539-0.013831506070067i
0.0829870530221416+0.00767204239512736i
0.0757629949883775-0.0065906241096265i
0.077416791716247-0.00320992132232396i
0.0853381363556604+0.00637639732342769i
0.0465622500439454+0.0299137550621077i
0.05282789227069+0.0224207185608601i
0.0161470258058535-0.025763600530394i
0.00406760962232384-0.0402787149202029i
0.0433928445975207-0.0718515272061223i
0.0294670881635186-0.0342990429226821i
0.0624865939841944-0.019791139242045i
0.0534329527586241-0.0244938656260934i
0.0174722634241078-0.00303250076441977i
0.0218353603855161-0.0478808643852706i
0.0373108978922286-0.0423256435617314i
0.0575760641335872-0.0546226952964028i
0.0659565704502928-0.100957990519352i
0.0750821995050322-0.0733918004181851i
0.0881042579458868-0.0300570477052351i
0.096609618213471-0.00803060844073655i
0.0443667413734087-0.0379635432439134i
0.0236783500452279-0.024394560144466i
0.0576341808803041-0.0460337587413843i
0.0461534172120494-0.0710042534188357i
0.0579231144176355-0.0380912807426757i
0.0714736247580455-0.0252626473265037i
0.0677179220327183+4.89668425963608e-05i
0.0544088891003425-0.0287992620336404i
0.0180390401777261-0.00176433280251951i
0.0202276154090662+0.0206763066141351i
0.0294535089221949-0.0297166933551182i
0.0417718632573905-0.0205084854514066i
0.0687031217322466-0.043370954539748i
0.0928430596150037-0.0504951693644991i
0.06786926289977-0.00781816701334923i
0.0147995341014166-0.0278583658577389i
0.0440122269994971-0.055313257546548i
0.0929394079740953-0.0535739725666529i
0.0550357615167784-0.0204167215378918i
0.0406711205875562-0.00438534670358116i
0.0830524055583045-0.00389868669170569i
0.0463467599876619+0.026734093497029i
0.0142252874720135+0.0169470725626165i
0.0308134263463498-0.0086046642528562i
0.00194848092796565-0.0206206273699413i
0.00626760018000011-0.0427276158416558i
0.0626888945665125-0.053084501302951i
0.0324195930424926-0.069629734274021i
0.0238663454999433-0.0297858954296661i
0.06035599381547-0.0223724818327128i
0.0436120982709346-0.0693289804493352i
0.0197754645634742-0.0492688018353613i
0.0340477705824621-0.075772985988297i
0.094742545034486-0.0965222090350138i
0.105776565474127-0.0471733196050203i
0.0954492691069497-0.0302700702783958i
0.0892805732618209-0.0430748971348523i
0.0648487778217464-0.0403468249804908i
0.0553517266757568-0.0264421195322025i
0.0339715947002073-0.0346235868854174i
0.0492955411194174-0.0656676608063366i
0.102497136286858-0.0676593910130867i
0.0686835421025165-0.0114770532314348i
0.0674526069854783+0.0256354328108808i
0.0842239809883335-0.0156973385155105i
0.0576162038560508+0.00379461793100889i
0.0441587346230351+0.0082592400031721i
0.0338303276584732-0.0354354345046879i
0.0725652248683421-0.0116309494534396i
0.0588706672625285-0.0235551312393005i
0.0539919086230563-0.0436105862735513i
0.0646497246457035-0.0319292567276248i
0.0182784234229922-0.0407259805899603i
0.0173749881307554-0.0782276879297484i
0.00697639465362358-0.0990185828098659i
0.0138604787145829-0.0727753130846071i
0.0721235578392494-0.056007314127404i
0.0847353478957738-0.0531510446246672i
0.0620458731916195-0.0302352397797509i
0.0303011422808761-0.0596239980145378i
0.0286134054429479-0.0756148209468859i
0.0518253598021457-0.0591067578167563i
0.0838844301546054-0.0464484834488669i
0.112508832221568-0.0232969768855699i
0.0977272590699427-0.0507736471582677i
0.096157741958728-0.0213662836269399i
0.0688985803379453+0.00980013012323107i
0.0362463494902036-0.00483810061496965i
0.0417138089500051-0.0221499805436077i
0.041982150021931-0.0392476721274755i
0.0926323451471072-0.00141179530776378i
0.0779520062749195-0.00579750814577725i
0.0307254678724378+0.0106478880021341i
0.0476579806813646+0.0104620369471224i
0.00596227479038525-0.0179269965654914i
0.00815932142617817-0.0326051638074886i
0.0539798987293837-0.0564011819786816i
0.0172032127280562-0.0168344465877574i
0.0583161130435612-0.0367058792023467i
0.0868311191632586-0.0348491427414073i
0.01627683946472-0.0341879554159558i
0.0248300877035538-0.0303318202245044i
0.0187358848099778-0.0164525291179589i
0.0228745035449947-0.0873300247787425i
0.0837241696442012-0.0810638217840555i
0.0771901291346319-0.0944962854065484i
0.080907858641005-0.078576643032488i
0.0829239622247493-0.0362422303812212i
0.073046333362542-0.0732016561273963i
0.0758814932011498-0.0544105898505948i
0.0550263346596466-0.0615883701185593i
0.0764413920039301-0.088184097811167i
0.0838529873597475-0.0299647670696931i
0.105288575530329-0.0287576885554992i
0.0974004169670541-0.0281649816671061i
0.0843057529560345+0.0139884770952953i
0.0481380574959681-0.0235287013969114i
0.021948972106824-0.0208077354244375i
0.0846256082530219-0.0360727617363801i
0.0533419631652981-0.0269661813130794i
0.0830634199581582-0.00271254009578187i
0.0727300130807989+0.00420718626155151i
0.0584665600789782+0.0393588187650405i
0.0411751271829259-0.0241719937603253i
0.0108140045324428-0.0553845437460672i
0.0515539132485497-0.0492396456251868i
0.0548212055356128-0.0487316405183045i
0.134202205187596-0.0852675267244594i
0.0769457387389845-0.057742341707832i
0.0636806956767505+0.00924648069295445i
0.064753455641096-0.0283178150454966i
-0.00508113405387928+0.00452853898259432i
0.044755093340924-0.0271414002948914i
0.0386208660067855-0.066579181064488i
0.0534587746304145-0.0425100417104955i
0.0964210321116555-0.0436161880724736i
0.0862794030302706+0.0127190681843956i
0.0431287001894337+0.00209788938406538i
0.0417052073601266-0.0175610867957937i
0.0497376129258344-0.0183734366616256i
0.0371248673746176-0.0566535842374154i
0.0546062619315965-0.0682664921508391i
0.0862890915813636-0.057043380119515i
0.112530677781272-0.0445778094197314i
0.0871818425251272-0.0179705433328398i
0.0534429744728784-0.0154538019460238i
0.0446426411716575-0.0141816510139137i
0.0663507035457538-0.042452376515039i
0.0801571548726507-0.0845461598814954i
0.0956094107300123-0.0432300769317127i
0.102281332626266-0.0386922067196251i
0.0711149244823913+0.0245927207473402i
0.0545258521736632+0.0567671104914533i
0.0205809356054297+0.00340592797472243i
0.0176888933597251-0.00875608502785131i
0.0264811296661054-0.0310578247119026i
0.0288866789884073-0.0421364010871182i
0.0925682786551432-0.0355644764095915i
0.0799186426563932-0.03138943156721i
0.0134727261487551-0.0196819991374096i
0.01678264789155+0.000912905050893897i
-0.00408360495675631-0.0722983535915535i
0.0153810006237755-0.102254428815799i
0.0851769698338281-0.0877692626133925i
0.119049507398751-0.0784005297098339i
0.101613605461787-0.0530248129249243i
0.0531076527239609-0.0246748957987994i
0.0492569496667513+0.029347119817641i
0.0375319229433132-0.00945560928749353i
0.0546467492335062-0.039291049409936i
0.0768755451514285-0.0521242672468004i
0.0651353951138325-0.0428959061182943i
0.0808703778762109-0.00233108907454641i
0.0974836910552694+0.00560537190153353i
0.0548988364667027+0.0257155983156174i
0.0222828972944701-0.00704277636360766i
0.0309192812637366-0.0292806454208327i
0.00715069565865532-0.0425913061010465i
0.0289982795517303-0.0729288512715982i
0.0657465460534123-0.0491124993509514i
0.0735387996177198-0.0219227174210271i
0.0495488297542607-0.00780174173445005i
0.0103117686316963-0.00434273531261018i
-0.00401811576387283-0.0254194724628774i
0.0254790923344712-0.0628449398167977i
0.100318673572901-0.0815480794494749i
0.111411392114625-0.0690629752003575i
0.117824101106891-0.0441707116393001i
0.114026318135982-0.00675720793143778i
0.0499562272266711+0.017739533596624i
0.0475234942678746-0.0260044958630194i
0.0500792824028689-0.0450652679948868i
0.0677534124545859-0.0379171589410565i
0.102133481116303-0.0341045276210315i
0.0918083018188755+0.00529117011074915i
0.107286057014153+0.00551109690231094i
0.0460197678968068+0.00759259856315782i
-0.0175289718332455-0.0166998752638703i
0.0185989519883405-0.0413087461901013i
0.0433468154242079-0.089704521482575i
0.0687111476412691-0.120621980747866i
0.0873931414540589-0.0759331861793932i
0.10793841114409-0.0734148556909122i
0.100588644244945-0.0461559893191061i
0.0821713479529952-0.0341883373444664i
0.087982644625737-0.0140637398033153i
0.0690265907627185-0.0257561866487013i
0.0909468773153871-0.07970878114798i
0.129464601283073-0.0475595504831243i
0.141016574773645-0.0145000431745897i
0.11893465931233+0.0291355908332326i
0.0706152566663355+0.0548358325774407i
0.0184744277222131+0.0124116119066825i
0.0139757004170245-0.00787631315285751i
0.0607848053194314-0.0123007301186714i
0.0534596485292585-0.0165450287717197i
0.0690114315166954-0.0443381834323611i
0.0708170831730665-0.0390188359092187i
0.0253558909107041-0.00545148613229081i
-0.0105791575410144-0.030185786636948i
-0.0540130501950711-0.0616921416494267i
-0.016504944834039-0.0918724794775187i
0.0541823228338299-0.11952041387988i
0.0895516368164116-0.0927394197335265i
0.109634299952647-0.0514163809920777i
0.0643470196407637-0.050510824163737i
0.0577558211795718-0.0309718557708334i
0.0531513343289956-0.0143672498903489i
0.0508124011304254-0.0247950982710308i
0.122638733809262-0.0672064436120379i
0.117830569248654-0.0411084024405035i
0.132917305034679+0.000898003425024473i
0.11666204084058-0.00684638244161087i
0.0344445534911044+0.0474455594215817i
0.0411597318558871+0.0127651520971156i
0.0417497749026447-0.0338734611072208i
0.0604746062487258-0.0626415975408049i
0.0943162305979384-0.0907705749326345i
0.06925175899217-0.0261593398419887i
0.0888980261975198-0.0351104798778828i
0.0542969319355498-0.0284164788699201i
-0.0307693527684706-0.00724097886365193i
-0.0142089331761217-0.0826776082789524i
0.0186624611158548-0.0950778502582434i
0.0589624230261298-0.0866991197111836i
0.115406018226374-0.0941083399008047i
0.131760826496072-0.0440360550909771i
0.0878289590197906+0.00760628166154867i
0.0551890703133389+0.0116387004348033i
0.0368285744872914-0.0197123564788834i
0.0220304084200711-0.0820081730190738i
0.0706930445638781-0.0846980352110466i
0.0881837772150064-0.0215595755303986i
0.0820110092588583-0.0160531047123275i
0.0653688880290836+0.0127375652168381i
0.0184460631100633+0.00515877944219315i
0.0215029641638939-0.0386309353524708i
0.041557508346922-0.0318040333509668i
0.0220579331898118-0.061576313587327i
0.0455777946325482-0.0644846320242011i
0.0885493807408735-0.0442372157593678i
0.0851011030706976-0.017914460844283i
0.067724439505053-0.024257661479262i
0.0567309853921627-0.0418553529406587i
0.0402674158008385-0.0364107567627894i
0.03958715365952-0.0828227255920733i
0.0964872967776478-0.1105050064025i
0.119636453577682-0.0772568273281915i
0.106445038168476-0.0258422085131052i
0.0941436633890756-0.000213806481030434i
0.0667927758033283+0.0558321078714293i
0.0545457837764552+0.0229667760449345i
0.0360929210517057-0.0502050684200099i
0.0430457222400943-0.0451478892810931i
0.118400660104401-0.0579640161929048i
0.119191302265625-0.0153365672137737i
0.0659457990809206-0.00411831010020923i
0.0472596444729967-0.0116544812418971i
0.0313055258642588-0.00602917595777313i
0.0133476807666483-0.0553996144021867i
0.00796111836397419-0.0899596839559294i
0.0701644125519144-0.0875675719747715i
0.103411747592533-0.0632603266499561i
0.0891020328414282-0.0132169810056739i
0.0837337413732016+0.0256542599641691i
0.0464778496670238-0.0109466407764139i
0.0339472022355828-0.0221769297367646i
0.0356931384925655-0.0497577360970229i
0.0678101460175081-0.100736248872731i
0.101213875702895-0.0559781046518003i
0.109141797510827-0.00712268811250413i
0.118080054858841+0.0152830607452084i
0.0282805506980214+0.0394593514998705i
0.0218960735024678-0.023299189286489i
0.031553011391536-0.0944202365475051i
0.0257678841221495-0.0724774463524322i
0.104643469683213-0.0892682589608811i
0.0833328688570771-0.0633908159506068i
0.0689304722080903-0.0127211909664431i
0.0914948064796809+0.000711873002273468i
0.0269889393021271+0.00179239312372932i
0.00646487423164676-0.0464826742181549i
0.0779159919934614-0.0841254073370412i
0.0957762467484851-0.10873320028639i
0.120216405215662-0.0797011860913207i
0.117642534101227-0.00825537935909744i
0.086507652590585+0.028414935463531i
0.0614142581330036-0.00301348723462242i
0.0146738177956822-0.0411350376781358i
0.0138317139690194-0.0927625668841776i
0.0448865853033963-0.109136999962085i
0.0928292108423473-0.0467396370376182i
0.0972533816899266-0.047351473568058i
0.0779831705078071-0.0326064202833036i
0.0433632887625724-0.019078484491947i
0.0181791441178988-0.0445802558604318i
0.0397330440628886-0.0388856608620444i
0.0813422658234888-0.07096060891036i
0.0886844114054015-0.080093092198852i
0.101860266387959-0.0281110141094264i
0.111321516651412-0.0128798422036712i
0.0485264637222247-0.0341056986050865i
0.0194214769185228-0.0279596582001645i
0.00504246523990908-0.0597500952838236i
0.0315548704842963-0.109028907860258i
0.0770945596818852-0.0661459104721407i
0.112731352047092-0.0367741204172547i
0.132137988576407-0.0204143233548793i
0.0953275135414452+0.00861284906837325i
0.046315066674703-0.00314164086287187i
0.0301822716003204-0.0376528787268231i
0.0253020921409673-0.0910806567067391i
0.0242771893347177-0.0714176704882682i
0.0998708728423707-0.0532671101818639i
0.105365444214866-0.0436825807987326i
0.0777292994155922+0.00958731527284283i
0.0503134757615409+0.01481281263983i
0.00559953722977821-0.00291973650659351i
0.00493540360961442-0.06553672377926i
0.0170853979882008-0.0724164207786649i
0.102211870825683-0.0451091899180833i
0.0892936366858341-0.050983748157462i
0.0764651954406241+0.00749864249525464i
0.0828082667229632-0.00108556225412865i
-0.00525655956503018-0.00714250274074584i
0.0147601782103478-0.0100476385938603i
0.0230115059901165-0.0682581571568492i
0.0291388345093896-0.0666954274804832i
0.0884600144988972-0.0887390454490846i
0.109122772001724-0.0612544401819283i
0.0929524033193929-0.0200562959459761i
0.0304363845793966-0.0187149464069198i
0.0102438204297457-0.0377452235225673i
0.0192071658631975-0.0793843628937792i
0.05010357576686-0.070306227405011i
0.094553758563155-0.0752264404716503i
0.110949607992055-0.0494078381372618i
0.114811165059954-0.00689425901162373i
0.0795105531893411-0.00739607324863766i
0.0396589966497091-0.0112164740677348i
0.0243374893991135-0.0242211659764904i
0.0641159310075058-0.069410716593648i
0.112784473131258-0.0779329357761878i
0.0885067219113256-0.026304440906207i
0.0809515296596659+0.0215573841830849i
0.0959058677660103+0.0503718437991452i
0.0475652325553631+0.023090236124997i
0.0168106158149838-0.0340554219901553i
0.00562556703970645-0.0766247852060938i
0.0216053653390692-0.0858357926753564i
0.103542292049794-0.064537722654949i
0.0937120947238868-0.0492209601055747i
0.0573664804928536+0.020448704424545i
0.0138189173803138+0.0184909104881443i
-0.0421033260334674-0.0535113809338325i
0.020304440644067-0.0510944573777156i
0.0230841199193531-0.136769671418152i
0.0627307625521098-0.137820360075066i
0.108215033456844-0.0697874013000518i
0.0775586043221822-0.0462482838752309i
0.081178744783176-0.00235251436070608i
0.0245629767942197-0.0540950513396633i
0.0304225093260636-0.0607105412458232i
0.0767024471354596-0.0697294870718628i
0.105107391165791-0.0787832687122367i
0.153884168575538-0.0247664032329399i
0.149657677743139-0.0239539168090779i
0.0932133714104437+0.00403692702733533i
0.0590794223886245+0.0163886144615842i
0.0134173544976659-0.0393501230302414i
0.0186505411734168-0.0257917151270054i
0.0486508249151214-0.0434812561608326i
0.0794758583481286-0.0633590311281425i
0.119691195442384-0.0311253569222701i
0.0786441199045531-0.0198122329501919i
0.0571960745199045+0.018044005107524i
0.0200222265484099-0.0344534677330362i
0.0227708666981638-0.08231557167426i
0.0588147404409734-0.0826003535421292i
0.100874027747836-0.0617036932367268i
0.160310714755431-0.0399989628288326i
0.131070013038046-0.00947591456212915i
0.0709199697244151+0.0181980283659774i
0.0240832649727466-0.00363992724309584i
-0.0279441265073419-0.0123354867933049i
0.0173109948459981-0.049411234657212i
0.102656115470489-0.053857073655756i
0.0708566149723785-0.0463259534551652i
0.0657148106712114+0.00865958660840043i
0.0727231182534094+0.0194997590510888i
0.00393580908291654-0.00520446939953365i
-0.019958553875283-0.0264438470050758i
0.0297062785882564-0.127463059993736i
0.0622043695408937-0.136889978013033i
0.123560739677788-0.109317579315412i
0.15577330772782-0.0406663329608804i
0.0967015549494705-0.0180977544595i
0.0720313097678807-0.0206818642580841i
0.0359621679959487-0.00587049671566478i
0.0332789715353665-0.0717455968231192i
0.0808250017698895-0.096799488231881i
0.10726039865672-0.0969076306139893i
0.111783933641015-0.034818639873415i
0.0996656566479436+0.0335371166819128i
0.0690241941625159+0.0556756586596251i
0.00533803787679167+0.0147375416911347i
-0.00595121518738635-0.0387201774071486i
0.025218024713256-0.050542116814062i
0.04989554605281-0.103351618961295i
0.0943925803686436-0.0873969422039859i
0.0868133282215816-0.0398149847713564i
0.0480496991676111-0.0183659079478926i
0.0313639597616119+0.0102838854958844i
-0.0117904719517558-0.0457863899975773i
0.0395202273234377-0.0944532754119109i
0.0700600093803531-0.119537513585987i
0.0707725226565842-0.0972035097458276i
0.105408443373291-0.02653237661909i
0.0772507548348935-0.0301855966080417i
0.0900156310586511-0.00424180789339776i
0.0510921819957638-0.00661372524999271i
0.0576024521910982-0.0261965770259883i
0.091200340035358-0.0317909020306974i
0.0782209698908029-0.0548848284067862i
0.0926344854567168-0.0169245531991275i
0.0922197840798024+0.0127605756525986i
0.0806484903106965+0.0529842416587729i
0.0458415853400496+0.0155629749660205i
0.00782297890875966-0.00971519817596815i
-0.0144984017969658-0.00873199004137146i
0.0642722770548996-0.0804580199577446i
0.0626843955078635-0.0391292674695551i
0.0584504285077894-0.0107145874178223i
0.0810852054604753+0.018828549245216i
-0.00558422319146789+0.0322111214379338i
-0.0130921432369867-0.0139921012270532i
0.032762138118475-0.0399764890518156i
0.0616981549181952-0.0811358603454659i
0.0736025952510218-0.0651940884782303i
0.106440686188536-0.0348670770248194i
0.0716487167236879-0.0305748116510761i
0.0406201280032694-0.0141416488178226i
0.0310700190674019-0.0185037349558065i
-0.00453511100792344-0.0663335906358121i
0.0560560863335653-0.0875023950544075i
0.106131223402107-0.102630921837489i
0.12831226534674-0.085284192345636i
0.136514454817456-0.0318342239960317i
0.0955388592055831+0.0202243965951293i
0.0451489568478158+0.017214006099212i
0.02818520015216-0.036968357931514i
0.0206206664432227-0.0347766505656395i
0.0645823777564538-0.0981213782552637i
0.126251391108551-0.0788267167334833i
0.106635417987321-0.00220323278708041i
0.0786446945298926-0.0130730766999326i
0.0201778545838647+0.0232500415306544i
0.00202810946629622-0.0108612968239497i
0.0164994803717262-0.0660170103470584i
0.0483320415464883-0.103111849022436i
0.116572692460082-0.109628843728158i
0.12202912772028-0.0375185680592242i
0.130051182701889-0.00978688640865815i
0.0670353196277952-0.00120321865845851i
0.0163791835541088+9.93258764053405e-05i
0.0403193341825823-0.0172378656151159i
0.00499414486407256-0.0527537263947327i
0.046399899620074-0.0581187074563211i
0.099738524705287-0.0339579435622681i
0.0792642455974498-0.0105146676319075i
0.079539798768919+0.041756682358954i
0.0200034953591204+0.0235755037501078i
-0.0207592511045241-0.0312828336078598i
0.0101464509319935-0.100766225194935i
0.0286500823672179-0.144624550380827i
0.0742404703270868-0.0970180314509697i
0.0782354403559974-0.0511439597616301i
0.0655271525689898-0.0237147563864735i
0.0799996775641957-0.029372655876683i
0.0409745676723338-0.0613755100307683i
0.020737508599021-0.0746620408811399i
0.08471354462927-0.0959773675388645i
0.120296840859285-0.101983103641374i
0.138429432502971-0.0613598277154235i
0.148762298457054+0.0295144711193435i
0.0718956724073428+0.0638130855893471i
0.013235670609419+0.00776986879006227i
-0.0127462509823489-0.0220188415344529i
0.0157953924619997-0.067430342591289i
0.0710768278241538-0.0951021216943066i
0.0863515613060579-0.0517643934850455i
0.108221477966244-0.0122991965344431i
0.0795167263709878+0.0027886729949295i
0.0246745633889457+0.0211495772032129i
0.00104820330480904-0.0310514063515236i
0.0188194239258822-0.0824108287395494i
0.0505712109753647-0.0982218530838283i
0.119326302091891-0.117204675693796i
0.146188470148478-0.0395302367937943i
0.0909599608458369+0.00330232557911202i
0.105361441486545-0.0109880003207751i
0.0354767276359486-0.019910903717869i
0.000884054310794072-0.0502963099825477i
0.096332997901908-0.0828239368531375i
0.106511602015548-0.103612794942116i
0.0978813098384669-0.0608823294386864i
0.0637684964083864+0.0336919998342601i
0.0515733692483811+0.0390624882773872i
0.0374777065983576-0.0253287750894774i
0.00199306007152278-0.0442426557260803i
0.0160072632396943-0.108962676155227i
0.0412493260219174-0.12098060769022i
0.0714362616556048-0.0634570674667621i
0.119595298699558-0.0436431739438313i
0.114107883817103-0.00691175363011438i
0.0393691513525811+0.00357582036845841i
2.04108960879772e-05-0.0292920255344369i
-0.000481032893623089-0.0739184377801732i
0.0927492858847886-0.0766187653597911i
0.118032845238599-0.0490579260289602i
0.0941044369344609-0.00795220871024104i
0.111060915974363+0.00582525161707997i
0.0539182802851026+0.00738301031748565i
0.0187296930535937+0.00743394346326722i
0.0150284806707552-0.0429374630093644i
0.0108064143899806-0.101542625572121i
0.0600501900651432-0.1491873731435i
0.110278037648923-0.122217647887192i
0.0893053077758772-0.0541660972890515i
0.082389131317939-0.00306654557936002i
0.0492973424216091-0.0169945328560325i
0.0446724096057161-0.040129799660043i
0.0576622599196908-0.0768573484638602i
0.0547756646312412-0.111751569863171i
0.141861963852914-0.0703156405564974i
0.178792603698874-0.0705785016805447i
0.113140612266228-0.00354429314895954i
0.0618064340468109+0.0558430873764285i
0.0622882412283802-0.0227914773961665i
0.0364761278872615-0.0523594946633441i
0.0381207155517678-0.0682595108162923i
0.118620731298717-0.0861522849782011i
0.127468208356851-0.0263552488473505i
0.0919755422259754+0.0171210538967415i
0.079610115784928+0.025022478621105i
0.0186480255199012-0.0150511813368125i
-0.0172346411198494-0.0422403313050938i
0.00450194008150771-0.0963066147824961i
0.0656212718947415-0.139950808318194i
0.126126745648349-0.0536581132244481i
0.117679497887489-0.0320384318911154i
0.108483524880278-0.0125207311535298i
0.0681473732396143+0.00559072619759959i
-0.00301038709743922-0.0244048320072378i
-0.0227995627956608-0.0690755922087586i
0.0294780843577062-0.100189857527526i
0.106644396463372-0.0491670784422391i
0.110077232321469-0.0364702137206263i
0.0842233823416908-0.0216548645390359i
0.0518440758453903+0.00196930147298687i
0.0109641515031974-0.0268142187736309i
0.0145993283592917-0.0888256667686537i
0.0525038175861668-0.114400949096024i
0.0995102490513249-0.0886307311846536i
0.134710662728768-0.0736895954009777i
0.123779389052379-0.0281097742570928i
0.0901434430425061+0.00127766636451732i
0.0414416048809861-0.00961878746194394i
0.020695620931786-0.0509229386396606i
0.0527322692112003-0.106158172979046i
0.102862324950644-0.0767349353728122i
0.144376031313563-0.0595304733386377i
0.132203653089944-0.016370952844061i
0.0996316958218876+0.0265493981777531i
0.0345439733108395+0.0207652477548487i
-0.0279483195025412+0.0225319380691999i
-0.0030597214592056-0.0517602591676715i
0.0654515701557022-0.0869943896753789i
0.112076248887353-0.0489071395380399i
0.121129978479219-0.00372171751447309i
0.102495252347053-0.00781085736600715i
0.0830717917955804+0.0259478863163272i
0.0338018909355899+0.0325439884697557i
0.022201748240745-0.0503684873494264i
0.0417971199729875-0.0807838523753213i
0.0944936690298922-0.0688780653038541i
0.0963818985298285-0.0384680666356324i
0.0654532281892852+0.0180872837341627i
0.0720199173050416+0.0632399813158161i
0.0163151144158528+0.0112321069418441i
0.0279273314565164-0.044755069829048i
0.0425838795101433-0.093814982922103i
0.076588783971697-0.0993154895518636i
0.0858827650507412-0.0785424935475542i
0.117905785996476-0.0441951653211635i
0.11678602027341+0.00761614710193055i
0.0252752684797608-0.00150021974456545i
0.0464732819286407-0.0384956668605464i
0.023493498406428-0.0978226545481347i
0.0553971917503621-0.0846228654167286i
0.132420762229585-0.057203343518776i
0.163093991967079-0.0225597786780184i
0.128348861115619+0.027235265290676i
0.0317050529360891+0.043422754769212i
0.00205116332031737+0.024180670565626i
-0.0321249749725933-0.0326729316766486i
-0.00354300799104678-0.0814420670785568i
0.0513263070936078-0.10057937921063i
0.0736215781842677-0.0678299948005277i
0.0952786760757585-0.020801979096596i
0.0420269312188487+0.0282123626341204i
-0.00291734601523874-0.0119974982151195i
-0.00585816627849803-0.0759246933136959i
0.00771169097922916-0.118459646508213i
0.0747160575879796-0.164773057852454i
0.129340958749861-0.0870210061955538i
0.126549937980317-0.0292295598925005i
0.14391704268349-0.0128142822931023i
0.0973752686016446+0.0160541110341436i
0.0253440016572353-0.0306151449798787i
0.0550757035775695-0.0636641890988291i
0.0897002210742832-0.0644019793513106i
0.105238207433072-0.0395318196395681i
0.114633411217555-0.00594294061999538i
0.113929767967865+0.0437651866868061i
0.0570986187749931+0.0598344996865763i
0.0107083990559365+0.0177572356170661i
-0.00978121505048989+0.00169238033270588i
0.00182588365564643-0.0626641740510905i
0.0572828250039877-0.073227138275204i
0.0655248741190686-0.025383218567974i
0.0875817619463302-0.0311225389526558i
0.066874899633934+0.0184922634747445i
0.00586095427853856+0.00822287015085i
0.0162162120084091-0.0311812603560602i
0.0234992370846758-0.0184517159425366i
0.0291881576267172-0.105077795826635i
0.0788874379430204-0.0923231203728015i
0.102803321310997-0.031992397950048i
0.0805747667986964-0.0012877635823609i
0.0530074119564189+0.0342824924680924i
-0.0134156741336245-0.0402375232447356i
0.00545310611490411-0.0762973324489739i
0.064673239808346-0.0728003834565035i
0.0810551378029218-0.0805022381268288i
0.148928995095174-0.0604412017264619i
0.111264713850266-0.0371795711183505i
0.076580585843366-0.0190358871336923i
0.0794681487675466-0.0425079761191684i
0.04752926827783-0.0852609382079595i
0.069504168541598-0.0707655888953366i
0.126083993662193-0.0661978424659655i
0.158146357416184-0.067079448528517i
0.134646408722567-0.0199479778418876i
0.100641464691828+0.0408156463757955i
0.0416876148388163+0.032870059242896i
-0.010282722445704-0.0320545450860435i
-0.0125330243092132-0.0557991039298089i
0.0431018834108168-0.0630655479008816i
0.114156606855005-0.0559036551221354i
0.123626155168801-0.0254442429385139i
0.0714489314970064+0.020743180947404i
0.046512793837352+0.0264394292990448i
0.0128362636536335+0.00539117713713772i
-0.0206612329437134-0.0517712780768263i
0.0624714828903086-0.130000610189516i
0.0968566043080505-0.0948753451754772i
0.105952485471629-0.0552366440068605i
0.0998030476129916-0.0142696491049593i
0.0135935183098095+0.0336370222967101i
0.026844120733794+0.00473604425188806i
0.017948423675956-0.0532446920158803i
-0.00908089388613878-0.0901768390741403i
0.0655319595642426-0.0856941884965039i
0.0888561397341747-0.0773889596940273i
0.109073395354346-0.0208758612876649i
0.104285396070199-0.00724282240610762i
0.0416139578245693-0.0355850170550215i
0.028026082081728-0.0343050161513197i
0.013680966892384-0.0753237931209076i
0.0704319199180842-0.0895301089079733i
0.149340956374853-0.07985390341842i
0.127212170784041-0.0105960035753623i
0.104523087421902+0.0250535494833258i
0.0536383358360114+0.00454505176135122i
0.0124836595148969+0.00791697100981031i
0.0451514097047639-0.0243828556960191i
0.0239250393386149-0.0638893664633538i
0.0356293607380815-0.0804230653519711i
0.0966970070904013-0.0180831682917719i
0.0747589651328937-0.0211151685433527i
0.0517125628489133-0.0187185538717853i
0.0362122299301743-0.0184021179493217i
-0.00616919634427603-0.0670737357788467i
0.00191790946225079-0.0882369737823423i
0.0668955305551603-0.14211818694454i
0.0891029526386883-0.133459005833026i
0.112493344171997-0.0957368831353391i
0.12115195638593-0.0437263923738798i
0.064594122047288-0.0190419667195354i
0.0456647514878339-0.0246247143247659i
0.0478574501714879-0.0484038368803417i
0.0879071423477448-0.0703979922280114i
0.135550416848195-0.0553862099933566i
0.137916540469494-0.0328916861797897i
0.126535603283304+0.0298848967735698i
0.0582807595945553+0.0670023755693755i
-0.0215618394841433+0.0344931896738297i
-0.0300725319476787-0.0164148826652763i
0.00503438955260667-0.0660115562948559i
0.0438294558248552-0.124594431917891i
0.0651819164107239-0.091115305341553i
0.0791599921331723-0.0350800787267707i
0.065622060722167-0.0185780320944307i
0.0173153117814263-0.00156672976771081i
0.00631158391329518-0.0670050908068711i
0.0382652014968745-0.107259022532773i
0.0771767287208327-0.0885230142842944i
0.131625261621068-0.082548467094676i
0.123692303734671-0.0505371480328422i
0.0741872225873437+0.00468578610340903i
0.0387334446022155+0.0439504324197927i
0.0260643098328391+0.025160843369129i
0.0519890637410116-0.060717255720438i
0.0243937858625529-0.0805741669468074i
0.0627235717495006-0.037490171402834i
0.113913137023418-0.0118874366633974i
0.0751317951201316+0.020447638543725i
0.040238626398191+0.0102207816470752i
0.00638996289944527-0.0139569441460447i
0.0073647274582397-0.0498238767769977i
0.0177483738169007-0.122887415110966i
0.0523867526758739-0.140017456004606i
0.132976700682724-0.1081806029684i
0.128000224635315-0.0505577235676823i
0.0960996138900763+0.0247130505259872i
0.0995320974545866+0.00742506168853823i
0.058510130535079-0.0564610482768485i
0.0642512143811296-0.106709144003592i
0.107889342359138-0.094552984573879i
0.151658038774945-0.0577776386535143i
0.130953931575676-0.0348134328594278i
0.105804780676257+0.0500676953444926i
0.0794210526754143+0.0539085604328911i
-0.0248231727051858-0.00248147522930527i
-0.0187371721324032-0.0423537163539125i
0.0531107150090067-0.0773939648234064i
0.0929055625014976-0.0692675255261394i
0.0911906123366714-0.0353808747973209i
0.0740492589204466-0.00276276186459584i
0.0455523052318117-0.00221822586406776i
0.0134031765317262-0.0200138759244619i
0.013221568258303-0.0450405861088467i
0.0305360474752384-0.0908439438576211i
0.0726432076367179-0.105098723831027i
0.125019343448615-0.0629382091020857i
0.106302318808031-0.0485604042617738i
0.0497417827839505-0.0172228810237383i
0.0446640194181993-0.0126095679794291i
0.000260480408263423-0.0622915585102788i
0.0193711563165155-0.0922997715270892i
0.0873905790777346-0.109477283316758i
0.0985228384311398-0.0863939355708989i
0.123625748639566-0.0487074391667862i
0.10730397338453+0.00514263207878995i
0.0571618937119211+0.000580540521344744i
0.0263556606595304-0.0383515895658104i
0.00126667807195527-0.0805801799746584i
0.0403292545315331-0.104052815819205i
0.102108044366321-0.065529014097226i
0.108988404590001-0.0424945157573744i
0.105587784600172-0.00425011661560976i
0.0790179257578484-0.0264268047132182i
0.0428402408258913-0.0237341735024551i
0.00720484359388594-0.0176989870878574i
0.0177733104712658-0.083475327794787i
0.0806480783725585-0.0903580309748352i
0.120898917825869-0.0634024071492543i
0.122411320408985-0.00568103730753671i
0.0652981281708244+0.0289047205816517i
0.026468681627449-0.0073303206686519i
0.0211003837266862-0.0481648498279044i
0.0363856322100919-0.0827151001529229i
0.0726176426078356-0.131115156834157i
0.11715589849759-0.101409151205315i
0.112919183997708-0.0449247281498155i
0.078482008994368-0.0196021276797127i
0.0847409166526444+0.0211238994774835i
0.0444907263266185+0.0087649028306733i
-0.0153020527518696-0.0340862844945743i
0.000259758086898863-0.0408773710056235i
0.072222513721839-0.0638256864346413i
0.0759548495086591-0.0706701084207578i
0.0798070426361929-0.0282841857148285i
0.0654589567649932-0.0242743745264827i
0.000589539482063805-0.042866421319942i
0.0332413515377475-0.0436466999933541i
0.0707185965080815-0.0915143641461243i
0.0765634490202981-0.155554885137406i
0.0981507588059329-0.120142847861114i
0.116435954763987-0.0280381060607866i
0.119488436836101+0.00099682906057366i
0.0797126282931397-0.000405215002991769i
0.0485023898388067-0.00541246534793851i
0.0485018115668012-0.0531950117596397i
0.0508938779256831-0.0628333155326935i
0.0672600678114127-0.0475801100942069i
0.0987144584742259-0.00996416452718038i
0.0782505902463643+0.00346901422793216i
0.0455979234038376+0.00246104775514223i
0.0180710436295873+0.0300966139354747i
-0.0189581039655742-0.0488008205395872i
0.0267221191294637-0.13203369892137i
0.0425058662094576-0.129032314876993i
0.0815098493762639-0.0803055466037235i
0.143908842865482-0.036502904391778i
0.10769875495379-0.0106575680655197i
0.0735031956434981-0.0153218363993602i
0.0518231706484176-0.0746605002977261i
0.0665766066174134-0.129652019402749i
0.124652188723284-0.0947349352308978i
0.135565294919037-0.0497972246500689i
0.121941867844527-0.00951547830144757i
0.113538489610787+0.0348033661410377i
0.0471289231077955+0.0143440123861663i
0.0246052581684594+0.0034326059682038i
0.0172602915426852-0.048737462996236i
0.00788289887191643-0.0592836530592078i
0.078638892506937-0.0741343903684846i
0.0717679928255951-0.0594884090087905i
0.0757293250959997+0.0210064295152888i
0.0914036859377802+0.000926243334349966i
0.027009942791671-0.0387351051671869i
-0.015567141502962-0.0723207438021698i
0.0143253449239413-0.0872868625621735i
0.095951942237397-0.11164549285475i
0.116257841354537-0.083330182573209i
0.14210078976121-0.0259189923618683i
0.122568652624648-0.00831030991766982i
0.0874969038542956+0.0190463761246082i
0.0707743421709368-0.0271861941658689i
0.0208606302384222-0.0557723717290782i
0.0578771892234391-0.0618435376651358i
0.0597524525050292-0.0818733175703471i
0.0719599804697946-0.0177015087392958i
0.0890395248124888+0.00365615964391314i
0.0264558399672964+0.00331179748706325i
0.0204939009064517-0.0280106609843432i
0.0158904643131591-0.0726151004267985i
0.00184915379831975-0.0407140636100853i
0.0574205671057149-0.100638905619178i
0.0915999779854931-0.111149465975526i
0.092879236353169-0.051074072035632i
0.0881789654583968-0.021814848664351i
0.0308346446173242+0.00099209068649972i
0.0169276879706194-0.0564603566006449i
0.0307822109659584-0.0727250186418704i
0.0810279873923672-0.0810369591034413i
0.161582658764916-0.0867175297804205i
0.128923952471411-0.0295330046305633i
0.0845024478245012-0.00561671433627414i
0.0607570346824986+0.0125432893989994i
0.0172732378735269-0.0124682669950659i
-0.00819529822148638-0.0703930378583425i
0.060199113537291-0.0784141309021752i
0.118942556482599-0.0549673850532434i
0.0942160078469992-0.0376281844017074i
0.12141782002811-0.0222858437728664i
0.0692901200919136-0.00682490808791485i
0.0377329976945269-0.01596655134122i
0.0621168679515558-0.0355849837927321i
0.0409843153189642-0.0777414279756852i
0.0908450954254001-0.069673065710085i
0.147723301420857-0.0167592721537155i
0.10869686529298-0.00175750668898627i
0.0591651360084139+0.0352195779291711i
0.0639506110675735+0.0226468502712433i
0.0197481963321043-0.0467889657715513i
0.0281278431926163-0.0628599353649796i
0.0737374621127622-0.0689700826125702i
0.0932046799028293-0.0621930499752898i
0.120923836845725-0.026575430256019i
0.0936502843714438-0.0130307875011065i
0.0430800137369092+0.0144876645271014i
0.0198386962561694-0.00847207782760869i
0.0217422854293169-0.0784835838230473i
0.0612808241011172-0.066232840049886i
0.0912584355635711-0.0698748602809459i
0.0939196473302338-0.0534672122340459i
0.106706330247537-0.0171431145687351i
0.0654659345801322-0.00623310550009963i
0.0263109218165446-0.0216280009714541i
0.0231636436518434-0.0813314251570376i
0.0677367202719998-0.0734746554917267i
0.110427839878087-0.0851180318451602i
0.10949309983867-0.072237550597159i
0.148642495419924-0.0118412652495582i
0.124039983096093+0.00037602890034608i
0.071187157060116+0.0111052200441109i
0.0608666258893654-0.031981749072468i
0.0600520744761511-0.0441566914413594i
0.120382434983827-0.0146118502045519i
0.132734848212553-0.0280592553356945i
0.104252312057083+0.0173107663417747i
0.0784344338883682+0.0530558150510874i
0.026802546660155+0.0405712508729486i
-0.00197793863442393+0.00837965448674997i
0.00022139365814319-0.00570957880764882i
0.0305102587226273-0.0424922600375745i
0.0502436571270271-0.0777535671670408i
0.0504154276606023-0.0325846915420553i
0.0564743591448798-0.0438381629337713i
0.0295758181421014-0.028124865772099i
0.000194592247123936-0.0239302215183228i
0.0334219139920602-0.0805844837179385i
0.0528508103544812-0.136221381206156i
0.0852531680202738-0.126519327299994i
0.105466016899557-0.0847798966885275i
0.109053727981988-0.0764092572198366i
0.124902164629789-0.0243349650559738i
0.100084846775073+0.0144815266268253i
0.0790910235441723-0.0213113263155408i
0.0591547992283406-0.0728230271474662i
0.119298043649447-0.0356274210657357i
0.129446766553303-0.0169870670846626i
0.0603157231960502-0.0166002306369237i
0.0815054615734869+0.0162432344279655i
0.0505988479680005+0.0493358077813088i
-0.00938100903632773+0.0215319295444065i
0.0199153623176566-0.05120900952603i
0.0620633403124155-0.0628049426140747i
0.0620835551281008-0.0723871012559559i
0.0985849417444058-0.0519516377566973i
0.0954234037648689-0.017251804606842i
0.04894065996829-0.00276717307274473i
0.0489159741410094-0.0223396229499452i
0.0410083927696282-0.0683192605604308i
0.0612270620295565-0.0575083418779764i
0.106506365230738-0.0414245042180046i
0.108535364702543-0.0415921080825402i
0.0838245506254141-0.00464644484525661i
0.0855649560852172+0.0269489447647772i
0.0310484969793691+0.0309721704400196i
-0.00483592215200588-0.0206184456240516i
0.02495358256198-0.0815326802093978i
0.0590462020603575-0.0614289176986444i
0.0874178663498769-0.0779573395272289i
0.0749756781428585-0.0599399951851521i
0.0826297349757399-0.0200101312216913i
0.0166426973765959-0.0519218411126741i
0.0245805731112962-0.035447517677738i
0.0523929478703677-0.0577700237287474i
0.0393462650339712-0.113963476308794i
0.169380377233739-0.103001101589557i
0.140829676848742-0.0528837396700962i
0.093946032228377-0.0106163248458331i
0.102215274465067+0.00639663462592244i
0.0302946954069823+0.00526284989033642i
0.0238418902169372-0.0273460121627648i
0.0521273426514489-0.0558436906519056i
0.0539351577767937-0.075424742061629i
0.0577220680235407-0.0296585501618107i
0.0917626525165093+0.0139569767786045i
0.0415424600948181+0.00255955807851106i
0.0162693302287034+0.0265437214309921i
0.0134523614503397-0.0277365144216757i
-0.0271091899149009-0.0650187914332094i
0.0390675192643653-0.0674484377386287i
0.0426800243755758-0.0957868810695435i
0.0572409239065019-0.0538709129842077i
0.121488579921132-0.0449222874668822i
0.0437055010976324-0.0507357137658366i
0.0193338516475799-0.0558277065950949i
0.0435540787499363-0.0623418000184845i
0.0677237015408794-0.0605750345990029i
0.111926911728737-0.0838503589093734i
0.110590750790323-0.0424118357001995i
0.0927547489600869+0.0044044167115706i
0.0906601307072836+0.000570468421925876i
0.0764249958989367+0.00158268453890427i
0.0138219267882671-0.0368135641742039i
0.0191889434283014-0.0452458869975566i
0.0577770128946921-0.0202064935035339i
0.0660522754148328-0.0526549224746261i
0.0755069881783586-0.0439548235021667i
0.0646277988225801-0.000379494459819922i
0.0553102768270346-0.00627995945913445i
0.0214218348570987-0.0544607602536748i
0.0387029637255591-0.0751078366259275i
0.0775084416844382-0.0770446271150265i
0.0771036623594538-0.0765813423988146i
0.125393946298465-0.0228962814128424i
0.101487406665888-0.016284096925822i
0.0597318956673966+0.000339928756748703i
0.0423249741913816+0.0261256501570641i
0.0292845747308858-0.027463949589875i
0.0579479686581261-0.0627323233810288i
0.0605221529262446-0.047313721214358i
0.0927409461362833-0.030768598087154i
0.109586684795748-0.014333626807019i
0.0636379788746915-0.0120906053802939i
0.0213775084735422-0.0584618256832488i
0.0220486522220227-0.0437153031728308i
0.00160896853143518-0.0629467658779864i
0.0324765177639048-0.0878267084562773i
0.0775157822957933-0.0701942222939899i
0.0465641668566359-0.0470476881622248i
0.0694368830719064-0.0123442983391516i
0.0354266655564596-0.0418363365165884i
0.0197330393413379-0.0251858718335796i
0.043735320942319-0.0624316772177605i
0.0660207996108468-0.0816097438034057i
0.114207525414898-0.0688636606933605i
0.102375680179428-0.0585575849482426i
0.108269184093178-0.000141813498491363i
0.119145318394194-0.00669404003349006i
0.0975754659378239+0.0250171271735577i
0.0342488454353263-0.0207816630438641i
0.0169088835711111-0.0577381307517392i
0.0703130943801842-0.0347045719360194i
0.0875364333619487-0.0595238741197302i
0.0851996024086236-0.0202225779013803i
0.0781241077867523+0.00658870509303519i
0.00823542308873523+0.00759776661023295i
-0.0332961166040946-0.0180745540345421i
0.00407000385144277-0.0376907460768765i
0.025161634982465-0.0305260803990209i
0.0745818093726055-0.043096139322434i
0.10562096957568-0.0613345270374124i
0.077005515178687-0.0383385386496008i
0.0497944590897089-0.00960743259671322i
0.0313276835858391-0.0506813891201764i
0.0331302165441869-0.0600886764835035i
0.0437981239126123-0.0748362118360492i
0.0688130952145427-0.0970468227313305i
0.104078092147339-0.0524523700135655i
0.105551976626666-0.051657224105316i
0.092013201682108-0.0376428882059114i
0.0746559084480644+0.0147643880631403i
0.0363939199217493-0.0455945071262517i
0.053462900986126-0.0731878753451297i
0.104890689281444-0.0533396116176143i
0.100826926875368-0.0901223856264405i
0.0683848175642229-0.0405788234479424i
0.0429757202146099+0.00474523029068565i
0.027419051104966-0.0153491497980959i
0.0176661057563449-0.0456002253643191i
0.0347947243697847-0.0700340538761769i
0.0586342699876727-0.0639709855513273i
0.0816629389465063-0.0497026583979115i
0.0938379288580789-0.0292283689023087i
0.0839570950896177-0.00869725136390004i
0.0787338081555291+0.00370621790446595i
0.0346381672605228-0.00636993875657389i
0.0495347941331205-0.0436865803071743i
0.0564019551213501-0.0766677491421833i
0.0334469006943929-0.0493424740823661i
0.0863358502884741-0.031954798381213i
0.0820243326317836-0.0119646166118686i
0.0496965492612668+0.0385407591315128i
0.0191724533783502+0.00877102881143424i
0.000948113292164378-0.0542679834882377i
0.00737461978292963-0.0832339701761694i
0.0214293483138581-0.0955363429882679i
0.0535577959154714-0.10322351159074i
0.0576227187736893-0.07117016965305i
0.0478991375503979-0.0328619701371514i
0.0619040066391112-0.0404531411361525i
0.0552908952212988-0.037485282341276i
0.0782648918597648-0.0622639872676112i
0.0938349195475291-0.0754394373433852i
0.0954893679643983-0.0542256455006686i
0.14813777327711-0.0427906343841887i
0.10746002470193-0.000179964272790182i
0.0521920846237696-0.00674184115906974i
0.0633198337182348-0.0173503998285088i
0.0551263890413004-4.72080344784261e-05i
0.0646615878181713-0.00180484512396178i
0.108091227423207-0.0437449873179908i
0.0750835402843594-0.0544052369688756i
0.0614891215099224+0.0147773390482413i
0.0558167394911702-0.00956766005718834i
0.0146174787647604-0.0541773420661222i
0.0183798445453293-0.054237449472216i
0.0271707052118569-0.0717950891552276i
0.0688816524931106-0.0861108309214858i
0.0607930140727846-0.0579517603831132i
0.0682023591153166-0.0496793764192289i
0.0817615941034995-0.0498930721328724i
0.0357028433627674-0.0322267239415926i
0.045410022654207-0.0519137364002374i
0.0617586262534787-0.0795010390392157i
0.0443458309152732-0.0972075968887937i
0.0916954102803898-0.0593757839669819i
0.11994983928881-0.0501528361689074i
0.0705780933456606-0.00609196139447162i
0.0788145617418564+0.00420407683807264i
0.047994906996315-0.0319021183071083i
0.0403763761337769-0.00933364921183719i
0.0663111170099754-0.0627403770809893i
0.0482118291905481-0.0444753394381491i
0.0909635818919877-0.050366491001434i
0.0685274596909371-0.0409054774624201i
0.0324692393274549+0.022286094867472i
0.0659820989307037-0.00325625783562038i
0.0428972945841083+0.0133244436024618i
0.032953124148801-0.0394113182476787i
0.057440220605513-0.0449777259206497i
0.0621679397107325-0.0604546527581336i
0.110898461388825-0.0598819017148829i
0.109545391017111+0.0031864559693014i
0.0288581180933435-0.0198939196454482i
0.00915196058062005+0.00225551629560228i
0.0304003552119136-0.0437165370199642i
0.0360839589028578-0.0723783184697099i
0.0272290333739737-0.0452052240772517i
0.039777766514765-0.0384296197459644i
0.0756366438702755+0.00921735945621256i
0.0465321347667606-0.0198249964742982i
0.0107570799638662-0.0723325945243888i
0.0183926686558249-0.0499468324192439i
0.0154834388520958-0.0595027652632209i
0.091407235660019-0.0832053223182909i
0.126628904713509-0.0728897055140778i
0.117923500918736-0.0415016389842796i
0.1289112690753-0.0391505666627592i
0.0833769867213226-0.0610396000674665i
0.0731652313386668-0.0636075694923965i
0.0560343421858312-0.0646755218063188i
0.0790499948310592-0.0203347332793229i
0.123350253714674-0.0405499158286363i
0.12125650845369-0.0691013951914555i
0.0990937340577768+0.0239604107398245i
0.0541521500623613+0.00276206216498226i
0.0321391926686821-0.0776360742089687i
0.0377644335416722-0.0549569897125183i
0.0207428913624103-0.0474315116397844i
0.0315677331921944-0.0537853793945724i
0.0952332217598797-0.0271816002476568i
0.0651924143135811-0.0311847528733267i
0.0608208076448936-0.036742933989633i
0.0423467124625645-0.039831196356675i
0.00129351130740901-0.0758438362785892i
0.0725348894512653-0.0586192880020531i
0.0768127190640001-0.0598521830741932i
0.106945319365371-0.0653013675583829i
0.123082132845417-0.0714972606020342i
0.0897588409491741-0.0416267695503571i
0.0756692654319854-0.00783719748334298i
0.0476014979479562-0.0393174563337176i
0.0771193054640304-0.0452753471175118i
0.078688133718234-0.0575423248161844i
0.077556878956526-0.0191944490966621i
0.0783905790948262-0.00796481443679798i
0.0846204187333821-0.0110934300962717i
0.076735450402938+1.01004878165117e-06i
0.0134446414919646-0.0320675511414431i
-0.0012536173951423-0.049998854130584i
0.0323933248152702-0.0652004003794662i
0.0536045105775492-0.071866537945471i
0.048646470421893-0.0654619954940519i
0.0470437146139049-0.0370640828501802i
0.0555967045436262-0.00638489694420408i
0.070536102101374-0.0609822598502666i
0.0494009220461334-0.0730552579732604i
0.0280259794299125-0.0439228978527459i
0.0810220413723841-0.0825339938983886i
0.0945370210875574-0.0567839593676017i
0.0911080871010257-0.0257609052835927i
0.0866214503755425-0.00609661975949215i
0.0470450561055916-0.0192523126157813i
0.0689190639192678-0.0375144194765012i
0.0688867128677303-0.0235134498312909i
0.0445665102278083-0.0504988974932925i
0.0481926560333336-0.0350858711878929i
0.0733211519885732-0.0324644177993218i
0.0851150255653337-0.0314382278069968i
0.0766889919623607-0.0346355517935029i
0.0557740815351924-0.0652847268714417i
0.0465092174564059-0.0407887452502822i
0.0449775696150762-0.0538528659949138i
0.0277277733944176-0.0785950718597255i
0.0431375171365075-0.0650974256246853i
0.0385364754360752-0.066644850658937i
0.113391618065058-0.0374408201831598i
0.114160842553148+0.0040459251967445i
0.0471826109004515-0.0144512315015112i
0.0440485451944448-0.0767426251389715i
0.0403417087914501-0.0626746688801895i
0.0910640606730883-0.0469268055586827i
0.0910272145931797-0.058239154816093i
0.0987771417143486-0.0198271808697085i
0.0777806799829582-0.00993693829600689i
0.0527180264500176+0.0252638078789909i
0.0600640124251982-0.0201092907584064i
0.0424013023294268-0.0915042361109129i
0.0686776792058625-0.0473220810797207i
0.070816978823169-0.0282956445481659i
0.0705412227442424-0.0557863448087157i
0.0640115194783747-0.0333996536202336i
0.0606027796609368-0.0189120894919294i
0.053331683093426-0.0365121246249493i
0.0634084020080983-0.0175031947886928i
0.0940728587567019-0.0562874266520179i
0.0674023696126622-0.0335358076469845i
0.100282019988208-0.00462743533577574i
0.0976051462710365-0.0208136327221057i
0.0398259999853504-0.00866589273202479i
0.0667710491915703-0.0341731623982225i
0.0736599261150242-0.0508081914663879i
0.0663496727007388-0.0437881064849219i
0.0551005441362243-0.00216769057174753i
0.0532936311067902-0.00661918726776548i
0.088270458739865+0.00471518394931361i
0.0589518668299208+0.0227836746208528i
0.0338887743113492-0.0344030927094907i
0.0438716702098872-0.0504006126756932i
0.0445746035856199-0.032538328632269i
0.0494115416857518-0.0418714289586928i
0.0721922877267811-0.0573335249669954i
0.0726605819271156-0.0564075348207548i
0.0513751481435218-0.0606065067518633i
0.064761439523936-0.0588673414645927i
0.0671068634984949-0.0702712386559542i
0.0611507876059627-0.0717033950197682i
0.0741496557970451-0.0656314365612855i
0.090937178800934-0.05943008168933i
0.083043484139514-0.0592064261889322i
0.0692384155801465-0.0431972101021776i
0.0840759741398733-0.00228573585316029i
0.0779465924263768-0.0304883236871923i
0.0524766271129745-0.0432047372208274i
0.0724337547174491-0.0312619907462478i
0.0780800796604411-0.0535230628013513i
0.0573257924999153-0.0338778717784624i
0.0667565269477736-0.0090589826030715i
0.0503606834234839-0.0408343085044025i
0.00263343345482597-0.0174759846156463i
0.0433477299116024-0.0422348864005472i
0.0612692713752524-0.0697641284486858i
0.0601940810400055-0.0360835781330936i
0.0752194442668953-0.0838292847945278i
0.0414749951001217-0.0621259854750703i
0.0727547965359308-0.0415762772702396i
0.0770933789093341-0.0735305496602972i
0.0798210448114936-0.0446818618439509i
0.0818964416191933-0.0230416070168513i
0.0382902392557373-0.0674500530093684i
0.0520838882965909-0.0577764463114299i
0.0870819024171384-0.0055229469578893i
0.0971445512923847-0.0144249430473877i
0.0796458596799043-0.0523986513290413i
0.0839004121332706-0.0902931737085683i
0.0897226768471559-0.043231038520945i
0.0649476338891115-0.0257381440036323i
0.0441270449205754-0.0472980866533861i
0.027633005447946-0.0494680215926801i
0.0455724617162552-0.060116964589212i
0.0308259450506013-0.0343740374453472i
0.0473841730385357-0.0270463812895514i
0.0699768824358466-0.0516303946490682i
0.0574923922465997-0.0592384276732058i
0.0888614122807761-0.0363136364835515i
0.0857863116194358-0.0225306142931918i
0.0832202719840438-0.0147817765858654i
0.0712294130704377-0.0227054024911284i
0.0749313786944865-0.0493626573664848i
0.0495469049486222-0.0485948032297738i
0.0415692428276349-0.0380922350949479i
0.0652124726172844-0.0458826697337193i
0.0420846734681991-0.0331663926467133i
0.0755403614536039-0.0153371002011908i
0.0869683714355018-0.0204784081109474i
0.0910617607417938-0.0544403902957124i
0.0727604466410509-0.0354536660965852i
0.0262635419184723-0.00987998590552824i
0.0607168123099861-0.047157445824506i
0.0628899904040105-0.0333738329311083i
0.0442792291954854-0.0482414185803329i
0.0672241833081128-0.055037476929922i
0.0818056915005408-0.0494691043128982i
0.101754568298909-0.0750150144378555i
0.0597705639079341-0.0440507820254388i
0.0535740038362799-0.0275259209643396i
0.0917679187120703-0.0589215658498217i
0.0520871471164208-0.0641112373448234i
0.0789851394338338-0.0530197152093507i
0.092650278512426-0.0475680173680098i
0.0784582201343756-0.0475532855564205i
0.0993478947013482-0.0600726612371441i
0.0688119827795916-0.0598272339479197i
0.0631267697106236-0.0575505921268238i
0.0812654938837468-0.0721098210562642i
0.0550391480344157-0.0606686812441444i
0.0376599740137607-0.0243510601948094i
0.0769323759158264-0.0191260265253401i
0.0677811506798237-0.0183295406033498i
0.0359889631540999-0.0273695090202533i
0.0641723059395636-0.0288686531192151i
0.0756601002299744-0.0351507845640487i
0.0483922252618036-0.0545553288445776i
0.0341838444322539-0.0520425699214344i
0.0766982361669377-0.0470901718504661i
0.0772646097404679-0.0552182926011813i
0.0720834552334922-0.0638643316027662i
0.0862671983800881-0.0650426499668222i
0.0547873587280875-0.0892192054169764i
0.0518820269886998-0.0592310456150663i
0.0759339433182578-0.0562886174640967i
0.120869305598156-0.0808354609829785i
0.101208484630283-0.0469097719996922i
0.0547644540401861-0.058947108236335i
0.0729684138003598-0.0515585906514058i
0.067988961643931-0.0200044636038227i
0.0733896437750471-0.0276060597240766i
0.0866010677710056-0.0588858703987724i
0.0723416554264951-0.0435391628279292i
0.0546328926791585-0.0151656997489964i
0.0569462358096935-0.0466389091756867i
0.0776175398086008-0.0453170072360646i
0.0667130133704314-0.0254807283554942i
0.0565252238562804-0.0267107276380394i
0.0488378622055193-0.019524992904853i
0.0450796141345188-0.0362863671974529i
0.0503127538001521-0.0361953995150443i
0.0483314942884749-0.000413358450888842i
0.0728017487857312-0.0252232942501753i
0.0787468423220247-0.044644936729687i
0.0515613323598627-0.007542860028093i
0.0386017264712797-0.0266680508010101i
0.0400715479409821-0.0548230538699488i
0.046340006489336-0.0585486242435024i
0.0267890619547419-0.0419753870556708i
0.060928551956703-0.00670140487617515i
0.0669673954605531-0.065554932129149i
0.0485887761820569-0.0254741706382918i
0.081283667572231-0.0183725385497323i
0.0597164254129305-0.0698011502648298i
0.0635240863182909+0.00219608452822678i
0.0655878536740633-0.0217007857983031i
0.0559357918191438-0.045557436183812i
0.0619628033419419-0.0420255664631242i
0.084088563314707-0.026259324002208i
0.0913254357036498-0.0518739031388126i
0.0579379924941513-0.0526180662737171i
0.0677593856136+0.00655760204415628i
0.0674755326379722-0.0409761376421518i
0.0495913047633236-0.0399381362772401i
0.0730522804701266-0.0391110622031036i
0.0907055866421666-0.0397873994789839i
0.0563484516351674-0.02438554385088i
0.0594022638544217-0.065949425140339i
0.0628537318258093-0.0330463999663865i
0.039085471228759-0.039789695411014i
0.098247788139085-0.0282539255991992i
0.112490939530302-0.0133543380436065i
0.0495326646534327-0.0545535134949087i
0.0330709745895816-0.0169529714867647i
0.0593722562667266-0.0380680008864093i
0.0420848057320174-0.056600165592114i
0.0458341415970793-0.0106559528589532i
0.0724391859244232-0.0123812511644277i
0.0613468132637929-0.0430106887563503i
0.0715024748148327-0.0499951295856203i
0.0461755301601148-0.0563683213733175i
0.059189456787921-0.00415089311027402i
0.0802111772238363-0.00541255436040017i
0.0472764699378493-0.0605303348266999i
0.0828008200280977-0.0532038443052619i
0.0849159889865438-0.0439561023107131i
0.0604802885312708-0.0521515540219584i
0.0797238736840992-0.0512627949319217i
0.0752752849595725-0.0208754498412431i
0.0690600110333994-0.0520594226174255i
0.0360863021323328-0.015571745436675i
0.0234636764582725-0.0124139286243394i
0.05333730220872-0.0564514803128248i
0.0749370751046733-0.0220278643043112i
0.102649531077878-0.0317819684512284i
0.0891773739737377-0.0317014723967859i
0.0633586588536323-0.0339345453358936i
0.072214111360927-0.0490043492478121i
0.0565193675144493-0.0406743992561852i
0.0549423975720498-0.0461098495845721i
0.0809565048169312-0.0668469429988151i
0.0583921746769031-0.0727267867922927i
0.0422121207224887-0.0530482391067558i
0.0503527437091975-0.0159186517379886i
0.0560738755754853-0.0232599506317199i
0.0379949049684198-0.0508682685237768i
0.0341373711710592-0.052633056438775i
0.0694468894663635-0.0513757253080202i
0.0621058167038158-0.047971519080313i
0.0988476276965674-0.0143136168115183i
0.0737634409426979-0.0124320990646481i
0.035197988395137-0.0547277858958523i
0.0668665685662904-0.0551428341300831i
0.0349861439735936-0.0701707414058195i
0.0575660132552114-0.045986320158583i
0.0641873704404717-0.0263610669304687i
0.0795890273613734-0.0197555945709994i
0.0965968212137929-0.0371730370901141i
0.0675746106766376-0.0748236885322336i
0.0838555733344526-0.0272047832358579i
0.0799187697639542-0.0455445973887609i
0.0990996865268232-0.0817076855607825i
0.0634923432670363-0.0514715873177502i
0.0495137321328667-0.0478225169863474i
0.0660328847610946-0.0265018799284374i
0.0411952388536345+0.000657796571216874i
0.0886447999744842-0.0529532464009628i
0.0623370261408627-0.0393152251985399i
0.0729123713934473-0.00673046443559007i
0.0692488007390101-0.0317522631152623i
0.0264009147213556-0.0267589737326608i
0.0890476185007289-0.0143135747897051i
0.0745138351792545-0.0250123131988634i
0.0362214488444392-0.0582098745015032i
0.055675359982064-0.0509151932498994i
0.033338027486659-0.0685263855647341i
0.041560399853997-0.0718251565657266i
0.0764430309842681-0.0471172358235294i
0.0626618302661204-0.063824754148771i
0.0882448126395485-0.0479950705538391i
0.066974647533582-0.0524223751079995i
0.0328003491090111-0.0519281505460604i
0.0686766404778094-0.0491110382067077i
0.102816024693891-0.0489639250205727i
0.0928952955984592-0.0230084849052105i
0.0769641611119763-0.0291921289877609i
0.0798125801894595-0.0108585133954663i
0.0531816511760536-0.0181639834483221i
0.0778120309589991-0.0270765243134767i
0.0660042368524949-0.0255561720358144i
0.0409755155312624-0.055758403769323i
0.048337796267896-0.0422109353291707i
0.0143795032314396-0.0243434049016225i
0.0426080591882651-0.0427863101339281i
0.0464870098257122-0.0399755520606092i
0.0370427201023105-0.0437391494717961i
0.0548910430049107-0.0556341771684634i
0.0352081066263793-0.041529342625663i
0.0413511041511131-0.05927165273671i
0.0646190530989499-0.0866493615349838i
0.0685128877229112-0.0777517678582469i
0.073585049601057-0.0499816708556731i
0.0766746949035127-0.0556703522676466i
0.0725791070689054-0.0756652026389705i
0.0693985416334572-0.0690410671113483i
0.0762243388910436-0.0711467998208513i
0.0938060116568879-0.0576148206679018i
0.0837423549011357-0.0267068040806782i
0.0543961094752711-0.0476771290574696i
0.0776025578919238-0.0417716064997232i
0.065463186300378-0.0148882885472397i
0.0285605381070251-0.042037228632437i
0.056175537364579-0.0468518633840574i
0.0533300054963048-0.015072137010982i
0.0538998711376046-0.0021734233796856i
0.0765856224470489-0.0126187368224228i
0.0445543895199804-3.79850989947093e-05i
0.00755370440308739-0.0315892135631699i
0.0292461711472999-0.0503932906679847i
0.0533582550360164-0.0537923460604397i
0.0580131036781949-0.0919799843783177i
0.0594440165042012-0.0611904999235377i
0.0756124314743061-0.0564807722863015i
0.0634575027102857-0.0512506424334227i
0.0573874425615697-0.014898214592415i
0.0777730905477172-0.0245562962824555i
0.0487205999756947-0.0375845255507054i
0.0712792706918477-0.0557896091425145i
0.0722136230626586-0.0586513047207422i
0.0451056194559064-0.067576161288498i
0.0873406303814183-0.0486155829659044i
0.0745753193113356+0.00180870012381121i
0.0516450803834145-0.0235569573231229i
0.0561225825691732-0.0421211711271533i
0.0740309519311882-0.0745483836564466i
0.0768335267381021-0.081398010190203i
0.0601636471588141-0.0309664056582835i
0.0585035028599208-0.0443123653188521i
0.0309409160344924-0.0551033372231969i
0.0426711056289704-0.0570621458360414i
0.0351453412757589-0.0494325071337901i
0.0381923655793094-0.0690010924609182i
0.0876263234116868-0.0865572419525807i
0.0692723420881201-0.0408096506854866i
0.0763263119066492+0.000607828394925424i
0.0995993626686241-0.0107340596532344i
0.0565248664642149-0.0531637431488023i
0.0385454945012382-0.0294022225413257i
0.050500733619489-0.0343602442603555i
0.0623161572306184-0.0397425467980583i
0.0520560123182601-0.0356537117887059i
0.0516697400463985-0.0524217057770908i
0.0910956943204711-0.0169150532525195i
0.0627729199377341-0.0231396976443927i
0.0398141250587007-0.0218559343486522i
0.0231756850928139-0.0184366867188909i
0.0143283671183367-0.0436977364187727i
0.0678423089493382-0.0670822069796159i
0.067799758144713-0.0861805160439162i
0.0534295144562924-0.0607802681613069i
0.0908311845186738-0.0514102387557949i
0.0604414450904021-0.0552942295391097i
0.0423056527001492-0.0366954417869102i
0.102854435881694-0.0636130636194399i
0.0890480269936059-0.0534627081176908i
0.0884634274049934-0.0388848297311448i
0.115612798853954-0.0572281997871809i
0.113256741802618-0.000240693320251286i
0.0617186962336911-0.00598460973259747i
0.040107423603651+0.00162063906068918i
0.0673749965666416+0.00221167941491977i
0.0215215562148153-0.0415031187492797i
0.0222850573990566-0.0257263028692335i
0.0730902631217015-0.0335212931308621i
0.0499175600771117-0.0416843846701902i
0.0515077165392358-0.0586903902083639i
0.0422484297266544-0.0293690691109036i
-0.00378893592329168-0.0486132039726827i
0.0146271416319979-0.0702213717288584i
0.0526500018241063-0.0643219007326261i
0.105248406799892-0.0872455237203809i
0.0986207399269396-0.0529632216982588i
0.0541522019710122-0.0678301381081366i
0.0439003536562672-0.0346844985743754i
0.0676040327275049-0.0279926220635978i
0.0410424831559436-0.0732714337621301i
0.040546530129107-0.066254369811274i
0.107840015763434-0.0776522966731106i
0.0946366290571208-0.0400980198889251i
0.085280855854734-0.00776267944063065i
0.0872623801941183-0.0295762078868454i
0.0479170687382268-0.0232701482193685i
0.0350760742212289-0.0266854877857929i
0.0580860103018304-0.0580715390670292i
0.0465953241156465-0.0436255276999604i
0.0535895834504799-0.0392745123421975i
0.0719308791267715-0.0668406694147506i
0.0791318794139831-0.0636507635648775i
0.0679265735359228-0.0455579216242362i
0.060091927174343-0.0555884492215372i
0.0948125062741554-0.0707502089810733i
0.0919286988251475-0.0719547665958699i
0.0983982994898008-0.0553054583987153i
0.114805616960399-0.0188459472282406i
0.0782635769233483-0.0211777281184839i
0.0365185645685865+0.000260500344693322i
0.075149932144747+0.0144489347358712i
0.062034852053481-0.0400517968446707i
0.0370748945682629-0.0504544502938555i
0.083125707834211-0.0457090780335321i
0.0975510492465394-0.0382675264540811i
0.0735777195032687-0.00537831895128629i
0.023373717976099-0.0266487521158975i
0.0270440799536985-0.044962627911226i
0.00140525995630019-0.0626187985498779i
0.0657786766267722-0.0830841806716422i
0.099097577570045-0.0942763050333243i
0.0662235970056026-0.0822639804114067i
0.10450232280012-0.0438280645251964i
0.0485921794698726-0.0473367640316099i
0.0710613178503243-0.0336858434808765i
0.0567056078773599-0.0482625334963979i
0.0268829237024887-0.0511441459041681i
0.100757275808439-0.0621783293075327i
0.0931922057089927-0.0496122761259846i
0.10338534702917-0.0183028494527214i
0.139452908985062-0.0282878425767488i
0.107988209506371+0.00303935891545018i
0.0463915078013218-0.0387913634420228i
0.0255014429065295-0.062673864047341i
0.0655400340052186-0.0337038090689862i
0.0825478391126914-0.0181114542902813i
0.0916129989973453-0.00237526405385403i
0.0943450722226593-0.00971406309811297i
0.045239114289367-0.00398982922939406i
0.013567623084108+0.00672901866676515i
-0.00492862105288238-0.0313021806617778i
0.011508201826622-0.064145235745776i
0.0533809713664656-0.0763842422451223i
0.0643873554485797-0.100141808930858i
0.0807339677726772-0.0532904581326284i
0.0781186227624951-0.032166799932262i
0.0496373436149614-0.0302809166811743i
0.0676320449567737-0.018127959608792i
0.0630941364467594-0.0669643732576694i
0.0551218509854114-0.086497038381334i
0.108763639075209-0.0915132510788284i
0.10388875453108-0.0494125635624647i
0.0791223953767861-0.00496596151907956i
0.0462092709252588-0.0202043518810716i
0.035597433540682-0.00701011921466882i
0.0499660282053813-0.0203330491180544i
0.0503663223918069-0.0537679918435997i
0.0900112364292066-0.0565989349851713i
0.0952251141128828-0.0136065431972902i
0.0627999969249763-0.0079090244409594i
0.0290841462817636-0.0192941014767277i
0.0160290140854738-0.0117193500980707i
0.0270470356515893-0.0606727831016461i
0.0100154313567997-0.0805847698802493i
0.0416387383076096-0.0578866613388424i
0.117575567204554-0.0444806595457216i
0.083447667558215-0.027484631191141i
0.078062532295887-0.00939763322144208i
0.0657940633407695+0.00520892670477667i
0.0157565350896537+0.00509986065515771i
0.0680713839306001-0.0599054413449026i
0.0669604250551061-0.0556693895312026i
0.0696575087644017-0.044683286708672i
0.0925565128636518-0.0601900444411113i
0.0508107096095514+0.00379343760110248i
0.0475027683034486-0.0171735300021339i
0.00618465815960077-0.0348512813269394i
-0.00547404811445619-0.0402760046700232i
0.0514862169498201-0.098480092917575i
0.0468466506480017-0.120993069422465i
0.0976150719296891-0.0751466192614981i
0.076904528078526-0.0396903582861292i
0.0286702729458245-0.0626222782426642i
0.0642304027856656-0.0562211660677531i
0.0395196963149734-0.0508509582334122i
0.0615498237515204-0.0579094098470735i
0.0913310477511882-0.0636903036111229i
0.0888715385891072-0.0459800412596909i
0.132661081719652-0.0275903509787364i
0.114353121784149-0.0147957433366075i
0.0786196144914985+0.000898642487871947i
0.0665690154152049-0.0121083372988503i
0.0432039362289709-0.0427402615679638i
0.0615289522637419-0.0647893178215059i
0.0663066073368936-0.033384358441185i
0.0689620170283643-0.0182871246954569i
0.0674673671807199-0.0170233465180835i
0.0596408581285554-0.0105488866864616i
0.0336268288050733-0.0261254723954737i
-0.00770157751702599-0.0428507063120686i
0.0258209449226554-0.0885916269550458i
0.0765123233945568-0.0812972447724727i
0.0920401047354213-0.0621914329148302i
0.102371748601218-0.0717337454413441i
0.0856282524181898-0.00962412444997421i
0.0470295650413752+0.026782243611234i
0.0343597884321856-0.0181681006092778i
0.0612036516147309-0.0564262254639275i
0.0678218493845592-0.0692639496224158i
0.0819243284998582-0.0583215259062534i
0.107644418186742-0.00978430443475115i
0.0883466439435027+0.00452787860669195i
0.0457951048323955-0.0173198635490983i
-0.0133526283151794-0.00524216765221116i
0.00317775518279599-0.0537951546412187i
0.0159757205983072-0.0648036385652325i
0.0224506664818664-0.0519561542173944i
0.0857052196238751-0.0688778493756845i
0.0845979953863478-0.00369884948724513i
0.0712615401652044-0.0354781384100909i
0.062732754520409-0.0208780657132716i
0.0413061429070441-0.066463672751772i
0.0569894435977065-0.138852176777312i
0.0806256772470219-0.0459347492942566i
0.0923678836131054-0.0521686461798784i
0.0883870413868503+0.0177884604705984i
0.0714435052916974+0.0464610122360315i
0.0812559043304811-0.00953534615775289i
0.0185392960504595-0.0222662315841295i
0.00125137875463828-0.0515671740766i
0.0872619633845522-0.0311363922842633i
0.0849842444808037-0.0615090257708409i
0.0997469060798368-0.060490387245856i
0.0700899532008607-0.0321960766195157i
0.0315913533692586-0.038763923189309i
0.037478797285757-0.0262096385637244i
0.008100892862631-0.0393226151914672i
0.0694582172496775-0.0841008208387645i
0.0822110657144199-0.0921834339510726i
0.0659823623896654-0.0595065045422098i
0.0829392503432125-0.0518811432630743i
0.062074968837404+0.00384432674634207i
0.0411407607715814+0.000396368292073414i
0.0180900121414831-0.0432015459059783i
0.0510676164553936-0.0538046639417927i
0.062788423671305-0.103967924723252i
0.0712258431971268-0.0529303884013695i
0.109465706052187-0.00814617978914296i
0.0762498584098955+0.00775417449776416i
0.0465124301331197+0.0107607624077612i
0.0242012911094006-0.0315836344961938i
0.0336031899912497-0.0535471657598494i
0.0730531731489062-0.0957230143325033i
0.0846834947413218-0.0589148538700298i
0.0972297219130954+0.00842770913814019i
0.0674220608460849-0.00294496166855391i
0.0588359049653211-0.00692071715525047i
0.050941496261604+0.00330261197404084i
0.0159950638434012-0.0323630000837693i
0.0103098035437574-0.0745010328414149i
0.0613686184016392-0.085122518918451i
0.0656377303715988-0.0538824464306014i
0.0560397554182099-0.0348289548219491i
0.0714226106373031-0.00927210448573791i
-0.00472375192117049+0.0159093644835636i
0.0105454562534825-0.0375154947839166i
0.0449827185015889-0.0876264484598991i
0.0795644073709773-0.0935279000792358i
0.137248415868023-0.0736255773445054i
0.111629579094361-0.0771804789990044i
0.0671038107616339-0.0469482522103959i
0.0237214162597486-0.0180931180392899i
0.01395668842225-0.0508161707745828i
0.0323575593092846-0.0413527390043625i
0.040490316114872-0.0634032746172814i
0.0721806057716549-0.0791778153299383i
0.100587673055132-0.0373706424590043i
0.0548729270588972+0.0028589602737282i
0.0677665464011138+9.62724937855624e-05i
0.046727807854285-0.0296377499701905i
0.0111579346833252-0.0596635847663978i
0.0307058372077949-0.0967543171733195i
0.0403312667514675-0.0771976135221957i
0.101376730433621-0.0841706428495875i
0.117621532084868-0.049309456279688i
0.116393948339193+0.000871149634164618i
0.0992061171508574-0.0314175805045472i
0.0657406228825304-0.0485599151019371i
0.0453307150480523-0.0577543382090329i
0.05772349445926-0.0499149869828937i
0.116167629046113-0.0665495132389854i
0.113907012738614-0.0357194218936627i
0.0593210924545032+0.033373925259538i
0.00456081856406082+0.0272833998534357i
-0.00166992589429733-0.00121177604922819i
-0.0152391120122657-0.0556661025592313i
-0.00489364282572088-0.0790663626048647i
0.0408058919597507-0.0730879175660043i
0.0428703092127531-0.0633933378012443i
0.0649628579133393-0.0345301855384325i
0.046059955967145-0.0383202848755718i
0.0110886226159237-0.055897869160072i
0.00761678433523362-0.0807001874981779i
0.0487928185390227-0.103047716456951i
0.126659360649669-0.108004061716566i
0.141026114961684-0.0867197650629567i
0.121452002132603-0.0546325794243201i
0.0989413721311364-0.0384251068265466i
0.0596383005988515-0.00930984601137527i
0.0437611937763788-0.0201648407211956i
0.036757258099099-0.0505989713042149i
0.0291351226834199-0.0513463965820682i
0.0956372991895409-0.0579943052466557i
0.101911140256323-0.00745246507634388i
0.0757155953967173+0.0083831601447539i
0.0342165354660175-0.0135810541772213i
-0.00680070147254232+0.00297296890186688i
0.0292699967635664-0.0510154452190609i
0.0250617082439402-0.0981656457503584i
0.0635814509176669-0.0948810622308967i
0.109620801476026-0.0787410613603921i
0.108330226010325-0.0321906201076091i
0.066239727259304-0.010152856107103i
0.0502227176662544-0.00516798838017169i
0.0432479532261272-0.0329968724185055i
0.0442109694337857-0.0827515347135269i
0.0882165008064296-0.0744704590951486i
0.0898990124962842-0.0532395800460313i
0.126298712737212-0.0187794690897866i
0.0679485570356855+0.0238212988417772i
-0.00796254176384746-0.000773828250578641i
0.0350830695298531-0.0176205127975264i
-0.00628825550474706-0.0335447809550309i
0.0154191189407881-0.0810034723523146i
0.0780824755892684-0.105575481329417i
0.0886227684986903-0.0771515695409064i
0.098523922591279-0.0180862980089771i
0.0134744285716461-0.0201208565332374i
-0.012536915963073-0.0331593956773576i
0.000962083335180687-0.0549578846848289i
0.0459732189602326-0.101928182332446i
0.0903334221178264-0.128752877032947i
0.0875993786890981-0.0720436995231068i
0.0945006523327886-0.00732911246587703i
0.0533543708943239+0.0117547221713204i
0.0389320042364736+0.019742184008149i
0.0251605063178752-0.0344207023896793i
0.0275383864745592-0.0452149289045327i
0.0638721780718677-0.0939642510881931i
0.100506158722885-0.0731593059714922i
0.122903136372641-0.0213479300063789i
0.0951449504264952-0.0195533654424928i
0.022350066173432+0.0299971777299617i
0.00881447751338265-0.0434145900919554i
0.060912339661589-0.0597368822234581i
0.0715600488145355-0.0496679340606643i
0.0912988423165659-0.0908079438410098i
0.11501438606995-0.0439124683561561i
0.0885359266556864-0.00101730007849017i
0.0404489470691422+0.000142672560618737i
0.0366460584413715-0.0244353070053729i
-0.00608342839234482-0.0488328911856916i
0.00294345799154033-0.0552515636762867i
0.0792827150787674-0.0966658255247621i
0.0800201355027129-0.0866289983963605i
0.115556761052281-0.0336155679507611i
0.10042643460498-0.0370693160180296i
0.0379879186047521-0.0372493336428376i
0.0267892545297494-0.0635395867127678i
0.0697688975267555-0.088882200770564i
0.115687416014478-0.0727099219199669i
0.110884904874719-0.062370395980119i
0.114229165052861-0.0131014750020201i
0.130302751619887+0.0176918330192475i
0.0928471224258902+0.0325042864480373i
0.0418872195405346+0.0471029767482304i
0.0467702338391663-0.0279712045794915i
0.0295036467897645-0.0553977019423395i
0.087204009648441-0.0383200004832052i
0.0945733281047249-0.0535551531740541i
0.0339829729419869-0.018714123626922i
0.0423594403392672+0.0293320670593565i
-0.00065826119552721+0.0286377988889479i
0.0033594133465673-0.0392877214290736i
-0.0116961503221827-0.106834928930629i
0.000848290387403741-0.131418501029571i
0.102227317418944-0.0746642616246133i
0.100028878109431-0.0487264946040426i
0.0761912430204389-0.0781154750389554i
0.0605464926593772+0.000156368612384871i
0.0399846696148538-0.0536194241776146i
0.0847897034367572-0.124134226744611i
0.0810627515312609-0.08711383134975i
0.0891289817965176-0.0710215856942195i
0.109785785967443-0.0260705991522181i
0.084869287250889-0.0287347462526546i
0.0651693629942561+0.0060904593565455i
0.00628831986436736+0.0223327497674435i
0.0171154710331741-0.0650233806516037i
0.0503540638554609-0.106647779593282i
0.0747867534982392-0.0791572954148581i
0.0875139946588575-0.039976888411455i
0.0869818521167716-0.0262123804743455i
0.0770859908265498-0.0074427495586211i
0.0501618934823034-0.0260816592905748i
0.0463277978361418-0.0768939811548295i
0.0525111338443654-0.0755338466703696i
0.12432676333879-0.0799121086926737i
0.137695571881327-0.044890643695207i
0.118810386417226-0.0193754703398181i
0.104560732774955+0.00509838534874472i
0.0393396215626937+0.0480721402626998i
0.0178491438553243+0.0208261442682753i
0.013412831934389-0.044243884881108i
0.0324463884779461-0.0854864306280377i
0.0598652981989209-0.0549801932576833i
0.0466101196233498-0.0172326988343939i
0.0426781516295556-0.0233868734603537i
0.04304693662901-0.022508011706955i
0.0248912159743625-0.0378550212551906i
0.00672006628894598-0.0868173533481758i
0.0409073733908478-0.115607748139827i
0.0956871194508091-0.126195979238149i
0.118933892549909-0.0464177180787125i
0.117488803915976-0.0318595635464635i
0.0814505710102362-0.0185421776061844i
0.0503123831213119+0.00450624990617615i
-0.00791767671315499-0.0563628068450582i
-0.00905982126582027-0.0579849481933268i
0.06754044447346-0.0817338637527733i
0.103844708976394-0.0553246894917125i
0.114763686028753-0.00348745918309286i
0.0695911082679852+0.00957371341874355i
0.0278650897841215-0.00546967182067135i
-0.00347353294676515-0.0449854204923147i
0.0149624236039274-0.088035588089145i
0.0559822758174464-0.103056615863784i
0.0578821879893702-0.0713742034120248i
0.0755894894445682-0.0119100442924084i
0.0983228894597015+0.017172953104677i
0.080974666500592-0.0102178308803662i
-0.0151107053358179-0.00690692215998876i
-0.000380508690103031-0.0429921840973524i
0.0655087674213206-0.0845519416974867i
0.0533731947321896-0.0677703309783231i
0.0791831947309381-0.0616061206323516i
0.109654934210318-0.0222992097063593i
0.0956363668960597+0.0203121303116385i
0.0642484610038397-0.0190079105896153i
0.00153974019633972-0.0645854769313502i
0.00557752765767611-0.0681268838575406i
0.0690038858117643-0.0925933513133882i
0.0705789545444653-0.123268228582489i
0.11917277958455-0.0675304490618422i
0.10708014625488+0.00730056063851406i
0.0501405409505069+0.00797520569570149i
0.0321878749346717-0.0302461021020275i
0.0139961396268169-0.0616021800834112i
0.081409342201827-0.0577707375218008i
0.101442120907072-0.056301692168092i
0.0814824183994505-0.0121568720991032i
0.0707608266888019+0.00600674536129238i
0.0318700568201441+0.000274744724639157i
-0.0111418971856239+0.0156978354276586i
-0.0256759981646906-0.052354217124678i
0.0102863017007258-0.0742968722220723i
0.0423621361739191-0.0743618574505742i
0.085370847371162-0.0862321996638467i
0.0896132408361261-0.0544628670063024i
0.0626996935277341-0.0307844925700472i
0.0552925891280149+0.00100780951267177i
0.0605701448119308-0.0392752823316455i
0.0760695256839113-0.109328139431426i
0.0855641150951526-0.0928377856856152i
0.12634836927707-0.0809648129568187i
0.117043373612135-0.031936507362157i
0.080292319543427+0.00781864521550591i
0.0465082831151636+0.0187575805228168i
-0.00389351909006817+0.0138436570022538i
-0.00406717862809575-0.0372220566825042i
0.0291554019003251-0.0478963784937533i
0.0718590402860162-0.0510280542926748i
0.0826226319644437-0.0354786175400615i
0.0493072330520122-0.00114561635350622i
0.0159174240550525+0.0228825838045194i
0.00813725191347538-0.0364973572172287i
0.0203757786275786-0.0962556687011516i
0.0490858199486505-0.101930510612559i
0.078085013407686-0.107884193091231i
0.130211117462534-0.0720313521275735i
0.107897832668093-0.0390633789797055i
0.0571101700159156-0.00236935828785862i
0.0676287675657796+0.0283860502605062i
0.0519588114622676-0.0344534128611939i
0.0486965789909728-0.0656447487828388i
0.0633257519153979-0.0445441800326276i
0.0965938954601893-0.0508823652057218i
0.107027761830905-0.00749313808992005i
0.0590708377427037+0.043168053112891i
0.0137094867480708+0.0405567117994194i
-0.00679395734077125+0.00904183390501945i
-0.0089160372040695-0.0503022490507316i
0.0168731439542268-0.106772924076927i
0.0228736494760347-0.0853465990773072i
0.0835025870682912-0.0726153181587125i
0.105487389309262-0.0455634283859646i
0.0610152812206456-0.0213133964919224i
0.0420401473191622-0.0143716805110663i
-0.000491771333960692-0.00616024744502108i
0.0480307504817346-0.111496752561551i
0.0734558112529233-0.110814699149145i
0.0804127749529598-0.0385955430082216i
0.0873759972425619-0.0442428301673656i
0.0703005793608269-0.00164604093557683i
0.0512148631872217+0.00531493307521867i
0.00841411304328103-0.0408790213574917i
0.0344468697045071-0.0588516156132336i
0.0379876755975897-0.0827272682070156i
0.0875348356472594-0.0808574158326638i
0.120892717049375-0.0310119069291656i
0.07603811710963-0.0041937917343506i
0.0646328178170529+0.00927935306912158i
0.0380343959775031-0.00226424765774256i
0.0296714534705811-0.0326811040031732i
0.0713118035838374-0.0764467578182511i
0.0885930358494929-0.0895917623928689i
0.0790334540198917-0.0457013888324184i
0.108111199924052+0.025165344621379i
0.0665234810086255+0.0860126975990784i
0.0193341158387677+0.0106692985308361i
0.00955019368605011-0.0246681352865236i
0.0183819040200703-0.0563408556619542i
0.0428079440635015-0.093211801886571i
0.050826563984666-0.0495369017260628i
0.0697930502947642-0.0415111572561131i
0.0527418539894694+0.00270072153709038i
0.0204577103986449-0.00292666179837229i
-0.0184861990440651-0.0229472103117367i
0.0137474596070277-0.0523678052642082i
0.0555867827712954-0.096274982040783i
0.0881248505945905-0.0879418829702478i
0.0997053284771095-0.0596459065365237i
0.088114975443713-0.0132401546821634i
0.0786290880219848-0.0224918280021702i
0.0196590205613497-0.000524420995731321i
-0.00210106301735511+0.00528390889699671i
0.00600258025813178-0.0924868638097355i
0.0653137258097521-0.10289510937242i
0.0891682017255179-0.0678114781770202i
0.108014924444476-0.0358563239519107i
0.0647831243735665+0.0142606725526037i
-0.0115672070866632-0.0062580982011418i
0.0491107547394183-0.0497592102984863i
0.000280408937662672-0.104614410268385i
0.0294202439421117-0.108527422875574i
0.134592709299026-0.0659089585686439i
0.0817933080531222-0.0474814232293652i
0.0842055279944889-0.0074437731313573i
0.0720701156291655-0.00404798467677988i
0.0178138566258562-0.0426354251600582i
0.00515910477913227-0.0560284432987166i
0.0130182470644358-0.0556696526594314i
0.0400292614688937-0.0615697614301228i
0.0727582453990787-0.0392034873418916i
0.0612381631563202+0.0152168329114797i
0.0218214015324164+0.0158649922232219i
-0.00637321838098493-0.0156063915156316i
-0.0284903966557676-0.0527054387589442i
0.0101513157222816-0.0806621931750411i
0.0357287025545807-0.0719650021745272i
0.101671812801226-0.0900412718409435i
0.121921493379649-0.048459562020382i
0.0603074603994938+0.0139701498584451i
0.0364122314249487-0.00439541165570384i
0.00499424689594082-0.0363944942777505i
0.0441739058342603-0.0760777253134952i
0.0738237854996171-0.0663242195785754i
0.0890181227901497-0.0495963414254784i
0.100816162812214-0.0559315602021386i
0.0715205575027613+0.000394722295336371i
0.0155135149717248+0.0114609940440718i
-0.0265954751617276+0.0115951949489467i
-0.0125742962477231-0.0190261373989608i
-0.0250333669116254-0.0923374288629428i
0.0392537703455265-0.0433483189483469i
0.0801040512428893-0.025163068836227i
0.0549507662391874-0.0329416349528624i
0.0462364657167451-0.0216069757050707i
-0.0101121821866429-0.0312367629900361i
0.0102032111412903-0.0325935603858549i
0.0254338615995815-0.0815474011615267i
0.0253908899824226-0.0980829716451664i
0.115092219727978-0.0809025508813991i
0.0977902368866548-0.0470700253971887i
0.0514690746599387+0.00288193087167594i
0.0469443258069263+0.0187150787097875i
0.000995959192668962-0.0208146846776493i
0.0101442212779494-0.128657736885856i
0.0185762394050196-0.128706390052444i
0.0610757196776286-0.043484031462884i
0.124266099695226-0.0246207009342788i
0.0629379891192732-0.0120996402667769i
0.0496903263770933-0.00219619976842515i
0.045661932367796-0.0338169972018888i
-0.00897395953484052-0.0830759304932171i
0.0473956590192698-0.0797791071381719i
0.0810839312652377-0.0627009746769842i
0.106328835833019-0.0443991791632774i
0.144933264922318-0.00884507844345068i
0.0917219806776535+0.00393052422829438i
0.0137325861154574+0.0242174285047257i
-0.00491140351764287-0.0185807718057658i
0.0177482144255459-0.0870142766759768i
0.0520430232566571-0.0707115492941258i
0.0815783000892034-0.0326423597730226i
0.0751608355502016-0.0306897976994203i
0.0726176923222757+0.00559810294028441i
0.025443573875464+0.0344663455898253i
-0.0245844604930322-0.034461282845359i
0.00771415851335774-0.096331509553013i
0.0867210154931615-0.109165087744823i
0.0989798569816468-0.0946022820846869i
0.112944521874604-0.0884658015683004i
0.130767671225437-0.0307961269158084i
0.0289457836827935+0.0154148887915584i
0.0167116995792585-0.0353595673660804i
0.0199881572964462-0.0856660095387152i
0.033069249548033-0.105641762236174i
0.106877135070338-0.105356239111675i
0.0957400925684952-0.0655552627055625i
0.0990681762553984+0.0238337202306137i
0.080709455977962+0.0595625738575515i
0.0196604057135523+0.0347961962808437i
-0.00496174822849022-0.0235320622450187i
-0.00441194672060671-0.0692466646860268i
0.0318921966795351-0.0850018689752073i
0.0766703824145967-0.0968877007955132i
0.0906690579480098-0.0566879653777644i
0.0757351855741831-0.0325738142088461i
0.0303244428127888-0.0352547195290531i
0.00564301146028749-0.042830166919488i
0.0202877850422386-0.0985452175183588i
0.0715504377767686-0.130329543064807i
0.108195281039185-0.103519095250137i
0.133598320528989-0.0539817128169688i
0.117554382802369-0.00669395940570675i
0.0566856946695454+0.0107522185029866i
0.0582072549252698+0.00130580719106809i
0.0351128900408059-0.0429634619011218i
0.0273793917244517-0.0576053985236354i
0.0731579798433565-0.0549699098629507i
0.080836823017589-0.0468730331562355i
0.0710399419422926+0.00590717109784534i
0.0618597712807989+0.0229888028970562i
0.00569500571869577+0.0118621523833993i
-0.0275962015878693-0.0404943534577848i
0.0140530924696468-0.0987863323213414i
0.0261873904663501-0.117716248124032i
0.0598220258750395-0.112120496593555i
0.102490913402458-0.0476433933179766i
0.0780585287924149-0.0165744031779567i
0.0420289588698579-0.0260244156529268i
0.00616394955749279-0.0283831743683778i
-0.00624970247253021-0.0465590047564813i
0.025366349362359-0.0449932611893556i
0.0767520840170862-0.0717826240702041i
0.0893810774086218-0.0833584275022328i
0.081076469097572-0.00228471877808525i
0.0378336036225289+0.0218230980899546i
0.00150326196646151-0.0139661182308851i
0.00952713409827771-0.0432260230293603i
-0.00315073688040627-0.0948630305261632i
0.0684351639079983-0.104067532073444i
0.101443020828017-0.0955484640368121i
0.0851835461138711-0.0665871433812553i
0.0855628867522154-0.00164473915710144i
0.022748135189422-0.012580328521613i
0.0107831295235131-0.0382700691545187i
0.0405425473866144-0.033740626955429i
0.086503058362315-0.0925195363531952i
0.0960244649424633-0.120888790032674i
0.120739395945576-0.0627930151041927i
0.145785601656247-0.0256783715731815i
0.0413007534763727+0.00323065834713727i
0.00282151723743203-0.0217249275039071i
0.021623757773145-0.0642657311949848i
0.0318650078158819-0.0688972245320371i
0.0856804543193401-0.0673866005593595i
0.0877214065864724-0.027131437973522i
0.0765999996781632+0.0190899967835997i
0.0685136841869018+0.0609216470711791i
0.00806337267374394+0.00928445946679496i
-0.0441438837704365-0.0507403701419703i
-0.0300978584667124-0.0473402203866698i
0.0473182026810496-0.105756778076705i
0.114929648583069-0.0940114366361298i
0.0717408865731651-0.0154931658048539i
0.0236557559317134+0.00774436587031122i
0.0211997489179617-0.018384839079221i
-0.0165042743232685-0.0674637873759875i
0.0147356435295687-0.0917443059557975i
0.0729296606598637-0.102540696702032i
0.0644652084425832-0.0859319001082811i
0.0992626206405261-0.0534266768945695i
0.102130052168333-0.0240770342614691i
0.0326049968407605-0.00619423019378707i
0.0239246271000805-0.00279466901172739i
-0.00112843593314873-0.0390741516345254i
0.0102235028367264-0.0682727695242959i
0.0710079621609803-0.0652954426790194i
0.076805868813582-0.0400169771740673i
0.0852633679842687-0.00970837268120061i
0.0669781607272467-0.00155448394880036i
0.0337386033170982-0.00363933724274664i
0.00125884072809859-0.0333154825271926i
0.000980543737287551-0.0384465332939539i
0.0269518612804809-0.0983000442703689i
0.0511126867117518-0.129363024782815i
0.0832115338985784-0.0796842132136228i
0.104760732042422-0.0265028866072493i
0.068366961726015+0.0130178784313421i
0.00465808571027966-0.0405541866252888i
0.06089868745072-0.094700228463753i
0.0638478568912517-0.12137100643366i
0.101981021930382-0.1080448698995i
0.163217734289866-0.0647894745896666i
0.0953026893338794-0.0207408929336054i
0.0842692464154834+0.0126374359962559i
0.0291303850866637+0.023429007020663i
0.0373759183679756-0.012373058676795i
0.0604485765745325-0.0652388017627176i
0.0600796244932375-0.0658603057096904i
0.109181296145437-0.0599065160626069i
0.0522568073294946-0.00951757380122166i
0.0296874039005085+0.0312320552222362i
0.0257195020944592+0.00754183341436691i
-0.0246319463916212-0.0368407378405304i
-0.0257651426375643-0.0845012069962784i
0.0371361912054557-0.0977373237596952i
0.0791387848170038-0.0874084760076274i
0.0886936932204944-0.0663673399015976i
0.0849185573031847-0.0289355541876263i
0.0540608220122748-0.0268259087343911i
0.0394656065828237-0.0187999191195868i
0.0100799511828777-0.056610324146486i
0.0277194608633548-0.0895132933504009i
0.0831582408368104-0.0510470418272333i
0.136517430137571-0.0620917268337944i
0.134865277162257-0.0103843589307978i
0.0439061856534083+0.0213890873160129i
0.00787895348808705-0.0393063353709578i
-0.0164604244140396-0.0410519879581529i
-0.0273457875384855-0.0692703791647568i
0.0407876017477053-0.120878766109239i
0.106382327000821-0.0807265290617507i
0.102140952914913-0.0510443501529813i
0.0736736059288379-0.0123686636644134i
0.0263221004150079+0.00595682839543093i
-0.00541461358285303-0.0505959468734989i
0.0299793483702797-0.0631783820750699i
0.0568111285425576-0.106231369960372i
0.0876336043420501-0.0740595345505489i
0.119084555762007-0.0109888053749098i
0.0997556943195102-0.0298273262472853i
0.0529412132594319+0.00987288951435313i
0.0388067977461841+0.00154078320714996i
-0.0031410689670441-0.0326916710119887i
-0.000288959324547884-0.0550271965175384i
0.0650972686525574-0.0717162040385495i
0.0965806675224723-0.0443715628298777i
0.0824162502285236-0.00955436780717076i
0.0292375938243808+0.0222316193680033i
0.0349255939045263+7.69268647354029e-05i
0.000434865743289801-0.0301698426384778i
-0.0158508588317011-0.0636818164141405i
0.0418223131756289-0.0951213255782415i
0.072461005096054-0.0594441486799441i
0.083297874477252-0.0205495084157475i
0.0512634475823185-0.0101599731498786i
0.044437106012861+0.00173328415001506i
0.0462682997411388-0.0144067645598383i
-0.00898965943312647-0.0831521181639697i
0.0108246190917667-0.0982241045245787i
0.0910185897601366-0.10373031008785i
0.0909507201301374-0.0712609131324313i
0.058801438451124+0.0230806211312989i
0.0402954714193382-0.00762912127155484i
0.0408988810371269-0.0412134234872896i
0.0443537492112679-0.0414854223136712i
0.0031779919302159-0.0854749580565886i
0.0309172365319266-0.0954187505514903i
0.124428456857956-0.0539296465219281i
0.0706740157682884-0.0331134396943472i
0.042910189298817-0.0452703832596318i
0.0351689035601593-0.0467302633917349i
-0.00152048437262939-0.052353449649011i
0.0600734583592978-0.0872421894533729i
0.0495371453152611-0.0711940083822098i
0.065657894843717-0.0389924870770418i
0.0850016847250294-0.0414859345085766i
0.0685735502596864-0.000582862834649644i
0.0247631734499818-0.000198946057278824i
-0.0209287551525614-0.0166003205465165i
0.0285228127390712-0.0737403371739389i
0.00455267545583659-0.0844951194260513i
0.0349762549229423-0.0366007399023419i
0.104011269402305-0.0711098856443595i
0.0864963223609183-0.00436499106397328i
0.0662494955801521+0.00341629758389814i
0.014946449063889-0.0450149281634156i
-0.00140042397753991-0.0264768938639976i
0.0242870911973327-0.0755184526441516i
0.0845470453809575-0.0470942257970903i
0.0962502738025086-0.0443585764266672i
0.0851956412271563-0.0563886953947739i
0.0889407209364378+0.0100499690498216i
0.00838887799893578-2.48614407271104e-05i
0.00516087451605621-0.0370831825854323i
0.0218756627358456-0.0599509953423921i
0.000859656589363824-0.0535625124663667i
0.0365252620248049-0.0244156860253359i
0.046758738204377+0.0058330920738457i
0.0294042926885667+0.00622796588053931i
0.0171300787398108+0.00612466863142148i
-0.0140888763807283-0.013854710818222i
0.00449974421487576-0.0629881018550772i
0.0207816004779463-0.082713161686117i
0.0487161655578973-0.114367770531846i
0.0996921511136199-0.0757704308736544i
0.0817404768333709-0.0332740663504402i
0.0769985200906428-0.0421838052186314i
0.0425194170751979-0.021806451079036i
0.0112968067669298-0.0593083143705594i
0.0408421024596461-0.0909661047966974i
0.0692458890945447-0.0797007961856473i
0.121534206331622-0.0480362282982316i
0.10191211056916+0.00459414216807885i
0.0288458073227122+0.00215880637825376i
0.0344973713088628+0.00603318145004176i
-0.00529651472905714-0.044314466133282i
-0.00689911810375629-0.06855824713279i
0.0497911264337392-0.0501331804045646i
0.0851492481854349-0.0792429226047225i
0.0819410383206584-0.0216353244574927i
0.0269053926473566+0.00330260338640497i
0.0533810300965664-0.00287824139279049i
0.0366852052582098-0.0307326138017354i
0.00662854214084725-0.050441918859638i
0.0372158616580875-0.0543598675340251i
0.0817521156703418-0.0974187152919884i
0.108011965221431-0.0580702759249964i
0.0773919912777273-0.0456196366080184i
0.0723432369176275-0.0526652439191291i
0.0219948192311726-0.0529946292227031i
0.00530034899497356-0.0439074854817854i
0.0332126249804821-0.0603520429511568i
0.051957783563617-0.0805221504774494i
0.0828483946171827-0.0448360355078284i
0.0890411334131363-0.0235518489247842i
0.105825034161685+0.0169681425946193i
0.0113658307571055-0.00633553239118494i
-0.021887046158568-0.00872405442237234i
0.010062783214756-0.0183630908196039i
0.0247974094024671-0.0689593376785632i
0.0532762016861884-0.0436461367131621i
0.0299775964301013-0.0271218368361073i
0.058018534304499-0.0126758826365058i
0.0080178623514165-0.0356431687167025i
-0.0140890113422705-0.0455227799799468i
-0.0023332724818613-0.0556005054565864i
0.00491520937920409-0.113397193030447i
0.0657972834812678-0.134886622218335i
0.0636898596948993-0.110923676931454i
0.102699526908065-0.0379940636088441i
0.090658304047069-0.0354226328032131i
0.0335017958265482-0.0335968513581381i
0.044341360026468-0.0391526874142065i
0.0484947792403789-0.110651104294728i
0.0671702882727132-0.0931394642132384i
0.100511332430816-0.0711984086154674i
0.112337242440919-0.00439463196655294i
0.0717292440897906+0.0416149578759966i
0.0301614628500958+0.000855859122137715i
0.00306666996366854-0.00196080063755757i
0.000944368611642072-0.0542066387565397i
0.0296517772858499-0.0527469572095927i
0.0465815071037194-0.0377477527267184i
0.0567990279275779-0.0471035970870537i
0.015138684887459+0.00182606125590684i
0.00889838878105939+0.0228066999457733i
0.0322078701005034-0.00779496836895502i
0.00270908661116096-0.0764111801260372i
0.00951999790507818-0.102602301448952i
0.0709559979408849-0.0817694945499636i
0.0873099222091927-0.01087752839262i
0.0802998735771312-0.018605168485441i
0.0653612745206088-0.0350887423995903i
0.0234052955157263+0.00966557448031141i
-0.00525079356309019-0.082872092460336i
0.00315897631405821-0.0748221222074188i
0.0308024317710301-0.0379933710832846i
0.0464731901299733-0.0558081775772787i
0.0816829921562085-0.0177544615167233i
0.0650146938027832-0.020573357370141i
0.0266115902553255+0.0188694175103618i
0.000208859764739118-0.0262560100431348i
-0.0297919445698258-0.0705508060348515i
0.00929263549808463-0.0813656232891105i
0.0551487285793898-0.0943144548879584i
0.0731886324736389-0.0313749668613216i
0.0736871220296239-0.0378719030529012i
0.0383685146327158-0.0036510011252704i
0.0288119323986705-0.00332080520959853i
0.021807768506509-0.0633754067010072i
0.029865075510116-0.0839965992693045i
0.0515729931183689-0.116497419672225i
0.0569655372286971-0.101398838485564i
0.0754939750491782-0.0445700190692283i
0.0586353119667657-0.00614004231352385i
0.0367254646094767-0.0211493491439423i
-0.0197207746724874-0.0227120908566291i
-0.0182966503767293-0.0735179187889928i
0.0285536323805194-0.0995926859747916i
0.0390005772950066-0.0337186549588716i
0.0996008921691162-0.0299948249843628i
0.0768496435036064-0.0112953433107844i
0.0166003840057379-0.00309338410244676i
-0.00141566922734907-0.0554089520467348i
0.0124468118789253-0.0735366106736175i
0.0653507005727142-0.0819556028612543i
0.0728270903255589-0.0798291588281203i
0.102274206307124-0.0714844418290904i
0.102936122543968-0.0586686982312739i
0.0541416962048471-0.00150556207251335i
0.0629198396769771-0.0187245873643725i
[truncated: 235,591 more chars]
