# Supplementary material for: Time-frequency analysis reveals an association between the specific nuclear magnetic resonance (NMR) signal properties of serum samples and arteriosclerotic lesion progression in a diabetes mouse model
Source: PLoS One. 2024 Mar 8;19(3):e0299641. doi: 10.1371/journal.pone.0299641 (PMC10923453; doi:10.1371/journal.pone.0299641)
Supplement: S1 Data — (ZIP) [file pone.0299641.s003.zip › SupplementData/fid_B18-8.txt]

0+0i
0+0i
0+0i
0+0i
0+0i
0+0i
0+0i
0+0i
0+0i
0+0i
0+0i
0+0i
0+0i
0+0i
0+0i
0+0i
0+0i
0+0i
0+0i
0+0i
0+0i
0+0i
0+0i
0+0i
0+0i
0+0i
0+0i
0+0i
0+0i
0+0i
0+0i
0+0i
5.16764521070721e-06-1.2300013120979e-05i
-0.000686392303580374+0.00176815448005158i
0.0379174884031151-0.0689133282306029i
0.110795309948075-0.075236533411719i
0.00493485423423199+0.109945467247448i
0.111132394836459-0.143288714127447i
-0.111489158323417+0.290409850859403i
0.0837852360793694-0.336099604273113i
-0.0497820391769369+0.310854648349454i
-0.00814840002151698-0.261208304322227i
0.221024230992256+0.0162622626040856i
-0.351195531777749+0.398127769316469i
0.603170517150289-0.879186128702004i
-0.853626056642408+1.60292752787655i
0.998213055011825-2.32278141992643i
-1.14718027136546+3.05134007756984i
1.08096540764389-3.71554677187501i
-0.813387642170946+4.17544135594342i
0.117675296523859-4.42843063151777i
0.765323140200763+6.38919155565125i
-68.1831794698969+97.0669219128194i
-114.647108091689+60.4552023759228i
-83.7880103450953-27.1021177569458i
-33.6299960763223-45.7854287250447i
13.1468217579739-34.7221165142441i
18.641916245901+11.2058816675988i
-8.1296170724698+33.8927397539049i
-41.4856111285021+26.9796376269758i
-53.5502214642054-6.18680329268979i
-33.7865714479844-38.1834348008749i
1.30504913418391-45.2588858514087i
30.5288211940029-28.9616321823867i
36.7634006940561-0.931250398498424i
23.9639304413181+15.6571384341803i
6.22529845059142+14.8725309179549i
-1.20196328368708+1.40022213342543i
5.49723579127146-9.61981031099415i
18.1601225492354-7.98967593452178i
24.9247733471835+5.49047126973902i
19.2112924210619+21.2030235400746i
4.45150325032512+28.2084220869257i
-9.94953534571122+22.6965872978676i
-15.821661978631+9.54201812834539i
-11.5803856960947-2.42388988543417i
-2.25413101301109-6.70284843343578i
5.24153213973485-2.76461056157431i
6.68562886336505+5.06580829754022i
2.19204089003043+11.4897224383654i
-4.98666515787752+13.2149151115987i
-11.178251046741+10.0487994059618i
-13.8195435646088+3.8875408775739i
-11.7010376840688-2.39357857198863i
-5.63060251491476-5.75483252802901i
1.611577421312-3.99469885257029i
6.13670594865267+2.88042151854109i
4.57362368687069+11.7204086230419i
-3.24035619593182+17.4925747631666i
-13.2588619894816+16.1110717282901i
-19.2253477472102+7.69711192972612i
-16.7708363750588-2.7202636112618i
-7.06419431707447-8.35436686360736i
3.59592353512192-5.51093679296009i
8.0849703231089+3.5626005180576i
3.82705862026866+11.9401879874274i
-5.14522621425481+12.9885483206579i
-10.9624960516173+5.75660595833206i
-7.68816810245252-4.12477778813866i
3.59888216405878-8.45107056373296i
15.5034886038719-2.66203682199037i
19.5594847704579+10.3209250782049i
12.6729366856916+21.8465110877959i
-0.258500707856732+23.9879183729487i
-9.98593910261273+15.6087118356543i
-9.60144444275444+3.22208792574016i
-0.0937327761668866-3.51832128483983i
10.4411059680523+0.47031127882173i
13.0187958491183+11.7898525759279i
4.76382172856079+21.3058238146574i
-8.7108381623505+20.837300478242i
-17.5774058628888+9.75411327188803i
-15.346908801013-4.61437362796001i
-3.82385909205206-12.3880005872518i
8.31105598595086-8.71444766060019i
11.8278726201198+2.50528080597818i
4.16305555646479+11.948773461556i
-8.83573112074505+11.5574728657456i
-17.4204727237661+0.638695575834742i
-14.9464756244489-13.6549675076861i
-2.64386791674306-21.8844613954436i
11.604350416304-18.8430676134942i
18.971690849802-7.06573804204658i
15.898731984215+5.35519758081284i
6.05041953474022+10.9584027808079i
-2.83585398378553+7.75258870177392i
-4.79081568144168-0.0207360288470881i
0.418757630075811-5.29880657979592i
7.94804052036655-3.54073174537387i
11.539317205931+4.31937485338113i
8.15091071671728+13.2489024557307i
-0.3855104872481+17.8104718616705i
-9.18378425977131+15.8554136824093i
-13.7728744511616+9.52060036447915i
-13.0907440279496+3.01341677018809i
-9.32246920186275-0.238638914938198i
-5.99931342015851+0.378868626403243i
-5.47242939006977+2.74093902283125i
-7.6122005941772+3.88920021662805i
-10.3114393033302+2.04363165758167i
-10.9075201466789-2.36794319282966i
-8.04212095716027-7.17502205682775i
-2.22388896164965-9.72397732174893i
4.42359263091561-8.39338929899504i
9.19637541792217-3.52746863142948i
10.2497749076583+2.92499115000172i
7.54343988416458+8.07685479874359i
2.92739420353962+9.70507748014202i
-0.725808009142549+7.85276782596675i
-1.36053124051661+4.62976988232604i
0.861760573533631+3.08739843120571i
3.46868084526867+5.02749216403624i
3.03269401742291+9.45064705722655i
-2.00070742997762+12.8408985461137i
-9.90021968782731+11.2462565574495i
-16.0964412017056+3.50957694003354i
-16.0612062829519-7.50337027458014i
-8.83759121074594-16.3028798398439i
2.20280370293406-18.2609823493461i
11.1636377147487-12.9912207961818i
13.7092762046915-4.56655009461775i
10.1023081910409+1.29411871372034i
4.71659117006735+1.38731764529069i
2.73119928289026-2.73850807889581i
6.1639175980742-6.15099213138075i
12.3478350820761-4.37046783351785i
15.8991238570719+2.97646514049536i
12.9840348269929+11.9015409955712i
4.32347198266193+16.8969278898638i
-5.43384351580249+14.9951048838116i
-11.033217251657+7.84310469561112i
-10.3789438143402+0.307282366318312i
-5.74978097128827-3.09883214223885i
-1.75279345995806-1.55186931376264i
-1.80715103723231+2.02362925259385i
-5.62984653093616+3.52682135591126i
-9.81029888391032+0.892780964746317i
-10.6592949595145-4.54490375656616i
-6.97310834410152-9.17429229443343i
-0.90609273321813-9.93722919633745i
3.97662288832545-6.58169064854928i
5.17744808640937-1.33730960386333i
2.57597505429204+2.71842131913593i
-1.55730226585664+3.61952136652996i
-4.56342205182703+1.67706896674101i
-4.99784566531054-1.26982263813847i
-3.15083077291935-3.28269936233157i
-0.678178459924599-3.32533853196559i
0.879240252288483-1.863526984069i
0.735406582944347-0.00572383365034052i
-0.90349611950573+1.04943590009857i
-2.89011022608064+0.407392090033352i
-3.87850716042725-1.90453110515142i
-2.71950920220736-4.97570927481467i
0.769443613549346-7.15481760971682i
5.37288779896821-6.85467696000361i
9.10332086848839-3.57059117495348i
10.0090926959331+1.58088999123048i
7.51405788069651+6.21362109585922i
3.07680864602856+8.09436222625386i
-0.784236799672106+6.65825888999567i
-2.02440274373819+3.54517319122091i
-0.618568813005932+1.45751272901018i
1.37156114747835+2.06832515186812i
1.34156644479077+4.81606681716798i
-1.87941331223453+6.99981416264533i
-6.80264157824256+5.87654019646398i
-10.2561813120759+0.844706170699762i
-9.53967826635916-5.87617325798458i
-4.69733099455758-10.5970476792801i
1.61254004758976-10.8588853300427i
5.92969908502929-6.99756478657369i
6.1328004791384-2.1139988452102i
3.35420124892634+0.352690636887908i
0.620423570719685-0.771840145252827i
0.637735450012062-3.78532273107933i
3.72092955451377-5.38993259299223i
7.4113723481547-3.45797354892669i
8.66841731007733+1.33665219963324i
5.95292105886251+6.0644665575309i
0.588349219154206+7.61897007818424i
-4.24328489663974+5.12954575222734i
-5.82957709664368+0.429969091160502i
-3.82666428613838-3.34246733785785i
-0.336121832396591-3.95463565675647i
1.92244202045026-1.65820822669617i
1.4612747835071+1.26758238916595i
-1.20382452441799+2.41856988062939i
-3.98535508974014+0.892672616003532i
-4.87012662788856-2.35935608256142i
-3.37636694966901-5.20617862279224i
-0.471005011921087-5.91823231366278i
2.07256068835711-4.36714249772788i
2.90596638707912-1.61861486969356i
1.75608307616433+0.77850909304218i
-0.601398813251624+1.59228178628465i
-2.93162220008982+0.58449196580063i
-4.05207307360592-1.64925216636194i
-3.40004331116628-4.01634221992587i
-1.32612845230514-5.47475597797213i
1.32248811827769-5.30628123757797i
3.20244388362266-3.61943862341178i
3.39081587944097-1.38940972044295i
1.98563065886361+0.136962035959518i
0.0833620943659199+0.0308273606826475i
-0.646888542646138-1.58069896363216i
0.780710367274713-3.30626090712615i
3.75443280586108-3.33292490417463i
6.38666874199622-0.852007846586177i
6.64587818402242+3.20932454471297i
3.85097436324669+6.55176337365566i
-0.556964478843878+7.25009603694496i
-4.01249194323003+4.8880321768742i
-4.45462616372468+1.16259701303001i
-2.1021311103506-1.17342866026695i
0.744079238161641-0.649087214522291i
1.42323788614404+2.09667786500591i
-1.14043529982691+4.28706938537686i
-5.11517576922301+3.44370567184239i
-7.40693536673731-0.690257436963379i
-5.80280764444958-5.94067099539854i
-0.650575264371774-8.79880336035325i
5.00164767024484-7.38485117243165i
7.69794964835192-2.56636360036133i
5.98379038731266+2.3813437981543i
1.55505551873878+4.04276906756469i
-2.15705384960612+1.73198755414142i
-2.40273059765172-2.50313658503831i
0.871994740989038-5.29614135522226i
5.00524639897973-4.37416182601232i
6.69420214753318-0.344548913408359i
4.43150002927008+3.88507817005347i
-0.321483192030398+5.12892333461378i
-4.45695344385148+2.43473965116466i
-5.31185198331029-2.46650867220525i
-2.46794784356611-6.44956798113639i
1.92732351712812-7.16794568467493i
4.98849240546798-4.68699762097589i
5.10549962046691-0.956759367992461i
2.63981741426586+1.39799582346842i
-0.268713198041465+1.08993881273782i
-1.55722806947519-1.06123925464072i
-0.719835513204304-3.21707558686961i
1.37792574693272-3.6532047427299i
3.01369292729807-2.03662310850028i
2.88938505640923+0.490184949089341i
0.982716549236995+2.25414013532053i
-1.5975142892597+2.15035019235305i
-3.40628986698286+0.294684758789869i
-3.4937759812643-2.35902052002204i
-1.76563628934824-4.31611233824088i
0.841086785054073-4.39796410038096i
2.94497306070178-2.57494998711902i
3.5170413388754+0.218061334149007i
2.29934218683593+2.50507157071572i
0.102350718715036+3.05905112322387i
-1.56122590577708+1.72936145781828i
-1.36736126835055-0.320481938776746i
0.63642748430946-1.24196318489167i
3.06454672984315+0.198209066226695i
3.88355931058346+3.61787003568969i
1.8374110145911+7.03563964578647i
-2.43996119174027+8.10860372120879i
-6.69315167682635+5.64936566709421i
-8.12068273577201+0.807902789921458i
-5.85157519001311-3.53333800046915i
-1.40640260799371-4.88624062701492i
2.2943264209361-2.67533202827893i
2.68324959351732+0.970149199212206i
-0.185819735736863+2.92510896794642i
-3.78530945985424+1.26095921516912i
-4.79090398210582-3.26455754510234i
-1.70838571021967-7.41866022075902i
3.89463100723838-8.11585566185941i
8.57038501893396-4.55714857571003i
9.17560013567695+1.03796903306828i
5.52726661257692+5.00977355303113i
0.357159430419378+4.84885109130239i
-2.78220650829144+1.06639699099327i
-1.78427620032351-3.37896384911569i
2.29374954988191-5.22349363675507i
6.05920579939765-3.18349099905328i
6.6513272948945+0.900400141376546i
3.6468516176466+3.91350703503062i
-0.787484899333562+3.5859305146013i
-3.41722954091974+0.0789307494540591i
-2.45250556330015-3.90703629919891i
1.29028904350036-5.55372089079957i
5.01596731251889-3.74627266822865i
6.07606640470883+0.312522238165245i
3.7689122510269+3.87595968190437i
-0.325069123653453+4.84761165986779i
-3.64603796852898+2.99871229330091i
-4.44850194694181-0.0928759691143655i
-2.88869445549267-2.16885440426547i
-0.676551832306245-2.03450687165685i
0.184467602608084-0.20771919412547i
-1.20984588317699+1.67809401362857i
-3.93481634360771+2.02176479229037i
-6.2856461697623+0.138255623475117i
-6.6300029223736-3.17809003980848i
-4.45651595505126-6.08801104496337i
-0.697088120227062-7.14768228996793i
2.92069899045826-5.80807128546295i
4.80043943290676-2.65342122143888i
4.37628793866928+0.651373932877323i
2.3136198485758+2.57879242488068i
0.255331989114411+2.46275768927492i
-0.345157562481481+0.887029593699395i
1.00587452556804-0.373018916776673i
3.30135631618001+0.165842377614926i
4.72128409244968+2.77013603351247i
3.71173487811198+6.23085985728763i
0.255553815050296+8.3574403561564i
-3.89621621780722+7.51543906217415i
-6.47962394226526+3.79132006800744i
-5.89966454241127-0.761335519815759i
-2.67249758055317-3.5887078378972i
1.08148140601505-3.30966942441308i
2.93097499977763-0.637017560617839i
1.89318206958316+1.93722375534879i
-0.758400755602341+2.10718042672493i
-2.53876580907221-0.562811609487666i
-1.47842321492047-4.23104301791633i
2.24698344290541-6.13647003535471i
6.46922776219354-4.60965477543415i
8.39915325956127-0.275237728924516i
6.7048732114793+4.10734702831521i
2.57241438580912+5.74607897746248i
-1.30574614689079+3.86827030570724i
-2.49031711391258+0.0349101020723698i
-0.690385451989106-2.86620570064417i
2.2148151214784-2.86507754794839i
3.69806040552061-0.261512952561402i
2.26457401177345+2.70611227802298i
-1.22063802135544+3.44560843274434i
-4.36818973862897+1.06562116840332i
-4.89901945296391-3.10313095215531i
-2.36831218557918-6.31469722158568i
1.63405757345921-6.57847807587684i
4.61248983326714-3.881969651209i
4.78079349819783+0.00466233635939958i
2.37253201795014+2.5883551817965i
-0.837796042490272+2.58282802083566i
-2.64590780907243+0.542671922710759i
-2.16184892901133-1.61706058123101i
-0.0812104833585264-2.1400112773516i
1.86389527207629-0.485746961692217i
1.98176939281919+2.40316918904317i
0.0019790356744936+4.63298796511225i
-3.20608886281335+4.85044281599445i
-5.81402556006257+2.86982278328451i
-6.358851818541-0.14502991630002i
-4.837754443815-2.53833910951328i
-2.20978026972623-3.18790909267406i
-0.0260612967229435-1.95336528621239i
0.491448246800726+0.0607892917388136i
-0.702734520824662+1.37404916920514i
-2.40440713880391+1.03793991059852i
-3.13791936360479-0.784582114158257i
-1.96071548003882-2.92477710930667i
0.856836197951956-3.9286022203984i
3.86656831383855-2.89824585106858i
5.45416350607785-0.2143757871291i
4.74187239937019+2.61987002264246i
2.41824238855953+3.97038101912457i
0.17340009335231+3.1878545587854i
-0.368758252960365+1.06073493708386i
1.25047992665579-0.649648978815207i
3.85299285413985-0.50042269374827i
5.42004480584042+1.64663998731458i
4.56559776869469+4.47140509811862i
1.53569149201804+5.97757523879487i
-1.89922046285176+4.93675793972857i
-3.50394065923836+1.75993610635133i
-2.37892959702925-1.50589591076159i
0.555861658824562-2.79184297096768i
3.06359825320397-1.51793830701287i
3.21314563457575+1.1793987731973i
0.857751033021121+2.97618466800917i
-2.37132306939685+2.27475515404957i
-4.02120340920049-0.768375932227195i
-2.88566165917525-4.26118766552194i
0.317584874041888-5.86412812470732i
3.46648035708833-4.65845607879419i
4.42602513203957-1.53656428713769i
2.79014060652666+1.30071906342798i
-0.150129354602098+1.95797781222244i
-2.29961187874668+0.234018262247203i
-2.2131723708353-2.42123619635308i
-0.139438630116199-3.89071839898802i
2.26626473739623-3.00416387864852i
3.05044648613403-0.392274908911435i
1.58476094570465+2.22000493517492i
-1.17664950930694+3.08380461685196i
-3.54102070460773+1.70274993976131i
-4.06187365802383-0.896375903234557i
-2.60476719377215-3.02300352360654i
-0.237556768574654-3.3124005920108i
1.43933946687341-1.7535966522197i
1.55975644760729+0.473374581583492i
0.384589277012209+1.92163963871631i
-1.16869676653651+1.85061805314046i
-1.78848903602004+0.578113965106881i
-1.03643295817313-0.848925498320686i
0.677857708353551-1.1386604124913i
2.37247243350134+0.156615479265883i
2.87505636503391+2.41204825019134i
1.8298431938841+4.55560926767106i
-0.357500617640709+5.37076389576834i
-2.52045987584591+4.36553431009099i
-3.53373630238111+2.18741613696353i
-2.9694473213755+0.0428512899516869i
-1.24134611886012-0.989464775966092i
0.435509149075838-0.479584244160837i
1.10568579193506+0.869607512705305i
0.397575094715934+1.76873463688074i
-0.990171169292718+1.29535072516257i
-1.65229562781994-0.609100594498046i
-0.735736455789276-2.81517158458435i
1.7665610591876-3.88673734429801i
4.64058494951268-2.9724848094363i
6.13162391251601-0.421910140322691i
5.43285930296306+2.28896570764946i
3.18131897015452+3.57457565400787i
0.837794454625326+2.8687450195599i
-0.0616001966281082+1.00468843897269i
0.893331710169295-0.426363934826752i
2.60641912353732-0.205149989397866i
3.37025731512837+1.55173783848629i
2.07199718350929+3.52603609334247i
-0.816509358034902+4.01502403394891i
-3.62904483266611+2.30241055701199i
-4.6856040546848-0.776584209732335i
-3.37938505545137-3.54404301552772i
-0.617304510543341-4.4230543396785i
1.57087311605253-3.1868408197722i
1.8589212096868-1.05453622278324i
0.286246495954789+0.315038625972872i
-1.83948719378976-0.186977113799414i
-2.64212931553016-2.11068880152907i
-1.49703607294155-4.02172807501949i
1.00259567077643-4.49230301531427i
3.27235626091793-2.96125378117775i
3.81953971255497-0.273619851083316i
2.33954093897601+2.02465709346213i
-0.164807787088696+2.68860900806855i
-1.96820048804514+1.6808249786717i
-2.15291805301026-0.060061414180043i
-0.834128827616058-1.23044945675559i
0.956581541621048-0.910862686062456i
1.87482081698495+0.661299251461936i
1.32003900470403+2.47157752774836i
-0.367247339104418+3.42905459236203i
-2.08078652051886+2.90740327892773i
-2.62830209105196+1.36354917898696i
-1.74433009066637-0.128662747727017i
-0.0297769338067009-0.642257764208022i
1.47799477753685+0.246428991866472i
1.8167386283605+1.95449534224082i
0.78569166510792+3.36503342238981i
-0.882234938895796+3.59851615321866i
-2.03637438709267+2.4123303543522i
-1.94990193434833+0.521677676387845i
-0.582601448247901-0.809044244071121i
1.18970457630535-0.769396965331216i
2.2036658664815+0.523784814588635i
1.85271202326483+2.09612624420712i
0.380213110604862+2.66040719466036i
-1.0885516077929+1.66095499937296i
-1.3564921802103-0.408042722642948i
-0.0509043339311737-2.31392840096185i
2.14441215395336-2.71439040271732i
3.91176901769554-1.34609651951538i
4.0908255936994+0.838165867806063i
2.58766846882388+2.4436576536948i
0.514675932390879+2.21181162002794i
-0.675834529120981+0.27461919802701i
-0.118626169552493-1.94514485600634i
1.8719079537594-2.92429400675897i
3.85298307015712-1.8862361380205i
4.44474953967887+0.513334441351111i
3.12846543306791+2.69561718979314i
0.603904853972567+3.19061121265449i
-1.44699210105012+1.8019154535889i
-1.87253857514731-0.426145234253332i
-0.611629474734999-1.92799571612184i
1.20920487999582-1.60213527616192i
2.01376789926567+0.216114475423712i
1.10921987424356+2.16482156602132i
-1.08223424978834+2.8190680127515i
-3.16249591941076+1.63500978357533i
-3.86733807283393-0.57831888545273i
-2.88243524108239-2.38699644428171i
-0.947760423687885-2.73960147512876i
0.492555994720603-1.5328411746037i
0.567127179189058+0.161081734009326i
-0.602323381208291+1.05334016542934i
-2.09483564945237+0.529098132962971i
-2.58351669266393-1.0534422036487i
-1.48387476164995-2.52766851171084i
0.580344356454723-2.8041009405928i
2.53940861273536-1.50610061649051i
3.3579572661526+0.677366223159333i
2.62167670435968+2.54907012168695i
0.970744141274127+3.27565645262429i
-0.432162052564939+2.72686804473506i
-0.704919339219169+1.62016896069619i
0.201359141472381+0.972705462693602i
1.53600125668123+1.37508714326065i
2.17002472629687+2.69848313980449i
1.52391615246112+4.15420839071053i
-0.196704681421936+4.71189634511901i
-2.04091551089561+3.93725177449058i
-2.86604696738179+2.16578045601023i
-2.26228599103365+0.295040145523337i
-0.572660673767668-0.677230740598608i
1.09789834574192-0.297180345646421i
1.68563743376795+0.979651048205727i
0.920284863889645+2.05990925022535i
-0.578160605835031+2.10951488207576i
-1.68993396128251+0.839126423685938i
-1.47455652879729-1.06991189266635i
0.124055931002791-2.34889899538601i
2.08464774819345-2.28809632603547i
3.18248371069441-0.934583651884089i
2.68880027483533+0.760432333274316i
0.943634242151406+1.45358620108445i
-0.769089567266074+0.633411213681687i
-1.16314275266937-1.24503620147192i
0.0411841849125871-2.99531721918906i
2.10589674040609-3.42278426664043i
3.80911856426157-2.21180839044394i
3.94288096281301-0.136940064378913i
2.57759184609585+1.38465180981984i
0.850412054128317+1.46933667180106i
-0.0807106464416729+0.283101992300231i
0.502794944018148-1.05522703146641i
2.06801577885552-1.24568664790438i
3.29521040511542+0.141663770138667i
3.06181543160684+2.50943203562915i
1.18043655637+4.44540788166428i
-1.39931244977317+4.77368881403445i
-3.44251204757241+3.42944368193237i
-3.97653711602814+1.34586221311014i
-3.1490913303417-0.134010894091391i
-1.99335834697462-0.252930409029126i
-1.61370287904476+0.648788311965492i
-2.4190666682775+1.51736821688065i
-3.7554939516455+1.32425292166486i
-4.6566043225682-0.238359084933343i
-4.19115181646896-2.44811514182115i
-2.31263423273217-4.01820163229571i
0.116905251035169-4.01152963761737i
1.95539936450052-2.61825047289107i
2.52851397153227-0.676827885871432i
1.99264798648467+0.709983818461766i
1.12871075219983+0.889794423109998i
0.938922868969278+0.235590409422376i
1.72454639432991-0.356380933424116i
3.0432469062946+0.0351905607877174i
4.00051359547087+1.48831052931252i
3.89167662227773+3.49757892853467i
2.60751601614119+4.99749267610587i
0.729995357557942+5.12409484516312i
-0.791588172859108+4.05617651212525i
-1.22947716804653+2.43393243669522i
-0.521193073113446+1.32067449176299i
0.587104658695241+1.25099278928149i
1.21266607242254+2.10566933702445i
0.735766590973179+3.1335301774887i
-0.599462782656751+3.27751004275574i
-1.95999084445332+2.27983695395283i
-2.50414473898848+0.530979687051725i
-1.8271936844632-1.07287743448902i
-0.390064513197976-1.70822774732887i
0.896012036919973-1.19264845224507i
1.2235413275465-0.124410996416606i
0.443331316448165+0.520019686588946i
-0.828961211482116+0.174219394290216i
-1.51372492786063-1.07030663136574i
-1.05449408474856-2.51775413151973i
0.325216393927675-3.21970287624427i
1.8254756285429-2.77206781528789i
2.57113785350559-1.49048990676045i
2.17835302995298-0.223588544222045i
1.0028571042729+0.188136226925272i
0.0577591901154582-0.313351290948246i
0.0605385758480484-1.18935359658065i
1.04271759123485-1.55023484233778i
2.2638307710879-0.881482096963731i
2.7190594188747+0.572555215375466i
2.00253607037634+2.12593988496579i
0.409149456724643+2.93131085493438i
-1.20318373719029+2.58233660351273i
-1.9495181769688+1.54212781197238i
-1.63003977620483+0.678290824745263i
-0.728734601242897+0.562501089129266i
-0.155710888218567+1.24716952315641i
-0.546761655847585+2.22435480137904i
-1.74728221897061+2.72061057932781i
-3.07151341402534+2.21416776104906i
-3.62569758672712+0.911260126333133i
-2.98676402770799-0.429340121737863i
-1.62751560005176-1.04921658799555i
-0.321878282135768-0.743579013563252i
0.2179481519139+0.218830975543427i
-0.226391375646541+1.14620278523929i
-1.10547924526783+1.31158212397564i
-1.68458134752338+0.621378500412218i
-1.38610362976604-0.475531803231337i
-0.254329416808911-1.29169464860639i
1.11915619925085-1.31669118105933i
2.0347930165853-0.47242247746955i
2.11791148631325+0.641030216234757i
1.54345996356526+1.32271404343994i
0.872832166780095+1.22003019350097i
0.754553258897663+0.520640379702573i
1.36810652680294-0.132597938698597i
2.39253607651399-0.179090047249386i
3.1137989003487+0.651818019490128i
3.01286018590833+1.9570796962106i
2.11711450658567+2.95089971666439i
0.83013576944754+3.08290591669079i
-0.1713396713251+2.35980541561425i
-0.440909705883906+1.28332464425086i
-0.130616182072173+0.471688086461351i
0.273573341548887+0.416127373374617i
0.330867529390128+0.913158569585277i
-0.250606313199517+1.27024894979476i
-1.22438691032503+1.04547147916665i
-1.88521582990549+0.0606065778723567i
-1.79379958157935-1.33242110717042i
-1.03117671227024-2.3664169110681i
0.0565264530955951-2.52293832342985i
0.865386804004269-1.85487022239961i
1.00087260098331-0.92425545619446i
0.59671089386089-0.393257779087043i
0.101543541281566-0.540817797652525i
0.0547678121870044-1.07949595658108i
0.54239531920434-1.38720720873568i
1.31448515947484-0.977870134478083i
1.76118283344135+0.150365207081373i
1.3956456231925+1.4828535424772i
0.314693237510407+2.28848678363197i
-0.993492511475696+2.25128163605519i
-1.91056674160791+1.48775822079731i
-2.11847421050252+0.506000201010771i
-1.6504003062775-0.0576878827737786i
-1.01194653968736-0.00532495559691149i
-0.649961333028342+0.417862095597206i
-0.734758756072585+0.742255409270795i
-1.13543841689718+0.650549971223831i
-1.31082264204854+0.107396581911899i
-0.976202134154851-0.502258840326223i
-0.17555738644764-0.674585499887817i
0.795085636658445-0.227502865124452i
1.38661977891603+0.665352687998733i
1.35069518161456+1.50270843226753i
0.849639177112132+1.98620236352714i
0.204558771808873+2.04627581266063i
-0.198596742010887+1.67088079702514i
-0.179352960038036+1.30276511566238i
0.1528280820245+1.1966636559563i
0.490282360589949+1.30324072227453i
0.481670433664809+1.59668347563476i
0.107327530597708+1.67393973129641i
-0.344572359998156+1.37886233387505i
-0.585118747695358+0.841557040852726i
-0.447649622464293+0.265608351255703i
0.107274954766179-0.111945454721998i
0.723597002480083-0.188118151270557i
1.02327454483189+0.0129270894413571i
0.994688891681108+0.258805989829993i
0.728169461955141+0.39962661175731i
0.384947636394565+0.291391773964513i
0.261142327054739+0.00919393615785421i
0.428950811422425-0.241456710870124i
0.693799969976669-0.290925449473591i
0.855518877656864-0.144095274981339i
0.602192784527664+0.0248845047986774i
0.103161005220113+0.0344602672353353i
-0.353578813566687-0.251639770922643i
-0.471283818728319-0.775937691081565i
-0.108488617501137-1.3412151901236i
0.465808697657971-1.58853126658998i
1.09881066652033-1.46073610698617i
1.42145557506733-0.946812285102259i
1.30229630789073-0.257036304869514i
0.991148926662043+0.237898199472773i
0.700667307576021+0.432834617979616i
0.60396948001945+0.481157903395453i
0.669609475410322+0.620023080812119i
0.667821683338198+0.92607030769452i
0.379639947802779+1.52160809413259i
-0.271473546905031+2.08123831147039i
-1.07392008902635+2.29809459689328i
-1.7970515134629+2.07608125647622i
-2.24048775792365+1.46070085178743i
-2.30792236136038+0.783086650141399i
-2.16633970958877+0.231071013934267i
-1.94274904226013-0.0297256807994615i
-1.78775635872582-0.0997436172897496i
-1.66208261987314-0.232854473279343i
-1.42175798374183-0.476877857570302i
-0.992593171394753-0.835775769823492i
-0.401953241440522-1.1058681246421i
0.211128992362525-1.08391650552065i
0.763655870055692-0.801935768501553i
1.15738224015677-0.356174948880152i
1.41943517328757+0.0982720777136671i
1.56921462875524+0.454314654277454i
1.67558209109711+0.648143281770037i
1.78112739386476+0.783323182419853i
1.79759015845506+1.0147486371363i
1.78167924750586+1.33765036810283i
1.72112743459052+1.66876653832515i
1.55163585269579+1.90767493754128i
1.39179845896151+2.0448178560287i
1.20275906766704+2.00195172057389i
0.900864883500271+1.87575707483391i
0.641005229679751+1.85964042682139i
0.372257339783598+1.8496573840866i
0.106606361490058+1.78928593425075i
-0.119232993307945+1.64149172294306i
-0.391632718358139+1.3117127473594i
-0.59683824575885+0.904588420563052i
-0.747607562949053+0.472231576063898i
-0.84316642113064+0.0844647169511555i
-0.823426911244715-0.166403010208412i
-0.756905246307989-0.388332781440264i
-0.68567321118331-0.623333534148912i
-0.544982034070819-0.910414171438612i
-0.401010784345915-1.18365429776867i
-0.265879688088096-1.38006948099934i
-0.0675220157548387-1.47278129898196i
0.142172254191029-1.39472205779279i
0.39513482587912-1.28564568033894i
0.660712353953745-1.13085461866918i
0.890277969609249-0.886930424406281i
0.948294964166316-0.654839982422889i
0.875343800617787-0.301539164964449i
0.769685673058474+0.0624719291416595i
0.610492376610849+0.364780087276926i
0.460215096453149+0.642032380161063i
0.319463276770062+0.755854219555022i
0.18953921072855+0.836195024800183i
0.0711364450036486+0.867409150945869i
-0.0143244452477963+0.999391950238167i
-0.159170258188387+1.20742846808335i
-0.250895376272898+1.32581639576342i
-0.334613182589175+1.45082108411031i
-0.468556862552538+1.42609744777898i
-0.482621289526578+1.33763436243231i
-0.4614977808526+1.31310149097516i
-0.405188875073901+1.42835053960907i
-0.432332624998354+1.67628095714736i
-0.564990738288455+1.92167432494039i
-0.824365918141395+2.03651349217988i
-1.19661673522303+1.82218265002648i
-1.48159879544496+1.38511297891173i
-1.65450254157689+0.840440509731579i
-1.53663595989998+0.302288434587035i
-1.21912430922742-0.0647848393228141i
-0.891859600039268-0.256274314898344i
-0.524561189673712-0.406115544033058i
-0.22893444036999-0.678806202206718i
0.0311744746445461-0.99320422553736i
0.414512865531458-1.32218022387155i
0.990576434127792-1.52656454261935i
1.67700724621064-1.39594374866403i
2.36843503229242-1.05760775310149i
2.89539408118826-0.527554832512283i
3.05449006918478+0.151879625395059i
2.87240454503047+0.716382702530995i
2.52113972368459+1.13106812110459i
2.18285363105807+1.48668362922912i
1.87639962569932+1.8017736787849i
1.58366702916504+2.16782108097356i
1.10848327306189+2.44272730458616i
0.317732293988118+2.49432868994829i
-0.568927596864094+2.32841659950487i
-1.40158500186675+1.84773947040557i
-1.92542681267605+1.19371020796791i
-2.0087574792539+0.483545051923231i
-1.81921797648616-0.117614983289067i
-1.5838780037618-0.449153001872606i
-1.46956647576431-0.715561612505032i
-1.46713292936558-0.968747465682016i
-1.45331849471294-1.2537938080667i
-1.18113135611485-1.60613603164277i
-0.53241825059077-1.84240367358152i
0.291992399785169-1.76171665511468i
0.927766380235781-1.22872988374835i
1.11887076043045-0.476781211511288i
0.833807440464743+0.250879124996053i
0.268836347979519+0.697025839069379i
-0.178342922212615+0.712414673604562i
-0.278754391149212+0.506965886387969i
-0.0183766917744464+0.354758202532203i
0.31750602163257+0.460096930587068i
0.360936416528879+0.814682376864343i
0.098386213973389+1.29893908979598i
-0.441784566564123+1.54270222213294i
-0.916439473725709+1.32641162672837i
-0.957257550782922+0.755054999667958i
-0.590228074635122+0.183774895778272i
0.0463840134519944+0.0238771877563162i
0.622016621774071+0.247854150968745i
0.828965416684264+0.781325456071376i
0.664022608003697+1.26006360296311i
0.441862371994128+1.40779918414041i
0.401500616967067+1.28246263644555i
0.587053933795285+1.01183845561328i
0.9442461511661+1.03668601053904i
1.19591939493478+1.4432513193351i
1.03351323450314+2.09774199553927i
0.467910266403192+2.66048654332468i
-0.323980599161033+2.69049908349251i
-1.0682644984648+2.22085108352799i
-1.40713916569847+1.42313117931833i
-1.36308109164321+0.63864703512173i
-1.15736276304766+0.257172225774929i
-1.07799658150002+0.205661677656038i
-1.2401390016008+0.156271344133436i
-1.52077764366397-0.204545364550608i
-1.69425812752549-1.07187192089695i
-1.41482455491416-2.11537958107059i
-0.621128494674868-2.91769279924524i
0.481251619042132-3.18523687163687i
1.49859463384053-2.75626441299547i
2.14783465805558-1.98110741316i
2.31982911032179-1.21755575022094i
2.14950018097632-0.815851458726764i
2.05439534262174-0.74623741765886i
2.22190440157081-0.616590668222613i
2.61079454585632-0.158844752135881i
2.90647433185968+0.853325461860917i
2.64853736813688+2.13199484174449i
1.7142123510639+3.19102438547371i
0.303476121568491+3.66645928790768i
-1.13631347144296+3.3322125173601i
-2.1004891186466+2.45968076513015i
-2.41486928164811+1.6201891987253i
-2.25220605251338+1.1268431749764i
-2.08932443765941+1.03898552824767i
-2.23892794545501+1.04307113433899i
-2.68442090410768+0.716926565844808i
-3.12689186166464-0.0329556859676984i
-3.049452121926-1.06901701217409i
-2.30071560807108-1.96392615093277i
-1.05792444981992-2.31809799046512i
0.222479207931528-1.934490001397i
0.970178203810707-1.02577412207259i
0.986401420850122-0.120403342969225i
0.518006919313995+0.335359121411444i
0.106255224449777+0.307818765493284i
0.153601875805394+0.049834284233131i
0.655540849560743-0.0571216255376645i
1.22873821929012+0.267350326633118i
1.41231814565167+0.961933740105329i
0.972423677218557+1.63302246981118i
0.0387693890254498+1.76936810056198i
-0.759768948156675+1.31939765918018i
-0.940933425938216+0.359689762980439i
-0.376936427976439-0.539174985126506i
0.665215391924526-0.858089309948896i
1.56456691674971-0.580115370450209i
1.89204532087346+0.121276113003528i
1.61174613017683+0.689631484536895i
1.11772193124605+0.866961099015431i
0.909943834279499+0.608202135609754i
1.23348346410199+0.261403297006159i
1.92981518096784+0.328833847639847i
2.43613617408824+1.02454615104151i
2.16075626362638+2.14549220426096i
1.17234882695818+3.00903857000743i
-0.262003733378129+3.19587832995598i
-1.58979408988058+2.60800222345916i
-2.11164827637615+1.47580134537591i
-1.95313914798167+0.431391803850425i
-1.53075801199047-0.00791200090722409i
-1.35105457069577+0.0588495990081796i
-1.74269020764579+0.295616783122929i
-2.54521929159265+0.0599325638870584i
-3.18766720582375-1.05145956026536i
-3.03528597585442-2.55261940316439i
-1.91940810582364-3.91989586541626i
-0.240562314357054-4.43869224074425i
1.26020573060871-3.83293831702954i
2.08115215780786-2.59761266530862i
2.05693613672888-1.42467060312372i
1.60647549502584-0.898509070688634i
1.43939326230371-1.05028330766502i
1.90148464658981-1.36718518519934i
2.87100221074016-1.12312768540855i
3.73672336349819+0.053557179859438i
3.85254916144036+1.8939329262844i
2.95286837350447+3.58365235147065i
1.36985695633721+4.4884581380478i
-0.183347170874275+4.32952451653373i
-1.12850359013055+3.43465376964762i
-1.30929889348098+2.65282353819862i
-1.12678680188927+2.49269352797874i
-1.21853725603378+2.93795132911077i
-1.95703662637554+3.36921039065987i
-3.21650113374164+3.0958636712333i
-4.31794235799531+1.85365736845692i
-4.58947788339188-0.0482550316490732i
-3.85942283218188-1.78987394144009i
-2.3514861890128-2.6745791240674i
-0.852862122013691-2.60173012652329i
-0.0148882704673772-1.9870077889415i
0.166939988504713-1.47847190027187i
0.0108925489855999-1.61231114027774i
0.210661562948497-2.28653535695369i
1.14590264544716-2.93103638678163i
2.61551947249718-2.83316778023582i
4.00680756546387-1.68916453309i
4.56430973818954+0.0893356723075057i
3.99764310074409+1.75180520024952i
2.62919583561694+2.55717490437967i
1.27440682314963+2.32467861930158i
0.601480069229236+1.4818162987348i
0.814867110177021+0.824528351808122i
1.38302993284131+0.899300964515938i
1.62095815011032+1.59331830969808i
1.07576364395599+2.377414990869i
-0.276333487828298+2.58519081101653i
-1.61541032230749+1.85597628095834i
-2.23567218718623+0.454574413029796i
-1.71072419095819-0.936720157321587i
-0.362425698123453-1.52969608698923i
0.871821915390284-1.07170207204566i
1.34457777041833-0.0320541436993124i
0.76575031615992+0.960045881346294i
-0.453731599014968+1.24764291001877i
-1.43075793041658+0.648194305257147i
-1.57716869597711-0.368915435571006i
-0.839012464485932-1.00814815091368i
0.0994665410886225-0.832264314537505i
0.437850501226149-0.0178237889585441i
-0.0971201013971267+0.850069016785641i
-1.368983744363+0.978665457576804i
-2.45833314797502+0.0769136973238187i
-2.54893044177992-1.42557116274156i
-1.50273428277862-2.69851254032776i
0.253739704380883-3.07800812820261i
1.71108747044176-2.36727026778064i
2.16749234223153-0.990778592916178i
1.72796636378464+0.138586103104603i
1.0044019510456+0.42655522345475i
0.738340263196513-0.0709301048222323i
1.40938205207747-0.6727893509806i
2.65875024372357-0.464372961247323i
3.65552554588779+0.748914983533879i
3.60600939834049+2.59554564072459i
2.25872501319671+4.22760301273903i
0.271719388371794+4.69669492512622i
-1.41729054657023+3.9032141199325i
-1.96879137089392+2.36118411342026i
-1.42889175984576+1.04024841882134i
-0.486318703468875+0.731589342144052i
0.0398312369379952+1.33963218847353i
-0.468617750115698+2.13695717465613i
-1.65170640655984+2.18606768295983i
-2.70529333837497+1.07668685286278i
-2.7597008903112-0.71725790872781i
-1.54700304288276-2.28145226858897i
0.298639856776688-2.71651919516838i
1.77657878043366-1.77451870826103i
2.09676378253008-0.219634436945799i
1.25120054502183+0.906177140136706i
-0.0335567562519849+0.886106455587942i
-0.715238191600858-0.269818444783773i
-0.26577750708644-1.6629627623497i
1.06719907407265-2.26449726708757i
2.42676117053998-1.57964479441095i
2.93548749008512-0.0407307366707555i
2.25310572597866+1.38935474258375i
0.77337294927522+1.83314042185769i
-0.397998358619185+0.950617930592357i
-0.490272606425872-0.456606712673137i
0.520661628467355-1.41205316367184i
1.91796081018697-1.15942743037745i
2.69601899554648+0.354038134055896i
2.25203744235201+2.04069723681981i
0.706651687279778+2.96282871760042i
-0.978697284489403+2.54874453950159i
-1.8761957536787+1.14192456117121i
-1.57908306412936-0.244853990970682i
-0.424136152254406-0.71661172142601i
0.537842514725578+0.0105392713309423i
0.511281935600695+1.1817166562147i
-0.554399270222782+1.85926201305464i
-1.9167556346189+1.35039093518076i
-2.5379382571504-0.127290093126718i
-1.89865400598223-1.6836098228369i
-0.169052305734516-2.34511544508147i
1.61227808991719-1.53079264348923i
2.41908680298374+0.151275077450085i
1.86793905415053+1.77465888592634i
0.363087804313917+2.43260192674384i
-0.984493644196866+1.81036346302089i
-1.36542128702525+0.616996607243325i
-0.628762273702995-0.241662848917976i
0.554227885917767-0.059686944675204i
1.13009538995719+1.00085376542919i
0.542461110633404+2.14577547411618i
-0.969224174379881+2.39615928265629i
-2.49072919859122+1.34631482590789i
-2.88161704824404-0.570333801742172i
-1.79715913577046-2.41915475452438i
0.248827141834088-3.08872047758391i
2.29638331207516-2.4204833368049i
3.23769027625805-0.928833210480514i
2.87414941484192+0.50341913495756i
1.94508478176824+1.03146295863096i
1.31958824089486+0.664572369298078i
1.62060337492228+0.0598259206366319i
2.77674771218205+0.0574829304096797i
3.81308198601105+1.20464491150362i
3.80448961633939+3.14331391510469i
2.36188021224078+4.84467711130211i
-0.143999114455391+5.50447269118068i
-2.54222545546341+4.66651595172557i
-3.83725637512668+2.65584732769899i
-3.66807413246807+0.574209212509212i
-2.62278460217659-0.6986813889859i
-1.68826772804256-0.880600314768735i
-1.4489762692129-0.535064262369082i
-2.03433952755525-0.537708829064543i
-2.67207170730794-1.35275922738349i
-2.4278457199146-2.99246951247535i
-0.935615429788126-4.53653085519661i
1.45934836498188-4.89826105668198i
3.65585043193048-3.77318000123075i
4.67430999886492-1.51913815959812i
4.16952592373717+0.76813575364072i
2.73157815619859+2.02510240341391i
1.36170075800228+1.97495144842475i
0.875905541043803+1.17486764138354i
1.44131049615276+0.71345494328572i
2.21631259455393+1.35809866077444i
2.17179250373058+2.87483415056219i
0.855666069563865+4.34718472069154i
-1.29494601176708+4.77054215160365i
-3.27553331910583+3.54804677718674i
-4.01977291114759+1.28307417324203i
-3.15281793083639-0.777748043273227i
-1.37289752777085-1.6429934467158i
0.190877235314028-0.971744604901634i
0.609703446726839+0.484922521977737i
-0.218637489812808+1.54019973920022i
-1.4822402369465+1.41446082218379i
-2.11200349129363+0.0940889556388753i
-1.44392492660844-1.41851174225881i
0.192208277181932-1.91699113520504i
1.78015008138011-1.01874804514206i
2.22870333811889+0.757361898549527i
1.23889198812521+2.31543724582156i
-0.465372629243124+2.58654631557646i
-1.89133996900058+1.33864498715122i
-2.01215100715687-0.563200417850518i
-0.72222921942479-1.9110687229542i
1.05557568221546-1.87393301691905i
2.24439437575339-0.577805209335566i
2.15864870789229+1.01634864055733i
0.978198669317722+1.80378170890427i
-0.315446612457102+1.24038417108399i
-0.723765190071493-0.128646990008144i
0.110401362435038-1.30604534598828i
1.73402814844108-1.37545409214239i
2.95030452705563-0.0613496032763i
2.90615665648357+1.7967839466262i
1.57475705009189+3.07593076427478i
-0.319529653011334+2.99502101716847i
-1.61057848092201+1.6876886290101i
-1.56158178955385+0.125848054574997i
-0.351525558252025-0.739164186161699i
0.981565695069819-0.282485352842849i
1.44891561067423+1.04848312213108i
0.606131359730222+2.28966749509881i
-1.1138557272633+2.50920061040746i
-2.51185448542451+1.36640609888246i
-2.75194113858325-0.312044553825722i
-1.67436319614354-1.5839895245133i
-0.0637325837093568-1.66891793411844i
0.91960480784754-0.504611528373335i
0.627425083497004+0.91195547806648i
-0.85095295161947+1.49418280806105i
-2.42847481880702+0.745510646652218i
-2.939886338622-0.990219444759871i
-1.89520773011118-2.7019144112148i
0.149334002044725-3.34243968908827i
2.05827275917783-2.49236912705475i
2.8239626035124-0.719734314217745i
2.12867336160322+0.855824332621956i
0.748647270479499+1.31724861332909i
-0.148775780016975+0.591746949531318i
0.186780034892703-0.485632441327029i
1.59866221168802-0.814615105472387i
3.08479943961162+0.203085096531006i
3.41641292660186+2.29353666283733i
2.11357310466696+4.38950500694654i
-0.304914857100114+5.17874098012401i
-2.66279413790115+4.28554502845568i
-3.81363391988574+2.24551275171018i
-3.40735270887586+0.168288221624223i
-2.11604586999598-0.845550360911536i
-1.01184445907954-0.682017487991335i
-0.907184295897254+0.108110315413401i
-1.78544572739952+0.367917487817122i
-2.69585676758829-0.655528905890624i
-2.50778362294571-2.56160570024955i
-0.7935807948279-4.2989464655826i
1.87915992341146-4.75501219908661i
4.4054310344914-3.39854236056896i
5.5148428248473-0.738118234945844i
4.82284779179079+1.83068791649005i
3.05946450527168+3.28358852682742i
1.31029402086984+3.24272360894262i
0.563505052753277+2.33775707384471i
0.841816128701318+1.77177064869456i
1.35048209397202+2.21367190400565i
1.10016301043801+3.56030327912441i
-0.553144830556301+4.73118315066551i
-3.05852933084929+4.58626177795634i
-5.21198063717476+2.70626876969702i
-5.90321649878858-0.350713794660662i
-4.72874707500619-3.11589801775286i
-2.37354996056088-4.43272285839865i
-0.0529418165195232-4.04244117022965i
1.17753558705134-2.56886948637372i
1.01892243472079-1.31732053859209i
0.287983148387626-1.19161305283309i
0.153957313549314-2.07584954119714i
1.1848025564863-2.97407232675899i
3.08305994607713-2.71930410199775i
4.69539601031233-0.887969212401906i
4.87102216951432+1.93796384684311i
3.21560008137504+4.4212737785061i
0.394306833949469+5.22712882653949i
-2.20623642709784+4.10247718777797i
-3.40526350162171+1.86160671517694i
-2.90207966017328-0.12169081291059i
-1.46623578277359-0.790904804183839i
-0.428671846248801-0.175580007440527i
-0.614043236939738+0.815116287289533i
-1.75009210344997+0.975219329316028i
-2.9081691411365-0.192829486199964i
-2.87850279536125-2.28416388422792i
-1.14718085414876-3.96997320050239i
1.48637373322425-4.06198484876693i
3.77123210596263-2.43699673853123i
4.43680092730809+0.185559397658399i
3.22859852416605+2.37038068143497i
1.21601240659567+3.05062941851111i
-0.386260932613026+2.26567300616037i
-0.702216458259686+0.986903239694464i
0.203733788841235+0.295804213432403i
1.28982109330659+0.871761947028294i
1.35842708285643+2.33219251608071i
-0.0345830253307224+3.4259927416242i
-2.20447991828266+3.23223588129848i
-3.88261837977559+1.47803549904029i
-3.9639293796247-1.04321909441531i
-2.32537167250815-2.94256482155879i
0.0287108687462207-3.31345313669163i
1.78387370817391-2.16609515404293i
2.10375368047882-0.3849508631597i
1.06869766336455+0.776873599104711i
-0.257157934681187+0.58902725587543i
-0.751894550624891-0.603426113206519i
0.0891554105858691-1.78376351529445i
1.80977828377289-1.85141567645682i
3.10733609661566-0.535919417956277i
3.02813615668133+1.443344795197i
1.460370094702+2.94404859390451i
-0.751441113607293+3.00806571958311i
-2.34261454947357+1.62583983491222i
-2.42737313460413-0.427869092736886i
-1.04861213768241-1.839855354098i
0.715339365262547-1.73794423907725i
1.62346386287204-0.498818133855692i
1.10008684483558+0.978811629987125i
-0.413754733032085+1.56916337053144i
-1.84392623336058+0.682604167485866i
-2.05177970937739-1.09801105876065i
-0.77746890921292-2.63742413690665i
1.24127298584538-2.78617943594986i
2.77607668385742-1.4288475478512i
2.85710843150979+0.622573879385235i
1.46890233870474+2.18921526115021i
-0.477524560970267+2.11792771115933i
-1.54183659243022+0.652980921438164i
-1.13018094234207-1.06207161254108i
0.504607083575727-1.9068018606451i
2.27119401624173-1.15373722063591i
2.8316642240229+0.744641934424802i
1.89595900422123+2.54743119084378i
0.0309228535687174+3.11407771327124i
-1.54564553530389+2.0897355640683i
-1.81156276373883+0.295431391281971i
-0.673469614385826-0.909238263450269i
0.883641408201972-0.689025720150282i
1.6103877372252+0.804017053336932i
0.904104371766233+2.54821039801158i
-1.00515662976364+3.12336685423486i
-2.8874841945577+1.95314838264797i
-3.50405796294016-0.298859166062701i
-2.46866446850697-2.3497734088993i
-0.374946427632105-3.06722666621415i
1.42428292195392-2.16700057410847i
1.89283911244813-0.421921730049706i
1.00900672676905+0.754895976165185i
-0.308243624776141+0.517923287626162i
-0.855229203779894-0.854354713307151i
0.0128489960466296-2.28211991269075i
1.95680324287122-2.57860398817029i
3.76272957823073-1.17151793682217i
4.17255658745774+1.29274423268239i
2.8252935516091+3.40302569214118i
0.389901926621765+4.06077849017919i
-1.77519723803383+2.91515534199456i
-2.53420573457432+0.817800397965818i
-1.77920620892784-0.816621018096022i
-0.281834647333413-1.14985999348968i
0.684981395193764-0.227795741860288i
0.354699082956105+0.917565575065691i
-0.958566146359545+1.15048793905459i
-2.28660107169874-0.00432677593736506i
-2.40185120434532-2.0822030235181i
-0.876825934555103-3.78592617920045i
1.60871507698265-4.06458755060824i
3.83210029117308-2.64701889503782i
4.57224851725136-0.271864305133352i
3.66306346684296+1.78105577584256i
1.88771149371069+2.58783562856216i
0.401381229499896+2.05706981892167i
0.134171817952316+1.01789954704663i
0.945278128607731+0.594323636615232i
1.84524227424582+1.3273649586663i
1.75560788012714+2.85439735746017i
0.208899318224124+4.18729858614281i
-2.21169900192966+4.12772880909358i
-4.23112777537865+2.42667090825415i
-4.72826125470094-0.158274205524503i
-3.43722060586959-2.41903472760325i
-1.1719947068963-3.22780225709944i
0.7498382501093-2.51398699293847i
1.33070241638135-1.04948450119448i
0.592761057634425-0.0402111900256109i
-0.498844814046059-0.218390435242264i
-0.758194649599804-1.38148416860153i
0.385883619470544-2.54950999671373i
2.36141245546666-2.54727601712143i
3.97280424834177-0.983101674785547i
4.03994579067306+1.45302771251335i
2.43087773543774+3.36494880878401i
0.028706035112679+3.74841439398756i
-1.91172393450301+2.41513792070974i
-2.2066764822108+0.287774262758023i
-1.00984443841679-1.22989886872512i
0.728897901038452-1.31448483415586i
1.70884012983488-0.0609434193765654i
1.12243315466441+1.44341547698132i
-0.44293289549875+1.91629894610939i
-1.86351847496994+0.819534264426944i
-1.90354821916763-1.20977428944021i
-0.356341886180926-2.82481765935258i
1.94758381872021-2.88438782672832i
3.62759411331219-1.18424309405691i
3.61746921842076+1.21190307911008i
2.06990323499364+2.86278482433243i
-0.0338981617543893+2.96900610072813i
-1.2677951558387+1.54807063898672i
-1.01151036686562-0.235341188451057i
0.351144687378863-1.0046026058832i
1.72931155101841-0.288397977057896i
1.92908156997483+1.38935316163974i
0.709214359196221+2.68767329541403i
-1.1992198959582+2.63152350800998i
-2.51746386771778+1.06986415530128i
-2.29181277407806-1.12595354307415i
-0.637296996784636-2.43019902037658i
1.4869674540075-2.11010169139584i
2.75624562423903-0.36788943557612i
2.36385129968311+1.72690215747471i
0.763663826347212+2.7886199644811i
-1.01184487396969+2.24760862411487i
-1.80136193414246+0.584038383569153i
-1.09105387717483-0.940876010939347i
0.419200247075541-1.22026179100646i
1.56275580038878-0.102765692793863i
1.39395281881271+1.59370524318045i
-0.0730742075753539+2.59896715065397i
-1.96264956775929+2.10648767499513i
-3.00592725055799+0.259186890068664i
-2.44847004094379-1.86429071330683i
-0.597192263778849-2.94764994078922i
1.48761030264662-2.39280295856702i
2.49288786581641-0.714174495931187i
1.98506528183703+0.955313091858399i
0.456057329120905+1.533078493489i
-0.831239745133645+0.662266627120943i
-0.880228123079206-0.896089532169239i
0.367275907342956-1.90791406648088i
2.21746122549099-1.48316074090278i
3.29970299944607+0.22382614749576i
2.82001919353142+2.22946542430178i
0.970291833675436+3.26517762635515i
-1.14167834195856+2.66551290714661i
-2.16191240987543+0.868094570403075i
-1.53010949166497-0.991015649322075i
0.295395523776265-1.73966615116052i
2.03682507737136-0.844874016926748i
2.51721915518181+0.97433779540349i
1.4985732888207+2.38305088587249i
-0.33153942690269+2.5794154275895i
-1.64938445859809+1.39054627230203i
-1.50634493399081-0.300205758355608i
-0.0390684900323345-1.2364844343522i
1.70563402903098-0.710485429275163i
2.35667110065583+1.02426658553339i
1.37279189321961+2.84679478385302i
-0.742842605371658+3.47371050115757i
-2.74734817370446+2.42710418927554i
-3.41469975007164+0.300157056470804i
-2.40884075555807-1.68792447727134i
-0.47087135544188-2.33972723280364i
1.07435496436336-1.51406810378982i
1.27499936587484+0.0510250294670332i
0.142000959048443+1.01206736645867i
-1.28183483943793+0.53778112088256i
-1.75873469568767-1.02317852179034i
-0.673361375048163-2.63537843158975i
1.54694030523917-3.06016706296386i
3.55041845923675-1.82115006699071i
4.10108311926103+0.534719627981896i
2.92169372432831+2.68463682902267i
0.785332625959806+3.42919443884838i
-1.02391170986791+2.53426811297687i
-1.47410524850761+0.806975620995281i
-0.482455982326201-0.365182504567682i
0.910243813374527-0.152542685839012i
1.421070459349+1.20655323552575i
0.463525125978626+2.68829249199664i
-1.52465576552117+2.95612392702615i
-3.26605951445169+1.54644483453759i
-3.60142117671277-0.870477574532513i
-2.15841946824274-3.01802891806412i
0.281260195710063-3.57668744193033i
2.25023607044092-2.35346151529945i
2.75540327787965-0.255964618938643i
1.7338595317679+1.33899389180035i
0.182659218220412+1.42901006254591i
-0.675479744865367+0.196373869581176i
-0.0913652552122565-1.30388789906i
1.61735773132332-1.73905574298912i
3.15968232950511-0.571092104619648i
3.45519328140577+1.59300453590659i
2.16793122442852+3.47866553859039i
-0.0570574072499247+3.957613415925i
-1.89790007350773+2.76525656570581i
-2.28302806819945+0.741066438416577i
-1.2113238436053-0.674224779778882i
0.389945596476234-0.653809973972334i
1.28824915902735+0.600552238794244i
0.790310905926998+2.1324154404614i
-0.796528023603837+2.75189683174465i
-2.40863600726429+1.8252230649225i
-2.92682163891986-0.0248143787412519i
-1.97460580492379-1.64243231997547i
-0.151374516782813-2.03119762416685i
1.27131186501507-0.922903475853223i
1.39276453730735+0.810361597590648i
0.139830198391625+1.90840490891535i
-1.6392349580312+1.55180630170386i
-2.63574048487483-0.0199881342783839i
-2.17256479430635-1.86868880876801i
-0.465825707647557-2.84891530650703i
1.4098713351119-2.31938105925225i
2.28676900304448-0.753867703655293i
1.79091517202934+0.80659967721396i
0.366482615804231+1.27978154717845i
-0.844566701408368+0.419850022875222i
-0.845447101210627-1.0646867500481i
0.498966830058464-2.08838204227714i
2.31723932244368-1.67698200038168i
3.36496414684104-0.01261517683087i
3.02942920918241+2.00506761615809i
1.31614306092751+3.22144417127454i
-0.706253765763846+2.8695951559784i
-1.78115004873818+1.39171962404106i
-1.44921767783821-0.278677198512725i
0.0291413799475915-0.980041336525997i
1.39449440148554-0.243097978532729i
1.60753777992331+1.21419354970021i
0.471280986711915+2.39523629207712i
-1.33257609752369+2.35416463828816i
-2.56618110078297+0.938035387855356i
-2.35844565088906-0.916477582400903i
-0.73602956063838-2.10876834771249i
1.20309565916453-1.79528046410253i
2.25306039660408-0.163664121080354i
1.69973600851376+1.60123665141512i
-0.0648124140600713+2.36678443198309i
-1.77756619749496+1.65914236162063i
-2.3008872681053-0.0109803161435093i
-1.28635209522006-1.53340140425143i
0.410146691142687-1.75278859465489i
1.64796686418066-0.577900791821436i
1.5162421753512+1.14198574109035i
-0.035869073813487+2.21183409542768i
-1.85353743004288+1.71152702292895i
-2.72098925146069-0.0169801834767682i
-2.00539171465217-1.94538353475402i
-0.097299487915223-2.80145681763317i
1.69165295000968-2.02772910633677i
2.30621254147803-0.228549674416303i
1.41219214265911+1.41543843862281i
-0.297160846267166+1.72474811127971i
-1.49367099674333+0.580854299669684i
-1.29681683170868-1.10774775795863i
0.172741163593956-2.08525602696635i
1.89455778545213-1.57302164610737i
2.66355505516192+0.169100268603979i
1.8348955229895+1.99342046376186i
0.0118902679350546+2.62669168064077i
-1.63666740690077+1.67255763947285i
-2.08796745021985-0.22019199375753i
-0.953487334365036-1.80681352085914i
0.939526489580004-2.05191572052911i
2.32930473361573-0.818587279866998i
2.31545121663944+1.05268647626177i
0.981120495996959+2.26831337410085i
-0.645216663578177+1.97730822434785i
-1.4537445437555+0.507368139183203i
-0.822125277968726-1.04512742420277i
0.81095372477553-1.50720129165813i
2.27819601642182-0.429940266532744i
2.53045504668443+1.48219058474586i
1.28034315624379+3.05227427219181i
-0.768196047354094+3.25880380962022i
-2.40116115537887+1.98257496006489i
-2.71030683952077+0.0164816318230761i
-1.66009219915125-1.4380520895936i
-0.0803725707867039-1.52248159824874i
0.854339016515467-0.43717452705563i
0.581881060729205+0.834950961208305i
-0.696192509792417+1.25573408199298i
-1.97898796813318+0.358043369181618i
-2.20265204557606-1.37574200715449i
-1.06695647325698-2.85457379374778i
0.904524180148894-3.10330004295159i
2.55509500324083-1.91538392237347i
2.93907353547555-0.0408677374043828i
1.95252199028157+1.43779370021425i
0.404354698933203+1.71847777859168i
-0.692284039699734+0.808806987860161i
-0.582384818921412-0.454744765656282i
0.56217686237805-0.995891189503392i
1.74189363101536-0.321186432245937i
2.05656256596913+1.19003455883251i
0.991241717681561+2.57487092009288i
-0.94044412450633+2.79219407479164i
-2.52346760626007+1.61745641087374i
-2.92641694369273-0.263811927381335i
-1.89637035289699-1.82412306203307i
-0.0679391736721851-2.18004139176566i
1.28105490009152-1.18417584617455i
1.35568242513707+0.265996779068797i
0.209756675740407+1.0808778285654i
-1.20284699284442+0.655942688198308i
-1.7035241299545-0.751415454802475i
-0.865964071092987-2.15218974336335i
0.943498675462677-2.58880345643683i
2.63946565608391-1.57791119916576i
3.09427066574338+0.262665929269051i
2.11428894778491+1.84821269721201i
0.380053309741906+2.25108357097156i
-0.942930419024303+1.25975064608328i
-0.911311821019262-0.264130060937613i
0.348627584261441-1.22910679730505i
1.91981232025449-0.886416918917142i
2.68569738724809+0.674908248847422i
2.00227512598249+2.43070665852463i
0.254090004479462+3.16815482119772i
-1.50085441737532+2.43335032501112i
-2.11819447876047+0.756579866652372i
-1.30934496513063-0.722040270710712i
0.22093487438465-1.03892886250531i
1.31969615601146-0.0406774875595946i
1.09891106941874+1.50949834896216i
-0.346613487137375+2.41963897011226i
-2.15371012273671+1.97229438967643i
-3.1046646108498+0.292222225363432i
-2.59636490139926-1.70060042771215i
-0.968430515437544-2.79392683241688i
0.729814363887825-2.41917600768461i
1.42015157021872-1.04265510734052i
0.815770625347284+0.219362151265796i
-0.537080039486211+0.374170535602967i
-1.43531347301978-0.769428345347088i
-1.00831563839123-2.43178434016797i
0.619151541263851-3.39901411321758i
2.56137081946083-2.95146606165944i
3.6751061597736-1.19210341561363i
3.33952233906954+0.837569812312798i
1.90481356770726+1.90941212486354i
0.357809340839455+1.62862350899019i
-0.207908868297627+0.358730498802488i
0.522009842289168-0.781726978093212i
1.86888760399881-0.752564643835914i
2.83883987058361+0.563884291792152i
2.51913140428096+2.40656062642681i
0.927826601218449+3.58678399149567i
-1.01717893744174+3.35858827992843i
-2.26988581747876+1.87049384004367i
-2.12624398089037+0.0576158761177179i
-0.85232862213748-0.905646782588678i
0.503763919405025-0.472645296494164i
0.952482398651171+0.850025832444374i
0.159237085406852+2.03255953677519i
-1.42756231635133+2.10083111655807i
-2.69283376957343+0.808806509893988i
-2.63622444328397-1.01752149657577i
-1.34259628645326-2.28410159869868i
0.410669295030594-2.27063382493725i
1.6095869962797-1.05366443106839i
1.53363604820805+0.433637462749953i
0.43128946812666+1.18428751065141i
-0.872734831038953+0.674594054920417i
-1.27662826957408-0.729812752740308i
-0.390205483871737-2.01551032993272i
1.25848782765972-2.22873032281273i
2.70604628551024-1.12620424748891i
2.93655496374159+0.634192266028413i
1.92942921419211+2.0037293189072i
0.342719055751105+2.17361092849142i
-0.814055941360888+1.21584736967696i
-0.74576732854095-0.172059957369314i
0.281791760464253-0.924764667234022i
1.5297300439934-0.434701605261136i
2.0376922661508+0.867900704148626i
1.18637080322301+2.08135004410451i
-0.437780254348713+2.36490999754174i
-1.85331419159257+1.40971234062873i
-2.20045635107851-0.312373088720969i
-1.22247685986375-1.63063936116061i
0.35651507358975-1.8719194082394i
1.48855233092712-1.03132807767105i
1.47997040670678+0.306333790078791i
0.442527567890332+1.04589867175896i
-0.833299071100248+0.604667920052461i
-1.28388843715542-0.682490863160075i
-0.45607813393369-1.91615748183822i
1.19629584943521-2.24832540132302i
2.65937164814604-1.29277076517035i
2.94333363708661+0.451286364009072i
1.93930570301135+1.95437175068542i
0.284338564057619+2.32706473668521i
-0.998288368975807+1.4685525832693i
-1.11442880207079+0.0934730032123429i
-0.104355144700968-0.799645217314233i
1.20193265067033-0.533610176297815i
1.75465663221092+0.708504205887737i
1.05607817715125+2.12153098669887i
-0.533438919057038+2.63108806290774i
-1.98265383640016+1.79559480375832i
-2.44319026585043+0.106144672883737i
-1.57191947403453-1.38921938448338i
0.0437267916524378-1.73094070863156i
1.29365224215346-0.830607319079582i
1.40117401295447+0.675130370350012i
0.32724244714899+1.66660851352365i
-1.02517767186274+1.44526069299589i
-1.75205433026743+0.197062869350067i
-1.22972944486163-1.28423047976391i
0.231335821298193-1.92433563410257i
1.59057315863325-1.26491018489488i
2.06645533496466+0.250422628286385i
1.28456513005482+1.59137975500314i
-0.193221685661395+1.80606263050926i
-1.23634834288794+0.806641054695826i
-1.17822339748505-0.737685638612685i
-0.0374875195505621-1.74162846509544i
1.49841897617957-1.51994498650225i
2.35455869412856-0.254946024531412i
2.00202741259142+1.2704770018542i
0.738089416222091+1.9690276180277i
-0.553842365831901+1.39729544414875i
-0.97093746142762+0.00784135258668663i
-0.206122364074255-1.14377050086042i
1.22787771264474-1.25009927230866i
2.23720234403044-0.192412716697564i
2.09947007462358+1.3837551845779i
0.877187646243715+2.33400516779722i
-0.7023969567229+2.02712105163841i
-1.61780526566706+0.712884416638116i
-1.27521265404658-0.771379723523146i
0.0544781942797189-1.53179226965687i
1.37347344233014-1.00100101168717i
1.83138192805417+0.386192434539298i
1.14039452609165+1.60400655649752i
-0.283819259371809+1.81617635510554i
-1.39573630311504+0.854082352648815i
-1.41853247242221-0.612444737619055i
-0.34792813621748-1.55437237285251i
1.10022141896224-1.28252050611778i
1.97271477962139-0.0106572342451862i
1.63727241296465+1.45558599966432i
0.27710516548953+2.21896782885957i
-1.18163049070495+1.78749827775621i
-1.87272641333545+0.441913341457869i
-1.39292395717789-0.800597321444864i
-0.123963092371321-1.178202159228i
0.903530561624016-0.484006561222296i
0.991656774989283+0.772860968417713i
0.0592602275550276+1.5594869537653i
-1.28014704740322+1.36643574910879i
-2.05124333222924+0.160687072095582i
-1.71750749188705-1.26660913755163i
-0.361899893132477-1.98781716864893i
1.12306595154281-1.6444851464789i
1.8136513060294-0.426573048044909i
1.42305172819961+0.840299047830179i
0.297123159455304+1.28391465680017i
-0.645607465659019+0.631614857315506i
-0.752225036669372-0.515014101489628i
0.154785888621619-1.31075359396248i
1.54905620688876-1.1469371749294i
2.42971214990256-0.0312655054383094i
2.22622090282094+1.38334904402927i
1.0212965509512+2.24676254479773i
-0.362747359133129+2.04451401953755i
-1.07022676373209+0.954041062981287i
-0.732138457866026-0.253456907990765i
0.404109629411102-0.735770767692381i
1.454069255913-0.176791123892669i
1.57946096943735+1.00077960329915i
0.709082710531364+1.93056057866733i
-0.584134971357224+1.98101838717946i
-1.52769255270453+1.00699111932599i
-1.42711929714093-0.36428519302479i
-0.373280665461032-1.22242192284369i
0.854558325434649-1.07340984887693i
1.5006885157656-0.0544415988103679i
1.04812997771386+1.13375769119413i
-0.196799593296533+1.62993667602698i
-1.32598699377294+0.969221973243737i
-1.64896218660422-0.354564110164286i
-0.871417722285947-1.50620814767888i
0.495625760627872-1.75849575318146i
1.50405983767993-0.882299804868978i
1.49624590610471+0.482576027523439i
0.528164691403607+1.36292405626557i
-0.731650764983978+1.24439184460809i
-1.47174230928545+0.167485842185152i
-1.16009000090053-1.17012208784686i
0.00286636793868619-1.76471943050924i
1.21768697835825-1.28777654152155i
1.67158252306903-0.0459841544497776i
1.0868306571754+1.15690753903911i
-0.13859613375215+1.45905001637388i
-1.09371950497604+0.691106973271663i
-1.1291184849152-0.538584646868636i
-0.239424025648168-1.3865858542325i
1.00216599700877-1.22290742218481i
1.74568968932469-0.1360530749857i
1.46958916781791+1.17331378186769i
0.34082416815046+1.80784611557569i
-0.793332186282368+1.3689900644602i
-1.20471130980668+0.222313975503239i
-0.624901747384771-0.869895826044245i
0.599471878865035-1.02861199083574i
1.54420964590867-0.208004428452762i
1.58012978651864+1.06128250921131i
0.67350338051963+1.97455779577233i
-0.584199679029647+1.8558697455828i
-1.34427545625027+0.799845965343602i
-1.12953292191993-0.455357385999628i
-0.0292857630015421-1.0289178378448i
1.11413301650208-0.634449113984109i
1.55849539923894+0.472841921153539i
1.0139113884011+1.51960287361943i
-0.186343571688989+1.72389620564722i
-1.10937791470097+0.953838625796476i
-1.20729677952039-0.262475065355169i
-0.385949859524874-1.09076196202265i
0.841061094737207-1.02301405734317i
1.62642907929121-0.0457100071335849i
1.38434386622232+1.14992939779455i
0.258129881501405+1.69442692366415i
-0.934123077815768+1.27156635907703i
-1.4832141934302+0.127553434717889i
-1.04275695262996-1.01279317924541i
0.108321432636876-1.43435951983832i
1.12349476768212-0.897439622981201i
1.34056580520438+0.165642437475739i
0.622000203704226+0.930005330085799i
-0.524959381775036+0.851073402020858i
-1.17051959871866-0.0381068616280913i
-0.92026225760843-1.19531108985787i
0.122520980037746-1.79957855895878i
1.40322759488333-1.47825910860566i
2.0218357077588-0.3970135431596i
1.63840736868177+0.802815828970426i
0.539703910255134+1.30568089859753i
-0.486663476416018+0.959605299393054i
-0.773666197400631+0.0749565977697321i
-0.20065216437867-0.68517590055457i
0.758849559096149-0.6491245765383i
1.34173993866579+0.166968096366731i
1.07886475712173+1.26766525411955i
-0.0292867419606189+1.86364414569643i
-1.25817902037706+1.50780057552019i
-1.86028946139051+0.458520239844427i
-1.54021356873592-0.738161891685495i
-0.501058583218452-1.30068430437955i
0.515476703192112-0.969050704882052i
0.865391966852871-0.0883730260481495i
0.355915481130844+0.70304490809456i
-0.549563917119039+0.741186643887533i
-1.05159581302418-0.00993936289901859i
-0.748285725896207-1.0494556477373i
0.325932288467741-1.61510994612832i
1.55561046457403-1.2591903443182i
2.17781769010575-0.125909110005027i
1.88255560443828+1.15254774582387i
0.863550949444183+1.79858275066034i
-0.153198639213873+1.53047524307953i
-0.52966246405189+0.653233958631898i
-0.0841393101297713-0.169099602606331i
0.817821419087524-0.250867477795878i
1.41668848117575+0.502044455559725i
1.21079596450629+1.53026789345643i
0.236284501143607+2.21466223315316i
-1.00992079156101+1.97469331275865i
-1.74002954439321+0.85546114425294i
-1.57567428030241-0.381554576792808i
-0.706287094998528-1.15575213929312i
0.301418780941229-1.03088548150261i
0.65838689054344-0.199441575726099i
0.2422605753414+0.53176335243751i
-0.590105759783367+0.523445206449674i
-1.24948178567287-0.319392211937666i
-1.09649301871635-1.48826459368605i
-0.11255909666222-2.33154725058433i
1.17362850920094-2.2552950391065i
2.03167274477604-1.28140922126827i
2.03711246021893-0.120388201007572i
1.32668257104578+0.565553112911326i
0.462230280780069+0.44998631384218i
0.125983767166992-0.289070721617059i
0.593966634708215-0.942854720481636i
1.4843024531176-0.906713580650257i
2.17258413076854-0.060104050306018i
2.08832634592341+1.21102298533264i
1.17993725543472+2.07314970111318i
-0.0345680540187807+2.07383494384984i
-0.907332075349987+1.35595669967686i
-1.01532193887153+0.346162040072314i
-0.401781214946748-0.19437425881187i
0.373178642994859+0.0784442435114327i
0.566165470932004+0.869959621813635i
-0.00409729326083293+1.5884257907712i
-1.08650368425939+1.59054220109886i
-1.95591425970709+0.787691348993525i
-2.00310355581457-0.419299827459375i
-1.2431243337829-1.29043557713764i
-0.115017695872842-1.33724864399432i
0.647285167180319-0.661583196118637i
0.610055230539182+0.264053463847588i
-0.132716815873222+0.690130390848226i
-0.915650605719058+0.306657689528518i
-1.1314522652213-0.605575350463385i
-0.53859986476782-1.4590488365783i
0.617978612011297-1.62258363848182i
1.62248291552027-1.02757366903924i
1.88715957067708+0.0320640175347296i
1.34829968154063+0.897159292346276i
0.431074570170233+0.973596622089862i
-0.176003694368711+0.441359644903606i
0.00628021106871403-0.366717310726292i
0.85098056019551-0.757688771622126i
1.77915410184283-0.350525828034651i
2.10217719302463+0.586596906731912i
1.62909930514143+1.60131086259546i
0.57026614903884+2.01644041634695i
-0.458851688881461+1.63489060539112i
-0.824730804094591+0.760980212697334i
-0.452628305918274-0.0453604893463126i
0.29074344691973-0.224071704435678i
0.754019550067757+0.248985784424957i
0.510415706098451+0.921502191367437i
-0.317895119744329+1.26649506285016i
-1.2416737936549+0.816340051137502i
-1.63122093755393-0.203317567364226i
-1.19309868477267-1.23520228678415i
-0.218164768158023-1.78387171991327i
0.783733808027072-1.54831259345054i
1.15278349762451-0.802310101485085i
0.808028473740139-0.0757476795917097i
0.201341497522912+0.0540369129391822i
-0.16531879765559-0.409629282509908i
0.0479223436255395-1.08623458255187i
0.809260934396167-1.42833178304072i
1.72170037210548-1.02846226401151i
2.08243777342065-0.0253269379541163i
1.67601970383648+1.06594915154905i
0.718290211614073+1.58508551321947i
-0.19812055513752+1.37115562089884i
-0.589614054875881+0.659975951483754i
-0.388688474331792-0.00588373524561198i
0.239903831456266-0.129089203410938i
0.670322526328497+0.366942921577423i
0.453264212670932+1.16548689787706i
-0.336264610548557+1.6035853296829i
-1.22096718221877+1.30538146589771i
-1.69209310709688+0.358494747433485i
-1.45164043497412-0.682270763030388i
-0.616513117448768-1.19664240372641i
0.255611441993737-0.996784674220219i
0.717628881242516-0.245712072142461i
0.477587812328643+0.422470728699864i
-0.155131421047241+0.565415894793678i
-0.594745488640869+0.105380608916394i
-0.529600964817832-0.718178083433084i
0.159269149869348-1.1925087071496i
1.05147421365071-1.01007751432733i
1.63822112360369-0.245908859147377i
1.52370467512415+0.676330441493867i
0.822499065535772+1.14395023978083i
0.0919799267168247+0.946169398257739i
-0.212051087386407+0.242608208879121i
0.149860238162593-0.392374032763066i
0.86855717780188-0.468066990224558i
1.456322671438+0.0505556481420956i
1.51527797527736+0.879164412567914i
0.935726365259275+1.43632665008265i
0.0680117726472328+1.35726927890937i
-0.543186262911357+0.761803933143504i
-0.522985594987452+0.0180043605852498i
0.0081266765362743-0.43486276546106i
0.648330885831478-0.27851228177279i
0.901451149572653+0.349969691854864i
0.540390633447696+0.889268175335608i
-0.210487174491415+0.931864459415223i
-0.847800862846236+0.428619001524311i
-0.938266508092713-0.411748046843677i
-0.424312695576558-1.03971382604214i
0.44727029809589-1.05911464309094i
0.980628915609342-0.558925632371096i
0.903105104456402+0.154222835534789i
0.313917276682122+0.536264926890762i
-0.401620060674688+0.311166780187501i
-0.629573405205321-0.276120231764338i
-0.285658909065084-0.851959910758737i
0.471089051607646-1.04084698563953i
1.12022514232273-0.593276878541659i
1.23415722578577+0.20960302464301i
0.723954063364283+0.867686053740765i
-0.0848639557525952+1.03436886242179i
-0.659026702379002+0.567134637701189i
-0.688707776809666-0.13280639428268i
-0.130835523974246-0.500159052532553i
0.527044647395302-0.386878164623745i
0.809056461427422+0.176354427913561i
0.49936896456215+0.847958199297023i
-0.222784331596607+1.10786908464941i
-0.860503099841918+0.750292664237549i
-1.03113362847868-0.0159199199221859i
-0.551553638475882-0.620877451292721i
0.23024578533168-0.75889160325609i
0.770382320267964-0.356793382381333i
0.795626296119989+0.323605907115643i
0.34160974512658+0.742661836621553i
-0.211946886106856+0.664650753494828i
-0.448605838761146+0.106524803741561i
-0.138933560633176-0.557180347869004i
0.580778734001696-0.800709095188262i
1.27282779375167-0.482428421679037i
1.52916313243557+0.262379635663001i
1.18590752135111+0.993722330538847i
0.565376720659793+1.2371752900315i
0.0663056027895148+0.919249634418663i
-0.0182968223629084+0.375710178993936i
0.371080196074963+0.0851556752052318i
0.783065098610012+0.200675160664918i
0.881164424857213+0.739169577916622i
0.499675291815078+1.30429660010327i
-0.308277727324968+1.406520661858i
-1.02760832970032+0.948036431054995i
-1.25893014626607+0.0545156442220554i
-0.97173253137278-0.768462297960597i
-0.321035686651095-1.13234727129567i
0.237219278276116-0.966587059812641i
0.411223634979505-0.544919006347997i
0.219284580170576-0.274506835780287i
-0.134385984637268-0.439982041450632i
-0.204156109970116-1.03642651988829i
0.266680929028454-1.55065044035846i
1.10660754436539-1.59358920164458i
1.79919867527121-1.10623411639306i
2.10669757937937-0.189747177237174i
1.83650901582155+0.727726001435456i
1.11170177296657+1.16101990877179i
0.461346546818197+1.08624275409346i
0.108074842884209+0.713537490430651i
0.172890538119567+0.476226560886209i
0.379409722713586+0.636143066644374i
0.390033699224454+1.01676919251681i
-0.0309298693215534+1.44274706189782i
-0.826424908167259+1.49986303720061i
-1.53878760090291+0.995944795625945i
-1.87343164647254+0.115633225235454i
-1.60379512049104-0.717537410580152i
-0.912646271207783-1.13668489588407i
-0.167615221568991-1.08615083179414i
0.273916714128918-0.703565038620643i
0.256866335523929-0.368004149298999i
0.0710441005712049-0.326632366355811i
-0.0124960433750909-0.592755532878143i
0.278192947242687-0.863197622338582i
0.884397344212266-0.856965156476249i
1.50631646913838-0.429983420411033i
1.79293166119605+0.35180401269298i
1.47916805856702+1.06187352187258i
0.823134306917654+1.4661241618684i
0.141103217017451+1.39309941748129i
-0.237480612989385+0.941279519840744i
-0.132671502289696+0.553840907233728i
0.204318924036288+0.379593670238581i
0.430265337440655+0.525668916989124i
0.280769147807315+0.861272731417132i
-0.222700080374352+0.952096725149931i
-0.726266159444522+0.624163660220473i
-0.859270917778031-0.0445180355656383i
-0.502145500174849-0.688444309850127i
0.157099313414157-0.934896403760975i
0.785943722975835-0.723353990731873i
1.08471322116807-0.186399213177149i
0.88191551105715+0.325726758014316i
0.389848738736123+0.454620454300969i
0.0157134189472537+0.21446276763125i
0.0101570101356827-0.171438593416837i
0.351165093243762-0.440072399625868i
0.748102681684595-0.336863645293309i
0.868683584244293+0.0923970320909778i
0.569780243531475+0.562344504127709i
-0.0448657475535715+0.690878581322478i
-0.613039891101489+0.342248079403273i
-0.770761326908404-0.314098973672319i
-0.464569065518522-0.92196848277656i
0.139059621220178-1.12052473683441i
0.635996659103844-0.907551651590562i
0.761695709089848-0.420185838799916i
0.582879259556204-0.0318300490561963i
0.251137221537619+0.0137679739741965i
0.0933197080765382-0.247554568855934i
0.32785492404004-0.567141371538453i
0.839043915636947-0.551675905426466i
1.22779096857693-0.132236271491695i
1.26066262757718+0.576215525832684i
0.873969249434496+1.22907321012738i
0.163644593597445+1.45298092426622i
-0.433149750212418+1.26163883113598i
-0.703223127249755+0.792827752585122i
-0.597585424859855+0.365546722334915i
-0.393772667817704+0.286055161208885i
-0.350296065961343+0.427705723642214i
-0.530047843204119+0.604861582490228i
-0.918935059205823+0.566879024511881i
-1.18117447310963+0.129857841685012i
-1.13451044609116-0.581863998580337i
-0.684758278508022-1.14819484537426i
0.0145998524450885-1.32202514529835i
0.621055918038643-1.09400352592999i
0.970239480478146-0.577547997977274i
0.957993681091103-0.215286221223988i
0.779199526441451-0.127564857525862i
0.770022281640894-0.269531294738632i
1.00476400052258-0.398868578764017i
1.43936984774017-0.247461654576184i
1.77353808407765+0.217914197507359i
1.7671194195707+0.91864727455745i
1.39466820117183+1.43144206095647i
0.730842729373924+1.63170854191443i
0.078682803852576+1.47667866722909i
-0.274044575123828+1.03182160517635i
-0.261953896015914+0.658256715838359i
-0.142571713784392+0.514564076292035i
-0.0893674251016158+0.55618565545124i
-0.249982460347881+0.583807947992701i
-0.647673305663311+0.448451195654223i
-0.956732656046128+0.0477285709366035i
-1.0019644129088-0.596579951832271i
-0.705993532894282-1.19616954940812i
-0.108342949381018-1.43714388628429i
0.510217788098993-1.32313248530309i
0.871528573741433-1.01840592005678i
0.8884806364462-0.665893745239339i
0.746689747274638-0.474904329544158i
0.641727094966908-0.513100604444394i
0.73630826617161-0.610512501150733i
1.04518994766563-0.536191587665206i
1.34387811893839-0.199148038088311i
1.42757637725508+0.335578192329593i
1.13005728852467+0.854754638757613i
0.574188863911508+1.15249786530556i
0.00674247519179834+1.10938046846236i
-0.373264092036181+0.791254913438218i
-0.374531192338015+0.499848877419478i
-0.2202895969036+0.333540337564858i
-0.156783040159013+0.345221808007793i
-0.266897108760102+0.519839452103143i
-0.575949950230591+0.522734482081829i
-0.871657468954434+0.276432752988898i
-0.91893304432292-0.141038009839013i
-0.640475822828368-0.571809518606582i
-0.153401443010152-0.740723337064996i
0.340040984249864-0.609678971769377i
0.574567602258511-0.250706742325125i
0.488122766565948+0.112354331076644i
0.253039146290958+0.253089944916235i
0.0781301991309567+0.131171259037922i
0.149451299887984-0.0862393391163089i
0.436075388684603-0.173686183372804i
0.769449370717382-0.0568224983972968i
0.888458907037956+0.302457692097922i
0.684900597486051+0.663675808858236i
0.33532754571382+0.773034552345736i
0.0418852260531085+0.609753788379831i
-0.0371466554926593+0.229979829207964i
0.110806983487614-0.0923495634300803i
0.452512501053415-0.189419569657148i
0.730165329935521-0.0367292631024879i
0.715929906151663+0.258050567510278i
0.557213578576042+0.466481233637876i
0.301120952347327+0.458975806760287i
0.13247593437638+0.181772487645608i
0.24261817111335-0.118325923027561i
0.486311991938638-0.179809067788797i
0.669448701214691-0.0372533731449757i
0.703831721942365+0.227506587118613i
0.531513120699867+0.462503080155193i
0.175655266444449+0.515168809449881i
-0.114504625988304+0.277820032885657i
-0.197656150702653-0.0711434965525743i
-0.0738655585128554-0.31581632170019i
0.11975222723534-0.38210241480876i
0.224057771350342-0.264582607370493i
0.214267470115193-0.144373227016602i
0.0818815695028528-0.0863352946888211i
-0.0415798541912414-0.261038344629938i
-0.0112174032581786-0.516734738774154i
0.158947462829855-0.618821512775742i
0.404341810836956-0.600853343450237i
0.669638378344478-0.373145627602521i
0.725961791188788-0.0534813990100429i
0.555318966795752+0.212659016514377i
0.339764620968553+0.309301373474247i
0.161478535559749+0.21508510341998i
0.14357912956633+0.0895272521334346i
0.208954548192642+0.106038875947791i
0.292699838541715+0.232781806718918i
0.293035505270623+0.428055677477744i
0.113953883571008+0.612879753915356i
-0.0956082286126471+0.554382723823358i
-0.313524905420053+0.385985012806267i
-0.371309961149563+0.159659576564729i
-0.173480799722311-0.0232741748270407i
0.0716679270866571-0.0398152165324729i
0.272708228697107+0.0856487967497026i
0.312425134282291+0.29451067060503i
0.194188623900173+0.378838550721821i
0.0565595020257529+0.344084317452074i
0.00164659922658373+0.2001698587222i
0.0890028006074364+0.0504579916699914i
0.284604266134608-0.00343594731321155i
0.480421675890696+0.113066677753586i
0.54134070282202+0.304825082753354i
0.430096382186098+0.392095255099212i
0.211655584183755+0.416961395850768i
0.0418672053137464+0.256667743195099i
0.0415895612275647+0.00167643446436038i
0.2030587795234-0.180009144293219i
0.479434075268818-0.234257649713597i
0.698987534795772-0.147230337596693i
0.700033924863626-0.0243848639708206i
0.601697882085631+0.100118472355918i
0.520901988464578+0.115890632078732i
0.488700910453308+0.0392943482162671i
0.607147667152421-0.0224866401725752i
0.748532067331779+0.0300472662382077i
0.755292595901553+0.253685722573507i
0.672498253119913+0.461797725482665i
0.376499874674769+0.569669766519228i
0.0100625412488462+0.597849695344113i
-0.221729379829325+0.449336080488531i
-0.314501765979385+0.163715539159599i
-0.261506789137746-0.0449711308976963i
-0.234314671905149-0.174803316112633i
-0.223079147463619-0.261619761376914i
-0.252349790860063-0.303287683937018i
-0.306737578517187-0.421498949694401i
-0.236202799697385-0.594483700978647i
-0.0257784027090793-0.776519866497052i
0.282943495587879-0.869169187765442i
0.612832757030485-0.752386588382845i
0.812360077407037-0.456283584498717i
0.814804581317287-0.0949457144825719i
0.746182194818333+0.179381279427964i
0.613231172554927+0.379849630814678i
0.446657786750743+0.498919690371726i
0.375388101696281+0.545947890235252i
0.306671033093247+0.672336631266699i
0.10956229186568+0.796935109646989i
-0.113405210121121+0.883618776720725i
-0.385339859090202+0.897349250360838i
-0.709868247560158+0.684016836234707i
-0.826699642498724+0.348497618182905i
-0.782380117503111-0.010393430303577i
-0.631996507594504-0.333917660904523i
-0.345177283906182-0.526146027054649i
-0.0854323321251483-0.562494259528769i
0.177506502078117-0.497083400504532i
0.392785353121119-0.444622047222801i
0.571713052591862-0.462790167777387i
0.805250712770923-0.361519411924467i
1.01702312188432-0.192352721526716i
1.15760838004296+0.0140183104742442i
1.21686569251359+0.376652968809638i
1.17080219241986+0.714914664521962i
0.934885916302887+0.973774143319184i
0.623019555271088+1.07048497535749i
0.328047487991856+1.0592617181199i
0.045698700935913+0.946307326693028i
-0.205353290046401+0.738312960970049i
-0.341142809607792+0.569145755201733i
-0.416312426082491+0.35077575169725i
-0.535769044997908+0.0623910692142199i
-0.555236462699839-0.24848325877722i
-0.447287997407988-0.566272702161899i
-0.236662451174858-0.818310313252346i
0.0666080368529295-0.960773252052682i
0.40979776362685-1.01227332700926i
0.692052233286228-0.94667630490155i
0.913243680555916-0.743606028522619i
1.06678844117553-0.516590183893059i
1.0764470164175-0.327415392803542i
1.07099688653975-0.0850770130884299i
1.04776639667393+0.207901060131115i
0.92190470218099+0.46058635203924i
0.753306211904283+0.657123304994687i
0.462801230242786+0.853294314460149i
0.098780711968584+0.875859031876982i
-0.243931764953479+0.771695911206094i
-0.54364827713844+0.61601938148471i
-0.728417150678076+0.389504979764856i
-0.760197530509144+0.161211347939541i
-0.669496354859337-0.102360058905747i
-0.612480232657774-0.264966085445033i
-0.545297015451133-0.427491544102401i
-0.452641651838077-0.570312898095414i
-0.269358551108292-0.646925861609881i
-0.0305551273788645-0.7016958507935i
0.237392220835428-0.652889138742126i
0.554930172352451-0.547276353199908i
0.718326607101041-0.363405753979303i
0.812951344496625-0.0935557051123425i
0.806425960041533+0.18890093957879i
0.739672351534916+0.432944401907481i
0.674424913875817+0.646140650987304i
0.530773176539187+0.745074948951337i
0.393081203256638+0.776601954423627i
0.224243441511057+0.77311964207924i
0.0414100064544026+0.742204425372367i
-0.130320520879803+0.709753346216655i
-0.23460902644526+0.573701237633052i
-0.256208820176378+0.39901320336398i
-0.290127807532162+0.231404407659315i
-0.263267909618797+0.0507178855159412i
-0.186694877754329-0.129011022698705i
-0.0716398495332769-0.277400654150368i
0.110242640001958-0.399831344448113i
0.241875865315332-0.483096938774432i
0.43566939352217-0.474918805964513i
0.688216289303876-0.426711054193399i
0.79832786120611-0.313557909466137i
0.852738561743941-0.189803843785324i
0.864564764097897-0.0935611481543843i
0.821146078531988+0.0710805861479894i
0.778180459280397+0.215379150181588i
0.709953307852217+0.324265433570091i
0.606991670313863+0.407732092019856i
0.440891650034734+0.440059456712788i
0.172153760500982+0.421624432679519i
-0.0723730707233322+0.373058730459365i
-0.220779961371376+0.268877564257657i
-0.365761086136161+0.0667965374908106i
-0.383319187057726-0.138674294758763i
-0.293151342070097-0.33666386854044i
-0.26156736524864-0.512583146675296i
-0.221847448304793-0.631325016219277i
-0.10603053292455-0.7143138171904i
0.116296534928273-0.762693574649939i
0.333701966929098-0.792519867838663i
0.542170137210309-0.704202529275291i
0.767026755582915-0.497257598630145i
0.8486851307573-0.253238014744009i
0.834133990016197+0.03488506861698i
0.712857808197739+0.293610043005295i
0.577939815495258+0.482114966741891i
0.456717125798212+0.600152583333656i
0.254529821549169+0.71734762857652i
0.067187663551512+0.804635859135874i
-0.18385506061267+0.816697197545505i
-0.452003994401066+0.719633642795241i
-0.706456432111544+0.533881089228671i
-0.871178970166203+0.295143023900885i
-0.807586682763929-0.0747670939333124i
-0.644573252565754-0.414282747074741i
-0.353613729415674-0.644369860206991i
-0.0366709369260018-0.746452017466028i
0.211324396259032-0.678335835657509i
0.440212726724807-0.614702661016219i
0.660824088066226-0.542434823602381i
0.899057868490324-0.401229518912882i
1.08782248647954-0.248253128013224i
1.27365826942013+0.00795054552729219i
1.29176238908727+0.34307267983321i
1.17818024631529+0.688693411554835i
0.998944578364251+1.00638154149635i
0.59095378687494+1.14329052408638i
0.2422799852571+1.10574863666688i
-0.0268063222544572+0.915922128042127i
-0.231499016615789+0.640515726648235i
-0.3414502659599+0.398002589490491i
-0.487598040827666+0.18166519571109i
-0.473192137427177-0.0162985545269409i
-0.407868611610492-0.304171386595998i
-0.320146330551281-0.613920771885028i
-0.0939534354971443-0.863116991293739i
0.200633493790696-1.05988960753159i
0.584806381964573-1.03361910037324i
0.909282510858373-0.84222739825809i
1.09095099036866-0.569545809880486i
1.1526090835473-0.253021326207307i
1.11266227103913-0.0113350876155256i
0.948629411596729+0.147339186077387i
0.770759673437577+0.273769951036249i
0.65199629598848+0.424508033063433i
0.442313618366977+0.543315697814985i
0.202634766963637+0.661790999532431i
-0.100477065818871+0.708004628634461i
-0.454165854801065+0.511820537118599i
-0.658501209358284+0.170369507795545i
-0.71058167602377-0.207225477300291i
-0.605828885932305-0.469548171816786i
-0.350480219052123-0.631852327076367i
-0.0724606307345141-0.690592485587342i
0.100152676649126-0.570951053285335i
0.229471209971101-0.522852659152762i
0.34202466157501-0.487601456710749i
0.458087093121434-0.425007838525943i
0.65523826173707-0.337352137590018i
0.837087517922045-0.0911695963972046i
0.967615231971891+0.229653432680545i
0.867243551910166+0.601900996205865i
0.539555691749457+0.913878417609602i
0.149995675689117+0.971266454845255i
-0.178482814615176+0.806207849773805i
-0.306899619547765+0.606629295141219i
-0.32004668950416+0.418931662436331i
-0.233986503293227+0.248675985935645i
-0.162634520432396+0.157383010366383i
-0.201681419323829+0.0878102015774913i
-0.255115539406101-0.071579095911673i
-0.213479877094743-0.30042741576816i
-0.0376708132156155-0.507217336598751i
0.261890047098917-0.621553914700843i
0.634206174589228-0.626826745358942i
0.935852776525564-0.446490415714386i
1.04883336854561-0.145020833830344i
0.960917794029643+0.0940595994434576i
0.819887575930907+0.230619696111842i
0.724185528161814+0.236646963663338i
0.697408832380844+0.214959872532359i
0.732872145316879+0.269328687513473i
0.703585143669476+0.368780266161007i
0.535106797469701+0.49338055302739i
0.273280612789717+0.567593546331495i
0.00285918082230222+0.439352681053539i
-0.159916721614625+0.157033076308604i
-0.181214355488735-0.145536936744676i
-0.0279961313550706-0.388497793107229i
0.202263380911178-0.434480602629383i
0.35028123056895-0.351683685416052i
0.357780817507094-0.24012834156534i
0.247099681617935-0.132442712078069i
0.16412436111712-0.217882947336972i
0.174509155973228-0.393752095241434i
0.350449018823143-0.480680341399005i
0.526365213338691-0.430899089457655i
0.589032006049609-0.16721050076065i
0.533065224886434+0.0919658967892847i
0.310590900208208+0.236388159473154i
0.0945022680863088+0.241826899575404i
-0.048782573902458+0.0776416569689675i
-0.00404791952292682-0.142352924038997i
0.172392719622083-0.223126476931876i
0.331763748822825-0.100359412837073i
0.382777337852555+0.0894296189639106i
0.206089402645007+0.309609906031088i
0.0456537473802717+0.363780823427499i
-0.100244676571687+0.211628176335739i
-0.138892651900315-0.0248047584913963i
0.0352021490111551-0.161807357163833i
0.221634808290531-0.0932965093942041i
0.378221026531613+0.0873110065305956i
0.358055539308783+0.331297548489706i
0.183495947652082+0.419413033180058i
-0.00135148433156126+0.328212835983054i
-0.0273892585247252+0.117479548997313i
0.123641204923135-0.0737685049719894i
0.379455141129179-0.0895976975091026i
0.596161135655879+0.0687874099517972i
0.597805374050796+0.312671449989456i
0.475639485477457+0.442330042541866i
0.296287223055484+0.452200647234534i
0.148153800211186+0.275913670077246i
0.197738294221552+0.0744089673881922i
0.366203102143389+0.0177414015986267i
0.499432296232316+0.0897768935299283i
0.556399439421162+0.299908659304282i
0.367019825020737+0.396344992262323i
0.0968195878104234+0.341269900008613i
-0.0647636963460683+0.120045642000541i
-0.0625213271956084-0.238979016003069i
0.16857314024097-0.466170153913674i
0.480462709765-0.510321322013276i
0.696219588082117-0.368411642022395i
0.709166163255585-0.127750106155383i
0.616628769742615-0.0444608411216932i
0.459534981288182-0.0988791081664058i
0.415911397737487-0.196941211925397i
0.571646647363083-0.2985903396481i
0.769017009293698-0.19266888731746i
0.897056051413758+0.0803262861359331i
0.785965926399728+0.386545240226056i
0.43720592427301+0.622557607645323i
0.0368232078611189+0.669206531577942i
-0.297225269618472+0.445482289919492i
-0.436716461115088+0.0686534920418688i
-0.30591103457093-0.155933944257393i
-0.125168209933061-0.221486204713046i
-0.0346921036738637-0.179798727495181i
-0.0981435306661399-0.088082668748561i
-0.289575703011469-0.100182606159514i
-0.371626813284348-0.291130431002484i
-0.273262057410412-0.575965078689367i
0.0676516824718082-0.746168793749713i
0.506430646118765-0.671372479174446i
0.77829677986807-0.397479126158i
0.849346062801434+0.00559698644306187i
0.659499040698187+0.351395356044349i
0.392579737628675+0.51105478672722i
0.196063176870532+0.450144944607345i
0.122012462632143+0.282379792746888i
0.284581939756876+0.277100779701632i
0.382849726561965+0.38485479681916i
0.3162022838352+0.593251083713582i
0.0812934833259664+0.728316526325467i
-0.265168263698858+0.630225224503008i
-0.44232525930487+0.341256014336511i
-0.380350883997046-0.0865277832987355i
-0.0662537948280467-0.357770021435702i
0.294913482820653-0.410042450979786i
0.567539494160598-0.250574441952923i
0.611808028222175+0.0277238095183414i
0.456155816649254+0.195129808598537i
0.373925275186682+0.163178633291447i
0.378367241971383-0.00683719059867532i
0.553937692634751-0.139978853716054i
0.814557208869541-0.079622190654203i
0.907053449638025+0.230699898583523i
0.808784699283667+0.59006402567564i
0.469028798630817+0.778766889921946i
0.0227634126372334+0.688626506019536i
-0.197067699596825+0.324426246398242i
-0.154398768663268-0.103160065872711i
0.0553645567168221-0.349540570092619i
0.320954481682594-0.337572393111341i
0.421521082965694-0.142545868308263i
0.322973333943698+0.0317560238393424i
0.107638938967519+0.0258894036037457i
-0.0408468627120201-0.207955889403123i
0.068635042148742-0.54842265009225i
0.377455299434925-0.701905353109526i
0.722654508705653-0.520354085107783i
0.873832839656729-0.146219156191803i
0.74349682520463+0.258860464886057i
0.428180945111754+0.485699501736943i
0.029939857045512+0.37765824265255i
-0.206532652883036+0.13771469854657i
-0.132364592111428-0.125756688809295i
0.0502636786236022-0.194903465044614i
0.210170751395346-0.0424159153016334i
0.192138458344519+0.150000548896302i
-0.0417160127485981+0.281001756592968i
-0.267179804711508+0.152235010891739i
-0.394671073485917-0.121351473271477i
-0.264251853584742-0.400515933446002i
0.112364524971514-0.499263651733283i
0.458579310146828-0.33437777809979i
0.615898586388719-0.00339178906757564i
0.511209725015267+0.349906843706722i
0.206897144974368+0.473600833370922i
-0.0542602022231149+0.375391350687814i
-0.0803234508554498+0.171011266592313i
0.0859878594434899+0.0136417391588673i
0.336040367098929+0.0604850818130157i
0.466490888506285+0.293041694447702i
0.335884604374278+0.538194677891327i
0.058247746774176+0.57183803767907i
-0.217267072253735+0.396917713391124i
-0.289238895173634+0.0581569292511379i
-0.0794134377615717-0.300899470922892i
0.276242195173511-0.402649462563246i
0.623745142215974-0.224066961490081i
0.755271022203307+0.0539546423287348i
0.603539566920048+0.282555855059361i
0.348420639848377+0.344575792112213i
0.175536808589531+0.175002328421364i
0.214808593867078-0.0477387802669238i
0.476745373167253-0.169035690483812i
0.678353252106888-0.0459146854964331i
0.740310388183427+0.237051419644222i
0.565062565563384+0.504290977314106i
0.0838911748524235+0.591348418425029i
-0.259800636398541+0.345323898515388i
-0.345122093891731-0.0352383083976163i
-0.161166403213656-0.448970002703501i
0.201986956220573-0.632531541795922i
0.478208683856928-0.473477835510483i
0.552041426017806-0.22941278111171i
0.383251153130344-0.0364504965616216i
0.135702268550316-0.0465767791429927i
0.0358697395183602-0.280255735561235i
0.211688349601404-0.591160849438647i
0.510989741679154-0.644369671200387i
0.795328897126349-0.344479627587616i
0.855473474798766+0.0391896639694065i
0.525203183873118+0.411201363935677i
0.0843206626076547+0.567481344055476i
-0.218097732394584+0.337740255619474i
-0.276161572256475-0.0424293734260475i
-0.105223145311036-0.302363493622745i
0.158123841736816-0.351207235957575i
0.320647637271724-0.088794972159822i
0.208237970888684+0.238885737827315i
-0.0918889659031009+0.327502838260344i
-0.372068772462666+0.151907604263607i
-0.419864363286621-0.251219681481723i
-0.136207714650023-0.589197197510424i
0.287420655850974-0.585073698096251i
0.663109474353521-0.264277883403023i
0.746762868269487+0.169473899709801i
0.447932656080353+0.501361543347115i
0.107395497224671+0.503414238247419i
-0.0793137378799665+0.236141318583649i
-0.0300387241306641-0.0524775004599806i
0.258531084712932-0.142889689565238i
0.521748695855939+0.0641621095377466i
0.6090966722085+0.412054752000644i
0.362365494109154+0.689386348023425i
-0.0703448976765477+0.698553062976408i
-0.357712448128708+0.337665038601402i
-0.379104534040239-0.152735923668127i
-0.0283919269727976-0.437116193577575i
0.406106151462493-0.418187294008855i
0.677020300557746-0.12978309969314i
0.657010492677331+0.240389979854786i
0.370710780986113+0.372994635872638i
0.0619070742217752+0.169463200244897i
-0.0505160185482551-0.202508810468293i
0.162501399994278-0.49098307695977i
0.539204060031323-0.535007615675104i
0.889559810001293-0.321391256337476i
0.877983336622429+0.102613863848475i
0.570256454532727+0.349360538493823i
0.238174405614118+0.286761967274814i
-0.0476606307641243+0.00453484050146553i
0.012600205886455-0.346971477079842i
0.307058786218413-0.469344546863962i
0.605283073284548-0.383593799494051i
0.757012717834803-0.0225936247978642i
0.55600307166622+0.316634356002817i
0.151561553506758+0.344326844871059i
-0.16618253286129+0.161315865234561i
-0.290126309220484-0.191516841757055i
-0.105674348435569-0.485124838245207i
0.26568092486405-0.484225390327511i
0.443224916178171-0.23077936062049i
0.369495630355623+0.0616241161854393i
0.064143859912266+0.221600252167251i
-0.302412606977776+0.0787816376735511i
-0.425013119000729-0.255444917126367i
-0.197041299861236-0.596916621370187i
0.231563279938124-0.704272247191994i
0.621262290439344-0.497491322145213i
0.750796593813072-0.095124794459621i
0.536194378992241+0.273725205623529i
0.184665447766126+0.333472358712965i
-0.0381893083336379+0.192848696522126i
-0.0032261466999213-0.0857611818648779i
0.259022420448717-0.263692315698336i
0.588022769309694-0.0681494742333968i
0.724205500396825+0.361614066274375i
0.522532426226979+0.712057657021101i
0.0360718123219452+0.846308098810802i
-0.404522466446724+0.670644433936705i
-0.538010247936633+0.243240614804519i
-0.36870588563656-0.20122681917554i
-0.0060960899338855-0.404846905088515i
0.322966692141331-0.259084501138274i
0.399477164046503+0.0183351254313227i
0.142395691071589+0.217240497835701i
-0.149964495511461+0.0884956637959011i
-0.226612110872112-0.294635987634127i
0.0238197608376467-0.712024758738072i
0.553264097565993-0.909764755560562i
1.01875437110305-0.691115404526901i
1.23935931091968-0.209635537940883i
1.05729655933522+0.243459918597227i
0.650043901272204+0.391755603051938i
0.331468597511836+0.301259375634106i
0.242679209759748-0.0467227468804757i
0.487788435807933-0.325987250774562i
0.788455647697336-0.175544471663827i
0.927559311614601+0.128723402867103i
0.743404120850639+0.482390482808621i
0.268373446508409+0.626464843594959i
-0.132220700181569+0.384064881240996i
-0.297276497311777-0.0396074919037457i
-0.133776615725194-0.46017575282893i
0.242908767713767-0.615437007026929i
0.552526929250095-0.42545909844943i
0.611601037086788-0.0345717784857204i
0.358461446928321+0.259117845542658i
-0.026001866071778+0.204551275274009i
-0.249806856427794-0.124799111284871i
-0.143612824207755-0.51551001578094i
0.207248164417154-0.678565523659766i
0.581552620406472-0.455291872112438i
0.677152439082465-0.0147238308005134i
0.440887848990629+0.354937996216036i
0.0130820346796687+0.439858277979515i
-0.38482780574451+0.138394026696058i
-0.421934455719911-0.303820066009557i
-0.107578543894169-0.577284056406331i
0.328315730438582-0.56813005244773i
0.597444563696185-0.239761221551526i
0.532095371364786+0.168253740731828i
0.234044554405986+0.349639268388939i
-0.111646893941821+0.213651461869361i
-0.229134252979461-0.134203439717043i
0.0186316402768752-0.453770516047305i
0.469973948243288-0.508705011365327i
0.841600611030305-0.215307339586121i
0.894652311673739+0.279277323444047i
0.610045650841005+0.655633401279211i
0.155331701092218+0.682147929668955i
-0.147896598312605+0.429065581874543i
-0.12132797704429+0.0362599906116544i
0.157320854915997-0.225641647627897i
0.517656704402267-0.13709145534479i
0.664002517907483+0.181309415855272i
0.457436292051583+0.499932663537198i
0.0605965270637805+0.52466709119988i
-0.259843060479448+0.231850913964639i
-0.269730983780011-0.182401650227329i
0.0386508042510437-0.560303808204781i
0.514395005518063-0.619767445273097i
0.887085493163484-0.343058413659668i
0.891132704796437+0.028509658183272i
0.604363564318787+0.278075196546722i
0.268190788258735+0.200418055982019i
0.0823894290211421-0.0962174107786204i
0.234940322130494-0.425923269984641i
0.647549182018976-0.543965391457441i
0.958753736623409-0.287555617795927i
0.973043968325865+0.156755877809364i
0.644096951801946+0.488127820192256i
0.193452650134889+0.545206459455044i
-0.120686199023556+0.258207111005902i
-0.168000088667652-0.194597644134673i
0.120874330369207-0.442683990868155i
0.460184134681327-0.426844371778999i
0.617283047161867-0.0915638260263863i
0.465155483587036+0.270369747063241i
0.0111980203637081+0.367263687221607i
-0.384662285569209+0.210767156405773i
-0.441427192765617-0.23963038826233i
-0.195310566861809-0.656629685018481i
0.211677061148705-0.743046493982955i
0.575578489770188-0.459927193673617i
0.604134758968432-0.00699697358457474i
0.274353575183033+0.276690988185904i
-0.0999199298410806+0.253453088029918i
-0.283651565234478-0.0803663262629007i
-0.146124926668208-0.505854228238187i
0.276966007988036-0.662427737159873i
0.677861079508879-0.445991882355064i
0.825260339944018+0.00929625809205902i
0.626651614247642+0.436275336604663i
0.211863830667934+0.560997602821052i
-0.14565467935026+0.293287577975391i
-0.167493532072651-0.117126855681833i
0.163491419287072-0.364985909699012i
0.566953587132292-0.309881964027547i
0.828471159263744+0.0629620984916963i
0.718579348975819+0.496255549799674i
0.349361484023822+0.747740814975415i
-0.0503405951782477+0.595539856680861i
-0.221235816672607+0.134468878487939i
-0.00852421823652228-0.258383594923962i
0.389022747671452-0.352128997594715i
0.746479084355501-0.0864051990466101i
0.810991805424444+0.298551074568649i
0.54944813767675+0.588846186272225i
0.113839636507656+0.548952073042753i
-0.134617828794688+0.179056437775704i
-0.0487510890495357-0.250192395234531i
0.313416981012088-0.482732919545451i
0.751844876338693-0.320869949749249i
0.862165847456984+0.0768131094448681i
0.638700364034981+0.457292899781195i
0.235988825743826+0.51093901181851i
-0.153358591997218+0.224288100247292i
-0.228365260227101-0.222388703089844i
0.0828606121528163-0.598142104794301i
0.519120425910579-0.575180358094181i
0.799701226172634-0.238236736625601i
0.730054503038525+0.186081648235773i
0.311370393815311+0.388761779771198i
-0.143149786887554+0.221860999689316i
-0.329297097694309-0.208582451146364i
-0.153914088067033-0.647985117529128i
0.29376960899606-0.732983083703114i
0.70053286485446-0.517708487815915i
0.801349381785793-0.0563712573990117i
0.498226754456235+0.322521461024637i
-0.000715922004174151+0.280277013433582i
-0.245888304494314+0.0344058273627887i
-0.174101973609701-0.37445255093261i
0.158994635323201-0.607113693762869i
0.59269204029459-0.450656069348505i
0.783185625697038-0.0563234216903171i
0.586246344322351+0.390326400653944i
0.14927091159907+0.538321034547805i
-0.229360547362746+0.347549767159427i
-0.345040590793931-0.0427764662035809i
-0.062354398607814-0.401716453232717i
0.406711312155513-0.45037768449965i
0.70282924524863-0.128348784920646i
0.702635330519409+0.347440572519298i
0.382173472771094+0.64294664010717i
-0.0388751846036794+0.606826610184834i
-0.279565258174795+0.238607917919964i
-0.117223318295848-0.178458032993876i
0.295400618382673-0.306284812611317i
0.588804478448099-0.115955065692186i
0.696860570867681+0.312446354429535i
0.416209207164946+0.672443835871547i
-0.0459775346845242+0.703155109602336i
-0.349217907578521+0.402223109712564i
-0.339434625880262-0.0563331595217354i
0.0378506126356279-0.3960096242695i
0.408774519265111-0.374120627627574i
0.653560564524003-0.0600281922497686i
0.5629845922109+0.27691342280057i
0.184613068417053+0.422114926971125i
-0.110004055866219+0.150784405936092i
-0.20272200891294-0.288752624100622i
0.0760843849695674-0.649604784615946i
0.5846805263746-0.759277581396256i
0.967461200152078-0.410450295961523i
0.993587611657185+0.087223592861226i
0.650022506348038+0.410720905551731i
0.196091064486682+0.399926416614504i
-0.0794283138463883+0.0717623456822737i
-0.0185533542658073-0.357044925745652i
0.3263711527101-0.560915064792427i
0.664545968636993-0.398069947944263i
0.768433154289826-0.0104078282955159i
0.563348202378952+0.389105836936789i
0.0786741238763701+0.467784476639595i
-0.320957425768008+0.150934007464447i
-0.34199281706681-0.357518835497962i
-0.0297237578620266-0.735991640557497i
0.426945989498632-0.726104276984321i
0.749684244876443-0.390975666873706i
0.737343702227748+0.0655624423302004i
0.404883335371208+0.368227095199449i
-0.0128881676681363+0.287081110881419i
-0.210716311612085-0.0737322220662899i
0.00433189511340575-0.398682119586096i
0.389484443837424-0.468061037668025i
0.717230878684263-0.137960043666377i
0.769087027872246+0.364516628855467i
0.414267953601777+0.691362727314541i
-0.0910310427318398+0.740431892169796i
-0.462568233182208+0.416210526261608i
-0.462532092898163-0.0527844812833509i
-0.177418679780661-0.323505038753823i
0.262910978636372-0.239135985552732i
0.47991903783705+0.0970947539788041i
0.286677079984569+0.40874315576555i
-0.0583328923851457+0.469937265341765i
-0.39984266913284+0.184880341119061i
-0.410026131962268-0.281737877884532i
-0.0386056094673002-0.607029888953152i
0.466765396934909-0.577372591694942i
0.813803754720824-0.239873617181824i
0.79326763114098+0.228598624075989i
0.506099654687825+0.516342352714694i
0.0769645242322502+0.439709498352395i
-0.162820953704443+0.102287641454951i
-0.00323276918490156-0.293635399277259i
0.391488146604475-0.454340587377734i
0.805086665738576-0.207782307469375i
0.851827222480276+0.218241706915037i
0.517091140485112+0.524956829880294i
0.0852153632112964+0.504031949597967i
-0.286944968205047+0.118968926730711i
-0.266776738689546-0.338675567075477i
0.154119726543628-0.668869084570051i
0.579668146820786-0.660126577436035i
0.834573451956376-0.27374572085853i
0.749623012463492+0.126607740113608i
0.377310874774711+0.294994837225179i
-0.0151886767468668+0.140713225288181i
-0.116978129888031-0.228635108520472i
0.18605339081903-0.574276299198395i
0.587636130705938-0.623516886286782i
0.928461851523732-0.291430207394526i
0.901112299869477+0.183385815139067i
0.461633967179289+0.519748930321306i
0.00763052867727498+0.49496403843987i
-0.290323332185975+0.142278911238273i
-0.24878410677093-0.294563222663308i
0.105114392044951-0.509686893793474i
0.428164403605968-0.340789798717515i
0.528071131563784+0.0704918535789801i
0.290268654910885+0.365130680349114i
-0.153397058321229+0.386443328739942i
-0.475793080585718+0.150475528339188i
-0.500982100716234-0.313204352794005i
-0.129354200371991-0.630512144641557i
0.317773029035337-0.581408958715471i
0.550173318528129-0.245971884927432i
0.467612069192474+0.209777119502569i
0.0940610687875064+0.429424719741561i
-0.260924408692208+0.280180494083318i
-0.398596291748956-0.112180114162876i
-0.154726981608742-0.524666041699758i
0.308480779817313-0.59476139540149i
0.672911679365389-0.287481570596912i
0.704762840184236+0.140155343704461i
0.40868042805502+0.475806259880399i
-0.00831688197876693+0.484232944831084i
-0.293964080721737+0.0833498853309376i
-0.127905241262203-0.391780967972614i
0.281365752198269-0.559187475452751i
0.690959856230774-0.416213021651672i
0.881477529530675+0.0269288317591324i
0.664945009400353+0.461363415700762i
0.265270187015121+0.526529666001868i
-0.082466512931064+0.262263618015411i
-0.153993759256448-0.247484005912887i
0.152821607449663-0.598082969516261i
0.651816033345786-0.534560138657969i
0.932771756536312-0.196880324719599i
0.849339868216958+0.252902007372658i
0.484913618640379+0.495654493968807i
0.0663777422674401+0.33912359775932i
-0.1191420918389-0.0862793447338971i
0.0570816864734179-0.503254874488115i
0.486566588783649-0.58333666486063i
0.843242123657394-0.307207311042694i
0.920702504477727+0.140792114355785i
0.599880103562822+0.478370978347418i
0.110348840965813+0.457038543622823i
-0.229933076201617+0.145434119577498i
-0.241047251817735-0.288201086067601i
0.0667325589442656-0.532049653599377i
0.427840515959588-0.420448127267498i
0.586742475635395-0.0738130048069098i
0.396567776267214+0.307467907629978i
-0.0088846748747973+0.388677913713117i
-0.393542960404786+0.0928634548262906i
-0.485514207402684-0.34366716739528i
-0.215018520535574-0.68890420940033i
0.24799116384538-0.728978255270971i
0.601407958459438-0.423368303520516i
0.577343850336332+0.0136627652426867i
0.272402169164339+0.271414462509853i
-0.113610082445389+0.218034323579949i
-0.328005694171108-0.145616052511877i
-0.204792671756594-0.533088350924615i
0.20302279938165-0.632045497652069i
0.644935486186621-0.43305294780072i
0.735826711023488+0.0114026141412159i
0.461957587399847+0.37283153188658i
0.0349810477830639+0.40706774762369i
-0.275912075087483+0.106369106129822i
-0.217201083001833-0.337692254551415i
0.138399001547842-0.598982037365744i
0.608504405141153-0.521857860423231i
0.888785409454313-0.133678815272986i
0.794730674431422+0.286991554539555i
0.440648016101196+0.535970959606657i
0.0280133630628613+0.3998681170043i
-0.0974506453516429+0.0019930165561514i
0.145968330491927-0.324047908931577i
0.558632685454482-0.374749523345951i
0.86860340968005-0.0514242261740183i
0.852509118254142+0.357643520740631i
0.501938513161397+0.677976106528678i
0.012122916204891+0.673263792814129i
-0.291387996053352+0.269070147677353i
-0.244232340549111-0.226225070992005i
0.14021296125615-0.500444550645819i
0.535243031198107-0.403237346314194i
0.666834594397321-0.0558645930629243i
0.474400690347868+0.275598092155496i
0.0792310232395424+0.319307575260805i
-0.223483431965835+0.0530387871427072i
-0.24970378268335-0.404517016330466i
0.0790093520393662-0.772924080285563i
0.52741893516386-0.757082438029763i
0.821652885075825-0.380265250651635i
0.785066793282021+0.0894045688347853i
0.395879915899348+0.316694698141141i
-0.0212651727611994+0.162686917168215i
-0.17537539171625-0.229670838916336i
-0.0343950440282328-0.598644792931274i
0.348136821319384-0.682482336059113i
0.710439603497643-0.393014121850129i
0.701601586828523+0.0529704212216163i
0.374078143046136+0.364678719499762i
-0.073941993100379+0.311855439539848i
-0.332896420717291-0.045667412335907i
-0.203248030173008-0.501344582970906i
0.141328110657076-0.728553904412666i
0.562319937413883-0.530770508745464i
0.74357925399494-0.118451972615531i
0.54708591925656+0.266220426884322i
0.141670946630296+0.38809974999719i
-0.183446912245559+0.182886319977962i
-0.205296981969373-0.246860197529561i
0.0328712164347534-0.564524374044i
0.477558257509008-0.494885271857851i
0.743848443016226-0.116434400003506i
0.670783438469894+0.310176023117241i
0.342125575165783+0.544588149374399i
-0.0898178148865237+0.437494569504515i
-0.269419126975617+0.0526527037299774i
-0.0852770854975728-0.314950430665948i
0.309039415444057-0.457384746906115i
0.680344764947051-0.26643987774269i
0.808797397481616+0.138723193430851i
0.582266674973019+0.450356804456704i
0.201354657734499+0.505025733030787i
-0.0464124079313283+0.24117498000676i
-0.0208640573180287-0.154909571919681i
0.253050946850618-0.339234399151696i
0.614945359129507-0.237122736759309i
0.787616674698042+0.131115730818412i
0.657799672942346+0.505294125330412i
0.234751095181752+0.611627943966544i
-0.179328789409917+0.399383685804088i
-0.301474493720128-0.0154650377092114i
-0.126463236054146-0.37912073930139i
0.240041138770267-0.507548171786592i
0.498059709109525-0.328811614358778i
0.523238000229849+0.00167140800796601i
0.213778395240822+0.171426280468534i
-0.12623136595162+0.0596463019156752i
-0.259449145309588-0.259606793659549i
-0.126180865516814-0.705800425552482i
0.334483395109318-0.908701338963842i
0.762247662535161-0.75138637605394i
0.947287548380391-0.394387994759647i
0.769477387777305+0.0324008169811317i
0.384328369552357+0.160713070805122i
0.0752403223669653-0.0371066475744733i
0.0405263362924924-0.360438274846233i
0.37395418635822-0.597177541908942i
0.761552415939009-0.462908304221108i
0.927220956492633-0.0815316367632602i
0.768053712372246+0.34771917834974i
0.332115340833306+0.600425473088394i
-0.133223475848318+0.495158304233634i
-0.344434115379851+0.103830503831025i
-0.158306327816735-0.31434257926318i
0.204503693750698-0.429430723756137i
0.503961982313075-0.249285811659715i
0.549683328649018+0.16295293632745i
0.236846695465617+0.488339449288453i
-0.1772560423647+0.449269299041199i
-0.442963686413073+0.117951220239633i
-0.352907408401641-0.391670892487378i
0.0904832212165495-0.637439153264411i
0.541706738112941-0.483644814427215i
0.717878258039195-0.105522415059383i
0.578918204604899+0.313547525931921i
0.197272679234226+0.458903292899331i
-0.121889173716624+0.257804762294572i
-0.143626095683369-0.137227021631176i
0.122249592380183-0.419404752294679i
0.567143205690962-0.384185168327627i
0.813098578251213-0.0334340834382356i
0.72277596614657+0.403371095078941i
0.330975001732448+0.62819365023135i
-0.0960639441815407+0.490914038933254i
-0.261589115660339+0.0685235774584733i
-0.126779136289129-0.351297966319924i
0.284504072125096-0.521761349171332i
0.593477195355921-0.339734168339717i
0.640596181429735+0.0369146698074032i
0.389513621668588+0.277049322314877i
-0.0275317161512901+0.206145850065059i
-0.204712890617968-0.140269785506746i
-0.0729794385308824-0.602364633135559i
0.335187348691898-0.836999231278116i
0.774415146939055-0.684414903509775i
0.970806756225696-0.248393474933355i
0.830964730721294+0.174214195460923i
0.453240251637762+0.287065183837413i
0.14655617678617+0.105118825932671i
0.0806080083341761-0.269669647407659i
0.323395253795967-0.530937375917765i
0.663087505400514-0.430659681253187i
0.862743739923788-0.0698959455030445i
0.789705247564512+0.307976021318247i
0.360510864435225+0.51051333435491i
-0.089607576654269+0.419328285154983i
-0.336664978831633+0.0539281382129595i
-0.23131301492912-0.34350669262644i
0.160780301003005-0.531678576985263i
0.442758749570714-0.381687020073939i
0.568833149811254-0.037442725490424i
0.362808668819203+0.242282393967566i
-0.0215440089368908+0.281567865257891i
-0.238201502469846+0.0365276014684755i
-0.200057084129113-0.349757509100178i
0.161180223558656-0.533164584808421i
0.525596367092012-0.423885990610762i
0.751345132292884-0.116178232440045i
0.620342347946088+0.32634216676207i
0.199190034049945+0.578573732389167i
-0.143421335004823+0.439270882156348i
-0.332208621653363+0.0998764242911796i
-0.172681210779462-0.182511259295437i
0.181214100399051-0.293566233441033i
0.39885461811656-0.117394122706356i
0.358777608343037+0.198169675888117i
0.114085739199518+0.380689457179787i
-0.266446839731075+0.295051917189743i
-0.483882813404031-0.107494501700135i
-0.274741406403435-0.538170514952632i
0.170356824912012-0.756588522480632i
0.615358966540145-0.663160591550847i
0.831636040214679-0.272272528226424i
0.747347476415075+0.0761168870554906i
0.41281782352703+0.196639500957836i
0.17273313505136+0.0502755681303653i
0.224830799769319-0.307399407289179i
0.499126991187849-0.504537397488925i
0.931851582985456-0.371469246444076i
1.13970560064435-0.00293546131513828i
0.939215640498945+0.478470142996525i
0.504145215694367+0.749302137923975i
0.0313392545707259+0.608625654049702i
-0.210803784512821+0.179712094245583i
-0.079142155393112-0.20475269785424i
0.227842648574247-0.347764306284281i
0.46709760555364-0.19256061258743i
0.45069987164629+0.152910527732625i
0.178701496710176+0.341899764014822i
-0.18741241619209+0.222132249473381i
-0.466182226199833-0.172868437199025i
-0.30829439145607-0.619232137075249i
0.151701481074887-0.879884024685822i
0.566125636412801-0.764768540667901i
0.805463292790593-0.343442654857061i
0.679896898855049+0.0429309401981059i
0.341622214617979+0.235272834127103i
0.00114219590084034+0.0921470246862108i
-0.0717224866627637-0.239599137680499i
0.180806119247353-0.445298610255627i
0.502146178866669-0.380736962133598i
0.687250488113704+0.000687084470106817i
0.528621299465297+0.40693535208946i
0.116160042846093+0.588193280623963i
-0.28634793989672+0.445210722654015i
-0.490103575151849+0.0423697428226244i
-0.394706134445208-0.351528719868223i
-0.0296686590559536-0.544421029162697i
0.284215005635009-0.411205150245588i
0.34789004221126-0.112293925611147i
0.201454038939091+0.102750043613581i
-0.0820010336651355+0.0743308829436034i
-0.258295060169656-0.233350352611794i
-0.0911726326375859-0.588841267382341i
0.336433507713292-0.749893860180798i
0.719559415418655-0.587310883439053i
0.940202372235402-0.173151107060271i
0.87633368986998+0.222888973048883i
0.540621222852027+0.449845685985764i
0.215409017983137+0.391084316282813i
0.0709894057252414+0.0770304106396284i
0.235659993069126-0.155064889970138i
0.547459052551707-0.109511662032407i
0.689195342185686+0.156448590468411i
0.564950876459202+0.460812512353905i
0.215775342109918+0.60413477256781i
-0.159419924436343+0.426226838340761i
-0.377223556673205+0.0047583641514677i
-0.250480829690385-0.384009103340809i
0.11843527514465-0.582751179585292i
0.460329685683863-0.512482067123129i
0.647205458769426-0.227541031463404i
0.497187723704894+0.0418373210156456i
0.216517429679468+0.026822369586256i
0.0396579414690687-0.18772183077411i
0.0983776937831015-0.435814458451799i
0.400165192712317-0.6145217623884i
0.718150446898967-0.506967075211889i
0.946861393116769-0.134056394861911i
0.840851664673194+0.267303311611522i
0.454098289353482+0.479634224832366i
0.0473563837940678+0.450125860956469i
-0.188217577181976+0.16398935569067i
-0.127076512107827-0.164279462137507i
0.105855127730382-0.274356015716596i
0.301056745553669-0.114003449677648i
0.242322894706418+0.129456168940834i
-0.0238776512104587+0.228559598615927i
-0.356674040438985+0.145701121262463i
-0.566109196263508-0.205156208594589i
-0.441865316709303-0.637741513951186i
-0.0642788915104088-0.898407013334326i
0.358575571629231-0.82374630588757i
0.588833350729164-0.508454930737386i
0.554516442100991-0.205108027202445i
0.335969763409093-0.0309876796037891i
0.0978547142695721-0.135826374873667i
0.130593702435661-0.372237000918506i
0.413425422773437-0.547731385270121i
0.747670370331563-0.431943891691708i
0.956563289423779-0.056929437755444i
0.8579070269627+0.361085622259585i
0.495129232337801+0.648738474316314i
0.0692181086443298+0.53512408297824i
-0.153267506823944+0.23646573434016i
-0.0618741668428409-0.0662256844884338i
0.211852496330851-0.216042640960671i
0.444960242120143-0.0563662292703389i
0.457881090097681+0.244732258570669i
0.236853116729571+0.470962346715705i
-0.0963253052587296+0.415380353285672i
-0.31137197965412+0.0807473502847736i
-0.230801725638739-0.348657115541821i
0.141511846297193-0.582990421560807i
0.544004417625093-0.469553570851644i
0.681757284615118-0.166082281221132i
0.549002513187218+0.146256108299242i
0.27983229674437+0.324031593125523i
0.000869735707666908+0.149894115833139i
-0.0346180501678843-0.187798932528372i
0.182001051630917-0.426323498984325i
0.463013645924879-0.480464157961623i
0.667114251994408-0.191380336417465i
0.609661768151854+0.149341216790139i
0.319049788910695+0.306402069146612i
-0.0573123704569551+0.222760100301567i
-0.222571969064097-0.171629615398287i
-0.103761283186029-0.543082973994304i
0.224950714101343-0.678590532004099i
0.553067524746219-0.529943619831081i
0.636626356692515-0.221931076966353i
0.512740655871196-0.0150965733493172i
0.214576352993545+0.0298855079988621i
-0.00768416996377024-0.177474327663368i
0.035898516799693-0.457860332705575i
0.307468797805619-0.589700478928628i
0.635387099322951-0.472710146224398i
0.775568006946428-0.151564278387181i
0.650802048238745+0.207797655291854i
0.327807480700584+0.369811131920588i
-0.0372010938888482+0.218488091483843i
-0.152895628851045-0.0411041580367325i
0.0103228512405989-0.301182351057999i
0.272934684408305-0.348086169080499i
0.495925257437644-0.123282025418487i
0.435242906060975+0.185201148567289i
0.155015975986603+0.337982714633642i
-0.152208966307859+0.225086535896107i
-0.360517395265066-0.079296498034064i
-0.211172721382644-0.422832792681386i
0.16447921527682-0.574181834400013i
0.45523660773071-0.431999551575815i
0.609645708868505-0.0896249165694653i
0.500505522602833+0.192902928350411i
0.188353067618794+0.250414330658402i
-0.0156757789797739+0.0963276788512121i
-0.011863441280832-0.151277481362922i
0.214816326972849-0.338656729054887i
0.570924414213-0.28117389653488i
0.714256204289384-0.00781042877345352i
0.589319877679919+0.301226329820178i
0.255697777230731+0.479602965336343i
-0.115545837314715+0.342064769919406i
-0.217016896425845+0.0219793029382192i
-0.0684754166032768-0.308820844136467i
0.262813345952443-0.45209343446201i
0.504867631248152-0.292545377777471i
0.506981433026912-0.0292861494136363i
0.337583157354443+0.152785771307028i
0.0509589702847861+0.118363390499032i
-0.101683007460237-0.1556438692438i
0.020831661246205-0.525434465507177i
0.336206403115664-0.672468907247028i
0.662215392747542-0.538813488670355i
0.806252139434357-0.251884715765078i
0.671643643867762+0.09628430878915i
0.384453870219794+0.251209361590729i
0.126418495555379+0.0924622746318884i
0.0673318829728162-0.199095285575023i
0.271583641089845-0.37848241353083i
0.501177027035879-0.362165098152723i
0.620540704317314-0.116028674062726i
0.512122942630952+0.19071836590904i
0.189225319556861+0.301563285527652i
-0.0954013977161599+0.181170019096058i
-0.20390551580152-0.137130322405713i
-0.116688413688288-0.434715191813684i
0.137393701730853-0.549357385851924i
0.440509662914379-0.427238411462944i
0.480686849959873-0.135666728252453i
0.287500621638902+0.0650294401831788i
0.0571145471415321+0.075994897901954i
-0.104400890897795-0.138868423102843i
-0.0354703885911024-0.412282684839101i
0.28472468904443-0.553046355652622i
0.581329705845568-0.444560778887818i
0.685921923624512-0.0919396781230349i
0.579958735816464+0.244147365711839i
0.275294953907779+0.381026203273201i
0.0159175661507442+0.243609348554854i
-0.078883387173008+0.0157874898235178i
0.0785701934571759-0.187949839075957i
0.305449955662407-0.251792462203791i
0.454469932017859+0.00243783477951865i
0.452961683237438+0.286763796698274i
0.172172004415066+0.415607859193903i
-0.136426765090631+0.285027583972101i
-0.28523862508902-0.0444483242332172i
-0.180338075916704-0.30161854545329i
0.112872204597463-0.465602219824537i
0.386779300982345-0.378203560196095i
0.493673266342764-0.0951011242335437i
0.343025114003973+0.115131072969789i
0.0939360285888923+0.118648948881808i
-0.0477425912775528-0.125277797581886i
-0.00567518082332626-0.406636894951838i
0.264748808747416-0.545926707750006i
0.593181438890705-0.51859728260363i
0.745071636422733-0.25421449885031i
0.683564770706246+0.0430680935601573i
0.454812268458691+0.154837100824038i
0.208448054001521+0.0608437097363902i
0.136089762806706-0.220541469224816i
0.271347568640763-0.403407319449685i
0.577182506213627-0.406664964584288i
0.808791042149567-0.210044055958173i
0.748361714780098+0.0813889277174187i
0.506903348842034+0.280745037673186i
0.202942595031537+0.30448658117381i
0.0276394231821793+0.0707007103695085i
0.0814055820868445-0.15572128911948i
0.270439411958119-0.244474967916631i
0.452548896986325-0.155385278787738i
0.49446038058485+0.103510726611562i
0.310415079116173+0.304985256724739i
-0.0429309164395632+0.316198264282029i
-0.307469106731864+0.100883930683293i
-0.33598131247906-0.205374849231511i
-0.148227709589484-0.426741464149295i
0.128853186547935-0.474689440243575i
0.288866997050104-0.321035989940973i
0.26397513062097-0.108872992161163i
0.0624049005026214+0.0209480246638252i
-0.140769161432996-0.0833478209560624i
-0.142743024895608-0.3859285483771i
0.0282699427233153-0.616962683517267i
0.298043334581689-0.641220554675643i
0.598341311787098-0.458896406307827i
0.684371384259472-0.179075255725134i
0.472424317407124+0.0868844747155887i
0.230067826321551+0.160253659005049i
0.0818262485458084-0.0135813704264485i
0.148910964053383-0.21231534222841i
0.36736330846995-0.281424951362677i
0.590813994051339-0.187924061207071i
0.670603664959549+0.0901582688409634i
0.501309724107384+0.334710645918139i
0.245992898575906+0.408141081532847i
-0.00766944293956808+0.297559653172867i
-0.0782311838865701+0.00631766838434359i
0.0497024187204423-0.178408026450034i
0.272630440017193-0.22269861741815i
0.412225219555462-0.0953620931784554i
0.331128521344818+0.145931686326839i
0.173293747060979+0.255094932389368i
-0.0861522885259263+0.150284643974252i
-0.182963607024336-0.164087487925838i
-0.0356042850508446-0.446037132262507i
0.198405683866787-0.541298967977263i
0.455304914777105-0.457770486124199i
0.513254737487934-0.23139205891407i
0.418193550388085-0.0242377081897168i
0.215380557105458-0.0144216698443013i
0.0920948512822734-0.188744459502123i
0.179985445885969-0.423551669355385i
0.414105885465826-0.575273397638298i
0.685596356935774-0.437852225308589i
0.78530057623-0.125455767806353i
0.652948685521812+0.127497414385178i
0.370236073309554+0.252688714381932i
0.130003898266382+0.180148472292221i
0.0537367594228029-0.022018750763469i
0.093351214918126-0.210975665283348i
0.241751007584385-0.207883036778294i
0.375280019668476-0.0385000265668384i
0.305133648434828+0.170980623177147i
0.0844394903750173+0.247162745481172i
-0.226635751982099+0.121974927573742i
-0.377520888643902-0.126469846142981i
-0.284222803322327-0.45571015014263i
-0.0708366830483757-0.606888938850335i
0.246949652658899-0.546609071658037i
0.415307163203458-0.363020913997845i
0.351140761299955-0.168496972623499i
0.184369092801936-0.146778379429829i
0.0646279254070419-0.254257266155344i
0.127338384074737-0.414878875702641i
0.358455679603412-0.500583868807302i
0.621752935802562-0.389641737391258i
0.767017643938553-0.117866655273352i
0.707628628434005+0.214794501432978i
0.428591155663698+0.390991925909799i
0.142932257934677+0.319059439836499i
0.0174255831658255+0.158290567885634i
0.01845115762515-0.0126761871590966i
0.187329427509423-0.100740837148042i
0.352753073570461-0.0123940730910992i
0.299176260716573+0.166044055430088i
0.112959415071554+0.225372204370379i
-0.114959341368298+0.111667535104205i
-0.22457733009319-0.133943187623109i
-0.116992288603978-0.398314449877555i
0.153410895326959-0.517065120117656i
0.429694566409539-0.497463484197219i
0.573148513779567-0.256367926669238i
0.529335211845383-0.049893968892515i
0.379770398924578+0.00331246727237801i
0.227110891438316-0.0248129551477429i
0.214108953067086-0.235421585978043i
0.40808680432075-0.342981073955797i
0.607510824835337-0.262495559037974i
0.693042115369936-0.0611605887126304i
0.56146583531431+0.198354836830836i
0.293540239014057+0.330106986280056i
0.0280353005270552+0.231400367418689i
-0.0972874829123128-0.0146698214171164i
-0.00889215221599534-0.27730449352665i
0.156342927177231-0.399142469548326i
0.323789207184487-0.275852683574623i
0.353319252692915-0.0971256048380294i
0.219531361263799+0.0218489194251831i
0.00694432027897221+0.017381763901899i
-0.121321378754798-0.183161278079373i
-0.0188333817816968-0.427324279539494i
0.181976026439674-0.536792394185023i
0.401874179542579-0.485531769800346i
0.48230077168344-0.289346975571403i
0.427354048235397-0.0263518124192722i
0.24053518926689+0.0817596309892298i
0.0430945678046494-0.0379795596605694i
0.0405719576485362-0.228335404321325i
0.144071849612134-0.389134081744584i
0.337093334526653-0.393466739927531i
0.409403125103421-0.199272614686856i
0.387261975961981+0.0200784080494725i
0.257507408452501+0.0943415037967374i
0.0477176616191453+0.0326499432273198i
-0.0159514335194617-0.117975118501834i
0.0660753457960679-0.337891111042914i
0.24805592908862-0.409455370898301i
0.422775612792613-0.273793794066504i
0.505515283746954-0.0738593902745838i
0.427915837219793+0.143962148721802i
0.24657142863167+0.167659770736642i
0.107402419154344+0.0402991949013936i
0.115734190250398-0.114775427234061i
0.270960443362748-0.240844842132345i
0.438204857541518-0.152908159908645i
0.478006681987114+0.0419436471897501i
0.378103266264413+0.267013033007926i
0.189851479281443+0.29668854518108i
-0.00892076935154371+0.168825348466501i
-0.0923225157507777-0.0106597792204547i
-0.0290943353542418-0.22261741016406i
0.0937620627152336-0.277714862929646i
0.232993744224148-0.206512737284328i
0.249307426486821-0.0474603673935625i
0.118043370543667-0.0368844960950129i
-0.0522812629780554-0.175801685582858i
-0.116745565904702-0.38861110278016i
0.0271378986006189-0.613324797786913i
0.265081461251091-0.706482757106142i
0.565136265464119-0.663529053177185i
0.742200428187229-0.470499344876953i
0.715949381851283-0.248272897402228i
0.597671889099756-0.13748620645851i
0.509261948681972-0.163877021598706i
0.522607016849035-0.232976704772586i
0.60587670302322-0.244285581760269i
0.779455106294036-0.109377654041889i
0.822927829507227+0.149417021022299i
0.632907115523974+0.413923535341406i
0.32800981232834+0.575438223980782i
-0.0244083517867894+0.516894219011113i
-0.242094013497642+0.287193283495412i
-0.248025090230734+0.0406763962341231i
-0.161297786119356-0.113099956010236i
-0.0845689551752522-0.116438302692056i
-0.121356678641724-0.0775106187953228i
-0.234714557094126-0.0941120164075471i
-0.340694158535756-0.243888553837583i
-0.360545558529625-0.509311970283293i
-0.17128143093381-0.754919745637355i
0.136728515795351-0.89235703785425i
0.434414488098277-0.821723656380963i
0.689026985223777-0.584628961958172i
0.718553499473949-0.350373784776333i
0.585741297668721-0.174727481982014i
0.499800665269581-0.114987395158803i
0.498891597265402-0.124815284423564i
0.639990917815539-0.0724459651685804i
0.728435773305919+0.0426673957077376i
0.671323057515924+0.277104636869265i
0.483444483511764+0.494085973319593i
0.211774178676182+0.585146617405238i
-0.0799814118836648+0.498500180237375i
-0.268744246045296+0.230357409069757i
-0.212653032517433-0.055825181503303i
-0.0972104456722056-0.218981939170745i
0.0517136242153201-0.205197432251012i
0.121295296222904-0.150240796650647i
0.0236964178971188-0.120799762490376i
-0.017667675949315-0.181638838389641i
0.0287108321712123-0.37349835623105i
0.150661994406061-0.541597973009757i
0.398775331230536-0.568710287115794i
0.631843566960364-0.490397987471821i
0.729189867345365-0.227154202881806i
0.680780151828589+0.0138792002452711i
0.476908263633741+0.111286285698856i
0.286935652758661+0.133861146742704i
0.243958147070927-0.0194473187464307i
0.201574593240974-0.143233593131437i
0.234245673611509-0.153647967157647i
0.334802562228414-0.0699524133985045i
0.242525283877986+0.0278350886018905i
0.0942480492909397+0.0450752404162896i
-0.0164128683539483-0.0466361210477515i
-0.0321858135839957-0.261215950023539i
0.0495930391016926-0.456459240901687i
0.197483005489793-0.507457445295243i
0.443093990762456-0.436496282654426i
0.530650833026098-0.290274189686805i
0.469492024337151-0.114726673295858i
0.352322744554074-0.0756853886182235i
0.253246167844204-0.115423163596436i
0.25818015233102-0.145126999424226i
0.314768120724429-0.19209525467122i
0.404450370140622-0.125777601267053i
0.394813672822728+0.0507033131157878i
0.289063824847494+0.193990836943656i
0.136253686365592+0.19810410063227i
-0.0663505911603583+0.109636004740574i
-0.163404633593507-0.0617095203599456i
-0.101210602298792-0.249580888401796i
0.0304503403053304-0.308796530843163i
0.178669016639293-0.274323028860738i
0.210970059004133-0.191555468048236i
0.139626024291535-0.141768898258858i
0.0630854396118746-0.177806067395092i
0.0585588258358907-0.292217027003669i
0.165318332545877-0.369392490074635i
0.323808038786565-0.375208881878132i
0.503190819570183-0.291466030696714i
0.589087148814053-0.0998227827806211i
0.498935291003864+0.0574799970735779i
0.34201251624752+0.111891627265164i
0.203150741704756+0.0950613467468188i
0.13819743712651+0.000639973172850026i
0.255277406432382-0.109496669496132i
0.351825176336409-0.142533825486795i
0.378424330680999-0.0339689399547691i
0.351121387299771+0.109590711475405i
0.190311614713991+0.0959894911141669i
0.0402217735095415+0.0399504533790326i
-0.00961597456841646-0.108623079846564i
0.0646047123260751-0.264658890412512i
0.222696972994159-0.314854970749224i
0.354563074780526-0.302187124818874i
0.361611006834663-0.17383282746619i
0.317846278684601-0.131110635987589i
0.221297661915383-0.122556632677361i
0.166393332603723-0.177707123949729i
0.221772513789669-0.326535516478848i
0.354951349946487-0.34158088922972i
0.50686901083705-0.273515141336482i
0.535796356337527-0.153765221567854i
0.478220496939344-0.0175527364320552i
0.339241964313037+0.0702646987529269i
0.223601919787397+0.0529712176693013i
0.187456629370428-0.0367195066840145i
0.225514054812918-0.0649671015315181i
0.293021045664592-0.0936003474244015i
0.27048509255407-0.0105195771021641i
0.143031215046083+0.132025988469743i
0.0125667837487557+0.0974808942130607i
-0.0854828995497036-0.00416946555945358i
-0.1588851178101-0.168610871546178i
-0.137501859957768-0.340044866283548i
-0.000895601919611156-0.474956085708513i
0.140587570078741-0.469986850190196i
0.172553819396727-0.350353335448538i
0.200628356089375-0.33210231863235i
0.211612618212141-0.293149219813956i
0.22109086656998-0.359508565648468i
0.329218147261347-0.445310439991311i
0.518403209547225-0.381470696375838i
0.62918162420651-0.279617980977696i
0.629316889614498-0.0472414564195197i
0.589510706019608+0.1684097168801i
0.445841212525028+0.27461223082058i
0.281965750996398+0.296373943367883i
0.173082653112453+0.222647660623945i
0.129667417957795+0.159192443109785i
0.125041600496531+0.129900135770824i
0.097540260792887+0.14288306526859i
0.0206408025491364+0.167041899173917i
-0.0453556711600041+0.130191137034555i
-0.164162518612784+0.0144431160413196i
-0.212247894954031-0.184698772568087i
-0.0900103617491885-0.394783576336539i
0.0215527516900624-0.490577195198039i
0.201953981153398-0.484671794905775i
0.323629336286175-0.413364352048461i
0.336840076884385-0.267893958684307i
0.36118093436328-0.227947441826755i
0.340216592062058-0.308167995649014i
0.36117058371048-0.287767979790408i
0.44099295781238-0.260801238611252i
0.493922444922967-0.206185213256762i
0.510513519099878-0.0353562504857725i
0.445525403991048+0.0764565756881514i
0.300241397680149+0.0808245065760299i
0.185332167674691+0.026100612679234i
0.10396597656332-0.0739311098702171i
0.121029223455823-0.164065798566074i
0.201767522715274-0.196470718527099i
0.216215135693529-0.190214151667073i
0.251375814618041-0.157867915973748i
0.246384101866187-0.136613384900018i
0.171068972878256-0.144079664408691i
0.146060387548442-0.189554579495063i
0.220553085339839-0.271645697511425i
0.28620678389369-0.260452881600419i
0.321466401521888-0.167398146127005i
0.362865428329141-0.0747754226012678i
0.250241920925089+0.0164533020482048i
0.0885436450198481+0.0368617682872381i
0.0200789099327636+9.23050440692728e-06i
-0.00853058561191254-0.0956506577278098i
0.0017410339368779-0.180051324387641i
0.0745070524791957-0.208216361329097i
0.135640013559849-0.234897497216525i
0.0740814273910315-0.217255957784653i
0.0400051852495581-0.191346454803571i
0.0638361692148032-0.253664715520213i
0.0965118339440778-0.343905420505485i
0.210199689117179-0.393592107752001i
0.330685786894016-0.415682546241894i
0.434936569153009-0.344550673818183i
0.483573643789899-0.193982635079652i
0.470568366003188-0.0221040235466255i
0.380053453567767+0.0324238812340568i
0.293075677499545+0.0392542300570251i
0.290429772020533+0.0295737204323467i
0.289932257456684-0.028796100800319i
0.297737751537881+0.0261234720707073i
0.262375800752458+0.0675255402907188i
0.179023284390153+0.0812926842726398i
0.0677817870644276+0.0816689969091675i
-0.0172000457605816-0.00878153993980742i
0.0229625786808332-0.128996247609231i
0.0880427216501513-0.213277218367144i
0.114736478931775-0.246201069907603i
0.186196602514715-0.235763882099968i
0.222727847778843-0.232849761603284i
0.209167639669414-0.202084955057154i
0.185427678800344-0.176407288561666i
0.209019570773605-0.263874084962861i
0.271358695368687-0.317145010600513i
0.311639575124837-0.261324809738025i
0.384642956176005-0.200157392516206i
0.364113257450593-0.149020226729994i
0.269641591147519-0.0580437159141892i
0.21467833911099-0.078316921637466i
0.164858292238607-0.148209472836963i
0.164682683623931-0.196632615042089i
0.239738064261949-0.263097935642063i
0.290688139606508-0.243736136294177i
0.289888266032469-0.22517275920541i
0.289524040170239-0.194959056906337i
0.274008134381582-0.155592368023999i
0.204696324903807-0.150228349250521i
0.182835006568311-0.199471446596364i
0.215826356397307-0.208978196609654i
0.230692758243149-0.151183593399696i
0.277324621305257-0.123211919224738i
0.253108695735116-0.0540762144090978i
0.157249127475604-0.0283767146820473i
0.0995986453710892-0.0479636684489968i
0.0708767132833631-0.157651111496247i
0.0736113746744598-0.227833680065006i
0.0899711170293612-0.20714462318622i
0.134376315043795-0.270343702267349i
0.179400850215469-0.23015269956418i
0.182665447682543-0.179452090392391i
0.178087096443918-0.202271476001958i
0.169111873806046-0.231712072921937i
0.176365378171391-0.250209071856372i
0.239318419440084-0.229609918682043i
0.307211083019133-0.209396872250486i
0.320227463662086-0.170328677082909i
0.339119874616489-0.110021763816559i
0.30979707371326-0.045288440176277i
0.22430866004905-0.0324178872382542i
0.175494788783005-0.065766470938865i
0.16691056202938-0.098490590382265i
0.214203720378072-0.107607313565154i
0.200145532911079-0.140365936201075i
0.181871683582971-0.13779605301483i
0.185376206257065-0.135785458018889i
0.173451081947913-0.20153219153274i
0.208472417358654-0.234458725615232i
0.222812736518437-0.24920573544504i
0.29623698337675-0.251715860883985i
0.356446909868094-0.265174621624851i
0.337881675995133-0.189727344881694i
0.315954088359268-0.11874494248929i
0.304430458477028-0.129881385502684i
0.252105397606255-0.107087323183796i
0.233023614775789-0.125340749494693i
0.270592786209347-0.129683515942012i
0.267370529421856-0.136925406196056i
0.26484275548259-0.149230674716568i
0.20560458936764-0.134708667849261i
0.164549600401807-0.156187738455093i
0.121876801083137-0.170571943703311i
0.151519787592759-0.216539331692408i
0.228918517501993-0.245806395360546i
0.228740854010374-0.230065776866746i
0.278887665009496-0.265952874512017i
0.291672443019789-0.228531729027121i
0.253399443109172-0.155799651020443i
0.246710268716759-0.152684785384146i
0.230917413566552-0.153706525552199i
0.203050617352752-0.154735930059443i
0.238379795928495-0.16929568590442i
0.260011502454155-0.184484598319353i
0.206341188554635-0.172325546868679i
0.181292842515207-0.158585488174052i
0.17944724495718-0.16462815128128i
0.16568492850538-0.17603974378433i
0.188373919625658-0.187476681064314i
0.197266463189611-0.240745805896398i
0.198335560888784-0.272466988605648i
0.207717071479531-0.240055378049941i
0.25199236754125-0.214418900893727i
0.30456976053078-0.194105088795104i
0.286843013197484-0.176969871173169i
0.331254788270303-0.141171634559478i
0.3611289229863-0.112316690165384i
0.313405993562731-0.0798717233335884i
0.28370343724797-0.0150920838328498i
0.247117918336208-0.0372467874246808i
0.192072863916091-0.00897864516128711i
0.169013707389704+0.0224345833016384i
0.158628662663088-0.0934619054671706i
0.103151537753151-0.128977502636555i
0.0922464783268524-0.153214778760147i
0.0962361628128666-0.185143709851914i
0.11228483660135-0.225740112980615i
0.149835670577106-0.274223094979053i
0.185474983646823-0.231116310852857i
0.251837666571165-0.296448942037692i
0.314831080036232-0.303683157996651i
0.349702435219894-0.222334241145721i
0.359327907437981-0.275328723451516i
0.384472640103172-0.228807949139878i
0.388392161493022-0.119535474972443i
0.398533127711838-0.0965640626319963i
0.36652908797879-0.0960481741010529i
0.335497016815146-0.0647244654055569i
0.281718335246363-0.0447746652616119i
0.208583955607123-0.0699938694749472i
0.195271093029337-0.0466998411968738i
0.121861560269304-0.0771265544710128i
0.115639691793756-0.151050396884069i
0.139420859932944-0.178619190868057i
0.123446678396294-0.204114605770005i
0.131899682206322-0.249572713522713i
0.144293587879161-0.276129003731187i
0.214776739657008-0.25277889914565i
0.262459150073411-0.283270962304712i
0.291207200088221-0.326627757649271i
0.338569651588005-0.268725727557051i
0.343261239854372-0.214143229559537i
0.33483162404846-0.164074054863308i
0.294093534837837-0.0879994239826397i
0.304897185651631-0.0983491099864867i
0.275986997754587-0.107937881117688i
0.180299137379951-0.0900590011307105i
0.1868810567924-0.124367085701091i
0.186653472146343-0.146270326434627i
0.152350859045942-0.125895761224895i
0.160018974665269-0.119119702023726i
0.147776708846173-0.132788026115122i
0.155769069684814-0.148985173720707i
0.172208733423062-0.19596140243262i
0.182178617401154-0.217340214744645i
0.258362305097669-0.248312995445566i
0.292794980181917-0.24633550505867i
0.333912877011359-0.151193492909282i
0.347241593341056-0.11058961152951i
0.322236397285445-0.122505720698303i
0.321508652449888-0.104067745031073i
0.275457162845532-0.0583413612558178i
0.262735141814707-0.0700709809590546i
0.246958514934619-0.0805688609398842i
0.219678903163517-0.0333680576151287i
0.232746533077395-0.0347449233644816i
0.205783805301335-0.0498073720734048i
0.12949862860753-0.0743901985780765i
0.0905465310992247-0.142854828694809i
0.131512239375638-0.199730947084597i
0.170353879552407-0.24435293456726i
0.211608982664458-0.250355391402096i
0.272159034250016-0.216311902259639i
0.271047686733728-0.206773062617282i
0.276016251946522-0.22778677289805i
0.27265033590416-0.262014822458689i
0.279671042080563-0.267175807408036i
0.352457742878195-0.230186136877974i
0.380746973975725-0.180055230542206i
0.388726136691195-0.137297588583127i
0.32962345033017-0.0945425600017176i
0.266701053621663-0.0720873866366836i
0.262772061358394-0.0854378741426404i
0.255774219860621-0.102873972529927i
0.275650675792928-0.120983494730414i
0.26425094903718-0.114087778657888i
0.279000102505233-0.0692325167203841i
0.252914702860272-0.0291585174334585i
0.155832090764568-0.0243090883223555i
0.0864416413390185-0.0800527736089396i
0.0499770616953711-0.156603648336854i
0.10065069452023-0.188711763305987i
0.1631291597006-0.216072557997434i
0.191040655737215-0.182101552684404i
0.193183828091464-0.138328751763801i
0.153197982604273-0.161515502775599i
0.116290832307579-0.181162045928801i
0.114427769083042-0.193540724228325i
0.176810344641608-0.253300670801816i
0.260544476548478-0.288853962108262i
0.293953533065007-0.243812154375881i
0.292024396592678-0.194548127259467i
0.269948167889685-0.122502076068463i
0.278256411715014-0.118872987294298i
0.264083544557645-0.116128496525409i
0.236425577494385-0.125513313214462i
0.267468929555861-0.166088768156421i
0.290776040175394-0.13648637010527i
0.28730284864508-0.104517542596615i
0.252981252918939-0.0586485128895466i
0.205280620122945-0.0175082186461202i
0.162195736441577-0.0300809360590814i
0.134489659136598-0.100347957903414i
0.157866877783534-0.147135714189714i
0.210930350789077-0.181776333756045i
0.24410840140925-0.167623102292984i
0.248378891212229-0.115096345347179i
0.223454992088319-0.0808266567550301i
0.184406248065064-0.0908256062763766i
0.132841966240842-0.156963544353818i
0.156813810898089-0.189236938766594i
0.221837796040702-0.22007284341412i
0.261673379167793-0.209079726073056i
0.290699688444967-0.132666162720127i
0.243082148481107-0.0520989408162394i
0.157036546612602-0.0611950140943598i
0.0884002178733674-0.128183786988967i
0.101531543616493-0.186946885101916i
0.146272581751034-0.265276657000388i
0.19539932657518-0.271411500015758i
0.285383665466152-0.22252627587642i
0.276503245714092-0.198606115273487i
0.219938468150846-0.181971573413665i
0.211263332003734-0.206003890199146i
0.195250838328395-0.292425194346996i
0.231235327740353-0.323436537086743i
0.326796970870259-0.289410351666783i
0.421309917826231-0.217907234285247i
0.43566011694541-0.0874486227267131i
0.35126537691277+0.00709455901830338i
0.259438443102514+0.0141058181133277i
0.2009385327814-0.0181041692510017i
0.20272275169678-0.0666149701168028i
0.212717617240025-0.0798341491673631i
0.214629469614061-0.0360073916788239i
0.166661687069363+0.00997453301385108i
0.125620724944651+0.0565426120448096i
0.0637372572901562+0.0328018249241415i
-0.07085656120807-0.075897694585785i
-0.0544172751010989-0.190365881835274i
-0.0219500596058488-0.264046394809019i
0.0516603876224814-0.284432268992753i
0.163356661795881-0.272732456756175i
0.16136671619669-0.260275863403939i
0.16555090941946-0.257272090978116i
0.131229751341089-0.274864506008564i
0.154806415535024-0.287846154080326i
0.240312787912838-0.347489549232017i
0.335794535202414-0.36393900417884i
0.456291587838459-0.225622942128512i
0.461464340109985-0.144940117379046i
0.39027502249406-0.0481353859632762i
0.309958257187286-0.0010713127320636i
0.244155694563266-0.0319511878787019i
0.207686479059144-0.0723075583236731i
0.238446289419139-0.141780169146656i
0.325207368946007-0.0895624468408765i
0.294582621383115-0.0556801162529197i
0.224349859218485+0.00538448491855846i
0.148911346867657+0.0706316331151633i
-0.00535987295578871-0.019362950170835i
-0.0358576868981722-0.132499229413218i
0.0532449080269696-0.220448419330858i
0.161065836846546-0.250297575038609i
0.227199375194182-0.223384875619744i
0.195851902241324-0.141681341884079i
0.15171594297794-0.0867705129038007i
0.0844195853105741-0.150708782620175i
0.0314197747801227-0.230957905097421i
0.0834354684868258-0.312348473700939i
0.211195074116152-0.364090895231048i
0.302226987470471-0.329680475613669i
0.33514379968417-0.224622864140506i
0.282995062555178-0.141499516863996i
0.174329849244985-0.121933537284889i
0.121073517593088-0.161550811097401i
0.10521565076586-0.238827993188881i
0.173015379121353-0.306404798235646i
0.286354570518665-0.313146121239295i
0.337696689273204-0.210337614977505i
0.300439251366841-0.132076575571046i
0.19958017937668-0.0948192232408335i
0.13144521855323-0.0905549386728129i
0.132968357124328-0.164556487108995i
0.174950974262544-0.233474961682591i
0.225583968062507-0.258123282134895i
0.310273048359255-0.201202530454661i
0.325949738599693-0.0838737286928258i
0.207013114388496-0.00847662615059385i
0.109564878714494-0.00317761781005076i
0.0876335318857653-0.109483449722215i
0.0815350473003777-0.245199160291125i
0.112107929125944-0.229787973268208i
0.233883722958614-0.196046845713656i
0.286994746374523-0.126357202651159i
0.177244217399186-0.0111179456622514i
0.0774190838369042-0.077122611426998i
0.0165454204681513-0.153720493118779i
-0.00394294204729006-0.273431978464309i
0.10295089346935-0.392389433453456i
0.251535676427029-0.344361283683808i
0.331914721098081-0.263624036458557i
0.327288087236567-0.12762007342346i
0.246381320357461-0.0802202807609765i
0.150142584821096-0.129509791929389i
0.147078098510941-0.202827400480847i
0.179171165202986-0.316920402533785i
0.273762886903053-0.327982012471195i
0.408315164956886-0.236961710091295i
0.408611420877598-0.0972625032118666i
0.326265323587442+0.0303074703312898i
0.15805232684908-0.000991304630965495i
0.0732360496639705-0.102454455869613i
0.0949776558720076-0.182742289225885i
0.136598612316445-0.259105806226964i
0.259313728062341-0.229284975711728i
0.295161617860948-0.13896307500988i
0.229243361111525-0.0921761023204183i
0.0971463076459613-0.0863277055243283i
-0.0125394290737942-0.165262307927435i
0.0128725341272808-0.300075485981139i
0.0965847840182518-0.380512102834229i
0.245623607720788-0.369128689673521i
0.375436968815532-0.28049077036212i
0.363917857993337-0.15806246369104i
0.276651058716256-0.0827603018868915i
0.173632962211174-0.079084556144055i
0.123117295054028-0.165216708263844i
0.145987458182556-0.270139506525757i
0.241283919015211-0.254217633090027i
0.337181009687773-0.207078925163444i
0.33432422579833-0.108453006894881i
0.259993956599005-0.0294373577849715i
0.130382655253641-0.0452897685999824i
0.0155020912693564-0.128245769312084i
0.0410033625917775-0.245214309800102i
0.173391589490684-0.297749982093994i
0.264932736021454-0.305071450511756i
0.306113960500216-0.228419830391706i
0.266218044948916-0.121280823891715i
0.186540173706659-0.0450595200860093i
0.0651741858164767-0.119525867007406i
0.00869640595661554-0.268219012621159i
0.118596087698897-0.337535602017298i
0.248388729399362-0.378044935933718i
0.387833492990375-0.295529917816864i
0.385405791644192-0.132378849018392i
0.266847206916537-0.0607434260471996i
0.160643563458211-0.0801460638810736i
0.0882759732153575-0.188584924703623i
0.100599017722965-0.310738176026611i
0.239193816186695-0.333649265999768i
0.403525907352355-0.28443875144739i
0.403009564454429-0.150591383807511i
0.342748251877983-0.0342405256571621i
0.221486413470678-0.00344949243044226i
0.121632158696096-0.0516745016497024i
0.115075597987461-0.189246775938698i
0.135940831491471-0.28538117829582i
0.27233284699611-0.273289293536565i
0.331167628674508-0.180381362636748i
0.249717052615423-0.0416612497911108i
0.123481504249163+0.0307121731670703i
0.0089284375957442-0.0609080952186574i
-0.0434769639872163-0.241474915262706i
0.00212557709048249-0.353879997267487i
0.17358897051482-0.414485027229815i
0.290568504428135-0.369826739014844i
0.287448002029438-0.234043845532158i
0.237966487388334-0.174644240808659i
0.170180916955669-0.179745715112686i
0.103426103343132-0.32752727837905i
0.176148018434458-0.442054677992901i
0.368648477900706-0.426052765948239i
0.490867473012021-0.349049514286645i
0.517516437916078-0.149623606958556i
0.456870080250936-0.0136523309370143i
0.267167849432931+0.0163010126296496i
0.137602028640184-0.0523097501690398i
0.14578941909665-0.176811505464982i
0.198712219606967-0.241940174081728i
0.313243547204362-0.247028805660336i
0.364031569902857-0.130556908243913i
0.327170478794079+0.0282740032648343i
0.170654568174936+0.0600820652488641i
-0.0193096225757011-0.00258872906735182i
-0.0846128327831282-0.155802052679713i
-0.012662076471748-0.333052676153086i
0.169689211774092-0.367907527508796i
0.2903489692082-0.296427820385884i
0.315297049415524-0.186516420069341i
0.229094272434667-0.0803217661463331i
0.0948345799523854-0.0861629107970638i
0.0412671894131133-0.21170337735073i
0.0688120738227279-0.360436978833879i
0.214304977463544-0.428243221979021i
0.368098246462848-0.350417386578841i
0.43362382663401-0.204418017972213i
0.383233483292617-0.0695564517845104i
0.220662374364026-0.0234957915976671i
0.107159385906413-0.105220850401777i
0.0899551120659215-0.24286669636526i
0.161721238033326-0.363633576842908i
0.339669133837678-0.343227441930274i
0.451280605880747-0.191990522008796i
0.400119936863774-0.0887092718428935i
0.273632409331503+7.04222222605707e-05i
0.136798630564338+0.0124334195904006i
0.0834016720798657-0.137990931068649i
0.116470088978472-0.260144376814189i
0.227612905616793-0.297686029396371i
0.358208332811928-0.240493121056975i
0.37423100126782-0.100187421477886i
0.264792239476972+0.00413404031810834i
0.079907431063735-0.00825347040699096i
-0.0132664279537476-0.107165128442405i
0.02372879524641-0.272736716607109i
0.15695135268228-0.390256499889482i
0.327394204507537-0.340129953697415i
0.394348870368371-0.224038414903242i
0.368675425676644-0.083363599381235i
0.215971346169973-0.0168287190981408i
0.107749441510855-0.107855881180629i
0.0957529865428498-0.243474315941738i
0.17265480907051-0.359629027913501i
0.375793895560944-0.385679378779962i
0.452243484265049-0.22269059138403i
0.418755877543064-0.0478306702534092i
0.275869052196647+0.0373835500085665i
0.0909913241789655+0.0510332742689737i
0.0268265339872488-0.0820509927886354i
0.0601206705678662-0.248366344090225i
0.175773985613925-0.330030629272983i
0.309526971503503-0.275976851224999i
0.351742069378692-0.132941496190677i
0.246159653389695-0.0154899596081028i
0.076253246203904-0.0163198650087273i
-0.0281139472173155-0.145205549000082i
-0.0157026947477298-0.328084080611108i
0.157507232319966-0.482701339042393i
0.350631176929187-0.451057476637577i
0.412044023145927-0.271987163916774i
0.40560072127001-0.0754741672834273i
0.251724773209704+0.0252487944524237i
0.108261955694146-0.0623978186296837i
0.0571945768672693-0.221862946156181i
0.10652491290832-0.375147657322104i
0.306603118596524-0.402489591062958i
0.414478730576786-0.231023691427867i
0.421882879163927-0.0584846158693446i
0.317063465441212+0.0258186481742757i
0.16606902936713-0.0039187832859381i
0.0396270670937529-0.139089058187695i
0.0708549575344032-0.287764226304387i
0.264602118896471-0.390256770568832i
0.404286972893409-0.316771075082297i
0.453360025182266-0.117201405282706i
0.358508981428738+0.0317776952406428i
0.216907497974629+0.0750361498282216i
0.0394217348011615-0.0271013907078081i
-0.00133647120796655-0.186173831301706i
0.136934334877385-0.267041226135939i
0.277336757971404-0.262543216000411i
0.368373555754334-0.143629535320514i
0.252149440168291-0.00316868095537809i
0.090962178857021+0.03470829492328i
-0.0386845722173532-0.0538791758927815i
-0.104997791359695-0.256859484739238i
0.00314096322048722-0.46464835404804i
0.189251541938122-0.510957338277266i
0.422911049233264-0.408015528531198i
0.453860578301009-0.243990902560356i
0.315609447839741-0.0761563542756851i
0.190918072429691-0.0925699354952716i
0.116571892881407-0.213780126158172i
0.203280421776849-0.329222172617114i
0.335833074038691-0.382018705586906i
0.514430629949679-0.253185035450374i
0.583332448545776-0.042135216235683i
0.437244129787166+0.13959698030012i
0.200347915196659+0.222885536193496i
0.00990151264339451+0.112430400247856i
-0.0311325662946291-0.0499032232507631i
0.00690265957967133-0.193599579824732i
0.16377662795935-0.256349471337979i
0.271701578470962-0.153572124038308i
0.220769809183781-0.0537492801827469i
0.0803812657032718-0.00629656238942812i
-0.0834106827118968-0.0828877648959006i
-0.128595426887016-0.26861112899568i
-0.0427361298660384-0.471210348987813i
0.165797548409372-0.569572388820901i
0.350552623021025-0.475694193265361i
0.435201367677891-0.277720434972466i
0.366825877473274-0.109361481511431i
0.208959543201552-0.0789042105799697i
0.127020083882315-0.188928425527866i
0.120191870724039-0.315109729962389i
0.276258181043686-0.383511627598054i
0.411390113789325-0.340525965178385i
0.509010470688151-0.183330970587991i
0.491347917622599-0.00242784931821066i
0.277044687174875+0.0859225185238422i
0.125587820884307+0.0187391888478997i
0.0539555935172239-0.109107664646056i
0.139319014192144-0.268662811819381i
0.295362572115608-0.276299297647585i
0.424297235692462-0.146451946768018i
0.424401723462766+0.0283718052310713i
0.240407638762725+0.173346247173189i
0.0197072941808006+0.130829200466367i
-0.103184134109871-0.00826996362261589i
-0.0474573474419541-0.20795740946672i
0.0827028989293275-0.31785348626508i
0.221392048642741-0.252434903205425i
0.274470939698611-0.0921683822540979i
0.144422077169508+0.03398544971465i
-0.0581663207454774+0.0279280326315852i
-0.173535801377797-0.1232663132533i
-0.157494908615303-0.40792605185759i
0.00709092781179177-0.573569172091052i
0.207722479129522-0.561524985428733i
0.341080172810475-0.41362084547767i
0.372913957560844-0.21342409736468i
0.256608626701649-0.16285125030982i
0.102557219904921-0.197665533310431i
0.0763259838730849-0.345632018137081i
0.210279078799887-0.543745441690624i
0.434906731062678-0.524076833446407i
0.602841812352974-0.31266700494289i
0.607395811729046-0.0946476883838041i
0.475515548724823+0.0809084430195417i
0.242394371863746+0.100089825312328i
0.121855446114877-0.0340956802898461i
0.150451686881465-0.20630471438481i
0.233809810333372-0.291904140742825i
0.407262005407747-0.153295786865882i
0.449823263272301-0.0116808504947449i
0.307922312424387+0.0890544518913087i
0.0712770757982061+0.144780484909524i
-0.109139042353758+0.0135804891184313i
-0.10340309480181-0.179626069458665i
0.00625609959414682-0.311132876562587i
0.170355018486995-0.327652516595975i
0.292744101509211-0.199869862981096i
0.265602255779912-0.0380199655709086i
0.0509198959092802-0.01370921588652i
-0.117970837633081-0.107990816259879i
-0.14360439225882-0.26354440604144i
-0.0525475134824842-0.480701109111112i
0.197220583703711-0.54112014814892i
0.38363964334944-0.388188708937874i
0.39175761001727-0.248858188399042i
0.280277915249235-0.125067452208559i
0.0990180064097112-0.0961674109932176i
0.0372520783502592-0.24302223195267i
0.142220505727471-0.410798716965831i
0.278118494431341-0.468543551798208i
0.468547811188202-0.342266765251204i
0.570341132932836-0.119189133679759i
0.455249916840345+0.0946782832032323i
0.219372220429163+0.169315757133937i
0.0328357615370853+0.0363194325237897i
-0.0133076631215008-0.152443338166948i
0.0693679551310381-0.293936043121881i
0.25594341836161-0.286708885186632i
0.34683687045296-0.165469966483378i
0.289015144058537+0.017078667849145i
0.131062330861386+0.123967019863867i
-0.0508287633554964+0.00568251290153451i
-0.119914921958225-0.192376101767121i
-0.0434887535591492-0.391794699545358i
0.140872160982724-0.465326304387749i
0.339734773762519-0.384499480268567i
0.425799749310189-0.191628990336053i
0.307426930422165-0.0235549345994207i
0.129500191653632-0.0117221572131086i
0.0224561163693421-0.11853200430406i
0.000599479090298562-0.29980070673079i
0.147513797278984-0.399983168017006i
0.333448857337002-0.353823054666587i
0.425490973856101-0.193847587257193i
0.33000749039724-0.00980639784661922i
0.132759862495844+0.0802631969121891i
-0.0274036614082433-0.0448094118679498i
-0.103606992488309-0.289790944657206i
0.0768744384432865-0.485211974851726i
0.296217378676688-0.552694279986597i
0.45500103204551-0.41054588281579i
0.472893945688381-0.194143595199221i
0.326093363180129-0.0341968919882732i
0.208597494815894-0.0190486948837628i
0.0907435232213717-0.18632033668539i
0.183614668978431-0.342233609765949i
0.37098168866616-0.367438408720998i
0.481324075561606-0.213047484433491i
0.489471429070101+0.0440418300479843i
0.308930770919333+0.234825190591241i
0.0828034321463119+0.264689115691576i
-0.141842108025718+0.0834702040581035i
-0.182897915188323-0.16423011167656i
-0.0958760239866322-0.334572801366622i
0.0218690880372638-0.373408546210864i
0.181546052694398-0.222336770415336i
0.147762935631254-0.0827058438517625i
-0.0117777153104177-0.102182804001167i
-0.161802117212823-0.244319266980676i
-0.184671107219293-0.46728339625577i
0.00587401564214132-0.659993118329487i
0.286122517021676-0.733142114123122i
0.518555917030268-0.583156588864888i
0.56164693013675-0.284070547208298i
0.450885799428755-0.0672239335578571i
0.269731403493016-0.0717854537711304i
0.162965669454047-0.172814002186201i
0.229433513422727-0.322965520869265i
0.359542003534737-0.38352594091311i
0.501069689387503-0.210091670806954i
0.557099668833449+0.00364288398623489i
0.425181796709504+0.151991658677579i
0.165284984849378+0.169023847697697i
-0.0581116863160428+0.0457405823047643i
-0.0948283762085512-0.177520777329371i
0.0300112032799518-0.347660085695632i
0.247170156739428-0.333697540512008i
0.408534466397663-0.186702249929029i
0.376164968357823+0.00184987777436612i
0.217301652083179+0.0893084416860989i
-0.00431505330103762+0.0103056213453296i
-0.0873047186584986-0.157956798779491i
0.0253225939876354-0.334206341021034i
0.215749775999084-0.403389809746453i
0.375010108026822-0.282925998657523i
0.345441274711457-0.065985585562622i
0.186328238840867+0.0845126970145736i
-0.0142717489751588+0.0325781746246869i
-0.180455481080828-0.136131238882797i
-0.136176028475304-0.350362763349618i
0.0710433571952518-0.498504318863107i
0.268635586411982-0.474349943532712i
0.361574212475781-0.349017779874675i
0.267560900322001-0.169709540389755i
0.105268923118489-0.0927841559891961i
-0.00275336692130079-0.201266569093138i
-0.00406812324636286-0.451574362305176i
0.171862467211764-0.603170241100119i
0.419426085027788-0.560924936636659i
0.567779129124982-0.391412567924352i
0.562473362308838-0.112253180304133i
0.413366173544541+0.0520973564781963i
0.177513953763065+0.0121541360113225i
0.0821210374920445-0.141979165709116i
0.1374445156687-0.266840526100807i
0.270916249587175-0.330854474934832i
0.480175906129765-0.261184545257864i
0.480363816789574-0.00122609075758239i
0.282804517471434+0.158222778591533i
0.0878028784799539+0.139021227560434i
-0.0795980007160793-0.00168259782561464i
-0.115297272107232-0.237141209106481i
0.0342333224914843-0.382622532802096i
0.239488093637311-0.374348188697158i
0.344842934110217-0.214110263100638i
0.29931774237595-0.0344115382688879i
0.132702860656213+0.0151289591940131i
-0.0505525972409321-0.0791275161844261i
-0.11628553590203-0.280403478467391i
0.0249639742582856-0.437232553714942i
0.23365630121971-0.47632824772028i
0.405613648622145-0.351003372415279i
0.468514039586947-0.121407004857379i
0.276792739484388+0.018502099132203i
0.0731992704794042-0.00534473408255909i
-0.0152624697881946-0.193524761299521i
0.0242550661284135-0.428416529295386i
0.233128057309763-0.449299320480905i
0.412335581370489-0.346895335321893i
0.473626333282643-0.174962383457742i
0.354349519515109+0.0529646695941117i
0.108303029804359+0.0600039820964409i
-0.0653897289555963-0.0807388506469978i
-0.0473201961183417-0.319323006927532i
0.143670709139541-0.480965639650254i
0.352862307109796-0.407335963849368i
0.412014954582734-0.223441607943528i
0.341358420658157-0.0358950118984571i
0.204918936070079+0.0375325576403877i
-0.0137036722502292-0.0389648438368005i
-0.0817236604533941-0.253964373379385i
0.0936351782680603-0.457444576216922i
0.295272753428879-0.458951434954097i
0.451570755777438-0.297772215561432i
0.467810718528848-0.109109346245069i
0.307567566440943+0.0441340584956727i
0.116676177221475+0.0311462573085522i
-0.0195373628700499-0.131639553932341i
-0.0075393402295555-0.311352069434978i
0.1513770921626-0.4329106233072i
0.348321956527361-0.376255859738097i
0.420502937847986-0.162853198540543i
0.303071232776115+0.0167182994260797i
0.113436032971435+0.0254307815015106i
-0.0598548751207217-0.135194651010719i
-0.0717878783918001-0.348316264109084i
0.0976113822733932-0.485967472784829i
0.322807272370913-0.480618362591072i
0.483775842395336-0.362459446291829i
0.472270278216816-0.151556535609912i
0.324962386207261+0.0132070371721638i
0.119187960199012-0.0358299020771572i
0.0256116086386937-0.173430779131877i
0.12755378232239-0.281180610012568i
0.320120640745764-0.335619736532504i
0.466600087623085-0.20851906276808i
0.451375314594942+0.0316735259304447i
0.284386892574493+0.183965444753804i
-0.00538458065561697+0.196255928818616i
-0.173876585026748+0.0131151002295552i
-0.156394044342944-0.23907334185066i
-0.0247876897673585-0.343782794652792i
0.199454519145036-0.344533514825066i
0.260737724356245-0.244349577258221i
0.170478990016905-0.080215370760738i
0.012827211091567-0.0754504179508902i
-0.112836265621916-0.182921874506387i
-0.107451875737819-0.378099464182525i
0.0261228617429158-0.584817569619417i
0.342404737196311-0.54979660891457i
0.549807041541385-0.393328749843812i
0.493676853028391-0.214867060134171i
0.341831809290245-0.00210833891753097i
0.131349441189662-0.0263733003629317i
0.0180040509175491-0.227073547050508i
0.0944844832519846-0.364967612193826i
0.311890622525964-0.44378506295713i
0.490024503891367-0.341797356338224i
0.473709421973584-0.104367143281896i
0.358480002751814+0.0529168458716561i
0.150946761012626+0.0510500437672722i
-0.0513525809333734-0.100945982457307i
-0.0266534823580326-0.317719280972607i
0.192005934367385-0.452789776942246i
0.422253161396967-0.385544246647699i
0.519050929063074-0.183675127384755i
0.441354551735956+0.0271639698739348i
0.254542240774999+0.170576697750957i
0.0259134770277591+0.0678923439396739i
-0.0279115292027137-0.141919078208872i
0.0811582784508967-0.259073134173555i
0.190018398715306-0.316882618171412i
0.336647055636016-0.17384265219435i
0.293996251735568+0.042421555713377i
0.0806604442180836+0.133284163560379i
-0.117628615302849+0.0587813132055753i
-0.28293710787848-0.202005442782318i
-0.210995156481988-0.431452460390907i
0.0212394091468572-0.534660043161556i
0.231393852971848-0.481134722404231i
0.323791726822159-0.301773225460817i
0.221425364383569-0.186778360701937i
0.0840296009201751-0.149690799317087i
0.0110301704725811-0.264076082664738i
0.0682621630015083-0.498853653065781i
0.240381631438052-0.570923152111484i
0.444366968431427-0.466449554346114i
0.58500314702691-0.230404840569752i
0.516908899011094+0.0056016302441792i
0.309905343565255+0.0964792361485047i
0.0948160734343787+0.0473503838455137i
0.00746363885064821-0.167364839496803i
0.0457514411425233-0.339853699369985i
0.202523622927337-0.371981686631766i
0.390063084300646-0.264172746973422i
0.402797047133018-0.0511575401935583i
0.232682728941295+0.0771075472921051i
-0.00802399183169808+0.0475854298353267i
-0.0881320077308731-0.154558207984339i
-0.0240342468162697-0.411874538235177i
0.183810935601821-0.505249951376533i
0.458156927239299-0.427789860976029i
0.538193223458863-0.215123910822196i
0.434886380528651-0.00467076397401366i
0.262867245571397+0.0520251785722379i
0.0759484858323786-0.00914501031511929i
0.0117503821464413-0.224481438933757i
0.137525798963668-0.370473791396192i
0.317051822130886-0.311039731329488i
0.463118682444067-0.161143940966233i
0.378586327801177+0.00899874621130439i
0.14619592589983+0.12494740684696i
-0.035868031623476+0.063196830679673i
-0.162559544887254-0.174332955151265i
-0.0985240768968904-0.381353446195295i
0.13406233023843-0.470242010798516i
0.317021985234264-0.388567935041311i
0.350407120841823-0.242276411234131i
0.278534163291504-0.0818214514866647i
0.0924416616694306-0.0462818955574676i
-0.0521867292863322-0.212592978006844i
-0.00687118553916287-0.381486001541784i
0.179884278146506-0.485865600062312i
0.406550246768746-0.395414238075786i
0.478616086620555-0.186608865547919i
0.385992215130819-0.00342196602573279i
0.174581948713562+0.0743635704014058i
-0.0508626228960748-0.0329700170540377i
-0.122395496046677-0.257181763499141i
0.0397720558350777-0.444176921254549i
0.281580971979278-0.46951334208056i
0.391166723136854-0.318472613169425i
0.361782876523085-0.120925030381184i
0.171146944702649+0.00972576662590793i
-0.0210374430553001-0.0282227159765385i
-0.0929566808496236-0.2669092235105i
0.0220320265859446-0.457037544195125i
0.238876878871266-0.515392130176779i
0.41136650791916-0.386733533878899i
0.499925798733446-0.169618841000658i
0.369275410689461+0.0130332461074837i
0.153423821804554+0.0875708579256129i
0.00826987447234641-0.0473317860253198i
0.00424000874384616-0.251115618697208i
0.165477516507549-0.380407817153484i
0.366144573636563-0.312677536703085i
0.420809038063374-0.143309563896649i
0.333138128864483+0.0321040055570766i
0.142974981005506+0.131033834563363i
-0.089814895787727+0.0332075066105434i
-0.11099936085296-0.200816948753143i
0.00504743331751642-0.394519475138956i
0.196201011588082-0.416410119044419i
0.389431992222829-0.301873008425392i
0.382108045351172-0.130770475232798i
0.22106860415376+0.00369805766595999i
0.0183499244998095-0.0650670513018025i
-0.052154587060614-0.214858927968104i
0.0380169015927059-0.380892446230405i
0.217220091357239-0.502685200354326i
0.395498667151929-0.380919353483457i
0.442119021052736-0.179135328675209i
0.352926133388012+0.0308193456460738i
0.154514425307579+0.0609471252360819i
0.0221358112512116-0.100099519141448i
-0.00480588221294776-0.276747909512537i
0.0702392505593134-0.379335946367908i
0.27542320917987-0.318846067242851i
0.360666707701337-0.191146661487844i
0.265456735657627-0.055053748696664i
0.0840059878542317+0.0277607756584462i
-0.0915184896154429-0.0737320361414668i
-0.15720794495022-0.334775309710055i
-0.0329717679036921-0.51570044261621i
0.181626235492793-0.566095067085417i
0.370427442933137-0.475210626937374i
0.44580272047869-0.269190479302032i
0.32619087213101-0.127755682573942i
0.175963285188152-0.165804892196495i
0.0856541595006547-0.293337876241729i
0.157611859780189-0.394420515630324i
0.329641051210726-0.455971638392721i
0.497750051904368-0.344504271577335i
0.595767193606543-0.0691822553207628i
0.480381654148545+0.120858040716294i
0.241623400375873+0.181877426198354i
0.000288560328731719+0.132162589988831i
-0.0581097406909074-0.0698855458417232i
0.047173128769924-0.216971907371867i
0.173771858289649-0.202759195665496i
0.300023422614866-0.130496321254242i
0.271549826126772-0.00564197588477841i
0.0589762560312813+0.0656334637414961i
-0.154186782615445-0.024180784107653i
-0.191632150041374-0.249104722363117i
-0.0790249615442861-0.46101283298487i
0.140151368484963-0.513194121966446i
0.344568950263215-0.441720255763231i
0.411040819593201-0.217494118487382i
0.363180029220475-0.0461292553888744i
0.149082244564855-0.0437328809588339i
0.0239436426371312-0.148296943959965i
0.0794141257235174-0.348618031510276i
0.183300605323972-0.43549751967298i
0.357650203204884-0.35254733327941i
0.405731449419614-0.163328909428663i
0.289991254737087-0.0064743263012272i
0.0987309639058497+0.0461921481640648i
-0.102561876588731-0.0608716630474967i
-0.13675769404718-0.293217707775051i
0.0090275273828042-0.483500303448693i
0.188846360700003-0.512225911808941i
0.386524011042513-0.390586392383667i
0.438151115441985-0.202433497227701i
0.266937327308926-0.0647500314875306i
0.136833046289142-0.155087601478278i
0.0590454694534267-0.32450093064036i
0.141946970693702-0.450550771004508i
0.364179850128342-0.475537609720395i
0.533878473135705-0.341197975097102i
0.602623837754775-0.086774922328115i
0.421918867976959+0.128917732831539i
0.179147069315829+0.169800948678876i
-0.0107438213415428+0.0331250139792092i
-0.0616717573817983-0.19556893977625i
0.0897996015639848-0.311030323305895i
0.212494585813965-0.275212419400915i
0.267350919738433-0.153648947388181i
0.191258540666517-0.0182174480425854i
-0.00558540676077733+0.0442847727632539i
-0.163542016818423-0.127503054469013i
-0.204674712225678-0.370439301353269i
-0.0717934360166887-0.532763911066306i
0.168053145880456-0.599426665283153i
0.341015730380811-0.440808159090045i
0.41356749494427-0.212585222497185i
0.321788781310973-0.0826132015772516i
0.149341459894571-0.090861821694114i
0.0826817362727485-0.202054933002123i
0.0999057187997248-0.320726087403627i
0.254703510697899-0.342618629133258i
0.419439043430169-0.261457603891587i
0.401196009864802-0.0615857943166277i
0.297604859881014+0.116926881931168i
0.080630361340688+0.110891355093153i
-0.116505999142404+0.0245093727113549i
-0.10705194129407-0.203613038256268i
-0.0437755750127512-0.405129773506268i
0.139757865376715-0.366293765614266i
0.24928537398804-0.254480884663621i
0.20141978157227-0.131867226156214i
0.131250535875289-0.0976413663033385i
-0.0490498602092193-0.198651048273944i
-0.0426935662729747-0.374687659486231i
0.104366255176944-0.560067791300123i
0.317268992797869-0.587745690065058i
0.556201448336806-0.43434221892159i
0.511260090131817-0.20439198001136i
0.412843570851624-0.0458388890933568i
0.257817528273237-0.0376768833364629i
0.127963047429272-0.154361404118728i
0.158884691057293-0.305972352722523i
0.238896456717194-0.314035542970535i
0.410417157810296-0.226012828165927i
0.412678763467765-0.0914302734691638i
0.30336859938668+0.0978286327936343i
0.106963647482628+0.148938349053119i
-0.11495518672422+0.0134322543691436i
-0.122683842556317-0.232335101403095i
-0.0028192644129395-0.403955583426658i
0.185976388746226-0.43061021635681i
0.344413730632198-0.334851140608068i
0.339385753542748-0.167835046467818i
0.162819696761484-0.0786583077236694i
0.00100917954380623-0.110331559324288i
-0.0511476470118662-0.278440195371876i
0.045233009663245-0.428887523405147i
0.240591961453925-0.476455175316853i
0.402360447239506-0.368608006328348i
0.432635523329615-0.133017221966981i
0.303840883854307+0.0361680258521507i
0.127694586927699+0.0862346834058641i
-0.0658765356956754-0.0324592088605336i
-0.0954667136974787-0.222755930743341i
0.0617616406254721-0.319833457882051i
0.181111856241288-0.323942626545923i
0.233392980735209-0.194400745629101i
0.200284770382945-0.0391168648904939i
0.0245615353863152-0.0217346647127796i
-0.162860769849459-0.156149857700977i
-0.137922325704289-0.363915566555515i
0.0322673381868688-0.526340710477532i
0.246115024524341-0.584592598207583i
0.442135783323652-0.418172572850887i
0.453597886648782-0.200357347441968i
0.305658358909429-0.0670127455806382i
0.174219895383684-0.0913079567154387i
0.139973544269251-0.232617342654903i
0.189319165206136-0.349570788329232i
0.35558730627275-0.365741034786598i
0.49220437313132-0.194198036832837i
0.476094016846229+0.00175875951525976i
0.352439918038479+0.168735406936207i
0.113075416246247+0.144201338993331i
-0.0720539787169766-0.0020697071451271i
-0.0878378805611511-0.151364541993932i
-0.00100356124252514-0.333866440794908i
0.168084939210559-0.347738493949804i
0.266441731170499-0.19299969834283i
0.200940297160901-0.0365730170384402i
0.0820927626330658-0.0383839095222497i
-0.0532997386716277-0.20349132093813i
-0.0743664572140034-0.370928046976994i
0.0763598994684729-0.513961754077284i
0.292856312830841-0.559190560908769i
0.453542031651296-0.406389351375907i
0.450344986445215-0.169416222782388i
0.339309846877205-0.000786947324421267i
0.143728959882388-0.0144623882850161i
0.0233534552237386-0.152148883189802i
0.0650634147658835-0.278939845671309i
0.17910326728637-0.324003064719121i
0.311808300665644-0.238688358419774i
0.310503431938826-0.0919578526119327i
0.200976649757297+0.037117246332288i
0.0175226894373298+0.0324514039063254i
-0.140903599249078-0.144590572938208i
-0.119556911058785-0.340961369147686i
-0.0119926247274638-0.479934161480025i
0.172196522444591-0.460873342760641i
0.305559992799071-0.328675209573075i
0.294522448900255-0.170477258658646i
0.18003310305107-0.124713386223665i
0.00699863296020588-0.216186203144535i
0.0257477239482552-0.299515518834417i
0.146190679841266-0.388587855838774i
0.282137803368704-0.393950126608693i
0.397255751993175-0.297814725425985i
0.387716813548852-0.116460405155387i
0.315681819238865+0.0148058756396917i
0.130836634369278+0.00612304584917262i
0.00302914915908576-0.0593386657810558i
0.0345021844816452-0.221089083270002i
0.140394740436983-0.348394443879143i
0.2916615587366-0.275452273036506i
0.346439908872436-0.157553518027034i
0.254602175168469-0.047119552958177i
0.12576768184267+0.0159473623256738i
-0.00894449451156648-0.0732772194294929i
-0.042952067764604-0.262934101395862i
0.0859976767077393-0.417979836329381i
0.269220981393785-0.387938550435067i
0.397202747102696-0.276745864015037i
0.364174357843916-0.116013105137037i
0.236340856053171+0.00729740723416723i
0.0388283207349984-0.0523844331233444i
-0.0100377565626248-0.180638391142181i
0.113210359414124-0.329108969169871i
0.210777945489781-0.367258935053247i
0.332359603932844-0.258142272337668i
0.344566504523133-0.129807566044824i
0.238604313354334+0.007605074044566i
0.0667171827094423+0.01293755874673i
-0.0798494783272078-0.109627250246688i
-0.0719214653850746-0.281418980937461i
0.0387248741370949-0.428423850930528i
0.180777428808725-0.386578389041672i
0.274682762233052-0.257982680351072i
0.201305098499042-0.125583638478278i
0.0679094822218893-0.103136234520364i
-2.29280144943264e-05-0.231902797738804i
-0.0464716076369873-0.37112592070133i
0.0548327502311009-0.514335153995133i
0.27055609053355-0.537640941225388i
0.39482762042542-0.404534680166368i
0.369142275386347-0.2142925024663i
0.293932501133192-0.0963456893874505i
0.187229154672243-0.119396319563764i
0.116773988375922-0.229156604325195i
0.149403369111432-0.34946848744162i
0.256101906375528-0.336960059572714i
0.394035060537693-0.233804654312384i
0.386694702245458-0.0728625051800806i
0.274555662529007+0.0820123018863628i
0.116312677277834+0.0965426137082862i
-0.0495654359548557-0.0194057875720535i
-0.0795966496387197-0.189453023837624i
0.0661462841773955-0.332475643042725i
0.189606322804604-0.323278537601704i
0.23524592546256-0.181786706896694i
0.220524365711279-0.0582197403895144i
0.0705978444271318-0.0195215369701397i
-0.067791511957069-0.137638359213201i
-0.0753548837597675-0.287841458817903i
0.0540322566927836-0.442750140825748i
0.212826663660949-0.46450937373897i
0.321845863281053-0.317786575118834i
0.333113144983509-0.189892462166256i
0.252026920968932-0.0383943129037123i
0.10265801965488-0.0554452154627493i
-0.0276634889747346-0.202338343385561i
0.0656099052645205-0.302674519231991i
0.213828642045478-0.375279298507337i
0.296643564780072-0.31345995325778i
0.367015321267853-0.150719239441327i
0.26331708158683-0.0371076449360635i
0.0641953107561985-0.0361071421446639i
-0.0477336279319656-0.150317717278884i
-0.0408689919200493-0.302118967548092i
0.0675834532180803-0.421485903434884i
0.233168966853432-0.43220075725514i
0.375421146693457-0.323384169906798i
0.341773938917062-0.152439698461253i
0.212694768803738-0.0678616405255873i
0.126277971583942-0.127393495399783i
0.0305211152858467-0.25790550015211i
0.104162331021551-0.374055567539812i
0.284664127379469-0.384404198613756i
0.375501496446181-0.275568075511925i
0.36700144802208-0.0882222992399992i
0.225277401528006-0.00827113969910914i
0.0719021041751236-0.0368642170271839i
-0.0456540439529627-0.160070132242523i
-0.00493791162220901-0.320507174255384i
0.110014647019835-0.358955563875531i
0.229683823172779-0.329827581183354i
0.301584487652657-0.230665304338924i
0.21008547078753-0.103549584416075i
0.113494459753822-0.0996064912254395i
0.00722140241188051-0.157177331879532i
-0.00591275389921703-0.312760811451218i
0.131347051842931-0.442366307354024i
0.275018656910289-0.378935427950949i
0.350448675242569-0.265814761935456i
0.33693526130234-0.0905143653599056i
0.192807710245328+0.00632485111853041i
0.0206622738803757-0.0208007428717011i
0.00775415503036579-0.196184246928498i
0.0794516199427144-0.339543838475753i
0.177589926617024-0.315131151152862i
0.255791649683683-0.295566570403419i
0.279384958034555-0.161275654516355i
0.208594138847137-0.0554688425388805i
0.0730857933484649-0.0349652169991038i
0.0118046408210171-0.102978435174314i
0.0254821726968252-0.315542446623893i
0.119479442481842-0.408606493601725i
0.251619596440803-0.34164345923236i
0.327193616797291-0.209254230097056i
0.317356402990729-0.0722835367841804i
0.184493921710354-0.0126627643159547i
0.0548681747030624-0.0676626474667998i
0.045542261748586-0.225250591999493i
0.0569321932849074-0.320664251631042i
0.170975704787768-0.326769390742073i
0.289448546201924-0.278271279209114i
0.266600327136021-0.137509106877365i
0.171525857687028-0.0353116373828519i
0.0305871086103319-0.0997956989914145i
-0.00178767797043801-0.275818520007947i
0.0532688832613829-0.428975920418865i
0.173742022299514-0.460890501801776i
0.316603100801744-0.387444132433032i
0.334092349338265-0.28725739309767i
0.298221939273099-0.142515500998549i
0.198052320577424-0.129418901620619i
0.108766005345031-0.239607827849156i
0.142140833596285-0.2996002457657i
0.231625914571332-0.375457101986654i
0.3452550179779-0.331399618115803i
0.396142802064076-0.170440886341071i
0.350786327796708-0.0506484050672779i
0.204257958201759-0.00362712833670657i
0.0179947744088091-0.0389879720562618i
-0.0366309859122827-0.164434614603811i
0.0254322644721634-0.314198030766457i
0.14053852380503-0.327471530222409i
0.25317572703208-0.225758062525836i
0.253625715298958-0.0989539686238813i
0.119727192318226-0.0370044585783797i
-0.0305906398947107-0.0796389989721613i
-0.0580444743623831-0.187650620398212i
-0.0144054776423975-0.325530106174582i
0.0761149315691071-0.393113374311906i
0.18221413169196-0.353249491270179i
0.219862802708604-0.22996243253613i
0.192442781481261-0.13899421755148i
0.0733086926513579-0.124114305341973i
-0.0235666652221831-0.201978697677004i
-0.0330413974058799-0.341395848336172i
0.0809921562878709-0.421830252919285i
0.233472782198265-0.42874800532489i
0.312050632565619-0.320148657418824i
0.332927742753842-0.188907483859191i
0.228492338373967-0.121990307370589i
0.13995965123102-0.162885534419675i
0.112456967810155-0.239063208806246i
0.159378145804396-0.296683538176267i
0.281615086751972-0.338538851841007i
0.384462378765512-0.231986228889297i
0.389827138683732-0.102910565792384i
0.260801452704802-0.0145060959650272i
0.133580687455427+0.0213325396614898i
0.0687186501060643-0.0967464658823084i
0.0841928918552602-0.21137954035568i
0.155414657184938-0.26987627851834i
0.277665196032095-0.256656773634019i
0.290605244921297-0.119245917003173i
0.163309355235629-0.0708839341057148i
0.0654979693116495-0.0902707193481498i
-0.0217086151807105-0.108006438557992i
-0.00703648861142518-0.25465151289323i
0.0674512247060914-0.376532656906694i
0.175512835927605-0.345673987771666i
0.31430012480952-0.267058032605357i
0.269506904462191-0.194380129070988i
0.142754324240856-0.138371972315533i
0.0562698964225935-0.155766323157726i
-0.00235028008488068-0.301383744162118i
0.0521105376686452-0.386560213547661i
0.152551730029634-0.374489072101093i
0.258936951829091-0.356058628842086i
0.319204166003987-0.213880197105338i
0.254162620143653-0.102118944927259i
0.109512497455172-0.141374686395113i
0.0428784047485169-0.220065849387411i
0.0979040076278121-0.293840943628825i
0.159065883429589-0.3475832705334i
0.299695664063507-0.318902551744765i
0.371151632964771-0.190494954406305i
0.284671539428667-0.0745210129762006i
0.195831323961902-0.00980906912984504i
0.0743621856045985-0.0615065497050828i
0.0222834003677069-0.181367966956926i
0.0854265011821139-0.258696257437114i
0.150358741293825-0.264292481297329i
0.200292467208303-0.157927569195818i
0.193625402407995-0.0830885299237816i
0.0963590518929281-0.0667534042533212i
0.00229084590508543-0.0933748179397989i
-0.0432348975507285-0.181862946793636i
-0.0271570839565566-0.341574680169602i
0.0955162414671185-0.428408332546294i
0.202123612089205-0.335668066581972i
0.2707692924245-0.24281981698962i
0.264577038150695-0.140503347972973i
0.112939447689693-0.14726814873091i
0.0923766634759065-0.235294696049228i
0.130737043769835-0.285399533323322i
0.165426636950298-0.345255890172999i
0.315556171737616-0.283525251103205i
0.339555965636247-0.14846615542614i
0.283556618286249-0.0410384410521237i
0.201673415115239-0.0308444988638002i
0.0589548938404383-0.0888477460140503i
0.00871276425479264-0.158239880753913i
0.0661493408511879-0.276876697415676i
0.156460109646605-0.297971303148144i
0.191972589649477-0.221575318230664i
0.205311612816879-0.162743655025913i
0.177438522893436-0.110178014039703i
0.0293403445951111-0.13942803565967i
-0.0144066170980721-0.249892936793806i
0.085819016325248-0.337684351457235i
0.175144633637277-0.387834760308668i
0.272659471845673-0.34254139804399i
0.325930968799484-0.233111936465822i
0.280433411316584-0.129204286557351i
0.178012180153284-0.0681702352445325i
0.0685012393258054-0.144196887201296i
0.0190430158372408-0.235537132260958i
0.0879413931860726-0.270973866431599i
0.195145336131858-0.271290570156793i
0.209427741161426-0.172180494692641i
0.167873716799599-0.111778651440874i
0.0884540473230395-0.097589727030006i
-0.03537342683072-0.113200869353362i
-0.0514206652490711-0.248009714124234i
0.0199332813023206-0.343355525567383i
0.108441856437998-0.384914810941084i
0.211728678074105-0.369060502058802i
0.246960973551785-0.257714706184075i
0.217164434033536-0.172665112590187i
0.130654615123776-0.15602295513817i
0.0529067123491585-0.214089979236917i
0.0895327637919794-0.286593825212684i
0.192463936902359-0.318695689434455i
0.281160027349288-0.233487831301255i
0.315783707853199-0.124210940646174i
0.252615372652117-0.0854595778093981i
0.141056924306574-0.0331892796118361i
0.0528198187412701-0.0900409803058913i
0.0363368011062446-0.158620780891234i
0.090989542332423-0.222284380210429i
0.152044841302112-0.280963097410893i
0.198900954057658-0.193274716476132i
0.181520618592812-0.117471625517744i
0.119149792330777-0.0951115946086769i
0.0782777341548186-0.118453477390073i
0.0560598740926746-0.181349844980298i
0.0691663509651333-0.255367302771683i
0.172468559078091-0.282865829331i
0.257008710411948-0.219707067918976i
0.241609848864512-0.142194328034562i
0.215846771552723-0.084830788899658i
0.107643456874389-0.0463253973928127i
0.00670339516571237-0.128379059446035i
0.0276903518963402-0.255906580760235i
0.080396720630263-0.290335121389677i
0.186542717425557-0.310561961867007i
0.223002153660191-0.240556320275051i
0.145494166543463-0.162121934922929i
0.11765226904762-0.163816293883866i
0.0549571316826325-0.209632635335563i
-0.0250783489732089-0.334755446993325i
0.0771567408959993-0.401649821329213i
0.205596236104389-0.387539048929531i
0.262662063375605-0.348614803023745i
0.284560358133994-0.274661410672686i
0.236504942597474-0.179587058638201i
0.176067139364654-0.161083836521657i
0.113208506467895-0.245461088826578i
0.14943358131919-0.283067706365989i
0.217029069080783-0.256130778057007i
0.251051416172833-0.206939108715545i
0.276289433491979-0.142374088021086i
0.223259869630101-0.0636177008393331i
0.122815533572293-0.0516208560022206i
0.0252831740608992-0.111852197520055i
0.00392784115694232-0.163742102944812i
0.0228729188503541-0.238377227958723i
0.106669356290301-0.241374811421382i
0.135856790098204-0.208777642722198i
0.0773104358433787-0.166394034780324i
0.0352204546286534-0.113256024310229i
-0.0259064427591565-0.189830741549528i
-0.0259302859953004-0.286497758688655i
0.00791330803886606-0.345719858425185i
0.104118106237708-0.355111532769756i
0.176786654588086-0.278916883004766i
0.195294461856633-0.232078794689147i
0.186389902700558-0.167451653414064i
0.130967615639594-0.15461068173625i
0.0983154650100353-0.244133517571374i
0.112447278880944-0.275099533784708i
0.205080217844989-0.298097301429392i
0.26339821049231-0.242845283117772i
0.314379752557228-0.153662129042062i
0.275252824695844-0.0935662303845158i
0.144350319021887-0.042337647792875i
0.0802322210503759-0.132200504803641i
0.0614466542289302-0.19396919482332i
0.086650853995596-0.235466985833762i
0.170800852777982-0.253291190195311i
0.202689765156081-0.20515711679897i
0.159749089524384-0.165159435911815i
0.155224791044547-0.117030259268356i
0.0563405673693777-0.152432574162883i
0.0174976490311262-0.223292078390664i
0.10118320488738-0.303803288906842i
0.161000976971312-0.322668198804151i
0.244962817541148-0.278512546093835i
0.268589859000343-0.209305187217959i
0.245642349615218-0.156116978724254i
0.165277313393035-0.159267432473578i
0.0852449043135938-0.172976189055766i
0.07580269388229-0.244172163050393i
0.111455830944749-0.277311086838478i
0.193130634541459-0.275098419862958i
0.190904797194811-0.215013887314293i
0.144800507838126-0.141440015374567i
0.0975365099853842-0.143740607915175i
0.0413409620645354-0.188217953755363i
0.0166580593142482-0.267066143239264i
0.0702099890215654-0.340536616690365i
0.156513311533281-0.379960706774903i
0.184013825241911-0.300899165972035i
0.162589770077048-0.24464274519641i
0.121450120689453-0.204890542966007i
0.102596357957976-0.191157404311331i
0.0949501347493808-0.261574229725694i
0.147375600718998-0.311393995344879i
0.180395963159647-0.314695686786241i
0.252388373473768-0.215866306462713i
0.301024891511942-0.122234228697722i
0.198294827868821-0.0814717945519041i
0.119708744157126-0.0649747658469682i
0.0406240527389412-0.098295290306646i
0.0237803563462048-0.170018046818728i
0.0564373435091049-0.222077395755516i
0.0926988383216048-0.229333665707377i
0.116677267289773-0.174758930144104i
0.0727437209472326-0.10663809754372i
0.04547368043354-0.110427609366264i
0.00360936119417081-0.177133454667861i
-0.00604486062476639-0.268752576933326i
0.063593778741138-0.301762369362555i
0.16192970916424-0.320613543326336i
0.202308580144334-0.312907132563131i
0.197670314792462-0.231112936060002i
0.193093537506217-0.21484294200678i
0.156616267209137-0.232182032171269i
0.155649697278616-0.214015377088564i
0.162957675848458-0.253906982601635i
0.203037654507249-0.278276045275638i
0.259053320887417-0.230068460359583i
0.242214956635479-0.149132850744159i
0.19161039814076-0.0981777060387223i
0.12810729973027-0.128089079985381i
0.097718883033277-0.142572722893189i
0.0655699942145361-0.220114281864422i
0.0820877774627874-0.300344447631926i
0.135503238613703-0.284685975686703i
0.147979589917411-0.26141446670084i
0.172683174378816-0.220568684568149i
0.137201075045754-0.243315449239193i
0.0728760431940255-0.286409162582841i
0.085489961067466-0.269075391213885i
0.127313156311474-0.291548309255949i
0.210330937972859-0.29157323305856i
0.282221672870786-0.253136326484045i
0.23812972982595-0.221113366697077i
0.19661229002674-0.146677128541181i
0.166028713428644-0.134270034121873i
0.0973872517475724-0.145380970074309i
0.0820712099932053-0.19117824914989i
0.119545661044722-0.206027535289354i
0.136639238581558-0.172701299833098i
0.14158764329482-0.153967466729027i
0.0717133092356074-0.0876524262667192i
-0.0125529845680261-0.170028940986118i
0.0207406010835551-0.213078162089658i
-0.000279609715612727-0.259709178265953i
-0.0260854248839972-0.334370272818064i
0.0643833049984383-0.322232835534494i
0.142354139785506-0.334699163302211i
0.127427909881745-0.26717698092741i
0.119275160280622-0.257724174435661i
0.132885756197517-0.278305148594142i
0.125085527075881-0.292646474001433i
0.183858297574606-0.356033394985817i
0.279344053806487-0.341551288521435i
0.355415308102127-0.243780579407472i
0.31863540052707-0.199095800439404i
0.287721169566733-0.130183194913481i
0.239633261317645-0.0716832022774164i
0.146729785745123-0.0761493206796979i
0.172190026657971-0.0775969373747025i
0.153291097074335-0.131869671353944i
0.172163878311476-0.110674478453434i
0.157942274184942-0.0870109436487042i
0.09505776968408-0.10461280626634i
0.0596037719407719-0.084136877866124i
0.00218219070063276-0.155103108198102i
0.0316282586182418-0.212725720644269i
0.0245584138995489-0.254801296831428i
0.0560602804534697-0.280220795127122i
0.158434646840002-0.249530444502348i
0.162286522748243-0.275292024689071i
0.116853417725194-0.252921958143359i
0.0834692253088153-0.287351281416331i
0.0940208044021022-0.349767546866956i
0.14757026224348-0.328940720939618i
0.178981329752985-0.310781346375278i
0.251755784621777-0.289607907541993i
0.269531464831697-0.200333070631204i
0.203986101912199-0.165893180456813i
0.204622748154577-0.198382619058792i
0.180456738437381-0.198202024415938i
0.15373708851563-0.235194435405025i
0.200390557634825-0.206554712002784i
0.228188710228501-0.181038934605277i
0.223730352752661-0.167168328390579i
0.157293347496442-0.12909858722842i
0.107514394041898-0.130920590619737i
0.110367122829366-0.180295217552151i
0.0374399517893603-0.206066614723617i
0.0339729790065026-0.208291464062116i
0.116532429385893-0.227361539987845i
0.109984237795524-0.180412731607276i
0.110545038661424-0.182248693579031i
0.128999238892196-0.171426272557533i
0.0560598638933743-0.14351252621496i
0.0271717887666839-0.19962320666645i
0.0759178380081008-0.25329054692991i
0.126710235317489-0.275663657951502i
0.1483761854191-0.216470871404695i
0.125252228825786-0.187802177051741i
0.13112351379087-0.216336188769549i
0.142922333789321-0.175378869867587i
0.101370485671694-0.198616834118512i
0.0877156088478419-0.250742767581936i
0.127560366702817-0.226565401402391i
0.155044491424548-0.218923774273185i
0.158922473804975-0.194139269363264i
0.167644450457581-0.190688640632866i
0.171569760640339-0.198611298986368i
0.135101865746903-0.192738936526864i
0.118419741778696-0.215682103351686i
0.140445564692229-0.211301702653404i
0.159854059793524-0.214722232670378i
0.201165595386341-0.219180131607296i
0.198153330225388-0.198439657039813i
0.184713438033671-0.195783204438482i
0.184289220789002-0.220580402921774i
0.18050937230959-0.226688154692391i
0.20791415087524-0.206665630594248i
0.197717806513574-0.187138416784461i
0.20851881945878-0.174905033679211i
0.198996143432791-0.176892935057544i
0.169192897066831-0.147109779412177i
0.161843773624989-0.115469063631114i
0.125854403404892-0.151732690346379i
0.122831856494458-0.182873100922375i
0.127399917325252-0.179637789383663i
0.132766401982843-0.205658100571889i
0.124484434631986-0.221741288820336i
0.0764126874212386-0.191455444438681i
0.0525217743898923-0.179178539293961i
0.03795973737498-0.219724435952429i
0.04420310050349-0.261527546666541i
0.0840383773985437-0.29233390116197i
0.135777581143147-0.321666720033026i
0.171131202964896-0.296967693695282i
0.168319970265365-0.277150057041688i
0.179153733663654-0.270551896452862i
0.185667501581493-0.234015007798266i
0.15870193672705-0.235512393670605i
0.168688925923797-0.22694412063468i
0.195349826522558-0.198808277551141i
0.192561676704037-0.20356548930983i
0.197878286968277-0.18569719504484i
0.194760634659305-0.152719458747656i
0.134837985444327-0.133815244259437i
0.104411751831813-0.121730065597238i
0.122373767948978-0.13637623791973i
0.0989885406152148-0.165385292425053i
0.109287807768927-0.175334685809949i
0.122402612311204-0.169398493508664i
0.101398271729272-0.165562104269915i
0.103038297832255-0.147376829562524i
0.0999691545265404-0.173412947412428i
0.111652765464991-0.198268599741774i
0.112564355810723-0.171037445970396i
0.108408433736457-0.198005848485324i
0.136420123514608-0.196504174372328i
0.126621885636856-0.182664785644511i
0.117516016180052-0.196935532728465i
0.109638753174687-0.145519309468808i
0.136608627451174-0.171650908990765i
0.155947520722926-0.206165609994328i
0.0948631773879052-0.144207207111659i
0.103398604846656-0.188178534764208i
0.116810615384431-0.189954043022575i
0.108799806013959-0.186937822414312i
0.13719057156638-0.254418387265872i
0.10915924969934-0.211187021522979i
0.109418429929111-0.241928203612769i
0.143432174381214-0.252892683340169i
0.141174501842661-0.246147496408599i
0.188510264039269-0.297817172331409i
0.193036337296848-0.246494045660514i
0.167239837289205-0.230859147906297i
0.163357946265047-0.249809792873655i
0.163467520198555-0.265840449728841i
0.173138142469381-0.234043385443311i
0.187395957645964-0.191153118080231i
0.186322462250758-0.229634035684478i
0.174757340921387-0.194921893781827i
0.159425894122816-0.143752919814932i
0.126392749671198-0.131365310278288i
0.126815675285172-0.166299965926141i
0.0972528352441-0.168594933037116i
0.0906913257854846-0.124070140111548i
0.0909244846715047-0.133749992342958i
0.0589984397908071-0.140298093757922i
0.0570431584177394-0.176827578555714i
0.0637696271022883-0.181761072049935i
0.0448317989444182-0.169082047968515i
0.0575808520956469-0.183855319408485i
0.0518544439396897-0.217885595675211i
-0.00873324601930846-0.21209635701214i
-0.00493097160961946-0.226703548692989i
0.04143881358718-0.273537755691854i
0.0630199556526909-0.25106962108113i
0.0582078660152599-0.267569758244031i
0.112740509485678-0.288690840250241i
0.125700610434512-0.303174432761995i
0.128938788348072-0.308821203884038i
0.172559635336152-0.281967077964295i
0.192407579805831-0.244866387154576i
0.233142183466963-0.228925260928803i
0.239365039094381-0.222972486332974i
0.230514720285616-0.171918401452179i
0.252115928694091-0.148074191023599i
0.240697122754991-0.117998679093383i
0.202165217225131-0.0700975856243606i
0.190733311425994-0.0717082015890424i
0.157358531415898-0.0465933255487321i
0.116204182038568-0.0574260719755307i
0.0753126199425002-0.0753222607057387i
0.050108108617401-0.0988550916094334i
0.0397400635798793-0.147633836493984i
0.0181204882849072-0.136730434972896i
0.00940348749441394-0.1724590254879i
0.0323667771260892-0.200566381872586i
0.0359947690025199-0.24993900705159i
0.0598610400240246-0.300183629058913i
0.12027718843121-0.322396752148765i
0.120971278872112-0.315119923242734i
0.127239902114517-0.260330492762688i
0.122098538746351-0.2914387144883i
0.153703104382748-0.284561373882303i
0.174721328614966-0.262199388705287i
0.163910627289864-0.276998179747592i
0.205306530482969-0.240216371560156i
0.212041738882216-0.224635480539484i
0.176620979133614-0.1823954354667i
0.142094363686942-0.162257008206304i
0.144219202947657-0.189205304303194i
0.110112784301721-0.188045365853i
0.104202653137125-0.209313539837719i
0.165160771872831-0.180204387963194i
0.159447657019613-0.177462198437865i
0.11429490735496-0.175457213869779i
0.100607816300486-0.149646122872463i
0.0954766614308021-0.194214227948659i
0.0850427242579583-0.195253689557823i
0.0919125071766319-0.18886764991432i
0.0922779762512268-0.195215925743518i
0.10035259866605-0.182700397765714i
0.0821413611280856-0.145405988133632i
0.03437652840725-0.126277342919984i
0.0225124943483721-0.156977827642777i
0.0430480077209074-0.160075527509529i
0.0399279419781092-0.176003591465333i
0.0358680949802548-0.210966828556036i
0.0736735562013993-0.216388876535964i
0.0560206250448427-0.198654780931341i
0.0496608881341914-0.203862197140125i
0.0634249681137281-0.208927813441696i
0.0704613561363589-0.216260095678131i
0.0792725631257192-0.275889913326253i
0.0941244276728782-0.274756732192458i
0.157957910290747-0.276914690227631i
0.152335780122967-0.249254328649024i
0.162145912547483-0.20749443343106i
0.179132196178935-0.201253243706835i
0.138939609745487-0.176945079366358i
0.170295368086346-0.209750684078783i
0.168124582657058-0.174984051372367i
0.196485673699212-0.185678523897421i
0.226369106500138-0.171579365324234i
0.154669960605961-0.122801450142864i
0.160760449821844-0.150448946253848i
0.145257575990745-0.116018907198056i
0.121151073510069-0.159900456681817i
0.111571942721634-0.193627301054383i
0.109756823955317-0.203720666780642i
0.145182833401645-0.199790246047216i
0.136948739493784-0.145853887843246i
0.0797211983765835-0.162575578513626i
0.0534893452346059-0.130704919609724i
0.0616712925327689-0.176143623772065i
0.0337872458748845-0.274617515777598i
0.0478348602665036-0.259155267114957i
0.0496809518856814-0.265782468313341i
0.0532246197383561-0.292278849579593i
0.0962688891152286-0.262996391929779i
0.101292268913823-0.238211819126209i
0.0660019113722309-0.280983095304719i
0.0885090133221662-0.325096689584954i
0.113003689443971-0.337243561460749i
0.108317200492463-0.316096889062928i
0.187389213902747-0.310257597856166i
0.257546968988527-0.249476342278508i
0.234169899069328-0.196273423073296i
0.184803958428993-0.194226256826201i
0.141682270717774-0.156727972883064i
0.118277964301113-0.168726409848539i
0.146353685712193-0.154698011167417i
0.151692048209804-0.141075521320742i
0.128426342342975-0.0987985100080265i
0.0761584005050231-0.0580916684582616i
0.0167756725650851-0.082561057283209i
0.0127917877124127-0.114563463107952i
-0.0228436824194063-0.17932168413517i
-0.0171325663845406-0.203443695698465i
0.0388807123492876-0.234480586858343i
0.0602983242121974-0.283905569830868i
0.0805543212558921-0.257104017683942i
0.0585476204434946-0.243337641622364i
0.0684060194948116-0.287978588126074i
0.0950571870713285-0.325321669249025i
0.109696449611657-0.320293841038188i
0.170627737027384-0.291468560821382i
0.221074834031332-0.252479243377602i
0.232742153798491-0.147583498466366i
0.225484872277758-0.110117718578717i
0.190737324816671-0.112495997865308i
0.129146673032975-0.119522308023156i
0.111318692695752-0.163136709251101i
0.137292335013743-0.157433709195705i
0.120432530553384-0.167167704385826i
0.103384791616498-0.137961876978723i
0.097387645734766-0.128288931130503i
0.0484707322803531-0.157822179304193i
0.0176722747039127-0.211905120032461i
0.0283828686670475-0.265109233009633i
0.056520172349937-0.292471019724656i
0.121973324915035-0.333110534157813i
0.160113349663524-0.268887303454589i
0.15502494914555-0.233098345340653i
0.150639649213599-0.222496776830304i
0.122314489133104-0.197912794776449i
0.13250013500848-0.224536003125493i
0.13575983676904-0.232458207004675i
0.145877802365438-0.257375308195976i
0.178735058031091-0.249675271743694i
0.158531421902341-0.153505431246419i
0.142012995649728-0.111622536555251i
0.0741397229025049-0.1512340057462i
0.0165056942964376-0.177286087186713i
0.0300938325771044-0.236225249696789i
0.0638851984290662-0.26021009884526i
0.106485728132387-0.245966177796413i
0.125592357488904-0.220535546200105i
0.126468475055367-0.205326946860096i
0.0686917064858413-0.205650224147381i
0.0573392062275605-0.18807620878096i
0.0791176227678543-0.237451128644753i
0.0830638409777694-0.275602506547002i
0.129253224013437-0.251229313691591i
0.16965222617488-0.204454828905852i
0.140443609188717-0.17341410022059i
0.117805937877908-0.111784529846913i
0.108756927218192-0.118175744626369i
0.0362715239233009-0.216909879812728i
0.0600406722080715-0.248819381549071i
0.124105617466112-0.263116359827169i
0.140248527414536-0.228399196557052i
0.162109598602084-0.201838876104286i
0.154484433348121-0.171716316925699i
0.107571692339497-0.143875414749049i
0.0861343177310158-0.214095991331032i
0.0918724958073566-0.24126851258644i
0.151252811994583-0.258276805614328i
0.234090260566929-0.233751338910596i
0.196957615133656-0.163688810779694i
0.185093150293119-0.120321927749704i
0.143246651269095-0.104634949927642i
0.0768977945228893-0.142831203356874i
0.0485461170195143-0.172860991781872i
0.0309946095494198-0.23804896479494i
0.126069429919275-0.231583241444359i
0.138810586614956-0.195407349232427i
0.145559044425388-0.176841822961174i
0.136164475931049-0.143646686440633i
0.0573880009729759-0.202370475643186i
0.0413416937804924-0.210545727049619i
0.0585346023017149-0.274404895224429i
0.123653066492516-0.31386545435414i
0.166917274164457-0.24431902758072i
0.206860449401011-0.240875002865528i
0.225619414418326-0.164299063618886i
0.154582713800384-0.155342546727078i
0.0731399318886638-0.185877071324275i
0.0902325993148414-0.189463828394821i
0.103167647174863-0.270182294253715i
0.111069268051022-0.269942242972534i
0.150981195134631-0.20408262372132i
0.117158411675783-0.167706603196452i
0.0665488992995025-0.162146309229724i
0.0545568821572487-0.193051066030123i
0.0506887984196115-0.256810727270696i
0.0758417315951882-0.273587057938516i
0.143653875128004-0.288435408752789i
0.184386369733876-0.266746293500677i
0.217992043905004-0.161053591780524i
0.155654736394513-0.155836702873135i
0.0873677325540683-0.143277217005653i
0.0979385133847293-0.111521378203588i
0.101646898661104-0.189242824357741i
0.118181094156462-0.212939097724179i
0.126828608578124-0.167956842517946i
0.17455049113094-0.135316295446918i
0.11888292007241-0.075972889676556i
0.0362058015322417-0.0484803120906897i
-0.0016919219068487-0.117625583286757i
-0.0399248661152907-0.193910298272607i
0.0270732956204919-0.262983519789377i
0.0562207627102286-0.289736517662875i
0.11401717420217-0.264611821978005i
0.160016354986964-0.208902105880265i
0.116398055397024-0.162013308103595i
0.104084223732715-0.210340971172167i
0.0676493778062798-0.247105838157709i
0.106606980105524-0.280164353631959i
0.227092999224554-0.2769912527519i
0.270089688130825-0.240827347228221i
0.267638811842161-0.17413753187251i
0.212933374359905-0.0626459256035741i
0.153388507911063-0.0626709526412314i
0.0919738407589751-0.0905572610326621i
0.0371485412749554-0.165578491766111i
0.100433607198337-0.215978692447211i
0.139832428489316-0.167008848424154i
0.148017362249482-0.162556469502254i
0.103689655682282-0.118909942731892i
0.0332403092391431-0.0914627890044365i
0.0193068450058583-0.173448607240684i
-0.0241383755785564-0.215888453307083i
-0.0072073374410837-0.305618494663422i
0.100950295837342-0.340570633401003i
0.187395753622684-0.269030289353773i
0.195244569144339-0.250691895541277i
0.136363258364366-0.188551576693503i
0.0567461028338623-0.194337749051034i
0.0496654544724417-0.216568102651833i
0.0811145633259973-0.261430592346566i
0.134443804061025-0.313139080462876i
0.188998256815497-0.248305683996559i
0.18589353058489-0.197745160238488i
0.169787305929176-0.143116801893226i
0.0958147248257999-0.129403285311819i
0.0603103216318161-0.190587380284388i
0.0940447643451116-0.221423115081729i
0.133581388577364-0.23575477549193i
0.166877475140035-0.216907356860803i
0.168683121890674-0.130199335394153i
0.172595902990176-0.0602524011500348i
0.108402578183708-0.0261946734513384i
0.011244165617429-0.0644480028743785i
-0.00618541387214779-0.149016116757341i
0.0432206573520175-0.200313343261336i
0.0744927398810206-0.218409008768086i
0.104460247230112-0.22022050178426i
0.119025993714075-0.177453985635408i
0.061711639151261-0.122584340240268i
0.0351634812783481-0.161267356432354i
0.0174957548064192-0.224645978090618i
-0.0159493003057024-0.272861439859583i
0.0735825914827602-0.303234495978542i
0.180810803238415-0.312331203190847i
0.20470239038149-0.249513079698834i
0.215276737651752-0.148512497387587i
0.149388477585619-0.122062554809975i
0.0930897441616197-0.144160220750281i
0.0998824574355906-0.19652708852702i
0.1407956828406-0.219082575929398i
0.187202950600541-0.176335990781574i
0.183615025595239-0.123149309661635i
0.163190753804223-0.0805759768771844i
0.102266218123215-0.0341055371647772i
0.0198926453242016-0.0587404415041229i
-0.0276658595772802-0.149200564394559i
0.0022811963954506-0.247843473058332i
0.058187499752406-0.300443175768829i
0.126742222859324-0.271427728737142i
0.14415144774663-0.227265402178436i
0.125521115215464-0.179484533297284i
0.119356008041848-0.17820100220105i
0.0548558744748971-0.214489762123687i
0.0660153526496249-0.281230213233771i
0.128884078807469-0.31453257412227i
0.182568353774456-0.268748728309132i
0.225807151498672-0.198422252337137i
0.173747736556659-0.0778851173379621i
0.104991214458183-0.0593816650729144i
0.0410678239804678-0.115608277286762i
0.00610253984957231-0.162610853170765i
0.0318839391298751-0.249308179022127i
0.0804485237122241-0.26393229865752i
0.142904467292966-0.222294254790071i
0.120558676261448-0.175996743632022i
0.0638733155647034-0.136592038904311i
-0.00829290371596604-0.140703618630446i
-0.0281460529171215-0.231911817701506i
0.0552538000006127-0.322255225006887i
0.11856012838834-0.330964225144581i
0.201073714835892-0.276734566701907i
0.245233409026102-0.146708745704618i
0.15913303294877-0.0921366538709773i
0.0767213504588706-0.0704132392631015i
0.0448877217279565-0.0888733611632973i
0.0093171709753215-0.188872410195417i
0.0743368489382611-0.208420322339098i
0.138281568363056-0.195613837617918i
0.139451613385499-0.134980549302254i
0.0930575165057166-0.0805461068594886i
0.0201736701327911-0.0681228962607956i
-0.0284954703102973-0.111419714134716i
-0.0779508886901383-0.217047765493741i
0.0096130042963176-0.321108126867272i
0.0937734367426493-0.370938867892345i
0.160969081515659-0.275242726083699i
0.200711835949838-0.199026828064185i
0.119640110577806-0.143771161197769i
0.0686995423043778-0.131373811468943i
0.0724800382980714-0.217520593335018i
0.117196332351592-0.262374375067847i
0.153456578458025-0.261692866296273i
0.223569715153096-0.23891168767249i
0.239001668942444-0.187008068430039i
0.171022199846901-0.0700774480607645i
0.0871464064332518-0.0646404278345085i
0.00734639618657295-0.153087253858244i
0.0361507220340062-0.186445582982507i
0.0898172325746321-0.273244335464761i
0.117621824713068-0.231290425108602i
0.178332107628794-0.184848426788194i
0.172236767494073-0.159408403865547i
0.0575677139242174-0.0769431939587609i
0.00972538456571608-0.172644621580987i
0.0097472735992082-0.213585507353227i
0.0542758275266741-0.244994020242774i
0.138085540858933-0.291472305007719i
0.164935628488321-0.195855682867832i
0.209892822494282-0.114403848428472i
0.148081919454152-0.0867273777833079i
-0.0112834196479409-0.0725026021444378i
-0.0437794997250748-0.134001411375852i
-0.0284017704494455-0.251793518977544i
0.00908424346452168-0.269596057677458i
0.101952132237464-0.240315857702568i
0.144132850147707-0.198228300055701i
0.113022973623903-0.128565590775556i
0.0431057335650296-0.134514479465346i
-0.0167073675474877-0.186892376904429i
-0.0166354010340793-0.24938823852641i
0.0678321554515424-0.30786903320594i
0.173544691531143-0.309557670346126i
0.235024119259424-0.246243818444599i
0.228179183233164-0.146722055745835i
0.116378110828198-0.0899377384799453i
0.00285523879456641-0.0746009596525674i
0.00277933759890965-0.132742515478619i
0.0182845422767071-0.222842440655067i
0.0867847661076173-0.235968553871005i
0.171950018426219-0.21751518257527i
0.125910288532228-0.128237342470394i
0.0704498882940747-0.0957494946945844i
-0.0171931896474185-0.131867485018018i
-0.0612797139004751-0.15055764326694i
-0.0048914233820591-0.268009012615886i
0.0575493004285253-0.338568694751158i
0.168706869686862-0.313223678435459i
0.222764597601842-0.2401101911955i
0.216619671751329-0.16475711833778i
0.163961504262755-0.139651842382621i
0.0616133331484892-0.119714139344775i
0.0604666041177359-0.166681866202974i
0.1098617452667-0.247523826952797i
0.155607971792314-0.255618043832269i
0.252240375020206-0.157135143787222i
0.212064255372141-0.0624144107233668i
0.0560518958489297-0.0248794936856455i
-0.00561446109159301-0.0224536607394486i
-0.0732200023565414-0.0974040120016985i
-0.057304977292747-0.199683509772357i
0.0799080140382246-0.293019686519619i
0.128463831211568-0.286962917945258i
0.11114022441761-0.179687403934092i
0.0733910448167765-0.119832914917711i
0.00259108036702368-0.138922204951176i
-0.0724577835013795-0.215138665006178i
-0.0300364023087554-0.338092492520295i
0.0753183749453355-0.414915290231148i
0.168121535942449-0.361772612098397i
0.243190185675129-0.261989779232367i
0.217079866517901-0.150609203613129i
0.157530469990297-0.0780299819490922i
0.0605337555969574-0.140667563982887i
0.0292140722493914-0.214632644660159i
0.056238761678741-0.257300441055547i
0.133373897274976-0.272542960716374i
0.216475640023214-0.190714386834032i
0.175163922126657-0.105494676453457i
0.115856490338176-0.0426729622084898i
-0.0145869397504399-0.0420366900129717i
-0.080763473619867-0.124347083300697i
-0.0384574030497875-0.250003671701521i
0.025921547607848-0.316856863894904i
0.112370198767222-0.241098880725157i
0.128574876251171-0.149007273174782i
0.095019260884476-0.0892833202360437i
0.00841335769900752-0.0797169410160133i
-0.0654630265200024-0.160610916428855i
-0.0242751539748438-0.246837355264031i
0.0525881369607072-0.293296855722129i
0.136847481386923-0.28744777887119i
0.202837729306007-0.240839064188218i
0.201894694377934-0.176106128104894i
0.162993374446196-0.112178468036132i
0.0615283149265066-0.147264733182616i
0.0443638790078227-0.185382034877819i
0.0993878271188581-0.247735637126634i
0.157965361107996-0.25199729131765i
0.233987420372761-0.137275209809453i
0.222700620945312-0.0779203285685496i
0.148058445381688-0.0198262521724524i
0.0146054979415188-0.0285809474835466i
-0.0449991966771947-0.148010285525274i
-0.00358830929789566-0.236445114992537i
0.0426670671800973-0.249268309827831i
0.130015733717143-0.258903592036048i
0.170978979742252-0.188880290747816i
0.139169132227082-0.0967684592419839i
0.043171979796902-0.108417665107255i
-0.0259357199473646-0.163510554956745i
0.000343440126764345-0.243839685195747i
0.0434463179832002-0.310488437557896i
0.182221249208547-0.337793139974121i
0.240629542286583-0.249579192184201i
0.196228007394895-0.142222097093339i
0.15375324119004-0.0835493483703704i
0.00534915236418293-0.0401628252849217i
-0.0215222500556511-0.1397543430793i
0.0190933641545997-0.238488112290538i
0.0567720854117275-0.288257960158366i
0.151217748514987-0.279736595671366i
0.143726600475295-0.18299552315459i
0.0848059249688036-0.135885677937537i
-0.0164986208184876-0.108024480405941i
-0.0990926118117056-0.202366718841008i
-0.076692530857531-0.32994094184058i
0.0337415257323554-0.402832965171687i
0.159480757007103-0.394871024567757i
0.229928217221694-0.298797139772899i
0.25435851359529-0.186449995872638i
0.165627466403864-0.104586129676994i
0.0927974205371502-0.158095252056756i
0.0910013898158838-0.193576609651313i
0.123088222457409-0.229693389827335i
0.227791872229408-0.206449005888445i
0.26359038535504-0.0859754597292515i
0.195944013897565+0.0219364417172825i
0.0954331841320717+0.0989563460378859i
-0.0338580182828187+0.0321923791544196i
-0.108650097402131-0.0499278263514357i
-0.0944483884333776-0.105286211013387i
-0.0553814135543012-0.213157132231603i
0.0154728850027876-0.223569827757612i
0.0739295594140567-0.165399311999564i
0.0375417139334649-0.152201567379541i
-0.0396397845232685-0.148332485913126i
-0.0985564258025795-0.232719273897161i
-0.0633144402083157-0.352643295962842i
0.0822468155023945-0.424799053192074i
0.213743394164516-0.42717281939514i
0.307121067436141-0.265781663302441i
0.281840638773279-0.134426373988032i
0.187214305682834-0.103209169591684i
0.10884765162803-0.116209891789271i
0.0611706722865252-0.180603925864291i
0.120866241470771-0.241789111042933i
0.171850384989474-0.263292474513486i
0.196429950889396-0.137540178331524i
0.218538135750908-0.0217614505162041i
0.108020169593739+0.000364910398598723i
-0.0309213476876582-0.018855466952248i
-0.0788169215266007-0.147716531665611i
-0.0972963118308947-0.257892250312231i
-0.00832644767423379-0.310588987449115i
0.153325841417401-0.293926935597621i
0.179400568347418-0.199208440558014i
0.144343601549375-0.120333882711016i
0.0858919967995725-0.0994188177484538i
0.0145381452429125-0.172155735835243i
0.0680854322648731-0.258943537411786i
0.110532656804922-0.30181337781226i
0.195278279290355-0.29269604243431i
0.263419337182393-0.19343832814464i
0.230319067739012-0.0683436542370125i
0.139032570401719-0.00834129007509922i
0.00603768362579857-0.0133476873266471i
-0.0570219478131938-0.130427686407246i
-0.053285109076274-0.24160384139582i
0.0434127911147427-0.250716313928812i
0.141379887215215-0.196078778428469i
0.13455393658133-0.103797051040149i
0.0164600467467989-0.0660492608189151i
-0.041357087104107-0.0984412054510191i
-0.0844469391546015-0.196428398395421i
-0.0789419729971236-0.280832528598006i
0.0430108194239956-0.344785961929837i
0.164841146886168-0.326383374317432i
0.240356446187838-0.218101571860531i
0.184916675735695-0.105695332880899i
0.129081126710286-0.0786586624554754i
0.0424039275376196-0.104290301642795i
-0.00722782006943013-0.154644346777032i
0.0581709899746978-0.248540178451913i
0.143821362933791-0.246603646711782i
0.246952761982154-0.179781604721035i
0.212277347990302-0.0289549152845914i
0.0771359841671944+0.00666905896012571i
-0.0232326649357523-0.0148521841805417i
-0.0796290031503302-0.0642831270000099i
-0.0353213887867055-0.256970284244667i
0.0478302614429275-0.255681738042469i
0.117705416968889-0.238848639912209i
0.157782878116228-0.166200971037736i
0.124678630080387-0.0642387780840461i
0.0289070693183225-0.0951994498381364i
-0.0487886874462808-0.156976937473089i
-0.0337113754737156-0.308633670400228i
0.0736107050752483-0.367798303319822i
0.190102562515883-0.343099116736849i
0.235945622245302-0.237808571527007i
0.231468346106146-0.120184042743704i
0.151257436825937-0.069967538465728i
0.0545297785876526-0.0987248933601782i
0.00794640772725637-0.149468117168274i
0.0630323856745507-0.217219288338635i
0.16841225474061-0.273802920002636i
0.223045752568249-0.176650379215895i
0.213044418739376-0.0696975660939139i
0.0958702398710129-0.0242306676306594i
-0.00174411579389122-0.058473170999065i
-0.0557926699061157-0.0729889417829334i
-0.0660516620371519-0.18238453520706i
0.0386255633122829-0.290463354654542i
0.144938039049381-0.225749903932373i
0.14474680071903-0.149295165982975i
0.0818234962209431-0.0603933934020549i
0.00506751750756609-0.0587512570993837i
-0.0589246122529438-0.14422860734606i
-0.0398887311671947-0.2726853832322i
0.0523959874616229-0.316977196754261i
0.151542102457602-0.24421133432734i
0.210874964307742-0.170504097787786i
0.183532704691731-0.0769847935642276i
0.0584534024961746-0.000460539500270306i
-0.0410472127311085-0.0507911716252355i
-0.0861780537521694-0.197694237897435i
-0.0287068922050202-0.273906420687901i
0.0420430057421788-0.287977355616i
0.0966994531857702-0.233578878531248i
0.152726430333893-0.118908881212353i
0.0849731332748385-0.0674162569132316i
0.0152572336423167-0.110754594049507i
-0.081746961035809-0.227196746225956i
-0.0582537827171885-0.35179090672579i
0.106129307332409-0.347290101178896i
0.206189950915886-0.330805315117141i
0.279168633501421-0.235031222737681i
0.259969756705485-0.0864524046156857i
0.14962140102272-0.121120651660072i
0.0827825863277982-0.102935291776126i
0.0601273409050314-0.178807615053343i
0.13238989363139-0.275551866848088i
0.261012636990849-0.211816208491812i
0.286079098468411-0.118478478082529i
0.235956263944409+0.0144449407800301i
0.128402409889084+0.0676538710543716i
0.0159264529010891+0.0377003741241533i
-0.0863274254598896-0.0421060360945495i
-0.086589210066495-0.168180061626255i
0.0239411125564636-0.230356804098775i
0.0870872188258008-0.160073113548853i
0.0865983019865694-0.128657735248685i
0.0123595402461002-0.0749907685928138i
-0.0837176620884093-0.0726916013641678i
-0.117246550525749-0.208590823196854i
-0.0817467544463735-0.324739592641073i
0.0146665814994113-0.403189929778954i
0.141560037249-0.370655864424986i
0.215411810446136-0.249584162689465i
0.176292626693039-0.148731210254372i
0.0579638042131612-0.123672085361645i
0.0105919711582112-0.129566967450005i
0.0118586430450708-0.214729833377257i
0.0723538709439201-0.286186813337067i
0.207314621580037-0.267637597426408i
0.242782168740495-0.219574842315297i
0.197378044800963-0.0864618440865516i
0.0895905526340067-0.00896163082548624i
-0.0160254943141665-0.0325550894314247i
-0.0573133689549472-0.0951686916859028i
-0.0556212279684428-0.222268768167362i
0.0521044496715168-0.292320789847828i
0.175681509834889-0.225727209270903i
0.177744200783836-0.108798795139111i
0.113357712621615-0.0741917229126507i
0.00453663682211633-0.0710858171831459i
-0.0623198082034292-0.139085048452155i
-0.00390356352519211-0.26593570466597i
0.0589900536653586-0.294674321137875i
0.169105604296255-0.268091644133607i
0.258851294738071-0.177930211927027i
0.195957697934919-0.0582596422636665i
0.0725548695600191-0.0129209759713615i
-0.0192212704410121-0.0590466622129551i
-0.0324163007884005-0.131113674310163i
-0.0127972028631062-0.238621081712881i
0.0956979560830796-0.271323146237977i
0.180884865012131-0.181020837896934i
0.136331026847992-0.0842330713066678i
0.103235580909231-0.013655465221517i
-0.00690472743431504-0.0451230848490344i
-0.0665945343204535-0.166101257087605i
-0.0130896481216657-0.239586016550446i
0.0458648757119905-0.30073732217012i
0.160406342149712-0.283532204808191i
0.214843800817438-0.134481672371522i
0.141735420003966-0.0344475092786856i
0.0374300241947602-0.0487880447617599i
-0.00630685697086701-0.129355747725324i
-0.0109094555788893-0.192195975741179i
0.0628769944607098-0.2882670787575i
0.144210091708337-0.261293838392716i
0.183783102675661-0.158274104818632i
0.138911808252417-0.091453892718311i
0.0247593933100963-0.030562513121565i
-0.0399349843161082-0.0744921752600031i
-0.0915813231303654-0.1946389434187i
-0.0771087673717846-0.324745268389441i
0.0118918299240745-0.338195592088143i
0.121936574804532-0.291504081103876i
0.149087972580307-0.204250236640937i
0.0805428654999786-0.092322332788845i
-0.0154878719118521-0.137168985013823i
-0.0713225332897143-0.2251298483674i
-0.0465411351135189-0.322162952922792i
0.0663711167376834-0.411837376515421i
0.216227469032477-0.319412188765801i
0.272878778201747-0.181372092412321i
0.219485050716503-0.0747642040779045i
0.102303206125912-0.0364309988484427i
0.0206624049839019-0.086526095117109i
0.00735091882316651-0.172763366701287i
0.0818946594563049-0.216535391121934i
0.16790735670969-0.203358284701677i
0.22222117215842-0.131157939595534i
0.193915797290317-0.00939167182905389i
0.0508491813966203+0.0322360869399811i
-0.0541505904807793+0.0107368574738269i
-0.120879108644023-0.106125527155748i
-0.071050526858031-0.214570223701965i
0.0288024431952928-0.246290503806307i
0.114167458413428-0.202359908476128i
0.167140578672284-0.0893189660821925i
0.0745557429148928-0.0400845681098227i
-0.0349332175150715-0.0622780884503708i
-0.0874661098904627-0.167797013277491i
-0.0416451209438947-0.266421834067341i
0.0659018643248813-0.31555113434409i
0.200428313843723-0.311385482833908i
0.234862878782831-0.202640512388646i
0.157099898809954-0.071405258442238i
0.126356806506747-0.0657069918310305i
-0.00581084181313181-0.111561649902915i
-0.0333218462939505-0.162911801289875i
0.0684171547391112-0.278298849226881i
0.11500377517028-0.249369362838202i
0.221059696214727-0.140130389324853i
0.176297432444577-0.0492615398233149i
0.0735501483891234+0.0106481040680333i
-0.0318089434131899-0.0632323298904311i
-0.142778138492004-0.174696148013003i
-0.0582068245284473-0.271494353822318i
0.0553887906247578-0.310808603762618i
0.148313985887705-0.236158755543103i
0.148641595456237-0.147994369387395i
0.0812064417960264-0.102412994656237i
0.00863835475080028-0.0792939708118618i
-0.0716966243038577-0.174885629346143i
-0.0196346017250018-0.304882740910762i
0.0891519325191689-0.353118297893008i
0.171500743600438-0.325404946270861i
0.25276811404264-0.211445122354239i
0.252143114788063-0.0719760702612833i
0.124055745062665-0.0189726903798185i
0.0302595646749439-0.105141222951243i
0.00180079870179359-0.178035360194657i
0.0476619683257218-0.181566111634778i
0.165159324767554-0.16518742259794i
0.203461415836607-0.139947856298395i
0.162970566281287-0.0279866612742935i
0.0657460921786249+0.0722969702582036i
-0.046715188325405+0.0165960553108228i
-0.113765731159066-0.0833445099991788i
-0.126537483286189-0.178679280533292i
-0.0100512917471957-0.217923160758524i
0.114331566764205-0.236662065167509i
0.101053103444298-0.131174976987697i
0.0730156210641749-0.0251979347344741i
-0.0256305440894443-0.0625825120999205i
-0.153327085798369-0.0894784460372744i
-0.101584949335969-0.234753619903061i
-0.0198751644305739-0.34171209028446i
0.077991976456915-0.290058526508344i
0.182069161319089-0.19162250580868i
0.172496018284668-0.133615300390221i
0.122202681516954-0.0897330897699649i
0.0127044453916953-0.103965765689602i
-0.0354799079829474-0.218891237707324i
0.050458418821256-0.26119185412947i
0.156744973990654-0.297117692235765i
0.227796260825139-0.238616143025036i
0.203057147990243-0.137467459030479i
0.144237770962548-0.0441425848454258i
0.0763195880743216-0.0185228452606302i
-0.0282468091511896-0.15145159067353i
0.00163693036725113-0.214536555275039i
0.11285708370705-0.261485035729437i
0.191237121653539-0.244073506496802i
0.20689403338573-0.129238355300246i
0.127345581890265-0.0338961680687589i
0.0962833379995562-0.00597101924036757i
-0.0207815661493846-0.0837521618529214i
-0.0819131069249935-0.167784226185091i
0.0523453277026469-0.242182443281568i
0.113013060103311-0.261607090518436i
0.197138453205543-0.170923250796672i
0.185626212952946-0.0721069252665912i
0.0499651441151318-0.00468544621934664i
-0.0484372503482562-0.0238428714395515i
-0.134295816470214-0.147495972569459i
-0.0494009699410931-0.23919569124028i
0.0544442643909499-0.290165534315278i
0.128960811713258-0.260167931314173i
0.158457091292086-0.127517895188051i
0.0512042247191489-0.0436227259839199i
-0.00382198845254582-0.0760989986592872i
-0.0330678558694564-0.159377461309876i
-0.0175420573438274-0.200252557394803i
0.072961378569677-0.304290466963115i
0.181650891443034-0.303936512059249i
0.234653964136383-0.138412965203905i
0.169660108034936-0.0763841108423609i
0.0590963065741068-0.0146517903351261i
-0.0634925916664187-0.0779855365432772i
-0.0649506436866433-0.195729322718788i
0.0549614584117457-0.201403047758354i
0.106373140916684-0.23180565886187i
0.164188209585812-0.136765729541912i
0.193575827914411-0.00762962892252833i
0.0755001316284025+0.0400727959061985i
-0.0517141206821034+0.00329071462077593i
-0.119341103599499-0.141638226686733i
-0.0556387688821123-0.244693382008808i
0.0424814385278105-0.268948193700641i
0.119351150543765-0.224646441585599i
0.163081788613346-0.113879951067233i
0.0673544571923035-0.0552749496791929i
0.0167653035004317-0.0621413230114267i
-0.0388305384045153-0.12802969907606i
-0.0124171257619226-0.268343626837883i
0.124685156453314-0.32951794577258i
0.177661990127119-0.303432765251385i
0.254249728627462-0.178072600434035i
0.232518085049667-0.0630022968999036i
0.12030831956995-0.0182903732826329i
0.0403931625341223-0.0435203523229156i
0.0143049121712233-0.164236491978802i
0.0609316550062179-0.228583368115619i
0.112404817946095-0.249469337541658i
0.186800580590217-0.157260367403548i
0.206308242919489-0.0443998941661233i
0.119364880843766+0.0280198711677357i
-0.0359463343517673+0.0360692170051311i
-0.116755353504517-0.08099545584006i
-0.0544978002895866-0.156080309864476i
0.00304053770387263-0.210346430588233i
0.0759511516519183-0.227678436449515i
0.139414198320715-0.13778529777455i
0.075855341227596-0.035357333743949i
-0.0252931182676478-0.0510169838181803i
-0.0948830153914509-0.131769332192483i
-0.11297773419936-0.243118822063593i
-0.0390757877407184-0.324246541216765i
0.0911298260859588-0.287159852611367i
0.174115692372675-0.214680474512584i
0.134930030681084-0.124481486058072i
0.0784193933044237-0.0839285534869312i
-0.000960617600962429-0.126633732684123i
-0.068134928492304-0.162428426160278i
-0.00190508565393554-0.220523805890892i
0.110161578448056-0.270422673302827i
0.188231085852071-0.189175516854599i
0.206191217088325-0.0810188954328664i
0.130610569720354-0.023396816367016i
-0.00987893923007766-0.0155752714807256i
-0.100406305663506-0.0618802518572149i
-0.0914011538510289-0.234430892426271i
0.0167396447381898-0.334670708469651i
0.136230123943752-0.208220603351687i
0.17648498956067-0.131654148659612i
0.143916635883434-0.086350906702043i
0.0562114898014496-0.0608435490968764i
-0.0247641803968878-0.115768904519714i
-0.0409877712935574-0.217880462542914i
0.0337307708514847-0.283850114843276i
0.179979132168542-0.269718434557344i
0.283067613293877-0.182794655709099i
0.254121109154501-0.051038550568316i
0.143183615953553+0.00493159218150176i
0.0157511019736149-0.00639699921185015i
-0.0453025909884849-0.0810065485904081i
0.0392620258864526-0.181888212857097i
0.129435347366995-0.18736302759398i
0.169608620950373-0.14051571574912i
0.149386197296144-0.0721369073161059i
0.0340829083138457+0.0225511984330807i
-0.0570050323435213-0.00466531461222592i
-0.118997465971056-0.0869024999183955i
-0.089372706272356-0.200210221333672i
-0.0441315814944394-0.291673969404774i
0.0494938654794356-0.278271974708353i
0.129273937205972-0.216065460347603i
0.0617417110024743-0.113279621510085i
0.0219804061957453-0.0884346935486314i
-0.0833654526415367-0.142832276153739i
-0.0820176954139601-0.244176634859318i
0.0262284389421483-0.309068350476191i
0.108437777800152-0.313078091778414i
0.210153059328558-0.22365422874971i
0.175007285695214-0.106200958987764i
0.0804748229324748-0.0686550261038122i
-0.0219252581164693-0.0642564243541533i
-0.0484674423608421-0.162972383305091i
0.0080607616673073-0.256631331001532i
0.0937243898683053-0.258169461492251i
0.194849973669877-0.174602686557588i
0.169464316171424-0.0857702339968739i
0.0981736604730754-0.0392237296239188i
0.0411207115480347+0.00330523740112262i
-0.0493867911084312-0.0724112248991477i
-0.0554780192896-0.194607435914549i
0.0405171427078853-0.278308110533628i
0.117152129533327-0.233736426036265i
0.210106458491483-0.113619682542716i
0.175181275592864-0.04090013130416i
0.0358139349938684+0.0411376695328172i
-0.0299496369925916-0.0285261757623317i
-0.0790305818695726-0.154528563460417i
-0.0278866184561828-0.215458921639859i
0.0580542522670517-0.231189752358331i
0.134896211446101-0.180230093685211i
0.121453301458428-0.0771966760393037i
0.0241250296938114+0.0212327362472339i
-0.0324043699665196-0.043962611993523i
-0.0930505956993827-0.15903125532864i
-0.0850028249492777-0.243057971645409i
0.00854542518644147-0.285113684153358i
0.140759373584902-0.247673756041892i
0.189817503420826-0.154631450147154i
0.123238456499432-0.0524022909847334i
0.043158600164438-0.0334648883746284i
0.00474309034727085-0.10991590141463i
-0.00453503497992764-0.216871331065564i
0.0722302807890801-0.263320243286733i
0.16257302227854-0.233648089158006i
0.167529345068892-0.172315849980828i
0.182705877616664-0.0753661760437032i
0.108644367089034-0.00710692811285002i
-0.0175616008862978-0.0671493981139135i
-0.0589093542323405-0.137279962100384i
0.0042315475506315-0.208470328472017i
0.084410672732239-0.246115050443438i
0.108624289347479-0.159994247543856i
0.14078952875374-0.0901779370542731i
0.075646906211712-0.0436804139861921i
-0.0482625508616551-0.0639040824969644i
-0.109482007870164-0.142319642245526i
-0.0765017078651516-0.265728111127794i
0.0293480973656854-0.335226092596836i
0.0928182027627526-0.235426287840064i
0.13615213517366-0.176368151286336i
0.0982951977930149-0.106038175305703i
-0.00656680578679884-0.0791834231318895i
-0.0747585119978185-0.146459256738608i
-0.0620201881889672-0.212204917822054i
0.0441203485690857-0.310038621954439i
0.152060813750005-0.286488659667199i
0.209487819279668-0.179724502341465i
0.2083659177577-0.0960917143956844i
0.132297344829553-0.0161344034435979i
0.00456944393035777-0.0134235421614291i
-0.0125088472610211-0.101400752664663i
0.0358720364584211-0.179767067466307i
0.0864169545211413-0.187264123691126i
0.173312704540792-0.15482885031747i
0.174647148978023-0.047443578412536i
0.0972811271737537+0.0483669362873811i
-0.00980887642688142+0.0189260746759275i
-0.0964401166464267-0.0505944897473633i
-0.101585102931505-0.161095921646187i
-0.0162374115020986-0.2166129280426i
0.0562275211828019-0.200016770591006i
0.0873972973650475-0.157289537312269i
0.091685964180283-0.0525800863146704i
-0.00897864757270953-0.0658978532459562i
-0.0960747931828055-0.165938443832139i
-0.103469988717067-0.229173936588901i
-0.0406772279265915-0.308155600565995i
0.0797099487830401-0.323527553194718i
0.182507448406851-0.200084579475274i
0.16919805280172-0.128945398309925i
0.103294970513749-0.103857736363662i
0.0607562242811234-0.0696148097574245i
0.00127578274658087-0.168024342017676i
0.0393612881450164-0.251528984236315i
0.104072381941433-0.266124609706586i
0.17157160884234-0.213635653183594i
0.195354140010823-0.1134169329102i
0.142294907497312-0.0087571846594388i
0.0664761984477579+0.00840649185721629i
-0.0613540956942743-0.108136113643145i
-0.0327389142755859-0.18753622262951i
0.0698558802996745-0.267337762686084i
0.115054274206148-0.225276811304338i
0.162590115724255-0.109800480243957i
0.136278652717298-0.0524914545966876i
0.0504015296225995-0.0105107612599445i
-0.0280850430540785-0.0604170102488416i
-0.0712990124021124-0.13179367646786i
-0.0381562821355459-0.226269583508659i
0.0681276290189659-0.2564098296411i
0.155615462719814-0.160336021124792i
0.133336486395094-0.0720432526652209i
0.0583071565550109-0.00955478928927181i
0.00127350047025595-0.0227688145219048i
-0.0846655381440376-0.118610411706957i
-0.077435970572054-0.212842602279899i
0.0380670534571909-0.284495234401906i
0.110359062198382-0.250970179615918i
0.155567147245809-0.108656279487644i
0.113249874730333-0.0386935661331308i
0.0125255416038786-0.0289938770374838i
-0.0646421846076581-0.0453709114054383i
-0.0823888586292255-0.182946844669713i
0.021343068008991-0.262344822438551i
0.105946204857532-0.232435557356541i
0.142119300582962-0.158123642712587i
0.139070509942527-0.0561260540848428i
0.0595489680543537-0.0369570875182263i
-0.00439506087423632-0.0561866266600507i
-0.0523047785397894-0.142621682048603i
-0.00886147590314444-0.238662524947988i
0.102325417482812-0.238699873272264i
0.163474259375491-0.192536474748249i
0.219753046494654-0.109100866706442i
0.135909770345297-0.00963893253897378i
-0.0111604321051801-0.00611357520739752i
-0.0410730260314787-0.106274208774084i
-0.0187656793531807-0.202774914897214i
0.0990700144275206-0.252615433127482i
0.163828328066801-0.198247236370975i
0.154421326520221-0.0972489806430116i
0.142152420476516-0.0427538647135882i
0.0303088146823529-0.0215345235015053i
-0.050193734278787-0.045755525389013i
-0.0623620585202309-0.143205172526372i
-0.0043275781045835-0.227366977404671i
0.0953875304225777-0.237446722998019i
0.133259594425333-0.179295543153253i
0.129635083425151-0.0958058035578881i
0.0598817964741455-0.0528059071700614i
-0.0339341164387723-0.0806545785953895i
-0.0687854050941416-0.16371889220495i
0.000110508041469875-0.227785929974805i
0.114496011511671-0.243768679628837i
0.17470099897597-0.194051725063244i
0.164006383646724-0.0891809523730454i
0.107443847264627+0.00990357852911361i
0.0105081516213569-0.0166221259021942i
-0.0592054127366204-0.0814953457622884i
-0.0308764494618487-0.122495666769412i
0.0109982286815853-0.195884089818561i
0.0793751423064327-0.187357235353406i
0.123596291106328-0.0966690557749241i
0.0541081245463753-0.035085267974432i
-0.00510576869155001-0.0108416626583662i
-0.090224308934144-0.0605019117751561i
-0.160829919204773-0.163147921302881i
-0.0663056042561855-0.238576126218447i
0.017319992990598-0.27361042598339i
0.0850356585485076-0.220139685182532i
0.120850034630884-0.139118552246588i
0.073597030434787-0.0763423980775511i
0.0317972698757131-0.0823483583995493i
-0.0210811859638945-0.174390093743443i
0.00360852635343628-0.227637273300072i
0.0928384862931399-0.204268595248306i
0.18993454679438-0.176529355816656i
0.232519187699086-0.06945626681344i
0.157062942667603+0.0405758845589803i
0.0431584431441699+0.0266928674525672i
-0.0309604959182707-0.0392211481873039i
-0.0531608300884383-0.11366760698104i
-0.0119921567589238-0.12739040867392i
0.0867634151452996-0.152162546874963i
0.123419996924659-0.0968127091089266i
0.0791044157011847-0.0207855856565206i
-0.0126249947979922-0.0115708969521776i
-0.0904973141809098-0.083024634203966i
-0.101524094870154-0.211065184033369i
-0.0310240412914593-0.223174558513806i
0.0816784310926511-0.268387680785026i
0.164026964394507-0.240221852194372i
0.146613505905037-0.133081942299555i
0.0738345798967701-0.0975560656103129i
0.0465600557571596-0.0596323718131051i
-0.0155189498537995-0.0955220914666613i
-0.0178610282433188-0.186417459372235i
0.0694207023130251-0.186214094949242i
0.132462949082883-0.142263498923446i
0.135525310473602-0.0947924496427013i
0.0967723694761349-0.0209379445591151i
0.0125528606502634-0.00815433979322422i
-0.0998852979953605-0.0610573634446161i
-0.130421497074419-0.161584576143884i
-0.0509040979521767-0.219438135914015i
0.0530931523741403-0.224874581258325i
0.111280193368053-0.179178668884435i
0.0802356823067187-0.0894863890171006i
0.0107123569643043-0.116493055303582i
-0.043439130903471-0.117221185216908i
-0.0672199360334586-0.147597906168474i
0.0261475766414501-0.272043887544109i
0.100619649359239-0.262491964569012i
0.172740441280368-0.1945068374675i
0.187398843449831-0.109220521474882i
0.0925561088979955-0.0280150566546207i
0.0553519070813703-0.0391608798963958i
-0.0313775866568364-0.059991231554128i
-0.038392083551418-0.130661480093085i
0.0530786299071811-0.164707133470725i
0.113518955380971-0.107088567702722i
0.0860337861075615-0.0974587321629131i
0.0243730167284791-0.0096962503120254i
-0.00256103062404144+0.00628586051673862i
-0.103328003264484-0.0691723852372863i
-0.0735907167521624-0.140525281882829i
-0.00693525036765012-0.241651270214065i
0.0070766102908189-0.218786855002238i
0.111130124247592-0.168732313765643i
0.127342092612657-0.106555315791488i
0.0247786467492493-0.0349489705506176i
-0.014989500761641-0.0672935920040193i
-0.00463388727847971-0.133827355476154i
0.0164421342832505-0.190666221474923i
0.0653270071113557-0.217339452064415i
0.132252755165805-0.158859053189654i
0.155257362473628-0.0952783543651051i
0.0841191626591356-0.0171201106440649i
0.0226566807142734+0.014212141055077i
-0.048082106490392-0.0637119682357277i
-0.0360555913097605-0.121774946277857i
0.0352146384623067-0.181932665674856i
0.0627459339891136-0.190955188694121i
0.10198925579806-0.105360571163506i
0.09214720756485-0.0346853098827945i
-0.00167829708220205-0.0349320766591134i
-0.0630568067753881-0.0795435384366495i
-0.075031139499808-0.14140707034287i
-0.0531708902788701-0.240229113175379i
0.0610379317089411-0.259945335129671i
0.113118422987387-0.165836417455095i
0.122283447719175-0.0941023023970242i
0.0795471978301311-0.0600119811361457i
-0.00903549488904643-0.0818949374792876i
-0.016226659773186-0.128084190594519i
-0.0132671429890112-0.190866597259264i
0.0601173285169757-0.223073417919932i
0.114611944484182-0.184789347805709i
0.0762705106912388-0.104425674878906i
0.0912185216629499-0.0334542731821018i
0.0563408728649888-0.0353891849048338i
-0.0300796111759192-0.0607061961520092i
-0.0598540804293958-0.153438998344574i
-0.0462724422842544-0.177072799620081i
0.0401826406720661-0.160790125506848i
0.0934948567233718-0.15042193629538i
0.0594450113516049-0.0475165516146384i
0.00868890154039657-0.0232869787916838i
-0.0751981475502506-0.0872227904358687i
-0.0797154951224423-0.145781388101848i
-0.000766086344073832-0.166856243379481i
0.0366188292004862-0.196021971578725i
0.0682922192862708-0.193556026871197i
0.112926408390361-0.129090548788232i
0.0778616099802984-0.0474949645882676i
0.016474652161654-0.0225466688554967i
-0.0272489788935293-0.12124564027529i
-0.045681643566211-0.17127417311256i
0.0408277592477761-0.183161603940164i
0.124482585196233-0.160008750050624i
0.152833068429671-0.101659146473407i
0.0624401543346494-0.0468033270380331i
-0.0180445081267837-0.00321215449049338i
-0.0691269585374685-0.0623708968046239i
-0.0986967129718584-0.130571415106068i
-0.0195806718326979-0.228514741068878i
0.0256406522518554-0.233178277101302i
0.0948076108319528-0.162733508324776i
0.109546984367818-0.11713302468014i
0.0233228644912132-0.0872844506316103i
-0.0336688911268528-0.126839818570962i
-0.039308849966859-0.163933980699741i
0.00227778258710689-0.243850324876192i
0.109808331351774-0.238335354972532i
0.179237445282388-0.201519979254985i
0.161936968306313-0.128566878340189i
0.108957044804122-0.0402224020481822i
0.0312803491585253-0.0452293441954816i
0.00661982350356741-0.0539237165877714i
-0.0234658687993565-0.140454503092501i
0.0193178700077168-0.159334454990423i
0.0920885503260447-0.129295857718071i
0.0716476562359834-0.10821549033414i
0.0661572540764998-0.0690360437800478i
-0.0343733816880374-0.0565629378974823i
-0.0948900791060689-0.0832663157498534i
-0.0438254335723012-0.158135437507281i
-0.0139567620282144-0.205709473951197i
0.0406510404819053-0.214290479052542i
0.112781817036787-0.190583625176982i
0.12725461571892-0.116084371453143i
0.0529912579750849-0.0517878624077858i
0.00596634492890867-0.0887564251890374i
-0.0136789368968969-0.133547435218278i
0.00192554853308643-0.171530692453506i
0.0772817092187061-0.194065064414018i
0.105635601527473-0.129607835089602i
0.0775648935094658-0.0575401280005166i
0.0395833038865826-0.0267655707245382i
-0.0208961315649183-0.0198740763366759i
-0.0682305798644905-0.0737873739396931i
-0.0646955132389164-0.156586963221821i
-0.00466688885750593-0.211318831716933i
0.0392084425047052-0.245703293292742i
0.069896790650934-0.164983869759972i
0.0765792822752081-0.113197289006492i
-0.00124520094929364-0.0981358828480787i
-0.0194235964001431-0.0803191789782441i
0.0217155190626738-0.162302024127914i
0.0635916691608082-0.203751441998549i
0.10536360409255-0.20244426995143i
0.142723563370037-0.133223248752844i
0.150319720919422-0.0698512862210728i
0.0845957141391073-0.0152861228172078i
0.011319150537952-0.0011602479185684i
-0.0469147294290603-0.0656347874468015i
-0.0567966424945916-0.0944071541267761i
0.0133476909171293-0.160507427257455i
0.0557260457685491-0.138088831159596i
0.0507845442603656-0.0941361634802384i
0.0337335375916161-0.0867401204890993i
-0.0462185519760912-0.0741464400482528i
-0.0970366458166853-0.146588078462088i
-0.0460020950474917-0.198776721974537i
0.0176027617038717-0.261621406363624i
0.039013232277981-0.262956757010826i
0.140325038307351-0.173859595950352i
0.184088493891451-0.136335848161245i
0.0861358104473531-0.0921534613148302i
0.068929145744337-0.0787833994882318i
0.0417283016252937-0.136810968841125i
0.057355228594637-0.151970593290281i
0.103807363203566-0.132534235399551i
0.0838468186793584-0.101040693673574i
0.0982093769976312-0.0281594655983076i
0.0597100891878014-0.00384173307495583i
-0.0270593045422773-0.0623541511161102i
-0.0398144752828653-0.0939749333888899i
-0.0410197212189712-0.122277660997639i
-0.0186175278223895-0.186523782111603i
0.0333708854841308-0.171302785148847i
0.0601654337625267-0.128139960371756i
0.0552198643887854-0.0967974461179088i
-0.0209255361762675-0.0996324428734402i
-0.0330473229330097-0.12175574596432i
-0.0318055286276007-0.140187642717875i
0.0192207107823496-0.209837155988208i
0.113479929832561-0.191241748836805i
0.0897012058173929-0.140990424521798i
0.0807960885640734-0.087662016189343i
0.0231454845277787-0.0515931992165162i
-0.0329469076966643-0.076906561676282i
-0.021178027551563-0.0890128466000139i
-0.00236060442108228-0.13911397445376i
0.0304360471241541-0.155876865773619i
0.0800549424953914-0.169261398205094i
0.119930444269945-0.115019682332252i
0.0426384932521479-0.0353546449057182i
0.00916916157912527-0.0735165904961586i
-0.00987735615198099-0.10888079714686i
-0.0199589199779774-0.146018719333273i
0.0543070543400122-0.165236986707654i
0.0679394641462967-0.146659454309065i
0.0895931586146565-0.134091251753219i
0.0711057786790371-0.091776159534946i
0.020033795409186-0.050245062377691i
-0.00803866832303221-0.100159684504838i
-0.0452716863862992-0.150863282970322i
0.013196059985727-0.140278648904147i
0.0827270205438233-0.126904847210844i
0.0916272989395328-0.0948319619944962i
0.0972781741665952-0.0601116306888248i
0.0638848950547828-0.0778908003401977i
0.0190260058374146-0.100633052372731i
0.0235252935694454-0.0966169077917901i
0.030341815518109-0.151189877161104i
0.0231887277776208-0.17206553091626i
0.056950637205355-0.124511010394799i
0.0836609229481962-0.0979898873021753i
0.0382087934843128-0.0481462870217512i
-0.0221265388080693-0.0397329540529499i
0.000113473049309507-0.0890999106243903i
-0.00553896390013829-0.159816675158096i
-0.0140902887807436-0.197593825696563i
0.0601374972754386-0.164887157618835i
0.077654347404722-0.145257262192004i
0.0782734018668027-0.103398741629821i
0.0433279675985926-0.104317114026999i
-0.00976785694686351-0.129768990845755i
0.028411313957984-0.126904859962688i
0.0326418342815907-0.16921102675246i
0.0618769008487581-0.167822739809999i
0.108146359273501-0.108889325286552i
0.0856319167918593-0.0333934281833706i
0.0756883773220871+0.00658548235280511i
-0.017390497631858-0.0439456043497905i
-0.0346578269300428-0.0730649426683062i
-0.00649100797178364-0.0987763792990426i
-0.032743496997522-0.150189418735518i
0.0224419202348743-0.101095980098834i
0.0157928458365183-0.103824095866857i
0.0193243527299604-0.117117729958022i
-0.0111430104676678-0.077884807239434i
-0.0627473206304404-0.152170289491427i
-0.00336144903327795-0.229000239525067i
0.0244264964490608-0.205760169751741i
0.0963827116099731-0.179822214781539i
0.1259659626747-0.151901769045182i
0.128429315377749-0.0971052060914734i
0.143333510224238-0.117380014624163i
0.0543689516423101-0.0959551577069864i
0.0522726270772794-0.073137497150303i
0.0508942760873648-0.109684934067008i
0.0693152653828193-0.0672399621801595i
0.0791501423952144-0.0272516093650918i
0.00798691339346842-0.0263533714025504i
0.0502640151697043+0.00855034869648989i
-0.0429969467452317+0.0154531276969942i
-0.129072596491236-0.0510030583161607i
-0.0578876339225034-0.119108370162699i
-0.0676759646317935-0.176173925813255i
-0.0310162119198468-0.176498733589527i
-7.05846006020773e-05-0.16780799083177i
0.00677353592619295-0.189437759152053i
0.016968492277423-0.152784754132136i
0.0178188005025055-0.171233847704583i
0.0609492270920289-0.220175129094791i
0.0874853048539536-0.212404527393937i
0.133940520265308-0.200733974325451i
0.151861427875649-0.112323752345275i
0.129125400133186-0.0459343775008804i
0.0769283130159753-0.00802421117666484i
0.0176506802169273+0.0137956994905699i
-0.00772893920141015-0.020032519234i
0.00932958489631347-0.0384156046928864i
0.00846548696953803-0.0826015548766465i
-0.00434112578171574-0.073294431713214i
0.00947554436806347-0.0350015069874298i
-0.0279602261849337-0.0409033686036767i
-0.0538107764593789-0.0545362825427984i
-0.0653231679351928-0.129449949732648i
-0.0640042168559114-0.215026046107073i
-0.022422253985577-0.215900893518683i
0.057038226863867-0.214150382698463i
0.0982649639403116-0.186732666239958i
0.0696421849192722-0.120979440394166i
0.0735116949087748-0.102267899975633i
0.0828804506331369-0.0945908045364782i
0.0745667372076817-0.106166979104763i
0.0527309645735804-0.110043081489374i
0.0412214486567809-0.0828653160338509i
0.071371920715042-0.0734393466474611i
0.0544700203405848-0.0283045493752392i
0.0172784522806012-0.00305459393511834i
-0.0108102657122038-0.0155578850951083i
-0.0579197619372739-0.0408052840866178i
-0.0457183481414187-0.108109848875888i
-0.00803412188476255-0.135185409425111i
0.0230616628841425-0.127433097668499i
0.0270137863463785-0.112280418238097i
0.0204317462863556-0.109752469840255i
0.0479885515996958-0.120168998082816i
0.0134563405885112-0.11288607974641i
0.0125251220683979-0.115368241419624i
0.0655591274525211-0.158432446881955i
0.0926456499706877-0.113318519788806i
0.130217329609601-0.0538196602149012i
0.0842135191306844-0.0633689678286721i
0.0396891840730231-0.0145814099468333i
0.0305925992819165-0.0435523245315906i
-0.0267253507816318-0.0853511465628993i
-0.0382671070925087-0.0588719978592261i
-0.0244345187734472-0.0788476699726163i
0.00331918864201557-0.0839619278529651i
0.0211511144891876-0.0756105937170313i
0.0141385006678968-0.0830098048323742i
0.0148662330782715-0.103429957507653i
-0.00109032768960611-0.110311553277296i
-0.0440600237609355-0.111816100313809i
-0.0212314239585389-0.167672745392727i
0.0593810885800551-0.159127407782804i
0.0511829602215639-0.12766702893987i
0.04734840006503-0.109161821271535i
0.00607557492038329-0.0808108267735081i
-0.0115690686941306-0.126828917995903i
0.0230346259215855-0.114490428429565i
-0.0276539336450944-0.115518119580046i
0.0207782605233759-0.155422944808136i
0.0661132191986993-0.105197862930721i
0.0531177128838769-0.0811133943279478i
0.0483472802482045-0.0914982295807098i
0.00409844137845275-0.0735333278521278i
0.0210153552040627-0.0793640918283808i
0.0373584163507973-0.106657282918465i
0.0387910948348592-0.0771751612125586i
0.0430244368585472-0.0611973691447225i
0.0235651545071863-0.0884225246745453i
0.0174457587605798-0.0340615679840871i
-0.000908343229886047-0.0342162938598855i
-0.0402845957519916-0.0803829173844633i
-0.0570378083854693-0.0918598076318717i
-0.00645090819010707-0.125498875217186i
-0.000209331918170465-0.113612973807218i
-0.0125093590440628-0.105576023557198i
0.00457110550211697-0.0816152736581633i
-0.0281863528780871-0.110468491501423i
-0.0204265078855411-0.123207332727814i
-0.0128284653356543-0.127453183333604i
0.0272605617262006-0.141547329474359i
0.0662822261786109-0.135320186521141i
0.0379086496037493-0.147786317938414i
0.044174471175862-0.0753214540793753i
0.0137258672711946-0.0883219096862422i
0.0264826632494582-0.105783702854099i
0.0373345457908588-0.0641152282167143i
0.0312198037247328-0.0685066759151958i
0.0502129796176539-0.0925553731258517i
0.00624633778973647-0.0917611125600901i
-0.00199997180922136-0.0779781236376973i
-0.0186303932411147-0.0866995076538331i
-0.0135220482367858-0.0826744348644346i
-0.0340483384310222-0.0937622547036565i
-0.0442951868683055-0.131325089795951i
0.0113599273839865-0.130380278866313i
0.0248718327235617-0.126058524313404i
0.0600572344997115-0.169771625779284i
0.0662059199076042-0.132552215543961i
0.055614521741257-0.081622160011666i
0.0537360395968045-0.0823545180974235i
0.0380745993585812-0.0598025805682207i
0.043522867178868-0.0582880262065723i
0.0682974302175456-0.0867353028089163i
0.0463421614553041-0.0730931464175414i
0.0388621594325494-0.00665425729335565i
-0.0062568058979644-0.0332541332502279i
-0.055939515716253-0.0641115043362603i
-0.0272960827799804-0.0856990098284497i
-0.053649009839004-0.133689910521855i
-0.0535225288057416-0.113662819945727i
-0.0271582911097031-0.126515472250675i
-0.0230453528443375-0.130347855931703i
-0.0160429621283746-0.162734250764825i
0.0137919270398984-0.159297044700191i
0.00785140633374318-0.13531655899839i
0.0259305567864037-0.157671125556503i
0.0652254456520552-0.138325127009022i
0.0701544590485441-0.11075296365313i
0.119824824561842-0.0586352646995014i
0.136198117818961-0.0668279755726438i
0.0758837730846342-0.0481430843089251i
0.0219839436687919-0.0301621461708332i
0.0338165895785647-0.0603137714854213i
0.0110436613786415-0.0565001620230314i
0.00464010742108972-0.0401229208935258i
0.0184319032784173-0.0509553361591688i
-0.00706390085143187-0.0820433031177073i
-0.00713081996872503-0.0811390782722301i
-0.0389173735355084-0.0897635164700237i
-0.0631954480035641-0.121224532399526i
-0.0346797249843776-0.146171596238623i
-0.0323965848141236-0.12955434356185i
-0.0214037588151186-0.13687543857322i
0.036369553981162-0.113681642434362i
0.060228248489681-0.113595471723525i
0.00801726267941285-0.117457475956956i
-0.00670407659880576-0.0867993070189822i
0.0390273221149834-0.13103945794429i
0.0192652312796545-0.121255444388103i
0.0267396185466555-0.0902469114204194i
0.0498637189178099-0.0802725710406497i
0.0117538640641138-0.0737120212276209i
0.0276948561409168-0.0884718892777529i
0.00271595687531043-0.0810835459634453i
-0.0228858835601775-0.0959140943631481i
0.00494645205669484-0.100736914979635i
-0.0227670634952774-0.102525342504636i
0.00913945104903258-0.149582661021461i
0.0341249921446595-0.142756816803146i
0.0205502798304212-0.121213671621375i
0.0208769005896063-0.100472739530862i
0.0245476569374816-0.0977406996177898i
0.0289934634088609-0.0973354048230096i
0.00841003680942984-0.0730027433108876i
0.0244316393654103-0.093184867938083i
0.00815691725089741-0.0904658896243293i
-0.0207438318449935-0.0706453109912346i
-0.0110340651542705-0.0853562874061004i
-0.0133421221589175-0.0870595441658792i
-0.0272899026193154-0.0389292665433728i
-0.0261911524440661-0.0894021078421915i
-0.015097437482694-0.101809245933174i
-0.0128224662531204-0.0856092654136661i
-0.0280422037194822-0.118134734344569i
-0.00839100955066888-0.095126792272944i
0.0386952689554844-0.134010186279215i
0.0271316528841174-0.129264869593012i
0.0406167778225846-0.123164996538921i
0.0439822606617307-0.119651384694998i
0.00901153792799654-0.0948511260864343i
0.0306053227126171-0.0909108707479233i
0.0292290494948424-0.0562126067813078i
-0.00346615289544979-0.0733957854970576i
0.00528731886046015-0.0552806055289397i
0.00714852548199691-0.0375852076962072i
-0.00767401048928326-0.0768269043629945i
-0.00812644477096728-0.0935858486332904i
-0.0335910968906778-0.129758400526015i
-0.0447249884770153-0.128721829706022i
-0.0202230251756703-0.141914571006345i
0.00320548493394585-0.142288133582386i
0.0465977119992729-0.100832064796434i
0.0482405795301072-0.112096950508743i
0.0642231794931688-0.112500775995043i
0.0698616817398793-0.118852376690824i
0.0613617510043684-0.113644623199585i
0.0732585926953782-0.10253989032327i
0.0539368725307608-0.0652084740934652i
0.0570976545962267-0.0176948654043702i
0.00897749876553811-0.0254874614961736i
-0.0261159080783557-0.00957965802285205i
-0.0345990932447377-0.060460482556502i
-0.0391242633360894-0.080119584641932i
-0.0476408131316262-0.0438152398730629i
-0.0634463097878528-0.103199616162879i
-0.0410506008145232-0.109326628197735i
-0.0271270910737933-0.113540986303685i
-0.00144586284665448-0.132374615675478i
-0.0142778790609982-0.123708799608775i
0.0156755431749894-0.149717932697545i
0.0220681330729381-0.142869378151598i
0.0179842485581177-0.146566690578249i
0.0763598220666403-0.126772383055759i
0.059217356952184-0.0870453056512441i
0.0619724938203456-0.0654294489032429i
0.0446695116306753-0.0290372891784322i
0.00140100667502804-0.0309008712240176i
0.00936771888750218-0.049405038680572i
-0.00115838797859029-0.0584428904527545i
-0.0107964206324253-0.0407385634561772i
0.0130096659446985-0.0477954592039724i
0.00840798261893761-0.0727477864990775i
-0.0291404966145822-0.0752250315742787i
-0.0532162209730787-0.0929683869963713i
-0.0423028606312502-0.135946988346858i
-0.0288048928074236-0.126806517520386i
-0.00233751342740556-0.097894551636927i
0.015505842558858-0.134848187001653i
0.0269210871391888-0.103708818693933i
0.0406390651916362-0.0802754071081097i
0.0326592647352128-0.0592697480154727i
0.0394668437703974-0.0711093925204588i
0.012937725395005-0.106595834475311i
0.0188811504253642-0.0451129765940359i
0.0384375697076402-0.07808738451895i
0.0232120274131888-0.0597730121301193i
0.00218895893942471-0.00774426737285498i
-0.0348948633549505-0.0205560389627715i
-0.0504506771420047-0.0765296172115007i
-0.0328947225808205-0.142093391577082i
-0.0131116809593087-0.137072928008283i
0.00509929759030035-0.126157908392548i
0.0264893445582616-0.0924360339326681i
0.00644958596458128-0.101817531991504i
0.000335911224573166-0.0999222703922182i
-0.00368231434437832-0.0967061034650875i
-0.00237649082395359-0.109990517886301i
0.0490323835315949-0.11603880584372i
0.0472256591051658-0.121173901620605i
0.0504763332774803-0.0938323537250494i
0.100531772511358-0.0731440417436709i
0.0699783808651183-0.0551060622978312i
0.0284911354249238-0.0530458985969138i
0.0130740400587698-0.0513909446598996i
-0.0291449704164649-0.0605627109707865i
-0.012682939310316-0.0867407952947979i
0.0116386354574755-0.0905305173095752i
0.0182674760989359-0.0591645324281037i
0.00747692643365392-0.0418502458679191i
-0.0404827094213965-0.0407512677610182i
-0.0542576635264059-0.0594368191225069i
-0.0629243643488978-0.086044618727957i
-0.0337979553656386-0.0967322494106674i
0.0089901979459661-0.119437108638087i
-0.0103242214879157-0.084447898521001i
-0.0151004204388956-0.0866447191658508i
0.0116953310951112-0.0916336302293096i
-0.00281892552898146-0.0701724623989995i
-0.0223124699548103-0.138907008974641i
-0.0194805435811247-0.161892135175101i
0.00253724878757827-0.127560828870644i
0.0561076511126278-0.110553389555822i
0.0391849268383262-0.0946626232061742i
0.0283128848890904-0.0695045087923388i
0.047363906816359-0.0611358802588495i
0.0242539529611326-0.0956782514787128i
0.0518763048074344-0.078336574461757i
0.0617274805352063-0.0647201008141204i
0.0606534123939412-0.0706978277233979i
0.0588069881901781-0.0279879026168844i
0.0244702170389367+0.00676484605844195i
-0.00393367493156534+0.0239176806002785i
-0.0633176977880661-0.0071185733005073i
-0.0666175077329211-0.0174782038477888i
-0.0481953814842473-0.0513346779631538i
-0.0622382969527927-0.0772321594778272i
-0.0323616572025692-0.0703540013100409i
-0.0212733055644807-0.0833722938952023i
-0.0613730459423384-0.076994580595651i
-0.0650131738299782-0.113715567707358i
-0.0548068810250028-0.153800367713684i
-0.0199920579771213-0.178305962597448i
0.0386012568545627-0.185484591675957i
0.0531362079821733-0.144595731668385i
0.0870634524958186-0.102521695642097i
0.0947351178919996-0.081767089017248i
0.0685415890073935-0.038230880145258i
0.0489110331838199-0.0113493479653533i
0.0315690384848023-0.0412347155068569i
0.0572583924367208-0.0461160385244945i
0.0486845074359162-0.0302718082700816i
0.0411741905935164-0.0369222678873948i
0.00344630474959296-0.0113175656199397i
-0.0614935716040962-0.017933734398188i
-0.0444963943166849-0.0395006055057751i
-0.0794183773377065-0.0346200594280374i
-0.0688428266510222-0.118690594900405i
-0.0140261503198844-0.172639345940513i
-0.0105873569963855-0.0980263725879262i
0.00222503112694169-0.0676136083474981i
0.00971044209131263-0.0961439329813879i
0.0380581334932769-0.10098052573384i
0.0183907114206579-0.0999559709163628i
0.0101147627436643-0.0825344268090381i
0.0332505010233723-0.0999496327579888i
0.0485637066561308-0.106344387575259i
0.0969567512250322-0.0366560930978559i
0.0790139443562288-0.0174862806719238i
0.00367963714578874+0.00358784131993327i
-0.0330717023473638-0.0171603425091666i
-0.0569668281807814-0.0845123294395498i
-0.0824018510323701-0.067435977768895i
-0.0273100598401475-0.0995059046468247i
-0.0181943890034947-0.100654046543998i
-0.0538841171801011-0.0590184958927622i
-0.00442924557483939-0.0494962823087658i
-0.012622866525074-0.0666201235648383i
-0.0405998550244579-0.135461890521995i
-0.00542730226996388-0.139658073061606i
0.0530480659819574-0.11868685007848i
0.0978592232567081-0.132894229851724i
0.088314590824314-0.0842608386940995i
0.0409626970212542-0.0041284397154326i
0.0148090667646368+0.00762876995642033i
0.00283602304512815-0.0217029877553739i
-0.0245646436944189-0.0435976491236585i
-0.00512492052729292-0.022345920863877i
-0.00335335467803441-0.0375631609489186i
-0.00569980991135597-0.0434448793071525i
-0.00316320897520919-0.000594603301728314i
-0.062100612436826-0.0496351551895047i
-0.0767317314327906-0.0647784462526061i
-0.115874528870567-0.0900493719832882i
-0.116025316909079-0.156474460065273i
-0.0351934294052695-0.16842599803245i
0.00460656622983717-0.179530592664037i
0.0556044842642538-0.112804377787112i
0.0381105981732914-0.0705989852641816i
-0.00859184816827289-0.096389725978479i
0.0102635654031567-0.122696627216741i
0.050094034979378-0.125258155228229i
0.0690351137045394-0.101813410851685i
0.0917382005971609-0.0864676247018562i
0.109136480649859-0.042714808926242i
0.0456085181359081-0.0280262633465669i
0.00193572997275411+0.0259544458345031i
-0.0126769000228585+0.0167329367142055i
-0.0476869430087805-0.0827122729777044i
-0.0499586985669384-0.0657458817861771i
0.0021586864819961-0.0608793984277508i
0.0482013913550273-0.0580763772242026i
-0.0162927597624012-0.0251942687039721i
-0.0799962668245997-0.00793520178572861i
-0.0792644512615628-0.0219794972001626i
-0.09555273886607-0.109855974585617i
-0.0289286907610995-0.15492590150654i
0.018299341396124-0.151246737628025i
0.0213182624996285-0.113716478603191i
0.0579103832721-0.100388897844851i
0.0210886155631305-0.0889240576561977i
0.0309075201766503-0.0498110700079639i
0.0422600543163636-0.100178381467143i
0.033840235547681-0.11321727352794i
0.0457360448090494-0.112186472642831i
0.0746719136186022-0.113148221619915i
0.126208465458075-0.0270674848180552i
0.0665087359879327+0.00578026137440448i
-0.00139238511875822+0.0282729286948599i
-0.0223412377683198+0.0214546982171984i
-0.0709947360789537-0.0774880875452225i
-0.0481848277588726-0.0852631141173755i
0.0133630457587859-0.0545723653933356i
0.031195610739689-0.0524123732772892i
-0.0135075543143456-0.00145982070276768i
-0.0933920824001013+0.00932592425307293i
-0.0751251103485882-0.0391450543520981i
-0.0961363656519661-0.122879043711815i
-0.0802408344958173-0.168076587523061i
-0.026916259135488-0.156346862813567i
-0.0129055974874703-0.133546794291752i
0.0661974175252087-0.0888586932790031i
0.0356576434102401-0.0910222289364818i
0.00509609701489657-0.0763117379136085i
-0.01236783737641-0.107581457330365i
-0.0159317842176569-0.148511589557984i
0.0311636860353908-0.119580105698723i
0.0487391200724375-0.112250937202143i
0.0934831688920178-0.0557090449874444i
0.032118797537719-0.00187992830656468i
-0.0392645355966064+0.0215912738791184i
-0.0483192350303139-0.0051296927642301i
-0.0827038147704953-0.0371906957882219i
-0.0462432364988935-0.0525093494379287i
0.00447320402494776-0.0896845017762289i
0.017476313647624-0.0753063332617096i
0.00234889472982752-0.0495344780168148i
-0.0388085848334308-0.0455881072151475i
-0.0488084031586031-0.0667251912379681i
-0.0547980759259938-0.102367018461229i
-0.047830316162298-0.169860011330647i
0.00267054848067545-0.18104291766684i
0.0540884343827379-0.106629832603659i
0.0753315976432973-0.0412378277385425i
0.0696299810423681-0.0277453179115093i
0.00100666803612802-0.0527169207245247i
-0.0357021815172923-0.0280761182173493i
-0.00432282871599103-0.0818145775070303i
-0.0145948933144599-0.11244901534611i
0.0235809814612945-0.0659771272822001i
0.050819521486591-0.0645402259310526i
0.00477622115713545+0.00379642127176614i
-0.0662117202213461+0.0210456228412237i
-0.130097623868679-2.31309997166654e-05i
-0.119746498793429-0.0619025399788163i
-0.0783471545485471-0.176362563749183i
-0.00294223303493654-0.167272289906793i
0.0588759600378497-0.141473738522667i
0.0487644056609005-0.109616744766394i
0.038592077260417-0.0511567428402005i
0.0190138603326449-0.0533425017038314i
-0.0382687613677947-0.0786067466625825i
-0.0350325860663058-0.163471919115854i
0.0299510905864365-0.146249054945371i
0.0680460627570556-0.0980091229131676i
0.0578350597468455-0.0817174741939239i
0.0489885852405466+0.0249487464763026i
0.0032805823326782+0.018616345202849i
-0.0523629559242733-0.0161628548910893i
-0.0440599393236617-0.0512422999712958i
-0.0503056202319218-0.087939151287855i
-0.0370843899321769-0.0691834945989091i
0.0123738351190243-0.0614922197689633i
0.0120168383116475-0.0195833835453084i
-0.0433084211503558-0.0319390793474105i
-0.0967922915564925-0.0908079160635608i
-0.0868592410340345-0.108640400335656i
-0.0276155157216716-0.168647393454788i
0.0283354182169542-0.171144695987382i
0.0859920631244712-0.112188549430222i
0.0859886185510988-0.06506119006282i
0.0665248328033413+0.0115626376646629i
0.00685949081563109+0.00109633920522762i
-0.0507458257906426-0.0383300019859712i
-0.0183938276762768-0.0940717975299041i
0.0181925172984349-0.0927180999834804i
0.0640158655619515-0.0217583705433761i
0.0380849669293187-0.016688184718759i
-0.0167735543056309+0.0410405830424848i
-0.0589043154096548+0.0428011191231518i
-0.131770185152455-0.0216718386576902i
-0.132061032339322-0.0864055374066589i
-0.0899281241156637-0.152895669883526i
-0.0392435120899993-0.144656687192555i
0.00411737108709417-0.103952264874356i
0.0154943483084616-0.0515968744732042i
0.00386008681154875-0.0492277423290038i
-0.0450397126811134-0.0900517404265099i
-0.0542642715732632-0.129343558714174i
-0.0153683559972381-0.16940087908033i
0.0413320671463836-0.176787716936628i
0.0815694895574102-0.0951290169252218i
0.0955282834357424-0.00739616443769779i
0.0603553126834638+0.00827796435068092i
0.013546726080497+0.0433823278994941i
-0.0487136857184583+0.00887210475005569i
-0.0812478180337555-0.0513918627272411i
-0.0115334444152292-0.0757909410148627i
0.0363891630134147-0.0799725385868431i
0.0488761412390789-0.0211699377135139i
-0.00418981847873147+0.0172463421305146i
-0.0378918562194212+0.0305275961534314i
-0.121953401472672-0.0414170336036622i
-0.161642589928096-0.0895141759642092i
-0.0553770037781571-0.112715225876146i
-0.0279997739149509-0.17441315140059i
0.0395912109430516-0.132451399230649i
0.0489718130271822-0.0790365982655737i
-0.0106665893857144-0.0880013256825351i
-0.0317794049910676-0.082081202801058i
-0.0313184470629304-0.119126514603994i
0.0208899403457419-0.175880472252162i
0.0593328695952761-0.139645857693217i
0.0962984328423133-0.0943435022809114i
0.0914899134423418-0.0136626506157197i
0.048849447213659+0.0404297761614577i
0.00555116944896117+0.041483132360089i
-0.0594153057420743+0.00161586764261904i
-0.0757165393553075-0.0880913684818266i
-0.0211989500261836-0.0913362069607334i
0.0306344954725044-0.0472452400585668i
0.0628507818893126+0.00442574019518656i
-0.0147312765068503+0.030218698084336i
-0.0926735150277136+0.0329463233119609i
-0.0898671501404104+0.0143700175778006i
-0.134573967193418-0.0499641086387782i
-0.107672139509207-0.114829122852674i
0.00818599133688925-0.149000129315483i
0.0623819885460567-0.105247430436898i
0.030462353068623-0.0475909356611003i
-0.0131327413520172-0.0381181612988202i
-0.0473919158175112-0.0435114752984887i
-0.0851500616963253-0.0771354651264514i
-0.0401057780919643-0.143343683751667i
0.0237459176696607-0.154083317248865i
0.0688279501625394-0.113763662596166i
0.10372506894037-0.0770161087800204i
0.0610056249019865+0.00329894473843221i
-0.00793015217576335+0.0278171571495371i
-0.0690791929202717-0.00523614059626461i
-0.0663516979931134-0.102079353386812i
-0.0122045529262511-0.176741658946951i
0.0433445738011093-0.0987976734293175i
0.0896477517895142-0.0395475401235969i
0.0645681170883334+0.018516631066365i
-0.0256259911751277+0.0108932368624785i
-0.0639595167443352-0.0441172168837809i
-0.0617036482690923-0.0376979074476439i
-0.0739767929369337-0.129788785002671i
0.00989801685069111-0.182287514672411i
0.0703915532698466-0.0954401082934945i
0.0520818179626422-0.0123316357226161i
0.0300749024717901+0.0517783423582603i
-0.0600191358168305+0.0342336770866994i
-0.100891564500523-0.0488440078771079i
-0.0816192516654538-0.0913958525832008i
-0.024843262977722-0.143782224684405i
0.0369712412523489-0.116372327164103i
0.0292886441662684-0.0125969214355646i
0.00297416271279454+0.0196056308195296i
-0.0658792087141544+0.0182669529463859i
-0.114024336903214-0.0383070887962874i
-0.0880577443951248-0.0891165545353378i
-0.0240956152810751-0.142224186471566i
0.0422413764685705-0.173590098451054i
0.0857073468522529-0.0972604653391082i
0.0811427694973135-0.0238412068987912i
-0.00401699991640869+0.0139722502270306i
-0.0700551577646488+0.0201209428233243i
-0.0869496496247886-0.0533253153196366i
-0.0553341631613174-0.138205692321156i
0.0400233704313978-0.145082646400494i
0.0901993183252638-0.083897584598429i
0.0714340260183631+0.00960269170901881i
0.00388192229238803+0.038356228664779i
-0.0781273152098749+0.0108277409683735i
-0.0922113010256078-0.0333287751187009i
-0.104351067466313-0.0896873973028829i
-0.0864385648954822-0.107213192205181i
0.0116554999751487-0.112831520995989i
0.0434810036510707-0.0465073561673188i
0.00927467691303395+0.0349880830470045i
-0.0651436309029931+0.00224179284356877i
-0.0988030841951249-0.0651217697525365i
-0.0612486301481377-0.122875521741985i
-0.050267483319322-0.136972789102663i
0.0272416586766803-0.126412853576062i
0.099697858881787-0.0947673705600795i
0.0711085550690021-0.0396409527027866i
0.00829034141199969-0.00752282880569963i
-0.0370649646966058-0.0289658041303095i
-0.0411453163243023-0.0702097111291442i
-0.0309410178124931-0.107305590546331i
0.0199918442864752-0.123057845065291i
0.0720875417868013-0.0738702668790412i
0.080804908171095-0.00816559109364084i
0.0317467194171492+0.0579892246025987i
-0.0382270745815929+0.0400675570986936i
-0.107444954130943-0.0249413576778456i
-0.100623455449681-0.0797362870608596i
-0.00327437040062702-0.145865855574016i
0.0478257396992838-0.116726121280036i
0.0659884393005035-0.0351232008371788i
0.0244319752597305+0.024682400204162i
-0.0378034105699888+0.0490730913788335i
-0.0892016852711329+0.0146321207698797i
-0.108466249140553-0.0647657439614593i
-0.0421909820912839-0.105425204628324i
0.0160771563756867-0.110655081514582i
0.0585993714035906-0.0989261547336259i
0.0338732012317593-0.016299386332542i
-0.0597495451790281+0.0364326599879787i
-0.106461458761106+0.0132986739479997i
-0.1072888991334-0.0750930103801594i
-0.101699506363527-0.146172226989644i
-0.0180257037332284-0.149658235892887i
0.0736545924489702-0.133503392204636i
0.043170765164704-0.0697520921020678i
0.010278837704473-0.00410290362500409i
-0.0497898723388345+0.0208030606886557i
-0.121849010482219-0.0241606819106534i
-0.114533721004472-0.117847289064733i
-0.0259314841114025-0.145575447828067i
0.0852472932481845-0.124915769615569i
0.1145788088198-0.0772847169599312i
0.090144359212551+0.00807026299078006i
0.0217843196986506+0.015955806933375i
-0.083699640932229-0.00584748992285506i
-0.113798571888049-0.0296387052214116i
-0.0475675075837868-0.0930304427858798i
0.00502343395721541-0.10247840730238i
0.0450587833745621-0.05107563192822i
0.0673749795622367+0.0149420885300132i
0.00945030087279648+0.0395776537228409i
-0.0563483938701012+0.0325965539197488i
-0.124453609104878-0.0142750480488132i
-0.113572878458889-0.0875930819215421i
-0.0185125751993421-0.143949137857361i
0.0160310535994444-0.110149307002803i
0.0761740632249161-0.0106474389371825i
0.0353228335382892+0.0266362314536899i
-0.0483934868674277+0.0415380478229491i
-0.0879377766507238-0.00618654086902556i
-0.136359545384152-0.0854410849047636i
-0.0302597620385597-0.126622076594464i
0.0633407328077007-0.136933704070506i
0.0525215595224407-0.0893334674338306i
0.0400436169533951+0.00435706956720807i
-0.0170123849884303+0.0437414484095656i
-0.103451428757673-0.0142522097631909i
-0.153554624901248-0.0586136146244619i
-0.101915949165656-0.12527268891337i
-0.000172904961333713-0.151903285267031i
0.059201934442493-0.0960460683178004i
0.06304772628485-0.0357337481082691i
0.00411688525264324+0.00678476819815138i
-0.0760083686152248-0.0195349003370348i
-0.0970073901357766-0.0942749997163675i
-0.0680373309143512-0.159859112764786i
0.00710673590665642-0.176327504430283i
0.113439092472981-0.120379329138063i
0.159329995355031-0.0072616149641132i
0.0977213733857044+0.0282769693791698i
-0.0327639399888024+0.0386678694408881i
-0.0762214560350527+0.0244996414147755i
-0.108295917342753-0.0829500284602852i
-0.0843497072894286-0.114208198805893i
0.0194079735498311-0.0817660113494946i
0.0405813140223092-0.0410535167595795i
0.0413999233030955-0.00847139364175716i
-0.0507730301089656+0.0273935580327595i
-0.128967640531517+0.0234819389929161i
-0.11848838159856-0.048380746199451i
-0.0971699287327004-0.117062716622892i
-0.0307542126116034-0.175332639403554i
0.037226377550845-0.116595230032453i
0.0835836221344085-0.0352234626864161i
0.0176140724393297-0.000251872434529505i
-0.0420413203035795+0.0127381887060807i
-0.0265594468641993-0.0465600573806003i
-0.0457328942665673-0.0846785188131503i
-0.00241651445917546-0.12479410219919i
0.103000607756374-0.124574682973495i
0.102856391467851-0.00663240601141868i
0.0218124596742714+0.0578948423551944i
-0.0547338001018961+0.0728233152916317i
-0.119008270229053+0.0775581513274892i
-0.150103313455591-0.0329295136639293i
-0.125298667593466-0.102507146948147i
-0.0179813082869931-0.107690607460181i
0.0210223793313273-0.0833171211777145i
0.00780048483461792-0.00292913110990313i
-0.0256268122414933+0.0321999804336686i
-0.137259611319431-0.00833938230895981i
-0.164343364139439-0.096425485447298i
-0.0699222300402755-0.160581855345877i
-0.00134799296086231-0.242770349390811i
0.0561818678123478-0.178853519144356i
0.0838105349845507-0.0459914536900233i
0.040080849662054-0.0371680705606962i
0.00421624607410164-0.000911699241055296i
-0.0760404578069833-0.0340388702927893i
-0.0741047761961021-0.0766070158361715i
0.0238999338328826-0.106765424823305i
0.0739430374360647-0.124986178772915i
0.100549515845037-0.0170648157423259i
0.0711579619488762+0.0637726994823686i
-0.0276234135706606+0.0712695899647426i
-0.110495392088989+0.0477232058492002i
-0.130579480670699-0.0366446373103967i
-0.103635079536367-0.12654805105744i
-0.00574556200211302-0.128776537977136i
0.0533657505698601-0.0675586427541263i
0.0372461041939626+0.00234483136102767i
0.00777610398699085+0.0386553796149832i
-0.0449329150967138+0.00252157067702012i
-0.0700796344098961-0.0945032650501056i
-0.0633613269147506-0.143717992382271i
0.0163346102948341-0.140991455786025i
0.0991451362315783-0.113112113321946i
0.124937352065683-0.0154213014674919i
0.0752387160738417+0.0724410247353075i
-0.0324635943331644+0.0823771354149868i
-0.0728694755406079+0.0360334756895415i
-0.0898285714000802-0.0635014391085429i
-0.0798849513374303-0.135553405744772i
0.00175394900878947-0.106313050396738i
0.0847271356678006-0.00721617945052667i
0.0406779994462359+0.0761198185039633i
-0.0688384196216543+0.0395884585041651i
-0.149803734128325+0.00399480668100373i
-0.170572419585579-0.0627901710299015i
-0.119339101819692-0.176161872040499i
-0.0282336925503188-0.173536608974955i
0.0669944729380281-0.121210397020817i
0.0615567523461154-0.0572168794667226i
0.00317840571614559-0.021794395408645i
-0.0808482212733039-0.0315157280600075i
-0.094921532036641-0.0647121992414204i
-0.0627266306877951-0.144377846256263i
-0.0306300392097556-0.182133176465683i
0.0958878001346621-0.118939114381822i
0.127896101526967-0.0458881612965899i
0.0618432216607912+0.0345960340570748i
-0.017494292414177+0.0858721680844232i
-0.110858405361518+0.002399132616298i
-0.102840916627095-0.0767558993333125i
-0.0328372642218868-0.1051571186135i
0.00746679436106077-0.118857054396069i
0.0584368149089542-0.0551608385289318i
0.0703756607634279+0.011469075711743i
-0.0180333795583719+0.056505877445988i
-0.103755631851617+0.0346833365342885i
-0.142222716127041-0.0498227336962877i
-0.111530882937584-0.134220551779545i
-0.00807068668450187-0.169500294979247i
0.0857748846814732-0.0896506219795771i
0.10441798919476-0.0352333348329294i
0.0245767043397177+0.0255213583756254i
-0.0311425043256869+0.0576684998374905i
-0.092931646775676+0.00938982296683623i
-0.107497598464838-0.0578112521256158i
-0.0130059904070683-0.129160971413984i
0.0393992937124594-0.0862715392779057i
0.0984238091052871-0.0215211054462538i
0.0379775842716783+0.0529343569016507i
-0.0855167131646501+0.0954661496569854i
-0.133476031329208+0.0460771121310823i
-0.163808055443358-0.0538103314834327i
-0.125682749724095-0.182571607429532i
-0.0245938605136652-0.15658262060017i
0.0539415030378642-0.0833909203093499i
0.0151550613397614-0.0357328540137999i
-0.054222500436112+0.0504213728417882i
-0.12304685477188+0.0112818686948266i
-0.13129861545341-0.076732232332296i
-0.0639220623845207-0.166835861802014i
-0.00421621254692261-0.222886968828432i
0.0622358070017618-0.137501254149445i
0.106021213440002-0.0235598036883018i
0.0597943300812273+0.0507844529786664i
-0.0809654176024313+0.0508006905512155i
-0.0923904770215322+0.0144034440384566i
-0.0836907946202335-0.0697673242168599i
-0.079598792559265-0.157051905741034i
0.0214748251715386-0.139696955482955i
0.0569884064201074-0.0388424437976891i
0.0501449148799021+0.0749497550930255i
-0.0572583137344681+0.115078981977271i
-0.124895794130993+0.0401306223304558i
-0.125331888789337-0.0805295935083732i
-0.106710095392103-0.152894193427528i
-0.00488787240471743-0.150309768715322i
0.0736880388263828-0.0876945627579376i
0.113956318935127-0.0240975414224887i
0.016016732913727+0.0533672836610942i
-0.0784368470172163+0.065295057922243i
-0.0989962528988859+0.012540093452447i
-0.0960652419305947-0.0859244156514518i
0.00739793023149634-0.139126613895002i
0.077698375620628-0.0637089890197883i
0.101197530388591-0.018563556012845i
0.0538777775798501+0.0521722805651076i
-0.0445551389984481+0.100132121943865i
-0.106940081626107+0.0463908595915427i
-0.133071006852373-0.0269132784696292i
-0.0853261601595548-0.0980287573970295i
0.00323439882509609-0.0811084702569354i
0.0620811941240051-0.0200510679616792i
0.00782297572037012+0.0567496970712743i
-0.0878070359895633+0.0884558147191408i
-0.125717330751092+0.0230341788909578i
-0.160155300050255-0.043827588144275i
-0.123758588201534-0.139003566972058i
-0.0251817030679156-0.173658511381603i
0.0258229691930865-0.131118446344404i
0.0421318173787054-0.0428413075461118i
-0.0348227579703927+0.0293112624609243i
-0.118582623741267+0.0128458665770514i
-0.141368180486594-0.0586577842956265i
-0.129955254889053-0.170568681716848i
-0.0263123385003376-0.194035715015688i
0.0704329824705677-0.159393547473019i
0.116345495707897-0.0924013364210838i
0.0965218890806723+0.0182395264241359i
0.00866785811333539+0.0682565403362i
-0.0569645458158857+0.0104076133127337i
-0.070970661834954-0.0656447495086797i
-0.0704731962402741-0.113530903843i
0.0509163534206536-0.12631699362307i
0.159079278527371-0.0467492151349213i
0.115185170935704+0.0800187510346929i
0.0160383830596145+0.14754840386312i
-0.126113072919055+0.0956754762174611i
-0.146097392040542+0.0420764632189865i
-0.113952243318545-0.0460813881705148i
-0.0332451920501518-0.117015672158833i
0.0599988807787773-0.0318729943149543i
0.0135389045370683+0.0355581917060152i
-0.0509512965335974+0.0867122875877497i
-0.115461512599212+0.0966601249367814i
-0.188045708056224+0.00307289213761349i
-0.16144456975597-0.11157143335779i
-0.0661376303385244-0.191806434540007i
-0.00495640907268161-0.148854845777435i
0.0509728711024385-0.0733705608108985i
0.0453214245999749+0.0124846466201237i
-0.0206672062039684+0.0581769043199784i
-0.0773889948184746-0.021250217519295i
-0.0814036696832768-0.0960408457014745i
-0.0375881218298555-0.152712467776754i
0.0621244627104167-0.150104770752786i
0.118684215488261-0.0558721674116111i
0.0763164874943252+0.0386046255825653i
0.0209881629608068+0.0863555503621302i
-0.0813800666180562+0.0878232457639319i
-0.135320398591916+0.00171606816682819i
-0.122537303394262-0.107582991132905i
-0.0396815818899717-0.105502937810382i
0.027050776591355-0.07069374798985i
0.0279191882205252+0.00328033405135628i
-0.0273411813227665+0.0948281094933206i
-0.117235258311297+0.0385424724240044i
-0.172100296413605-0.0261518934983956i
-0.18000733101236-0.0796906742409544i
-0.0607578956515078-0.183444448524763i
0.00284372625846881-0.160289532825912i
0.0297410156086397-0.0936952507659889i
0.066155135490666-0.0222994161928257i
0.00350551106253538+0.0311404051890314i
-0.068063780176545-0.0198300887393374i
-0.090006434584092-0.0540532522267975i
-0.039469550087636-0.094157160570148i
0.0560012118018565-0.130015847018102i
0.111570173729721-0.0394295348474462i
0.129039024777503+0.0610755837035254i
0.0318529921431473+0.109676474988921i
-0.0910973821882026+0.113958913062729i
-0.0971489988970181+0.0251895589798492i
-0.100674352149923-0.0498758394177743i
-0.033090226251814-0.0949866961806886i
0.0342028641532025-0.0381680887376481i
0.0394015328402709+0.034673653265895i
0.0145669444800248+0.0587624324152878i
-0.0677691259014867+0.117220745394602i
-0.148980536684887+0.0610279289141763i
-0.177781245733968-0.0325514804045131i
-0.0986764560225371-0.0960149046529494i
-0.00958948062322203-0.117999894264817i
0.0136330940243153-0.0347571519758262i
0.0133792358628282+0.051196990910479i
-0.0311144884983257+0.0680445640091524i
-0.145054804476856+0.0493571849315638i
-0.197185407226063-0.0374174008121506i
-0.117319836164987-0.11968487237643i
-0.0255271098386633-0.13519786038208i
0.0104341385100735-0.108296264591961i
0.0179427139850479-0.00312872712361822i
0.00386827476286318+0.0411308121076554i
-0.0721279586901841+0.0291262256256261i
-0.145152995981832-0.0225963074194835i
-0.127638352030969-0.163928617733282i
-0.0533091284909663-0.170848907027177i
0.0661723114836358-0.138648690766828i
0.157049281554331-0.0786464443395451i
0.111600253251783+0.0471846749051803i
0.033820341887206+0.0468137041318397i
-0.0320829201802201+0.0199307161507571i
-0.10328806408416-0.0677733230924393i
-0.0174965847625908-0.118689096631334i
0.0873961291115698-0.064124068721146i
0.0941776949438949-0.0158196467155422i
0.0787431034261968+0.0841015363572819i
-0.0398392957942671+0.173634776817917i
-0.108458536737432+0.126990511816391i
-0.176343781679361-0.00885505281584826i
-0.172037357289252-0.0971144695329479i
-0.0392761492127984-0.0958243534587827i
-0.0172161500243105-0.0446755353807326i
0.00408871731716676+0.00963252600582219i
-0.0179050497103323+0.0350261224786437i
-0.118732032524901+0.019495500338689i
-0.169440774749437-0.0355234245408013i
-0.110794331886257-0.137975724401062i
-0.0497325113181078-0.211628798084637i
0.0114972641053574-0.171481470276934i
0.112035271391301-0.0612520669883223i
0.0843953815302778-0.00488076723246484i
-0.0174435613460718+0.0535975107231567i
-0.0430511183848491+0.0826087022399716i
-0.0484638768766012-0.0190049426619195i
-0.0239851655273433-0.0717843056997971i
0.059038460281989-0.083197342873416i
0.0635731378295615-0.0360113482760793i
0.0405684585842178+0.0987469018909237i
-0.0271347230903355+0.165736349790588i
-0.103395171238606+0.0896387201417621i
-0.146222894409864-0.0358535168845977i
-0.146112311634325-0.0599192806583975i
-0.0583744550370578-0.0866724521200416i
-0.018658545227251-0.0977426699625235i
0.0389557690266267-0.0195264439792751i
-0.0225840805318927+0.00511912159381327i
-0.136987921508188+0.0170817522004878i
-0.123827094859754+0.0117675082284606i
-0.169885564747152-0.107530149498894i
-0.0996614581833783-0.198638429815669i
0.0506685675123797-0.170856961090021i
0.0732004126041522-0.0691286535733466i
0.043246961264142+0.0230711723202633i
0.00409326281148925+0.0479100548827757i
-0.0425633985255826+0.0302780469969122i
-0.0576184482327343-0.0407089420295107i
-0.0229585521741882-0.119606306437523i
0.0439965123610451-0.13122610326687i
0.137407427023431-0.0740437088749299i
0.10204933112446+0.0460063872224927i
0.0189518871514909+0.10387447215985i
-0.078134690494795+0.0595234467904598i
-0.173655362657962+0.0263898585161006i
-0.122047784862451-0.028989180939738i
-0.0533827966991793-0.0965373010967236i
-0.00109111009036436-0.0195433872787179i
0.0272037108045505+0.0571585306841725i
0.00157410185863203+0.0725940345483265i
-0.0900553999849663+0.107895902472544i
-0.168049808929644+0.0187973731356197i
-0.176350954582135-0.0653289570292975i
-0.106073655143976-0.110811188761009i
0.0179510389440593-0.162460978313636i
0.0330010512471774-0.0660735040835263i
0.0114521958096585+0.0425977822913916i
-0.00294403967223649+0.022187492146749i
-0.0812675424171814+0.0138552009784606i
-0.138990281397959-0.0434692274148558i
-0.110665596381551-0.145531618538494i
-0.0299312320202454-0.131007248611605i
0.0403086014912363-0.0740062209677535i
0.0733437912949934+0.0308645855264374i
0.00338665470746853+0.0889702962102941i
-0.104184385028162+0.0721708585114483i
-0.134841077297023+0.0399409434170434i
-0.148560245429877-0.0942181218966026i
-0.0743731270198486-0.145464394866545i
0.0334805215722458-0.113384698700137i
0.0620771555809697-0.0666530048894168i
0.032377890987323+0.0541063341897571i
-0.0541062402725915+0.0243591812700187i
-0.121526423022967-0.0206564666112794i
-0.118938013731212-0.0424218048588938i
-0.0443131591155295-0.155088091122255i
0.0463372498301236-0.152292828117627i
0.11831831802608-0.0721245190215668i
0.10275758793426+0.0417870107130166i
0.00568606075837619+0.095420210717115i
-0.0723062019242827+0.0799548388419985i
-0.0952394636180217+0.0295843844271701i
-0.0523798244568798-0.081028228978884i
-0.00868854310409764-0.0864225772108519i
0.0558166681756279-0.0447713080765983i
0.0724197439991122+0.0108784915102219i
-0.0111585540107741+0.0969124245519448i
-0.0988870576269653+0.0866925780662171i
-0.149310682018203-0.00019520537515785i
-0.139048891241123-0.0959552397124291i
-0.0569586981005612-0.126604217109896i
0.047260645428385-0.106188275986018i
0.0725341898526352-0.0491154202390963i
0.0446787668966609+0.0629947094970084i
-0.0225941398939312+0.0562833890886262i
-0.115360253925891+0.00100753195069041i
-0.15476634260758-0.037255244617941i
-0.104021475367524-0.072150144448534i
-0.0219939318102068-0.0902532273055986i
0.00892479811768071-0.0878162982206361i
-0.0104151347172784+0.0197030849631545i
-0.0669503621024732+0.0757609644764948i
-0.14400167540277+0.0658496843033323i
-0.185465612328034-0.0268015265076314i
-0.151210407537694-0.127242999246016i
-0.0563914976766841-0.160067395181378i
0.0366831734255016-0.152378404743483i
0.0601948413084526-0.0340886276438829i
0.0426118398133465+0.0313817945856114i
-0.00831407717573386+0.0233953301354579i
-0.0788105252679044-0.0216438524561939i
-0.0872522710567165-0.0598042025237253i
-0.0126852857995717-0.0756435030273139i
0.0692639796510757-0.0754662978710506i
0.102366572115222+0.0288335898698029i
0.0986050357184882+0.067959075452039i
0.025007313456963+0.0851598818621348i
-0.0962419096654348+0.0833548264212233i
-0.148556389774141+0.00323410921625652i
-0.103082671191501-0.0378979996966571i
-0.0124193122410316-0.0864674138930498i
0.0299648763893452-0.0166693011943104i
0.0237391189042723+0.0551709921250204i
-0.0142049907326112+0.0614948771688824i
-0.087282318556852+0.0807009106914149i
-0.151077668449522-0.00843998185001722i
-0.14032999050635-0.0754952067525988i
-0.0702256539464655-0.107279729910041i
-0.00994361909819126-0.0917382198351598i
0.0770870311962615-0.018654517530999i
0.0744041553973168+0.038063968798972i
-0.0133385436055546+0.103001271328367i
-0.0777831752171769+0.0605901086523988i
-0.126638477129868-0.0363479307910167i
-0.0986551288653333-0.108911136733832i
0.00289103758650696-0.0932739062910627i
0.0579689912505211-0.0294514831347214i
0.0414409381263412-0.00156080720711944i
-0.0265217385319779+0.0559520843088906i
-0.106709409174199+0.0376630222987459i
-0.10655884851403-0.0427321418873379i
-0.0652519958333397-0.116203780789823i
-0.00309808572129008-0.114074694998718i
0.0592119655683094-0.0638481840556437i
0.0602817978625058+0.00509038742174447i
0.000487667672229372+0.0862457467605862i
-0.0745265484902486+0.0847126812448639i
-0.116348353387802+0.0144503010126545i
-0.117400903451708-0.0637752535300432i
-0.0553884289281662-0.10359140975686i
0.0228641375011856-0.0624627400624526i
0.0342734368137583+0.0263646221989293i
-0.0160451116259224+0.0516588262175476i
-0.0891894792126214+0.0747663995107411i
-0.144956922528199+0.0153767524897485i
-0.151232209064242-0.0721058511781483i
-0.0778843529306369-0.144828435298706i
0.0195010210737436-0.164962352751098i
0.084132885673638-0.0371040790279811i
0.0955382141926971+0.00808004193589159i
0.0167558257351487+0.0455409050855379i
-0.0384886335050045+0.0632862661666822i
-0.0638284649179552-0.0306492210861887i
-0.0618583603608718-0.0736374711181811i
0.00156512026579614-0.0510277813594869i
0.0493970133973112-0.00723951234178021i
0.0638433189093838+0.042917099091013i
0.0376228082713457+0.114001622294403i
-0.0592629656160014+0.159318368844618i
-0.167492876732059+0.0615280302885496i
-0.152717406614799-0.0110099045278572i
-0.0910034740331011-0.0465103592967691i
-0.0330213806468992-0.0923899853704242i
0.00230012928400824-0.0395025358482533i
-0.0122622760145683+0.0268524729172025i
-0.0736998696144859+0.0771399391044037i
-0.123234738576527+0.0147276643908904i
-0.128323979188181-0.0534274918289601i
-0.117240412147196-0.103404164670539i
-0.0206493222544491-0.129977248000019i
0.0505191943474278-0.0563550608839981i
0.02966840394981-0.00166044651842274i
-0.0220999122416794+0.0727946547965496i
-0.090902802647499+0.062883879562377i
-0.103900592874327-0.00569686250952763i
-0.0777536329236426-0.0637261892095315i
-0.0513399798411404-0.115962030029199i
0.0243469296330535-0.088630491892221i
0.0715100341005159-0.00959765550324309i
0.0303458568345738+0.0686741419539151i
-0.0464010219671209+0.0677948468688103i
-0.0840342195019613+0.0324049999295618i
-0.0893612399977401-0.0232793097373109i
-0.0221771745350044-0.10466263472398i
0.041266617925255-0.0844736470002577i
0.0585370276008106+0.0269581296726729i
0.0435830734235041+0.104401810969545i
-0.0751194521235823+0.112296817388771i
-0.121059660991063+0.073565994020218i
-0.125941373319712+0.0271248211580741i
-0.0897866775017135-0.0641730878383469i
-0.0319304553356933-0.0927129820707208i
0.00872823175712186-0.00193777050989503i
0.0331763003235879+0.0251857479092351i
-0.0600005057757597+0.0412793498836005i
-0.108449993660376+0.0484151411502242i
-0.13065462154494-0.0271865691180969i
-0.0942933155283804-0.0951619897300956i
-0.0214913740484931-0.121910706286638i
0.0407960380352526-0.10357945832005i
0.0874983062860084-0.011001141382659i
0.034764082885377+0.0759352779988922i
0.00334984097762288+0.109761768489504i
-0.0699950068598406+0.126442116549633i
-0.116729202321404+0.068723729160041i
-0.0801494453724467-0.0221696888092962i
-0.0423793428856494-0.0203663751771975i
-0.00898959462034875+0.0212672149326919i
-0.0261673758517848+0.0770073142026665i
-0.117763054363943+0.104727660350859i
-0.222827064162219+0.0501145365121976i
-0.217199191315146+0.00136453502859983i
-0.144440329145893-0.123912446213054i
-0.0760359509009537-0.17083848962938i
0.000698919388733049-0.0852278247239727i
0.0459100880683033-0.0228967580243127i
0.0242768811338346+0.0364128288813507i
-0.0298217659562837-0.0137177533328972i
-0.0935508638770743-0.0117836497916542i
-0.0933062302023636-0.0509752216825178i
0.00774705843659019-0.120002204169605i
0.0656775799017327-0.029568353461321i
0.0735283982321754-0.000926177255217091i
0.0512624720635684+0.0648998682962533i
-0.0414370201909875+0.106588523038224i
-0.0988183501189933+0.0781857011227763i
-0.157780146977095+0.0195610705050216i
-0.140843130548411-0.100060736836137i
-0.0224726997993532-0.0896954191775409i
0.00156015431275803-0.0573574316758602i
0.0121748045456859-0.026642414769815i
-0.0204974110024231+0.0646644362104374i
-0.11690990840985+0.0592471363019694i
-0.109918513812401-0.0390925167304778i
-0.0662049948321638-0.0944080929418459i
0.00576690764280986-0.092626552101654i
0.066899379096184-0.0738460409040207i
0.0567316551807466+0.0240196199463123i
0.0230394573939622+0.118871420841044i
-0.0659890246289497+0.120748608846492i
-0.12483853220854+0.0693671273641633i
-0.137201006629801+0.00960553788279523i
-0.107042357650407-0.0301300904203399i
-0.0497492340980953-0.0545828635465895i
-0.0380356550449457-0.0164524223793715i
-0.0523868372982876+0.0585115852967466i
-0.10145532213636+0.0675320727602323i
-0.172052833249601+0.0328319108520458i
-0.18437389454299-0.0352644803622615i
-0.130993779206243-0.142300217747864i
-0.0491799741353629-0.131499037536312i
0.0277823785846991-0.0897928631335592i
0.0480607914269433-0.0233384138558841i
0.0139481314214024+0.0542930987422408i
-0.020273286526833+0.0419833497556197i
-0.0582146215001782+0.0303346235951643i
-0.083568499259243-0.0646226135155063i
-0.0162709293838338-0.0921660547389297i
0.0431338502817044-0.0270942159480255i
0.0396810073095859+0.0185677289381928i
-0.0117512650308499+0.123497992682659i
-0.0989868191070685+0.144172831378009i
-0.163543901393105+0.021837076473196i
-0.16962160008293-0.044253376063143i
-0.0984822984265783-0.0610721108778209i
-0.0347271378084772-0.0956332882998828i
0.00558329778320694-0.052052739756104i
0.00702226955213687+0.0134377736827689i
-0.0629578248042361+0.0493722054949833i
-0.122643031327474+0.00886475270069436i
-0.105409844776093-0.0457525036994945i
-0.079209905887033-0.0847613944726673i
-0.0152142083364987-0.114423417067074i
0.0447355713551878-0.0598232105877861i
0.0068779944023602-0.00481581217719459i
0.0109624637396251+0.0418802221416315i
-0.0706835558516425+0.0616159994677119i
-0.112552471814318+0.0298160198718246i
-0.072647546729318-0.034377864602642i
-0.0778211293415675-0.0741831074905351i
0.02688277046207-0.0515488734182379i
0.018100743408148-0.00802193555200519i
-0.022615037800334+0.045350485451528i
-0.0412077935483118+0.0910315445613124i
-0.14028575136046+0.0614589058302364i
-0.136030606926712-0.019404438399916i
-0.0872957006365387-0.0667153380319295i
-0.0410820052639913-0.0462891048065023i
-0.00833979103732697+0.00855525743278427i
0.00914843261934104+0.0328424724283868i
-0.0414775878456799+0.0712498611590828i
-0.125267553254051+0.0860566854469564i
-0.142026461353481+0.015340368888447i
-0.143618262619232-0.0541057860495506i
-0.0447542658108264-0.0890320060462029i
0.00199212583336916-0.0887519049232422i
-0.0196827236695831-0.0260446422452609i
-0.0341856920020742+0.00786208340699363i
-0.0904916130811802+0.0252434195695354i
-0.0956148037564086-0.0196471373065298i
-0.0846254935063141-0.0918048572203576i
-0.0125365212060048-0.0749126209761684i
0.0467579557910901-0.0777246675059605i
0.0346616905204228-0.000853707917284075i
0.0328718612418025+0.0853849326017166i
-0.0281062873529194+0.0743099141738789i
-0.0907317626943321+0.0412844587654695i
-0.0879190687955842-0.000467961485903684i
-0.110660705763715-0.0506969744573888i
-0.0704603249034528-0.0674952439360956i
0.01069544763543+0.0164118090220348i
0.0155946384074877+0.0520046406585052i
-0.0268827126513339+0.0351683717568837i
-0.111275056088105+0.0241120822444138i
-0.129208543976594-0.0265062786290426i
-0.056865949454657-0.0969685071376432i
0.0140763996902169-0.0894571207686965i
0.0724739993015716-0.0591783126429844i
0.0686146066179226-0.0304279130128778i
0.013898104604682+0.0537869169830209i
-0.0136424255060634+0.0441367132142666i
-0.0466447567189823+0.0406050753169341i
-0.0634866162208531+0.039575099305511i
-0.0625891581396915-0.0230480503485883i
-0.0331853580816692-0.00856236590317328i
0.00685067784470225+0.0200730667000401i
-0.0258214423120817+0.0741055931213303i
-0.117554144199927+0.119566319617737i
-0.180676031105077+0.0446293034686365i
-0.161319913582511-0.0193819918532062i
-0.144613442754899-0.0668921756113756i
-0.0741102029891625-0.115786412467014i
-0.00736070243828869-0.10724479475306i
-0.0123276674020767-0.0441717874210747i
-0.00211305433174643-0.0107691522131562i
-0.0520419967745287-0.00402634212567382i
-0.0939310161798367-0.0017123060476453i
-0.0356433608423029-0.0860863302931266i
0.0131999616904306-0.111427577566118i
0.0379976445975634-0.0499675301453071i
0.0648768112098373+0.0322950493765263i
0.047289516055874+0.0785492903929432i
-0.0235199016564076+0.10347213891167i
-0.100566764745557+0.0618035769474439i
-0.117234982338921-0.031789363908755i
-0.0752143830983044-0.0169457149455137i
-0.0402149248087871-0.0356426827589819i
-0.0147992990325068-0.0105752161851302i
0.0140535408086182+0.0439605941274635i
-0.0517269012285258+0.0356374021721171i
-0.079099097047894+0.0412871483416147i
-0.08897208427468-0.0175866957475748i
-0.101027730608529-0.0901432959353761i
0.0171630196241265-0.0768526507280194i
0.0403506773645168+0.00282311042571953i
0.0101439582783849+0.0299308868240687i
0.00234570112416937+0.0693468266677531i
-0.0357231388445235+0.098342940261092i
-0.0892801480706226+0.0391979259298178i
-0.0955927482738897+0.00879966169270008i
-0.0506061348738089-0.0272488363979204i
-0.0377585503421766-0.0224800560638305i
0.0047188462359442+0.0309635339396406i
-0.0272011206002773+0.0602761467862666i
-0.114546767709306+0.0503500259731618i
-0.14267862971912+0.0185859675289567i
-0.135902370751013-0.0434598559740426i
-0.0666780166871259-0.106102214893946i
-0.00907393079941586-0.0699954298799425i
0.0343045471020081-0.0496452117037241i
0.0522913430892437-0.0245713077992225i
-0.00437086036449526+0.063021160982324i
-0.0512598077070122+0.0793382666303791i
-0.0807448873455606+0.0134914068270945i
-0.0841533923710976-0.0128266766190731i
-0.0407840643519325-0.0257136252968036i
-0.000396574162498071-0.0180179784517577i
0.0166146811437197+0.0478842843053897i
-0.0327943687055191+0.0842548643052471i
-0.0868765086173982+0.0707665442621312i
-0.0891352114248487+0.0242125814615701i
-0.11926083106989-0.0459773936625381i
-0.0841481604320111-0.0915564998013101i
-0.0130490659114086-0.073429304063464i
0.00540210344996356-0.0194728229665767i
-0.00818708386111808+0.0343884444499851i
-0.0417332975726337+0.070879429660441i
-0.057699235829101+0.0571240205394083i
-0.0989999327206633-0.00231080596666066i
-0.109646713586668-0.0433271908280649i
-0.02883493308206-0.0651439669950019i
0.0154454305894263+0.000515166563838962i
-0.0114671077423391+0.0713783218643613i
-0.0294008979525501+0.0671288926169618i
-0.0851694728096022+0.0354538786467675i
-0.126219500851837+0.00409214463752963i
-0.0723520292677004-0.0382673091041555i
-0.00866720909795393-0.0615374854695966i
0.0234868648217911-0.00420599905737768i
0.0404070641795618+0.0178158663372174i
-0.00201163986707882+0.0380280720024522i
-0.0289077728369169+0.0395361774174621i
-0.0325812191323847+0.00939214210043689i
-0.0423192546840187+0.000955986555821421i
-0.00849330112013294-0.0463815661145905i
-0.00555927686777584-0.0260571737118761i
-0.00305879257179532+0.050703468035677i
-0.0130299377304091+0.0649120796878112i
-0.0477837875133247+0.0897843962378636i
-0.118710952727821+0.1106073279316i
-0.146140828645985+0.0237275877843483i
-0.123987850274871-0.0330873825392388i
-0.12410967001073-0.0200738873850033i
-0.0549644859313994-0.029806587791188i
-0.0475355261493218-0.00833735723253552i
-0.0611021654008181+0.0154162107081169i
-0.0854124827379763-0.0013306094954242i
-0.119154024149457-0.0432425711557079i
-0.0661220443084442-0.105101238903702i
-0.0117921874107961-0.123074863896227i
0.0378835299220849-0.0648236413024957i
0.0748841748177592-0.0074907328520562i
0.0557776026013762+0.0367165058907061i
0.007471531469645+0.0580695837920457i
-0.0069442083883598+0.0621961147729332i
-0.0481777832503039+0.0258068967587301i
-0.0301006356384316-0.038929212710807i
-0.0144221781314658-0.0206345388604787i
-0.0410746760377121+0.0408262541739085i
-0.0123783650865477+0.0723802139214522i
-0.0578143826995067+0.0508077671361774i
-0.0929840467587794+0.0472665161470751i
-0.120835121102388-0.00589564387810121i
-0.120377655785467-0.0719536196759487i
-0.0616577516104515-0.0492309403385744i
-0.0199378529082851-0.039288977955915i
0.015504638896455-0.00723017005993567i
-0.00847576273056921+0.0246507376750065i
-0.0562823592816453+0.0282209519237096i
-0.100391632876344+0.000126424491751283i
-0.0584902306976092-0.00613905879741315i
-0.00809602316051109-0.0336704270639795i
0.00892471753227515-0.0293955101353898i
0.0483335801086103+0.0580057694619936i
-0.0187550934621514+0.0867338774510771i
-0.109804939639843+0.0998107399271161i
-0.117367310961199+0.0539372794724832i
-0.132487989259011+0.00504509856890934i
-0.100996984037784+0.0169728471122612i
-0.0217728029197967-0.0223494080945456i
-0.0515973446759272-0.0410995870397376i
-0.021873563007572-0.00420697067070092i
-0.033068597572305-0.0171060344491758i
-0.100165903045354+0.00437899596303479i
-0.0458481747168703-0.00790286078404488i
-0.0498666252839254-0.0778768353151556i
-0.0176796765195124-0.0760372688210194i
0.0200804647610624-0.031837620153494i
0.0293293574029098+0.0233747308547341i
0.00522009964197278+0.0682868779594264i
-0.0613396095990042+0.0801573734269342i
-0.0786449776158212+0.0158142424079121i
-0.102673211875139+0.00219328204802508i
-0.0646958210917764+0.00039221299742254i
-0.0508246757621812-0.0180795026765929i
-0.0414982088848303+0.015473954440068i
-0.0293547318404064+0.0553563162982791i
-0.0741869299523348+0.0871298052778467i
-0.0794774425508438+0.0487121756463082i
-0.10387021438608-0.0208282084012131i
-0.0995609914532018-0.0498978023056629i
-0.0366352873290384-0.0466180347876264i
-0.010728481176368-0.0565138119156705i
-0.0304069236326805-0.000490195666228963i
-0.0383323165547253+0.0505209035723015i
-0.0542424685622064+0.0205207623458963i
-0.0854148244865517-0.00622781880862558i
-0.0627580147329627-0.00619536743660232i
-0.0112535229769199-0.0152614129404658i
-0.0297628000362206-0.027433784446051i
0.00498316349852567+0.0369349166125029i
0.0227310530289334+0.0339057213663601i
-0.0768776985635525+0.0147807779248331i
-0.0335404886003662+0.0423657735599777i
-0.0190070102271743-0.0191834981503771i
-0.0516113122644239-0.0227198235186664i
-0.00549734990935854+0.0155653771978616i
0.001134046318733+0.0353291043564947i
-0.00950395960288618+0.0764546398642773i
-0.0372855436457252+0.0723452004964489i
-0.0685692201922137+0.0884100626491527i
-0.118365331173507+0.0623715906111816i
-0.0863450346269275+0.00747800334094487i
-0.0618140478143865-0.0165059920790678i
-0.0771919490591852-0.0110045278997595i
-0.0701488218132758+0.0541525964908927i
-0.123366870340286+0.0427245291329096i
-0.102746219009981+0.0311364995976268i
-0.12610434010866+0.00868950270474373i
-0.139445550624324-0.0419574484551516i
-0.0768702973008923-0.0698496346235603i
-0.00975460251385685-0.0717626042782066i
0.0557022408848289-0.00848964234130093i
0.00806717341985642+0.0167554930853194i
0.0114471134720808+0.0683158427021052i
0.0109819597454611+0.0565601161894641i
-0.0385856208737968-0.00981853509756543i
-0.0351350457754323+0.021047385937967i
0.0164864223573869+0.0404124803164506i
0.0266270878557612+0.0279146014841728i
-0.0164085282222981+0.0928967537017918i
-0.0393696012755622+0.1027641131383i
-0.114937713669499+0.0575483128432001i
-0.133963263707447+0.0747150044795138i
-0.130680210328599-0.0100435181203879i
-0.111893246685476-0.0495822215551247i
-0.060492216433123+0.00269240530087088i
-0.0495243618618885+0.0109671512388799i
-0.0407744894983748+0.0325678965341082i
-0.0696358185946331+0.0117314917477222i
-0.0557283904491187-0.0293352536794745i
-0.0557634152097546-0.038197088300877i
-0.0289451187833176-0.0370858552846066i
0.0116099438150787+0.00597386497718214i
-0.026412148946963+0.0155386999796029i
-0.0314757099984519+0.0524483806877238i
-0.059406799715105+0.0890452696528609i
-0.0867134706477486+0.0463145524096054i
-0.12082750213246+0.0216805160998636i
-0.117086236154373-0.010556225082852i
-0.0496600794786261+0.000102614964627352i
-0.0359060542887239+0.0132338145744806i
-0.0497061746873609+0.0311405255262216i
-0.0695397152255803+0.0621293275892065i
-0.0954342468450561+0.0253383233189802i
-0.122737043232306-0.0192246412410399i
-0.097122647412627-0.075028054342198i
-0.0497699508377684-0.072312817285455i
0.0249459131284636-0.0275669680596258i
0.028920684619194-0.0165309114253249i
-0.00281934454818846+0.0333537739618138i
0.005051458651203+0.0693880054018975i
-0.0511878918589068+0.0685552889795587i
-0.0534002784591867+0.0656694966500019i
-0.0768385071422736+0.056685898498736i
-0.0561676051880215+0.0628027428913523i
-0.0391343537822647+0.0783243288265907i
-0.079739019805352+0.0962158816281653i
-0.103895271986407+0.102477844846844i
-0.161170642040322+0.0592892597186126i
-0.145966736568213-0.0167724100231845i
-0.11132817405031-0.0443063292389699i
-0.0735744920010028-0.0471497262390971i
-0.0319663130100608-0.0346100839603557i
-0.040699329637303-0.00557759071570334i
-0.0716937676551307-0.00535522233589129i
-0.0549446186121747+0.00789054609650294i
-0.0371662898673432+0.00729600353014348i
-0.0582157779796247-0.0301845171659574i
-0.0168621359594202-0.0195632478723059i
0.0072787619677839+0.0249088754901175i
-0.00920781147868196+0.0533979505055312i
0.00012930218025699+0.0686696485168242i
-0.0172433689600029+0.0707894702323482i
-0.0668128209818103+0.0742050058060403i
-0.112872762908375+0.0223875506759241i
-0.0841381580853112+0.00292592368584124i
-0.052642413003938+0.0306385787960643i
-0.0816157511252529+0.0103988462578996i
-0.061980208888174+0.0319632484917085i
-0.0646612609920034+0.0611336113144142i
-0.116903558430906+0.0501369286478217i
-0.0987723997491239+0.00871328942178307i
-0.0777684947898032-0.0199388980681599i
-0.0244853776328644-0.0213832506857162i
0.0164069631254763-0.0297815958582465i
-0.033464782665162+0.0282717063038006i
-0.0262486500835802+0.0515385514279121i
-0.00936807764133632+0.0322798240330937i
-0.064807811406631+0.0184162772518393i
-0.0916857848530208-0.00979554085906197i
-0.0372695880438984-0.018300244738055i
-0.0237814143132207-0.0644267308217851i
-0.030976947755857-0.00162414698784518i
-0.000732308011071611+0.038761158795038i
-0.0615073896849089+0.0351436500462615i
-0.0841040919698449+0.092114008208049i
-0.0909832600371854+0.0316342675536781i
-0.124986064632159-0.0014177675169059i
-0.0438950967560147+0.00808559130731263i
-0.0306534458662079+0.0050327749605581i
-0.0390501507897557+0.0109167791889994i
-0.0427543215702656+0.0190241673242942i
-0.0797709121552036+0.0424360595403735i
-0.0710588552761654+0.026425182321173i
-0.0662747624424296-0.0176173595672304i
-0.0458325713711633-0.0300981735480366i
-0.014133312386905-0.00169437887904945i
-0.0212263169954908+0.00571616249768452i
-0.0305746049584825-0.0013754872138568i
-0.0305695687045534+0.0150466436971664i
-0.0690664882239156+0.0231235830719911i
-0.0384645653852401-0.00155405274727924i
-0.0291697390624922-0.0282057221519759i
-0.0254691694662658+0.00326045826051968i
0.0065184743546541+0.0787914095056136i
-0.0351423322460809+0.0558433182477673i
-0.0347977162576907+0.0587435578708401i
-0.0775960664840258+0.0911053744565591i
-0.105214867702571+0.0245975108862057i
-0.0596653197582148+0.0184316791538943i
-0.0658223309473498+0.00762374174834818i
-0.0671913566717908+0.00695216504954303i
-0.0707583890971579+0.0249664421360319i
-0.115367629170574+0.0296464261507496i
-0.115788180670332-0.00336206971367808i
-0.0910337895259003-0.0702902935924321i
-0.0898163200497385-0.0322835144330886i
-0.0331695342748332-0.0599029063229469i
0.000167934125501862-0.0677981255107261i
-0.00329595497565945-0.0146312229045719i
-0.0115226878894661-0.00987110592405478i
-0.0156899739308458+0.0181417072392962i
0.00946457522361027+0.0166845192377187i
-0.0118223020973907+0.0203705606447184i
0.00972428498672033+0.010277371271782i
-0.0206216221365562+0.0480997171211638i
-0.0698934070324134+0.0757216636575971i
-0.0349540064331049+0.0535201779134648i
-0.0441405072054236+0.0631913081928284i
-0.0795518972117672+0.0706386809387706i
-0.106534858328786+0.0674825793510374i
-0.11299936160313+0.00876493940035495i
-0.111757569603761+0.0211874918454035i
-0.0777817003932815+0.0104582750578125i
-0.072877755977785-0.0237649587778728i
-0.0888255977623308-0.0127138628834176i
-0.0943484937973992-0.0302357495817666i
-0.0828734288436884-0.0130071740322468i
-0.0595846499872617-0.0229488140842413i
-0.0433028722110943-0.0268537043890017i
-0.0113609617263746-0.021414988698573i
-0.0390597889125867-0.000570858841371125i
-0.0326201431135385+0.0419757450147242i
-0.00888373568843442+0.0413843591291176i
-0.0404447336385513+0.0446914404464342i
-0.0392422031114773+0.0470427784508154i
-0.0387801770947662+0.048442302678161i
-0.0650102544995595+0.0475899832615619i
-0.0708457986496979+0.0246836154303641i
-0.0620004962003309+0.0158979515611322i
-0.0885185405118805+0.0158259563821602i
-0.103075577201941-0.0070875587923462i
-0.0773383649898959-0.0308937638316506i
-0.0576031755259409+0.00299121714668645i
-0.0425674320382156-0.00298772588981647i
-0.038676911594822-0.0184591698669834i
-0.0181858902226257+0.0347752890759051i
-0.00650262452921621+0.0270820605298382i
-0.0414596115151958+0.0179967177076779i
-0.0624563694670381+0.0265561982969766i
-0.0102096586445162+0.00593856831494026i
0.0126272346142428+0.0496675051668734i
-0.0115964968921837+0.0706991894474278i
-0.0261117744315746+0.0434525950336229i
-0.0377755453456484+0.0615962137003337i
-0.053481090252897+0.0707029290280228i
-0.0975567649688576+0.0341342269799228i
-0.111616978361131+0.00263321060335268i
-0.111368283377443+0.0293677228416299i
-0.0783901447176315+0.0397937500294013i
-0.0803685326860756+0.0180487517509612i
-0.0901862205195575+0.0139094950800427i
-0.0881827712154101+0.000354022230542288i
-0.0734655668684848+0.00666667102882894i
-0.0500243376501715+0.00174485771790975i
-0.0584929431729354-0.00924685127447789i
-0.029155280247816+0.0105400519089495i
-0.0584201523244792+0.0218166725677199i
-0.035040938340248+0.0051854040785402i
-0.00982932940988631-0.00663904528172328i
-0.0324131915466117+0.0332203576139953i
-0.0226919465628148+0.030152690479006i
-0.0401300734558848+0.0103959030494191i
-0.04117189468794+0.0317428342631392i
-0.0475717903375281+0.0309564348156885i
-0.0254993335224321+0.000255817241638458i
-0.0567422173011076+0.0237506722635531i
-0.074671235415988+0.0276344660920434i
-0.0440762034472476+0.0162242183299609i
-0.0658649796245858+0.0722915506251578i
-0.0618646183431042+0.0564888836608266i
-0.0592096646747051+0.0498287079677965i
-0.0605143377091563+0.029120126858581i
-0.0656436489423927+0.00503635622733654i
-0.0680160565789615+0.00228719804434082i
-0.069812170298024+0.0183919531001335i
-0.0569432471385844+0.0393460739149673i
-0.0421179899614309-0.000653649323843335i
-0.0334249550303578+0.0371521719466513i
-0.0323522687211269+0.00154236186661279i
-0.0451351290247102-1.62187196944125e-05i
-0.0347037180508364+0.0264603451960758i
-0.0327703112869202-0.00609199266706537i
-0.0261382312908655+0.0123816139391664i
-0.0141089208587801+0.00145811143776105i
-0.0256562765161003+0.0404180131352953i
-0.0177853185802271+0.0174908572369473i
-0.0182411091713894+0.0239623941072944i
-0.0585790282893468+0.0707241217971815i
-0.0661066459506779+0.0705328259570299i
-0.0378753511104356+0.0698553432872075i
-0.028481049015407+0.0543598091576597i
-0.07718132248978+0.0507453989118758i
-0.0740118714067804+0.0254649731452042i
-0.0375852500638433+0.0323782609810116i
-0.0553512340171479+0.0146878428573191i
-0.0867904745983857+0.0182810553013615i
-0.0798573900984204+0.0427814284475246i
-0.0541577506087217+0.00517339147317431i
-0.0784996127151446+0.00377208172716848i
-0.0542494949909665+0.0348938821722558i
-0.0430039865514057+0.00927974716738235i
-0.0507377428201063-0.026591906655244i
-0.0283017917656568+0.00228757131855639i
-0.0118388073089939+0.026920612751293i
-0.0128205502521977-0.00465357798349317i
-0.0528266791846786+0.0198334144180471i
-0.040469358321393+0.0436098652439203i
-0.0388615862743661+0.0333023775051396i
-0.0465410098473386+0.0459474246908161i
-0.0151248398951357+0.0255289598201902i
-0.0521430887463772+0.0442781800343977i
-0.0630164432063017+0.0631077755301377i
-0.0683144380729951+0.0421956007137776i
-0.0885430720317391+0.0477268151352709i
-0.0576506913040369+0.0239014683227915i
-0.0786573152077664+0.0141126104878202i
-0.0752318507257719+0.0569606745469285i
-0.0727007955878475+0.0246906357033435i
-0.0665143962402375+0.0258161067952836i
-0.0369432099049686+0.0252290802117775i
-0.0417489489657061+0.00783990554174503i
-0.0280190598088455+0.0386822124785977i
-0.0771712574338676+0.0265777201533971i
-0.0645583460896327+0.0389844627913419i
-0.0336704610758727+0.0194432250167001i
-0.0504009179507747+0.0201266388630622i
-0.0276752658310022+0.0341145782209726i
-0.0447164653602089+0.044831048845539i
-0.0203616835063001+0.0314251366289916i
-0.0348971265425693+0.0125564630118565i
-0.0650366282696268+0.0598769954620253i
-0.0406360284337094+0.0215581984139356i
-0.00661222210335868+0.0314379014885617i
-0.0144455342790528+0.0605203661190237i
-0.0628943683663908+0.0441358310277749i
-0.0486705582389161+0.0766591037779443i
-0.0714298056498268+0.0607225824540218i
-0.100585328810744+0.047795793892144i
-0.0681756521171335+0.0702926947779977i
-0.0527358909101924+0.062108394243205i
-0.0735684028384321+0.0363347944184979i
-0.0623495994825591+0.0342488010176087i
-0.0728569914518745+0.0328563502905494i
-0.101331187408265+0.0602923694045719i
-0.0557642535611438+0.0360187242707545i
-0.0628840526597206+0.0102054020418097i
-0.0550104410481258+0.0348843099525357i
-0.0457024944387888-0.020824750073553i
-0.0375380279785577+0.0223328769715267i
0.000568816460734563+0.0352365937849577i
-0.0665930868122754+0.00377496028984204i
-0.0509645287513399+0.0499071044144304i
-0.0181769134644368+0.04114093319599i
-0.0554383509828279+0.019910858689462i
-0.0660379982125698+0.0246098145775784i
-0.0393968151474561+0.0468847677431997i
-0.0325116301005071+0.0204525154551471i
-0.0747521949176998+0.0257851302748455i
-0.0736622922146771+0.0900893916701499i
-0.0929670790456427+0.0747271904109036i
-0.113612211015664+0.0377729729356862i
-0.0960993262264458+0.0133362972401975i
-0.0950701628058762-0.00663583259178778i
-0.0776634296981837+0.0217516167338565i
-0.0422401668032006+0.0180906150646627i
-0.0433800207050945+0.0440930195804717i
-0.0475140409202572+0.0417732751410786i
-0.056220883051895-0.0131495533495831i
-0.0433950779752106-0.00725937852946748i
-0.0277150941844333+0.014139989205385i
-0.0419458699220721+0.021674759311518i
-0.0305514225692656+0.0274185253488086i
-0.0559705195871869+0.0632396356268396i
-0.0692849548238862+0.0614312392688178i
-0.0621351868485383+0.0546903840449255i
-0.0832031750731793+0.0404281672351771i
-0.0748827821540685+0.06106210993298i
-0.0619640262238771+0.0689648556108124i
-0.0442392740766013+0.0117885107292897i
-0.0770677688023416+0.0573236779820379i
-0.106356888228493+0.0652181791437455i
-0.0820994221532123+0.0194410451491567i
-0.122456358073566+0.0121469732804639i
-0.0970471996060132+0.0116370320019247i
-0.0451297993480129+0.00417818790143982i
-0.0531169435814257-0.00606633531986947i
-0.0156625477729023+0.0293464808461789i
-0.0103305280436273+0.0420124638690604i
-0.0345780656405872+0.0169188806528679i
-0.0480971370977592+0.0185085384692205i
-0.0364824079758504+0.0535798307330421i
0.00569932413785599+0.0589567327556363i
-0.0104950412399611+0.044646344131474i
-0.0224675440215085+0.0786406737139801i
-0.00309129816310819+0.0813817740386175i
-0.0586213663556622+0.0718238477297155i
-0.0993954684698166+0.0732183457883185i
-0.110310170814484+0.0339888102786468i
-0.119557905872322+0.0404205925862142i
-0.0646802065395538+0.0377892402997128i
-0.0781207025887374+5.34750084601132e-05i
-0.102324976554294+0.023349571618735i
-0.0714237855227727+0.0367749646128738i
-0.0858009440940812+0.0324526666513801i
-0.0977795424907891+0.0432990759086723i
-0.0937920338970529-0.00956508834338491i
-0.0758511219159606-0.033295342586074i
-0.0515818264787868-0.0120932104828073i
-0.0187871812408042-0.0135815530837183i
-0.0231833022386836+0.0402021124253416i
-0.0374047505151356+0.063686451360292i
-0.0409455021579665+0.0208683416442836i
-0.0427786649134862+0.0459706140173567i
-0.0533733110946443+0.0211841023443046i
-0.0521530605591927+0.0265484414539711i
-0.0167180525706443+0.0789532972304035i
-0.060935643181684+0.0603759643298768i
-0.0739643272590972+0.0877579602974176i
-0.0768001872732001+0.0520582733412265i
-0.106643551545669+0.0273855738370231i
-0.0869625941038961+0.0430100846628941i
-0.0493910268380861+0.0188823231807267i
-0.0419774545829004+0.0297233587631186i
-0.0588976050482411+0.0421251776541304i
-0.0468351052107743+0.0298461301308371i
-0.083289042001065+0.0585829653241041i
-0.074762040006415+0.0345654910268411i
-0.0498462560730674+0.0353525261490849i
-0.0515480288247413+0.0482260462064917i
-0.028553214995013+0.00369200522449145i
-0.0474980193319912+0.0494311730832797i
-0.0444540559809804+0.0786095666983034i
-0.0569979526685932+0.0976283558679429i
-0.0882423953356882+0.0732556953132961i
-0.0819922720943095+0.0530106880817137i
-0.0768077574560311+0.0491975555419704i
-0.0991978428480828+0.0480050451395717i
-0.0602692886125052+0.0740509144599292i
-0.0413660190247628+0.0542279748170422i
-0.0817556556433547+0.0373919120426153i
-0.0810407811046793+0.00987406055972626i
-0.115129203495238-0.00876312813545014i
-0.079271794173635-0.0149512008337064i
-0.0253729043769686-0.020424345158939i
-0.033398746785429-0.015491907640292i
-0.0357150220433336+0.00771554244053381i
-0.0574475461285199+0.0390142642755373i
-0.0445355187847352+0.0366748849922649i
-0.0508673379512786+0.0121037293462244i
-0.0711174457829888+0.0356507786275173i
-0.0324532273063997+0.0228609256553263i
0.0104623954671068+0.000491523007007999i
0.0159603745167646+0.0457058808021107i
-0.0107050866925063+0.0675101961714367i
-0.0708696404709909+0.0919613982949835i
-0.0971307407378243+0.102048637753462i
-0.0656101464918409+0.0547078407514926i
-0.0719850722254999+0.0108126000213138i
-0.0606101508535041+0.04588247105839i
-0.0242617073298087+0.0770687980638723i
-0.0164788816675531+0.0576451026400074i
-0.0682344554504882+0.0590438150713748i
-0.132050275361647+0.0571053750953774i
-0.119815341455585+0.0314008228379474i
-0.0711624112605838+0.00359863491831894i
-0.0835359197244651-0.0317441304687029i
-0.0629978424146269-0.00981724894455771i
-0.0116740558496904+0.0369128308038927i
-0.0593894297691923+0.0433904417195067i
-0.0682082879765325+0.0542660969898012i
-0.0573196632269644+0.0188772321040544i
-0.0694230064344579-0.00079229343352872i
-0.0771947074478708+0.0188532935225584i
-0.0310527347263634+0.011621699196067i
-0.00287804320278594+0.00149235453439902i
-0.0154739021437852+0.0644095272409733i
-0.0108935176409488+0.114841431933299i
-0.060325519506235+0.0548113946807272i
-0.063806123385685+0.0165496795259612i
-0.0375631125127487+0.0209324892284463i
-0.0246096827842759+0.0439512760270944i
-0.00123425378226579+0.070775945011494i
-0.0378155610319779+0.0659833325374295i
-0.0556481199930984+0.0821166786828312i
-0.0807866496708743+0.099669554753135i
-0.12570277692087+0.0630167377212929i
-0.0937114358755472+0.0256162473090942i
-0.0603826760953689-0.013076036730712i
-0.0408260124656631+0.05565718013913i
-0.0321233865478443+0.0885103810257586i
-0.031614412438716+0.0572671962532948i
-0.0822591888471994+0.118397591986177i
-0.122744684582025+0.0433700890987999i
-0.10723633642353-0.00282557741379162i
-0.0660126116706892+0.0123519594445291i
-0.0373686667262672-0.0281221552016254i
-0.0498350768446213+0.0140144884383145i
-0.0303363516839089+0.0266395329652735i
-0.0576519077359169-0.0400258863542297i
-0.0903417016035291-0.0144435002885298i
-0.073073451819376+0.0104587090247259i
-0.0684126233266849-0.0131973993713527i
-0.0210109198407627+0.00948237599758038i
-0.0233999357243466+0.00205759247573419i
-0.0412442170937458+0.0577540467353907i
-0.046631055494393+0.103327810146749i
-0.110074417871494+0.0735488337449558i
-0.0855048599180811+0.0466249691932577i
-0.0663946502886777+0.0255644645719003i
-0.048390740206898+0.0398795327397064i
-0.00713751882665363+0.0560026809419157i
-0.0196534011620168+0.0738922672685438i
-0.0504334301775875+0.0937184408935488i
-0.0922884969334822+0.0806238470475031i
-0.117744087489821+0.0547971574417945i
-0.106702138766339+0.0339846127284343i
-0.04717748125059+0.0107706815744469i
-0.00186865261118469+0.000562332809559377i
-0.000407094511253897-0.000496281892133604i
-0.0197196339889041+0.0524825470584255i
-0.0461534115296652+0.108103659884334i
-0.0964033913714649+0.0772846925062248i
-0.109590190152896+0.021524637447566i
-0.0847177435629589-0.00585581833582692i
-0.0549552889303855-0.0151913286735845i
-0.0164087022514611+0.0198970889344565i
-0.0184733250716437+0.0566785372330671i
-0.0445215793453369+0.0667677785090905i
-0.0834868227006879+0.0700794253915656i
-0.119070340379393+0.0600625684743187i
-0.134103356396511+0.0341442169048529i
-0.0675521714894523-0.00577068341577987i
-0.0195711660599757+0.0294638074188545i
-0.0381902308654585+0.0309175350843337i
-0.0134101093929829+0.0410949576148977i
-0.0181810619544372+0.071162421190236i
-0.0410688179668402+0.0198620388787698i
-0.0799186291359884+0.00672797404423547i
-0.0428889455251487+0.00546059063637873i
0.023113374813775+0.0236459624982899i
0.0270084365284153+0.0469688461473413i
-0.00694622399127386+0.0448264163906393i
-0.041534778648952+0.0804031617109498i
-0.054313649006288+0.100036824382073i
-0.109077317919249+0.0327010733678387i
-0.0806305151494481-0.0110116615185139i
-0.0628440796467862+0.0346868457536562i
-0.0765748833909374+0.0724646856701044i
-0.0815949789152307+0.0922770801379132i
-0.0556281817992121+0.100023948284181i
-0.0951395756850212+0.074297797240682i
-0.15851937218457+0.0263647527781921i
-0.121959598246694-0.0145571903814899i
-0.098123141606201-0.0136190066500275i
-0.0203516969101284-0.0117605936026272i
-0.0198550628002332+0.00874083344567535i
-0.021843782587168+0.0370773060075636i
-0.0119033280101538+0.0458097726140074i
-0.0908090021076574+0.0385686208239099i
-0.0908075659176026+0.0223673669261069i
-0.0510476509217297+0.00942933431532643i
0.00779170102560327+0.0118780734179286i
0.0404292448909801+0.0413234917914295i
-0.0241053581166005+0.11117544788906i
-0.0181782903196765+0.126303525993333i
-0.0389239971959959+0.102046686462179i
-0.10732226436982+0.0967598302164469i
-0.0791273722348602+0.0211479771079547i
-0.0778389340441636+0.0290633107117296i
-0.0487870900301853+0.0419976773907445i
-0.0329358496913719+0.0432900605271639i
-0.0832155475440891+0.0908333083142038i
-0.0861813898257991+0.0648109132554898i
-0.0939214652328803+0.0474496764196572i
-0.111164071085104+0.0155771558109127i
-0.0969401982943154-0.0144280450115837i
-0.0240803545730447-0.0129775195519253i
-0.00316965001599573+0.0093308083242575i
-0.0601871025998941+0.065917344445835i
-0.0243259678505319+0.0777790334024651i
-0.059283518114772+0.0887623729872942i
-0.0931065726966488+0.0528102328170208i
-0.0433687943751915-0.00349788714550398i
-0.069510362863265+0.0272396886685556i
-0.0472573390027191+0.0448252690944506i
-0.0217795721840445+0.0643058938338282i
-0.0734814038216963+0.0831355144178201i
-0.095211585533035+0.108862313528672i
-0.111656874955589+0.0570710419293644i
-0.128908085873463-0.0231332476002778i
-0.091180521690124-0.00661761652026955i
-0.0413758183291698+0.00228772701333756i
-0.0154029117602102+0.0320426996714565i
-0.0474100970900578+0.0857920007576966i
-0.0772669706329623+0.0592060447847556i
-0.0884239423259072+0.0136646079368693i
-0.0724104205091845+0.0232760483567384i
-0.03923490389051+0.00525295485454878i
-0.0184185638086645+0.0235078799584064i
0.0194025019951642+0.0469395570262076i
0.0251014086678976+0.0884545445318743i
-0.0381474222923881+0.117970451344645i
-0.0651026021690853+0.0845837327384261i
-0.0699161760314712+0.0673414272943003i
-0.0693124455264758+0.0225634233880797i
-0.013733394263576+0.0211659404739446i
-0.0186599035024647+0.0577303644531194i
-0.0348253655313148+0.114220971953555i
-0.0820607820246788+0.140541155305535i
-0.119531581477919+0.100119013481233i
-0.138994376910344+0.0646505221235343i
-0.163937616072681+0.0299638302315686i
-0.0980745687736844+0.0076292117367967i
-0.0681385207940913-0.00412483459073098i
-0.0476550912513098-0.00113464239827847i
-0.0529923736161625+0.0275143829707056i
-0.0874461463296572+0.0595309002831784i
-0.0780089619640997+0.0411417263369612i
-0.0805036437560285+0.00448818808221152i
-0.0508277507662396-0.0177742849078713i
-0.000544624104907172-0.0123728199259201i
0.0202541520826778+0.0251938488442104i
0.00815420573956047+0.0695866231901712i
-0.0401363868898114+0.119236192537991i
-0.0930389914834607+0.0784637415274956i
-0.0865526250126034+0.0570238131996774i
-0.0731618317023252+0.0507792775765029i
-0.0366598052141152+0.0245515566004354i
0.0055245061004624+0.046706678433819i
-0.0271476283671802+0.0576220607491926i
-0.0363378983531393+0.119106177136918i
-0.0780934016495033+0.104129051785974i
-0.122327032986242+0.0488078312701243i
-0.0934036888190832+0.0173999526787741i
-0.0629404923056468-0.0226497722587402i
-0.0284475762778678+0.00556287009532393i
-0.0188646657612298+0.0240982590196025i
-0.0407193598621278+0.0731293974354238i
-0.0591160676959558+0.0909255110532994i
-0.0618025829432578+0.0603997806334391i
-0.0652916856084092+0.0251345774754456i
-0.0487570421064892+0.00117293944685582i
-0.0158973446874468+0.0153540949638155i
-0.0212047064681443+0.0339150895115646i
-0.0238326839624489+0.0848872580871641i
-0.0486811527948184+0.114706195476437i
-0.0999786016702916+0.134134808264034i
-0.122325700205855+0.0889473999614044i
-0.111777950751586+0.0236197865760278i
-0.0797292576137563+0.0275181567919591i
-0.0493555253869727-0.0134215802965724i
-0.0401821033714133+0.0145685195233573i
-0.0636550689800168+0.084507344222563i
-0.0888138620074043+0.0529726796247858i
-0.0815047539406153+0.0448408872343013i
-0.0819079585762971+0.0341967292134345i
-0.0588920158666939-0.0285330862731313i
-0.0128506154998618-0.0211849754324182i
-0.00315807305506766+0.0518670074237459i
0.0183700432401136+0.0913859310562748i
-0.058235490440843+0.0710458649841669i
-0.0905849493440032+0.062367313973974i
-0.0889430560033454+0.0791225967538175i
-0.119966312754861+0.0179100256377821i
-0.0534431029110379+0.00181721805506591i
-0.0234821379327248+0.0405769031605461i
-0.0339438082113146+0.0664114068369719i
-0.0637223856217829+0.0753983382206765i
-0.0893110136185571+0.0774548594513371i
-0.132231450467592+0.0863688908901594i
-0.113990727552216-0.00601337216481348i
-0.0496628878100189-0.0239512020631284i
-0.0477632456031852+0.0274710346214672i
-0.0184353702713419+0.0618534404877098i
-0.0206056448285998+0.099853524040703i
-0.0683668706791516+0.0909371323739116i
-0.109982596423828+0.101095143891092i
-0.1166051966687+0.0362759766768322i
-0.0541375968442741+0.010873507409776i
-0.0201697541934108+0.0263020762440314i
-0.0180241492160481+0.0434384614867155i
0.00172279270192975+0.124323193939326i
-0.0383116925409731+0.0912663564920569i
-0.111838524676353+0.0897361471654429i
-0.130460610266766+0.0595930171723866i
-0.115065967102273+0.00263879112998447i
-0.0537518286011296+0.0131457735687922i
0.012041525546264+0.00229929659866781i
0.000993289828230251+0.0580149511201302i
-0.0463565035165952+0.0962373177067372i
-0.062341611344378+0.103624377348203i
-0.112432461391907+0.0809518767341171i
-0.124261334042611+0.0337057293057189i
-0.0296206066244595+0.0218511868123298i
0.00385600836860404+0.01880837241355i
0.00113438396193041+0.021173366960588i
-0.0328931555233329+0.0613751235081533i
-0.0949912475053961+0.121729901367859i
-0.114956440510648+0.0831300995362241i
-0.123047885887612-0.00628325612721738i
-0.105554566653876-0.00882766781398238i
-0.0604186604382587+0.0193062043151231i
0.000594511274715265+0.0349281008095882i
-0.0194189960631869+0.0630602021295981i
-0.0757452833637249+0.0985216617840982i
-0.07765492000759+0.095568058395239i
-0.093844377248276+0.0332432434496225i
-0.0740313021929809+0.00721215447411444i
-0.0435902836974918-0.0196160697952589i
-0.0017919911561952+0.00167479763518086i
0.0060718138554856+0.0787850087715697i
-0.0531058224121985+0.105855858968692i
-0.064746940814896+0.0971418022586361i
-0.107446874098246+0.0368858574964513i
-0.107224295070434+0.0107491909262233i
-0.045945255067252+0.00488233211823902i
-0.033307146595385+0.0321182720893854i
-0.0164418789101325+0.0492006714050254i
-0.0405374662022294+0.070223473009775i
-0.0877700826986749+0.0845911874745697i
-0.104101318783769+0.0600475140474342i
-0.100112694893458+0.0827720692964038i
-0.0623390939972379-0.0309200908527388i
-0.0423654058310686-0.00912149004305301i
-0.0411505195634488+0.090762718301858i
-0.00736484851507709+0.0718495556746179i
-0.0223231897370116+0.134563381581733i
-0.0984648624677503+0.121232542457272i
-0.130247897505815+0.0749776231434121i
-0.0864235839281266+0.015982845084538i
-0.0301516853699922-0.0151942422630952i
-0.0137110118476343+0.06094664792843i
0.0084684846050034+0.0877281945655257i
-0.0375007897247796+0.0787508648737106i
-0.105501923259457+0.0889197725108612i
-0.120968146391223+0.0862188679290521i
-0.132953181918813+0.028347141561738i
-0.0773123332374347-0.0255528008621999i
-0.0405551013294774+0.0150708894148723i
-0.0125464514182306+0.0529818196021454i
-0.0237010678738913+0.0595464718722809i
-0.0865659331651927+0.0837628537542356i
-0.113895240017014+0.0933964921294601i
-0.145024335364254+0.029215024724767i
-0.0825853158207233+0.00251884733453232i
-0.0224508168686298+0.018077660625617i
-0.0028481812079244+0.0364365027778732i
-0.00624046348347712+0.090138317560382i
-0.0587492435930977+0.100957668068867i
-0.0398829573943507+0.107204583550162i
-0.098151160267412+0.0477318796725616i
-0.104949287489551+0.000676313992911497i
-0.00832817986211646+0.00628517473460443i
-0.011595955309212+0.0202496419796576i
0.0205891970037428+0.0694225823620492i
-0.0128917198227291+0.0983763986732999i
-0.0682995655502029+0.123598503870566i
-0.092082957056302+0.11906560751933i
-0.102068485808659+0.0703078396192201i
-0.0568016654044951+0.0304456025801249i
-0.0524246006249437+0.0496594166518094i
-0.00574276372038354+0.0641721138798854i
-0.0313206298053312+0.115933534129953i
-0.0945358142561219+0.152040537633154i
-0.114673965898123+0.0988393022710525i
-0.137721763750304+0.0428502395619527i
-0.106186990300198-0.0178534436728637i
-0.0641906005682285-0.0115721420747i
-0.0240520687407267+0.0149968457484168i
-0.0337820901085393+0.0564476461356068i
-0.0433977268633193+0.0893851865251716i
-0.0520273727193713+0.0631822225905289i
-0.122974673521115+0.0832012844283168i
-0.113740953630695+0.0206797951540911i
-0.0577865312089763-0.0331386766288846i
-0.0101480405629679+0.0166162485272217i
0.0171110663434303+0.0586377217781628i
-0.0414593347926898+0.104499277048678i
-0.0817718171625401+0.115558613090195i
-0.0835327640857704+0.114368771080885i
-0.12643603007868+0.0671829156382407i
-0.103296842435883-0.00423381888556567i
-0.00294946021907419+0.0170442773900834i
-0.013872470076333+0.0621353665854922i
-0.037150990208294+0.0799357885403609i
-0.0405819091450076+0.10219818029731i
-0.10171520683731+0.0762309491363813i
-0.115091421131251+0.0326090087679418i
-0.0699698637838696-0.00704089313384173i
-0.0363081717240508+0.00953396207973055i
-0.00804436545852257+0.066142169161484i
0.0231056018024867+0.0884136173801474i
0.00580507168712517+0.123876216211505i
-0.0654569379435161+0.134348984352243i
-0.104760918914733+0.0977995227526775i
-0.0823273379006074+0.0619543807972565i
-0.0430696629130134+0.0205077589121739i
-0.0217556442639727+0.0243416771435122i
-0.00762863407764918+0.0995994439701246i
-0.0342873131662759+0.129335714282408i
-0.106727423738789+0.098460604519723i
-0.123524825623385+0.0585495750890177i
-0.142695094911548+0.063135588281638i
-0.103808272605981+0.0210544218579166i
-0.0178704041730439-0.0410522445833688i
-0.0168251736375881+0.0313602983125329i
-0.0227852936946626+0.0756546865875397i
-0.0491977561756303+0.0785343971315518i
-0.0742568370343377+0.0875854800020202i
-0.0849128989061677+0.0471955478333054i
-0.0781654223482445+0.028919430109596i
-0.017522983414782+0.0328839037613261i
0.00163365333235049+0.0430157804977821i
0.0173263444316349+0.0651105574352465i
0.0126718180325531+0.153287530918034i
-0.077695583418104+0.166245182849333i
-0.114952357815606+0.110429853888597i
-0.082573986142717+0.0887620005054233i
-0.0891888026417698+0.0206182109455107i
-0.0543836390156574+0.0225395407783376i
-0.0105044003825848+0.031586994937433i
-0.0688426073132813+0.0761965456305411i
-0.106672953645123+0.101206228512109i
-0.117979816429373+0.0448560540407993i
-0.145300465880352+0.0462533175863941i
-0.108883264980799-0.00716728107049439i
-0.0378322841646328-0.0315240012359467i
0.00749737160829455+0.0119834503021017i
0.0418078447943709+0.0533155770873137i
0.000475226036872199+0.0895546951713019i
-0.0528116339629817+0.0477931463903641i
-0.101801822490954+0.0219446728094668i
-0.10601122489692+0.024959916862889i
-0.0336808270958673+0.00609743182082035i
0.00321485923562456+0.0490464524419821i
0.022523525035586+0.113542793220089i
-0.025302634955473+0.147999926414261i
-0.0684377880581593+0.161236464569692i
-0.0942181907230452+0.106575746748975i
-0.119105235665075+0.0371639687623021i
-0.084231386998276+0.0422999986703664i
-0.0281848245434243+0.0201808898653354i
0.000687079365942132+0.0327271833811156i
-0.0147028588813267+0.126476678878051i
-0.0599594445693305+0.131576874140447i
-0.0978900557460957+0.110447641055167i
-0.113999416277462+0.0774689372533903i
-0.122806395475924+0.0308853689183002i
-0.061507835471691+0.0187356980243237i
-0.00501083110279786+0.0454615273791627i
-0.028935715608102+0.103413929668469i
-0.0637283258488373+0.129969300907188i
-0.108382307154195+0.127203378499732i
-0.1409222131446+0.0828574366430087i
-0.11476806145865+0.00618069638053934i
-0.0568821884488545-0.018522473481262i
-0.0160045609169091+0.025657665746003i
-0.0323683115848616+0.0676024342039056i
-0.0393219677865256+0.125963658794382i
-0.0690373387608118+0.141419689095053i
-0.147423082527658+0.0879971167971524i
-0.0933997896171426+0.0446169783122754i
-0.0434276999549058+0.0136924596013596i
-0.0578244263963464-0.0150795158149871i
-0.00400527111787328+0.0260193080470006i
0.0105041908900517+0.0909308894227944i
-0.0360714097884966+0.0917161265491332i
-0.124957790717563+0.0968957060691286i
-0.163342698328471+0.0303077473638564i
-0.0850240440743387-0.0183038038020846i
-0.009876610581978-0.0263624376393898i
-0.00667127612634721+0.00517712417033702i
-0.00225033430150972+0.102253086832879i
-0.00721863395582443+0.105331615901674i
-0.0454009919445055+0.0960406485164018i
-0.0669967018654131+0.0610001356041268i
-0.0663554210973917+0.0361414094053139i
-0.0326386892751985+0.0372075365143557i
-0.0095328095264517+0.0595055445536543i
-0.006982226284801+0.0961674435223704i
-0.0292124576965649+0.103439598957723i
-0.0404238223963246+0.149222424420344i
-0.0936533987640511+0.1143525763254i
-0.135378733117246+0.0704202342033465i
-0.115572187889646+0.0172253056027205i
-0.0749049473527741-0.00672006067144788i
-0.0513341786489666+0.044776112565914i
-0.0723005658921319+0.0608664923613052i
-0.0338665763071977+0.140374516980583i
-0.0971466798461292+0.115974087821347i
-0.119237787036608+0.0337455238193989i
-0.0561942852177465+0.0189994432478388i
-0.0634383639204957-0.0122250062334151i
0.00777701752240418+0.0282343769643505i
0.0288338044651265+0.0733444074037651i
-0.0196359821747764+0.11880331294671i
-0.0848970258797077+0.151469259628674i
-0.14718870926973+0.104434223060224i
-0.119557868711323+0.0410226928899286i
-0.0755004575090641-0.00328460336587583i
-0.0484972894800798+0.0428652000313061i
-0.0273917970953578+0.106147843877962i
-0.03939801744634+0.126237013064454i
-0.0852291239908112+0.130313465280145i
-0.130081194211874+0.0711186364486482i
-0.151190712356855+0.0161609286305186i
-0.0987342601156451-0.0328195902174542i
-0.0266552373475999-0.0429298535646884i
0.0086431054695277+0.0122953631824866i
0.0143216594452951+0.0932598625435167i
-0.0324415800623275+0.127108608531695i
-0.0610025969647904+0.100632427897495i
-0.0802573610907534+0.0727405222260183i
-0.0717268950787367+0.00091214930828539i
-0.0138893069764278-0.0159071863868676i
-0.00598286864509669+0.0355692181968917i
-0.00439092531470964+0.0984162835651337i
-0.0112380034960307+0.142010030903161i
-0.0821372643923243+0.124572335518724i
-0.121448194031452+0.0979461653293046i
-0.124612838684408+0.0522437765139203i
-0.0974216710304322+0.022197483508176i
-0.0345781850285359+0.0284520372624433i
-0.0391262113434998+0.0244099777502741i
-0.0232347793743677+0.0930175957144501i
-0.0475998879462996+0.132160098957718i
-0.115397069029949+0.0723370914169958i
-0.09875106298961+0.0304395428325683i
-0.0933152701842643+0.0366335040133019i
-0.0388433982956777+0.0596505580117996i
0.0156364771857275+0.0600504543993389i
-0.0162194162066709+0.120765088428743i
-0.0669964244848051+0.163691443985368i
-0.073764270496198+0.128277064410729i
-0.0990175575099714+0.0813991335073209i
-0.135645536888384+0.0448592575610584i
-0.0872189474722555+0.0297742383848607i
-0.0299962330865078+0.0123549123626365i
-0.0449220822598254+0.044984994925578i
-0.0554900942690664+0.0756249458475041i
-0.0829628709429001+0.068253839837069i
-0.123094938928542+0.0748382683564111i
-0.0718378642491306+0.0137518405881691i
-0.0811412950772957-0.0318110591564606i
0.00875018023812771-0.0155339606480686i
0.0544169190938297+0.0321783364199774i
-0.027616676850167+0.117681747524627i
-0.00253355499295114+0.133752123647655i
-0.096446292005182+0.111742164316058i
-0.129499338025287+0.0573811267057271i
-0.0706343143309688+0.0125045357103558i
-0.0372760609056572+0.009556344020013i
0.0050380644059688+0.0207566911956439i
0.010150488281118+0.0958198426495754i
-0.0063365614814029+0.136402298655329i
-0.087797611962082+0.100915361382637i
-0.125231976162262+0.0786697409467493i
-0.102097309652356+0.0466380228689017i
-0.0811904251205945+0.00230421341864465i
-0.0281974377376295+0.0227918139119347i
0.0160947627101946+0.0889377935363601i
0.00505492271309629+0.140373094423168i
-0.0512949902698504+0.160973142744661i
-0.103693501118112+0.145728241833595i
-0.0960436588455964+0.0649447896634167i
-0.0817590176273704+0.0181016553767888i
-0.0447639989773299+0.036251204311887i
0.0106268119363191+0.0462446671532137i
-0.0157755044244076+0.133451789622755i
-0.0819427031137942+0.15983347613898i
-0.128178797203384+0.121030755106511i
-0.165116921826156+0.083324770940521i
-0.133361235842057-0.0106472618844766i
-0.0775287598658544-0.0103799704587197i
-0.0278583804127417+0.032169895087213i
0.00779028939103199+0.0293344713760576i
-0.0400490266809906+0.073051619156668i
-0.0534578571567167+0.122728585725862i
-0.118129084436149+0.101022126419623i
-0.11800027835975+0.0562049354788295i
-0.0548685735991545-0.00790749390434956i
-0.0553770932956541-0.0116319285000804i
0.00866217049594162+0.0630719494078102i
0.00436782949604804+0.116587508795504i
-0.0564298719792973+0.115148477904823i
-0.122066751807113+0.0949310631357028i
-0.129822478344327+0.077426584543713i
-0.0952412854202205+0.00651648250884907i
-0.0393707801238231-0.0302928493262675i
0.0182453827170001+0.0202279252293485i
-0.0289217768469192+0.0963990266118346i
-0.048262766669105+0.114012269501935i
-0.0833391679667553+0.0948195937196054i
-0.116142979826436+0.0584257744900734i
-0.0863065673767378-0.0133046098084188i
-0.0553235888734099-0.0117143424217667i
-0.00226900992513839+0.0410044732853559i
0.0146299721669616+0.0721871798661832i
-0.021086957354785+0.10019119504635i
-0.0774418031683105+0.116032107602768i
-0.0880538395253217+0.0747729486791029i
-0.127524510876846+0.0359152479300598i
-0.0901164268748272+0.00305463202146992i
-0.0119198219356441-0.0017791592588264i
-0.0267296120893799+0.0624182677355349i
-0.0323827023940882+0.0942556635478392i
-0.0824942099941662+0.112099354104413i
-0.0826954205722754+0.114178004557691i
-0.0988544152017871+0.061187403797949i
-0.0775918000604383+0.020043180446456i
0.00257015271830148+0.00845480715191978i
-0.00697182233125023+0.0443166347073986i
-0.0128008248696829+0.136979000766108i
-0.0491022775938999+0.155798180512738i
-0.108958129241688+0.121444294494801i
-0.153542125175793+0.105082322966157i
-0.115775810277686+0.0727422134935689i
-0.0621145590407033+0.059196635269847i
-0.0681440929401349+0.074430889661739i
-0.059054898183581+0.0914346300344366i
-0.0944487704324128+0.112599505664164i
-0.128236959380852+0.12881265305072i
-0.162848642067413+0.0542828232796311i
-0.185260413712978+0.00815305302890173i
-0.116950720343712-0.00977180317426207i
-0.013231568810353-0.0556666687601351i
0.0542913496341948+0.0124547751940698i
0.0446814855823193+0.0587997614654448i
-0.0118363440212901+0.108833124490098i
-0.0460383499894728+0.140821472991653i
-0.0662681597727354+0.0718021521221851i
-0.0779658489552266+0.0267782309334926i
-0.0100871886610704+0.0112262045912037i
0.0342706416918653+0.0529238084719298i
0.0113853792767003+0.108846132223802i
-0.0276921174904163+0.158822775002312i
-0.0913975406689954+0.159497424095137i
-0.113459690811753+0.109897038349055i
-0.123564906670811+0.0673660333187185i
-0.111402084963234+0.0160184444961146i
-0.0292124282999413+0.0382040642909542i
-0.00466701176098131+0.101870352438969i
-0.00277176326977824+0.124342622362544i
-0.0134998754751959+0.126750949993942i
-0.0942532110831468+0.107398236339573i
-0.0979789184003104+0.0444563577179868i
-0.0474153710968449+0.0292656369281007i
-0.0261837782254187+0.0378169484798303i
0.0121077955918076+0.0726264275759738i
-0.0228835000311622+0.13425066216682i
-0.0686878000104523+0.129034755349627i
-0.0753284324878321+0.138262651193622i
-0.145800446936902+0.066039065144233i
-0.138440910605013-0.00597763561791718i
-0.0954675923094504-0.00371536999060285i
-0.0489184512150314-0.00776803426764673i
-0.000832689628211967+0.078565868152365i
-0.0602447109537625+0.115620713354807i
-0.110070416292165+0.0682660285933353i
-0.128899310937242+0.0491178152999027i
-0.0747779490050272-0.00642943188342156i
-0.0277453706327655-0.0222526341007929i
0.004296004612013-0.00250529343534081i
0.0741560088783092+0.0245076037563631i
0.000330376403089819+0.126444891224678i
-0.045042904228749+0.148322737018226i
-0.0562342635863586+0.106062725211147i
-0.117765372158249+0.0540882177956554i
-0.0786631325362484+0.0253939140533576i
-0.0409922461177946+0.0556146272068852i
-0.0150994389199825+0.0906578862157193i
0.0112768611174218+0.114194868764823i
-0.0523487275930549+0.121093735459257i
-0.113715163482928+0.151881282526217i
-0.146427648221431+0.096979370900123i
-0.108022939400298+0.0382855083472486i
-0.0413138673803829+0.0121081744028277i
-0.0242734298195816+0.0231602390389065i
0.0130266275711702+0.0864036029608868i
-0.0415800590005151+0.107179974077783i
-0.111870740488262+0.119418847071808i
-0.100420284424594+0.109152205904274i
-0.107966874716195+0.0754611645706243i
-0.0922644374749268+0.0294361501137145i
-0.0250931552355187+0.0247298608257736i
0.00791884360856471+0.0697322152526637i
-0.0380915746253979+0.0954928115372723i
-0.0722846778066793+0.0990461034302748i
-0.11508131905494+0.0939595142260704i
-0.120392576461521+0.032111572761337i
-0.0803117812377894-0.00658723224829746i
-0.0648930050111504-0.00296194332276414i
0.00668717585960869+0.0372967108750769i
0.0367855825951982+0.0657269821798278i
-0.0208959068122258+0.100117910256654i
-0.0635937922892515+0.150887104819339i
-0.0930535595975474+0.10806770702316i
-0.0929934627733977+0.0542237057740348i
-0.0415798695543218+0.0130966962218028i
-0.0173249842337239+0.0800604758320735i
-0.0288066791198134+0.133300528982937i
-0.0477228369520476+0.137763766574628i
-0.0803876781263287+0.155064437598094i
-0.138282698673393+0.0750538940084503i
-0.160774294502673+0.0486709214034567i
-0.0984750087281146+0.00879055458686601i
-0.0662680332329287-0.0148394928980996i
-0.0311954474915935+0.0309105959560873i
-0.0128045459779243+0.0665574842535615i
-0.0630538280216668+0.0709841453442567i
-0.0521882155905721+0.0513659719349438i
-0.0862792767475997+0.0583988698013174i
-0.103593891594301+0.0117226177552162i
-0.00895081827926764+0.0143156003921034i
0.0205786996108446+0.0567300417012395i
0.0190049610362767+0.116383731855793i
-0.0255331236152529+0.198121023877538i
-0.091652203620857+0.191653161816886i
-0.129039565652472+0.151788666372281i
-0.124661453808455+0.0933114836991822i
-0.0674638609613606+0.0386299239407704i
-0.0656708202823527+0.0202375266649524i
-0.0408939203662292+0.0622295798635928i
-0.0661738632610982+0.116632146611253i
-0.104865286249959+0.137509676834828i
-0.0733576702816415+0.110242894187i
-0.108926226779981+0.00977855151529558i
-0.070673053675984-0.0139763263634921i
-0.0290287541068586+0.0100128535330215i
0.00388888125065179+0.0446445329262099i
0.0353332103121647+0.110725743596874i
-0.047262049558418+0.149514328974013i
-0.0791609321026647+0.158073156544791i
-0.0936699699587646+0.103149566426983i
-0.0900387611972477+0.0647176259674825i
-0.0702010400124884+0.0852079633514849i
-0.0619846539720317+0.0850343128214522i
-0.0443060790930889+0.0727144464386998i
-0.0875664767514413+0.121898028833375i
-0.148101370556319+0.142080634722098i
-0.167105831073374+0.069473391028433i
-0.137435973037585+0.0131044779471347i
-0.0712550039369011-0.0118489211305758i
-0.0533775734307204-0.00263680656562297i
-0.0377956919444936+0.0230168115373207i
-0.0184825512480504+0.0321745548086782i
-0.0837413028661732+0.0722766453857391i
-0.092427381952785+0.0728404083802778i
-0.0810532809556446+0.0126198156987296i
-0.0845977992720659+0.0136447553348832i
-0.0305984188183049+0.0494423223646455i
0.0439802368704701+0.0589877077571171i
0.0357332226467756+0.0991701770402928i
-0.035332932580959+0.139768995758868i
-0.0811585946430162+0.120226432717796i
-0.118044464466122+0.0887571444420232i
-0.0856381543223276+0.0447481569469092i
-0.053647541526718+0.0331711097627423i
-0.0128524900189476+0.0498439329317639i
0.0106610501485681+0.0774316048640763i
-0.0486137318442664+0.146860089047971i
-0.0855363144823736+0.140075087590707i
-0.120652340479847+0.0885519553097683i
-0.116683914691875+0.0348234301544627i
-0.0775621245557757-0.00538457417357376i
-0.0493731592892078+0.0360556639282735i
-0.0210979781421467+0.108756852179988i
-0.00920852236499606+0.144643849402i
-0.0422181740567182+0.110545988163802i
-0.103429295145841+0.108869708616932i
-0.124854803803597+0.0847839855431902i
-0.09680498269975-0.0015519008009508i
-0.0244512909971169+0.0301040856017749i
0.00404638038162258+0.063747622880693i
-0.00546575104299756+0.0761320851801131i
-0.0519737039011847+0.123280395210847i
-0.0998017256294179+0.0852309784328474i
-0.102700591443899+0.038153049679001i
-0.10204125373158+0.0227887808349571i
-0.04595358186254+0.0226572743886158i
-0.00720967313819211+0.0501725134364769i
0.0162055224362092+0.0781169073165667i
-0.0301564810794433+0.131097445698006i
-0.0706525025806724+0.156119861869257i
-0.0967543586707194+0.110664919299132i
-0.158454381310995+0.0678470672628223i
-0.0928818467909246+0.0398063383916968i
-0.0363724736295934+0.0221890634172158i
-0.00185040392817799+0.0394037470200315i
-0.0314569081717474+0.10738217789464i
-0.091454309567339+0.1193159756689i
-0.0595808564168553+0.0676933472291098i
-0.0939025438798276+0.0531828792016256i
-0.0990117479071508+0.0055926589477846i
-0.00789952376937673-0.00403766023258226i
0.00545093696162761+0.0489062900445181i
0.020888767333176+0.0879648807940292i
0.00348984850733908+0.141078696507157i
-0.080006371715032+0.123980489420478i
-0.0975857554729878+0.0949912214299942i
-0.105631533815045+0.0648537876656055i
-0.0812484020398155+0.027014928688447i
-0.0356430209069347+0.100597162577904i
-0.0285814443321377+0.121711555800217i
-0.0447544708588672+0.0867147655690573i
-0.0820856840989089+0.117130916246157i
-0.11784593499851+0.123152115378245i
-0.138612715728994+0.044777600714655i
-0.0918644494560119-0.0122132325610383i
-0.0306481875672746-0.0161658522884378i
-0.028258436246006+0.0457035594956163i
0.00814004925569027+0.080894135167045i
-0.0249197109768367+0.0801313632419674i
-0.0689245976881374+0.152286355259472i
-0.0740629742535749+0.0896531678251292i
-0.089638931296184+0.0461216075311424i
-0.0508478675238321+0.06383548552635i
-0.0152097622130107+0.0703812142275344i
-0.0165564891551227+0.158995230599357i
-0.0884983534839699+0.167160536339714i
-0.110713119014001+0.118404387615158i
-0.120866109967208+0.103108322614995i
-0.137460625152062+0.0644468742565611i
-0.0931063834492659+0.0184313139400357i
-0.0438824701761121+0.0181341576238791i
-0.0255921579205399+0.0262067265430995i
-0.101802648077353+0.067991893778013i
-0.111077173199418+0.0984835335440242i
-0.0917360307555885+0.0687645328353777i
-0.104210863457312+0.0276050447165335i
-0.0228818111523306-0.00040249206857187i
-0.0132701702217494+0.0155066587315369i
-0.0133685026961932+0.0918278081791648i
0.027251123609441+0.138260552075728i
-0.0161320658024643+0.134635237991303i
-0.0566276788645611+0.158259407153032i
-0.103977064278867+0.131384089091438i
-0.101945945925846+0.0737168051063096i
-0.0443386636381195+0.0220777743140115i
-0.0369803876511256+0.0587406369563046i
-0.028793377171621+0.135234485660647i
-0.0550905238787597+0.137884242178996i
-0.120254610560484+0.0993148364349254i
-0.137013369771062+0.0592462409871949i
-0.115896051042599+0.0714166582577425i
-0.100321218238298+0.00902396171613718i
-0.0596023876352695+0.0124332516245848i
0.000357733563893053+0.0581759202341214i
-0.0249635040165092+0.0768919926446229i
-0.0872859712758784+0.141344681204802i
-0.0750721898869729+0.108791710095913i
-0.0693557210662783+0.0698150446244271i
-0.0822537022134656+0.0606176579217429i
-0.0576693223932124+0.0412925652684101i
-0.0258926305155773+0.0811872175120145i
-0.00937494333302453+0.138683950817983i
-0.0195073629756006+0.129259127858483i
-0.0539984903429406+0.120022582673932i
-0.0958318502635985+0.0811106141250885i
-0.108368236595844+0.0220707038402247i
-0.0921548649154649+0.0227944583136911i
-0.026413170377745+0.00741508452472595i
-0.00671575293276908+0.0479942116507604i
-0.0627012670032798+0.126169234587668i
-0.0707846491876402+0.122588089598607i
-0.0792316588704703+0.0759293063636415i
-0.106078606030251+0.0526028630042757i
-0.0936393835972786+0.0501681085892118i
-0.0355035433111814+0.0305410331339279i
-0.00485652190519093+0.0334882496936174i
-0.0139438668828809+0.0916817078615551i
-0.0219689257269739+0.132018615896263i
-0.0707857437554444+0.0920605328198433i
-0.0761660467535401+0.0820065269723775i
-0.0656599679603327+0.0306130828170453i
-0.059516198274993-0.0283981911532106i
-0.0206244722632933+0.0303869376557374i
-0.00672532682423015+0.0882849017287626i
-0.0253377325528375+0.123122709563481i
-0.0521772687817503+0.11784546662111i
-0.0507694409486015+0.0902322736036178i
-0.069781583122329+0.0647433114800507i
-0.054276881725503+0.0415888647619917i
-0.0313213744785969+0.0699153207946849i
-0.000422135543998986+0.119377324037321i
0.00942604909195113+0.134186784280291i
-0.0445166020217828+0.158334146966755i
-0.0629247768614905+0.110436191630962i
-0.112701163798228+0.0578591507847166i
-0.0990354808728876+0.0573492139897004i
-0.0235637090285658+0.0291024560074446i
0.00444589913142001+0.085093440078025i
-0.0114333282330119+0.11788854286874i
-0.072819911482771+0.090431040525878i
-0.103356474071672+0.0962300023742443i
-0.119387850601476+0.0866409066556062i
-0.113172150123544+0.0517853778079178i
-0.0739864716867648+0.0320814890518478i
-0.0364488371256186+0.0678779450675517i
-0.0298985014781789+0.0972303898772801i
-0.0613740224946512+0.134739891319604i
-0.0950053124199806+0.128519219961897i
-0.131584707891276+0.0925859668752517i
-0.10526581361249+0.0602683958889756i
-0.0851429162669191+0.0122475921530643i
-0.0500961278032903+0.0271210576013892i
0.0268738818031205+0.0270205790572179i
-0.0178815793562335+0.0594026608614618i
-0.0769281970315531+0.103086556685819i
-0.0791842079541492+0.0841622768591196i
-0.0707065296571834+0.0512926146933713i
-0.0450960494507867+0.0189825201498097i
0.023081529011922+0.0368582223752223i
0.0361424409249605+0.0809211313446641i
0.00329176452022182+0.110040692608421i
-0.00575930940287557+0.158924132347826i
-0.0829791048506694+0.165872414347417i
-0.106380308271287+0.116182224018447i
-0.0718538508454311+0.0649475775195099i
-0.0682805816598612+0.0658307511203964i
-0.0422780640918854+0.111948341646004i
-0.0403610557528182+0.118550986247983i
-0.0900469503646024+0.0927023464219135i
-0.116178072341958+0.107167283021121i
-0.140257763114584+0.0981153295719182i
-0.126690417397446+0.0282103426733533i
-0.0812049873056667+0.00441651226868527i
-0.0517810613830055+0.00456357431354563i
0.0040462659470552+0.02308704573525i
0.00227012799225325+0.0576439403204949i
-0.0388618013067779+0.114941476745713i
-0.0657671842733626+0.120845092114178i
-0.0586853272894215+0.0541766132246356i
-0.0270520985512222+0.0107097236875437i
-0.0131418468183761+0.0571475966524529i
0.0135021742192611+0.120309575105932i
0.00240714745878613+0.125108593563675i
-0.0495087631581862+0.160188499987188i
-0.0794768033738713+0.165620168339763i
-0.11368515143288+0.113567632275759i
-0.126504451235441+0.0442332430944992i
-0.0971541805852803+0.0512833821999957i
-0.0361792038194841+0.0637408387231499i
-0.0145001292742052+0.0515120392335635i
-0.0530016452402051+0.118970835661709i
-0.0886467869980164+0.126795118013821i
-0.0927889609160248+0.0699477941723245i
-0.0752423968791481+0.022297331774358i
-0.0698180191001464+0.0337648662843302i
-0.0280837330378806+0.0631746561832171i
0.000281544346989822+0.0694574202136832i
-0.00909567715973693+0.150439461923506i
-0.0495784750475467+0.151902123394785i
-0.0995190212318876+0.0839946123153949i
-0.0863337117054539+0.116883578121069i
-0.058126660810326+0.0922555765484418i
-0.042879681829017+0.0407701393949997i
-0.0284336440939552+0.0716296889299243i
-0.0514344730486523+0.10681813410702i
-0.09214421777172+0.133816885373446i
-0.0977844347999025+0.104107644905287i
-0.103511844080818+0.0379215188765702i
-0.107762453798118+0.0262112784014409i
-0.0521103940249885-2.38965784388763e-05i
-0.0117497285758272+0.039004398187455i
-0.0148032668507572+0.122543696606793i
0.00703711655606006+0.0982741246840757i
-0.0264389516058462+0.133510623954207i
-0.0628112132096358+0.152389217393194i
-0.0431006236183437+0.109335849351869i
-0.0512423157202146+0.103247450389942i
-0.0413651798735708+0.0920087774073273i
-0.0144890823755566+0.10255775021855i
-0.0121087151274524+0.122155528213355i
-0.0691755295573343+0.138928572860694i
-0.132309286884814+0.120796014843859i
-0.144254930587467+0.109818023560058i
-0.136773087526957+0.0548557405057725i
-0.0985459086828884+0.0218156790239073i
-0.0629365199892764+0.0485211861013443i
-0.0650446472361313+0.0451470674879717i
-0.0746859592840347+0.0728804204550488i
-0.0689799802344762+0.0777384106012883i
-0.0969809878176057+0.0672834179607808i
-0.10555206679826+0.0263050266655256i
-0.0598403466141319-0.000629160939861999i
-0.0262417881908615+0.0183347307582159i
0.0021236637779436+0.0546876597047827i
-0.0203781911423279+0.100578706621188i
-0.031036984858474+0.136443040353022i
-0.0404167542436873+0.116638068227879i
-0.08163031606574+0.0471248817528373i
-0.0453156639984244+0.0428928310328085i
-0.0520861374637383+0.0543641809964549i
-0.0257539213231583+0.0921947108871234i
0.0100183133649079+0.0998646690307184i
-0.0941678855286949+0.102886882793633i
-0.135692118737998+0.111128244768259i
-0.0981398368961373+0.0514235178547941i
-0.069613081636703+0.0391237271976663i
-0.0922082110537192+0.0293475820638996i
-0.0398228274047435+0.0520049532153968i
-0.00221268516245639+0.0762642718894732i
-0.0612224959106325+0.0752600796468318i
-0.037324466254045+0.140664532890286i
-0.0826787252282738+0.125389331842063i
-0.0735640484839741+0.0634731560460258i
-0.0187318917013759+0.0629100631056972i
-0.0343142528267381+0.058661941624285i
-0.0277702272264456+0.11698282444537i
-0.0442278771569402+0.13991955260164i
-0.0568798708548866+0.125547534733708i
-0.0747631346466265+0.121854912001255i
-0.104113508845514+0.0826826563890988i
-0.10360118673627+0.0706204940878986i
-0.0566416477226143+0.0569134606198539i
-0.0530170487076455+0.0701890310770986i
-0.0579613873603208+0.0792379743325294i
-0.0617292223030259+0.111418531694821i
-0.0935121819355986+0.0878944117364491i
-0.106091593137258+0.038897630798427i
-0.0969668037858719+0.015986171761725i
-0.0529761495306839-0.0129357543518695i
-0.0024905306207268+0.0311303413798927i
0.0253272242283559+0.0712056109690727i
-0.0136297887022729+0.106766255635168i
-0.0323535164263248+0.0883940707903705i
-0.0406378237612274+0.0563194603307621i
-0.0639180231332645+0.0550129176255807i
-0.0333732525906079+0.0642920083315243i
-0.03766097884916+0.0834338826511921i
-0.00406766387212024+0.11428400332294i
-0.0084712164271907+0.145696680363015i
-0.0833612994566732+0.160925138947375i
-0.0858479566551461+0.141773559641356i
-0.0906081833283107+0.0870279295001188i
-0.0954661208462795+0.0964114638709602i
-0.0656605181978574+0.081040938979992i
-0.0234795211906724+0.0689473374367297i
-0.0521087969075516+0.117878810542205i
-0.0664611192568557+0.111479338475492i
-0.0760017271400645+0.0846208704741782i
-0.130453295643717+0.103337137698332i
-0.0738831259917446+0.0867250482383312i
-0.0425099739944618+0.0204651136247845i
-0.0452282803131065+0.00951771329559755i
-0.0110080142764879+0.0853232611267129i
-0.0272260576932188+0.102659025397351i
-0.0539427131216189+0.105256944789013i
-0.0888701764093107+0.116405779829585i
-0.0964153607858962+0.0554817757125069i
-0.0606601758427476+0.0548961924950349i
-0.0374654195052383+0.0832937028459477i
-0.0313837009814956+0.0820444947210569i
-0.0595327435026895+0.0729601570271146i
-0.0787551826499634+0.114880775733146i
-0.0671836642884569+0.110782929084422i
-0.0888723943390467+0.0492315348804211i
-0.069933472954943+0.0448360125711377i
-0.0317426082820796+0.0574493554989427i
-0.0486812379537473+0.0790660638854644i
-0.0210487606798887+0.0902306258854729i
-0.0516875822257318+0.117344274492092i
-0.0938232202902313+0.101133687609686i
-0.0718476924495119+0.0751212478092685i
-0.116007360333498+0.0831343945386883i
-0.0595479368046097+0.0559590595741204i
0.00444446870348671+0.12513767653744i
-0.0411197674077074+0.143782338039544i
-0.0501876584948896+0.0936530323941902i
-0.0639954389039979+0.12030082388366i
-0.0979484590546906+0.103746115215596i
-0.119221974415484+0.0891552422200542i
-0.109289683203369+0.0362374010817117i
-0.0704966791473344+0.0216209095344925i
-0.0678933137037543+0.0733862901269786i
-0.0634790049704958+0.0597090726460611i
-0.0559189483389224+0.078989794069906i
-0.101074655718453+0.10028351890052i
-0.077867456683946+0.0753411783179172i
-0.0378277129675111+0.0376424045247168i
-0.0404974239378705+0.0166821122850276i
-0.00895027116799696+0.0654661009295045i
0.0308683970786622+0.0980415536390613i
0.00360400678819292+0.125614627232906i
-0.0562292178166302+0.129879284069841i
-0.0214264418363481+0.0793801287342484i
-0.0277693688842073+0.0987264726382444i
-0.0384659809206987+0.0718836135797489i
-0.00860324198069875+0.0703586876859834i
-0.0492755664027737+0.143788243951737i
-0.0512377259901748+0.149669227389949i
-0.0920363832036538+0.129982086510108i
-0.139783943122879+0.101358279677787i
-0.11334624725001+0.10371220286389i
-0.104920807709956+0.0478066408322188i
-0.087635302836856+0.0444906090672151i
-0.0392458132866669+0.100951226369041i
-0.0353282919614373+0.0776657044083043i
-0.0372214475807316+0.106050515101254i
-0.0661999167352724+0.0987431011860948i
-0.0993670541734497+0.0536597246305559i
-0.0563365645718139+0.0486339733035088i
-0.0662963472670932+0.0393176092040325i
-0.0191920027772773+0.0615699021833353i
0.00468428885027224+0.0909555757627541i
-0.0460612724346104+0.0856483998777895i
-0.0520496943304648+0.0996902760158979i
-0.0628854290331815+0.0864231863745894i
-0.0599876711826686+0.0451156276942191i
-0.0640595707765505+0.0924657023368381i
-0.0547820541127375+0.0896580626257326i
-0.0599315226391459+0.0325396292528024i
-0.0555253263097869+0.0993977147129713i
-0.0478111193096753+0.10310525714887i
-0.0799757892586953+0.0740755560872315i
-0.0874920432392951+0.083640807303901i
-0.0581783990226037+0.0573527587400679i
-0.0249253703694875+0.0799668200362054i
-0.0144019298831323+0.0783061024631163i
-0.00875718333075322+0.0948920785471147i
-0.00988034399716797+0.127843008258722i
-0.0503306510197519+0.137281111312927i
-0.0779475398542085+0.107288966731139i
-0.0621871505129836+0.0838279852236037i
-0.0291534299362049+0.0929520320603226i
-0.0361788211351148+0.0880584832051822i
-0.0636065325721184+0.124052253994903i
-0.0629852628935964+0.145081595344261i
-0.12075091189292+0.126114026531621i
-0.127285857135103+0.0904350893007327i
-0.0772991494794242+0.0696224217489266i
-0.0837627466354715+0.029517316890933i
-0.027402027338968+0.0392839869571004i
-0.0263893277810466+0.0699065491726193i
-0.0457977052246019+0.0691215357610691i
-0.0309994540653432+0.076472640017842i
-0.086338380197416+0.0529721290517026i
-0.068744430399377+0.0507567248383564i
-0.0305400034369268+0.0598062970548464i
-0.0244872799043698+0.0718360915202215i
-0.029955419549851+0.0758245408923706i
-0.0564567463717458+0.125557865286927i
-0.0482583318196898+0.130556665496922i
-0.0493438833747998+0.131136278265652i
-0.11957346867436+0.152317307701545i
-0.109968682153933+0.0805681897473983i
-0.0450781044176238+0.0770797799581038i
-0.053580757239129+0.0636638735934984i
-0.0524330976507857+0.0655470287584239i
-0.0508135824500723+0.101242289382057i
-0.0625416171715985+0.0932163566969943i
-0.0911109397950523+0.108089330638827i
-0.0871187477009585+0.0652650429849325i
-0.0615907929485714+0.0306437888371943i
-0.0391120292273217+0.0728259150324074i
0.00708470141923948+0.0802985755513885i
-0.00417046949511591+0.0498763609209803i
-0.0261655406599278+0.0853296524658448i
-0.0308802666631183+0.0993043659088395i
-0.0456971381033318+0.0857270865463205i
-0.0472240494840372+0.116551385428631i
-0.0394620099620281+0.0962919785199414i
-0.0354375225190414+0.113545015681262i
-0.0484548306501163+0.119892190434344i
-0.0611354950824199+0.102265988419553i
-0.0589218563897047+0.0876200763123842i
-0.0479327428789093+0.0696420828708739i
-0.0742670322261602+0.0897219452572741i
-0.0890326130548699+0.0592729840453343i
-0.0666054766849962+0.0509475747116017i
-0.0665029954823337+0.0792046852029723i
-0.0478456963786718+0.0932925449118983i
-0.0648225526332424+0.0741895145772489i
-0.0696191725286389+0.0965271692062033i
-0.0398717769428946+0.0996056714112528i
-0.0621853771249134+0.0375818878135295i
-0.0260323745420056+0.0635740795709049i
-0.0150147092620412+0.0774477236640966i
-0.0614784329086203+0.0782806724826344i
-0.0397753026928641+0.104067792364887i
-0.0300612982018381+0.0897801129603658i
-0.0733812547900465+0.0942141895974987i
-0.0504438402150154+0.0699764132575431i
-0.0383900717142808+0.0682250310347687i
-0.0448668906933249+0.107845429280222i
-0.0178702283598917+0.108303073097746i
-0.0665523323665573+0.13047651383126i
-0.0597961726356939+0.140989857573845i
-0.077454136150972+0.107461462451116i
-0.101349746378201+0.0844607582811597i
-0.0590133611070646+0.0885728038600013i
-0.0628343907802812+0.0877653555773419i
-0.0482750692411882+0.0858592498259243i
-0.0425097533459105+0.111987286607019i
-0.0327861179875287+0.0962329673054968i
-0.0603768417276901+0.081385026289314i
-0.084865859747329+0.100276665063438i
-0.0420456211911647+0.0726261366132932i
-0.056265829235274+0.0610608266006365i
-0.0516979703781688+0.0939740144138737i
-0.0441993236191705+0.108617409100071i
-0.0739467052657657+0.110802349960427i
-0.0368966225376858+0.107631696020105i
-0.0643930598865056+0.0794463882301234i
-0.075558512377178+0.0803944699159669i
-0.0720829479856552+0.0682419893467796i
-0.0915705392378331+0.0603122185541717i
-0.0482480550220657+0.101700366255824i
-0.0739573049205905+0.0901821482328385i
-0.0968298868300064+0.0935566601901514i
-0.0803064687020867+0.100410661150467i
-0.0527883575363802+0.0505503994737417i
-0.0313048767783993+0.0505870937984963i
-0.030891105786793+0.0712118853783219i
-0.017365072094264+0.0561950137751787i
-0.0171561649905639+0.0972187847086359i
-0.066050869812039+0.124396586457298i
-0.0820531270160366+0.0857501886567873i
-0.0636026376533996+0.106965755600281i
-0.0479476340045623+0.0843846295790985i
-0.0236526235117146+0.088073830139642i
-0.0499173913903799+0.117392256769116i
-0.0396403141180903+0.116802977325858i
-0.0290900268152348+0.138950706902599i
-0.0723446964131141+0.0927538433545491i
-0.106753573635155+0.0868994413728295i
-0.0869168273365313+0.0757533118558735i
-0.0614424151968097+0.0793120396942203i
-0.0542844764520808+0.118300435854319i
-0.0527269474559094+0.0832981506392603i
-0.0788962125505765+0.0822203784475111i
-0.050610855881996+0.0938538731679454i
-0.0634429819226893+0.0782065692698139i
-0.0956104904474832+0.0902938686034695i
-0.0420400887201967+0.0702772264851176i
-0.0256274949371787+0.0479240375353878i
-0.0306005555172377+0.0851268009972205i
-0.00892511909855651+0.114528892962712i
-0.0276622851770372+0.105834984680613i
-0.0444556053308309+0.123056105249452i
-0.0527351613524297+0.104850595470814i
-0.0573592256105796+0.0701874349580403i
-0.0273936453040702+0.0899116341745676i
-0.0303532441467795+0.0886375249895417i
-0.0622165161165685+0.115461278432147i
-0.0528209295693705+0.131142902153397i
-0.0367401406065921+0.120339803067822i
-0.054377368491653+0.0958869564713377i
-0.068376502583008+0.0760588652054581i
-0.0762632505106874+0.0811656173674177i
-0.0744595128435472+0.0605687631275286i
-0.0710501377875317+0.0682150099964384i
-0.0834325609620954+0.123450003312049i
-0.0839630786872338+0.121883572431708i
-0.0621442107579942+0.0757720957428904i
-0.0463073269904716+0.0822698900845574i
-0.0495805978625484+0.0766397148650745i
-0.0396668001468022+0.0947343394359613i
-0.019421943100699+0.104733325144896i
-0.0458555626399385+0.0744705256546312i
-0.0784658772665159+0.0923436320927149i
-0.0704499184772148+0.102208804277852i
-0.0531434958614232+0.094897327808546i
-0.0531126727263433+0.102016003883199i
-0.0420581205311094+0.0705383501432233i
-0.0342206827351894+0.0490594846803989i
-0.0767684534815695+0.0618102539708166i
-0.0735491612881833+0.0700754993646256i
-0.0252719531681487+0.100714895328249i
-0.0256275376778129+0.111308980286876i
-0.0575998187263173+0.0903477128043387i
-0.0560126432410951+0.0873985711769052i
-0.0554802139674813+0.080681153690274i
-0.0542815512547474+0.0678268922161625i
-0.0219349501742634+0.102416948066448i
-0.044778400365805+0.0777573758305778i
-0.0568804608124117+0.070530831554421i
-0.0549112091591027+0.116235142909448i
-0.0483370866233156+0.0930536146267398i
-0.0188357770237057+0.0975308874622871i
-0.0439945459197041+0.099180281217231i
-0.0307943945209044+0.0944531761774415i
-0.021251173873763+0.100308972926434i
-0.0433981361006674+0.0965201543700799i
-0.060517466904884+0.0891810815797619i
-0.0828934188420754+0.102727454660769i
-0.0567856062875526+0.102832867671533i
-0.0520213536702908+0.0672529040491347i
-0.0551747162001866+0.0978278657921013i
-0.0468295435411289+0.110345487349152i
-0.0558123121422105+0.0794643358729792i
-0.0554065383110464+0.0910991636032891i
-0.0712152457109115+0.0948256332630086i
-0.0731506311807777+0.0765770670325578i
-0.0614885773979053+0.0770616817776978i
-0.0756725624710138+0.105641856175025i
-0.060172789135958+0.117964752944214i
-0.0584971744479386+0.10202579338403i
-0.0509847390782117+0.0735493648939297i
-0.0406149060377908+0.0631403787110853i
-0.0618302087192568+0.136518401575341i
-0.0313634078008744+0.0975044724578185i
-0.00514578752020521+0.0623988029836575i
-0.0194745003849317+0.0986901105051167i
-0.0526683981905556+0.0732189546201866i
-0.0509226650762694+0.122336336235006i
-0.0439875759976348+0.0910022651769597i
-0.0378678063369808+0.0789247299528021i
-0.023826134356745+0.119329494388116i
-0.0710120112573948+0.0792088420088251i
-0.0602023637072969+0.0894792306133548i
-0.0480736188504515+0.100516882751183i
-0.0704665618372155+0.106494554225246i
-0.0638513455387419+0.0857558424975551i
-0.075392180492853+0.0442771612442255i
-0.0606789063327394+0.0551306684885403i
-0.0633895458400698+0.0723609855392154i
-0.0390562351271953+0.097635652026289i
-0.0433439872770479+0.0646076062718372i
-0.0446440720726508+0.0639768299830038i
-0.0241115927365985+0.0876527859595255i
-0.0560006910437887+0.0620868189667487i
-0.00400041419063484+0.0930143495924929i
-0.0174236420955548+0.0731359584592447i
-0.0225366992219216+0.0748711724284412i
-0.0258999553385216+0.0945174523089186i
-0.0561694493180651+0.0800785222644771i
-0.012332489611211+0.108283751151936i
-0.0398410883252797+0.127996819135471i
-0.0291480638949045+0.115366012766209i
-0.0583774620605018+0.118530596642308i
-0.0905417847082868+0.130142576858008i
-0.0638664407209571+0.110461974326839i
-0.0844172377357682+0.0945336510629595i
-0.0350739850169083+0.0763596180575239i
-0.0461832680993819+0.110121631475573i
-0.0727419638028629+0.0873911820389996i
-0.0534405548593788+0.0501182802122862i
-0.10448246321315+0.0750181248367616i
-0.0622757643868883+0.0991147002034174i
-0.0405432045262897+0.104233766632586i
-0.052318269560584+0.0569868926274254i
-0.0304630156468548+0.0858079073122539i
-0.0664692714438656+0.108762963371804i
-0.0429397574573301+0.0709550770288488i
-0.0554289129740986+0.0588797237518244i
-0.0458638327717858+0.0979401813200187i
-0.0204518105055525+0.097246257442505i
-0.06449162898151+0.0573712318408932i
-0.0432587591396645+0.0666539862252327i
-0.0339564282054017+0.0835227243366334i
-0.0469760881757185+0.103755936663181i
-0.0408572844891296+0.127811404200775i
-0.047091462092824+0.123132776062179i
-0.0681261899970135+0.0698779409537318i
-0.0492103222680678+0.103356477580381i
-0.038803634792006+0.106071104257284i
-0.0702966305813829+0.0405272972567245i
-0.0410007102631506+0.0626958198323613i
-0.0376118770079981+0.0657662640735071i
-0.0776632898549963+0.0987752911863769i
-0.0365577335896719+0.11428881585437i
-0.0158185471287079+0.0525763654755778i
-0.0690006312093394+0.0837506987884976i
-0.0472953409131141+0.113161072422069i
-0.042127206806589+0.0825814390909032i
-0.0862302466729464+0.0950835193099912i
-0.051094521766513+0.101783915735522i
-0.0402586729106041+0.0825383819231192i
-0.0630885503477784+0.0703195798569067i
-0.0540486580916452+0.0776207380118132i
-0.0395362743712358+0.0843955915536523i
-0.065759781469753+0.107391100288075i
-0.0510816596984997+0.122978935459931i
-0.0402052113546673+0.110716971593842i
-0.0706855826267384+0.100598526979063i
-0.053281542236475+0.095354720552402i
-0.0528718441717132+0.087611149143194i
-0.0585201533709334+0.0472532625352236i
-0.0461052268591274+0.0710028027298467i
-0.0502047118758972+0.0902272001987051i
-0.0560174999771115+0.073340201212951i
-0.0266136802233356+0.103707071805436i
-0.0227998261719854+0.0848782720710246i
-0.0400736189243002+0.0693433758858431i
-0.061402588782746+0.120677095519428i
-0.0307971424335591+0.13059813106761i
-0.0313035402663286+0.103178506807077i
-0.0422223640723426+0.128208935333113i
-0.0400220863325174+0.103396423607245i
-0.0716625449507798+0.100413621446356i
-0.0531044363574364+0.120318431854966i
-0.0814603698866991+0.0675791857647594i
-0.0533259375168227+0.0696614141185782i
-0.0539867413404128+0.0588156295158547i
-0.0645421681425051+0.0549406236073439i
-0.031162391894166+0.0846025481774754i
-0.0509244980876698+0.0944741460242186i
-0.055699989797979+0.0820808363197449i
-0.0640381511788288+0.0734222401381209i
-0.0476985441229654+0.115113826952349i
-0.0457063014256623+0.0924232651659964i
-0.0446296075517424+0.0801599700837158i
-0.0133823598773189+0.109721758049618i
-0.022084593938387+0.0745957798267406i
-0.0660964718723467+0.0763520407061055i
-0.0531179011232918+0.096485195001675i
-0.0470907149379035+0.108482900090541i
-0.0606383865519231+0.112048012583233i
-0.0363608117828714+0.0844449544621371i
-0.0537586418324979+0.100622375805872i
-0.0646771973209111+0.0985515606571491i
-0.0523445741258893+0.0729501838363806i
-0.0484907022088332+0.0662493608247576i
-0.0505385604760464+0.066613915074491i
-0.0592339866073505+0.0706359252522399i
-0.0437519558325857+0.0618173466978421i
-0.0218951952394938+0.0827561977733147i
-0.00141095633031378+0.0896698247526436i
-0.0287671342934144+0.0962081712544785i
-0.06304221663702+0.0877853198523075i
-0.0530153249732476+0.0662976201957217i
-0.0416602151612484+0.0795197137967342i
-0.0345534368178166+0.0711997623468327i
-0.0184843146048005+0.093185085036849i
-0.0399348718182594+0.109131074236454i
-0.0818637444585347+0.112392041535809i
-0.0651716699592163+0.0781988101542118i
-0.0653518890350146+0.0404515682840464i
-0.0859910535932067+0.0714629265062834i
-0.066233639361174+0.0611288916205682i
-0.0284699656972625+0.0707198423303779i
-0.0436583829314528+0.0811342511185736i
-0.047614475562939+0.102735322176912i
-0.0450086775302733+0.0878940715109177i
-0.0663106744836292+0.0506922964593632i
-0.0210285597948449+0.0841948884317013i
-0.0281304272326924+0.0628977970676814i
-0.0110790238057508+0.0636462666640153i
0.016642416309577+0.0918032382633794i
-0.0510791549152206+0.111910930075321i
-0.0483656344031533+0.104193487443221i
-0.0243002860074579+0.0919045386756347i
-0.0394467506214584+0.103243462339294i
-0.0561779356386279+0.088306569548038i
-0.0620881058118867+0.0978646598883806i
-0.0314589683539404+0.0922258882313834i
-0.00645550320555998+0.103543537644429i
-0.0500057823544659+0.117184763323422i
-0.08422758290378+0.112835727301099i
-0.0754834466184504+0.128651434476216i
-0.0646699212023592+0.0636619839516405i
-0.0709133450691838+0.0779726473383765i
-0.054121733855008+0.111472950473394i
-0.0254357977988702+0.0767516886715822i
-0.0789462183058788+0.0933674476566917i
-0.0516566489181244+0.0804622017818006i
-0.0235579967469342+0.0944934171028762i
-0.0573739229625784+0.0820446927676606i
-0.0455244244890099+0.0705315959855386i
-0.0377968705701244+0.0622212482194251i
-0.0284125239102846+0.064040770572017i
-0.0474982099371586+0.12227105759778i
-0.0595290124874172+0.113051860884446i
-0.0529432188488499+0.0863714063509684i
-0.0428776148152045+0.0880949546183626i
-0.0426394053304621+0.098064510311459i
-0.0360020952213167+0.0672229542590085i
-0.0125070896242871+0.0843460530674569i
-0.0203683046568519+0.121302815433797i
-0.0678330061606675+0.111618647468779i
-0.0775859798016804+0.0961192221166093i
-0.0604314930776544+0.0807157999371436i
-0.0635896327152787+0.095202868295985i
-0.0354622928877968+0.0683871032743998i
-0.00934557030400311+0.0674330557882141i
-0.0291750552432798+0.0887950423294338i
-0.0752921632096285+0.0985803975113674i
-0.073928148500383+0.0982378155116683i
-0.0580598392483008+0.0815099215280339i
-0.0475965898818792+0.0930275501047005i
-0.0550683191478572+0.0767768865081776i
-0.0726010364536688+0.0996226154325395i
-0.0320827461038824+0.0981569334476647i
-0.0496007941287557+0.0801438466285748i
-0.0427158955860537+0.129792294611198i
-0.0460995847229761+0.0859479670453485i
-0.0855010521350072+0.0980510956294599i
-0.0414457059597239+0.109122736741539i
-0.0207353691425946+0.0340205821820989i
-0.0279567778931634+0.104977081798192i
-0.0536529754154101+0.112466929813278i
-0.0512384171756787+0.085423977932329i
-0.0972744208443551+0.104688720824129i
-0.0739006419189902+0.0677003785938254i
-0.0166875238081814+0.0952789550934341i
-0.0519733174950978+0.0688384147032221i
-0.00664347344677437+0.038296211695761i
-0.0117350742533638+0.0965611721330515i
-0.0527028353312239+0.128488824748293i
-0.0584889567636882+0.11251419708893i
-0.0529270547785326+0.115963499670194i
-0.0633493958448515+0.142802149346194i
-0.0506165752369069+0.0748032854166502i
-0.0342145129677418+0.0509180062377272i
-0.0476992117100567+0.102239807475911i
-0.0277048583007287+0.121891145258502i
-0.0607988066498574+0.104231424388086i
-0.0635574384944778+0.103467694978561i
-0.0870904688470779+0.159503594252424i
-0.0951057987576601+0.117350183886517i
-0.0478801756097413+0.0748206672389168i
-0.0575901202689572+0.0661485372233526i
-0.0300241516044369+0.0527831764636513i
-0.0517909255607405+0.0972662485363393i
-0.0731328626346545+0.0669393064824394i
-0.0370337679950479+0.0559855012113848i
-0.0637279135861661+0.0606187220316655i
-0.0571921517997195+0.0282827047944641i
-0.00842635108208596+0.0509594103760836i
-0.0307647299415045+0.062009754098139i
-0.0207135479299694+0.112769738805403i
-0.0200899015532281+0.1276820780789i
-0.059635921224995+0.127330979974537i
-0.0386160295056045+0.113552239917016i
-0.0623627750345957+0.0372949533060754i
-0.059216213609848+0.0876791988430596i
-0.0152995666547447+0.124183355449995i
-0.0252102525601986+0.116285116867274i
-0.0552240989372898+0.130072134818182i
-0.11651817065484+0.11132261035172i
-0.113954506915719+0.0963665068813322i
-0.0733282840537943+0.0459583284479771i
-0.080354566127538+0.0739198429884923i
-0.0420317450286194+0.109352937309599i
-0.0322515313460675+0.0734643334781752i
-0.0478114277440179+0.0956460590835709i
-0.0570300958161556+0.101467987529053i
-0.0619527252266167+0.0973840631429408i
-0.0157021434030606+0.0936490062809924i
-0.0344406085493396+0.0771027274723084i
-0.0438915990813449+0.0636346910421269i
-0.0384917160378418+0.086822609644426i
-0.0313131280945172+0.093018503563072i
-0.0387050479209207+0.0848467434975333i
-0.0766809477087806+0.102079200402491i
-0.0629666745863825+0.0659742902952336i
-0.0499709441294904+0.0604249942279617i
-0.00659108150856738+0.0765763237288555i
-0.0203762665117012+0.0835402576583017i
-0.0370244715401436+0.0776809933240952i
-0.0295737546418092+0.097605731185437i
-0.070199085946242+0.101517059186209i
-0.0663694033378276+0.0360355212144782i
-0.0548488649292977+0.0438840990065881i
-0.0404448876205949+0.0745971576913308i
-0.0135085581201299+0.0818404976344675i
-0.00511180612909667+0.118369196451221i
-0.0332123882530446+0.130492212984411i
-0.0469921190274297+0.100467519007173i
-0.0403011350717159+0.123179260804139i
-0.036384219270756+0.110275099233902i
-0.0371230304681453+0.072336124803132i
-0.0284582546399392+0.111592418389589i
-0.00697639705999219+0.11211460612699i
-0.00689240288084185+0.133322005496385i
-0.053188878086582+0.119544535509853i
-0.112211149877242+0.0655122241019417i
-0.0784344929569656+0.0949387667283297i
-0.0715869858394187+0.0844164145146223i
-0.0270838052050233+0.038768645276984i
-0.000137293692574814+0.0550092532456549i
-0.0718619395237221+0.088627934710489i
-0.0376657074219256+0.0920235260415254i
-0.0428913246993666+0.0671094829617668i
-0.0871238036738348+0.0551233108741012i
-0.0680393947764509+0.0584403528219131i
-0.0325037998529074+0.0220998761119627i
-0.0244360628672627+0.0266489229807726i
-0.0202869123412166+0.0819984521252278i
-0.0170525340703513+0.107646552615154i
-0.0461611068241871+0.0987050461248685i
-0.0269933619627524+0.0890099316352078i
-0.0278329563120769+0.0912688361028217i
-0.046009292287387+0.0879584351570479i
-0.00711371714946605+0.0942552435709049i
0.0134644293821767+0.113581101535028i
0.014233835966384+0.144261254000605i
-0.0137485058059513+0.148828622581945i
-0.0654905065048337+0.125132682313008i
-0.0827847326517134+0.0867621363627638i
-0.0696079507335268+0.0388818515706965i
-0.0619240258992873+0.0685660233114594i
-0.0423068382743802+0.0818833328179219i
-0.0186707237295374+0.0771213647034306i
-0.0782848165605722+0.136371445808776i
-0.109208924129268+0.134806130762889i
-0.0863049757591894+0.0940876122343003i
-0.0610027340590994+0.0365504237738187i
-0.0090603031463183+0.0427501117739563i
-0.000256213866579127+0.0615431967108543i
0.00403420411919524+0.0803234360094432i
-0.0186848071368803+0.142170997828736i
-0.060137214744166+0.0891859382663467i
-0.059128606061252+0.0759174310395014i
-0.0463697860166896+0.0997674942671354i
-0.0561439507181862+0.0605714416560663i
-0.0351953680648879+0.0574442511056879i
0.00508278313829891+0.0964286941424054i
-0.00722340098009549+0.13261453047784i
-0.0170876204759465+0.12547902155869i
-0.0785765080333886+0.103028941227042i
-0.0788052599971021+0.0699439924367716i
-0.0503425701665565+0.06340332293388i
-0.0155927113447026+0.0589716078999642i
0.0401528636117704+0.0837108682157238i
-0.0217477693299705+0.100457703045908i
-0.0188633138151145+0.0882287857183505i
-0.0132373510324226+0.112256825584345i
-0.0553206131971236+0.0712140785548705i
-0.0505774196318159+0.0636252970598207i
-0.0416609247732679+0.0890370759578016i
-0.0167781754634855+0.087895689067825i
0.015997554175508+0.127481695711156i
-0.0394574494524188+0.146381237136504i
-0.0844908847624552+0.129844762992319i
-0.0786085567885087+0.10821752428316i
-0.104935802889973+0.0976742371319923i
-0.0580050733135856+0.108520110141035i
-0.0122282976053765+0.06938519250628i
-0.0141264772294979+0.0398668540626395i
-0.0296322999582074+0.08022656793225i
-0.0607162381495776+0.11142763448631i
-0.0658144832578263+0.106257533174976i
-0.0629871457300248+0.0606155512065312i
-0.0783747354433248+0.0476482009020232i
-0.0356097651605684+0.0737508854753314i
0.0325677687199177+0.0801673109800528i
0.034786675146315+0.0797316729800473i
0.00281566315577606+0.101460814085488i
-0.0312563974675712+0.153136947242672i
-0.0261221493736155+0.114342963988506i
-0.0624941149014864+0.0594184415653316i
-0.0750673402931687+0.101779431948938i
-0.00928494243258064+0.0986617161690622i
-0.0178740022475393+0.0816651403159718i
-0.0441329088246537+0.109188982293676i
-0.0400151058074537+0.127062697334334i
-0.0910558520314898+0.107502376843225i
-0.10085840925066+0.0809075764773902i
-0.0561904091404421+0.0482309360013684i
-0.0650372802096601+0.0276496352366998i
-0.000493957307854332+0.0813015321343785i
0.0141432080303767+0.110053633038876i
-0.0627435691623904+0.125315696215527i
-0.0772421274553841+0.0987577472023893i
-0.0784320258383582+0.0652642743325639i
-0.0357609476741501+0.105300428881824i
-0.0217116198691673+0.0499891870995848i
-0.0406289404175849+0.071152730085149i
0.00617672176107246+0.132271641311987i
-0.0112493098588145+0.0977673891255097i
-0.0674753624588663+0.116957083818318i
-0.0682383184372317+0.0926879650070171i
-0.0812814926252706+0.0546891099879506i
-0.0549540178486036+0.0629294657423875i
-0.021931862721836+0.0549452488185137i
-0.0123318618242152+0.0834751403499919i
-0.010812615717792+0.128453735063492i
-0.0247663847473181+0.105218540933885i
-0.0577192248120911+0.0598752750821127i
-0.0629356672013314+0.0646517784074355i
-0.012665451597171+0.0878577319049673i
-0.00855858495480152+0.0279456060079874i
-0.0197309457184997+0.059101177880175i
0.00347548252781708+0.157536740268639i
-0.0457331343639277+0.121222621795784i
-0.065078420183253+0.136351319398162i
-0.0423132882861336+0.110532174009843i
-0.0905624348151558+0.058351558864659i
-0.0373816162449165+0.0978980288425071i
-0.0197087592320627+0.07884096808479i
-0.0423172546637751+0.105407168550194i
-0.0188125643987+0.137379140778715i
-0.0905063152244842+0.11098453960769i
-0.054206943624756+0.0843698597288755i
-0.0425579933931139+0.0452332613290061i
-0.0872251678588813+0.0526089001321397i
0.00526097130041684+0.0467265834389876i
0.00084429528690471+0.0400549256692582i
-0.0169595753078386+0.0923223107256008i
-0.0446373551054646+0.122778115204321i
-0.0678050226005895+0.116037051198806i
-0.0473365024618112+0.0665002880416358i
-0.0610614672819424+0.0430470719641807i
-0.0284753667355224+0.0707860153025351i
-0.0169204607205511+0.0601303280542005i
-0.00418617069488494+0.0949428504480995i
-0.0290807991533717+0.125664409815983i
-0.0377034821185033+0.108861513160315i
-0.071939339269134+0.102379287839168i
-0.0889806047656343+0.0664693446552501i
-0.00239532752118468+0.0648146626168151i
-0.0351110277414967+0.0497525397904612i
-0.0265443971659179+0.0589006844833077i
0.0218010371905247+0.146048093352257i
-0.0361644341571352+0.136536427353518i
-0.0469883756377651+0.0865997973997026i
-0.0400525481528602+0.104961891973627i
-0.0614678070461686+0.0710390428931588i
-0.00554448040538814+0.0600844089215423i
0.0464271080373+0.113141103425578i
-0.0183651685065962+0.121670270757827i
-0.0525371651797495+0.126342930248592i
-0.0346739401269556+0.101782601325709i
-0.0790509394084817+0.0760869359644129i
-0.107020997406128+0.0648792336270558i
-0.0526810502820239+0.0779100397980459i
-0.0105771092740246+0.0637183331795857i
0.000984018170240277+0.0722255369334097i
-0.0189104501731183+0.135836935567903i
-0.0580376495825518+0.112770528862427i
-0.0627558709238031+0.0842021769414232i
-0.0617937654534741+0.0326705644957029i
-0.0584767427212615+0.0277997891149238i
-0.0155756254762323+0.0592105742567241i
0.0140628951567057+0.0750320543890837i
-0.0172050891442964+0.135331252589042i
-0.0404618300255291+0.114257171705606i
-0.0990527996111299+0.0994598611941915i
-0.118622636911844+0.0764996865421551i
-0.0711606151344993+0.0284687510998129i
-0.0179131778275289+0.0569524189606263i
0.029526892930641+0.0849584905081337i
-0.00699776701182179+0.107107966876594i
-0.0384415912534345+0.0791853350873051i
-0.0741235115228721+0.0792341280391996i
-0.101978997362179+0.0712277744714855i
-0.063354076232637+0.0351034620940433i
-0.0115370152046226+0.077902363330372i
-0.0132486134847397+0.091666380176313i
0.0084672668962165+0.120410310446707i
-0.0117114244330661+0.138271898400188i
-0.0932892796423302+0.138497808131416i
-0.0860690364364298+0.157670030175095i
-0.0875932284266362+0.131259272701651i
-0.0704985218555565+0.0932953155747679i
-0.0429273271812787+0.0506150078103349i
-0.0183534209490613+0.0791788082054539i
-0.0401740714026852+0.152803773948424i
-0.0865376960772755+0.129020744769605i
-0.082901006341204+0.100958644196818i
-0.0647340913756714+0.0666962658111063i
-0.0664024583363536+0.036711076918214i
-0.0320572300418296+0.0519279775525792i
0.0352405809724541+0.0427237788719731i
-0.0165053904999722+0.0754696727286977i
0.00311884315678142+0.123284449324022i
-0.029263977777605+0.107395055118033i
-0.11536446292599+0.0709227358953452i
-0.0567277313964106+0.065094980996598i
-0.0425767324531238+0.0629733411444263i
-0.0313109497815106+0.0577832566799018i
-0.0131918512094821+0.0648887881937198i
-0.043123168491255+0.13040318120031i
-0.0688967877187227+0.16002391911676i
-0.0650305336217088+0.0987476351504395i
-0.0941729253168364+0.0772138930838066i
-0.0840848192124927+0.0368637938632572i
0.007667962883146+0.0345111837010631i
0.0165908916345599+0.0860310175675921i
-4.3796694893851e-05+0.0867115755080594i
-0.00278985317193827+0.107056302919992i
-0.0809525924615171+0.0993048406395452i
-0.0863955247991651+0.0543705889684356i
-0.0283671928817063+0.0422484470561331i
-0.0182902880541921+0.0467093820995841i
0.0256337898196416+0.0736093190848292i
0.00495562341002648+0.114788641894293i
-0.0617944140175724+0.113343062655563i
-0.0687275224150266+0.117689115730149i
-0.0783474771336701+0.113481231415355i
-0.0796216808364345+0.0563435550039613i
-0.0508149414584617+0.0250538474511479i
-0.040709681390329+0.0543391483391302i
-0.0282184256603766+0.0783021746417308i
-0.00876777392789469+0.09729929940804i
-0.0645351127855598+0.134174439260659i
-0.104855198456984+0.0990900907062571i
-0.0884544243654021+0.0641709634002872i
-0.0639144515795968+0.0476834852209839i
-0.0305171212624265+0.0378956251001685i
0.00207216399224726+0.0827894756913804i
0.00180805564065812+0.107611168148527i
-0.0526869221570681+0.121595250093829i
-0.0750796006260793+0.113716413940081i
-0.0924597441429356+0.0757879566034277i
-0.0775390325951689+0.0816672206907646i
-0.0325564022391971+0.0495069530657658i
-0.0254831898481643+0.0438144825382884i
-0.00568396319743128+0.108347982805286i
-0.0101912250542025+0.152183306795897i
-0.0305427018152694+0.124109331824209i
-0.0771285625422976+0.0689186920521726i
-0.0905169708091791+0.0735781406474992i
-0.0393119745778897+0.0522713773357691i
-0.00219818207643489+0.0778123051393877i
0.00712363149360951+0.142120611537525i
-0.0240908847693826+0.167250480842312i
-0.0588209287694086+0.157271402738162i
-0.0714545169487592+0.112225351702585i
-0.0871577374602957+0.0434087599355323i
-0.0598331782944342+0.00793646664311989i
-0.0040130303618354+0.0629596982578369i
-0.0315441057526437+0.0933556487400471i
-0.00809556140280025+0.0750765757537246i
-0.0229898173593175+0.0643058529289825i
-0.0764386856869786+0.105620338866118i
-0.0805349489834613+0.0825243726316831i
-0.0514083899452204+0.0205379547453765i
0.00482255043328106+0.0413563485058872i
-0.0120725330774475+0.0262383450293571i
0.0266906851801015+0.0663488516021169i
-0.000398838763743713+0.14517317821204i
-0.0145153666324918+0.14352257962291i
-0.0338923696144987+0.123572314324942i
-0.0778393567946831+0.07780919868947i
0.0050949513775333+0.0636976592558155i
0.0197256765100823+0.0821593362403508i
0.0144534004550449+0.0797499612772942i
-0.0192300408323764+0.130841372053926i
-0.0660772850773231+0.132531038729779i
-0.0598615330609511+0.102407408688428i
-0.0941293058355199+0.0844120662874763i
-0.0875570664627962+0.0342186093672071i
-0.0345159654931754+0.0403227253762924i
-0.0135684686061921+0.0778553455000699i
0.0291404267751518+0.0991161745648691i
-0.0218513493819325+0.0989302135078399i
-0.0913716594534465+0.128350733123658i
-0.0582209928602129+0.0879262263124626i
-0.065166370893575+0.0417091194436051i
-0.0116524028333408+0.0432210555750905i
0.0221194324681708+0.0232749876005681i
0.00251064539512508+0.0964978627899226i
-0.0106062310231198+0.142544416426026i
-0.0812920017238071+0.13125675372687i
-0.0949803581944756+0.103551624286877i
-0.0916537268173973+0.0633106065899998i
-0.0811123379915599+0.0503367536973097i
-0.037887918750945+0.0480282916320946i
0.0136105170857003+0.0797269308509767i
0.00152213214064171+0.107382095961568i
-0.0438994925355561+0.104797464252853i
-0.0557948492384724+0.0917823861790322i
-0.0581759092418282+0.0710693716596207i
-0.0555397757689614+0.0114062710490382i
-0.0214417013165554+0.0117835244110225i
0.0448268030104256+0.0661871137373996i
0.0217032754361323+0.110952531602465i
0.00460833526029058+0.173136890757214i
-0.021361391593999+0.159857282358574i
-0.0671064586076215+0.100439576710774i
-0.0528366569490091+0.0566228420283707i
-0.0669243871279268+0.0447383086597617i
-0.0324387093470607+0.066940681446935i
0.00498794757321431+0.114234723787785i
-0.0478599536821205+0.160976563429632i
-0.0798974251948365+0.140234792022519i
-0.102421177446612+0.101934092620656i
-0.108353896733428+0.0486429469985668i
-0.0546546598083642-0.00500529811021495i
-0.00923653279032367+0.0363918534242176i
-0.00625450210215653+0.0997565557764552i
0.00297275959472355+0.11129703075094i
-0.032830054071545+0.122350402941226i
-0.05699932411668+0.0925131470517783i
-0.0310052343079028+0.0344874736557118i
-0.0628903194448397+0.0483927615861589i
-0.0183574592009274+0.0651196150175095i
0.0161126889839612+0.0607253213737649i
-0.00616837049412488+0.112069056310222i
-0.0355879760211882+0.162800422050295i
-0.0911525873762726+0.135959540224296i
-0.0605916767979282+0.0918463883550716i
-0.057725314815121+0.0653073772145508i
-0.0340304674206656+0.0465192413817323i
-0.000209372816996525+0.0210138158544313i
-0.0188508446473138+0.0707415725961454i
0.0193344396606258+0.149387635984913i
-0.0452531764927713+0.134065982034155i
-0.0721253321696723+0.103823220011419i
-0.0315519228817013+0.0441629802437544i
-0.0523515301080949+0.0173945214265949i
-0.0216803207680303+0.00668997968143822i
0.00519005891271506+0.0398838252136965i
0.0304739482332641+0.121444951410361i
-0.0197849049447602+0.129207626773243i
-0.0848002614696046+0.127459457672586i
-0.0819398565653141+0.0812526748675553i
-0.0589366534078308+0.0453608451988686i
-0.00981311826990139+0.0572217687307474i
0.0342882772041102+0.0698738210999406i
0.0426445641875565+0.105897827609387i
0.000916347501976447+0.134578310650055i
-0.0469092355904658+0.135742286268442i
-0.0797154526284713+0.103434389519649i
-0.042817868931119+0.0532183496115i
-0.050142619271626+0.0121306789582048i
-0.0318612364269508+0.0440352908714116i
0.0243361553347826+0.123909290813857i
-0.0204320987159517+0.135189843854411i
-0.0492456097121015+0.149653978310861i
-0.0798603102402185+0.154347574239627i
-0.0585138406868965+0.0761826463243374i
-0.0435126080526693+0.030332637980628i
-0.0639878933569277+0.0448566649917666i
-0.0140188042533174+0.07073752422889i
-0.0180051864528061+0.100028762467683i
-0.0464695809065713+0.120409055062565i
-0.0591183965278642+0.114190234770721i
-0.0997646576067717+0.0774146683422537i
-0.10285964487809+0.0183045189359685i
-0.0104614846523546+0.00212523729388544i
0.0488935872000954+0.0662698366962205i
0.0128339860819875+0.0973410724309289i
0.0245868056689653+0.119082849091145i
-0.0187750101526988+0.172910824571403i
-0.088585952196494+0.0932951298267424i
-0.0877744867996847+0.0511897092240872i
-0.050792543002504+0.0729198519887154i
-0.00301960402257168+0.0158172383922971i
0.000938927272101721+0.0722986335860955i
-0.0311163561640235+0.134140122799955i
-0.0746707326532772+0.122419212150453i
-0.116109227122064+0.135157626492113i
-0.0974233059839936+0.0697391996985352i
-0.0427267102860175+0.00512752407349645i
-0.036792556978957+0.0158745645769257i
0.00318818297472614+0.0158711800865729i
0.00572653897454558+0.0828094607078702i
-0.028176917162368+0.138146166442591i
-0.0377828632130811+0.110415797078875i
-0.048073883820141+0.0853679361298642i
-0.00941404766119008+0.0709139564722627i
0.00751827119631853+0.0644695496533177i
0.0164754582496034+0.0729367532436718i
0.0278732526236652+0.134647492748115i
-0.00946483318196949+0.159348720848586i
-0.055911252243311+0.144258207183171i
-0.0794061244281032+0.128357802481998i
-0.0656161447356019+0.0950138432216472i
-0.0525666585881214+0.0640785266446551i
-0.00835135782476902+0.0574857759456885i
0.0192765365223204+0.108160429154395i
-0.022385241285501+0.126228334465449i
-0.0391742092941046+0.117444948918945i
-0.0556284141637827+0.112807629873757i
-0.0767088515594212+0.0773133363790973i
-0.0478385487693798+0.0492001701178894i
-0.032415250007264+0.0390969240329988i
-0.0214816187343615+0.0550535248892315i
0.0115491853952594+0.101898857126808i
-0.0335627028391812+0.131534395759171i
-0.066870129128655+0.122156787234988i
-0.077979206826463+0.118350747801132i
-0.0900647012696796+0.0578242866079476i
-0.044570804384125+0.0197307019817986i
-0.0106361922138701+0.0697706810711122i
0.0126308016156751+0.070574731939463i
0.00503358044630599+0.121680086190467i
-0.034814807304513+0.157618505385642i
-0.0662180813596747+0.0961864962302186i
-0.0456190831700805+0.0449973073515889i
-0.0258855483551164+0.0211426601776203i
0.000233800849991733+0.0228560271458439i
0.037769114357216+0.0468638918546968i
0.0052743213363717+0.124220553742423i
-0.0257426802941855+0.138894687080445i
-0.0378818862271536+0.110744640694722i
-0.0609445885568602+0.0914781047489548i
-0.0743615152153344+0.0240404346227471i
-0.0288384456995374+0.0536505838072436i
-0.0113384314597625+0.087172278912168i
-0.000270961226076178+0.111678199236602i
-0.00250612343784043+0.184884905693904i
-0.0608397847355571+0.127517463459062i
-0.0545550068897543+0.0808262710549706i
-0.049704170638879+0.0632146631047087i
-0.045220874762569+0.0414255353037347i
0.0120067008392048+0.0610274433048114i
0.0375494651874535+0.0848667137672415i
-0.00105014731646643+0.155650891267918i
-0.0642344425407485+0.147185591295207i
-0.0907701493730073+0.121451354859748i
-0.056099739485479+0.107253935999052i
-0.0521185665765085+0.0596122554715364i
-0.0237519357064151+0.0796239813869109i
0.00717165910159783+0.104268061969976i
-0.0140509922716759+0.104574201286035i
-0.0473568202332332+0.133717896959691i
-0.103690692413142+0.134412431513104i
-0.101245779549549+0.0635126462686371i
-0.0690158530812954+0.0200137527741208i
-0.0327686876306321+0.0237371776214786i
0.0086179682053327+0.0485939574679952i
0.0406946388521937+0.0754361895020521i
0.0230828893050927+0.112160467402092i
-0.0492640353327485+0.124783865784602i
-0.0838830669481662+0.0852333363440964i
-0.0881096327594953+0.0716661910758597i
-0.03855252093958+0.0598373006477515i
0.00825277901371114+0.0637569847661916i
0.0220173175379861+0.08446483728625i
-0.00233202805558068+0.126437012999354i
-0.036406454267689+0.16757497101108i
-0.0562316318144559+0.111439906592341i
-0.109074265836231+0.0571343972817419i
-0.0429024671409825+0.0494001033706863i
-0.00742936160341669+0.0537698815822159i
0.01855254146305+0.0682670019792911i
0.0299621510192293+0.102390239063148i
-0.0226546803800282+0.10685111467512i
-0.0342577739586649+0.103537703227375i
-0.0682143652840409+0.0764563009658169i
-0.033122310556988+0.0180160246055605i
-0.0210407184682559+0.0329601546922144i
0.0487070503291376+0.0439638522237457i
0.0342482319195773+0.113599523265198i
-0.0300351587438774+0.138531252247779i
-0.0160018973279163+0.120300955347977i
-0.0931942266810778+0.126156580976461i
-0.0817066428172297+0.0873113267277653i
-0.0547385302816036+0.0662493533698196i
-0.00809558541627084+0.0455530476647251i
0.0162651021450564+0.0801956990183982i
-0.0619057041116816+0.118240951458825i
-0.0761674807361589+0.14789711300073i
-0.093574578054929+0.139833952840544i
-0.119814871698548+0.0844982140846995i
-0.0869114716899209+0.0540578925638402i
-0.0213631661394319+0.0508849586412131i
0.0217466559713497+0.0667987473259958i
-0.00686774054427659+0.0873292645822389i
-0.0350688054014304+0.0875588567272708i
-0.0710192953006492+0.101149283196157i
-0.0991563294952712+0.0926904668842323i
-0.0765873109508805+0.0348740282674619i
-0.0244375501902651+0.0379441826326532i
0.00402506904728651+0.0643103096873784i
-0.0244668828255149+0.121775399431521i
-0.0254003175664912+0.134261377610563i
-0.0484534123172125+0.139347235753539i
-0.0520133230431083+0.0901028462501273i
-0.0775136517392006+0.0416127477472976i
-0.0869964680312532+0.0817908922584461i
0.0141177372773188+0.0146128782973315i
0.0266669601582798+0.0664702351460233i
0.00496836030881888+0.122435455272298i
-0.0438870139248032+0.131071048587861i
-0.0533138785229124+0.158999483427816i
-0.0255028514547975+0.0898766860905566i
-0.0551783692561734+0.0513247172549038i
0.00171569555752734+0.0566707283003032i
0.0376843341229928+0.0997315951819031i
0.0145867516055285+0.10664068702375i
-0.0043207988349913+0.134080364698218i
-0.0453629976341184+0.161085946082051i
-0.0952100703733615+0.106412092050152i
-0.0716620238940339+0.0311192674880216i
-0.0182932673796326+0.0295415841170295i
-0.0153936969181702+0.0661685958061728i
-0.00179344442968658+0.0814103080254321i
0.00924447779596263+0.120431049094431i
-0.0412054062285343+0.139282065776733i
-0.0866903214216236+0.141685227416951i
-0.0716462685447582+0.0552992023650025i
-0.0473362286502779+0.043402337254637i
0.011981047042982+0.091945722097559i
0.032997727038153+0.0855234549510099i
-0.00716245458586475+0.131492168471864i
-0.018425873814061+0.11999852208147i
-0.0536881348329573+0.166916922757722i
-0.0988683189986838+0.136522677102195i
-0.0820930587872093+0.0556630747690922i
-0.022746364376745+0.0795463352956861i
-0.00342022705257848+0.0540671526200801i
-0.0127260598980176+0.0835780929038852i
-0.0203564981731038+0.130538400887442i
-0.090439186654924+0.112014168736369i
-0.113443540452311+0.0490604239184511i
-0.0798570886661723+0.0258762321063416i
-0.0145838880319616+0.00490000039815794i
0.0353576450700568+0.00200772177243041i
-0.0058945344980726+0.0564022182891367i
0.0280502866836548+0.0933917061111482i
0.00145853223767747+0.128522725219291i
-0.0707157074699965+0.145033300796253i
-0.0491050242527286+0.0947635229476032i
-0.0535819195735448+0.038848932262838i
-0.00194492501595517+0.0338471188667004i
0.0140427129679452+0.0770665123719982i
-0.0115472837880924+0.121936832576614i
-0.017051730790565+0.143918509216356i
-0.0556012785912606+0.15347893404912i
-0.0619160350291319+0.0582648895905155i
-0.0590317395556607+0.0345339327571829i
-0.0221688156606071+0.0510275794109788i
-0.00120630898936384+0.0641339827875245i
-0.0135541083386753+0.105766471070844i
-0.00723638591498428+0.117551821298809i
-0.0272067179509119+0.148360751332613i
-0.0583042522141779+0.0734522888759329i
-0.0759993840737822+0.0377944642317274i
-0.0647631174906108+0.0468469036052676i
0.0313735850987842+0.0574071523881743i
0.0628297688315075+0.10188886724204i
0.0156367809932066+0.0960894136154536i
-0.0209923895885992+0.109352692803858i
-0.0793580109742339+0.122377313623403i
-0.0792313860924231+0.0797143903158987i
-0.0765010944324213+0.0320141629925113i
-0.0389868687629922+0.0289662667409309i
-0.000516250703699725+0.0745790880037102i
-0.00277035892056761+0.116890054458167i
-0.00209041059979745+0.127471639289892i
-0.0690094829178791+0.130190365839489i
-0.0808102618947228+0.0921136302101045i
-0.0491758406969993+0.0370973534730851i
-0.0248728965440642+0.00324481011285559i
0.0131934829610893+0.0474427721431983i
0.0105127934006883+0.0408709794798262i
0.00619420768696994+0.0516226491495865i
-0.0187397902936374+0.118243155191611i
-0.0386696015068362+0.0781950307277265i
-0.0507316026748654+0.0470104393530362i
-0.0367852402558394+0.0189175121631i
-0.00568217227905798+0.0386218201462335i
0.00755385114903185+0.0782778772396182i
0.0352219446621659+0.114829555715629i
-0.00519675648588032+0.151714121340479i
-0.0651107229608334+0.128049593901953i
-0.106613503990325+0.122090742702309i
-0.0796805433836124+0.0678454378706552i
0.00309299640475922+0.0286883395918357i
0.00393743193163921+0.0839209356785074i
-0.00908941619471339+0.107984436541286i
-0.0335392876730633+0.130879514207537i
-0.059357406237926+0.13435533310597i
-0.0797258561288902+0.0729160927634355i
-0.0831134757521965+0.0283606275028313i
-0.0237636455078862+0.0238504469228755i
-0.0129744474551602+0.0577013268855968i
0.0106533027231189+0.0869570574394551i
0.0286722580651221+0.123261777893532i
-0.00556465640895477+0.172781111853032i
-0.0416867316891587+0.0994181866717063i
-0.0632591736741957+0.0140655642284258i
-0.0138408141950357+0.0286474406729337i
0.00317835227905032+0.0317879712833058i
0.0149740050632939+0.057893906986264i
0.0176274129195902+0.0964693958426738i
-0.0457838892578053+0.133176946922288i
-0.0803593366566621+0.134844250851899i
-0.0862264744076452+0.0952978406166021i
-0.0913020789723029+0.0719862572001928i
-0.0470651226347575+0.0251528276209525i
-0.00989016793390757+0.049163360635007i
-0.012551953404202+0.0941489329573653i
-0.0128890001123109+0.0935040052379047i
-0.0722808426788752+0.109596008980997i
-0.0861134376663968+0.0501278619823847i
-0.0509743633099148-0.00288658374273461i
-0.0186294906008397+0.0266642466545137i
0.0272011741098491+0.0531352869811658i
0.0219755002755294+0.085894146515504i
0.0207601899430503+0.0843580409907166i
0.0131201985272962+0.117380255799502i
-0.0225825576495497+0.117006388569993i
-0.048723848932136+0.0299021933737907i
-0.032730735392698+0.0438760460889113i
0.0202588552130512+0.0519276451516128i
0.0155099190550897+0.0691511407069361i
-0.00559281814069561+0.113912724635702i
-0.0478083778775804+0.105457524091377i
-0.0870136632532574+0.124458728523879i
-0.0584704615048291+0.0722643945143546i
-0.0705975741861974+0.00492066583896964i
-0.0668497155288881+0.0500793630169801i
-0.0163498954884862+0.0810640529451503i
0.0308761650554941+0.0860296013654384i
0.00987636710546965+0.10869724763208i
-0.0390003655533465+0.0904477834467179i
-0.0297481084399741+0.0816828135353918i
-0.0533537286680645+0.0740323544746756i
-0.0391722266767941+0.0216216558552225i
0.0336157139266217+0.0224252650939339i
0.0467106842266389+0.0960738633038516i
0.00545211699827946+0.165069952237862i
-0.0189241294827162+0.134694312056572i
-0.0415261992318255+0.1050555449011i
-0.0709686287407151+0.098805390861184i
-0.0278462740297698+0.0484258512782982i
0.0130021320637192+0.0582161946690328i
-0.00023202807360408+0.0897419939769761i
-0.000942081021610422+0.105226253964081i
-0.0477856699922727+0.12020853572131i
-0.0860269267679276+0.12836334601103i
-0.0903025347781223+0.0924626418348167i
-0.0811023063107899+0.0597881530361708i
-0.0198269128495409+0.0170711385120662i
0.0113000186394206+0.0241706054569593i
0.00434539910979181+0.0904242887522001i
0.0179629492540055+0.0868596910539554i
-0.00330399036067543+0.114235767348936i
-0.0605108604950795+0.0884623729258904i
-0.0320212805811114+0.0360047936683789i
-0.00543345791352166+0.0473854511134098i
0.00734703870611268+0.0579481327108371i
0.0182258577407277+0.0766072616301336i
-0.00100720096833274+0.0981634650342272i
-0.0395006636234716+0.104085373426008i
-0.0759992207442078+0.0725315255600251i
-0.0466880481168468+0.0554188727269284i
-0.0368511418922984+0.0651043923325152i
-0.00584251967871165+0.0292367948424751i
0.0360193791280231+0.0648273396387933i
0.00260487996770967+0.13913741857997i
-0.0204630279450298+0.125132698941599i
-0.0413246521331667+0.124296668838962i
-0.0648960016632652+0.0832056875417795i
-0.0702479021051775+0.0252917334036135i
-0.0517116654218574+0.0251437387884642i
0.0147103282823855+0.0644560632201037i
0.0264005130956341+0.107971620592822i
0.00980162029949661+0.149319989069571i
-0.0103830558289421+0.1499905285961i
-0.0534473252768354+0.0947463977933087i
-0.0826910095937765+0.0976169669978134i
-0.0686699147852362+0.0590843769916648i
-0.0175156390409+0.0425181767733003i
0.0116077003166511+0.122430608240677i
0.0211925451889528+0.107365272221756i
-0.00691285601708576+0.138026215868014i
-0.0522136448911083+0.1358361925217i
-0.0808147497382668+0.0398490168205702i
-0.046892009104133+0.0714978606587016i
-0.0154890980254668+0.0348600416793698i
0.00378254085327812+0.0362198233727066i
0.0481513044349474+0.112040315236314i
-0.0070256835062309+0.0874670321772709i
-0.0408174412698518+0.116207151214581i
-0.0534901811509195+0.0935664881578841i
-0.0649186210643824+0.0363388040019535i
-0.0274397868536143+0.0785483240106462i
-0.0357237825676005+0.0631745680561767i
-0.00600758642795705+0.0774756807841174i
0.0249361165546754+0.150663624961951i
-0.0233497215064934+0.154658244526148i
-0.0560620301562121+0.114212196324136i
-0.0697724775176998+0.0538272067249789i
-0.0380795524330258+0.0183906495792809i
0.0345764064284129+0.0176022155737908i
0.0388313315800319+0.0627655438702148i
0.0263718452158379+0.0961844403109381i
-0.0131816309638395+0.116975590199378i
-0.0289395271190668+0.10154326500174i
-0.0562876753749315+0.082545511165698i
-0.0627696274468454+0.0820858488914693i
0.0162274495280025+0.0513914972315376i
0.0212839408860205+0.0817477046972995i
0.00389786647316873+0.118400684706091i
-0.0121244319425184+0.143733761250587i
-0.0538489450202698+0.144968574443397i
-0.0523913062776784+0.107497959027089i
-0.0619554294122065+0.100156966791768i
-0.043535501671558+0.0475017504385958i
0.0115530699689126+0.0397225474039126i
-0.0151681090718004+0.107820492548726i
0.0192686937132543+0.125230843171105i
-0.00907738384246808+0.140749850098552i
-0.0580802423152169+0.105646310273856i
-0.0495029117586046+0.0469392643375751i
-0.0544592459989876+0.0374952152572504i
0.000778855681730843+0.0338167432957544i
0.0050169016499534+0.0706632036812298i
0.0394426127159024+0.124725109761845i
0.0147046263271087+0.129739130615129i
-0.056214960104524+0.131549834032563i
-0.0518689390085021+0.100240290909552i
-0.0557114975586157+0.0713301479047514i
-0.0269051564844759+0.0473077984265745i
0.0156870260235443+0.0346157482678772i
0.00206336754396155+0.111379406490144i
-0.0305212196221259+0.136848291569739i
-0.0316794464735208+0.113183817417553i
-0.0645021204709749+0.0761884896209293i
-0.0678112071994661+0.0252052993145611i
-0.0260162907286544+0.0353357728114192i
-0.0156937233395129+0.0677326759720664i
-0.00867831390454994+0.0656815033075132i
0.00708401516404108+0.121297446458258i
-0.00736185565967371+0.142457300019532i
-0.037418044012707+0.0572748606903205i
-0.0357768477198607+0.0476685065215776i
-0.0490241875155608+0.0389835326734672i
-0.0220912987160801+0.0211702643256035i
0.0220951727405598+0.0838268108039329i
0.0138564564962117+0.118338402676249i
-0.0031430402118177+0.121270269675754i
-0.0194995005363956+0.128019406588655i
-0.0541919876877387+0.122616429763323i
-0.0382522264778107+0.0586102298266069i
-0.0218120280851899+0.0439171142884206i
-0.00746727431010557+0.110027742496261i
0.022968449562108+0.122732965520913i
-0.00578087343841601+0.132917187713393i
-0.061618931348682+0.114684604785486i
-0.118985193322834+0.0942308489869645i
-0.0641624608225325+0.05835875252038i
-0.0462239183722184+0.038726928890309i
-0.0266455445175324+0.0577403048435733i
0.0143112507650835+0.0488653143311632i
0.00183449150367187+0.0727762687228303i
-0.0197600889136707+0.096400697246117i
-0.0656163027065332+0.119718657868646i
-0.0324376924041201+0.0776757373786432i
-0.0376752708769584+0.0322194847632268i
-0.028480135631532+0.0497647842934321i
-0.000559905672089114+0.044012816057377i
0.00887707129891624+0.0750768053703885i
-0.0106644079156085+0.108849738393224i
-0.0572158766519675+0.132685693793751i
-0.0529337848326693+0.134580466604982i
-0.0521252457372942+0.075494925250751i
-0.0224344449861207+0.060494665783137i
-0.0183517433849514+0.055932199997218i
-0.00238433097051209+0.0745578096717493i
-0.0201465536395191+0.133232508103137i
-0.0695141544668515+0.110073835298465i
-0.0379574915702261+0.109762932132674i
-0.0519660287534427+0.0805857707768378i
-0.0298613154761313+0.0331369095072641i
0.0241201907996584+0.0729073507447773i
-0.00182466316199165+0.0817832748092414i
-0.0116512846618798+0.107578078604757i
-0.027049142719217+0.120000624398682i
-0.0455423472521958+0.0949515215538623i
-0.0373295653472284+0.110462726418629i
-0.0058194753349973+0.0783328266830604i
0.00938793374629711+0.0400229329871067i
0.00697231483816409+0.0794828457995397i
0.0108205593659267+0.0913160606786756i
-0.0336109479713773+0.116704714266027i
-0.0490763549837372+0.119223138506147i
-0.0662653067673322+0.105860320064728i
-0.0793677719259162+0.0988565521051193i
-0.0422667064997117+0.0362356820395531i
-0.0125288756674487+0.0372814623434374i
-0.0182877383733376+0.0735698953946138i
-0.0281596447111884+0.0921592977580037i
-0.0187529446107046+0.0972889733333992i
-0.0242512564315944+0.107888814254208i
-0.0659231877869059+0.0714764685200568i
-0.0558998265452987+0.0281014752712059i
0.0151880455622493+0.0547941279124627i
-0.0237966316314054+0.0703137485736272i
-0.0115011179296972+0.115870485739341i
-0.00851341990737141+0.127083357758775i
-0.0557945368094331+0.101834124491376i
-0.0365315316726803+0.106046806808811i
-0.0781124454705514+0.059743524414418i
-0.0446710005118591+0.0452167190617721i
-0.00267873072742499+0.0593740239476111i
0.00012852253309978+0.0621339025201782i
0.00213163549942598+0.109388972805573i
-0.0418043000151601+0.111067867140863i
-0.0522500546189571+0.0962066214546122i
-0.0723325150605848+0.0617440576391613i
-0.0337807971233037+0.0329725287038781i
0.00811135881784456+0.0632106678535806i
0.0136673262789125+0.0732830932625785i
0.0143221536983302+0.101890078291253i
0.000792103535782006+0.0914285778045541i
-0.0176965330309665+0.087705559869007i
-0.0376836712682356+0.0721537343857637i
0.0103909022338325+0.048052060435178i
0.016638773917387+0.0723171857827474i
0.0400050051415908+0.046015998272532i
0.0433395755438839+0.0831904814751165i
0.0137341490136888+0.142297698582486i
0.00262247251548641+0.155703979498859i
-0.0683635155392554+0.13161440034686i
-0.0460352514312586+0.0921895937489138i
-0.0225196504204866+0.0732330395077546i
-0.0109987656993679+0.0522370825940951i
0.0189621774812634+0.0989430815211283i
-0.0443091431936507+0.135771107088061i
-0.0665433248299667+0.100391022425193i
-0.0859581004805432+0.0858443310776244i
-0.0871757466362172+0.0835700015017962i
-0.0359124429712234+0.0474626202693403i
-0.0279642898344518+0.03259157254739i
-0.00116786161794353+0.0526821924006328i
-0.0023368786340548+0.0584881230739911i
-0.0427914639783404+0.0672510954178768i
-0.054573389859502+0.0941793486072112i
-0.031126094632267+0.0720069858336744i
-0.0193289957537716+0.0320954571001134i
0.00774544115584828+0.0439682865442535i
0.0359806934093842+0.0408374177565784i
0.00416667563371049+0.0870816391803964i
0.00481156551543996+0.148534783912807i
-0.0133244609451139+0.118673586725799i
-0.0454688301084402+0.0941812603805563i
-0.0454548886879241+0.0748069777044389i
-0.0168380665434998+0.0534678609743611i
0.0215377144568526+0.0686346989367375i
0.0224544815235782+0.11226831327688i
-0.0190833134762367+0.119042280388546i
-0.0516923358889009+0.138741346648472i
-0.0680449949198901+0.133751829694782i
-0.0870276006238032+0.0381499559114168i
-0.0144446275644856+0.0174884611449836i
0.0103736723547029+0.0149691215565893i
-0.0169333956376784+0.0322989495489538i
-0.0152300673769462+0.105013281818393i
-0.0244995986310587+0.0847593172415364i
-0.053224171787071+0.0652809047459022i
-0.0768779162759965+0.0693618810999349i
-0.0457186221528186+0.0454583554461125i
-0.0151132518726193+0.0350833500561851i
0.0148016275728197+0.0447512694289379i
0.0272079447866831+0.100601645989421i
0.0157038179791186+0.10202852434288i
[truncated: 232,581 more chars]
