# Supplementary material for: Time-frequency analysis reveals an association between the specific nuclear magnetic resonance (NMR) signal properties of serum samples and arteriosclerotic lesion progression in a diabetes mouse model
Source: PLoS One. 2024 Mar 8;19(3):e0299641. doi: 10.1371/journal.pone.0299641 (PMC10923453; doi:10.1371/journal.pone.0299641)
Supplement: S1 Data — (ZIP) [file pone.0299641.s003.zip › SupplementData/fid_B18-9.txt]

0+0i
0+0i
0+0i
0+0i
0+0i
0+0i
0+0i
0+0i
0+0i
0+0i
0+0i
0+0i
0+0i
0+0i
0+0i
0+0i
0+0i
0+0i
0+0i
0+0i
0+0i
0+0i
0+0i
0+0i
0+0i
0+0i
0+0i
0+0i
0+0i
0+0i
0+0i
0+0i
5.05083157453112e-06-1.51950953268227e-05i
-0.000662285842061418+0.00218009759838867i
0.0389764992955363-0.0863863717341024i
0.124865851047889-0.103433701569614i
0.0178748406931079+0.127643171282743i
0.124780928375516-0.186060801528451i
-0.0992244657626493+0.357060883341883i
0.079110547344401-0.4061786989917i
-0.0270076577245728+0.381032497925086i
-0.0273957647711805-0.3004047696122i
0.261828799429713+0.000502399750273116i
-0.380150169600366+0.521567430645428i
0.636199723021367-1.11149692274038i
-0.872841550047302+2.00959901016259i
0.98151417861543-2.87202238095664i
-1.10227523636686+3.7637357139141i
0.962340200758271-4.53404211780567i
-0.620672025512099+5.05286194983645i
-0.228707390396523-5.26400760463409i
1.42042096498808+7.47498286988165i
-72.3209023266256+123.540260773635i
-131.095449154769+86.7495845630095i
-105.095282008442-18.9858806105478i
-51.6890182465631-46.63005107744i
1.41614712762454-41.7273787868765i
11.6721761352485+7.10652454121078i
-15.1507872403272+32.2249552055386i
-51.0003995903528+25.3576079866559i
-64.6548868729747-12.0837247211947i
-42.4335956153401-50.0669960130829i
-1.38206274204995-60.4804142058388i
34.6895503350223-44.0023706262033i
45.6451214793569-12.0551803946323i
34.0829837342364+8.86228092395431i
15.2464661611716+11.1251473961118i
6.3409191067197-1.35654891556079i
12.6168540399838-12.0294129632001i
25.7747330181463-9.17617708164064i
32.6022683306674+6.82149126148455i
25.430700681009+25.4536553303622i
7.50736497957993+34.3195203498388i
-10.5761833419325+28.5526960562762i
-19.0611323404731+13.2625048591286i
-15.7715274956596-1.3310410267575i
-5.97427501635755-7.5561336725645i
2.46187434472472-4.35012368608082i
4.47843877027911+3.64710508180739i
0.00186171932496233+10.2909994676413i
-7.58646553275546+12.0126497798721i
-14.016040130482+8.59339149032811i
-16.4867637200051+2.09599243849337i
-14.0633462826316-4.32345569136464i
-7.4927193938286-7.60232992664733i
0.337507374358645-5.48221007357295i
5.332216022618+2.09837801027061i
3.84951027772441+12.0323166068053i
-4.72744243697985+18.9332921590547i
-16.153708226836+18.1543059393726i
-23.5967092741975+9.44586961340154i
-22.0841961238177-2.29672321083604i
-12.2428120223641-9.66350940569297i
-0.405292061974239-8.00191791558302i
5.61874918878628+0.767509959537243i
2.33333977748664+9.5833663124009i
-6.37999555991753+11.213528916365i
-12.1584092964339+3.86115111406503i
-8.34718737116356-6.75932849440337i
4.58373551817678-11.6422614256546i
18.7523291629096-5.4046496882663i
24.6484840441684+9.45258572214312i
18.0707053266266+23.6475076614026i
3.78424572632257+27.9431796154075i
-7.91474079135649+20.2610465736223i
-9.01788642203382+7.20840536884407i
0.30000856631712-0.535028999313661i
11.4546145534427+3.32966894779995i
14.232813829077+15.7370622484364i
4.75451304362017+26.7263261732593i
-11.3581873475363+26.6868087900658i
-22.9428434400475+14.073297765196i
-21.99456474925-3.24986085571445i
-9.72357148493259-14.0999032711449i
4.39731825016848-12.1473975088078i
9.71802735631291-0.705236272330671i
2.39713471080471+9.77194824915865i
-11.7411334790795+9.8007921162984i
-21.5952491360044-2.28322184268149i
-18.9930550537054-19.1230074531419i
-4.55248366101122-29.607885971604i
13.0230615306693-27.0628590997777i
23.3545781546161-13.5237644423977i
21.4107350113533+2.10182419262545i
10.6101793347693+10.5831960331688i
-0.23162904660814+8.61512215793077i
-3.64559421191165+0.555647866185208i
1.60311381649488-5.36052599502047i
10.0942600460437-3.42089196414041i
14.2810748904583+6.04336966175042i
10.1282592351688+17.26377512376i
-0.76387771345989+23.466747505882i
-12.5335295412397+21.5761010777526i
-19.3794782534055+13.5982358790018i
-19.3697164179746+4.81519433729851i
-14.8872003895612-0.120728400278808i
-10.4639897079941-0.0612110039316865i
-9.40133704432941+2.58241717315008i
-11.8189064969373+3.84824589629024i
-15.0828549416096+1.28311299528095i
-15.666935881151-4.67322563736723i
-11.4964049295133-11.1475317251248i
-3.32446301318987-14.3984813368778i
5.79219417696634-12.330578560133i
12.2427377984812-5.46823932798226i
13.6630950852596+3.26630411081204i
10.1697329040397+10.0045539544743i
4.47101290392388+12.3233726516209i
0.118732747569212+10.4200411039694i
-0.583785303376513+7.06155048331765i
1.82645710199442+5.97465334220699i
4.07922340472536+8.98306291291135i
2.41633757935721+14.4072854170353i
-4.72681270162076+17.8863463111331i
-14.8456936696933+15.0489592322356i
-22.3570066989463+4.7798461786603i
-22.1390899292083-9.22981666132511i
-13.2214041851141-20.380831470887i
0.258131031290272-23.4400748671271i
11.4636366142209-17.8637337113261i
15.3396845761855-8.41490099317757i
12.1014531805074-1.73175797969856i
6.80326041378094-1.31795802323889i
5.31615279930284-5.51068663798643i
9.82884277668097-8.72639704896397i
17.2023308740994-5.91391246743194i
21.3595307278864+3.39082684050577i
17.9306089465818+14.5593260337596i
7.51900614911885+21.2158247932673i
-4.57117756340093+19.8444769030183i
-12.219724402571+12.0277530261561i
-12.6972321700149+3.37712610991179i
-8.34255016074309-1.04156177918803i
-4.39161357969606-0.0560105566228854i
-4.78654245650616+3.29294709898977i
-9.31195236268223+4.3551206875536i
-14.1515280334184+0.716933012974481i
-15.0942066028717-6.23842290559831i
-10.5093940210314-12.3318617749493i
-2.69691398278904-13.8307997452339i
4.00266560850071-10.0468232892246i
6.20844307013219-3.48815389009412i
3.52843532664724+2.06507786474626i
-1.49560278029413+3.92841713242791i
-5.51719472462693+2.05765250597245i
-6.40299422225079-1.45101366669448i
-4.29030416135103-4.11947917871235i
-1.07616427847716-4.36670668934478i
1.04132160657693-2.4276538921484i
0.81402091222388+0.215018405954455i
-1.5566507259804+1.75089119299534i
-4.47412448860613+0.859788701907377i
-5.8801880663994-2.40040116671012i
-4.26994347860324-6.638628693929i
0.491366433871604-9.59539501322585i
6.74544659996187-9.17665670865571i
11.7090532345819-4.87529762274959i
13.0329056198225+1.74107129448928i
10.2353421632898+7.6436080066985i
5.04664927512177+10.1988064736073i
0.620128358327092+8.95992056873399i
-0.829631263439919+5.91717408592677i
0.4299432364766+4.20438630762755i
1.9628681252748+5.49273419185326i
0.833930536375056+8.73231665453659i
-3.88440377924342+10.8037542545218i
-10.1882076912327+8.58445250942201i
-14.2660637228946+1.68204576668289i
-13.1248635501848-6.94104953150066i
-7.06652263593107-12.8926817481237i
0.62128178372266-13.4131717769059i
5.78933886796493-9.24631388893703i
6.23878982947329-4.02315646980707i
3.47289345232558-1.76518393460226i
1.15828701328896-3.52938943076146i
2.31054641012587-7.00062842368747i
6.95197622872616-8.39608217838205i
11.9439139239091-5.14421709336215i
13.4499093946392+1.58351524517002i
9.81303843962411+8.03066349775269i
2.85774107983863+10.418565601033i
-3.45944903365649+7.59914243911076i
-5.82057810054976+1.96800306801881i
-3.81280968252047-2.54015139084883i
0.0238577974082682-3.19384920872187i
2.3019491722554-0.390249225097886i
1.10526973740312+3.02759845100354i
-2.75378153558784+4.0604531418283i
-6.53208287770197+1.45717931018308i
-7.64025617343282-3.37384502929107i
-5.37183512848279-7.4583123925659i
-1.20803170553278-8.60733912777305i
2.43296028844812-6.46055645824297i
3.60400992578053-2.58881545336208i
1.96647785138503+0.649159784483512i
-1.23492128706208+1.5913330996274i
-4.17228832392034+0.0319468814063727i
-5.24379798689155-2.97013895493438i
-3.97724925884861-5.89569998767248i
-1.02364968777659-7.16521003481328i
2.09930466071147-6.2966856450535i
3.78956756865704-3.87670740182893i
3.37035785736155-1.24368201890083i
1.34848916541293-0.0356658682808535i
-0.572149096148751-0.829185839733001i
-0.673386868164098-2.96379459826637i
1.81821158707841-4.66471675165328i
5.85184061746722-4.03659890949343i
8.93935661413326-0.490908024970815i
8.92593684682032+4.63782104141577i
5.32383178021518+8.68939092457821i
0.141842518388793+9.48789233682599i
-3.63033598161633+6.91108220442409i
-4.05124136413515+3.05093517975992i
-1.5881587300023+0.845287636399462i
0.937941401131275+1.77136064107537i
0.857032169358693+4.58485533829477i
-2.58375976809839+6.3880333191088i
-7.26671663395265+4.51069981399031i
-9.50540956955837-1.06764297051986i
-7.05410792833491-7.37087254100004i
-0.636186462561278-10.7670793547911i
6.0602925491351-9.12501004819568i
9.24161505517233-3.70483394730362i
7.47225456759215+1.58721449337769i
2.72802760107163+3.27132803634342i
-0.917158860976395+0.5200735194477i
-0.57127189623368-4.15731870346607i
3.65942518557422-6.81216336510464i
8.4463343291192-5.12000997092288i
10.0518262780927+0.0570194554377875i
6.99330754508666+5.22065842341508i
0.942309377946889+6.81472920937793i
-4.30432244509788+3.76935712956931i
-5.72135617972712-1.93295168814908i
-2.90298570935679-6.63532947369605i
1.73194237552966-7.719532314001i
4.85561376808137-5.2672276731426i
4.70823098424213-1.57327388940474i
1.92700949813737+0.525102256098432i
-1.07867388660891-0.219968831134696i
-2.14439181848273-2.81163237517865i
-0.843386846754617-5.08577113885608i
1.69346035498782-5.22690730730705i
3.43676171598862-3.08431462296552i
3.01044090981071-0.167534557731788i
0.741675960736934+1.64100362918234i
-1.99791538379849+1.29054155152157i
-3.59044452137209-0.957862267944726i
-3.11737905422124-3.65882732954779i
-0.936118997273993-5.10592661555832i
1.75988967755619-4.42486788976899i
3.51226813096443-1.90158072596138i
3.50794191123401+1.16335091486248i
1.89377175121236+3.16039811526086i
-0.219985342077542+3.13764102102328i
-1.3119351867561+1.47042862647999i
-0.441730866347925-0.362829948268073i
2.05936595567513-0.63992650710272i
4.4674830588912+1.7361347647911i
4.81215978974062+5.85601361528854i
2.11783251375324+9.49632652606086i
-2.76050493688035+10.3585740164475i
-7.29453763546262+7.44309282111521i
-8.8048015516174+2.28293314033536i
-6.5315871893409-2.28803584605189i
-2.16791722393696-3.78777537913684i
1.24325626602886-1.97423183280862i
1.4944137411322+1.02349176008759i
-1.17295776533847+2.06988032736516i
-4.1601509979876-0.460301383461103i
-4.25074060842189-5.33810279419725i
-0.309043006858371-9.42801888818996i
5.86251701086235-9.62126042354413i
10.6120425556119-5.61254149513904i
11.0693931121908+0.110571687297286i
7.30124599338552+3.95302326201534i
2.25984570449454+3.57156058806838i
-0.432037165998057-0.187435662112364i
0.924185950124527-4.22520430562051i
4.97521838487214-5.38123331542736i
8.31331987318146-2.70787304877792i
8.15326717850455+1.64728057433224i
4.2880454321547+4.41233001385199i
-0.717074589433711+3.56339196023443i
-3.42772724442937-0.418302254587377i
-2.2128624878184-4.69503325923142i
1.76997517295074-6.27882397740061i
5.57591312359468-4.17881325940959i
6.41700960915281+0.143061681871541i
3.63868103327821+3.85015451535199i
-0.961955384751891+4.74046135739087i
-4.50361730997707+2.71604336808262i
-5.23206020664008-0.440036105760405i
-3.60232535356824-2.45624604913381i
-1.48189233622456-2.14460073806887i
-0.949595343198876-0.144613968043472i
-2.79084020281529+1.66132158368723i
-5.90361556795891+1.57628869414116i
-8.27665583518685-0.823364771773292i
-8.23396123386712-4.56427048227966i
-5.38964074863239-7.72484914682915i
-0.978300193296565-8.67735758938908i
3.02842891936825-6.95588624565623i
5.0406386251763-3.48227421411732i
4.60999534075042-0.0763074781221329i
2.78276331047819+1.79240177138832i
1.28242941711809+1.66825400002732i
1.46780209294616+0.461524132667068i
3.44685305601322-0.0156524721951664i
5.81891711384799+1.54051699802297i
6.66042337182113+5.03980821784049i
4.75171447862793+8.94239556030022i
0.514383045798581+10.9459934209949i
-4.20791273320522+9.62518867443741i
-6.94914651370647+5.41261543648709i
-6.4055649553987+0.530960999806613i
-3.40379010198704-2.49748446116246i
-0.0168324198890275-2.60874201190214i
1.55882053563129-0.670273848162127i
0.641433453633349+0.940124620202839i
-1.38866153034204+0.2327132802209i
-2.19442423214916-2.89905361666852i
-0.281697218826044-6.50111364647863i
3.93674584245682-7.96781936520703i
8.19292018373971-5.98682774660891i
10.0061179814052-1.53491024064558i
8.48262966707807+2.80337427792625i
4.70983720321603+4.62271621343319i
1.12857587391939+3.19726085699227i
-0.219003576735071+0.153485247339867i
0.821783383302144-2.03119897998416i
2.59772414582873-1.84650359552955i
3.07487395817472+0.338494958896442i
1.1503239851483+2.47410281641121i
-2.31838563130713+2.43218606219897i
-5.1087074647781-0.336824439114179i
-5.43777520800904-4.48693108038034i
-3.01141819078587-7.69391808206446i
0.791008788509664-8.1203591975515i
3.84030460945125-5.79736307345721i
4.53119367020528-2.30872922926536i
2.90559413027427+0.404959007109213i
0.374383624942964+1.03943404253646i
-1.34868843520363-0.100725123332975i
-1.22573509712102-1.44510166917403i
0.309375490993726-1.56556561568951i
1.82898366367997+0.175256759873753i
1.85672290570279+3.09456542732616i
-0.183628950794095+5.51561671652669i
-3.54642553794606+6.11874430462421i
-6.6833941426412+4.5837703602659i
-8.15282669238852+1.58379639892402i
-7.35588085155913-1.37855902363458i
-4.96599924640157-2.8226236043843i
-2.56367972091575-2.46504049756392i
-1.50387673744709-1.07363555610682i
-2.0259974381844-0.0494226826551291i
-3.24577711658823-0.473291233364307i
-3.63678862027377-2.39655095577092i
-1.96293163334856-4.74819227673614i
1.59339535829537-5.78671759505098i
5.40704336002833-4.52636734462089i
7.5807455102592-1.3368541367592i
7.16028481223345+2.21891664960223i
4.68870953505756+4.24214969040599i
2.16680893042526+3.86365831941613i
1.3490719432248+1.98659869079276i
2.70073083880679+0.375950464704777i
5.08295856146435+0.621197940127003i
6.27809561088557+2.8661110630087i
4.95636630490235+5.59212656470742i
1.45583348735007+6.80775901457543i
-2.21316645184735+5.24676617029201i
-3.87668189086747+1.64038534926545i
-2.67694911002575-1.93720712035154i
0.286093300974186-3.48690886122988i
2.67895771429016-2.43642722977609i
2.81485777320997-0.0672089804377982i
0.595017893881752+1.38274811282054i
-2.27311487956178+0.441966516930681i
-3.56282195803023-2.53252687568392i
-2.25446563106659-5.73201835447094i
0.801826571881182-7.05321981222299i
3.60892358237388-5.74098647795883i
4.38965365827819-2.75824090594594i
2.74994970214403-0.113254453827445i
-0.0131263139135946+0.545924640343178i
-1.96333015417816-0.894564133654504i
-1.95662110646033-3.12983949470955i
-0.288641529333056-4.35349392901129i
1.59070203521991-3.65144209792919i
2.20983431488983-1.45099113972522i
1.01527330410056+0.930056140892865i
-1.35494735573808+1.93647491699257i
-3.50102289699674+1.05507663662917i
-4.29263839602521-1.0506272689151i
-3.42740292467655-3.08419637055602i
-1.54298305793756-3.81313518911893i
0.339075331888825-2.93774002433676i
1.21468202464704-1.08720296713817i
0.845506351787118+0.679329782518158i
-0.156708576059537+1.49388644320601i
-1.04206281288666+1.09338727815646i
-1.04512002265469+0.131435948249406i
0.0323556795892569-0.426887477686002i
1.60548960754828+0.228053427231381i
2.63020442629025+2.21837007058432i
2.18185094630831+4.55683211035246i
0.219392307464221+5.9834261110316i
-2.3661966476372+5.59596771533535i
-4.25205752390728+3.38259787739479i
-4.28935325093046+0.538706726357311i
-2.51528173483686-1.34470837457078i
-0.138455769276366-1.420484910211i
1.24961330846536-0.0739405271493024i
0.830299369183332+1.24601487476696i
-0.753441385678632+1.03916451560139i
-1.91292465708292-1.04388168054737i
-1.07369614698994-3.91787478803352i
1.88565863545994-5.74217122871363i
5.65315751844311-5.05219666910774i
8.11026747515145-2.113909487215i
7.78836839836087+1.33105242665489i
5.30493123504505+3.38925925225528i
2.38907662984647+3.05243136337639i
0.926547083456008+1.12440315685567i
1.66369767493445-0.564210885273745i
3.42072975273472-0.48501952411261i
4.28168801306493+1.42887629920782i
2.86919563508115+3.63476811324705i
-0.462554508665852+4.35971210935535i
-3.91171673031914+2.66012917425476i
-5.5747896419545-0.706322800962122i
-4.62380352256585-3.88743052319381i
-2.04380090261352-5.36714442946229i
0.326101285810453-4.66649078945016i
0.853923898455523-2.87883802022176i
-0.49174055921489-1.69874795691552i
-2.33708300317775-2.1116488188556i
-3.1254497740756-3.95849792014098i
-1.85159456502589-5.85413388272599i
0.723989922840223-6.32412976605877i
3.18587688300235-4.8633557281604i
4.13764923450164-2.09013748548637i
3.04003627971735+0.580364335553913i
0.768623844502712+1.91299989931578i
-1.31103428613869+1.54784354290125i
-1.95410491997463+0.151403586530492i
-1.03569872832564-1.02946087799337i
0.577154380650168-1.02817324442209i
1.7109788271367+0.358466213596529i
1.50147414038634+2.38685622233475i
-0.124006068549938+3.85318727023074i
-2.15266587661853+3.91212165788453i
-3.36391237908087+2.53072259432353i
-3.08191493038828+0.54898348738867i
-1.38732408376895-0.751684658673987i
0.641972431241821-0.463395575523074i
1.74798310706364+1.19173129043479i
1.27322975362207+3.16502796955966i
-0.465401262059961+4.04870290056087i
-2.19889953566094+3.08646553923437i
-2.59206061663796+0.911898581918695i
-1.23136793981889-1.20954038265099i
1.13147065489837-1.78651847020017i
2.92423066960041-0.431513150429942i
3.00082544581958+1.71604024677795i
1.36152607317178+3.01977024149074i
-0.757886737683302+2.22957029170546i
-1.65272948332654-0.396181627149509i
-0.424132950304092-3.17360115783743i
2.34113405597779-4.25849469514395i
4.85915238624275-2.92578202750072i
5.55366918478501-0.144989582676653i
3.98720234492182+2.00518584503983i
1.36529001914582+1.99903221647516i
-0.319756631802594-0.242274842531012i
0.204452206756088-3.10165159525327i
2.64069004596155-4.47527139950136i
5.27099975115677-3.33199762335877i
6.16558137003543-0.23468730053455i
4.56599279509853+2.73271613835083i
1.36868137004004+3.64800982975663i
-1.48514262645684+2.11259059290687i
-2.3318999806213-0.609145165186566i
-1.10039015572351-2.56067553277264i
0.918299559885612-2.36156843432451i
1.91151404045117-0.2802682460898i
0.790377911874209+1.99692850293767i
-1.8749327310337+2.75538704161242i
-4.47940820002584+1.30655950214893i
-5.4792907139517-1.3833709799336i
-4.42900753261533-3.71536903355026i
-2.20007735540578-4.35761996968423i
-0.237095735667569-3.13710182018108i
0.221121252491185-1.21408318591402i
-0.872421496126639+0.0176633316239653i
-2.40246937282391-0.339545298981645i
-3.02814770654655-1.90993142753431i
-1.92252684570328-3.47500306348375i
0.478661956488792-3.82781208721382i
2.90548197865514-2.40478356065863i
4.14311652615922+0.199189069719487i
3.54487194682698+2.70417203047261i
1.65948435917838+4.01547390352894i
-0.243692369530687+3.76257370261858i
-0.975735592111711+2.54310745649235i
-0.192751991195132+1.47886308144526i
1.36304866854097+1.50787792283582i
2.5346747432562+2.80928352304545i
2.22805731903139+4.62428286712679i
0.423720319601585+5.71122381615857i
-1.89721231743325+5.23035884896276i
-3.36215535949151+3.22595303986481i
-2.97204757889601+0.747405886435378i
-0.953719450717245-0.81520017063111i
1.38830175316673-0.729184711816749i
2.48489188937605+0.826269148391563i
1.71215072037574+2.51126936094022i
-0.39691753020967+2.83459884861184i
-2.25263945424337+1.32896154277336i
-2.32679980787981-1.31350722290902i
-0.48700745391751-3.50834084883947i
2.17587108841159-3.82170694731034i
3.89223452701929-2.23289970426166i
3.43277483334419-0.0440730841876944i
1.2354023282597+1.05297378752737i
-1.08708442802796-0.0137565730224071i
-1.78723401429576-2.72585413926582i
-0.142983893556211-5.3418976091566i
2.91505834780145-6.08220515788939i
5.48646771080139-4.44851920028983i
5.92249222921465-1.51409886747204i
4.20416343169747+0.842000494214683i
1.78687876561844+1.19918514010244i
0.409607066070114-0.219746859028427i
1.05961672775335-1.92094210170946i
3.05981934288801-2.11442390480367i
4.65429752969446-0.0971405748491138i
4.29453590263197+3.22674755534171i
1.6790026086252+6.00801664389599i
-2.00726367407034+6.59172217489636i
-4.97295279262186+4.87334246665627i
-5.92915154963518+2.09422737710328i
-5.07574342086278-0.0276612239357913i
-3.71558676221801-0.389467835301613i
-3.25484720653044+0.634770225985362i
-4.26070309932558+1.63779267899799i
-5.99414435057709+1.2693510888394i
-7.08975907718763-0.860787628025164i
-6.38270015710251-3.79000776896553i
-3.87872663538524-5.87502029754649i
-0.62611280920908-6.04902290388054i
1.96217699159223-4.26085493920976i
2.92475744688694-1.73246615025429i
2.4737624276748+0.0199187546866274i
1.55686147002158+0.342556231495161i
1.40214193246591-0.410432206995888i
2.54508581236095-1.10675538313049i
4.39163218134583-0.608022365988713i
5.866166347456+1.41591786082128i
5.95725766140024+4.15542918918474i
4.40642676661329+6.37160957356389i
1.93463333605017+6.87138385765596i
-0.155488219427437+5.60387504839962i
-0.874417885156324+3.61629197144938i
-0.152353939724837+2.1362079756899i
1.20351228587423+2.05519286579334i
1.91437994583655+3.17902749202049i
1.15213149733499+4.50930928216768i
-0.826308569595777+4.75670363800527i
-2.88639303544397+3.38840563015413i
-3.82381539999066+0.846123938438003i
-3.07172969172063-1.59869980483009i
-1.17267318839171-2.6654649962841i
0.557952011299396-2.25235339653528i
1.00772210997863-1.05522929889296i
-0.00786728865503066-0.316887627228971i
-1.5605362904985-0.980001690714868i
-2.397344256664-2.84531493724584i
-1.64507053762377-4.84862272651215i
0.489937148259725-5.75178931946829i
2.68947872446254-5.0004925895637i
3.75024337401516-3.09670090219359i
3.14314986370523-1.30931235011718i
1.54541344935801-0.690990150097257i
0.318425873681016-1.30931041539607i
0.36120394800615-2.34562778818796i
1.72421036817713-2.67990709674848i
3.30267370774062-1.61720909877903i
3.76269969456908+0.546291942948251i
2.55380858667653+2.69109502479618i
0.262453224217789+3.73981168742486i
-1.92982897992123+3.28977339516024i
-2.92772483598882+1.90561994272234i
-2.42838123948349+0.737808674510251i
-1.23803454865381+0.66151182336592i
-0.516615748676801+1.68101362856053i
-1.07147675573455+3.01663185632446i
-2.73802692902406+3.66663472743306i
-4.46098212156187+3.02271514558083i
-5.13343345842613+1.37490443257336i
-4.38917734190358-0.333155270677494i
-2.68480923982663-1.14665704667888i
-1.06004304128555-0.716411730283146i
-0.468905696471215+0.464853156322955i
-1.14134642187636+1.46654103653849i
-2.26647951662048+1.49777393059274i
-2.84169836468612+0.342976946655333i
-2.26958766058938-1.34519707416179i
-0.505764634722711-2.51625535905344i
1.50946912127323-2.4985699699683i
2.87787195226809-1.37429771277441i
3.10140040722212+0.104889480751895i
2.47639611341743+1.07058464918061i
1.815061336724+0.974737207180492i
1.81591630232115+0.141364078579104i
2.80523877138858-0.54802736814241i
4.12283161332647-0.366787005579357i
4.95500678970516+0.943493634616082i
4.5859050716985+2.78845441577265i
3.03981037765511+4.06261972200399i
1.16928355911509+4.08026608177075i
-0.289601261453045+2.94842511071044i
-0.668445554266266+1.36594362562664i
-0.190976033032385+0.25386751449198i
0.306152854749733+0.196075474901085i
0.208880526379591+0.88944396208896i
-0.820389824930181+1.30231463519983i
-2.14689155579083+0.702726652275241i
-2.94068094620623-0.913055394530087i
-2.73847101020292-2.86042370256678i
-1.44606162025795-4.16629317127171i
0.150262625330874-4.1986497566948i
1.17303616523112-3.10299983764863i
1.20110378357258-1.79519576187233i
0.465585921343667-1.13915752414039i
-0.204118953305549-1.39917543728633i
-0.177196717497422-2.17009459582967i
0.606027321089187-2.50998126151159i
1.68326950486524-1.71917053757506i
2.12426447358014+0.00940015928624949i
1.42247771416935+1.83442600131794i
-0.148624108743476+2.79633401620669i
-1.89892563960985+2.5031410791261i
-2.96096399075702+1.31171942701571i
-2.933651625791+0.0376215566470119i
-2.14328052618137-0.522106420469266i
-1.30885469996005-0.165480371294152i
-0.992445455277298+0.600229634449254i
-1.30754370061265+1.00325352950722i
-1.82151750813485+0.704777073098275i
-1.93824969589935-0.127017208290685i
-1.26614574159811-0.90506679802004i
-0.0120881746190729-0.96349073217932i
1.2055172472616-0.1694393629032i
1.84880438404811+1.12157825923971i
1.59439120593347+2.21827977150982i
0.76696833452021+2.63160269902853i
-0.026293656208774+2.36552447407559i
-0.30105259407033+1.7287253016905i
0.0395963527966453+1.30768153884127i
0.663768806485585+1.35245862011219i
1.02976333516775+1.73217621463274i
0.802565338202889+2.08263496818567i
0.222065067951918+2.01009689429728i
-0.393871974441267+1.50205458180169i
-0.607817744417369+0.700074930750499i
-0.235214717847629-0.0121069941501769i
0.474180519569612-0.371173773083578i
1.15790768789277-0.316212074979115i
1.38561412364419+0.00197115134634645i
1.09660078403491+0.160199548958371i
0.540142297122184+0.0649733410673446i
0.15656261010652-0.322232578719706i
0.197430262813699-0.840733114627608i
0.514369815807007-1.16755654651876i
0.936324328543312-1.22273697364461i
1.07211555467268-1.00408083055872i
0.629996435695284-0.788982310990272i
-0.0544485256094907-0.895818128629956i
-0.521679006235807-1.37758573003247i
-0.434984549413106-2.09964330265393i
0.230272165976783-2.66640686470323i
1.14904458936485-2.75840653704024i
1.8811698598911-2.28828913238523i
2.04120959136582-1.37794214601667i
1.67846061757598-0.509596802065619i
1.11653601238425+0.01997622047288i
0.754622231029716+0.213140768624342i
0.754826410142145+0.294000754580255i
0.902939548749652+0.611607200837229i
0.848985281957953+1.27657061699898i
0.306262682488196+2.17441819941362i
-0.74072132203146+2.85481708450294i
-1.96084986524836+2.95589505311293i
-2.88235190582148+2.50385488185394i
-3.25988848735685+1.6472693878905i
-3.14962261679355+0.843834658397248i
-2.94045920299551+0.42516244132392i
-2.82621959336067+0.254734600849373i
-2.82986517880222+0.172833302296403i
-2.82419878207731-0.126828792516795i
-2.53634984416437-0.777505101202595i
-1.86873975810373-1.49335227136658i
-0.883401053277471-1.95012905933448i
0.130044585708681-1.89555244464305i
0.884849070578461-1.40986461401814i
1.27537739722512-0.819287529073956i
1.55814813323043-0.371695886717145i
1.88643379741781-0.223487503868622i
2.31927794596273-0.259431727383722i
2.91206354543574-0.0774319942680659i
3.37626313625664+0.500753827951858i
3.53337376195768+1.30907001177735i
3.32861550393843+2.10584897006616i
2.91241760466176+2.62407244602795i
2.51113055394902+2.7324815859681i
2.12999832783544+2.62768129467674i
1.8149733359745+2.55021439545202i
1.47178641089949+2.62114521793603i
0.960496872663732+2.81091152580845i
0.231645586588974+2.8818408364649i
-0.520611433531497+2.6254695982668i
-1.12252359074014+1.89771852889555i
-1.50534530016548+0.906066635542491i
-1.55308134448369+0.00805910765656944i
-1.43845722421207-0.665320453773847i
-1.2693873978818-0.960126357487073i
-1.13780693751883-1.12122479904519i
-1.10886816724725-1.46205921969354i
-1.03889483146368-1.90953474034385i
-0.837728439768168-2.44291360685164i
-0.475580623701677-2.81473939306451i
0.00371516852602356-2.80199066544113i
0.440433757635255-2.48948580874673i
0.70094135708141-2.0119150158146i
0.818613492464969-1.60958889332621i
0.787315550617097-1.40965252488475i
0.720947257098692-1.3014472903723i
0.732456427127972-1.15203978057807i
0.757024725375412-0.816365101709589i
0.799910040831695-0.283958596646055i
0.72928682179404+0.228975014069956i
0.532529676845722+0.588819235927102i
0.296822779030004+0.683547092138239i
0.108896275823538+0.690431988398613i
0.092889725089369+0.799381330285075i
0.248542268436092+1.04576403356628i
0.369118706598979+1.52756469044692i
0.317860086167038+2.04697939813996i
0.159733048653278+2.39881735067793i
-0.214715161392069+2.51579489963733i
-0.638349459626516+2.51682683443909i
-0.842508900380141+2.53811503709861i
-0.966308768386129+2.68208940585142i
-1.1100791237923+2.89797489100549i
-1.39101700456141+2.94500214203001i
-1.9394715198595+2.73993560833286i
-2.50423789830768+2.11378091355074i
-2.85067298452916+1.15853720221382i
-2.808769606829+0.182061312471569i
-2.29559472160228-0.666006409401966i
-1.46675323953276-1.17312941020044i
-0.665375423957468-1.45644804710493i
-0.0825825190860839-1.66717956239444i
0.349163943347835-1.90128033997893i
0.734912850001913-2.27239223510917i
1.39704337506358-2.52563136383747i
2.39375344672082-2.59729606775886i
3.53039784255223-2.26064974308708i
4.44113144306426-1.46889271134455i
4.79375480589632-0.459765922094082i
4.56935927613931+0.588013139051638i
3.91505632985455+1.3582058455171i
3.22322629458024+1.82095813163032i
2.751288484259+2.07825315022959i
2.38959198956449+2.35365799350708i
1.92676995256625+2.70088658896886i
1.08884809902523+3.07869090199147i
-0.135259236698257+3.23678971051895i
-1.50423757912121+2.88597754563591i
-2.65303164920805+2.08255709539812i
-3.09592190249553+0.938250847942413i
-2.98377062884366-0.170489541203735i
-2.65566680927714-0.848156177794092i
-2.38954541681168-1.1449928012568i
-2.45248238065296-1.37765276389695i
-2.61529464199545-1.71123738995211i
-2.50517769619659-2.28734913232886i
-1.87190352163078-2.97060526914657i
-0.688785080660993-3.30407944819097i
0.591008340832039-2.9662037761021i
1.3484819520856-1.95986009235145i
1.34261112374586-0.706822685747144i
0.747914705203244+0.238524407467111i
0.0715613931424566+0.53055252584836i
-0.157364419096441+0.337631869100816i
0.170011938045126+0.0717376157142475i
0.732727385316393+0.222855171802972i
1.01538938241463+0.955498493610531i
0.658130525000632+1.90381093703834i
-0.21197721236646+2.51655062537597i
-1.15781184609503+2.37691839826375i
-1.64844377302722+1.59671938362663i
-1.34018853032446+0.539128720755673i
-0.50951738107004-0.149850553509082i
0.386283474841742-0.0748061190741356i
0.965410145987131+0.518288367622074i
0.982517144470366+1.21762579745417i
0.740408095203515+1.49022103404705i
0.693926690451301+1.20104327671175i
1.0646422088572+0.824745425578798i
1.7469207588482+0.779687370079329i
2.31427872068813+1.42338402174814i
2.33474377766478+2.6062248556227i
1.64721001745411+3.67294262478407i
0.396245783010288+4.19619777734838i
-0.928246644516114+3.74617748858028i
-1.83010649181637+2.65276559204561i
-2.16264582026335+1.5283878946636i
-2.09420625653728+0.716538702572312i
-2.03562191475385+0.399675535752089i
-2.32711832686699+0.119572794387156i
-2.85104849148177-0.482436633485091i
-3.16598556256535-1.79564913267434i
-2.91653473320169-3.60185561581185i
-1.823006767509-5.13991607977848i
-0.0574485971018498-5.93034506124993i
1.78010081634198-5.58775197174438i
3.15603694206508-4.46725692939662i
3.77684355000935-3.19559635622516i
3.79386845655021-2.24600401121044i
3.633055414091-1.79302608492914i
3.770154770999-1.39104751765196i
4.24325655212687-0.610036292801306i
4.57782085239236+0.88785867101591i
4.278863076465+2.85360320680339i
2.91983164718086+4.52868332235724i
0.720653725525303+5.42465412237661i
-1.57340072205772+5.10052003342746i
-3.31003326955391+3.87520362355029i
-3.99363213953303+2.51107422570714i
-3.79929634023738+1.52251533047885i
-3.44701975193534+1.13717354587096i
-3.47512705158976+1.03508933519978i
-4.01704113568013+0.701493096649039i
-4.59448357654254-0.220232892016444i
-4.55879943525122-1.60014479934148i
-3.57476750492683-2.8570408344462i
-1.79259235079585-3.38987366778636i
0.0710898081564179-2.95166380964305i
1.28673858967091-1.66490590161909i
1.36786023494137-0.29902344480776i
0.619578882990675+0.470528077216653i
-0.144175851259575+0.531136696817886i
-0.319795031883787+0.0223292984511269i
0.294210143771074-0.358155182591488i
1.19417307498753-0.160087722948022i
1.69147956594523+0.579201133087833i
1.3371973357774+1.43365327056409i
0.230454421572176+1.69092759144321i
-0.801736897435569+1.10052979692831i
-1.00551020716915-0.142883950226592i
-0.182763156564593-1.43754399597148i
1.36459115668646-1.96796823436541i
2.81320936678067-1.46833268963654i
3.42498762310902-0.358528941166129i
3.11885121692444+0.742247019964139i
2.28288048484133+1.23855421769554i
1.71554076920452+1.01862016464803i
1.94822580340869+0.515427850579653i
2.70516988604288+0.427784408528852i
3.33023813428507+1.20287491883116i
3.07656617288852+2.61326345655164i
1.76267137246334+3.94197274366312i
-0.248139526206121+4.34769388900178i
-2.13414846940147+3.55595738426805i
-3.09805653269372+1.96610417159968i
-3.05091919544077+0.435595158712257i
-2.45271132787771-0.351289536055255i
-2.18573369738226-0.274636855939095i
-2.71444108686883+0.135268096206127i
-3.84505340601733-0.135660868345181i
-4.89707103596016-1.5318418269616i
-4.92431163504549-3.68388951193951i
-3.60605013339035-5.78576610871041i
-1.42022262687319-6.79973851769093i
0.764292149334402-6.29448791776713i
2.04096426284912-4.82128974205342i
2.25368745183541-3.32248562028311i
1.94289334380824-2.63477285989144i
1.94410253586883-2.90576075163783i
2.87876291350345-3.36385771933874i
4.51299337746677-2.92929885069712i
6.06780890657562-1.10268157017867i
6.51566748234191+1.74121338051614i
5.42167497019804+4.54723213306044i
3.28623425746196+6.22076100405611i
1.00029461316228+6.42632086806647i
-0.584473017441584+5.64428259881545i
-1.19221094250631+4.826610280717i
-1.30713926421513+4.73766146306802i
-1.81248864561288+5.33865701324646i
-3.29275778370023+5.84240508090902i
-5.38161117223803+5.27970102525016i
-7.18848173227742+3.23428808887307i
-7.79952146527911+0.232098489996775i
-6.76962061905998-2.60597817210448i
-4.6814026196651-4.28616811213547i
-2.36556428323604-4.62492665540343i
-0.760652129863068-4.09511578302306i
-0.179376570603005-3.61545395838125i
0.0566362112236256-3.86643785625018i
0.70206694291158-4.69467737385162i
2.32055118178686-5.35227105006266i
4.5677361768095-4.87538411269104i
6.51695415680515-3.05507316632803i
7.26801686461375-0.375807177854146i
6.39719336925994+2.07751611274089i
4.41814873579026+3.35112242206625i
2.41132559757138+3.23126561067691i
1.2676120707907+2.20018040757214i
1.21971066310834+1.33944822172979i
1.71583401037137+1.25611947826171i
1.86163552142584+1.93459619818395i
1.08891707320808+2.75885751521471i
-0.568916141501759+2.84294336506185i
-2.18320163571764+1.78022030138848i
-2.8434333854345-0.113693808756092i
-2.11532965129549-1.89513697861136i
-0.344856135137449-2.57206499420783i
1.36334617757226-1.99112768237574i
2.01564908299097-0.539137234483432i
1.30518317905928+0.987500540246046i
-0.226667919183348+1.54802351674728i
-1.67729387621361+1.00917906953267i
-2.16902726560235-0.0597968447007201i
-1.61483017703543-0.829651608309225i
-0.723170090669002-0.788011386094469i
-0.420451287437174-0.00913813041684689i
-1.20173738017505+0.803071422258373i
-2.74903588375289+0.721654608586685i
-4.07958140016712-0.556224350290022i
-4.14685837634012-2.64188858411783i
-2.656932850635-4.52430851060565i
-0.208990089081018-5.21113505363977i
1.98539205816948-4.36523302154383i
3.00232099966202-2.58129091068159i
2.77998897704226-0.989715691227757i
2.04692210225661-0.354156404972613i
1.8271658215894-0.660444622180088i
2.6971603866264-1.15915795622644i
4.30027896808132-0.788653545533124i
5.50547766794381+0.949110309535625i
5.3676729386906+3.52948184172917i
3.60097134343063+5.78185207829667i
0.85889889377587+6.59158134461464i
-1.51102087272115+5.57055330584307i
-2.51426174733025+3.48106588313101i
-2.00460450889191+1.69318845513021i
-0.832883500874575+1.08219644513496i
-0.149902476863265+1.67126909998808i
-0.657186335956406+2.65456632397401i
-2.15547930559507+2.7320806146219i
-3.46062231786342+1.31390779533743i
-3.52109658686597-1.00360494743951i
-2.08339694128976-3.08231099321638i
0.209247479607759-3.6823045677376i
2.03411991241063-2.52872564417155i
2.36458508960258-0.610853325174856i
1.25180988220287+0.746187287511049i
-0.411619211673965+0.556200012915893i
-1.32979684373316-1.06989115644738i
-0.665139749740468-3.0102630856254i
1.15666670335867-3.89610558395796i
3.07009871478511-3.12486588386577i
3.90485595631149-1.21746124053783i
3.16496338830847+0.653405097616407i
1.49306857832739+1.17082764988894i
0.183324083789705+0.18134127136592i
0.219127313050529-1.41445804701304i
1.57861809485916-2.36946069418553i
3.38600469325147-1.65944364271794i
4.26442056736465+0.548023311887104i
3.46982373356236+2.97246147124349i
1.27351051644059+4.25585252053728i
-1.1909267416566+3.78872866530275i
-2.61709081004588+1.98789643733429i
-2.49430737806378+0.200330499738517i
-1.29522040365095-0.534990778853557i
-0.250794978138662+0.0721943380326255i
-0.308978755362219+1.25213931704969i
-1.50282927424973+1.71590743241138i
-2.95844417784332+0.876148846109701i
-3.47273807638222-1.09272155058526i
-2.38907615877595-3.01086411885366i
-0.0298674924134566-3.62923251130989i
2.3852289874301-2.48598305312442i
3.4867337602526-0.144751565624678i
2.83035574210626+2.05436173015666i
1.06300715839273+3.02453019246981i
-0.711497612484681+2.5567893102052i
-1.35555045834168+1.32021078277778i
-0.704924908723512+0.415897680729209i
0.394680313857411+0.664930690878805i
0.807408335839876+1.7849136620774i
-0.174295163039431+2.84758461459916i
-2.09284863228826+2.79868997174093i
-3.86650666479605+1.12858244999708i
-4.21475109775598-1.5276254626469i
-2.62656229777333-3.92914910231241i
0.184996004606936-5.01848158542914i
2.9520241688979-4.42077752416384i
4.54016716211804-2.61174352718645i
4.64670117892982-0.783481731897688i
3.88334462553428+0.222859481445409i
3.38930198088637+0.278185616399874i
3.82827582235235+0.0810242981065413i
4.96817462754008+0.607630137684335i
5.91542651214712+2.27398060702072i
5.53390782906968+4.8017367908504i
3.37768196026717+7.08632815297i
0.00745084782539701+7.93976692815204i
-3.33885564437567+6.86020987297259i
-5.34882010761213+4.32594806103321i
-5.61717912264165+1.46015530518939i
-4.71347231221591-0.543554907017178i
-3.6711013329096-1.36843970503588i
-3.30870878617504-1.49520196885781i
-3.73634767705777-1.80418894211598i
-4.16169262853676-3.14825696538878i
-3.47681974185875-5.1899146076221i
-1.34824333959004-7.03658497725529i
1.80717340486481-7.59082236572571i
4.77353507699107-6.08475830331614i
6.29673316448166-3.19645575553218i
5.97774653821831-0.206118288895243i
4.38432288868778+1.69791696944979i
2.757125927955+2.05071328854343i
2.08820776586418+1.48693174011579i
2.47013994949696+1.11547827656645i
3.15763617478489+1.94427369347837i
2.99971258411285+3.86767474263053i
1.33450092401288+5.71330903549001i
-1.33416636559695+6.25914389173437i
-3.86646356828133+4.90678038614254i
-4.99497416275756+2.19822745768997i
-4.1866315110799-0.404544653922383i
-2.14810545505315-1.58867718080813i
-0.23909397747977-0.968191394710941i
0.35421430298945+0.702317597508508i
-0.522705919459408+1.95421938071054i
-2.00383643116082+1.82306897689294i
-2.83853675629221+0.341644460858001i
-2.18421137945093-1.49211112902797i
-0.394545602370457-2.28307595205843i
1.453610107345-1.46047403555123i
2.16297475043933+0.511718180005158i
1.22456164526842+2.29675583564509i
-0.728389160026367+2.52326563633559i
-2.32821728867605+1.04835211728642i
-2.35465429760312-1.21496550353534i
-0.783049320272925-2.87485052082142i
1.46593568586411-2.87887961565897i
3.05526433332847-1.33325081075743i
3.13132109930626+0.657747976450655i
1.84451677364746+1.71602637842232i
0.303896362652167+1.25128309333083i
-0.274346585359219-0.214567311229968i
0.568586408500763-1.4944266322626i
2.32432218841814-1.50472004362503i
3.69798783947235-0.0322524788245393i
3.61470212805228+2.09270769035766i
1.99891329671227+3.55387441100736i
-0.213269769894574+3.45315623424453i
-1.79729543746363+1.91973077854638i
-1.85204433311564+0.0408430556160505i
-0.496368139830076-0.93333944521256i
1.03184749077386-0.481734888105657i
1.5815747258801+1.00505967036471i
0.679529083192373+2.4742699231407i
-1.24166081596766+2.72063574841342i
-2.86124437843557+1.62230768539139i
-3.2352445943622-0.176168446295058i
-2.18751459646728-1.55450094109143i
-0.499030489740411-1.54138683033916i
0.433422381802507-0.409347954188213i
-0.108851688623635+1.03968378406355i
-1.84916362426413+1.58714613154708i
-3.65889749128889+0.565208331810353i
-4.26805576074522-1.55475133010418i
-3.11749804408436-3.71904138883933i
-0.682846030249451-4.69554771488638i
1.73234926918439-4.01942566560764i
2.95728474477549-2.25072586634167i
2.7155679785783-0.525454976685523i
1.65608317040296+0.238583501953685i
0.965971406205397-0.0744089359327163i
1.48977859678275-0.790071731184921i
3.07545630257391-0.767878728010082i
4.57295907888092+0.757618682602715i
4.80248744453307+3.42986573159894i
3.18063214430619+6.06026784507961i
0.137011792682305+7.31854905220947i
-2.98512250800675+6.61607517290291i
-4.96995525241842+4.38385107742681i
-5.22096852372169+1.71137819799779i
-4.2415862981742-0.124253604397157i
-3.17630025926964-0.671006150717885i
-2.95936451172353-0.485571361440953i
-3.61883635787312-0.710131634592445i
-4.23477353054221-2.14799380299052i
-3.64902483825657-4.49312197995888i
-1.32074719588716-6.75628900330454i
2.22911372315741-7.53820382332215i
5.76003715754999-6.01083245048135i
7.80480721379326-2.77082805534722i
7.70383679006937+0.856591135649877i
5.89098420208594+3.44375780424587i
3.64487659549696+4.23141803501042i
2.20023337761224+3.84285471905851i
1.82055998193703+3.45090019469541i
1.87764001301542+3.9574334372262i
1.14348280154659+5.42402114877117i
-1.04042464120069+6.74124809320245i
-4.24809388733525+6.60713685940155i
-7.30809752335605+4.24626815592905i
-8.68879862634954+0.252031319316995i
-7.67107329467073-3.66985882296834i
-4.85503149675632-6.09343862765281i
-1.70458025266131-6.3217728682019i
0.382166581520391-4.92254473394467i
0.920606325878684-3.43966039420141i
0.590704638765202-3.04954336472176i
0.683629898978484-3.78871477542471i
2.03598101698534-4.63187432226901i
4.41693366082341-4.15516833488338i
6.57104136960287-1.66731151260354i
6.96587536019415+2.12889840963777i
4.917277271683+5.56364131143827i
1.25305870781551+7.07548365506649i
-2.39497167617656+6.06890441534172i
-4.44033875369474+3.41658629821095i
-4.30864718902353+0.810798215764111i
-2.90969618360921-0.439031763921864i
-1.6974244239085-0.0902913936633603i
-1.78675143415498+0.763254639063637i
-3.07054251476772+0.727970116665869i
-4.29779805341046-0.863183947128075i
-4.10252936264266-3.48270243175883i
-1.92875930706754-5.65090216833543i
1.45392926290278-5.95510249669748i
4.49069383044931-4.04303122851464i
5.70656947101927-0.906707385054181i
4.71171513063634+1.92815294091039i
2.46583147902581+3.18330820656268i
0.503832784684468+2.73443255811996i
-0.0974941519626069+1.60517342085676i
0.587423195149309+0.948393173008777i
1.54051116706107+1.58491107141115i
1.43405746042174+3.13291421751034i
-0.250689757276779+4.33100566089188i
-2.8305790180721+4.06422853747514i
-4.95344404788995+1.98292057363141i
-5.292141616646-1.01437789430531i
-3.6310103100231-3.48560425945441i
-0.873123306903337-4.33677273213604i
1.46966890869224-3.44362162150448i
2.18601930735489-1.58518833133794i
1.39440152606882-0.139749570576451i
0.0704257721477818-0.0220688036805104i
-0.592476592320003-1.03559745465284i
0.166818289576248-2.26239313760678i
2.03240880794923-2.52846915761547i
3.66367624414718-1.26787867868797i
3.84817401506391+1.02408434786587i
2.27570267470521+3.00668377644012i
-0.30698452141482+3.57196633286844i
-2.44710950223431+2.34547164329236i
-3.08182962640036+0.0475909857105698i
-1.92747717056778-1.86465661840981i
0.0318127728135082-2.33234549865936i
1.31571494392048-1.20356635774971i
1.09058032087547+0.524400506262384i
-0.46380807650197+1.43847456228927i
-2.19812452191147+0.725301447969983i
-2.80122557127245-1.26035030801844i
-1.59451158030266-3.27530038062292i
0.757488775655512-3.89962513746184i
2.78343558376555-2.58500255279032i
3.24054234472623-0.171892562138517i
1.9031005844185+1.81563437895333i
-0.301108600520191+2.08486090432915i
-1.8032600903213+0.52202434075749i
-1.50130209978301-1.75002938994717i
0.47164285972889-3.04930330979111i
2.84442081040267-2.31543906879818i
3.99521274931252+0.025157021000507i
3.21195634819435+2.57826096709089i
0.978930564241071+3.72609307274767i
-1.16439134816985+2.92988868476336i
-1.87521683394726+0.984972662126599i
-0.906087279709622-0.687747508113433i
0.87831203993921-0.627773212864663i
1.87830016414647+1.09033658587412i
1.08195008919309+3.20228142610053i
-1.28452411681275+4.15517510002829i
-3.84111670630376+2.9343331690094i
-5.01588359914152+0.121033576159485i
-4.12634822051678-2.80538443508843i
-1.75119651424788-4.21041817481191i
0.62216812392824-3.59166838211667i
1.70234456256591-1.88641703195467i
1.20154846534377-0.534993298876586i
-0.0116635662987115-0.603322926999238i
-0.480464057682135-1.99284176019923i
0.673143165876204-3.52950075586863i
3.01106409433446-3.71907399899259i
5.25937917209335-1.90854568589784i
6.00092439831106+1.20482006622962i
4.45423815862612+4.06412884426487i
1.44513842882006+5.30075478269692i
-1.50327331338734+4.40104850929727i
-3.07843991969736+2.13239449994893i
-2.75124554753629+0.0198779182611552i
-1.42002505928823-0.807666921084982i
-0.426201072311018-0.237221009491257i
-0.715990702575326+0.678216206689594i
-2.1353678829608+0.660554247082592i
-3.55452159523518-0.847292316646544i
-3.70758144910659-3.42533852714584i
-1.8869254756245-5.77458919723479i
1.34546988129278-6.53907741375542i
4.47904693785289-5.23816468753668i
6.17052658223934-2.47950419456762i
5.92082699823437+0.380108470946381i
4.22129726789554+2.10879969797127i
2.46977181436137+2.38591735341725i
1.7577469274845+1.8355222043079i
2.12145287887546+1.61102221774668i
2.77020731014979+2.48284008072252i
2.45246864259616+4.22898365122966i
0.492589825856344+5.85519473478389i
-2.62493687116789+6.0475185084329i
-5.56640278409799+4.21287730816516i
-6.8274783598268+0.976629979707408i
-5.83177693735459-2.30532379378961i
-3.28995512970353-4.16816696328395i
-0.67687762943474-4.0777490725936i
0.613428641491407-2.75427010782678i
0.346611158447035-1.48651161052671i
-0.523632793304273-1.43037954664219i
-0.730157463460297-2.62724818212609i
0.56549916058199-3.88451385266459i
3.07361807819702-4.01579029926529i
5.36390953472458-2.3279932515769i
5.96449395921216+0.826827203818512i
4.36448708932139+3.71338419245409i
1.30368850093954+4.85579523525245i
-1.4738537472489+3.8384806102052i
-2.49835579685507+1.41962613072819i
-1.63287587860972-0.739075959916491i
0.175187035389289-1.32572612603095i
1.41295052932642-0.191617292793788i
1.04392722607003+1.45653446437362i
-0.723757095399813+2.05828283026739i
-2.481484647346+0.866255287197646i
-2.74306697972695-1.63653242520573i
-1.0731509743461-3.92824541499296i
1.83592834129737-4.40980324219499i
4.26285904558078-2.70059097662388i
4.84856493989565+0.248107745526718i
3.41198178475601+2.68867850463572i
0.964719030260013+3.2659844030579i
-0.784881662428592+1.99626767679431i
-0.939594093736679-0.00749676002983015i
0.392412916011537-1.1314516065073i
2.03157624108412-0.520897548691425i
2.4450092782348+1.33377564946806i
1.16162667228175+3.01554072177238i
-1.08578630783563+3.14705868194447i
-2.85559376768131+1.3926322199815i
-2.93392951284884-1.26193240048416i
-1.14175059497144-3.18028683049402i
1.46876442538615-3.13788745845288i
3.31446134095897-1.20212590549285i
3.32695979581918+1.34253209785068i
1.64436617176013+2.95630046297624i
-0.482622092949279+2.73113170618576i
-1.66178251160281+1.10349045834984i
-1.21140887447411-0.617597690924751i
0.339497364431134-1.16483608479179i
1.71643332651285-0.0504355192583101i
1.72434730843234+1.91575708897484i
0.0429851518437473+3.26960644476541i
-2.29308620676095+2.92184466295819i
-3.88700283113924+0.896966655413189i
-3.68279779245644-1.75189683600756i
-1.76497092328583-3.57005095544084i
0.721381051917163-3.53515786618865i
2.39921320897224-1.91214215897084i
2.33984334883019+0.0561979736072946i
0.950839961505756+1.02005891776842i
-0.566865284960472+0.385501861823028i
-0.930889677256186-1.21008307779985i
0.336879474292736-2.44355873604586i
2.51185366032688-2.25434809318973i
4.10504540534782-0.497294746345187i
3.93090878163427+1.91624017509829i
2.01099494235243+3.53549898637543i
-0.578656141908047+3.3585731965381i
-2.21667898341884+1.51740748121296i
-1.95551262853011-0.844558486560076i
-0.094867087421029-2.14283605034636i
2.16019359672257-1.56737161230392i
3.2622483173906+0.31688351948094i
2.49318910140257+2.29812818715116i
0.490712883106027+3.07002408167235i
-1.30509360814802+2.08937560599347i
-1.60227166346153+0.193124231269684i
-0.251662343936566-1.17872401649442i
1.85457408740406-0.921319042936171i
3.04406561849057+0.996642865141195i
2.21015452964422+3.38787754816027i
-0.297362115056692+4.66894105296337i
-3.19113418903234+3.87761108840877i
-4.68453603098112+1.35482126358569i
-4.0504592157832-1.49026292616958i
-1.90671056626472-3.05652955243292i
0.341447509490595-2.66397342641759i
1.15677906182072-1.02578357259906i
0.199513246124624+0.391577882771386i
-1.48274342555793+0.254036286432407i
-2.29534854081252-1.58829244219146i
-1.16717610680035-3.78822089256553i
1.63597805145517-4.77462896366659i
4.62687244071263-3.57712978631032i
6.09572836135028-0.537299396961276i
5.19970002059951+2.72625144358609i
2.55197744673506+4.54117433700016i
-0.138112478862487+4.14649412884608i
-1.37434420827336+2.33516330150808i
-0.779187098777855+0.642743726974517i
0.6654854478519+0.444061121206102i
1.33813446465419+1.91109308860502i
0.274311860654349+3.73156840029752i
-2.28681059217805+4.2394593218177i
-4.83284963054559+2.55547159902259i
-5.64507238605804-0.77351808786512i
-4.14855315079254-4.00934259428919i
-1.06318658104824-5.41635903394118i
1.93900855913878-4.41455446578042i
3.23270459019514-1.85037309259868i
2.53069794867441+0.35337261409086i
0.818650413349044+0.896977655827334i
-0.312135209409816-0.320442184161654i
0.316142147562817-2.12771595454331i
2.39666704714517-2.73235110236939i
4.50246035015404-1.34656158040524i
5.20713065530803+1.53098428873415i
3.79048940495719+4.26145239973209i
0.909238489843806+5.3141625510385i
-1.71204230905867+4.22449745348199i
-2.78059197026446+1.80861820325582i
-1.92044503194074-0.247631548835657i
-0.0343021691773584-0.692350736237183i
1.27217631950737+0.553965713218611i
1.07227848833823+2.37006145873873i
-0.57751790470216+3.2713587973524i
-2.57076346139545+2.47267990873952i
-3.46891635168919+0.451625924086473i
-2.64502370777939-1.5256793351421i
-0.679066445709258-2.21369047606397i
1.09375862973114-1.12095223092647i
1.4710698638172+0.848055182706543i
0.205619097484445+2.35790376508951i
-1.91238473313927+2.33687149432227i
-3.56953466163004+0.607234230232002i
-3.56962762902555-1.70351579756138i
-1.87843178481505-3.30181046940648i
0.36756936846734-3.27199275236434i
1.89173488670021-1.8431315015313i
1.81521225713722-0.142749429388397i
0.424318044747075+0.622121871102331i
-0.952204618320184-0.144808698847209i
-1.15046124990705-1.83932699564795i
0.29465545765434-3.22605416428277i
2.71329756522445-3.12607270223639i
4.60227453112087-1.2793946206334i
4.77406551122723+1.44051511533167i
3.08467385141366+3.52574304900044i
0.468736173669903+3.95280347337357i
-1.48195784423475+2.64864067453522i
-1.69137137445493+0.60094815674181i
-0.387205929610836-0.616422289959868i
1.31731160491803-0.261578740986845i
1.95700349878273+1.38209136027242i
0.80509204885833+3.07087141489569i
-1.4933011853846+3.37094525663943i
-3.47620277863871+1.87504503179203i
-3.74947688857103-0.687177042127731i
-2.03886653740688-2.76915179839635i
0.579442361862285-3.04596009142153i
2.44006669952204-1.4331335504389i
2.42539225849092+0.963683656755628i
0.634619263764647+2.50139797515637i
-1.6268425287436+2.16515984371951i
-2.64574228442985+0.290494811458257i
-1.80810699623007-1.72137014160171i
0.266840927985158-2.33265154518461i
2.0794804235126-1.0784729700532i
2.12489082376217+1.23560736671396i
0.307231571504692+2.96372370094982i
-2.24942512302056+2.73503738853105i
-3.87686872287481+0.620070258829813i
-3.40876716601883-2.12285897232138i
-1.1510151240081-3.7324604013062i
1.44475941842698-3.21070911766364i
2.65499813381304-1.04750530121026i
1.84352954355597+1.21536778717582i
-0.203220164154487+1.98567134622183i
-1.93120890641541+0.810405520146046i
-1.98477611154427-1.3663378882951i
-0.304728039519999-2.89971010448498i
2.03857087251941-2.57542107025425i
3.34977887044829-0.466998754632731i
2.69286745035544+2.06002827087067i
0.487368047299303+3.30019926956015i
-1.8584441467837+2.42009526767071i
-2.76793225650838+0.108455273367207i
-1.77292370118233-2.11014275820119i
0.457132653117053-2.85167906953509i
2.3402416760642-1.64335433602691i
2.6863399139842+0.522024418860477i
1.40758660654603+2.07476846357915i
-0.508069309377343+1.97639897787348i
-1.54883888113564+0.362221846943138i
-0.925299188092462-1.49165903786571i
1.04707993493527-2.2025577240224i
2.98013567095942-1.03890048688839i
3.56089404607578+1.40198441787082i
2.27672189432078+3.56704749701703i
-0.258914594457744+4.19063538354794i
-2.50447205253362+2.93464421686782i
-3.34589273507732+0.63807442621694i
-2.45400159384005-1.22854472802118i
-0.704461517264916-1.64744138151847i
0.468351679379657-0.648786554238681i
0.338091664470088+0.795822783379339i
-1.11871348588184+1.34200667972135i
-2.74949678160717+0.395559894590028i
-3.26761784831342-1.70731750299938i
-2.13064899961692-3.81393099256464i
0.292351776575721-4.54187260992633i
2.59596836542311-3.49799126763305i
3.68162796979043-1.28359605370344i
3.0374077999307+0.789220859915854i
1.29671003381557+1.61095931555581i
-0.143486478026093+1.02039376947316i
-0.428360995612014-0.252336023067432i
0.583806196344016-0.958600479674146i
1.97506368466171-0.387990139581316i
2.50442082004689+1.33601858002975i
1.43515008338376+3.1670290074354i
-0.910583738968009+3.76544583635057i
-3.20873293220153+2.69880602586824i
-4.18927440154141+0.384288464240309i
-3.33852003135138-1.87998215614469i
-1.27256610476486-2.81730618631014i
0.620490150081578-2.13260812806713i
1.16988090506788-0.465824811493234i
0.163617656525746+0.779978232650617i
-1.54171550079433+0.578646110009881i
-2.50788221193083-0.993832537024078i
-1.7959329708272-2.98254569917732i
0.389768873105418-3.94664031883863i
2.78146982045071-3.17927761263872i
3.94303774300372-1.07664813504832i
3.26449393425593+1.20491694487356i
1.27064655360904+2.22536200361415i
-0.558411997693838+1.50706217685845i
-0.920465940343435-0.360859614413874i
0.404966059140873-1.88707428205654i
2.51595305866512-1.78612514099056i
3.90881083332677-0.0806719596719141i
3.53079487988631+2.29549261419062i
1.5826397566633+3.83722466735487i
-0.738257852492396+3.59629815503694i
-2.00651124282161+1.86975040503015i
-1.56770600627422-0.135815203019601i
0.121848523831597-0.903424529573254i
1.61068777158179+0.0922893811732642i
1.50419771439305+2.09182801189524i
-0.256164254154179+3.58961054646608i
-2.83962483650085+3.34505693391664i
-4.65963671402989+1.30228855180584i
-4.56033501843964-1.54510221377639i
-2.80013385289895-3.52830701098251i
-0.564641254406827-3.68845338066393i
0.718322486558262-2.36103643689578i
0.427831499391558-0.738889928491144i
-1.03671390704244-0.365618883593994i
-2.26730285407415-1.69249233845767i
-1.94994661616914-3.87530902194984i
0.0694688807844444-5.48502227284582i
2.84955220185187-5.26864572320733i
4.8401727360005-3.16543420941251i
5.01260477493617-0.337695713459904i
3.48958118615424+1.63416323136619i
1.43759428577127+1.79594223814456i
0.331755686606933+0.50205988317149i
0.854604944318261-0.941030106192471i
2.41793875110754-1.1752590064475i
3.78611339174901+0.324915062846412i
3.70123279935188+2.72104439294143i
1.83625571252921+4.53143074049169i
-0.742435769706922+4.59213231297415i
-2.65513729512927+2.92897221447758i
-2.95597065477929+0.600826817300044i
-1.59924130677832-0.950143117423729i
0.237963333972438-0.746903938903614i
1.11379999592315+0.759555047350721i
0.371283848392213+2.3523309326159i
-1.50103609511127+2.74761243194871i
-3.25665177897772+1.45698264919845i
-3.70604337213794-0.803909998045936i
-2.3906278548548-2.69241738016507i
-0.213548469784052-3.0869636134493i
1.52775976256689-1.86888402015938i
1.80777735256131-0.0581519042193751i
0.575124728956501+1.02758167381238i
-1.03321815550415+0.677647956235198i
-1.84784700812152-0.986595579351713i
-1.02896604997473-2.7821715613972i
1.04032244369457-3.42935943523095i
3.08171397141351-2.47443845764841i
3.94841050418828-0.401484099350527i
3.14719014449302+1.50427335971049i
1.32984772347476+2.163103810946i
-0.277864137580182+1.39376905618199i
-0.559969698860857-0.112583021331453i
0.580796998005622-1.14989820455874i
2.13103474476487-0.842878544637174i
2.93957170168438+0.703324643363164i
2.19318871005091+2.51743097428357i
0.164321593279016+3.33856390795554i
-1.96784838019917+2.5382982308268i
-3.02960507950055+0.635601700506822i
-2.4523963389705-1.34666073318871i
-0.731469070825408-2.31821062326928i
0.817300653453175-1.77227597075756i
1.17566344952332-0.410093159461007i
0.232338912104496+0.596418175528444i
-1.32190328089738+0.333803010189233i
-2.10739622558818-1.1407783029905i
-1.34106552921775-2.89559670792777i
0.718362829857951-3.79756503872657i
2.91637020428285-3.08682596621152i
3.97031305989081-0.993744870708114i
3.36228122432482+1.23229346868231i
1.49864974642171+2.31062769585573i
-0.246449002263036+1.84563018510002i
-0.825306362777266+0.373149654873056i
0.0656035305577676-0.868185668212899i
1.66599116011066-0.816512387706014i
2.57576998029842+0.684776705039148i
1.99049883524128+2.68704413306511i
0.0196710543845409+3.82285171039276i
-2.17403075533007+3.18612271992851i
-3.27674346059393+1.14188739405113i
-2.65054643382548-1.01923222025165i
-0.788864080666933-2.10637940765838i
1.00894863154455-1.44730154262277i
1.57281213583573+0.358868290363903i
0.511869582549204+1.88369806682541i
-1.28962555119466+1.95483623503047i
-2.45241768129133+0.472696496241731i
-2.159022402055-1.59522806063194i
-0.399390616467938-2.83930727039052i
1.72946180178658-2.41121983877822i
2.73908053569163-0.59006834844367i
2.16643155590257+1.4144767622568i
0.405670499667685+2.17977234318406i
-1.30264570094822+1.24515320366543i
-1.61885510945233-0.746664066112535i
-0.445055701072864-2.3322681236005i
1.5244726978076-2.41324727789305i
2.91303619021948-1.00271818709167i
2.84073340777649+1.00553971867147i
1.42444705059047+2.16087676623074i
-0.40664761012585+1.68592447357171i
-1.19214262420928+0.0275246399435865i
-0.497288149476263-1.64044839609413i
1.22325645085-2.11139880742348i
2.75202928041691-0.966936092543384i
2.95073374301329+1.05153460080418i
1.6203150182844+2.52846798989457i
-0.434484818361264+2.48166967574048i
-1.81652122079118+0.959816664059992i
-1.74092855206802-1.01554861720003i
-0.249472516403591-2.1238042203358i
1.55787224146425-1.71484388623961i
2.39587108427143-0.0787483007880775i
1.73896791642819+1.61541283181424i
0.0100030840687948+2.12619381980414i
-1.56147963515039+1.164457902716i
-1.93127959649977-0.616443198504243i
-0.787830031059253-1.98274765599864i
1.10669695146997-1.93589387818993i
2.44733822616873-0.549733288509838i
2.34145337422516+1.39549696059277i
0.856699493742742+2.6554418971724i
-1.02967355661911+2.4357666651459i
-2.15589152958637+1.07524250874583i
-1.8965412233468-0.495041887830284i
-0.546655771842214-1.19702284671523i
0.780580002066603-0.605866935574785i
1.07783949712486+0.827089060166617i
0.139280237881349+1.99530420870935i
-1.57420075501286+2.02459068625072i
-2.82204691614709+0.775760870465147i
-2.72078073726023-1.03668704850087i
-1.34810679333967-2.26129776355915i
0.51687575843354-2.23967267602802i
1.62510306673731-1.0860332680312i
1.49945204454207+0.333412082745301i
0.338797052733229+1.01463059296142i
-0.939567304967851+0.487630293472909i
-1.13055014764377-0.84124238763624i
-0.0782493346942473-2.09290834941861i
1.70888307870361-2.22491001783441i
3.17715085310022-1.00855091353841i
3.35170023032587+0.810058032114083i
2.21103583370749+2.28280694792614i
0.491424766028001+2.475836037584i
-0.677360639308955+1.43100297262333i
-0.56439028504623+0.0135727046322304i
0.593112057040699-0.814169031319215i
1.88742040314417-0.403857139412825i
2.35988961192605+0.991718204301253i
1.48343780648422+2.37793929773887i
-0.233532442736172+2.80615074784601i
-1.72335669609691+1.86901482411496i
-2.08260875512396+0.117205358040211i
-1.07869077637406-1.30023261905779i
0.449946288610614-1.58138352163659i
1.45724521616779-0.57839066458166i
1.29634036959214+0.906899680005266i
-0.0149467239727818+1.76075053192117i
-1.57381416115761+1.31179588467397i
-2.25200729815232-0.241243006345263i
-1.5936327113482-1.8741800512336i
-0.00969435865945788-2.52598763019214i
1.45726248436498-1.75319787923129i
1.84045514685651-0.107304838138007i
0.95342576474212+1.28923640313305i
-0.651000842707741+1.46997649786307i
-1.83722836059121+0.378730004769762i
-1.75765410383619-1.28095274633802i
-0.526950490557878-2.35463954648738i
1.0723483243096-2.0314561493704i
1.9796423574725-0.564345267062311i
1.57656561214458+1.08194558330989i
0.152682586550003+1.82266518096496i
-1.29129628277495+1.23013988984567i
-1.74446028851042-0.2652010010571i
-0.941709039874597-1.55004671893176i
0.544731016657536-1.72181749393352i
1.73425650481663-0.620206264736708i
1.7854086035928+0.994365198689472i
0.666929951988212+2.0526538002773i
-0.822118772482423+1.83611550261921i
-1.65270781255052+0.469738743552403i
-1.24287945429811-1.01214211008127i
0.169546961805938-1.62700069289026i
1.67504782194259-0.877314754567166i
2.20340657727414+0.686747233636849i
1.44723564690544+2.03103088129015i
-0.0687942946450392+2.31135798656783i
-1.33261092470708+1.30890500905892i
-1.38785046435037-0.218852581416055i
-0.264801668338624-1.21787454128021i
1.24049826176201-1.02703492158634i
2.13140652356316+0.229474020847958i
1.71902642802651+1.66136576885381i
0.311151565999528+2.2639307941062i
-1.1395657552343+1.64052091602481i
-1.70071922196921+0.173114455595326i
-0.961143094204674-1.17637606853887i
0.512868660643631-1.51864647829158i
1.71383444058614-0.6590281967671i
1.81765038896199+0.76167232812864i
0.694718168922969+1.7425292543833i
-0.871578783298935+1.57098946388158i
-1.86757758765311+0.275349696297765i
-1.59514357040684-1.25970789538055i
-0.289937328162058-2.03350285616445i
1.1089029198783-1.66551420115371i
1.71000416939958-0.42852501938696i
1.03196983280498+0.791833653333533i
-0.356439036671904+1.06480391893705i
-1.54935288266911+0.235789517533488i
-1.69897983873303-1.20433167597335i
-0.567918464222273-2.32346490846839i
0.994491503411111-2.29464755724011i
2.03542391688321-1.20735639917915i
1.90202724769727+0.264860468007188i
0.804175483534687+1.20719661967255i
-0.521920073314833+1.05592914301736i
-1.12617219378411+0.0773100496527129i
-0.583393713463143-0.973988849787369i
0.589585387163876-1.20114568751843i
1.5966096040902-0.339219310169043i
1.57421467934344+1.07854949293643i
0.453994838142959+2.26149914851214i
-1.14541276235851+2.38684742564232i
-2.32006684796822+1.31207157381123i
-2.37448281391354-0.174175350396515i
-1.43332600881116-1.23617008515998i
-0.179734033416907-1.24124132205241i
0.492518849936563-0.323110292533354i
0.143213283947074+0.64065717334656i
-0.884113522769544+0.890559505915345i
-1.738308663475+0.0871400873602341i
-1.63205469463042-1.33884939188214i
-0.447039466153108-2.47325466988704i
1.27320031691163-2.55706352245815i
2.63210917170218-1.45535526403932i
2.9148065757946+0.208063468577762i
2.11017356560546+1.46077015723804i
0.917494642917209+1.68684526014021i
0.227653471138348+0.929246842395647i
0.471562919532327-0.0344984862395723i
1.43962396210546-0.246951480962191i
2.31888277785693+0.59564892387392i
2.29110130695442+2.10445434281118i
1.17991374792789+3.34959864648601i
-0.637422937360907+3.54045958173698i
-2.17822092815002+2.45503796407248i
-2.66110945817969+0.679072440311706i
-2.09529040641909-0.729916589998866i
-0.933806843822066-1.13079184784028i
-0.206965826688952-0.575382650748719i
-0.477378195100639+0.185054574815353i
-1.43111221456155+0.298645840973612i
-2.41456252493942-0.70191709306595i
-2.46050360525616-2.39690764037794i
-1.32897292491027-3.86467985997941i
0.476769500728142-4.25386034684767i
2.12002205401591-3.35727851750889i
2.78873166357908-1.79388654345039i
2.31895228931902-0.463141109840833i
1.22983457976244-0.191519926197479i
0.567214472326499-0.791884831476832i
0.864120929118166-1.56119873972133i
1.96121441889491-1.72072604483469i
3.07644902585494-0.731034642562242i
3.31101427033006+0.939901461717776i
2.3919484990766+2.41847648257058i
0.690764456770015+2.96878124869895i
-0.797180294896636+2.32640789199797i
-1.31270402004999+1.11758456491264i
-0.84807968942529+0.225929926301576i
0.0963508882000073+0.277633496587364i
0.638675202332354+1.19217709655327i
0.0651553660682871+2.19074732774301i
-1.26751813144043+2.5256178988056i
-2.61971875725482+1.79290793961441i
-3.17791512292748+0.308193444978436i
-2.48834184336288-1.06814792151583i
-1.1338549670726-1.52056866480696i
0.0803384655308579-0.962744008405326i
0.318078333273515+0.0515500325654493i
-0.473292302417285+0.746292352882249i
-1.56961160396352+0.443997347378101i
-2.09596219664486-0.72585636329366i
-1.43107655320836-2.01652531629308i
0.0302422592623418-2.71009749808295i
1.61832299023081-2.29305580427073i
2.44980219070751-1.08130250773894i
2.14534779265953+0.139655292012568i
1.19264540501935+0.705238394672958i
0.321484514673453+0.262978683483096i
0.426934314571521-0.677139307684315i
1.39471553536689-1.28280154925566i
2.60478642522823-0.971102227893134i
3.32374141576945+0.303261385151293i
2.92499006291958+1.79588513121284i
1.6385861967922+2.69101073920459i
0.126561054672227+2.62740327033492i
-0.759282435594489+1.63404581740922i
-0.669335053549756+0.514060090836782i
-0.00909410430424625+0.0241493004264615i
0.56658292355733+0.333204693438536i
0.435581340376671+1.1324095365436i
-0.547373365330936+1.62888341733096i
-1.83274768416229+1.31281578110978i
-2.6130170075352+0.0752476773252909i
-2.43027354929623-1.53385718327704i
-1.36378879159568-2.57916122578871i
-0.0444945083987834-2.68537813447471i
0.751482380348878-1.95366049567295i
0.75253815831856-0.988808563820406i
0.105285135404511-0.589105282432559i
-0.467138928050786-1.02514449858749i
-0.325381021789633-1.9353510206426i
0.577694764568148-2.55601655306064i
1.84913559088628-2.30921788543084i
2.76455826230658-1.13204748789545i
2.75730909450134+0.436513209961542i
1.79798562788091+1.58052166696196i
0.603762052720087+1.77498406719173i
-0.158237867009616+1.14090309548788i
-0.193273926894954+0.364003323410544i
0.410089937048466+0.154705590948968i
1.0005387509924+0.750412447466331i
0.901397605252508+1.84119461528721i
-0.0389282182748943+2.67509275279264i
-1.40506158739838+2.59997506842906i
-2.45108930174543+1.61710701846363i
-2.63877429315343+0.112989961515941i
-1.90805670362786-0.976623056592271i
-0.757609007676103-1.16613537477228i
0.0547685646105594-0.66660510114911i
0.0929275652447786+0.174124816862375i
-0.534309897195483+0.46493272812382i
-1.16185910566715-0.114246499724866i
-1.13839249457291-1.15418153796795i
-0.323224386317848-2.02940075713937i
0.953878552193477-2.12575908999298i
2.08403699123859-1.33550858560798i
2.45197776443894-0.0867122548379243i
1.92488653653487+0.835096920053012i
0.96453744235848+0.959553657199939i
0.361647421770811+0.401597712752476i
0.487603849282563-0.340057576356743i
1.20614592872217-0.64208901172358i
2.01305252134847-0.198232805549361i
2.20799033893721+0.780157592401292i
1.61188032558807+1.6691959687455i
0.462210438535684+1.84588782276584i
-0.579253850730831+1.22187892527327i
-0.889922923377311+0.181363304545779i
-0.350157288856599-0.659115586974403i
0.559179460484126-0.781337485441493i
1.10003082095419-0.18587415128845i
0.944910517951187+0.592747768499383i
0.127054498057181+0.952042441391474i
-0.873688029225618+0.611873243706096i
-1.28938918986877-0.304181167790448i
-0.867001122762949-1.2181515322962i
0.0435931528950096-1.54571045165611i
0.904681112514242-1.08303534842152i
1.03415615756316-0.197343900377704i
0.377209750626294+0.49528607562293i
-0.606552218637862+0.564951409967374i
-1.28568534867108-0.0999749572209851i
-1.11354020226819-1.07207834193354i
-0.263331106298849-1.63163250907097i
0.753517633221443-1.37983464159374i
1.30194053481717-0.515213338844063i
1.03204689836218+0.473311801432439i
0.18168653160482+1.00155275567824i
-0.657673230955262+0.742370612324709i
-0.882593711025548-0.0179933980000444i
-0.312101576984542-0.626584902281332i
0.586566273338212-0.648483236710885i
1.15567234035766+0.0272689327109905i
0.986497795983296+1.09701682554413i
0.12853911349324+1.78511735363119i
-0.904513255100595+1.67753811382053i
-1.50552609190922+0.891867369454407i
-1.27917497699342-0.146435997518133i
-0.524060047401781-0.742190711288335i
0.257163773937984-0.571156067557702i
0.575779066526167+0.0937150710342343i
0.190059188606758+0.680642744709451i
-0.485644094701337+0.672373178938228i
-0.885424036181471-0.0288785524140085i
-0.590918026590379-1.03504965182795i
0.368880304899408-1.70109024630006i
1.56752588783442-1.56962199585737i
2.355603337372-0.666293485805731i
2.37229945344002+0.475555010522401i
1.77146541826691+1.21104300235173i
1.05080693984094+1.25924571263102i
0.715146119145015+0.801791038790078i
0.864302540701754+0.365945078145134i
1.28517256400437+0.477831568487436i
1.46862468453771+1.16138836576932i
1.01840095902751+1.97698002852157i
-0.0414643176822321+2.38312213141636i
-1.27478001459566+1.96042101924332i
-2.11493333568134+0.824761630020119i
-2.21504055507612-0.471216749200744i
-1.6025713934384-1.36595172999062i
-0.82708793380257-1.60568633363831i
-0.373602631513776-1.38219659261676i
-0.389941120686364-1.10360595649612i
-0.695494162142412-1.26657537806279i
-0.811161202275496-1.97519775100653i
-0.315519580752486-2.75913967856177i
0.786002835673114-3.11705345586517i
2.03303186506509-2.68075320571537i
2.92297365117193-1.51674942042521i
3.0118548087534-0.135031242698603i
2.36009721653883+0.919257065112331i
1.39547950696159+1.32196258204453i
0.637763565163843+1.22015877297104i
0.457597857711209+0.991103043386195i
0.587155886374379+1.06772020325181i
0.644049277316012+1.61350577291102i
0.209263190534059+2.29215547433025i
-0.833780145358625+2.63103969291415i
-2.02769031966787+2.28948947856133i
-2.92733536577803+1.28200004217848i
-3.04135432546817-0.0363437400388489i
-2.32823986265258-1.09071312915631i
-1.34144123844627-1.43389904632216i
-0.555454408568526-1.21858952940946i
-0.28174307446805-0.873372347838524i
-0.396514140626439-0.712740145417353i
-0.47882732903713-0.984863656891102i
-0.147202336145639-1.51846343886418i
0.756159396148208-1.7665974598801i
1.84191403978006-1.49074312891913i
2.60452833707564-0.571494897545536i
2.72362709005823+0.656317833496107i
2.07666771191719+1.54105019693076i
1.1048048146341+1.87841540210005i
0.406389076967164+1.56901236077692i
0.232879973511066+1.02118508916912i
0.492889300360403+0.736456385751021i
0.790152684341251+0.861358601891142i
0.676139970706982+1.29396909798937i
0.048977119645084+1.57027566508799i
-0.788958638642843+1.32098399409103i
-1.39139775042708+0.485767665357183i
-1.29611772512896-0.552002345310094i
-0.540423952233929-1.32082311720218i
0.419511344398855-1.47220212967792i
1.10342827034702-0.988922434533593i
1.09524680295092-0.270644819661872i
0.600257484751356+0.176697496462202i
0.0814105780667335+0.0618939286021798i
-0.126159425402532-0.419876126667784i
0.217966014543542-0.92050435406686i
0.800362936760187-0.933102238355928i
1.14579180693327-0.335258658195984i
0.92505720332353+0.474426874042252i
0.0825955956594902+0.979108187370925i
-0.916094418690527+0.776295761424176i
-1.48744307808701-0.0327921630899008i
-1.40163118961397-1.03004026032026i
-0.777148193888272-1.67566786754437i
-0.0277897803465544-1.7050491557011i
0.391265832650817-1.20329479242189i
0.355089292688794-0.640194654021757i
0.0413621148513909-0.496129789851837i
-0.0743305302527438-0.812217754965658i
0.222732139690423-1.27368665422875i
0.965334194081244-1.41453933331402i
1.78229941997769-0.878663531298478i
2.16111729132027+0.231939817255616i
1.91180446436448+1.43218434904517i
1.04270063394265+2.21296582858533i
0.106481856654682+2.30438088332332i
-0.559985424459521+1.88065958059224i
-0.810541974483006+1.3839874689383i
-0.705625236840935+1.21315221333474i
-0.677499044929957+1.38026278929578i
-1.02203089216786+1.63221298219149i
-1.68219305199809+1.53724564499337i
-2.3668428661168+0.817843809685875i
-2.61995309582978-0.337545030104697i
-2.13278480681315-1.49017731630501i
-1.17210279777689-2.2250292401788i
-0.0731591002210971-2.30494710879253i
0.769980067730438-1.90337714401508i
1.12692957869248-1.42591189984349i
1.20810060639443-1.16363706442458i
1.33699576619217-1.24677889845653i
1.78489216360032-1.39918096542681i
2.46340416360114-1.17167323600188i
3.13996307023114-0.460611877900678i
3.38839706059491+0.585267808594368i
3.02328313429492+1.71473524000583i
2.13337233928896+2.41401827967537i
1.00044520991988+2.46868940296447i
0.146322583490478+2.10764206538089i
-0.320122231850711+1.58899909221413i
-0.395553624109385+1.23713383844423i
-0.457431362681826+1.12711860908454i
-0.798166289282385+1.10197978723293i
-1.39238736735971+0.920704220752126i
-2.04494289140585+0.253652007197016i
-2.33565650646114-0.722289906134623i
-2.07545553550557-1.71516463706051i
-1.30196427532588-2.48414185450316i
-0.317998426742834-2.67355416843778i
0.457792260895281-2.39229971244121i
0.795211207217575-1.94829887236736i
0.820902547857988-1.61621145701787i
0.776860467962238-1.49200279276355i
0.904539386031156-1.47998093861322i
1.34216410323828-1.37631204401796i
1.92983500236553-0.966941480039586i
2.21833554912314-0.160191420599934i
1.9988199634579+0.807177438300354i
1.36096617158695+1.48027059284293i
0.460729609526421+1.76019367715619i
-0.28092189960643+1.61537768699758i
-0.593857912585158+1.16678521712051i
-0.566315459758204+0.865286834323275i
-0.4366853186129+0.86070456804411i
-0.538794292491026+1.0134376822054i
-0.931004723403061+1.11820982781326i
-1.45722320729302+0.909280730918103i
-1.75009175912199+0.343442370274251i
-1.5193901725454-0.377499098390302i
-0.942207070199973-0.926555492640673i
-0.183354494201231-1.01686673123148i
0.366463765489137-0.656450520500974i
0.464929981219874-0.167196312103016i
0.2714135211135+0.129834374703326i
0.051973197308488+0.0731881327824034i
0.120659843698266-0.266051399722757i
0.486709209860056-0.560439274639814i
1.0160384058995-0.518194481596991i
1.35993511803273-0.0734060059627864i
1.30464088847591+0.538586818674601i
0.860746009766985+0.930980766214072i
0.329199393621011+0.863984279809831i
0.0785023581363619+0.381188819600952i
0.176812921780179-0.149902300985333i
0.577214448842404-0.439918537405384i
0.928513860702203-0.374641742884466i
1.0653854613597+0.0685947744952006i
0.878020935387228+0.435762760232132i
0.512825851842459+0.441871886435692i
0.236426484090094+0.167515905875243i
0.223073247106511-0.287776766360746i
0.505359000075492-0.575671900214155i
0.801109574400395-0.430355536676211i
0.969550506540597-0.0439134964020402i
0.755911889017936+0.354553655287298i
0.307183272977621+0.55211932418452i
-0.152460050547872+0.343811539747324i
-0.447320616677358-0.0500874509026034i
-0.42940144259906-0.453139983594992i
-0.281462930113981-0.594514469345618i
-0.11037628260684-0.512453774684932i
-0.14255992549374-0.371813259001802i
-0.325635681788611-0.261652386442469i
-0.518199954648751-0.469217547401741i
-0.611610633105702-0.818504535388916i
-0.402000467409559-1.16532044332265i
0.00480982998060011-1.25143414756072i
0.453807135756999-1.03058150765341i
0.744760507144306-0.630885105563246i
0.73116595980629-0.187600783429214i
0.534037389311497+0.0597992259078657i
0.317528655626022+0.155860384448814i
0.243170461717261+0.113373691026602i
0.312373510382733+0.164649729773484i
0.452743720880005+0.388561453933086i
0.54074696414841+0.688636957359708i
0.353226913364942+1.04676184910088i
-0.0463926505601978+1.16257960903268i
-0.424987059813391+0.996350603892534i
-0.684079399950188+0.692615276186137i
-0.632126451783697+0.348245004601843i
-0.298281478864017+0.10367432129192i
0.0064907518852345+0.0813779110564404i
0.247864739348065+0.249038275285277i
0.262126017119785+0.339571496653931i
0.063646458607364+0.383862514686711i
-0.0278852468678974+0.30040751289965i
0.0456139179109129+0.0514803283748149i
0.345475127017917-0.10984049363653i
0.692546427247371-0.0679865371676437i
0.861578422252977+0.168215672880103i
0.828294445834564+0.435938306112392i
0.491004073320649+0.56429066579404i
0.123616797607945+0.456043849432662i
-0.0277680426784333+0.106555922597216i
0.0710879581456898-0.318515882856885i
0.410348570925718-0.576123870811753i
0.72055463843212-0.638586003518724i
0.879460312457262-0.518924897937264i
0.851747477686408-0.353430356320212i
0.758909650310267-0.317753737635553i
0.773921729159765-0.346050707812631i
0.919716495854066-0.434784259268313i
1.17229551315767-0.413563241492945i
1.3372221697587-0.116697475804294i
1.26199943970164+0.318904123413699i
0.893714301670399+0.78802462819446i
0.293984823150066+1.04271874553275i
-0.263931705878411+0.947762368148055i
-0.598795734390127+0.647843034850725i
-0.803826498345498+0.311934945176349i
-0.91669732577915+0.0480756872261157i
-0.988620377629467-0.14184171492463i
-1.14726295238212-0.248551459803681i
-1.29653771704516-0.508071849743718i
-1.31067803944805-0.974023816721932i
-1.0328537519161-1.42634209237989i
-0.459301019135967-1.79649651027258i
0.183815465081602-1.80118468374916i
0.773974802080291-1.43111133906925i
1.12194465191171-0.909628960020518i
1.24605479412079-0.300318276215452i
1.2407027336584+0.192611393709561i
1.15015419608711+0.544757878677335i
1.06957799438479+0.858545378156626i
0.871489564292047+1.19841022713936i
0.592890513422226+1.60615412356317i
0.153160886112774+1.98233353305721i
-0.473648792653588+2.1142065964529i
-1.05197020715029+1.92563200232034i
-1.53475066526878+1.43242070749096i
-1.79356141178921+0.735492749160611i
-1.74294771169362+0.0606107652775546i
-1.43690118711338-0.463274204725949i
-0.986830400882076-0.826919762184338i
-0.513335415628809-1.08933593560055i
-0.0340704487367828-1.23478271219119i
0.456857491562644-1.36772104803519i
1.00459987507511-1.41203990435911i
1.56229261046168-1.21035857439805i
2.02294310902856-0.796577327192177i
2.38354855326581-0.178913314291353i
2.43699388601402+0.533924442720944i
2.20596056352112+1.13906318989427i
1.79476568751994+1.56747189817274i
1.14349645142527+1.84354252779081i
0.529609694590843+1.85293284252824i
-0.0620852030262712+1.7292161537875i
-0.567476499574408+1.47033437030285i
-0.935008420097954+1.08534341998419i
-1.29857681776168+0.621755061049811i
-1.51700768220577-0.0644315166773789i
-1.58184552534354-0.744132684522098i
-1.41821458337085-1.35211137529071i
-1.00327883363574-1.90053287676391i
-0.372939383757309-2.21459661888977i
0.291661047470116-2.26086022576447i
0.824623297606971-2.10593381901354i
1.25364151406768-1.81954518114072i
1.48194357503303-1.44545434969997i
1.65167426817148-0.936802257456358i
1.79577777923845-0.379581689037588i
1.78312692985471+0.169579076614806i
1.59653609418154+0.743075617956122i
1.16587404779383+1.25317620666994i
0.566944102467415+1.62563158357415i
-0.120782733114318+1.77660807710702i
-0.789991746863334+1.69686854170786i
-1.30123132300997+1.39273377572186i
-1.59351656354697+0.976032636731495i
-1.70290816714815+0.565672179831065i
-1.74314735608982+0.145663715876172i
-1.74051016432899-0.254902972327064i
-1.62673740488878-0.623732504522286i
-1.35815838394041-0.970846025854806i
-0.929231626571007-1.21653121787503i
-0.345753644092592-1.35715579573043i
0.221658425133324-1.3338923359368i
0.742553880671531-1.10272914737478i
1.14939079299797-0.706307617283316i
1.34080311742887-0.254958882192587i
1.40656742630073+0.171823087266523i
1.37566650995219+0.56703695124825i
1.30804527512737+0.89690485642414i
1.19261792971875+1.21812617695232i
0.923751959317926+1.42455781189146i
0.536267266458221+1.54773126376971i
0.131058938524271+1.56256173486906i
-0.239052646719883+1.41307890034643i
-0.450660937416852+1.18047189480578i
-0.615073397187239+0.823176150023883i
-0.743058976237987+0.467732300763039i
-0.729304587274632+0.112661342974549i
-0.719100949378843-0.25011734223819i
-0.61569887848192-0.577100618114806i
-0.379486619846003-0.957921029974749i
-0.0116952229997313-1.20480782197047i
0.406231862067073-1.30318036326717i
0.741639553977275-1.33451624706592i
1.0224249848706-1.14548642489068i
1.17559383409062-0.907933679830648i
1.28351004208736-0.629220435513621i
1.32184580847475-0.3278301070406i
1.30676390491948-0.109271805386255i
1.25654593655523+0.210009769346145i
1.00064127225205+0.513382480042911i
0.590641216017606+0.748812325358131i
0.0640774728830906+0.891700647224755i
-0.42472021492939+0.807753653672515i
-0.779059564062782+0.577021250297097i
-1.04067140725742+0.260800602037886i
-1.17534337712797-0.125292326915154i
-1.27815969301464-0.475577032093562i
-1.28142349496964-0.804689536622526i
-1.1777666323802-1.09385904710811i
-0.927913537287133-1.33044910544579i
-0.48807087242077-1.56888713152494i
-0.0275199437149855-1.64089217738804i
0.448195218724995-1.5066945093976i
0.891648435058661-1.1430592264272i
1.16900811445988-0.639416733161534i
1.2667041467108-0.083141452652018i
1.20017220141156+0.465574936329452i
1.07098794773348+0.87145522595721i
0.880914128315379+1.27157876531671i
0.495284975416558+1.61610114392555i
-0.0131218528715785+1.84195125693166i
-0.585976321609895+1.91353673705327i
-1.14993994051236+1.7551688255267i
-1.62847774622499+1.35702796778039i
-1.8727430599901+0.693956745929553i
-1.83440563288322-0.0258220195290209i
-1.61451707962733-0.684416060234303i
-1.13519206857151-1.18033302645555i
-0.545983225864498-1.41364880538859i
-0.0182292714498587-1.53933864169519i
0.573492927168569-1.60627893031924i
1.16814483458956-1.56147726231516i
1.69214837212431-1.31961594930261i
2.20201359754939-0.88761341473855i
2.50776627916782-0.279765671600816i
2.54143889096313+0.481083571727219i
2.3379658988986+1.17143334807718i
1.85437603530845+1.7203605695706i
1.15827101622327+2.01285584264588i
0.440898963296246+1.95601101682801i
-0.213968941922409+1.6665725117364i
-0.760729149457208+1.29596560036129i
-1.09059072403929+0.879785889953037i
-1.36486748562719+0.363151564511705i
-1.5400439335959-0.216703773205053i
-1.49053889652315-0.905209388921568i
-1.26565912014057-1.6312286939637i
-0.810060641752699-2.14967653228138i
-0.152806766196834-2.45097723774146i
0.590047347925125-2.44408683916711i
1.23423424393531-2.04450919565783i
1.6609148345621-1.52506112887221i
1.77584133513615-0.973290941295777i
1.71341194852161-0.431203855435802i
1.55390339773569+0.0148669105970878i
1.27706019632264+0.458370884609302i
1.00875698635493+0.886869246452997i
0.608295680656609+1.24995552744734i
0.00387594333933584+1.48283030823626i
-0.725855003956372+1.42342749378153i
-1.39171717996501+1.0506380588592i
-1.78598236972998+0.47354884989042i
-1.84557773273846-0.166972801135319i
-1.59369851269184-0.71054487229354i
-1.18064472083515-1.02547239565742i
-0.774315667240363-1.15001871118105i
-0.413399959771252-1.19562187028098i
-0.116095797655376-1.16947429717267i
0.206484973823417-1.15525955510367i
0.705135195016422-1.05623134426722i
1.24042530548987-0.707370817333904i
1.62959288832542-0.125403988734798i
1.73439345041992+0.598969707539034i
1.42990212731814+1.26771647735899i
0.852773352968798+1.684292112419i
0.250290277391818+1.74968350617525i
-0.26571479796635+1.55876141500511i
-0.522039656245314+1.20016205468278i
-0.562291047842234+0.918556883092422i
-0.601928272902915+0.680588922427164i
-0.680206781578117+0.390552169285374i
-0.818918781212793+0.139078100745562i
-0.872801491348749-0.321495996608902i
-0.688862265803979-0.840912343410987i
-0.205644693588304-1.29120214091179i
0.453997630043558-1.53077712326331i
1.09131452266182-1.37836873845288i
1.53692225956927-1.04325640156318i
1.59482944081524-0.580473821990848i
1.50130506995312-0.228908206213707i
1.40612811586967-0.0817116138648714i
1.30665888963016+0.0196244223274848i
1.31159055966898+0.0861242950126369i
1.2608918781575+0.306180587260315i
0.988933330213356+0.594975074758886i
0.527085301293575+0.800346795483124i
-0.0432267637431636+0.827494904070142i
-0.525770415088217+0.4519578264142i
-0.676438376838461-0.103060798144251i
-0.552103558815758-0.58721548761624i
-0.30444745893196-0.867122858513474i
-0.0648138987412958-0.884993113987266i
0.0349648105463291-0.678533019349656i
-0.0342637611455677-0.51123054371506i
-0.169927747567963-0.586728869386956i
-0.179296797195969-0.733820048796238i
-0.00404900193776047-0.953040396693772i
0.301678558913505-0.931311027813118i
0.570348782124168-0.610287039534628i
0.611818582308838-0.195143780097255i
0.418658758819477+0.258183014052284i
0.0604837686908533+0.396737644938297i
-0.266604945272736+0.22233828811319i
-0.335720499960996-0.0655446502766607i
-0.168065756613422-0.299026738004709i
0.135909444941495-0.242678297162925i
0.324422712420899+0.11277508649933i
0.244848707439879+0.486659782980072i
-0.0144670588286751+0.613563473340086i
-0.297938968609844+0.519341939830183i
-0.377623787462358+0.210864927160912i
-0.244402810833393-0.114088125711876i
0.0987835827839599-0.153334123264804i
0.418286654513812+0.0406968681672685i
0.504921184690146+0.399010911284728i
0.355832335191711+0.625584706236604i
0.0811301773538786+0.545931800352422i
-0.059335831799376+0.251480767059875i
0.0269642435803274-0.0880944916263059i
0.435457493871784-0.223637517112406i
0.830286625993635-0.12550740208754i
1.05036712336092+0.185956387569466i
1.04323163874516+0.497880575270893i
0.732327269927722+0.607141706966811i
0.450736898214359+0.486437853719787i
0.328565860655067+0.22364364574021i
0.505299182550421+0.0853060052256988i
0.754740579017843+0.144586546998418i
0.787920551277924+0.382729634369811i
0.57997733585878+0.645409685617423i
0.110769694425186+0.60151954552123i
-0.35092685657863+0.289195463003978i
-0.568038932511613-0.265742570859223i
-0.414552852372364-0.838718777187057i
-0.019204295858503-1.14718143435388i
0.453026870126635-1.16279923987043i
0.740350212928556-0.970040881818566i
0.710267776207301-0.786359505483146i
0.606166310718712-0.715868289334186i
0.562156559209057-0.829578064026768i
0.751993845993427-0.90529227901821i
1.1213999463437-0.801057209863937i
1.49977440930348-0.382962984270434i
1.53341693913786+0.274447915902847i
1.08835720206277+0.894240842377434i
0.4009913887899+1.26487626347166i
-0.345027448821965+1.22163655987857i
-0.821209659319799+0.887321348554992i
-0.930189142301168+0.441799197902537i
-0.807904788351641+0.181389094522669i
-0.769887485692542+0.100243963866181i
-0.873434097455532+0.143918516543872i
-1.09887607069547+0.103182622741023i
-1.35824566270221-0.255608184769891i
-1.28527550253631-0.789157673064765i
-0.84137547478787-1.33934103402177i
-0.0582513967366214-1.54180403562717i
0.722484080068759-1.27714199013593i
1.19079833588303-0.663479851131903i
1.29895570533926+0.0685030466142987i
1.02406057949442+0.59195031587244i
0.724439769284391+0.787021135894884i
0.600585341638622+0.706863781196581i
0.697222294930323+0.627066697344198i
0.826538566047714+0.818236025819635i
0.753496573543833+1.21484635370341i
0.416011744960514+1.56908585435735i
-0.21129843981023+1.62507444636359i
-0.759789735348962+1.26289480069711i
-0.99567791901336+0.554388637107853i
-0.74703753217773-0.230306838674799i
-0.182610637932865-0.628002569785037i
0.341327630289894-0.621610189829506i
0.712444542780121-0.349239949771574i
0.717900294656932-0.0422446237014883i
0.527726584873286-0.091166023512815i
0.481618694654421-0.380979141892545i
0.7598878697492-0.653722166773344i
1.25583742973634-0.656587763509322i
1.62759366564065-0.229983310106715i
1.6611564022078+0.463732441450067i
1.22314117043187+1.05169473308473i
0.460565830138155+1.18759347803828i
-0.201458735063444+0.818066190949867i
-0.508121850497802+0.153434437824249i
-0.405416057124427-0.387622024802082i
-0.040120007258341-0.59790496600637i
0.233878260110499-0.470754375255008i
0.175553505251034-0.152917401648637i
-0.142436083223899-0.104274139024925i
-0.450129405117763-0.440672646623125i
-0.456634352866541-0.948780406935543i
-0.0416440573584758-1.31324799454982i
0.615206711574168-1.22557828679743i
1.12024910245903-0.700795265393306i
1.16960504396345+0.0379434542871317i
0.748308814393645+0.62930796483415i
0.114620502414318+0.800761306672815i
-0.40943694522586+0.573600899328115i
-0.587184975382008+0.194239554424289i
-0.398610387206966+0.00957222971230394i
-0.133548384951698+0.13826552204392i
-0.0859144832315644+0.42610692371745i
-0.377653223822121+0.671743087826623i
-0.826905597550792+0.602507900906876i
-1.13881588187475+0.142492706554393i
-1.05809482195183-0.437822659430367i
-0.501958330837622-0.794111225853772i
0.193703032478376-0.730084312717002i
0.713889228943128-0.28504400767279i
0.831203242125249+0.295262472316629i
0.592162803994648+0.643178949403508i
0.206061144131823+0.700297687744779i
-0.00284787546347882+0.53933617596444i
0.179958983403796+0.29937078491424i
0.484622513799413+0.329609606953997i
0.733137621190348+0.628393146981914i
0.627899192618847+1.00623641841073i
0.15747901804114+1.25586644731996i
-0.376804165672502+1.10430688862496i
-0.757557600882619+0.565681980761981i
-0.649931303736794-0.100938889685668i
-0.153560365562955-0.578428922032366i
0.455869155973035-0.678314592345884i
0.907745158158296-0.419883964908025i
0.956397184867512+0.00537822018006392i
0.72067893657746+0.260858194523518i
0.416065264688629+0.192767613412714i
0.381235716075148-0.126813448266429i
0.650367130275147-0.366245631647345i
1.02677703594039-0.276648991018497i
1.27009860658755+0.114877359672952i
1.04200309792607+0.652771563044429i
0.415753329673851+1.02799960104752i
-0.338503284765243+0.953643209132043i
-0.906926900867623+0.365778343035799i
-0.975212947725218-0.377481606679341i
-0.571688787539266-0.929427475653629i
-0.0861695493509147-1.05086157257719i
0.197302506712003-0.75064129109138i
0.131474336634557-0.367972198121901i
-0.220947717111386-0.276749734853994i
-0.464366646991817-0.586986153796967i
-0.352785201476283-1.05148108028717i
0.159415446409151-1.35712155791979i
0.799185944780524-1.15955467434857i
1.1305980226426-0.472306058488987i
1.00956583200236+0.389809231473365i
0.406154537539868+0.960849897348217i
-0.343626899416672+0.950320391679653i
-0.814421354088101+0.524597377432923i
-0.830527945005951-0.033648498364084i
-0.391493934895112-0.236997455496114i
-0.0116380552669836+0.0309798339575034i
-0.0557262151425303+0.490288767031321i
-0.431581590825806+0.851085981183014i
-0.996351041999482+0.643793548904021i
-1.27382139265622-0.0439914517868508i
-0.958366699356505-0.730954333958224i
-0.21744064750079-1.0812622724679i
0.633061747589913-0.787116022715099i
1.07732955225974-0.0652241317522197i
0.942633753294772+0.684174094760178i
0.400257745585543+1.02540258678168i
-0.103201062971948+0.748863743669662i
-0.169976775499569+0.251208105225771i
0.197958590736299-0.0757019063664902i
0.743738429849643+0.107438202654723i
0.994852692515566+0.707340640148741i
0.716504612699682+1.27570165372082i
0.022385301927516+1.41487482915109i
-0.684555205091405+0.984969358874245i
-0.942522697358966+0.164524544319564i
-0.598744230526085-0.612846689316136i
0.11062303541642-0.835044451951563i
0.732584666150383-0.585972777433934i
0.897874812925958-0.0616535882914656i
0.575578400484829+0.361428979000093i
0.016070935738297+0.205269292646958i
-0.322088502953552-0.312453530038507i
-0.121914134745478-0.862842258078182i
0.48070314712551-1.11279639155113i
1.07746600538029-0.850504141472324i
1.25931412238683-0.260366271261041i
0.934382761123962+0.297499033834991i
0.288488450084005+0.429999697060037i
-0.266063408477236+0.0967600688550813i
-0.382109964559946-0.450813588433351i
-0.0552415470475977-0.863707440500556i
0.448647296689546-0.849394125365373i
0.797287963381509-0.413596629333145i
0.668167673026493+0.145170225484526i
0.0993017335010597+0.458827973193267i
-0.512471471078447+0.361313669031924i
-0.862092472120347-0.0993793271855528i
-0.711263964693415-0.603662293537646i
-0.232137448438374-0.748722068827325i
0.193806538924983-0.480595173870838i
0.232457023620405-0.0182183052458596i
-0.206061362427237+0.368246805038783i
-0.757561002774743+0.387837764082527i
-1.17705673467049-0.0546569333316406i
-1.14624077658384-0.667544098335243i
-0.522888338111783-1.10212826585544i
0.21045485272221-1.13659305113881i
0.66769900931358-0.623260931833168i
0.69217590299478+0.0773361099416438i
0.305068929980241+0.47417462266835i
-0.105262101552709+0.433926954477966i
-0.146310475359202+0.0614595887660192i
0.211626249414242-0.258548034590702i
0.82757877872163-0.234191064161546i
1.28130156299486+0.35673919164094i
1.1886399438756+1.21358261412006i
0.578676619369279+1.80537467485366i
-0.314876675953087+1.90790986946408i
-0.969848003146431+1.29832500254979i
-1.04780134462217+0.487510928434055i
-0.726831468304639-0.0987552468706504i
-0.213608762836695-0.268426219056834i
0.110041027076596+0.0508382555054633i
-0.141773081043449+0.343543919153857i
-0.639391651680371+0.293720197350722i
-0.980839518222943-0.337088658369094i
-0.815505284537602-1.30977708656115i
-0.0260293489013452-1.97596847368019i
0.969087703542956-1.99954284986037i
1.74204377895734-1.35374961773619i
1.88144130881878-0.473855284114552i
1.44493757417088+0.133547445680911i
0.870772239381555+0.224630418002073i
0.507902697611255-0.178607834007989i
0.658955754286464-0.639536701051814i
1.15617057559548-0.682996148324003i
1.51768200648381-0.139528795467551i
1.36870075215179+0.657851642813048i
0.613708971705207+1.1763031679269i
-0.342482740579202+1.0240188406062i
-0.991564704794085+0.306777218585645i
-1.01623128129559-0.54126086033754i
-0.483404989451862-1.12624646015452i
0.150382518748271-1.04877008919464i
0.494981647957115-0.488497527559899i
0.298253126546341+0.0626159010760714i
-0.27869162926785+0.201054416192676i
-0.741517582073-0.218473365672103i
-0.745397167779141-0.816960397141888i
-0.22082546305342-1.1754132557054i
0.476108634668675-1.00270348945393i
0.901667200816838-0.261784717836035i
0.727954462289501+0.572232510311333i
0.019997604133039+0.992439758450663i
-0.773107964088049+0.812149399260053i
-1.19226779004028+0.160637752735408i
-0.970698610717338-0.519909361130056i
-0.314374469108856-0.748470103045704i
0.306779640250863-0.476698890800276i
0.467628810722426+0.0889355364967829i
0.132905049730642+0.518073887464525i
-0.420974635982189+0.426815442112255i
-0.709994633576928-0.0706534135232819i
-0.405615323060369-0.683665406029236i
0.335496802044565-0.979043344911044i
1.19265563564109-0.66447764169773i
1.60246445089865+0.100076594056124i
1.36267614414049+0.866813325454752i
0.721838675968378+1.22819753811892i
0.0542869683654822+1.05124708904824i
-0.236988008465979+0.495995940060583i
0.0318518493759769-0.00248546343714117i
0.588726533104618-0.0875484696012535i
0.904527793649628+0.250141720467818i
0.781763765938975+0.73838383507349i
0.159106022479212+1.00159061241776i
-0.54793037287028+0.71305481564077i
-0.83890779797123-0.0455260000094097i
-0.571810519451343-0.866548399945975i
0.164794021990965-1.34164630139051i
0.896386827160127-1.20754080331371i
1.23436944229103-0.666221862799713i
1.02889371956203-0.115324807406085i
0.49716946566425+0.0559798929504599i
0.0853609284184046-0.284698701314456i
0.119784960673074-0.816841292059379i
0.665854947403273-1.17739118680498i
1.27658582319789-1.0175999445195i
1.57220812725463-0.35106015057537i
1.30240525083369+0.390161917011426i
0.535574803388598+0.822217231147274i
-0.190847389866115+0.624233539871681i
-0.53561772486968-0.00193287235097813i
-0.320777520127229-0.576729673957345i
0.205049393475206-0.764851025295116i
0.63178724575034-0.359203115541756i
0.574462752989507+0.355431914644989i
-0.0472919247711346+0.833401052605503i
-0.782475119887655+0.738589565322947i
-1.25522458579676+0.106712014257172i
-1.10642291677696-0.646942957834167i
-0.460058865622423-1.06850066346611i
0.194813896813589-0.895749291280108i
0.514870568325777-0.219695587364966i
0.239638901795761+0.422397667646973i
-0.400289486415259+0.62273899804555i
-0.931322800605036+0.257972057952095i
-0.940130779772965-0.512994915474833i
-0.35053688593963-1.08087697910926i
0.454603598530419-1.04927501583114i
1.02780691639907-0.433331973508133i
1.03915108965638+0.379605649631122i
0.551781214073694+0.872420150468735i
-0.0526064108296278+0.761565637733862i
-0.335864970171297+0.0956233364842193i
0.00611563860500174-0.46557573946983i
0.701882363272861-0.544275358276779i
1.28488274025976-0.0723317186630841i
1.42578370383435+0.732938594942792i
0.922644360833228+1.28312776293527i
0.14509542915355+1.28465850870129i
-0.380246940491916+0.674601841608711i
-0.336825230982805-0.13644209467112i
0.270213835515078-0.560214093829048i
0.97679676708829-0.436146822997827i
1.31750426128042+0.139266403871933i
1.08388614612492+0.773950856607558i
0.401555175685347+0.927085559083921i
-0.201073405911359+0.506137883376037i
-0.313351382939513-0.247789639146256i
0.127232806545336-0.871372952710149i
0.902435821005325-0.896374500047249i
1.39860717099573-0.313283621975037i
1.30375207010112+0.447318868779047i
0.633548923791238+0.850447119028521i
-0.217097138099829+0.631462968918389i
-0.619914431598067-0.0518350960862621i
-0.410509992946963-0.809146434614516i
0.25457542166457-1.10307063841417i
0.877357080631296-0.698370386400572i
0.977980275960883+0.0177275202886907i
0.423720689331033+0.557688287788219i
-0.393697972216856+0.552493081895576i
-0.975794428500262-0.0154669319216146i
-0.92468099700091-0.788149466210735i
-0.252593855930343-1.28985461740241i
0.523756092424381-1.14620199705702i
0.984123817429545-0.457149969394646i
0.740822672559532+0.281984521158117i
0.0142310722290313+0.664486224025808i
-0.665657911109041+0.434055653397545i
-0.909007449415389-0.233416246027867i
-0.439729752503763-0.767421410767649i
0.332572123884178-0.815817188920483i
0.812394377843698-0.274254865222928i
0.780032033208727+0.493288937455529i
0.194496076290271+0.983005009845133i
-0.544659850712316+0.919619708660386i
-0.905984028675504+0.295865827033078i
-0.671234537053987-0.440215993329839i
0.140434797122775-0.783456288303502i
0.905621587972426-0.479785313574029i
1.18174160618035+0.280330517866574i
0.93465440385984+1.0085881240496i
0.225224602080975+1.21204283285816i
-0.291617002023723+0.824246222827168i
-0.239310073339144+0.190356661815156i
0.255251314032285-0.297368509834168i
0.964263236273364-0.169169609888192i
1.35307892489144+0.515765749596487i
1.10841320793002+1.23836784155047i
0.371350894430927+1.63797779373339i
-0.42625315532039+1.3805514191859i
-0.810609115156611+0.550638948080883i
-0.586873184616486-0.239623460087555i
0.0869156696505659-0.605507902634515i
0.671729695086617-0.397628994629741i
0.744356966318612+0.195180643453447i
0.328896823139401+0.571237163835149i
-0.294674189388918+0.405397302932083i
-0.645438537645414-0.28012879912329i
-0.387828752805228-1.13390077442982i
0.384634988533024-1.54683840318057i
1.2470353441703-1.26455914932361i
1.6035777403173-0.455853352067851i
1.31613478342319+0.399458254092355i
0.581874179406601+0.728271419578217i
-0.204651183645469+0.393958161726144i
-0.444453143775416-0.276610077923673i
-0.0801925298658219-0.851807537456149i
0.50833886135248-0.873679470720168i
0.929379817543732-0.251456263032073i
0.77082628892548+0.520781789421412i
0.0192824373522051+0.930672034137642i
-0.82918089640313+0.645150832351477i
-1.28449964401381-0.21021046010275i
-1.05127733636467-1.04648388867805i
-0.252068209041729-1.44350920807479i
0.571725842852366-1.14008928319851i
0.871059282945551-0.323434020205516i
0.559732902087376+0.364342470049102i
-0.0507099423604615+0.542364168324747i
-0.540060961868528+0.126079980458869i
-0.465407698317705-0.47012284496899i
0.18851109925976-0.750703396227844i
0.963190713527115-0.426531734414603i
1.31512279732833+0.464069307207874i
1.0050884445818+1.32414065930023i
0.147553929056714+1.70516604817976i
-0.754494741302037+1.43306676268308i
-1.10179872196981+0.669644269880526i
-0.77855505449211-0.0343098977318189i
-0.0572607154272583-0.163686151947378i
0.494186400488581+0.2609400342223i
0.45712031315913+0.864206563033805i
-0.121518565914815+1.20477845029816i
-0.831652846263072+0.880985591662099i
-1.13769561566528+0.136046138875323i
-0.752084986459298-0.643690811067901i
0.138376307020939-1.06138292575471i
1.02841652468606-0.71703183050408i
1.39197749944517+0.0225582979472217i
1.04866010386662+0.736430915714389i
0.341663378682581+0.982068315261311i
-0.247260308185736+0.515006449092005i
-0.26357077739125-0.170920611355075i
0.319523820178793-0.630891359906966i
0.995433770726654-0.52317992781683i
1.32122650927091+0.117755466802656i
1.01074425234914+0.839667130493868i
0.140536299593799+1.12233174475763i
-0.670757033091134+0.723929747919616i
-1.00563051385348-0.173677407154844i
-0.661867966589578-1.0481810030078i
0.157427352766272-1.34948732614677i
0.833086370123621-1.04213940281166i
1.00078974431289-0.345576351874123i
0.530811136462899+0.164973969239826i
-0.16163809619673+0.130565541249634i
-0.540932496792316-0.390333682904961i
-0.340910449336745-1.13461033418434i
0.424519615486658-1.43605168212672i
1.19506235088588-1.03737591802127i
1.43169260346415-0.183453600552936i
1.05383656742825+0.707974495202337i
0.225491611584821+1.11479813315278i
-0.580169773727299+0.808748542890031i
-0.80112045010946+0.0843081029819179i
-0.445863714123159-0.492847970322975i
0.191283981266383-0.482668688362289i
0.560519297159858+0.134995037169204i
0.319333602041591+0.899204535917602i
-0.394832212695416+1.24495891085999i
-1.23716979399689+0.930943126785782i
-1.52444446571455+0.115282006531299i
-1.11917678689038-0.695907945065841i
-0.286448545874593-0.960175103719853i
0.457418150882219-0.548088924844371i
0.630806943077277+0.271716434691701i
0.234281621608969+0.952022219591305i
-0.512262335929912+0.963465316512727i
-1.02344492710748+0.331705088429307i
-0.808964283739467-0.432590211890324i
-0.0748136826358648-0.839710570271533i
0.691430430447748-0.579945063473634i
1.09666777103815+0.190005109757534i
0.750095767793404+0.947721891001044i
-0.0199955049734085+1.1820051746741i
-0.658400286664445+0.673372090389372i
-0.789946723376663-0.170506361097266i
-0.219363718438471-0.845515283031087i
0.640785983126213-0.909645976481234i
1.20173103425616-0.272128766838191i
1.13928463406721+0.515122241432934i
0.512027356168745+0.902207054683548i
-0.261942724914985+0.617633099791039i
-0.593934378373938-0.189238174868524i
-0.256899355597222-0.960109580857572i
0.526852104649979-1.22095210977509i
1.25761001432189-0.79479772161936i
1.46132272157102+0.00778950191553841i
0.978203818181227+0.607355288699017i
0.154827847158608+0.650733884696561i
-0.404928966934387+0.0489717988041123i
-0.379007009788253-0.73801063717263i
0.247466652889195-1.15079218884586i
1.02009267506975-0.961109181578029i
1.36184345326241-0.248703049686653i
1.0615792343196+0.522720962668888i
0.272817896089157+0.853467582451943i
-0.51363614262258+0.548372701946078i
-0.825234748485375-0.151917223664973i
-0.487211162683867-0.735473084477432i
0.188497760401694-0.803924513681289i
0.682283709726669-0.305337299054937i
0.604874951334478+0.44681523816697i
-0.0666606683211003+0.877810410577424i
-0.889740739836622+0.729474584749154i
-1.33559631436627+0.0934755100963455i
-1.1511619622339-0.688929153515296i
-0.456557787103769-1.02743958138777i
0.290760360262709-0.756760144292662i
0.521766342977245-0.0683094240113967i
0.16176690421791+0.618038329062951i
-0.590515023821764+0.764028010308496i
-1.20314050430353+0.294972607008304i
-1.1055524786454-0.477271536755342i
-0.485244641682543-1.00445072412743i
0.327432973722471-0.902803949518911i
0.890923638100667-0.307023936542542i
0.728170059658451+0.491995697182392i
0.0446048682335415+0.924614074595362i
-0.63774825991482+0.649841726981766i
-0.86247123072484-0.081819482118215i
-0.37795547331322-0.849704510129039i
0.51842810130078-1.04512214271098i
1.25901258162028-0.570507168713806i
1.40865575270274+0.251801337645768i
0.93382466780007+0.94864287344872i
0.169583570786428+0.983072268487664i
-0.332787633534405+0.416924032168872i
-0.170562775045188-0.367687843189417i
0.537083511304288-0.790791606897742i
1.34974323540924-0.50578623574854i
1.61272014761912+0.280056135225472i
1.18145481665144+1.06853115740596i
0.334481859549338+1.33188897820241i
-0.482122287711921+0.881098737106671i
-0.672307686785587+0.0139185251534017i
-0.241938376465093-0.708103976769302i
0.473911828628319-0.849051703203878i
0.971810734546792-0.332460325887264i
0.818243274387661+0.376806323136782i
0.106306363210988+0.760115486023793i
-0.662958063243252+0.443295556510421i
-0.962859738190507-0.426085908633145i
-0.597234292480885-1.21829834106003i
0.200553466803482-1.51021525220372i
0.907908009274569-1.05078493983663i
1.0599033719053-0.204525684799305i
0.542100180812438+0.427691617652888i
-0.235984653109547+0.477325152668806i
-0.763731116127993-0.0913447127513907i
-0.699938095095091-0.848913841375922i
-0.0678984472483861-1.21771951953645i
0.635736164556356-0.912683925850673i
0.908275077647201-0.152939246463715i
0.533549761107721+0.625624571209878i
-0.28633770676641+0.82922158317383i
-1.00908003985738+0.366036431643351i
-1.16764162681914-0.446092368739242i
-0.674183329325319-1.07937296294273i
0.17467069394474-1.08995613343948i
0.762986474160313-0.54148677989182i
0.743981518852205+0.297433855620083i
0.213544829651626+0.750540363376095i
-0.508603339027457+0.592976450561019i
-0.810577457453249+0.00975388546026175i
-0.499938900032769-0.688451454516406i
0.241419125119231-0.846576168836406i
0.996741369910318-0.399162593338585i
1.19614699994384+0.367487353074456i
0.75001291180942+1.00148168823927i
-0.0282444684288519+1.10598731932983i
-0.62148024930512+0.61521551629103i
-0.652378304610588-0.163770793056157i
-0.0619015312335591-0.660028427606407i
0.734951797528731-0.672465229057089i
1.20924941912455-0.155099333108735i
1.11193169019775+0.51076194766038i
0.567362996851009+0.819197886643506i
-0.00474184326605901+0.612776954187233i
-0.195691984493691-0.030808588022419i
0.231064116761137-0.570229506122549i
1.00618454767217-0.635127315526997i
1.59016463166365-0.153959870156705i
1.57469795987665+0.677311217416791i
0.952641717482738+1.26067140698743i
0.0738228415890747+1.30000195384526i
-0.605268151493671+0.781729734059176i
-0.660782760646198+0.040541171829436i
-0.20555798723057-0.450361286330734i
0.307088418702435-0.446589023329486i
0.477775869029612+0.0141211066891501i
0.0752293171519167+0.466955964569377i
-0.672556850482414+0.493067941791963i
-1.31728650604936-0.140724289598463i
-1.36225487495009-1.09944446051801i
-0.718166283149026-1.82725836095613i
0.26106916430803-1.99557881112778i
1.03984546669937-1.51116463004222i
1.15079172947022-0.696345694638313i
0.695101117260236-0.105095889700838i
0.0957535056966035-0.0855440369556642i
-0.149626809058342-0.505440187113505i
0.173988185744424-1.05121411835766i
0.893801745337164-1.13874079894457i
1.51514301702211-0.48061064576207i
1.49421811144957+0.520187399206658i
0.857573958272009+1.31322166443784i
-0.13725162739738+1.505607682179i
-0.915814758820823+0.963716785767533i
-0.938568403518656+0.0515942841225913i
-0.452187537741599-0.512191891873489i
0.270018756854746-0.361516634080332i
0.632518213240669+0.286299014324495i
0.261170476021742+0.956338538117269i
-0.450466448629995+1.16398242817101i
-1.1251897617607+0.605652273941753i
-1.1946334330339-0.340170374508024i
-0.550813928626436-1.03406173109573i
0.415648026322934-1.11886021538697i
1.17242032313906-0.466677133221447i
1.21625445855601+0.477902288949167i
0.667168666796149+1.04382675311877i
-0.0389995870261091+0.941221738427706i
-0.405709060021028+0.303149844870255i
-0.115107012526251-0.401902219267737i
0.620061960805608-0.5917265261575i
1.24939432832079-0.0698762371974606i
1.32607809345469+0.774331216139443i
0.752109713309324+1.37844374527686i
-0.152246729276368+1.33601462790739i
-0.743159224881462+0.654117547534671i
-0.712396835472379-0.226519825052399i
-0.168295103410039-0.772404989855934i
0.545178407912027-0.686969241965781i
0.87283503992902-0.0996475632123805i
0.576113508317482+0.501268627655605i
-0.145337831564891+0.591635794701827i
-0.767441450743868+0.0184550481889893i
-0.811548790006847-0.829010338941309i
-0.233099109977931-1.47928146848647i
0.643980024014734-1.55654594378311i
1.28557049555097-0.996120295102867i
1.33289475289291-0.205392684054688i
0.807721428011565+0.307341854205943i
0.0850212335164388+0.167396402791328i
-0.268952217471442-0.377984116839699i
-0.00104267750390639-0.925638899159105i
0.651700536891674-1.05993549290833i
1.24589424057963-0.541883837067141i
1.35353446246214+0.229430792346521i
0.793453002124383+0.851244191130674i
-0.0696552985433555+0.993003212216091i
-0.764960448758848+0.547990470862147i
-0.853739818418408-0.155579983903878i
-0.368961017868453-0.603733654087459i
0.251600333803613-0.571182139755065i
0.647142546696017-0.0716334688589441i
0.428691426333279+0.539224923409109i
-0.197280315417297+0.800617983566958i
-0.820972362398779+0.554302106494366i
-0.973892812514993-0.120457913122519i
-0.512902605104798-0.710955286452107i
0.290180687483665-0.812257287982048i
1.00187112223815-0.31747002652559i
1.10702684655251+0.503037292252873i
0.62065851733565+1.14359206028806i
-0.126674532910019+1.27778641255198i
-0.636687586145075+0.856139015990134i
-0.616871521710263+0.230883435906975i
-0.118815826340863-0.121765464079281i
0.457401069830718+0.0519982991676224i
0.611855322516167+0.613481665599236i
0.210015963397749+1.14449860064068i
-0.611366890518999+1.23668080376489i
-1.27049631479756+0.654203013081949i
-1.30269918988851-0.323473732077722i
-0.739176255423628-1.11728773459854i
0.185438873854203-1.3938700158079i
0.923330273237655-0.992808912702978i
1.06699738303006-0.268074240720212i
0.650220248261152+0.148000822218639i
0.161177759724364-0.015983833908388i
0.116584794929373-0.628877243804127i
0.581261918805385-1.19430969283943i
1.42094960527286-1.2223494103535i
2.1233529126652-0.557880710296311i
2.13771549398218+0.50387589681937i
1.48119789097719+1.37124792589679i
0.471013244717652+1.56279392481255i
-0.335696483176994+1.04090834567756i
-0.505756702823808+0.242892554311849i
-0.145914480565539-0.277789135521383i
0.351876270487195-0.204927448557444i
0.47974871831334+0.331631930400495i
0.00455759764725873+0.847498030342533i
-0.794963557550691+0.838533332462392i
-1.4703449012502+0.130037048761876i
-1.49909754777198-0.899048361363009i
-0.768581256428419-1.68413297235682i
0.224828284048806-1.7770648926304i
0.949449828048336-1.14225995603431i
1.07156837548045-0.273225329215881i
0.641356610460372+0.307437356842758i
0.0141284198872808+0.333237194876572i
-0.298074563473009-0.140237798319979i
0.0160554704195124-0.604513838106715i
0.650325741216462-0.529735855822064i
1.09858812259847+0.0945399265587487i
1.02809204414675+0.983412516714827i
0.336720482768043+1.66106135018868i
-0.609060559672652+1.64847913578263i
-1.33641876356922+0.996524528606432i
-1.4391651285456+0.162754231657189i
-0.960441414670245-0.444932908638893i
-0.374378126344348-0.493638213548918i
0.00667737149824032-0.0532158541611206i
-0.12890541275068+0.331645697033602i
-0.561691362024123+0.344302389794068i
-0.907931130481427-0.0912858284368008i
-0.832580550351863-0.836981376369819i
-0.148705192937494-1.37232281549168i
0.758902214632818-1.31660137989343i
1.46423232951148-0.700908770651062i
1.61650311433572+0.093380923519427i
1.21841766189856+0.682824644210663i
0.601097126692126+0.821042818062114i
0.210194845356748+0.472005346052124i
0.291410811335294+0.0336268467231251i
0.715150854978373-0.0948564783200975i
1.13158061426128+0.232120810196583i
1.08003907223457+0.809995033495759i
0.55312921322023+1.21560225226144i
-0.219670460145862+1.21637064026261i
-0.881189567386207+0.677820428855918i
-0.970169575008638-0.183058309704914i
-0.511177169881068-0.79475549142149i
0.188245293302138-1.02021489072025i
0.669315411528956-0.758510063421518i
0.707457252528179-0.190351790709663i
0.308660499145876+0.0505670268378472i
-0.192169053342453-0.142939013567176i
-0.277084703600571-0.683249024272762i
0.127025458125415-1.17843882811705i
0.881231390008381-1.21827068503713i
1.48194395724101-0.732743901829616i
1.60172877164868+0.119773495095059i
1.13470951763301+0.868496955484821i
0.29220145040956+1.13885058739945i
-0.34326381103074+0.817820094227458i
-0.51688159541079+0.295277041862522i
-0.247332106595885-0.0445681686549871i
0.117387204781527+0.0268943893656322i
0.184664382035524+0.498792659088587i
-0.253009478332653+0.971758416115755i
-1.03686406713001+1.06412136619349i
-1.66536065604991+0.535846522063055i
-1.81048592763529-0.393615360823414i
-1.3733819838596-1.16874384829323i
-0.560242466781353-1.44556072787224i
0.108284253493002-1.16754363217451i
0.287579026454432-0.535220852020405i
0.051356860020537-0.117501855598467i
-0.298699191397214-0.211687165936481i
-0.336046235246166-0.678972939362961i
0.118879422205862-1.16088456124164i
0.854008077337923-1.19276811017291i
1.57220331745606-0.646532205326668i
1.74617610398986+0.300994098738561i
1.29109997223889+1.13559092623714i
0.579826096087008+1.36001115741881i
-0.0584755148691824+1.04036771100804i
-0.174649633430374+0.455701928012342i
0.157474184215407+0.0594301030375027i
0.596059978911342+0.177701694904124i
0.8297050325526+0.661008433394969i
0.508410920899708+1.19609281924815i
-0.227687117614852+1.32331128764517i
-0.865159855898524+0.830761878843072i
-1.01121441996043-0.037731200690732i
-0.592372244856146-0.788875535032797i
0.168591638559337-0.986213542663037i
0.797469544171119-0.598969272302916i
0.962905866115786+0.0221011901398332i
0.589624347038427+0.465272027429064i
0.00977049723130221+0.386352449408364i
-0.263333794651514-0.148219490965056i
-0.104947784033039-0.677152400115125i
0.475622616922205-0.842343342370815i
1.03154598547563-0.46181587856555i
1.05995292842658+0.204633617785661i
0.597365683447104+0.773113670765879i
-0.174164528329874+0.813073749207999i
-0.81244194953523+0.276486000408165i
-0.899764629330751-0.422102397984856i
-0.504538809035433-1.00852673228808i
0.103619689884154-1.02691735181565i
0.540288639589161-0.617970376866792i
0.453184379647391-0.160192435904521i
-0.0413820780263343+0.0799882870340636i
-0.54631748645905-0.205355439238926i
-0.622160033242108-0.753777477030574i
-0.148570306121341-1.20798817194653i
0.586432588595718-1.17901669660832i
1.14903013073199-0.62753618597253i
1.17767471701289+0.145641526091233i
0.720597950562991+0.73574880464793i
0.0133454396995866+0.819305593909587i
-0.439869897276085+0.453385949166049i
-0.415949092384382-0.0478514294548549i
-0.0237274183844051-0.216001129159352i
0.46437428509367-0.00100645067950793i
0.54464072635708+0.51642381608763i
0.152426208223458+0.979545103215157i
-0.546493524791913+0.96516714611478i
-1.08767271833833+0.449130162409632i
-1.07878682618305-0.32219333098669i
-0.506127205175949-0.828519579343242i
0.316646211525615-0.894362237566136i
0.838532086635064-0.468790026689798i
0.871055949317215+0.199118856642461i
0.471553354088919+0.542946927772204i
-0.0234303589980221+0.461128678505057i
-0.15797804427439+0.0539198264992224i
0.201065118386902-0.419168763072656i
0.828732581695778-0.466063405173202i
1.28216262928045-0.00210919219096497i
1.25037745701063+0.700033338439735i
0.705522722664542+1.24624209941928i
-0.065216469595693+1.24130013875946i
-0.620019916255188+0.709519171702157i
-0.632808666026581-0.0200779056537883i
-0.204428124832059-0.499783033062328i
0.317791408560132-0.479383902221898i
0.567287166343219-0.090465600275923i
0.327422250409178+0.334062433418785i
-0.205611984994974+0.392892827368276i
-0.643219034109497-0.00858037932437487i
-0.62635915577238-0.741053941810342i
-0.118001424350175-1.3179113548808i
0.607285230251001-1.30463129860611i
1.10374145180888-0.848856133314163i
1.13630362946494-0.159689609259793i
0.728861301136165+0.332803944605659i
0.156070857538886+0.316516433359909i
-0.146464734864751-0.0680943807344357i
-0.0163141679389963-0.527095537882969i
0.452955207871035-0.681844199556263i
0.848254707158899-0.325992198508971i
0.834039221656968+0.338620912684047i
0.344470475615864+0.852121710311215i
-0.378063429645838+0.86425700703478i
-0.891871288433994+0.359994935387914i
-0.93926579590837-0.32529977745755i
-0.482719061484925-0.767273188479068i
0.0864471389694406-0.71961497630094i
0.375805460969345-0.244997643493408i
0.222681020691399+0.26810160691662i
-0.277043566228819+0.414240731001976i
-0.678031512531241+0.0894760564190517i
-0.663486485639431-0.518416616935289i
-0.195228147995059-0.943002346336645i
0.517727748464193-0.900026483699228i
1.054791396955-0.399286271092328i
1.10476739550806+0.343936512907252i
0.701818729293984+0.836493789003546i
0.0980444251626783+0.87314919317657i
-0.274800412974716+0.480409624948572i
-0.167380643124348-0.0376784294338248i
0.318955902534654-0.182842859422292i
0.798459177672768+0.128546636402551i
0.886568911528706+0.720800817930925i
0.510990869565912+1.1924302173594i
-0.185082776725121+1.2399383621582i
-0.752145263977614+0.825028523000009i
-0.806561817029427+0.101189722429812i
-0.409080541629002-0.402304498295523i
0.146799549666468-0.412503887553967i
0.495368042470726-0.0381819875166738i
0.345934891120747+0.344224842660058i
-0.150989695827405+0.431825075122574i
-0.582974199437827+0.137442411785234i
-0.664530411185509-0.485990126643331i
-0.318204718295408-1.00133106073509i
0.374686836812424-1.1505321406735i
0.938621646790049-0.831546228890719i
0.986473019915629-0.297808397081005i
0.665053643922256+0.0576900231737202i
0.168802945362868+0.0150899251210999i
-0.0940534931695529-0.429900841935183i
0.105975652015667-0.855364302791691i
0.64397708622548-0.998787755596237i
1.17945159460221-0.725446262161052i
1.34066640356343-0.128635055694263i
1.08099990176138+0.401576899517069i
0.505311465447521+0.608290492053929i
0.0231666412164098+0.415949062702986i
-0.0629581619398895+0.0172678005384598i
0.191426713331568-0.243422200710793i
0.583624284666491-0.171006452313561i
0.768314797013318+0.313896802814579i
0.489625860050787+0.848605649956316i
-0.103789349574048+1.08910166395729i
-0.72198418230201+0.920726773906246i
-1.07668092065285+0.369266161094947i
-0.920632723528019-0.183287626608723i
-0.505256451285795-0.475255840752216i
-0.110126984260948-0.302069681866185i
-0.00828705400181776+0.100381218372367i
-0.331965452840907+0.36712993460653i
-0.748798745332203+0.348834157308633i
-0.97753262942672-0.137686219631918i
-0.832788542934906-0.735837015998322i
-0.263673627030664-1.02640455331054i
0.360419991382412-0.943039119259021i
0.689844495716637-0.503921446695241i
0.636174909743847+0.018776906311057i
0.326365436883959+0.259430547266752i
0.0627501478180735+0.118420580869038i
0.0494406125976907-0.256074977149537i
0.421577719809115-0.517063531143797i
0.911692171046581-0.435291345355089i
1.23599783156285+0.0127525036830457i
1.18139847170956+0.670653953801873i
0.738314275728171+1.06168766981099i
0.268028316309911+1.02637644290535i
-0.0810041205385372+0.691988164824518i
-0.0781946672736272+0.252714142170831i
0.219916413963068+0.0432009222921481i
0.497479000950827+0.187755205794989i
0.503537757121799+0.607365712769102i
0.111443067913207+0.916773677748183i
-0.404321344304423+0.789777974162676i
-0.809324204479374+0.328069593119588i
-0.853391664782528-0.303348194408632i
-0.51074385663015-0.811133700422776i
-0.00354503751661812-0.88362297296509i
0.388528785074401-0.619484883243886i
0.341252917573956-0.311121205148635i
0.0535479297149222-0.194747761257835i
-0.163950172026043-0.406482903716471i
-0.154624986265039-0.854418524946047i
0.231259062294579-1.19271972243226i
0.817376943755369-1.10485247331954i
1.25804378846338-0.628007893140593i
1.31069002137407-0.00448120791506928i
0.976576770548751+0.475214116594593i
0.443910760367754+0.619428213605237i
-0.000667770208247152+0.443852501124942i
-0.0912848562062346+0.130379620773917i
0.12756185769805-0.0180644597153466i
0.397375040439786+0.192275550314339i
0.357062841983495+0.623911460287939i
-0.0626457883346887+0.958390521093016i
-0.689550779148901+0.942873822603904i
-1.24525281872082+0.496916516797034i
-1.33426189596332-0.159228217633111i
-0.997062208235227-0.659898823887695i
-0.471021888548777-0.848438279052609i
0.0272000742964468-0.685195672265589i
0.144830488788487-0.333024264447328i
-0.0815247271858348-0.145671884951553i
-0.299923519418847-0.260659280891973i
-0.293787710471757-0.615542402433764i
0.09387990085079-0.849725940281388i
0.708665571219989-0.821285291277449i
1.1900466602966-0.416029904737653i
1.29584032935288+0.256944466602155i
1.00575485186535+0.754181058799636i
0.463129138372214+0.992816032394391i
-0.0238761738098034+0.80629811745909i
-0.114806249598265+0.443659046227004i
0.100637089973332+0.232563091106327i
0.32888477161078+0.268967626839876i
0.357024712142072+0.542650346702512i
0.037612285119323+0.782351840601109i
-0.46549873855299+0.755191702845551i
-0.816371765917976+0.314344893206774i
-0.808312163098983-0.287947687984982i
-0.364836834179295-0.75540084239547i
0.228363891249864-0.928500820249409i
0.656372072393172-0.719489347386892i
0.751665609735726-0.299127201075574i
0.493424473275538-0.0184017346639041i
0.213945825755919-0.0533734739154376i
0.14841583658913-0.329288743868712i
0.392723128370909-0.625535019219836i
0.844698067058627-0.62312538569119i
1.13952564681018-0.230596973401134i
1.0888206418267+0.33567392468839i
0.696920535602446+0.734575388769264i
0.103282413154467+0.805739024739586i
-0.365267859568941+0.455924690401956i
-0.434306963657861-0.0369583560070476i
-0.150707863167059-0.308577063858887i
0.188791191108304-0.281937110433593i
0.287961767892105+0.00486354332094166i
0.0785150371256668+0.2930313149238i
-0.328737906972556+0.401123965449936i
-0.671431457636122+0.133401942394276i
-0.716400971007296-0.38544244487162i
-0.455242819095567-0.767007764066073i
-0.0110350309546031-0.797325007277241i
0.334246301784289-0.495626044905096i
0.380330364084048-0.0731044670428757i
0.0882921006937925+0.241701693509224i
-0.277131990157139+0.206887920754638i
-0.428056440542869-0.103468747360629i
-0.314235343514875-0.460759358070132i
0.0325552580911079-0.594530189549043i
0.358990984031512-0.389522400387146i
0.468958043467564-0.018029518782569i
0.306057844710561+0.321775002656163i
-0.0368419417380251+0.346187761293859i
-0.29765484155594+0.066089770222425i
-0.290089744972418-0.302173314316414i
0.0439447548344969-0.526870316812742i
0.529686865599745-0.430032542027031i
0.79864820584727-0.0748655927786611i
0.738607452346579+0.313248762901291i
0.462255898937938+0.495701646191868i
0.15356825530939+0.404588293749158i
0.0545459955093362+0.12957213349447i
0.241295640035351-0.0911119985645231i
0.594835900569743-0.0769181434530662i
0.861763510853282+0.253075364524312i
0.843013538681972+0.72717642278798i
0.467943756668512+1.03852839078759i
-0.100109111848319+1.00544141607499i
-0.495075555870312+0.662321076794194i
-0.566463186923533+0.258301834717153i
-0.394956718807226-0.0602865833167265i
-0.147234224759188-0.0878533548779907i
-0.103455008687462+0.0607231050738758i
-0.337400193184508+0.149223660260562i
-0.699865905413463+0.00657983955258683i
-0.97909596667006-0.471294110495263i
-0.844821448202468-1.07098203449853i
-0.377476614112188-1.53141992880566i
0.245389861587024-1.62282199749456i
0.83733045616278-1.43732312218324i
1.05226830896907-1.05321978220682i
1.01036099222056-0.704910661833097i
0.87361916733921-0.595696512754157i
0.85831081354572-0.603021683284607i
1.14297467414043-0.630053745482665i
1.52150951496141-0.357361161525693i
1.73641291906692+0.237949604081183i
1.57758822067067+0.919328104724923i
1.01184966417801+1.46798940261099i
0.23846618964863+1.68859279022264i
-0.438960706122266+1.52474634105784i
-0.79499329281695+1.09765923701629i
-0.862420986585441+0.71627160957929i
-0.886413974943094+0.526103106127056i
-0.991072625424263+0.503760695677918i
-1.20467089337969+0.413419753236255i
-1.54513189001807+0.0642084099590021i
-1.67901148470025-0.500723522800867i
-1.39471120732457-1.14985266973956i
-0.820852037408411-1.688297471973i
-0.0715008572331807-1.82928159679598i
0.562926958936285-1.54827224925371i
0.908872602223501-1.11299600205454i
1.00100682121017-0.663191977904042i
0.989213869131259-0.427721546956372i
1.03247138664926-0.407372976951164i
1.2309257012676-0.277948916199047i
1.52690631439293+0.0311412116722087i
1.60902981297266+0.54063139873011i
1.34396476615595+1.1984014772998i
0.784351907003961+1.62707088158381i
0.119216941722805+1.6517722582453i
-0.386424415055164+1.31789646808676i
-0.65625781508804+0.794636582247247i
-0.61449361694058+0.369592769716145i
-0.443113719792912+0.137039594214731i
-0.366157614778753+0.110335889522361i
-0.380227229198619+0.123843858035927i
-0.536370226090884-0.0183514385913422i
-0.579970721445181-0.37601958306084i
-0.374044496207799-0.815749667192142i
0.0588781903635871-1.07669223835363i
0.581038350254699-1.00691417992554i
0.927477411725835-0.645332864419569i
1.05966924125336-0.199532786310816i
0.881894031616294+0.152727082798008i
0.541819259837727+0.277061178539057i
0.291726948120212+0.192033913250415i
0.20082875031005+0.0270336047299553i
0.269330721805523-0.0369779613099825i
0.322429223520832+0.0563361698661434i
0.268583504298742+0.219725779351345i
0.025338269052956+0.319921831609232i
-0.325832478480063+0.177709194943562i
-0.539334287438526-0.140579505228296i
-0.4795962337558-0.492968740553215i
-0.188562398378051-0.818758417985369i
0.15907824965858-0.84102173665732i
0.468183404479086-0.606950655192475i
0.582647729467286-0.338357098914681i
0.470890895816435-0.083677221427321i
0.335556417871728-0.0366567730549814i
0.308085301884461-0.108154460005531i
0.375936847399845-0.102574907532232i
0.523432963789648+0.0166424740434919i
0.591473929119532+0.273046252444035i
0.455357532217454+0.62967529404834i
0.0982042465073513+0.846037894355865i
-0.310770047215351+0.773542963906644i
-0.57798324258268+0.502832731753357i
-0.702740426668146+0.154489998007043i
-0.498467288767508-0.0821830053533721i
-0.200002525495899-0.156887848755146i
-0.0628211252552112-0.0934874182713502i
-0.0933516667961711-0.01441786317047i
-0.258560952353484-0.0252933015193043i
-0.296940229691226-0.196876974402512i
-0.16641605552379-0.493472141647941i
0.151432432871938-0.623245801952717i
0.544982792819274-0.571046274454899i
0.812386671182171-0.304826626629902i
0.879272629027139+0.0824979497062624i
0.692580865707817+0.338052186412309i
0.380715266061872+0.398477589507233i
0.194013515099538+0.262268587729499i
0.239724134178566+0.13098983710337i
0.439802206073249+0.0700470059754674i
0.546051803876744+0.183544315869071i
0.500051947395724+0.433396694920307i
0.246689422190487+0.550838225923875i
-0.118324611490545+0.535721597427033i
-0.278078403596646+0.272403770116533i
-0.32250856830915-0.0717383957051804i
-0.135576857541453-0.302934576098241i
0.120723654151693-0.391497196697908i
0.207350846998354-0.278686109352408i
0.187762836296789-0.200498817189424i
0.00760806656363228-0.134151935996812i
-0.0675490951169416-0.256900899423486i
0.0132712004979029-0.521874061501738i
0.244974057530022-0.640904296277268i
0.590535570865204-0.640656555716258i
0.780592126438464-0.403649596796812i
0.819385157929295-0.0845486339728258i
0.653765551879495+0.18084465041834i
0.424278332614867+0.30010872848756i
0.288383867418757+0.25097736374346i
0.215641798613518+0.227967175659821i
0.329701902815244+0.232936997480634i
0.323942113888929+0.407451334483671i
0.121233716975568+0.674572056142172i
-0.156444712895283+0.760239224423423i
-0.568930685774578+0.720272044555894i
-0.870714106401927+0.421016345199568i
-0.935228278922162-0.0183481890328799i
-0.794709722739484-0.34062211711277i
-0.589309571930321-0.506875426430183i
-0.373147265022061-0.512059941949339i
-0.226161218904667-0.510383968432146i
-0.193746775522479-0.531856115330654i
-0.0883382318846033-0.65204997561163i
0.131444709933405-0.836770491802809i
0.456847426378778-0.868629728652416i
0.852230423106603-0.674330217876566i
1.14827594164559-0.308009651608813i
1.21583065867603+0.176235012494852i
1.06179774035435+0.579798896039917i
0.773158752446626+0.809193111725918i
0.493554978461143+0.849700262554048i
0.300922193883776+0.790387414889181i
0.219522136766157+0.800663568627482i
0.128145245619023+0.839506739086995i
-0.0332607704604589+0.915840531804165i
-0.293616176830513+0.888829060184878i
-0.635121160000504+0.692462528266101i
-0.807555536804391+0.336924685749998i
-0.840637954914147-0.114842760641072i
-0.725048119966838-0.451550111094596i
-0.390299690481411-0.615644794164753i
-0.0544032660506916-0.647196980919199i
0.165357634173904-0.567379275715199i
0.246199985865956-0.503859957894936i
0.257566863940312-0.477952605196645i
0.367059705590034-0.481009259428513i
0.510995466958465-0.514801823494884i
0.626600703001326-0.394728225069502i
0.756865424983816-0.162924819794009i
0.721812683703494+0.0719943662925855i
0.540304559976057+0.284823853825273i
0.262202148147466+0.329031341580896i
-0.0042985408215721+0.180468447313959i
-0.070488539447067+0.043312189007677i
-0.00928441742377033-0.108729361627873i
0.122514221653426-0.150553875156433i
0.158458157500557-0.0572324690043976i
0.148120319038918-0.00967082389516695i
0.0258628679397197+0.0222446322887488i
-0.127563962984985-0.0361136339204845i
-0.0696159899107677-0.161768342590457i
0.0898099653307491-0.282825705671525i
0.327819982669553-0.156428483216672i
0.424786465130905+0.0804954453114332i
0.312692512805959+0.2720311487889i
0.072440387625349+0.494612756374835i
-0.21484266777682+0.501492884977141i
-0.387298754621972+0.363776970509854i
-0.441262445956033+0.160566889784947i
-0.385819613103352-0.0276072320739115i
-0.274014206539169-0.0807474767311261i
-0.258867102755862-0.068569573650925i
-0.360503840093711-0.0462170586104134i
-0.416753563915892-0.15612238665725i
-0.382434258068488-0.348114925429864i
-0.20275617383766-0.534526409211753i
0.112417147196173-0.708588268619589i
0.414799709728526-0.609781984966552i
0.641143787619121-0.36902839001991i
0.69416968170564-0.102758567639764i
0.61288436685716+0.157695494757686i
0.566204650185677+0.226876361983455i
0.4787274098357+0.264973273828043i
0.446638453231859+0.25724452867213i
0.46734659842537+0.323233799627864i
0.388052309785729+0.472446514988633i
0.248440949619663+0.586853709971978i
0.00739803483410311+0.646481399078751i
-0.207621492469791+0.513286945566853i
-0.339462323831009+0.296685006049385i
-0.341991678567293+0.0282463066785196i
-0.217902457512092-0.167786784689101i
-0.0933526086325233-0.184921367729195i
-0.00174586028935043-0.145919834439202i
0.00958454362517261-0.106512945717207i
-0.0024093984738663-0.190505901282947i
-0.0021716094653431-0.302936768995439i
0.0819478476550906-0.365824766487843i
0.221495060970268-0.374168436099606i
0.304934614005596-0.283816410205484i
0.340252717558564-0.130100672574851i
0.2608998037201+0.0461387731017703i
0.120820727158523+0.0775376460486645i
0.00690325348277788-0.00271066537887534i
-0.0831948247392052-0.132852464132642i
-0.084066944916575-0.26623559362195i
0.0601917412929093-0.284855386328013i
0.179568348747996-0.236480997730127i
0.185943226010718-0.140338673793357i
0.139375319512023-0.0890832830239102i
0.0640944625035096-0.0818344625472162i
0.0466574749812026-0.0864331396264336i
0.06432051121325-0.143204297062869i
0.142683278750758-0.119627756031149i
0.210767909919327-0.00827088215757244i
0.212457415683733+0.12241328991133i
0.111375463797686+0.232615251397503i
-0.082166939625934+0.302922190148266i
-0.187148216329096+0.216358320855364i
-0.25768382595863+0.0787864288653027i
-0.271158046989858+0.0162359949108471i
-0.199558663890068-0.0648765458309982i
-0.113897944912681-0.0555095805330288i
-0.0684704804729467-0.0594179158654562i
-0.110390477079952-0.0946554006542518i
-0.138104052720003-0.120697753597342i
-0.0953614139531404-0.239776394593777i
0.0418218807294439-0.265385948455261i
0.216848409580309-0.258528145872177i
0.351265508861771-0.198163837644646i
0.42789199876602-0.0224693566554663i
0.338498521395872+0.0637498583965969i
0.234621386805475+0.144013831881972i
0.172571547144594+0.149808997833794i
0.135158808081954+0.108137032798761i
0.172254499178601+0.0889447273397091i
0.12234810954094+0.0723537405469925i
0.092579227620297+0.10969009988296i
0.0436412213668455+0.0389377575429638i
-0.048545991478904-0.0523981809269328i
-0.0728479714453868-0.08080663576375i
-0.0262115406508778-0.174314741031078i
0.131193943853095-0.254118676371895i
0.250901468523578-0.253032699800025i
0.284890864930743-0.245049328665812i
0.280604493203167-0.186800632117487i
0.252870641821646-0.0917979491305531i
0.214476527099021-0.072933786030536i
0.198597411526879-0.100251873291717i
0.208696696708276-0.0935682450993101i
0.227963196991146-0.0744407726798289i
0.211972727410487-0.074458429024657i
0.124830991327666-0.037056550146571i
0.0418749690080466-0.00673372828902156i
-0.0109862161747601-0.0640182832487665i
-0.0277405902884792-0.121169940338016i
-0.0242805769580738-0.169028049001043i
0.0395364583654894-0.233925968262814i
0.0968550067662982-0.237830839857262i
0.0887696500915787-0.222351841715911i
0.116025997696413-0.147953591051648i
0.125783481696298-0.0819332421060931i
0.115923703890675-0.0919223892624547i
0.127270757444605-0.0271041984424813i
0.102403600827714-0.0336989777668458i
0.0573571994321156-0.0198118043497393i
0.0216377009830572+0.0629022758224886i
-0.0102827688335036+0.0150616276261561i
-0.0632255508990767+0.0430409271442872i
-0.0699527098883384+0.0217662257299885i
-0.0590241089465151-0.0559122650791357i
-0.0988124185193523-0.112529327824517i
-0.0365188462194836-0.206467629832241i
-0.0223177083455395-0.247848977525156i
0.0220619052613202-0.261762471032894i
0.196860232494266-0.209450328652618i
0.287743986183881-0.191281831550922i
0.403377410094012-0.116307007419036i
0.416145884151084-0.0190071924483609i
0.37231424255736+0.0386127382919888i
0.367125801922135+0.152351075170277i
0.292943765640054+0.245241078635416i
0.212770961325437+0.275763461852284i
0.165053664359205+0.272105552448326i
0.0981385576805659+0.243118168419867i
-0.0456563061553356+0.184047279824942i
-0.091197792202747+0.169927335019341i
-0.151075157237698+0.0593096307129039i
-0.191460053993841-0.0746528474362285i
-0.118573172975871-0.163469112563026i
-0.0714357221307037-0.287338695217171i
0.0251496165319238-0.354920744531917i
0.119836533715643-0.423282084783224i
0.223498115825364-0.444136187604027i
0.336394135552382-0.404325077880968i
0.450147339233142-0.359567698258997i
0.54450641756384-0.291566232491879i
0.57688996831917-0.165769451202189i
0.572182707070794-0.0335817012091636i
0.491879985712744+0.0762426484929027i
0.38267927831023+0.19803741211449i
0.25233703037508+0.272673321628525i
0.0998988238559979+0.280563109382231i
-0.00871836087070335+0.218995423313295i
-0.0793717997631476+0.126482193287314i
-0.171192045911653+0.0309298552028582i
-0.179431856681272-0.0532794519915672i
-0.193282771733321-0.146654605172503i
-0.213599913232161-0.207615933562192i
-0.102028453437859-0.263354105740028i
-0.0499661877440998-0.377954427089176i
0.0358707074367589-0.420047895369812i
0.165665033523572-0.41333079724376i
0.25098173829045-0.36806503044589i
0.356078115448271-0.24611486085966i
0.381798808206567-0.0755560852491568i
0.338847336885509+0.0340944471083512i
0.295879150007599+0.0788336453091451i
0.232085162931041+0.146397715368636i
0.16637653368417+0.134128382702665i
0.138412093561355+0.114835799182042i
0.0798473809870462+0.141552853980209i
0.0157531590650469+0.178650742166826i
-0.0316928412738911+0.145282982982967i
-0.102408589002321+0.0390590265505239i
-0.0942506407162775-0.048838896016937i
-0.0757924274082515-0.162780356351224i
0.0161677426903016-0.240912628678486i
0.174342370159643-0.236524143522468i
0.273390825199804-0.214630334053176i
0.371452854946194-0.135041067416793i
0.391271185271919-0.0611009634570857i
0.39813582941993-0.049836534636382i
0.392920535245925+0.0315812048741228i
0.383157249451215+0.0861813639276285i
0.369254061987129+0.145698134869834i
0.331490703774948+0.259983152154337i
0.278640175434972+0.302291660681421i
0.125151274154825+0.296397301884617i
-0.0442976320000446+0.225652659356072i
-0.100584298834822+0.129712671219314i
-0.0927247422302905+0.00493550706275269i
-0.0808932685396681-0.127261725261492i
-0.000571116649594423-0.178124323406956i
0.0479304040666697-0.196145957128826i
0.0710490054344446-0.200864461096746i
0.083767549318196-0.263861105172008i
0.0898721187324759-0.334546038317222i
0.171745587030015-0.349735857971006i
0.325560185351552-0.36545655058215i
0.429869276555549-0.27984422182734i
0.484502446739102-0.160589102893392i
0.511539307276878-0.0901157588732174i
0.387534757675044+0.0213580958677852i
0.304124122409203+0.0829448553691779i
0.276228164991248+0.109424087344227i
0.239224127817989+0.114477165100656i
0.256318168313761+0.091767994364416i
0.232018642341883+0.179587368776678i
0.123602513065699+0.220773412383805i
0.0284301508486716+0.202710464674624i
-0.115835722177654+0.207111470178533i
-0.177522212967778+0.148655180541069i
-0.121778665948359+0.0351956582863852i
-0.132684071024849-0.0831529870128727i
-0.0567058181066218-0.107005932797634i
0.0147620664786776-0.0567569481810433i
0.0165221898525814-0.0135111713163923i
-0.0506309526947524+0.00874735713763167i
-0.0871191139361326-0.0247613078870746i
-0.0469632969413819-0.134697063307387i
0.0324675310691545-0.185682241281566i
0.138027714008758-0.235806546777172i
0.204448578881956-0.216666661910517i
0.292738164277813-0.0629188633183734i
0.243390419217392+0.0227759494801182i
0.213094146074641+0.0716705485528109i
0.195034876534364+0.0466660061749211i
0.173839013867427-0.0213840813019837i
0.302602926264572-0.0462218980091238i
0.328683005780688+0.0292643315544013i
0.321485340969145+0.119602558195158i
0.276150120662836+0.224088915446823i
0.154577459387634+0.26981271175935i
0.0949523002842704+0.150580834546673i
0.094210627668264+0.0749562652732624i
0.113540261783036+0.00943915609393075i
0.18257540523278+0.0137544580964042i
0.247238399541381+0.0834463553275469i
0.196091904578956+0.17097146972787i
0.109430094264393+0.193479363036968i
0.00630919457965563+0.0663872621683949i
0.00459939757462171-0.0574078530932726i
0.0965139580962745-0.116711812768803i
0.182599267091638-0.0916263576313103i
0.261656735149257-0.0268895119045151i
0.21142049339878+0.093430004185268i
0.0952825464084188+0.16742588949847i
-0.0323018784811146+0.102428879305764i
-0.13136904408039-0.0145384925920137i
-0.108245336683692-0.143379837275496i
-0.0541310671924019-0.248061292216085i
0.0718803827615702-0.238561419033965i
0.189312557343023-0.14858277577072i
0.117861329050521-0.0986151487182801i
0.0340312579120249-0.124551860980326i
-0.00518948374042722-0.226000444617102i
0.07122454528264-0.334247281643431i
0.213641905056868-0.406164990150719i
0.337622406915044-0.323453339581571i
0.528555369816868-0.105578804280485i
0.536533482649277+0.0564124284480011i
0.443556760584228+0.180285941569597i
0.324781321125114+0.237937775233973i
0.18567406516826+0.217767404536473i
0.251372471347857+0.25041186230245i
0.298949940782358+0.29422405624504i
0.243103581587957+0.371950389437489i
0.177860652261649+0.501091831123993i
-0.0299318291904617+0.552851934103957i
-0.263069443898112+0.484849893005712i
-0.39061980943768+0.298740539714762i
-0.466959536091194+0.105358500656189i
-0.401729242937752-0.028063686048003i
-0.261984903908752-0.114946362378707i
-0.196957774053066-0.161543761188265i
-0.192721665881755-0.190182352215689i
-0.188895232914629-0.212730650849488i
-0.16686457584548-0.340399409349788i
-0.0718670593818358-0.486255145065586i
0.18177527843469-0.53447611979711i
0.460426576538753-0.489741578257392i
0.612958564013633-0.28562689238224i
0.636312054244215-0.086626554626906i
0.565093105774967+0.0939194298616847i
0.411384379156873+0.203201737165149i
0.303885971973259+0.167863631913637i
0.347737988325119+0.10495956005754i
0.420881698582836+0.0964842074337309i
0.448679991297467+0.271883373619521i
0.364396946946607+0.425711661162927i
0.143760466866757+0.532909538099921i
-0.115317850440128+0.511942050358586i
-0.2766187299822+0.3018745178024i
-0.283810171943124+0.0871536240609134i
-0.186123737747327-0.115575822363696i
-0.0324060098824225-0.116523052054859i
0.05642677893878-0.0414423694931014i
0.00834208589210897+0.0572043320475072i
-0.14527511334999+0.113240277732977i
-0.256785722451433-0.0238903394913768i
-0.23167953550472-0.203786605523321i
-0.1076900002914-0.357565212832288i
0.0993178313830837-0.355235134925281i
0.230329377377014-0.200503792346342i
0.216801576794639-0.0209236578901327i
0.0877549988485482+0.125797044736944i
-0.0944101846262133+0.0983205087224033i
-0.169418614820847-0.0882937693195453i
-0.108932820297107-0.259334811575876i
0.0761507265286081-0.368178670011189i
0.242486003786434-0.274686551947927i
0.284359684595792-0.0509722454774018i
0.206298108301087+0.119926760307995i
0.038418396524783+0.147268014170495i
-0.0614420590171932-0.000604547718876287i
-0.036024069712879-0.152506277419622i
0.112814131893944-0.215283647669249i
0.320600732154367-0.142655197841935i
0.394136805938113+0.0843983890642292i
0.298675109845047+0.288265653468983i
0.102777000728059+0.363831671303879i
-0.090657523185039+0.306610193442485i
-0.167576989906034+0.101545207361436i
-0.121809445986821-0.035285076907976i
0.012775536543764-0.0121470904286904i
0.109355901462726+0.117736259788382i
0.0580021493648154+0.24585250712569i
-0.105435169724909+0.302462324294456i
-0.260776187246483+0.164398391908692i
-0.353198736288769-0.129580589979695i
-0.260427565446228-0.331717426412198i
-0.0152424725825079-0.424532625178038i
0.176145295943141-0.338756988392737i
0.274695560482731-0.172261974847921i
0.21587022169734-0.00811126883437574i
0.0616164499079276-0.00857547022294565i
-0.0291033905050621-0.155971996354831i
0.0288249724998733-0.252574343808814i
0.230474529223781-0.32341349261207i
0.447547044546293-0.206870413277249i
0.543720486824228+0.0087401806714749i
0.440992693486691+0.222013383051906i
0.21990831337168+0.343973061349681i
0.0087043785308132+0.281407675260417i
-0.14163101379187+0.123684505320217i
-0.129972222752781-0.0940892623221811i
0.0466497615713051-0.151475767738845i
0.15036423705688-0.0213381282890854i
0.115285995922751+0.103598250500905i
-0.0178423433247526+0.143583816734725i
-0.248091318729171+0.100412626084189i
-0.357240743602736-0.0596974848859163i
-0.237765386919781-0.299886136223619i
-0.0185264482627781-0.442769848288892i
0.19746959208922-0.402131746021783i
0.303395779213216-0.201417214044411i
0.240380081624198-0.0188322006386985i
0.123169603823101+0.0643824552097687i
-0.0473298956927307+0.0158794975032072i
-0.0667056707817932-0.137914379585751i
0.0896722373419496-0.207982866455847i
0.201017879023512-0.189112193551844i
0.371692260644177-0.0532755637769365i
0.296719616893377+0.167088139874585i
0.0593126805499486+0.261413235028842i
-0.116983714114061+0.207948631708148i
-0.247808371206722+0.0291410166105727i
-0.123694159526405-0.179503843995115i
0.0311917287139391-0.244041869361355i
0.196338253177184-0.181507426576644i
0.257259709249959+0.0149682978137717i
0.0516928998687429+0.208983748039181i
-0.139006853847686+0.186280456408284i
-0.269995938182618+0.00805165556771254i
-0.221509954831522-0.220639304774895i
-0.00911416852513883-0.367549030230702i
0.208389696000327-0.365262406697323i
0.343695500730121-0.167715690920812i
0.250499594620173+0.105024984091415i
0.0816284638293594+0.171019773844267i
-0.123631919762615+0.053723314576516i
-0.184921334484546-0.195304358327321i
-0.00499659788776507-0.399403896746177i
0.252148427108205-0.370012463563057i
0.429013158739792-0.178768889954762i
0.404109499938748+0.0638228443266709i
0.276537122472864+0.207853918894432i
0.0487647225321655+0.193614421846505i
-0.0538074610958113+0.0371314267768683i
0.0152215421274579-0.176458687879032i
0.165705769338532-0.241024525383666i
0.340516904285108-0.0433789338318734i
0.32167831764992+0.203345961496527i
0.112341607652101+0.342375946235547i
-0.14966664960123+0.372739970598996i
-0.349029850808919+0.146085155902684i
-0.397890055414896-0.174091815268605i
-0.210015269122628-0.34416888388603i
0.0144761860084178-0.377442706787701i
0.126223930446459-0.19583332385119i
0.103692253909946-0.0231503089879426i
-0.087449608471472-0.0273471066906666i
-0.224570834610103-0.153927036561475i
-0.196311682625231-0.420133788353672i
-0.00479411393658404-0.590743547077235i
0.285246969346586-0.553469539840591i
0.535858436596819-0.351739774450936i
0.568822944934477-0.065786028861177i
0.384259124539869+0.0923744923336541i
0.181557948358609+0.0998657067522937i
0.0368641317317739-0.0266120729766209i
0.0953967207047185-0.189347552662795i
0.325455235435434-0.183916496579175i
0.458413478986381-0.0287600179455902i
0.45110914843415+0.224942779729903i
0.232667518879458+0.428168067706i
-0.105072153213572+0.388682969205577i
-0.289462254210977+0.183188073789799i
-0.306954521696491-0.0475336500716374i
-0.104543478108959-0.231022361049807i
0.15235829919652-0.218505579114739i
0.239618989104063-0.060784120225091i
0.167630550417355+0.108844103946368i
-0.0401960272442288+0.224508757143881i
-0.251197945147358+0.0648764533510975i
-0.281809497090545-0.187546373308777i
-0.10360128441463-0.332139643512907i
0.155040032787315-0.400829478358732i
0.336037310002472-0.283913483187933i
0.330288703673703-0.0645222006462411i
0.167105061728631+0.09927153511796i
-0.0341997377597846+0.0657336443648697i
-0.136251802113142-0.0836204887466365i
-0.0560034275838366-0.281754010839652i
0.213417011071194-0.418617646453586i
0.44373362216322-0.322225872372484i
0.50595364424367-0.116734932335474i
0.416628612271833+0.144740593534172i
0.188711126733394+0.220501400279172i
0.00157005078882716+0.108548922148351i
-0.0467167028932052-0.0368224338354421i
0.0848579929574664-0.226070531565798i
0.285368427890946-0.230907909962036i
0.401576875041237-0.0298778682573311i
0.347438083315075+0.205856053724177i
0.096647928513324+0.319802199786842i
-0.167688873052732+0.277587596532294i
-0.285741346760693+0.0283980311079888i
-0.187582145263687-0.287917315751689i
0.0552788715877291-0.369027211077568i
0.274845250554392-0.284958476538486i
0.334405683127251-0.109512931619597i
0.189502339868208+0.0628503006622503i
-0.00463825293982328+0.0843222931352661i
-0.120814077018861-0.0866967715701294i
-0.0498034087824452-0.358419147240235i
0.223761906292881-0.457671415202233i
0.469464298651266-0.303930845018336i
0.557784745635644+0.00789489297858997i
0.4709808635364+0.330766079767485i
0.195951138792108+0.452050580770556i
-0.103399523842337+0.322648851139286i
-0.21656781297292+0.0468825715765205i
-0.0429432886484274-0.217286433160611i
0.186898510618865-0.251130624398047i
0.284079932956412-0.040433179617037i
0.270840245517208+0.221048476330036i
0.0569059978142629+0.347620554473906i
-0.269972410422565+0.239734278946217i
-0.435261206931459-0.085556783683705i
-0.26912435341706-0.42048707738558i
0.0640974903467953-0.53053928339962i
0.379182231844496-0.415424285983136i
0.475536244851319-0.124685464565427i
0.33024166400207+0.183171759765399i
0.0760057027770284+0.208365766450385i
-0.142555576557762-0.00244327154934488i
-0.105476625881675-0.247027355217954i
0.133204417759417-0.435568596024195i
0.420303131446314-0.342048666711368i
0.536466348812371-0.0304270879642523i
0.420201804933237+0.251160192884534i
0.14347625516505+0.327212905735588i
-0.120134871569845+0.155695758363322i
-0.1530296196383-0.156186857336321i
0.0353661570468148-0.388906807378499i
0.345726761633984-0.368325764791655i
0.55759082562458-0.1298828653369i
0.529917246595044+0.197749617129219i
0.302465540841475+0.370353006447322i
0.0173061591286927+0.349856816454064i
-0.127246384248151+0.122576471535653i
-0.0637836739655565-0.106404953357969i
0.134886562671714-0.135035609181988i
0.322165320792795-0.0208847052580009i
0.301149583434241+0.247080789352386i
0.05769054448459+0.407737810511445i
-0.264972882565449+0.333058212849832i
-0.499437571358905+0.080101640898878i
-0.467458402500636-0.318543327477306i
-0.184287089958893-0.560839706051116i
0.164820043642906-0.528562337891129i
0.358102406480396-0.359490781153733i
0.359504201346835-0.136240861992325i
0.214783263856156-0.0435693382377088i
0.0644031907710559-0.155373715689881i
0.0747281412627597-0.31325824232576i
0.285145213909021-0.464462798323758i
0.629011477638375-0.401945472202078i
0.886350662486719-0.117260450944824i
0.833222580675659+0.227300386374418i
0.543600354429532+0.597070194894549i
0.204488608517946+0.656636971658067i
-0.0948001685394165+0.486984789932435i
-0.167656144027087+0.280739285679157i
-0.0273542416978568+0.0750027403149807i
0.123677840910323+0.112125404397031i
0.117714129227483+0.300904573637514i
-0.0221674450119536+0.422048504178575i
-0.352063585423771+0.411062617209948i
-0.614630977358397+0.17350697143336i
-0.564033565527575-0.198396418747924i
-0.37711047256557-0.510791755978332i
-0.0351562572939762-0.597412244134059i
0.242706300593014-0.450852167243446i
0.28560084267662-0.191755415515225i
0.146087437569962-0.00456264147034884i
-0.0527220442881271-0.0799940891551161i
-0.114009159829792-0.267005370809341i
0.0284811231209181-0.491785481824282i
0.323579574832323-0.582344613973197i
0.606723746252969-0.376055991307034i
0.683150295676873-0.0166949779847229i
0.522103369440024+0.271520036956369i
0.242805080119724+0.316053534825827i
0.038613270788533+0.172744689326376i
0.0310143674726022-0.105783620606298i
0.235442175603984-0.285817669133955i
0.560190887399583-0.161497143012229i
0.693426070084145+0.164363361562804i
0.543205558742558+0.52022570642535i
0.228089387796006+0.670630601823755i
-0.100197014868456+0.553788365080145i
-0.255108224909636+0.282155024553728i
-0.159748778273166+0.0259275328395364i
0.0675330300573397-0.0229831790020746i
0.240699062231173+0.171372174464826i
0.169681752917788+0.467547182110803i
-0.20988204747579+0.593630374766784i
-0.58787771088455+0.453693105764459i
-0.758689535662191+0.0896835661891336i
-0.677227097492119-0.36783311851847i
-0.352929546881913-0.6147091226649i
0.0318041945318537-0.518199595039439i
0.201436780660729-0.26403456521186i
0.070574559236599-0.0608130050762481i
-0.143290119971068-0.0709451969754763i
-0.283780903017743-0.319141086599388i
-0.146310067526952-0.614060039144944i
0.228910742612269-0.804764219649338i
0.586150591007125-0.679762463602226i
0.856482469820443-0.294838075841444i
0.842120581758603+0.0817902344843829i
0.517988871695346+0.273832785594176i
0.166914318519347+0.223817944275535i
0.0924357009019358+0.0359248100029127i
0.253561622535153-0.16760379685225i
0.486897601269973-0.127187662490821i
0.682274319772868+0.142396493795417i
0.566045232262033+0.460790481164767i
0.271057395212871+0.683346542975542i
-0.103550890497432+0.616094214575065i
-0.363248516694392+0.34895468697174i
-0.288975192583145+0.0185938394686359i
-0.0648595901141563-0.135285751628415i
0.184568616203351-0.00562729918055645i
0.18030439120582+0.235197036878709i
-0.0822862426387382+0.425622518727423i
-0.391997026361051+0.35812105924394i
-0.616431857674628+0.0947544747616725i
-0.570566657895011-0.244023528670632i
-0.311496978875343-0.543776158522925i
0.0102366458247109-0.549151267915737i
0.244190151375634-0.345760239312266i
0.205796099523301-0.12730626052884i
-0.00949242478265085-0.00534219575848823i
-0.189429190159066-0.137873797922369i
-0.17649198504066-0.38211172701164i
0.0775761395015801-0.601548314330741i
0.456519641596984-0.627460205386346i
0.745563013503285-0.344092627182274i
0.745848002114321+0.0559918878602834i
0.547657198499968+0.391338610537959i
0.211349412627793+0.473135507182516i
-0.0619565686159923+0.316864727383637i
-0.0444484546978637+0.0675187659139219i
0.131216419283202-0.0826392984805828i
0.362631099249628+0.0389262579236837i
0.379381443323562+0.303598501987778i
0.136488147384582+0.5180321942626i
-0.171134519629301+0.581722625119744i
-0.448475889977092+0.350552963018779i
-0.511541582212741-0.0483336656981807i
-0.344110262265509-0.328201810706143i
0.0151612327578141-0.433954917667054i
0.290681612409369-0.284327294022299i
0.291513038761986+0.0133861898081835i
0.0941383085127594+0.212351064309226i
-0.186414383826153+0.149588606674534i
-0.289201907026281-0.128756804361288i
-0.15189255070265-0.333081552395299i
0.135007688232808-0.395249502126455i
0.363215275306325-0.252163462154009i
0.398187954149274+0.073481457180782i
0.189954607525959+0.340437237190027i
-0.20162298731379+0.327887179559344i
-0.403874956933449+0.0355478613783046i
-0.379861120585935-0.377729501817313i
-0.122047063212746-0.64103834700688i
0.305522889243502-0.596374900423973i
0.512103732478128-0.334077069402382i
0.461937936802293+0.0361208236419922i
0.23597343745153+0.158826902929079i
0.0390353352861278+0.00340071173834809i
0.0553085635359857-0.206816183110687i
0.289200208614731-0.401325867444892i
0.614087198782766-0.320626075108995i
0.804444993118951+0.111472067687978i
0.707051689066326+0.55551701406129i
0.293736726196438+0.831314245865155i
-0.170757554639389+0.825556550959425i
-0.478864126110821+0.49698187479075i
-0.528467213323821+0.162059312447737i
-0.329996833028348-0.0246251715185616i
-0.121422933479452+0.0151523873733816i
-0.13980257997467+0.226814090177613i
-0.392232621079008+0.328876484656363i
-0.717364351927565+0.167626242554397i
-0.887761906714316-0.224992267888289i
-0.738995426240979-0.669610151967216i
-0.322815016714585-0.983054208668308i
0.181552283667817-0.957091265935684i
0.534677451072415-0.616638531462461i
0.554009108793851-0.261973993279301i
0.331266089655803-0.0806308810758622i
0.116197290613509-0.122886827484598i
0.0528549643988532-0.310205836939052i
0.261157563526666-0.451477251935985i
0.607310862568919-0.377674951587878i
0.806779559830859-0.0874906088009195i
0.717785982126653+0.317090544392325i
0.363109484611047+0.538811019091934i
-0.029918333070858+0.48423260747386i
-0.235262275200871+0.26801707588897i
-0.21305891916575-0.0925188443555936i
0.0409854259036161-0.265426454324196i
0.350429246061574-0.174516888069874i
0.430379992428558+0.068331398781358i
0.280649224459127+0.355058426386183i
-0.0348945787359253+0.371432909786864i
-0.29250581993094+0.164206482149562i
-0.250113689115101-0.116778696998864i
-0.00443612881363423-0.333011821036277i
0.309546185608558-0.250457658025412i
0.475759355414917+0.0126988717283441i
0.338593544484101+0.324660901700831i
-0.00593985170218484+0.536709924849912i
-0.399899926008275+0.41147075411161i
-0.525574183737508+0.0457569600752642i
-0.389680904799397-0.303511304852205i
-0.120748500406578-0.424823524583724i
0.133024656098173-0.299843924233889i
0.144468929745393-0.0774135803670458i
-0.0395953385221038+0.108397727428898i
-0.338403479677198+0.0668997773079281i
-0.484526224688518-0.246871296827829i
-0.318604317585858-0.600919398780182i
0.0642943859589962-0.818551208255521i
0.44256770670979-0.731877792966938i
0.646654792220558-0.362050482793741i
0.60162896309594+0.0197198912549387i
0.29725836438476+0.185867464905041i
0.0103248760085705+0.118321683775788i
-0.0240350026675603-0.13988163581596i
0.175665947273091-0.382594321115721i
0.446550873469232-0.319238825417643i
0.612522212795771-0.0259119641214269i
0.54583498672032+0.377166564333633i
0.235966131006555+0.604698628138394i
-0.14983390390289+0.500342072741656i
-0.366872189539942+0.196343201374329i
-0.284619889947496-0.155301251152736i
-0.0101036547801474-0.285029936904267i
0.229407627335106-0.159218850286253i
0.305071818906872+0.154041416082536i
0.123591729451633+0.399308835973912i
-0.222847529397478+0.338938720635102i
-0.427258931522811+0.0938668259778648i
-0.394229687661046-0.255939775739984i
-0.126332137674367-0.483226787787357i
0.20890942657077-0.422775982030621i
0.375288216580321-0.152850711317782i
0.314394845612438+0.143983558441402i
0.0424347185332145+0.251640971027337i
-0.189692814001517+0.112494197758369i
-0.256565402824661-0.22410127895425i
-0.0701621177878716-0.467095700620397i
0.306229663827337-0.463341205110829i
0.534868447709939-0.195522036775403i
0.523518773583441+0.190895378893138i
0.243250201824933+0.37442053577613i
-0.0997732500749852+0.334997050630034i
-0.259838805822978+0.0593250233615373i
-0.191050171551659-0.31626620764771i
0.0987145358059521-0.440984345588356i
0.383380950070853-0.236117837231975i
0.452477584371233+0.0559676197230121i
0.238854877941568+0.270617074121976i
-0.101101999166249+0.312107441785447i
-0.316045893356085+0.069894645419905i
-0.294706631438684-0.270365103677639i
-0.0215156624191611-0.476880565489539i
0.311626108049479-0.459883403261718i
0.519457798221629-0.189385270914718i
0.455107986858569+0.127400838626907i
0.168215156802933+0.289247088821021i
-0.114670138133033+0.226113621192604i
-0.28106817751429-0.0975547298203882i
-0.140382386338924-0.363181921634047i
0.153694082305967-0.362874907880498i
0.37059689471146-0.170987046734517i
0.370145551177278+0.121657735411467i
0.112121059812584+0.314840477174629i
-0.201511627041508+0.257792765486622i
-0.438865520001922-0.0623417712415106i
-0.362606758442188-0.402114558995394i
0.00505562611305562-0.572610096698126i
0.334323994617894-0.543763941122658i
0.475240854388005-0.270245893656306i
0.447700440239853+0.0549699612544419i
0.208404509330084+0.159582370813691i
-0.00272889142936597+0.0195690787084199i
0.0159530620736314-0.226150135199303i
0.233071925714938-0.370937139060175i
0.576470785048118-0.258969558592143i
0.762378571227492+0.0792273820620809i
0.662657147109714+0.460959913014921i
0.278529330992706+0.720160214250169i
-0.145795178174316+0.65913032770373i
-0.369491788178631+0.328333311968843i
-0.323804522407656+0.019083347325789i
-0.0831132210416331-0.146196332701885i
0.0992835668894265-0.0410724620335283i
0.124891464590731+0.239651182513164i
-0.105733819398518+0.377710613881089i
-0.458447409181471+0.272949202250171i
-0.597071048735908-0.0589469599574937i
-0.472142696290334-0.483620620523196i
-0.114464017869468-0.688134435012546i
0.316116039454789-0.596548965386308i
0.511785227504023-0.307746914091658i
0.389739453006591+0.058436704567242i
0.102467303219422+0.203658319102749i
-0.123503946348603+0.0189243399742585i
-0.149745386952542-0.293531892973282i
0.0234209464027872-0.533961221413555i
0.363531585356061-0.524518656479199i
0.628477706459453-0.240611237270397i
0.522576214377562+0.121954614396003i
0.210307898312225+0.296541226144589i
-0.0638820421780361+0.198849720808558i
-0.204204936430286-0.133847188187678i
-0.0600031957137659-0.491960273091568i
0.30274198532128-0.54354254608232i
0.609541930536367-0.328509053432506i
0.702091753715668+0.0561949121091123i
0.516062878041154+0.367951120784872i
0.182703662043349+0.418938914627725i
-0.0400752819641477+0.272188182514765i
-0.0646606337181392+0.0179742958398335i
0.121552841473896-0.100085708073818i
0.335693342403064-0.0102201018006888i
0.412129509101298+0.314171511202661i
0.224648386772512+0.618515765617484i
-0.190728264167566+0.634999715334369i
-0.527371474445286+0.425564374938711i
-0.682980382727349+0.00806648025364058i
-0.551355344894915-0.332691236529716i
-0.207934518180181-0.437941671610379i
0.064498462535373-0.307595759108475i
0.103967387955758-0.0603999152953207i
-0.0553592471257575+0.0317130565345582i
-0.261391026160419-0.0660310671052481i
-0.327748462323059-0.319044751376774i
-0.106073956952124-0.599894669728099i
0.243482994069447-0.680463914859526i
0.556686631297629-0.414011766877818i
0.697850806245883-0.0565262840078672i
0.539536978968579+0.257163606692326i
0.182329193108502+0.403085918076089i
-0.100108332077158+0.205545351396951i
-0.14181246230488-0.0472556235319204i
0.0188806945469144-0.214831620437334i
0.281193261400303-0.19271461095031i
0.429804066045272+0.0472337648015522i
0.331284974984092+0.326054881634863i
0.0108896931309974+0.432636318350984i
-0.312855135027946+0.220411487124612i
-0.406226329248843-0.12511117643978i
-0.238047052843414-0.443413766676035i
0.138049231364424-0.595754600041393i
0.516909542074779-0.436147305987601i
0.595400476173126-0.0720466572895801i
0.382289651751238+0.23331992965637i
0.11284306942123+0.262241594899623i
-0.0770892854561078+0.0666275129076522i
-0.0423984001307264-0.180487377690572i
0.22240127917181-0.285139437097427i
0.522483056462302-0.182157819016642i
0.572683284212425+0.118600525665575i
0.32191997779333+0.454367201943857i
-0.0251518517342379+0.530633538011384i
-0.360809120602124+0.328126678452507i
-0.477411918695477-0.0606303772097141i
-0.259462495171969-0.338952683453198i
0.0738880018703944-0.415390047697244i
0.313863075823664-0.256884993504427i
0.281507087340113+0.0787207946695146i
0.0158562131196097+0.253769736563372i
-0.250722035668329+0.165009029384253i
-0.393449404313376-0.168423467948903i
-0.201046309489914-0.480678670442593i
0.223109241872105-0.565661575443357i
0.481473879745939-0.311202308434638i
0.509320603012674+0.081181101550451i
0.280677553674542+0.372732141150518i
-0.104561886576974+0.450717984238544i
-0.323327264397696+0.180240660980999i
-0.308662215205611-0.144437226672503i
-0.0516072815917659-0.345209885401667i
0.250356789315863-0.247655249085094i
0.322131289089892+0.0563257457551608i
0.168851432255576+0.292677857305573i
-0.146188933637958+0.363936090295563i
-0.39712777797181+0.116336685451177i
-0.40440989401348-0.26535924070165i
-0.179133075202663-0.530918493688463i
0.208053519175543-0.52763255999411i
0.525897579989684-0.258215619042021i
0.514301245706672+0.0965828491067721i
0.278523537347168+0.316921107465901i
-0.023549746772467+0.229937518090482i
-0.169036231008667-0.0658096737620048i
-0.00127719119535699-0.29996229105302i
0.242612876663148-0.337543620473773i
0.519189200233125-0.165755625460346i
0.588297549237464+0.210459503450839i
0.318495846375411+0.499488482410481i
-0.0393053643851005+0.491864741365188i
-0.309051644144891+0.253096814212015i
-0.308231495030213-0.0999885384837385i
-0.101888826862292-0.347668546814667i
0.180448546080192-0.315621878905045i
0.355680226993285-0.0543656366257817i
0.249756442507389+0.169056843274629i
0.00479236761915047+0.232964367731031i
-0.192119823695867+0.0772368018048114i
-0.258276798421284-0.216159069445509i
-0.0746830979864478-0.437369947438548i
0.253241578990348-0.45927316516089i
0.482047489334513-0.204689963301763i
0.504311256362265+0.104796837397242i
0.305325342425643+0.31042855777515i
-0.0132671371023874+0.335391632324975i
-0.21269558193509+0.15340121394384i
-0.182527383594387-0.0753832986126141i
-0.00789547224233074-0.202176428750535i
0.218065158932513-0.0649093399803345i
0.225347618348752+0.191903691073674i
0.00598048405589806+0.385667485134899i
-0.298312924383042+0.383711093631946i
-0.590420465582671+0.0829886192461485i
-0.605082904315433-0.308443878776751i
-0.354826758768151-0.571285917411724i
-0.00925171474774517-0.6230696195356i
0.228375117782325-0.499922936921172i
0.242781324908319-0.22993882715978i
0.109798684978715-0.071582421096012i
-0.0948480763191434-0.159481974920263i
-0.149786074419703-0.391256348134943i
0.109338617941254-0.607974163922009i
0.534910098653801-0.548932995472431i
0.796164668329775-0.290294807974902i
0.822169632456675+0.101825421274816i
0.5944020822702+0.446340096745509i
0.195497928231942+0.547472159592406i
-0.0613946469509891+0.435255641961526i
-0.134262470748761+0.155032951087441i
0.0236766744263914-0.000591627939037301i
0.245465548258233+0.076128210715882i
0.304191702153902+0.267322167132593i
0.13540468752077+0.485239477623671i
-0.216304146748247+0.502590920229712i
-0.481255940351181+0.231818011726777i
-0.503873944340468-0.116590275495109i
-0.281207141015497-0.427646495590309i
0.064361540988857-0.536496112027711i
0.376666262950983-0.317847192734878i
0.387742684550472+0.00331092670916192i
0.156361335966803+0.240382983868807i
-0.0623145649984533+0.198874412115592i
-0.153137395429842-0.0689756109112002i
-0.0092402381424764-0.311642352813024i
0.248604167197812-0.367515110265722i
0.465141534635695-0.150053376692076i
0.441537427947668+0.207707913090418i
0.164425551193169+0.442472121084237i
-0.183967653725062+0.389186921648975i
-0.45218830745191+0.12318707731294i
-0.433773968367315-0.234957160673524i
-0.178362986105007-0.457760486562552i
0.103309200911819-0.472763481641605i
0.252087301751568-0.266360869701096i
0.155686378572168-0.00519068116761043i
-0.0107281851975972-0.00052609500099318i
-0.194782791624808-0.183665685537965i
-0.199748200407072-0.462408763650411i
0.151734561905615-0.655581578687989i
0.475790364623775-0.599032940059659i
0.694276098322436-0.250798881636666i
0.718361417607478+0.18899006673072i
0.448422293343865+0.43696418720681i
0.0694590419004095+0.46959473092672i
-0.166798151162372+0.222355541274473i
-0.0985868222881055-0.0364527344302858i
0.0880026267941983-0.0437630074536728i
0.22654651577571+0.0649199796916503i
0.213254125707164+0.297197669695839i
-0.0196362053826887+0.480911897600901i
-0.374770414888499+0.422412683162307i
-0.607698857846941+0.118788800080692i
-0.563532061664841-0.297634948754417i
-0.292775623856975-0.520673784261605i
0.0444583691777916-0.55253893454541i
0.301733025738456-0.32019603394993i
0.336374439593964-0.0362818438038844i
0.158605489374892+0.0438558169487124i
-0.0146677392864451+0.000630039957554671i
-0.0158999935262015-0.228722679770441i
0.157279646464926-0.366613308456911i
0.445577556792368-0.2819026711947i
0.676638410455657-0.0368871283953572i
0.576451948922793+0.351836449503155i
0.297720255651936+0.59547106948816i
-0.0228114896143933+0.567960623565724i
-0.31403413843138+0.379007139211581i
-0.332514153432215+0.0934829360071143i
-0.142989297314159-0.105898989304234i
0.0318803808811611-0.125213521685273i
0.0624216542207758+0.0223907625271486i
-0.0645483018136158+0.21229054653576i
-0.322382630719818+0.148250210933163i
-0.52836756468515-0.120749603706252i
-0.45893176783729-0.478965996075281i
-0.146129820320363-0.751546179728952i
0.245762226283266-0.727173955622907i
0.526536370930893-0.523943978845397i
0.585150761963669-0.200725119967087i
0.412023495825608+0.0479547827647914i
0.174393442650825+0.0423646693687842i
0.097980547088511-0.118191252036578i
0.193980713928767-0.294846840946743i
0.409801205760387-0.307681610919316i
0.60368463881424-0.0602703602977288i
0.553332340982904+0.266492618449107i
0.262298424811752+0.505828703920692i
-0.135535840763872+0.557111676461771i
-0.419875988279919+0.291340838766919i
-0.449055941314858-0.0655477042842658i
-0.240864650658955-0.285698037916575i
0.0829751640222161-0.310322129619518i
0.191851089170767-0.126051079407755i
0.103627118126571+0.121179838058634i
-0.0866906643378792+0.169992403311545i
-0.307672584643258-0.053219387399666i
-0.28725756839133-0.323007889809603i
-0.00971453321596638-0.508928781503656i
0.346351597687675-0.497649712143906i
0.620933420127911-0.199070032318766i
0.619525899552551+0.171787584682604i
0.328751892275962+0.457419307440397i
-0.00917932993189524+0.49514691245056i
-0.203188593497309+0.259857002413168i
-0.163607376723734+0.0296030072051853i
0.0156574846251963-0.0682386508541684i
0.203074332337966+0.0654456713919963i
0.173386318063267+0.312555275538936i
-0.0963223705450925+0.444531039411432i
-0.38823318386609+0.352107253017496i
-0.582112514006344+0.0162952359396132i
-0.559205843088989-0.362311769704976i
-0.264533588058217-0.609027024881104i
0.128959492868946-0.625855160414875i
0.357805736439625-0.381272369986197i
0.388802848794097-0.12094778826076i
0.230102622454166-0.0285863506142269i
0.0407387176912526-0.0950298388774627i
0.0510648009847224-0.291205914776696i
0.305189619151453-0.440247923444739i
0.597944854254451-0.368197820479727i
0.773733220047578-0.0406566609185103i
0.717136232462959+0.341211363944087i
0.385296515716077+0.611197361647602i
0.0228112355282561+0.583505670667533i
-0.249664796079893+0.282554735620771i
-0.265174055705298+0.0169511057617555i
-0.0737255575996721-0.130797855689369i
0.125565169976862-0.0710380152687629i
0.187912244558364+0.10448906836286i
0.00981731862171342+0.226111336148527i
-0.242032049878224+0.16153760484857i
-0.433848830500408-0.114790414744081i
-0.375875431590775-0.393221325575238i
-0.0491346524551189-0.582384997693228i
0.304679324079392-0.551406828856112i
0.521594259774073-0.295400222541913i
0.496559542743372+0.00356672887231349i
0.275017383973768+0.207301498610614i
0.0503670700991457+0.191989156565481i
-0.0900045963803845+0.00834290844209337i
-0.00821565310671815-0.146208475735216i
0.244039801814814-0.130325461948077i
0.341905047650101+0.0353537891603842i
0.307374983616242+0.296246840307916i
0.0664970474583626+0.468759807544379i
-0.290850501720878+0.390811875112168i
-0.462584338659785+0.157823197866101i
-0.4297214125313-0.149104623607538i
-0.209327665127438-0.337084186218234i
0.0650303392221115-0.291697126267439i
0.160793884422534-0.0961246692639019i
0.0770819075950295+0.0975295138337839i
-0.0839590096653504+0.129655257379651i
-0.25005125250902-0.0123771579955064i
-0.199578123590157-0.300920946553023i
0.0188662876101533-0.448690386978322i
0.311787341272895-0.348841847332587i
0.497022003222476-0.169176335797184i
0.414722302924782+0.132936951134279i
0.182238050371288+0.324562957388398i
-0.0550180552370927+0.244219776011193i
-0.159825870684656+0.0235651912691286i
-0.0795994182839603-0.207344667924239i
0.178028138226664-0.249701789110774i
0.384854096009817-0.107911122001111i
0.402818911501359+0.115546413065553i
0.197181503044884+0.315985300873785i
-0.0930065414266753+0.315926739461776i
-0.244471075508216+0.053342345887786i
-0.174037086518677-0.279254401521426i
0.080942369064147-0.408874509759808i
0.321372486534678-0.289276954759012i
0.423716782712509-0.0714187078413011i
0.333464184531191+0.164896581058611i
0.116902883448466+0.235001433462053i
-0.089241868859511+0.0867593235045529i
-0.116244456428768-0.0908299405402433i
0.064157204704494-0.268914845884815i
0.309289786218624-0.284128590857886i
0.450564311295452-0.0325615041998389i
0.372073113745719+0.235697565534941i
0.137592039171777+0.42271188720218i
-0.157443025051178+0.387313355764073i
-0.330566137227442+0.101682737942744i
-0.274990503194794-0.144294153669244i
-0.0704512144821272-0.251820415288101i
0.0847587434055415-0.138649167483832i
0.0983824992543019+0.0582027910954396i
-0.0388056036281249+0.196341839401715i
-0.306568528942977+0.181248481569721i
-0.438799069194279-0.0667613787312815i
-0.405720826652098-0.359345287751323i
-0.194498117671758-0.573348436325138i
0.159924526415727-0.582451648067234i
0.318680661945068-0.340407076810838i
0.282307972611862-0.0802043118641295i
0.134502914505457+0.0026214912223307i
-0.0162638229470331-0.0706162784029343i
0.0233144779124636-0.246835391951587i
0.167710898321352-0.329051874652266i
0.380416901361451-0.260441530215526i
0.577788470761929-0.0254964712427546i
0.507516672821823+0.290603774142333i
0.261872576507888+0.464025383964588i
0.00938414549743321+0.468876099331623i
-0.19577275881055+0.258173960990734i
-0.223194652773544+0.0379170050403106i
-0.0756960584882331-0.072131089911349i
0.144985648613107-0.026208843233322i
0.192442473517336+0.162350526803184i
0.0289679050063288+0.272254238821419i
-0.195161078415639+0.241070843049986i
-0.369876769192784+0.0455400006552508i
-0.295647123939272-0.234680048115886i
-0.0823736157387277-0.440580872905398i
0.179564097812993-0.413922110624965i
0.398325364004974-0.158557432015218i
0.359354967868142+0.0903557536652189i
0.195043565161113+0.188623544892226i
-0.0265459529790587+0.130377263923599i
-0.120888260842566-0.0281809956924615i
-0.00376139851632132-0.200946141208403i
0.166534378811427-0.242566658395377i
0.343445791518402-0.0762556569150472i
0.339530973907093+0.134328290454845i
0.135029462394254+0.271324458162056i
-0.170576652081002+0.238587250593795i
-0.356352018123898-0.00367074422700881i
-0.279584133543449-0.258724884269491i
-0.074724344577706-0.429985190950024i
0.155234886184717-0.411595475465627i
0.294725583945473-0.202826062677204i
0.249644612108289-0.0125184841282806i
0.0545208495998223+0.0793011403718527i
-0.109804961872529-0.0235638478397352i
-0.0941097196408417-0.228642536192359i
0.0620009076663268-0.344292929415829i
0.279623108524523-0.310274106502345i
0.378425050878625-0.131589141968187i
0.275383407354637+0.153344476632646i
0.090455108891254+0.310010293884125i
-0.155564466727866+0.252756157688647i
-0.266960361896702+0.0576615336912933i
-0.196004252499262-0.189843259942663i
-0.0323328786434212-0.240960311781609i
0.164653429192591-0.159512014158322i
0.154896798154101+0.00517546131689777i
0.0532530836377845+0.148389718332889i
-0.113400534841493+0.154360360949476i
-0.294803108971626-0.0368314700711103i
-0.24050850500119-0.292368129664618i
0.00735415643030341-0.354702878329475i
0.249609823389421-0.267274790013704i
0.341411504202108-0.0506866515411891i
0.300777343762142+0.155724074835963i
0.0622211342758885+0.283367661996557i
-0.134614460474003+0.219553915818028i
-0.172527388718977-0.0217199733613991i
-0.0690642847167282-0.204796367865744i
0.180839843026306-0.23964626647599i
0.292015542658493-0.111121753560718i
0.275124780316277+0.0939808641348453i
0.157652951554513+0.2457593304006i
-0.0590853164924273+0.170012591392991i
-0.170770161846605-0.0308323495555161i
-0.0959044223348592-0.253336523756113i
0.103199623006999-0.337510131121915i
0.35042444678651-0.176327945824957i
0.448699820239994+0.0226964829048865i
0.315981975134253+0.221885966957097i
0.0811695600261748+0.267700858410815i
-0.107848234643598+0.167534781610855i
-0.138812364180431-0.0192222721947751i
-0.0527672495358704-0.200819137745452i
0.120749753472944-0.15123538564703i
0.241556133005075-0.0116024739172842i
0.116817472520048+0.146415270294101i
-0.104131259623249+0.221686995160791i
-0.298787972042473+0.0478979229077197i
-0.355596312379529-0.233595672365944i
-0.22541639591834-0.444707207186446i
0.0165797486912742-0.523175133352207i
0.24059752415829-0.417241019342521i
0.307271907367155-0.19042766090491i
0.218074982609583-0.0341580888619131i
0.0127587575571961-0.0274534553966016i
-0.0426596590845045-0.182606607046581i
0.0311413755113971-0.360606605984768i
0.177511496522423-0.375524456329064i
0.431715937444726-0.249923949618411i
0.505132556755882+0.00375838492124564i
0.369434592243864+0.231341482149865i
0.11867364135124+0.295764965632304i
-0.12396035513441+0.21789049564222i
-0.154497982819637+0.035657034786847i
-0.0320841619607756-0.10049748920217i
0.139107399717723-0.101152651320594i
0.260547728925837+0.0754246413070863i
0.201208233768313+0.276159110576071i
-0.0447508794199414+0.361436750522528i
-0.280585767057728+0.260273827605083i
-0.330591006262041+0.0167926302743626i
-0.229459659478947-0.15584858488064i
-0.0317542587618699-0.213206657441544i
0.144700382509984-0.09155078521799i
0.170526853103203+0.122211694858195i
0.0258742426421201+0.254194392594614i
-0.185275974442292+0.180323038148908i
-0.331511273482566-0.022811833153184i
-0.298298102435812-0.22750710541585i
-0.106045442992999-0.393177904023734i
0.139706306112316-0.381280856329759i
0.28436681367297-0.209250393878143i
0.224126274872357-0.0220871350782509i
0.0868373203560641-0.00237135454203652i
-0.0345929973303001-0.10239946964437i
0.0038296422314257-0.248556378108926i
0.18593773546546-0.37906472931981i
0.372572905921376-0.332989129579958i
0.521102982810833-0.151759893119037i
0.524812200086808+0.0564095133565259i
0.347540295855917+0.219854140619982i
0.089316630454887+0.221762856118525i
0.0158927198722437+0.0599507307471664i
0.0729771393733928-0.0997764991871889i
0.179058514912902-0.119788100584563i
0.332144952852344-0.0159707330004892i
0.265925280653509+0.135900206483151i
0.0798209555346027+0.29338891632209i
-0.0974662521733381+0.246887317175735i
-0.220651699689309+0.0398578540044027i
-0.189696704587557-0.139670511145673i
-0.0502277250393359-0.273421472318095i
0.105505264741108-0.269556108646188i
0.157454542549993-0.114942752673714i
0.0876503830765351+0.0707545278194352i
-0.0631190547100414+0.120308925070272i
-0.176970248928245+0.020834938286053i
-0.194347630335906-0.181498319488287i
-0.130634549768831-0.333501137084754i
0.0604170252050663-0.327427038747303i
0.20890369277676-0.216121754996827i
0.222383947029472-0.0314431272102933i
0.113255101750471+0.0758058370404878i
-0.064838687148727+0.0451372370574641i
-0.0962591481561655-0.131722182550744i
-0.0287366327149115-0.312848261443891i
0.120486226328111-0.33216201776463i
0.328441065128363-0.20001184924974i
0.383621459467269+0.0117514299214937i
0.277940829036868+0.168981581482112i
0.140133200257949+0.246865042235994i
0.0223871091111541+0.193602912356332i
-0.0165746707255201+0.0664302417985759i
0.0446067420616216-0.0198245205502988i
0.158128482994042-0.000792144126211689i
0.25507671342741+0.15063934921148i
0.167182332330154+0.298286622613353i
-0.0548113967822987+0.350245896118624i
-0.221998949696872+0.24679205881354i
-0.301246693732119+0.0253045948388399i
-0.210537822859834-0.163693131067235i
-0.0428660454141058-0.28738233466266i
0.069270854166057-0.237073033230888i
0.181269483527927-0.0836959327921561i
0.13470534995876-0.0307437824788968i
-0.0142331013200762-0.0449077776275497i
-0.0268379636078498-0.167918881089446i
0.0679785259863493-0.32314738852002i
0.246399393680764-0.337111889965019i
0.392383450357914-0.190496336960747i
0.442471219853074+0.0209245284765026i
0.369796640107722+0.198532612479939i
0.167491032854112+0.254710872244915i
-0.00889528848946526+0.17799781917863i
-0.094866221235028+0.0266803779181105i
0.00868413711076728-0.103639182981307i
0.153916437638924-0.0875408888278267i
0.168274200613353+0.007905637635036i
0.13769422526915+0.09680899381509i
0.00794439141765916+0.131374865677204i
-0.16950629975376+0.03573121735232i
-0.225898377005731-0.167049742279676i
-0.0983596270572154-0.317006586348869i
0.137036200309505-0.358089579776913i
0.325536545433405-0.252393397232414i
0.328697774327792-0.0495811005136907i
0.190820659814031+0.11461559615601i
0.0423760327032426+0.181448598175791i
-0.043344103158956+0.0750491554593513i
-0.021156187096322-0.0526021328610166i
0.0607420240485308-0.0897431537602103i
0.161965137257511+0.00219935075566933i
0.150022744775662+0.139481218322366i
0.00432225171046086+0.217046761857736i
-0.157148367888406+0.269178951311999i
-0.261854029055214+0.149449468917818i
-0.295752778333189-0.093871562337491i
-0.198899117619729-0.257812807068072i
0.0092982597858485-0.298773232519948i
0.0859724552490949-0.216973379167883i
0.0997553330964757-0.0676386904382662i
0.0764696707061794+0.038649290263598i
-0.0183619150290401+0.00105046877975184i
-0.0246544707276509-0.146404729428613i
0.0737512996649671-0.223129558789735i
0.243127762943027-0.209387816644381i
0.349174220708159-0.134338125650278i
0.332542541419881+0.0718576247485701i
0.250578093489938+0.243702187703531i
0.118926500044885+0.251004942125575i
-0.0242517174860053+0.179960684568561i
-0.0447648715579069+0.0362388555807447i
0.0995566606540939-0.0984252636951893i
0.169313077453674-0.0634480653473424i
0.186179321384085+0.0575701860834612i
0.192130026397257+0.125938651985164i
0.0823832634225341+0.156077719843511i
-0.0233135843467745+0.0775057793983342i
-0.0423718259320904-0.0532754243111665i
0.0742275492692307-0.13672759957261i
0.224966521864549-0.172053165869263i
0.298871825387755-0.0523158014211251i
0.297914958992954+0.118568255783271i
0.155608456267004+0.227749539227809i
-0.00817342113385622+0.216724218957925i
-0.0916492178102064+0.0844638240323523i
-0.120793734685818-0.0701166352546467i
-0.0457952490274046-0.154693992741724i
0.0515579367332442-0.0743917600725501i
0.0817032974456381+0.0183716669744105i
-0.0121046673721536+0.0650028134416994i
-0.175604371582793+0.0660148322779955i
-0.258003857459006-0.0573087757030468i
-0.240931949911671-0.257859153560054i
-0.116287397540673-0.368451046451461i
0.0588376632518728-0.317243740343615i
0.191847948552948-0.253008333803169i
0.234711972017247-0.159957416614561i
0.187220610114604-0.0781268746086971i
0.0771939220542182-0.0610081773765686i
0.0180012278685605-0.0921747453083626i
0.10554736561319-0.187993535199632i
0.231095537620558-0.138268941748142i
0.362488936809452-0.0142342732713337i
0.378780412497535+0.139747474087032i
0.183916661158425+0.305488145148306i
0.0204531831897942+0.310986713369545i
-0.070729350298186+0.236877318044562i
-0.0981157455788364+0.135481167423125i
-0.0464188714819103+0.0784328438321356i
0.011484319899504+0.0807753113252413i
0.0288061730265886+0.165120329826084i
-0.0522894185584293+0.25246655247449i
-0.184693449454338+0.244359301625396i
-0.294554978990327+0.137724489545938i
-0.311171839956457-0.0471383267753207i
-0.226674026376305-0.175737280864i
-0.04630212701132-0.235531095865734i
0.120204331761535-0.189749842655929i
0.10641191851114-0.0876273690473018i
0.0281520311166721-0.0124987553363536i
0.00969841222569254+0.00191859632989098i
-0.0104778191957642-0.140594758427817i
0.0804712020530816-0.232243457316504i
0.243850239879796-0.201061333346945i
0.342936577976834-0.142343685399419i
0.36947724303416+0.0295913025029052i
0.266709278069844+0.137633015996597i
0.114908076484172+0.18584787145866i
0.0111302085218565+0.140249825965216i
-0.00708821013805368-0.0205573570163934i
0.0463730102660604-0.063808832999433i
0.145994935928805-0.0667081808157655i
0.150253994347102-0.0241957551184087i
0.0674174929533175+0.0959444709055359i
-0.0467577458805772+0.14674625403411i
-0.167563124952047+0.014045995068686i
-0.160746040358073-0.125941489818823i
-0.0626338711559238-0.204949580680706i
0.0640894716540173-0.265126610906909i
0.167312629728336-0.193555118058457i
0.185466394283001-0.0857096017623559i
0.0839418707389459-0.00240510484103814i
0.0097512052501279+0.0394615119749473i
-0.0276321732974777-0.0440048692940301i
-0.0117517006984971-0.1257687856645i
0.0697737855449789-0.100546202299196i
0.110432650152227-0.040701076410538i
0.134956402899011+0.0637911781009101i
0.0265071752782362+0.151880052787608i
-0.148073480415245+0.169774804374002i
-0.228853953485001+0.114662897563462i
-0.200711478616472-0.0571681886571578i
-0.167476709664545-0.189154180273254i
-0.0607736890889094-0.169797425855691i
0.00288130779888166-0.126743785082394i
-0.0555562726599893-0.0676367131094748i
-0.0693898291171465-0.0593450337689245i
-0.126017554811974-0.13527801247693i
-0.0673764987028068-0.199554704249479i
0.0778916101482939-0.252699119493057i
0.224370536338535-0.225802754052951i
0.329780347931198-0.107199793702528i
0.327267779073052+0.0463227162458236i
0.25098173124505+0.186957686021021i
0.133468125658806+0.252154829564596i
0.0442380474040425+0.181541632292564i
0.0162882724728983+0.104767982260839i
0.074844749453204+0.0944415117272091i
0.0959386003709035+0.130022279831657i
0.0692538065152602+0.228637213855888i
-0.0107821347908517+0.26019568687427i
-0.147473838367897+0.176770054809979i
-0.242110466180826+0.0869106134540835i
-0.240095541930469-0.0367697458401988i
-0.140023580409342-0.179095111781925i
-0.023974762628798-0.220877662550174i
0.0847038612931693-0.200885481830882i
0.129660756102592-0.126662768203092i
0.0719100933312842-0.129705982075982i
0.0463761265472097-0.136567411255185i
0.08696568208302-0.158197807554016i
0.143783984708258-0.21371329447059i
0.204461098800335-0.17778155714276i
0.268287557916446-0.110758837754922i
0.268700619387913+0.0349058569076097i
0.156678187404677+0.0921495417423317i
-0.0010978494713477+0.113306126951668i
-0.0937515321165074+0.0684286354572455i
-0.10743462824054-0.0568554901878466i
-0.0711280757187186-0.0913406143090647i
-0.00292119155148202-0.126178172339268i
-0.00374896936566363-0.105392405665579i
-0.0110428665528333-0.064263042034268i
-0.0735423108321808-0.0789430227985547i
-0.143341596580316-0.136946888883203i
-0.0620069791301671-0.220957553149216i
0.0238433050409915-0.27126796093534i
0.12830399468726-0.252171731520278i
0.214147852034045-0.151896320695461i
0.21676059829303-0.0375028405121555i
0.19392808244834+0.0546281081050844i
0.090243109526952+0.114326116125628i
0.0503589191761209+0.0769617026521514i
0.0645133883755821+0.0416398388336855i
0.0776698842059043+0.118649691354859i
0.0965305031239069+0.152590841227247i
0.0094555138465281+0.208265218919769i
-0.0853289301600829+0.288578593331906i
-0.232582739533968+0.220507562794954i
-0.331303742873313+0.129813723951141i
-0.273179197118949-0.0216806741197302i
-0.238557320407917-0.140460644167169i
-0.190071997581528-0.160378230231865i
-0.109794411120445-0.158791358568859i
-0.0922283098833052-0.13320052746451i
-0.113649558390308-0.17832438166042i
-0.0772423051051072-0.222443839911658i
0.00742681958276906-0.312311420958807i
0.124755467014513-0.356273860864301i
0.256402480190247-0.324222821406498i
0.372795401642293-0.262745229984537i
0.397596809522967-0.0876352149124091i
0.331101103877994+0.0346752930306551i
0.311451021913141+0.0753537754988859i
0.27722160444978+0.0566236333319899i
0.259472201821288+0.0387489437590126i
0.284082739036509+0.0629468877282703i
0.244420799916256+0.107386678958197i
0.189040494547922+0.191899383493366i
0.128680908001197+0.242421979285108i
0.00403108905815585+0.237304376844694i
-0.0904421459858912+0.153784389030315i
-0.124559632802987+0.0468990086581595i
-0.117767110756294-0.0296011913593508i
-0.0784394501123164-0.0729727324142506i
-0.0781162273967863-0.0737544662795683i
-0.0671004222796427-0.0912613863316422i
-0.0887732980056891-0.0988520978072139i
-0.137069559005092-0.160492297689458i
-0.0925913137887996-0.248879167028146i
-0.0279291456778342-0.277226106586317i
0.0241710585971547-0.281291798360749i
0.060949578968706-0.21086026178408i
0.101107554216397-0.175153823887501i
0.0937533487291768-0.144397232310776i
0.0471697340296888-0.118810653108616i
0.0637640116867046-0.159727979666545i
0.0586927904693263-0.171447053925214i
0.129941220685255-0.171937279686052i
0.173038397454443-0.0894044469966999i
0.162528266055097-0.0625566561809063i
0.201767728484419-0.0330825821792375i
0.0993110237707222+0.0601750736887127i
0.0480959329730251+0.0499459281175265i
0.0641526983830956+0.025404576009303i
0.0325699786667416-0.0241941205435636i
0.100918045052464+0.0209524631601149i
0.104988314615662+0.0755091781837691i
0.044087130184715+0.0883604831444082i
0.053063187275262+0.139512349436322i
-0.00490070963210588+0.0958914566260562i
-0.0822715399496723+0.051207437084448i
-0.0515903943640725+0.0373595109020605i
0.0134654169695006+0.00572748268329681i
0.00240874510920365-0.011158505818593i
-0.00336657772910475+0.00234640704496984i
0.0586806353586706+0.0250122809639766i
0.018929663785694+0.0459110629741517i
-0.0464395276872658+0.00791165160148409i
-0.0197274813951486-0.0322417939232439i
0.0214225626694528-0.0552986311044865i
0.0685318500843038-0.08638097562229i
0.0813566266459538-0.0800370253907223i
0.0586215461091201-0.048534672803984i
0.0398779446127835-0.0217775166237944i
0.0436647777959893-0.10103411963073i
0.0716922147635144-0.144146842892437i
0.101821955712011-0.12401067087414i
0.134913237401019-0.150036556200346i
0.191195180877094-0.165208077168558i
0.207171890693792-0.161557906257801i
0.159349367749731-0.142033653861073i
0.155264097416919-0.115543001257207i
0.176544641039717-0.114713299329857i
0.179439833796301-0.137376732105799i
0.253612149335585-0.10069819336314i
0.261067319498596-0.0575907945088842i
0.184665203965456-0.0267218861335816i
0.206312759589371+0.0476270876459037i
0.122902707178573+0.107380625272312i
0.0408320071304217+0.0915302628574449i
0.0353997995514202+0.0842054191714632i
-0.0188680283764266+0.0685405716376657i
-0.0229999102190275+0.0159292334798643i
-0.0319520164217484+0.0743316770314303i
-0.093053856451049+0.0852439398529149i
-0.155406343780052+0.0458062062920449i
-0.183727984964737-0.0135998609028923i
-0.193690394311425-0.135564079508664i
-0.142298670898004-0.147495520607348i
-0.0693455801111563-0.168414217335736i
-0.0142480369430271-0.214561296066308i
0.00655540461784618-0.20075693153276i
0.0290704367480874-0.174610070767577i
0.0551496924228324-0.118389900517625i
0.0743247234882585-0.13993597271096i
0.129830903342079-0.140480718688391i
0.173086482590636-0.0720948305418603i
0.204874596107807-0.0678266126505491i
0.184904192963095+0.00253795092959181i
0.209160885685562+0.0631794933781759i
0.20759869231358+0.10217577830082i
0.11750306120159+0.110107740223044i
0.0856530172895432+0.0676940623489973i
0.0440639830710799+0.0770870654502196i
0.0741964200455314+0.0898770940857953i
0.0968938061688801+0.0694884664429622i
0.0667441974505822+0.0601636903185707i
0.104079885290976+0.0883634186829304i
0.0559282391437701+0.0267725152426209i
0.037879931532715+0.0267203808842525i
0.0982915514981795+0.00234579702228951i
0.0728322364306498-0.0599391061310125i
0.0970079757400211+0.00825139238779256i
0.144917345831847+0.00528542450107927i
0.11682958266208+0.049079478202227i
0.0956997422250756+0.0611749903811535i
0.087787219543322-0.0238414988140412i
0.0507333242949276+0.00993003280249011i
0.0340053711790397+0.0355857000144447i
0.0319864551089555+0.0176234150790776i
-0.0175306108454175-0.000812329207443169i
0.00562762789192861-0.0398217921270331i
0.0359024730357061-0.0661341531955134i
-0.0378891590300632-0.114673842928542i
-0.0511885187928008-0.147619182190137i
0.0148123314017891-0.155406064017467i
0.0532318465813304-0.19537827032047i
0.0568941662111169-0.162008850073949i
0.0590073571263412-0.134141259252568i
0.107384077683857-0.166976591261889i
0.124192628619342-0.149549251182475i
0.0714002831672056-0.12434286767111i
0.0952011936177132-0.113654842432617i
0.154483482305692-0.111174741464436i
0.126432631818559-0.0561170899742485i
0.150317950219924-0.0102126309157384i
0.149521257007843-0.00228632113785326i
0.12389556497521+0.0413196847511433i
0.114921784545477+0.0882876838616901i
0.0498774669644046+0.114054280283125i
0.0524447712696176+0.115816987522932i
0.0788861916071564+0.110032761672239i
0.0546955065700059+0.122063078421986i
-0.015305168323731+0.150886164524571i
-0.0033462916872331+0.148813346710668i
-0.0434542259681569+0.177609619249621i
-0.103550853637668+0.176322846247826i
-0.114706456908818+0.146156474332225i
-0.185491530261757+0.145376221162788i
-0.175364064593118+0.0364581556872621i
-0.19438071159249-0.0233022334001202i
-0.19575799598972-0.0509673854977434i
-0.135551000487424-0.132755137391186i
-0.127736402185467-0.146064282195081i
-0.0627375428161674-0.195598817493093i
-0.00737609452005918-0.249783413281824i
0.0495798793393678-0.248836996356497i
0.167152346178688-0.283055806425013i
0.228154449224916-0.245249742131771i
0.320928139703651-0.184786009163512i
0.374516139431573-0.151194388637834i
0.374444789461382-0.0345267688838031i
0.383169200956523+0.022453660924226i
0.365429333516442+0.0875078551488561i
0.342184772538226+0.1871219609905i
0.25585872169237+0.223763347247233i
0.195729107223914+0.262926525671649i
0.137586043249615+0.278713198490449i
0.0399759401840804+0.299752756549456i
-0.0218792177028581+0.285985843932417i
-0.120707335976246+0.198725952422452i
-0.187197819361907+0.124005187214191i
-0.199365871034537+0.0312578810374011i
-0.199620042926068-0.0461804672690797i
-0.174649758667342-0.11147920348465i
-0.182748313771634-0.186064585022752i
-0.138792116663824-0.207782594032757i
-0.0897804991118159-0.214582294140786i
-0.0367761293146662-0.218799897230787i
0.00861145729062099-0.226085489202734i
0.0142124477403301-0.206614539317043i
0.0898077869004078-0.219709336555435i
0.136716736974378-0.198588372296708i
0.146516525048967-0.135003988972256i
0.127241151338989-0.0702480193084852i
0.0652136374850601+0.0019850032549007i
0.0567911076225424-0.0472436860889261i
0.0830837750316027-0.0252471925415985i
0.0838975823399672-0.0181627045762472i
0.0953433703596111-0.0257355401465625i
0.110271036014999+0.0311882100056007i
0.0422772429981293+0.0410580334486418i
0.0384866774731596+0.0990421789514876i
0.0499184674020542+0.0846552403224004i
0.00986700950094108+0.0399708790349534i
0.0583736084514376+0.00467743371988705i
0.0510227045943666+0.0482761961665852i
0.0856186208776215+0.110198028169332i
0.102924538260219+0.124385164602572i
0.0244358544231942+0.205585836704314i
-0.030994508438656+0.185652014918403i
-0.0883732556939582+0.154418813045362i
-0.0590421868288679+0.120453060968679i
-0.0790637230726781+0.0664060923079419i
-0.0928676044158548+0.0616191135915635i
-0.0925812178718001+0.0451580325907522i
-0.100130288609983+0.0358721972176886i
-0.0767959256953463-0.00206798194714715i
-0.12615555333931-0.0540333533815864i
-0.0605407695512266-0.117412836310716i
0.0071553737449027-0.190603789411978i
0.0479767930059912-0.189451507395369i
0.10491375994434-0.129525254537072i
0.107311011888614-0.106790505599151i
0.134350543888111-0.0936014560299961i
0.130591777549855-0.103073626496632i
0.136826150785401-0.0891323963075784i
0.16162809627151-0.0997114587738676i
0.210333441022776-0.121680651131777i
0.211694662032366-0.00787461636102386i
0.218164203907804+0.0448327135712308i
0.24271236671358+0.0486374334670214i
0.129441713199348+0.0688654522159317i
0.0497516242468513+0.0461155151574223i
0.0455238588217225+0.0337124528764698i
0.0907851489573246+0.033445253422254i
0.103859648984985+0.0766295648915274i
0.0574449606421597+0.121697402286817i
0.0135746141822118+0.129607527781093i
-0.113387254463321+0.14076656896096i
-0.188038976976983+0.0732602429455714i
-0.219878620051568-0.00208981298299138i
-0.192106866277089-0.0168969445284364i
-0.128130222391968-0.0626849650839613i
-0.146397204029092-0.0728488375003219i
-0.164975859874504-0.0761229504886871i
-0.224693283435118-0.107239372961117i
-0.243782676349671-0.187460905584167i
-0.203378426573507-0.28016944781198i
-0.103934008065633-0.321031913208488i
0.0424311053976601-0.360008471125108i
0.144969613934444-0.301491023229287i
0.241506962094784-0.175973751572131i
0.267655293893007-0.0957175733267875i
0.244495600787124-0.044668116875854i
0.234356619693647+0.00258584444279207i
0.227518195306729+0.0521317039358416i
0.251322784380419+0.0953216266421916i
0.216726875546123+0.164266087397753i
0.149899158832772+0.276383458635845i
0.0720737738397949+0.367433371381981i
-0.0956266636355155+0.366196033358139i
-0.211426567692695+0.303304612892246i
-0.247416453995735+0.172180268033737i
-0.232653586105393+0.0604842647861041i
-0.206043302179954+0.00996803914106845i
-0.19157173497777-0.0818174861683924i
-0.182032667581887-0.116330791868731i
-0.191457484401536-0.132738745112783i
-0.136361446913245-0.198822211482084i
-0.0183497391389479-0.288848082677392i
0.0975041901305106-0.348357651964354i
0.181546986632671-0.305824603346805i
0.30676106425016-0.232117268633952i
0.354410054499634-0.0912080298868547i
0.296790889216733+0.0295451859630436i
0.255147808730776+0.103890468501942i
0.170770479873193+0.0952543212536878i
0.14729192674356+0.0460264247513115i
0.139782961541427+0.117853289997144i
0.0910222767966754+0.108339629604076i
0.0901370992556905+0.117804257245467i
-0.0314951897960914+0.160247584966109i
-0.169564316598401+0.102249938967216i
-0.188677305612896+0.0119310014180477i
-0.200476859423086-0.110672587798318i
-0.129988605518217-0.231662893096372i
-0.0251120735285189-0.261702581849542i
0.0433794959084965-0.204897703604819i
0.0818630983909862-0.177492880042529i
0.0444606577323497-0.103129388365081i
0.0228121562954934-0.0693591430956888i
0.0421095733700859-0.122596197632005i
0.0433779908517974-0.134091152899715i
0.0990588976574947-0.12359844389341i
0.171504423478476-0.0561459385611285i
0.145926773980409+0.0573832776641366i
0.0597406036727391+0.120573489018725i
-0.0353276382893753+0.144148392382789i
-0.0981481792491729+0.0839782433316042i
-0.118807782159148-0.033324506312524i
-0.0925172830605647-0.0866871352415518i
-0.0259579233138676-0.0966480837321256i
0.0209522065434062-0.00551566400443632i
0.0280813480432485+0.0544034230646403i
-0.0195176044274771+0.025301887697883i
-0.0561025946572217+0.0111738426453331i
-0.0352939403181516-0.0669109428927502i
0.011985783975789-0.105071540061781i
0.102251600005636-0.0507444102383367i
0.171726413761146+0.0193632085445531i
0.135016886326025+0.111475967293478i
0.054795924463936+0.125834263550085i
-0.0356837101808142+0.0783712352451593i
-0.0787503694432018+0.0170261249639774i
-0.0458178877171538-0.0586526413949162i
0.00393217852993503-0.118481775826588i
0.101489977316902-0.0738182437378997i
0.120106865931637-0.000351232864671191i
0.0568994232315331-0.0445011093146405i
0.0197486400308775-0.0213980969307759i
-0.0290263514956772-0.070745585576994i
0.0108519841163066-0.187884935344569i
0.160845945958577-0.175495038915165i
0.236059370500445-0.0993131738483263i
0.253406608435208-0.00784724603326418i
0.214678171380792+0.0372530787086879i
0.0942155165803375+0.0762870410699332i
0.0335972756728863+0.0564031820081025i
-0.00389615427256201-0.0183112140927919i
0.0396038446365375-0.101885335559014i
0.117656468228885-0.135379412521963i
0.140584382989405-0.0603285821765199i
0.108143836887308-0.0072926623391866i
0.0146479022353185-0.012635024067582i
-0.0488724532634122-0.0263835124655318i
-0.100767501324293-0.0873736462049957i
-0.0551252672860007-0.194417817369392i
0.0417441619934703-0.207527271244739i
0.10257456449502-0.14439452909262i
0.176010736160726-0.059944584023648i
0.148317328097545+0.0168128049940175i
0.03856258795965+0.0533350087780508i
-0.0548947561887673+0.0135888325585443i
-0.0821574492301437-0.0621412858649352i
-0.0322319738869116-0.0835323778683863i
0.0244122253779601-0.100461636157439i
0.0858612623420114-0.057872737074354i
0.0234130554947323+0.0109121587283586i
-0.0892602356977176+0.0458675965718649i
-0.133082305158026-0.0178234187988276i
-0.130676989524711-0.13559430213137i
-0.0413935959158996-0.194183800349531i
0.0515326197803478-0.220658486528631i
0.139738873223997-0.191089537624619i
0.176111156254584-0.0886645092174568i
0.156426294765222+0.0328381751185127i
0.118153046566946+0.0636863261467839i
0.0917728479792055+0.0492169324536106i
0.0884547952643892+0.0314077318832308i
0.150183204820714+0.0312434368923017i
0.229971200178864+0.0951753077392193i
0.192213208349107+0.191158381961883i
0.095229451781162+0.2721182604516i
-0.0452430253323821+0.279025655698718i
-0.157668400999276+0.190158075136001i
-0.191000619435064+0.0237193081314655i
-0.146016890081419-0.114695648024326i
-0.0413181668766548-0.162164707244247i
0.0649829016706982-0.0907998258773595i
0.0832698242675798-0.0514540316499498i
0.0259882165092734-0.0475020660822818i
0.00551683332894218-0.0761007972704918i
0.0135796300379546-0.206373863169196i
0.0981080423807548-0.273112817830653i
0.254621549928431-0.297777941936819i
0.364014596659293-0.186711383812506i
0.384287401235855+0.00426679588392927i
0.314148091401251+0.0991719594190025i
0.188568808914656+0.156709135756014i
0.0629249424839016+0.120914849220362i
0.0182185276013407+0.00654969670504233i
0.101992670745609-0.0260160391103193i
0.152532508528892-0.00270388436859841i
0.128647188675514+0.0375632726732672i
0.0603283324112291+0.164132556344295i
-0.0718382181774854+0.181815812829662i
-0.171986946588589+0.0472468257743723i
-0.203451010704579-0.0626012144361023i
-0.117595052333036-0.185253132586092i
0.00071024792198384-0.219908339017279i
0.062567302273123-0.127296724458077i
0.0912561947935422-0.0361444212458861i
-0.00411185028101287+0.0240203985584126i
-0.107919734332083-0.0101450666208463i
-0.136441231427001-0.113728501823164i
-0.102530810607148-0.165145254876441i
0.017488158938405-0.198773751725803i
0.126492565421466-0.147563003324709i
0.15010057310407-0.0399917004804024i
0.0953991179514578+0.00897906822370724i
0.0281812234303208+0.0412426001923511i
-0.0593360529659143-0.0686606618691584i
-0.0189971918642586-0.161717163998563i
0.128349033565635-0.144623716461055i
0.22572081201408-0.0763348671605123i
0.270872711220003+0.055450001160409i
0.264270316571828+0.159232826340894i
0.139711620643828+0.250715230260445i
-0.0392955259146659+0.221809479505585i
-0.0709724317830606+0.117098466337944i
-0.061535125380062+0.0701799077488728i
0.0363421000319249+0.0638302998793147i
0.0973236662060946+0.0919362541504366i
0.0349147652078599+0.132436589447426i
-0.0555866351579913+0.160251000956201i
-0.169405926277525+0.109860364002656i
-0.176342835592047-0.0176548202545084i
-0.143253204753947-0.177355129565813i
-0.0233516665951589-0.289728782475891i
0.138731671608442-0.269126690009525i
0.224711386731735-0.15253309259663i
0.249428713760476-0.00559691337905563i
0.180404891737805+0.0664991477522675i
0.107873290423397-0.0144065126570314i
0.129438682130389-0.107746320277843i
0.185295778166205-0.136353790689404i
0.286962218139767-0.0868468099168948i
0.356835942982293+0.0746512458194536i
0.245183834936084+0.185426644596696i
0.0939057739609439+0.271979336156606i
-0.0440063299437306+0.242411890890791i
-0.163085930069221+0.0602151997983214i
-0.13740388753513-0.0397356334660051i
-0.0418338011032074-0.132844733889802i
0.0464531905033108-0.149115354068695i
0.0752297720995797-0.0449687560173109i
0.00680900747972656-0.0322967964318893i
-0.0704376155863684-0.0298968880605343i
-0.0939255384641331-0.0670410801019602i
-0.0702045901983779-0.264392437177288i
0.04693761789112-0.294965913923991i
0.219510910173306-0.218626437542177i
0.251696333401224-0.0605411446260645i
0.207478420424333+0.183599678233677i
0.0993751784237958+0.21963202105281i
-0.0756236660643041+0.165478741673288i
-0.133097306395014+0.0283420564344366i
-0.0854791343568706-0.0888759236096176i
0.00489121215077425-0.073604846645387i
0.0768719507443621+0.0297848681016829i
0.059109124939006+0.160219679549151i
-0.0534378827249275+0.174939923067928i
-0.180404168516478+0.0576093554253045i
-0.217267611047876-0.121136053200956i
-0.117791777908304-0.224861115565174i
0.083057706703655-0.274786794696474i
0.245387469588607-0.149884662558073i
0.288343834855521+0.087234723209835i
0.214721291691069+0.176345302916006i
0.094105440940345+0.21398969211316i
-0.00324656093203132+0.12481665605502i
-0.0220660280768245+0.0135800469052684i
0.10227918803537+0.0169911116574842i
0.211124127137292+0.0759943923125831i
0.191595365512667+0.213978721584943i
0.0982996727238025+0.29847406422883i
-0.0853844226354207+0.304584349470889i
-0.21122836895899+0.174919647945108i
-0.216667790611597-0.0464562607906035i
-0.15129220395486-0.175053715760358i
-0.0130269759975942-0.219063715469991i
0.117962168452451-0.143987943992464i
0.153543378012748-0.049398252551135i
0.0683157976308773-0.0198075010169066i
-0.032879275536496-0.0281086001476429i
-0.0751731537169901-0.116536077778313i
0.00196320391973049-0.19045050555161i
0.110880090607804-0.224708681980356i
0.239769024222117-0.135042932142216i
0.283867734346097+0.0277806325365759i
0.146283196495618+0.09708332628553i
0.00676425878747889+0.118585628502973i
-0.100976857475132+0.0306550738059646i
-0.0839754071124756-0.0829494560914689i
0.0156989754076735-0.14362094567045i
0.131836902939032-0.165649971917885i
0.195904901307576-0.0763050045440031i
0.120116552094599+0.039813264640743i
-0.0326785554183985+0.0766111676379393i
-0.143828903233259+0.0146558715174075i
-0.112809923021729-0.091631589408576i
-0.00394327104939405-0.175485192283155i
0.150451018557589-0.141281119432584i
0.245613983930759+0.000439107244497283i
0.19793618754031+0.124346997244258i
0.0566493475988107+0.234273146204091i
-0.12228564731535+0.237609292169664i
-0.226591588399689+0.102304901978168i
-0.189854835755254-0.0373243024167059i
-0.0719976977121553-0.106182627232688i
0.0360137087769265-0.0574247779726368i
0.0368215767985664+0.0152089176067668i
-0.0397553652053129+0.0891884887343355i
-0.136674283549944+0.127519730207512i
-0.243408924292344+0.0244072515294436i
-0.192089867630651-0.144140180625086i
-0.0261517175128153-0.266393981541075i
0.179626304066543-0.261137918118348i
0.325712296651179-0.114389243806868i
0.269364432682788+0.0903171558184339i
0.168408926267393+0.215066435109817i
0.0317609383212548+0.209347928918841i
-0.068014698581587+0.101072006112014i
-0.00162432876042872-0.00893555243155067i
0.06157279988188-0.0334444934475847i
0.155864965074455+0.0216245786619601i
0.132304688347929+0.160488306637665i
-0.0299287691356541+0.250679457946064i
-0.122201731364301+0.176395600416719i
-0.260377662996288-0.00387394425840413i
-0.22090336271064-0.201209821107262i
-0.0508383628663372-0.291034704605627i
0.127603735081711-0.284910268987329i
0.284747090627377-0.17299805859529i
0.233769621709602-0.0328956477516338i
0.129521098088262+0.0141796385646556i
0.0477190299780197-0.0243664053191196i
0.057421830694126-0.15763133833317i
0.166199279914763-0.234816693881509i
0.271717215621428-0.163440072286225i
0.397304302692293+0.0227504021637365i
0.327297660448277+0.215992715289144i
0.087744407933324+0.342612393426947i
-0.0807136681910882+0.27740964623888i
-0.219888806876078+0.101042556401003i
-0.179315002933281-0.0417128025346697i
-0.0657389974949134-0.125442282906091i
-0.005798564298519-0.0352294708306455i
0.0282895626690866+0.0852519349470126i
-0.108717510005172+0.13220632813819i
-0.245342688988368+0.0879587560504396i
-0.30010512333211-0.11461189469922i
-0.286485040462377-0.293015021306899i
-0.111721444909636-0.345468555018603i
0.0930027329133259-0.341727297326523i
0.219603543592887-0.158353264317067i
0.192120339470517+0.00623028236344357i
0.080842054843951+0.0496194875025239i
-0.0151789816706654-0.00345167598349795i
-0.080619528326782-0.132095561135652i
0.032815901673647-0.174436439661154i
0.195653291043218-0.152911201910468i
0.278696177220237+0.0396511290909425i
0.244710854812417+0.236853779033359i
0.0713297481169732+0.307331438647967i
-0.086278898105994+0.26541744454166i
-0.185439766411376+0.135215668778589i
-0.174597460502507-0.0266233423364976i
-0.0586285885955236-0.116596267467683i
0.0706142924565792-0.0178304472466261i
0.0738472812878932+0.0904614471526355i
-0.0275498987690512+0.163120471675437i
-0.147908985448025+0.15821533842936i
-0.267978806563987+0.00397729196496894i
-0.244772939747179-0.195749881293338i
-0.0897944229252815-0.31891756631236i
0.11839257833366-0.31998045056217i
0.229346680071198-0.188105998199669i
0.234753039153147-0.0407114168174421i
0.145443374522709+0.0450365474184261i
0.00669644241854608+0.0242253430247762i
0.0350866901645225-0.12636811121675i
0.152294855427517-0.201660741884804i
0.278599183145274-0.168242191396272i
0.377064976089107-0.0343075547699772i
0.352474496293859+0.147023950965738i
0.205700829569418+0.256453443087299i
0.00718079630626094+0.272029326522804i
-0.141493815387306+0.140189860051726i
-0.142815512576532-0.0420376829231067i
-0.0158234885743429-0.151281526492407i
0.0879107463196709-0.126708538447898i
0.125397947228246+0.000255791995276576i
0.0504318710346167+0.0848472918435087i
-0.117165305661803+0.103830892883742i
-0.179753648175242-0.0108842144662468i
-0.178749583951284-0.210652279153816i
-0.0636084188338875-0.304126014341399i
0.201299675333845-0.306937436963355i
0.311507656468353-0.140939183204157i
0.272089874802014+0.0858535118257584i
0.156988296257346+0.212199718715329i
-0.0253753897505776+0.239603904609896i
-0.124920395758201+0.0982942510032863i
-0.139445610272088-0.0523731476560661i
-0.0539919633021368-0.0911712542580135i
0.0581435134432879+0.0285154756145302i
0.00921798129956984+0.131696772691912i
-0.121099142071232+0.215056177829642i
-0.272759219782176+0.195414789842265i
-0.398835636313932-0.0533854280305584i
-0.357236067622986-0.271609458419568i
-0.184270667136612-0.467985570952115i
0.0547179012962818-0.436384607622007i
0.224322362783243-0.245914667677865i
0.20858185867623-0.112571301483143i
0.145070563126258-0.0414931047857626i
0.107056536209633-0.110777662131362i
0.137488371858551-0.214718499381499i
0.308655157368924-0.235316959721008i
0.486452108925535-0.143384600126632i
0.565719287888213+0.102869839186872i
0.49357998735847+0.411709519418283i
0.296046780630248+0.534506055680538i
0.0519801986299517+0.514543206918135i
-0.162597774961699+0.350547947839478i
-0.136676709791278+0.163119282602483i
-0.0750767275718763+0.0975543886518599i
-0.0945311649871931+0.140206257058782i
-0.0869924416124567+0.230777211272055i
-0.219032824949195+0.216542926101459i
-0.358709776995525+0.115486582071708i
-0.429895449201013-0.133689814446899i
-0.359209662259809-0.347723387010733i
-0.0997803523618364-0.447667401542941i
0.132789847812313-0.47778882985049i
0.305161664615387-0.327223165225608i
0.313724667971193-0.106543482265978i
0.180182136691648-0.000817324586277069i
0.0913387162116928-0.0427360973358722i
0.0591092673396964-0.119160894882778i
0.13890571350915-0.214359477084669i
0.309015340120951-0.154018594816503i
0.390352459708549+0.0270727252445614i
0.289807624135947+0.17272941983564i
0.0616464567108418+0.316585920554672i
-0.147541379359991+0.275888893154329i
-0.265911869953868+0.0893752068090148i
-0.267157764819205-0.0867836820186722i
-0.099572712419424-0.215446973727135i
0.0424319721604589-0.191971911304669i
0.0842161169468938-0.0812781173136505i
0.08901636816592+0.0100450020284464i
-0.0863243485090019+0.0172377915430087i
-0.189522489432235-0.081572131111836i
-0.110382801640397-0.235835343119234i
0.0624836765201467-0.311074684869474i
0.309213093204659-0.236020907522143i
0.354809381419428-0.0701970874200821i
0.306223814292419+0.154822949428567i
0.164365701652781+0.280401177390016i
-0.0842675303712627+0.258723455765054i
-0.136545036610913+0.128502187766401i
-0.0818982491350577-0.00273410910552278i
0.0563544291417596-0.0384850393841448i
0.14497461484628+0.0381153566487232i
0.0573826831228039+0.212810999812599i
-0.0449206981047908+0.27491435717732i
-0.231788375743238+0.183157150607171i
-0.326714710691129-0.000732828955361056i
-0.204227835747884-0.201844682835533i
-0.0212705567125695-0.284186887156717i
0.169360606203001-0.245654560901463i
0.268430536345656-0.10139301232159i
0.176179965172496+0.0395908530566225i
0.0503654738871661+0.0617204799724145i
-0.00234532579581945+0.0352667677902326i
0.0114372215149259-0.0956387272221103i
0.158416029689498-0.216086864854662i
0.340489874104637-0.125614489267982i
0.422211352064428+0.0592845522802482i
0.347950085970646+0.256899720306026i
0.154649595170778+0.378482172355217i
-0.0662204736355436+0.3170576534026i
-0.168713021898255+0.150434975347087i
-0.138265848468695-0.025266705765039i
-0.031862792692983-0.105811753832335i
0.0827322632481044-0.0431981534341194i
0.093598631275377+0.102364170548982i
-0.0448446648318283+0.202647709281875i
-0.231721649950244+0.116094076451565i
-0.338332781028422-0.0428014596834704i
-0.283386793305613-0.289169791434235i
-0.0636987537473162-0.42796310898384i
0.134044728035849-0.350682293397108i
0.267929265866222-0.210316848490553i
0.243951741975932-0.0114836958685669i
0.0915795954465689+0.0371939823256838i
-0.0251814418473363-0.0099087125932158i
-0.0350066394353106-0.1155896351164i
0.111318676061182-0.234701243770733i
0.253327286085741-0.176026953306396i
0.354971497644968+0.0172424452512961i
0.326888292113225+0.220446843263593i
0.114014073051055+0.31472845717162i
-0.0926664377800366+0.238864348056197i
-0.221602677158684+0.0956563462163498i
-0.163443246099867-0.0658910994466107i
-0.000241623000220158-0.13966063732656i
0.134117814481114-0.0139108723286685i
0.160129522476438+0.113135516392318i
0.0254396957237656+0.189011794938094i
-0.0978333210205898+0.176834558104567i
-0.188746912696224+0.0190305313375452i
-0.176404733785243-0.13622947269003i
-0.00967757070276158-0.219108925558978i
0.215021185762283-0.152336818420037i
0.334967934778476+0.0417387597084323i
0.251138069435273+0.227414623686713i
0.0485564460779076+0.33524754761746i
-0.159041052423471+0.246653000385048i
-0.219285075494025+0.0621260857351668i
-0.121192181551137-0.0823593593618461i
0.0434422465250376-0.0940663455593817i
0.150196101719471+0.0297201873855992i
0.0938963095837787+0.159971483918719i
-0.082478022693959+0.23364842569874i
-0.298776271677357+0.13111377413617i
-0.387860270410872-0.0600630741857684i
-0.260178934554346-0.280712489371381i
-0.0600664618520594-0.39783308974281i
0.146855021938083-0.346267194290453i
0.282930520456159-0.222753380524052i
0.238297678460677-0.041709630733661i
0.0767836943859508-0.0203443477441741i
0.00633000244981459-0.131619776582615i
0.0955200136894417-0.228670482308373i
0.258341467793043-0.324256201640641i
0.455918622000376-0.258788008807933i
0.530359917614959-0.00180386410691687i
0.447219792459364+0.197102931463043i
0.247389602994538+0.345002005425681i
-0.00365637074428008+0.357144436388397i
-0.112604613080694+0.171237990546906i
-0.0666907044379473+0.0373055709578828i
0.0516587681192384+0.00218340701016832i
0.0843821302774897+0.0786418471733513i
0.0366506991247795+0.251038784476886i
-0.0916204259060767+0.308897482938993i
-0.31249463709805+0.205448094873969i
-0.428686016252741-0.000789302043081587i
-0.376585122358966-0.242893449340434i
-0.156105689910862-0.330634190518261i
0.080047890925709-0.284215908238819i
0.135615606298912-0.135966091626068i
0.0655388390228788+0.0348728712329513i
-0.0430802978512281+0.0743788810544178i
-0.168866777536172-0.0268998106949861i
-0.166319008980218-0.192709279791741i
0.00872443184299172-0.297870447763465i
0.188686722290981-0.229418896068947i
0.276236842051539-0.00456064979355383i
0.24888069163066+0.168689665799084i
0.0963346901659957+0.270513104485872i
-0.0960018028701295+0.223087550722107i
-0.188377038316207+0.0450735454850255i
-0.11909800444874-0.120070543129143i
0.0446917761355287-0.178427739972388i
0.201958451583472-0.0333230130416142i
0.228569242070414+0.0865847544553978i
0.0859482131629862+0.180527303957206i
-0.0711660660272903+0.202352284146011i
-0.145424150888349+0.0435433921656109i
-0.120120578359546-0.166855054042556i
0.0436159049881947-0.262636655434491i
0.227384995417259-0.156159222662193i
0.291656236177919+0.00354708032264369i
0.237624109049596+0.192628215780868i
0.0696837497517856+0.246364987110812i
-0.096599960483479+0.14483975681623i
-0.132053767679052-0.0396628152596475i
-0.0420212493030896-0.201135367830053i
0.126892658061044-0.166010367884652i
0.238589594267162-0.0384416037458004i
0.184293249907623+0.102804241857612i
0.0813060700795761+0.187281081143428i
-0.118867767677555+0.165970868428866i
-0.236309462213758-0.0354915513852528i
-0.102052610088697-0.22451110547253i
0.0106258703905617-0.273585640081604i
0.203655840870922-0.17938464548975i
0.309898960325347+0.00134069888527984i
0.168696419348531+0.102788413782927i
0.00298554616717378+0.165061841296279i
-0.137094658345271+0.0480929759071755i
-0.0885277454055872-0.124328369737305i
0.0718447482351087-0.177677298223624i
0.205602865492807-0.146099820698563i
0.278606707420928+0.0714900393132816i
0.180166486923037+0.260291311734034i
-0.0413459253503999+0.308454890835183i
-0.221847772108392+0.233884972636773i
-0.291519412245038+0.0730130650388217i
-0.23978291566867-0.0548216406960887i
-0.0664998129141191-0.145257233026086i
0.0579967454270643-0.0628829609613224i
0.027096790398458+0.106914776899491i
-0.152693502976218+0.134528092790498i
-0.331633818141811+0.0552663903004624i
-0.371190955547532-0.0886485198549632i
-0.246934389752319-0.323897676635524i
-0.0200084819933249-0.410891182319032i
0.194080625534861-0.344430702117359i
0.321453396931197-0.196179936131125i
0.260319468688664+0.021316923424597i
0.0907368976197363+0.101284391496637i
-0.0291950004816033+0.0307828376438082i
0.00713333648715056-0.137136342909608i
0.161312029311221-0.185706054151347i
0.339357637857024-0.119560689184905i
0.443801602840691+0.0647708587047642i
0.356183947169389+0.317630779632972i
0.123015521678158+0.393125619410539i
-0.0836638006045288+0.32302192290404i
-0.15631691312237+0.159300042813586i
-0.139624932852057-0.037094407112273i
0.0180907852355453-0.106755116010238i
0.154073480521058-0.000790822724803726i
0.117295949079057+0.108696105806772i
-0.0239051574352991+0.21104391065874i
-0.189772043999799+0.14565191767535i
-0.234561989667914-0.0607536516287444i
-0.160253240285127-0.22165310789265i
0.0599040137564804-0.35363439982141i
0.229749160386289-0.280458798576835i
0.274994929819107-0.0755524891554774i
0.248753634102128+0.109307354285803i
0.0655734959819258+0.154728331024466i
-0.0633695352201837+0.0358166313549755i
-0.0684250861863815-0.103865596733661i
0.0410590657158545-0.201490512781151i
0.223539122660812-0.168356414858931i
0.309123666593829+0.0235158267156147i
0.234845352561896+0.241972939825377i
0.0185757315452706+0.330292873974638i
-0.171501310230693+0.244409152761474i
-0.257391994821112+0.0526562377552331i
-0.209220243317669-0.133643245494338i
-0.0206385191479375-0.179575037577945i
0.0905555052645476-0.0762642808119492i
0.0745258336433062+0.0454411835509945i
-0.0312930772424587+0.148768432231599i
-0.197246606028703+0.102982622594448i
-0.289753151518795-0.0684711309402619i
-0.240968738003189-0.273392218426804i
-0.0498799471194571-0.386991351500776i
0.143054021708216-0.32724716297196i
0.268976965701448-0.183925415407455i
0.273611243218756+0.0127263429069698i
0.102501646160857+0.107609707474888i
-0.0370743751935959+0.0214873999486107i
-0.0280061672729538-0.127626853180191i
0.0763916575588388-0.183689451735088i
0.258138254314923-0.137910329615305i
0.397132249736668+0.0307774095642522i
0.35938538743981+0.235590508175269i
0.213825370108197+0.356948441190113i
0.0175337610943281+0.322364415198628i
-0.131464714607663+0.185612763295224i
-0.107513657168623+0.0643155315112325i
0.0296683787390757-0.0217376233846787i
0.152102442225233+0.0355075560021308i
0.191660623624266+0.228690050676798i
0.0702014356362404+0.336165326379145i
-0.158723593862374+0.280106803664366i
-0.248589632399229+0.167667021838482i
-0.26259657674834-0.0533484140553789i
-0.166986429125749-0.218354501068753i
0.0507504473279785-0.197134422374793i
0.139248901303076-0.0786043820414664i
0.0994205297834851+0.0706548432781052i
-0.048012503059377+0.139047372168471i
-0.194086076001551+0.0691164345837023i
-0.207340497426838-0.123710158628793i
-0.104041318998107-0.297147084532184i
0.0989539317655753-0.325437199397912i
0.257136672169416-0.202297016038173i
0.254551887027797-0.0144813957987438i
0.125918437242365+0.10558053432931i
-0.0782516643779584+0.0862656275032578i
-0.143739816824913-0.0700111778882926i
-0.0789822958107637-0.260993603562832i
0.0715609881899937-0.309472918949814i
0.315128376195131-0.212009654749961i
0.327641138653273-0.0235461588825968i
0.219517812435929+0.178188635176093i
0.0692241648605263+0.235718603811955i
-0.110716183962944+0.123395385660573i
-0.103060792533851-0.0536442559855038i
0.0311797476645483-0.166426406684263i
0.206601086325971-0.12531749322263i
0.27630797433831+0.0598495540681888i
0.189365829197248+0.238766918267175i
-0.0185440745370884+0.329576323268454i
-0.186580382699956+0.27982985843755i
-0.265834559152734+0.0368707284996754i
-0.215189753828893-0.137389890270862i
-0.00498870298482151-0.16954814799924i
0.111906499135339-0.128865170495597i
0.0995871453263369+0.064759095585384i
-0.0175756605690907+0.194410351568833i
-0.156312888738101+0.14716971855016i
-0.25001396655816-0.0521555033520849i
-0.17450660083855-0.215426010279649i
0.0606127006563404-0.276758002016501i
0.222672829717511-0.27189916343052i
0.333251020851522-0.0482409589252673i
0.261647214335613+0.146013238085239i
0.0547489977107314+0.226846847806747i
-0.0121309474992411+0.156612244898942i
-0.0178521387712793-0.028742015965979i
0.044318182702361-0.0917267373569099i
0.200866511591986-0.0767359437756137i
0.261257716167251+0.0939827389157462i
0.187432025645358+0.324049479683099i
0.0368817186568322+0.389104696473772i
-0.155360587805731+0.2703755552431i
-0.252123834163884+0.0604764162514061i
-0.175073949524038-0.0916016564853531i
-0.0278008323193107-0.121886748374859i
0.10136657211973-0.0756387924062928i
0.1287951720583+0.0368185933739016i
-0.0172568707882628+0.171693864034193i
-0.157605845365014+0.0862316586066909i
-0.236253283161852-0.104907109916331i
-0.215013556575072-0.257155070526299i
-0.012031104255681-0.354844810822436i
0.174916810097275-0.282978844342276i
0.278377316862427-0.139907575470551i
0.221145850922324+0.0199943239544294i
0.0985618029146723+0.0737899583809623i
-0.0182327287395401+0.0102085472012676i
-0.0577896621570116-0.13016951023521i
0.109719286054372-0.262377172563772i
0.257708745510719-0.202189282135017i
0.349019502218403-0.0415574101167447i
0.379797514551379+0.151925739714141i
0.219730880211224+0.274122899303838i
-0.0297848143545954+0.272378753896377i
-0.14916122077589+0.177033435519112i
-0.11723569685963+0.0401875513864031i
0.00265044427581433-0.0295042101583217i
0.116838581411751+0.0188596287753661i
0.118922746628846+0.17652963882635i
-0.0154658882633344+0.301355378684402i
-0.181334151622427+0.274512377598382i
-0.291212530474798+0.121547088901791i
-0.307868734486985-0.100277247710381i
-0.163050605980885-0.256134242357904i
0.0268491990519814-0.202582444349057i
0.121433505762707-0.0889631275206879i
0.103036519359983+0.0501735186778177i
-0.00181470285281299+0.130640511893382i
-0.113358281138271+0.0411849387878213i
-0.119194921439021-0.0907742471990531i
-0.00895795741172282-0.203133577302423i
0.174893830018125-0.202150068880057i
0.290570164372207-0.0402284292523592i
0.249560913260209+0.157252039303776i
0.115253209984868+0.276192041575039i
-0.0943919500873365+0.286124689263095i
-0.226876532248222+0.132995824125051i
-0.204446215632867-0.0584730492133964i
-0.041592450608009-0.177808498131825i
0.123005155536187-0.155684806891828i
0.147872641908418+0.0136477296602924i
0.0647705057306926+0.138284668749922i
-0.114068071782853+0.115772015364891i
-0.186576924205612-0.023369727219447i
-0.149293097973517-0.20585470201237i
0.00458276452317698-0.329705939223173i
0.244166271033982-0.305416016567453i
0.335688161031063-0.167156337847933i
0.310142006720468+0.0563628124138933i
0.210935205499725+0.181244777065206i
0.0590052625082199+0.141332141842004i
-0.00186272699599916+0.0316864331788594i
0.108619807231506-0.124262320540604i
0.233325488477743-0.0844358268648007i
0.287623730920319+0.0614882595457939i
0.269004563342222+0.225762377960034i
0.104067294139351+0.368953897159584i
-0.127892439302739+0.313607969451955i
-0.237803176984662+0.188191771892004i
-0.254745358425852-0.0284176722657178i
-0.146857673670314-0.140596859161764i
0.0310137677838269-0.0785841271448957i
0.026636079536004-0.00294460147277082i
-0.0609281396090967+0.129154177908374i
-0.161180068596997+0.117461251527343i
-0.235854467561283+0.0229155281373592i
-0.237007352186695-0.134714587540089i
-0.163818332325362-0.310361692955873i
0.041888197845702-0.273212144487285i
0.207093553533793-0.129850361127619i
0.176153567513343+0.0354124285284486i
0.0457327088583905+0.145870268806994i
-0.0940075323673847+0.0880224748672407i
-0.136945771189472-0.0800079250324699i
-0.0519207662551528-0.150911535756273i
0.0826414943721249-0.177441601127302i
0.256184463552371-0.113484389210199i
0.245433743464094+0.0918611901994941i
0.0822587091423467+0.184645757926448i
-0.0494569561893967+0.186665035355963i
-0.153869541332638+0.0564994904180533i
-0.11064034541169-0.138355719820242i
0.0105617889868398-0.163389769338813i
0.145547423720617-0.0892282912840447i
0.223316893527706+0.0631859349008414i
0.169338309710314+0.169010977356687i
0.0254901183632689+0.215617305681841i
-0.109858603598165+0.178638486789298i
-0.121486647350103-0.0240785107850081i
-0.0365407214946311-0.108804333186324i
0.12369242464939-0.0825450316974558i
0.207514047398254-0.016260351887794i
0.150133271866359+0.140287487781688i
0.0549542547774725+0.239912572400742i
-0.113270941196048+0.182865545577647i
-0.207089724073818+0.052418961818888i
-0.125519093660168-0.0928010529752798i
0.00998805473045548-0.181315994381411i
0.181655777296689-0.118998345631242i
0.186838478729465-0.0150824437198615i
0.0506174335452737+0.0851877240658342i
-0.0589043468511472+0.0956475089218018i
-0.169844409965685-0.0277449043628146i
-0.157034727734345-0.157234465002596i
-0.0137908853989256-0.287022456237041i
0.177809549181709-0.239997480799219i
0.282752025732659-0.0594870493506327i
0.211601845584433+0.0774355447313619i
0.0732761509085412+0.152850033192495i
-0.0669562337305817+0.117054087204645i
-0.127254266851335-0.00844952257727838i
-0.0539341503280568-0.12990354586546i
0.0903372100193709-0.0987550364513862i
0.181187225318883-0.0214854774820909i
0.139906551345373+0.123205607788312i
0.0248732431586187+0.251944421222032i
-0.135873021997813+0.183537867606115i
-0.280744624735987+0.0148317194437045i
-0.246230729569944-0.115592727676344i
-0.0964877753007853-0.162633622250074i
0.0281499849704186-0.14510272604684i
0.0965729117324932-0.0166899027511763i
0.00798072185404532+0.0718292853426409i
-0.13889056788591+0.0671149600025275i
-0.211187459277578-0.0314005010707959i
-0.20896804821681-0.239719101869418i
-0.0528076531725572-0.3365627611134i
0.164028177591079-0.27118386507717i
0.291123604406325-0.170846305423327i
0.282142748404008+0.00108516838441879i
0.178259328786488+0.144405816454876i
0.0945538576443308+0.103870367893883i
0.0258389643734498-0.00193555456356791i
0.0688971022163859-0.104071980703532i
0.244361343413337-0.147103238792417i
0.34395848874156+0.0247392999803321i
0.315429093404773+0.229706725327303i
0.192751478798709+0.304121894009041i
0.000263747589292271+0.351733921403143i
-0.154288040029933+0.229001878623407i
-0.140529085284187+0.0327924407529613i
-0.0275492197168853-0.0375044898766478i
0.0374251133262415-0.0322969116216945i
0.0619055098146828+0.0866219469134383i
-0.0103723093875027+0.220293987632153i
-0.153093697541626+0.185715883805698i
-0.220894387871447+0.0407059470058566i
-0.234840421087341-0.105842910295782i
-0.143988770580382-0.272191752940454i
0.0420289232310588-0.290820971631337i
0.155699579169849-0.136749241364234i
0.15922746544561-0.00418170500643439i
0.0608139321048196+0.0433685617357408i
-0.0572779858970206+0.0366876772035326i
-0.0983860910479294-0.105234226090377i
-0.0244481507851886-0.250279818321554i
0.13048803365588-0.221411048615933i
0.222171014094491-0.176410743419344i
0.241126703797757-0.00766107888800199i
0.180171754819515+0.169179451724155i
0.0242019385605446+0.147299472850613i
-0.0684907150688497+0.0543147632937384i
-0.0970883896398335-0.0437204447450148i
0.00484981317882521-0.148885507929538i
0.186719248248852-0.0966650740774048i
0.201290396731736+0.0572685017006535i
0.159100810267618+0.132408398826508i
0.0161331957332685+0.183518351255445i
-0.143549454364843+0.115427169028267i
-0.151016997610751-0.0437640179282138i
-0.0686873198203892-0.139109635627149i
0.0917599025235206-0.145998850903524i
0.179938905765476-0.0839671128541961i
0.179616995560051+0.0633376175358616i
0.0553514909761257+0.180988333962109i
-0.0993080699090966+0.178628030921917i
-0.144695022157679+0.0423528102391783i
-0.0943055704802556-0.0999135664371587i
0.0322375132886766-0.143201667988852i
0.144740615098387-0.136939697086997i
0.220510066912649+0.0280856858224511i
0.13266081444539+0.189457121106328i
-0.0156532489008581+0.199960167537013i
-0.133137517051066+0.113785982461209i
-0.171672619790375-0.0237594628380535i
-0.0150442341263636-0.126561966859791i
0.127061958129244-0.131860167536531i
0.148860630419301+0.00402345406866542i
0.116045131019127+0.105119391795417i
0.0230958449035506+0.15312331686867i
-0.12918862071879+0.120060325157397i
-0.149270947949415-0.0433439247223733i
-0.0474018027365629-0.177034955815213i
0.0685709194361-0.199991673330777i
0.204818177902319-0.10816017200199i
0.198214057383819+0.0130575378207276i
0.100973058343481+0.15779584140947i
-0.0298193961689517+0.143631157246179i
-0.0983653335181311-0.00515914432266698i
-0.0162368249147432-0.0964324401818699i
0.0667676195940418-0.186643008000977i
0.195157058511086-0.139878770040785i
0.250210162981183+0.0183666196840347i
0.141905496925681+0.176499107255469i
-0.0137616003835009+0.217632487812736i
-0.114689625706836+0.0739133602675054i
-0.118582880090364-0.0514524499038135i
-0.0440463920370816-0.150924628427268i
0.102669283351947-0.169918553558838i
0.154825397232985-0.0472832250278494i
0.120964337259644+0.0795182503683219i
0.0120600426503726+0.114998010666891i
-0.10958183326123+0.0464432925814395i
-0.127982360835512-0.0818356821720319i
-0.059869488076679-0.217740219686625i
0.115889337501943-0.221938540302911i
0.223806548152644-0.107421177681802i
0.230760536940942+0.0228343096191817i
0.164090859227669+0.152283695016552i
0.0257691535228849+0.199918963814768i
-0.0373143414333483+0.127903346812925i
-0.0444731314719632-0.0178113741880954i
0.0450434063880292-0.0622623620747213i
0.176681321945415+0.0232978815199235i
0.182881158757314+0.128549151212199i
0.0975453035359229+0.285771243550849i
-0.0562806185939952+0.328578486069294i
-0.214078389671303+0.185053799256196i
-0.279955917015061+0.0150536093075408i
-0.190888055774017-0.0999632054270672i
-0.0383686619623999-0.144339750365675i
0.0553800401750893-0.104598261453211i
0.0677714201443276+0.0206714102071832i
-0.0148536109961159+0.0425490381732194i
-0.0924253460140976-0.0287350182944595i
-0.106619565684767-0.11239917265577i
0.000540679402172521-0.230604972171361i
0.158877515228687-0.227782185007911i
0.275064116145791-0.0962712443887274i
0.31517480076573+0.0358727403205092i
0.203104569764143+0.167670533178297i
0.108271409661829+0.208757287181002i
0.0302103016663433+0.10360457930906i
-0.0319294426295598+0.00434630146523865i
0.0716582794729246-0.0215470281218728i
0.170570567013147+0.0348123494295949i
0.163957801462947+0.11712545181307i
0.0714710103008369+0.196864930441706i
-0.0744149682204275+0.223162222912386i
-0.172718679034551+0.106126354541828i
-0.220675798225829-0.0384105020442241i
-0.140217999231846-0.140038777569564i
0.0595792627806448-0.18556369863712i
0.179369756499326-0.115876156379864i
0.16769266477658-0.0215404428180396i
0.101838326559219+0.0489096011801169i
-0.00696132790197711+0.0255590380980209i
-0.0587071288383843-0.0521887411181363i
0.0208007144837381-0.0950976929185134i
0.134290893876089-0.121498051839841i
0.236461255626733-0.0263447946256312i
0.223296182474883+0.0972922655030293i
0.0944872805855366+0.231523636460711i
-0.00513128483244641+0.297753592588183i
-0.136087965159003+0.148783085728342i
-0.187129707906507+0.0262363493845382i
-0.0730674289575139-0.0148772063358092i
0.0072433806110352-0.0517424565604983i
0.0299778750011253+0.00330793549913287i
0.00771178783132613+0.0881111829235342i
-0.0876729475888314+0.105828374402709i
-0.172155974108839+0.053243586764931i
-0.160765774489864-0.071019342015258i
-0.0810334133289884-0.206154037567867i
0.0564509418078129-0.208964802782522i
0.186887134151736-0.118078775299679i
0.214779778910252-0.00489735623235871i
0.133179950794557+0.134794179252479i
0.0481635858927306+0.144203001823686i
-0.0365928654919184+0.0674459419390868i
-0.0158680371586725-0.0064007204691731i
0.111952658060882-0.0558448847794499i
0.129350676498017-0.00815725508440129i
0.158305473501125+0.097925892489733i
0.115322810653326+0.201670755059622i
-0.0409356789401052+0.219291565978084i
-0.138965556736088+0.128065764584362i
-0.155364988508497-0.0124925297665201i
-0.0661315673553795-0.100655174126303i
0.0586334145157098-0.11198934856912i
0.136051282500646-0.0484134707424419i
0.114061744494835+0.0352831303436266i
0.0211236018879078+0.0937040907244698i
-0.0321775506263794+0.108899784874503i
-0.0548811805650709-0.0269762555254233i
-0.013146225404554-0.147791232300912i
0.130043285131413-0.15184236480706i
0.217861397529406-0.0425950522547899i
0.223986425531917+0.110188407464182i
0.152681925490495+0.174172144644554i
0.0242918291683728+0.20442863889226i
-0.0263484135111971+0.111088002381125i
-0.0627952219611611-0.00166844417434829i
-0.0177802437708272-0.0404235736776712i
0.123607944461866-0.0466156407233667i
0.135134283554938+0.0730661475178488i
0.0482595556084596+0.167540404752289i
-0.0596934402681304+0.180494452829478i
-0.142397566498043+0.124445861511631i
-0.176675627298311-0.0116368447619127i
-0.119683914768372-0.133068490151541i
0.00708278823476217-0.17276192064868i
0.076730211767338-0.0462721526834291i
0.0788487494082399+0.0757465101969604i
0.00112535979558498+0.106997943892849i
-0.085236708062609+0.0738598789084963i
-0.123748459858826-0.0436187282815788i
-0.0847765043770261-0.123306852444018i
0.0177205003484463-0.13347160878944i
0.134086212782653-0.088732463441775i
0.177414479047393+0.0227550548580071i
0.125071209814772+0.116449818085247i
0.0396619840480232+0.120669880997036i
-0.0687847888345914+0.07282830445074i
-0.0568264344544548-0.0112385565887562i
0.0169305157875633-0.0438283904282671i
0.0880695482942198+0.000200346697847352i
0.149576652706973+0.0590412190679628i
0.0932439450997712+0.143725542623039i
-0.0258224562264673+0.20156080807143i
-0.138308813870016+0.140368213653888i
-0.155215627999127+0.0062831969244442i
-0.0888922676265152-0.0975790726354494i
0.0196264003130148-0.120797254593677i
0.106100269895443-0.0209078866610511i
0.0614327326464726+0.0532425959633873i
0.0326206059018467+0.0927577223882796i
-0.0271329277068479+0.108008625875899i
-0.0615688488470263-0.0170154900094156i
0.00443542052028035-0.0608026359085548i
0.0554208158081384-0.0890361141011742i
0.202562047766629-0.0670234065700579i
0.208557875441103+0.0883111645929336i
0.0753101294987986+0.152423266270877i
0.0156039160199+0.206831748780862i
-0.0785854631987119+0.172137384828239i
-0.107651620827222+0.0396032863726231i
-0.0746732907919744-0.0391799949297418i
-0.0341394101923134-0.066488426451048i
0.0230102773595481-0.0117775546272725i
-0.0150175297100269+0.0813803662871667i
-0.0686161413249719+0.0835451470035027i
-0.132349995482589+0.0152928511714737i
-0.163133863344075-0.107368239791834i
-0.0616270462551127-0.231328815955703i
0.0692669670940028-0.225444611870045i
0.175627634938572-0.141338844002599i
0.186765217012833-0.0261209499973533i
0.119697136030857+0.0881432693354362i
0.0431631617529764+0.114349331244803i
-0.0194500996055155+0.0494825845760418i
-0.0170196719240429-0.000309612339840409i
0.0339336176847032-0.0414452870239096i
0.121609783058729-0.0160694643075784i
0.106655381016615+0.0845118239566127i
0.00901295700542395+0.154513896697989i
-0.0607041948974925+0.161303243143246i
-0.166175976967663+0.0827788021913977i
-0.182484277118266-0.022779494496222i
-0.105605574068044-0.134704538600955i
0.00263806966110237-0.118542763210582i
0.0777006738672361-0.0439840042253628i
0.0920688578540478+0.0101841752931045i
0.0601669379161322+0.0515685080146408i
0.00120892951161367+0.023011303404658i
-0.00877259058218888-0.00501581322818991i
0.00904968083140947-0.0655831945192273i
0.0968209739141404-0.0513523328949454i
0.204207796428457+0.0131996057692391i
0.14627155514461+0.122945641644862i
0.0330381262416969+0.200741170483069i
-0.0532579961377707+0.135304861225325i
-0.148523420849233+0.0874314860145556i
-0.139411319706813-0.0130395047713984i
-0.0809717844044157-0.0950667006455014i
-0.00924683650750647-0.0967791208242513i
0.0409487264480794-0.0210954117100882i
0.0644768733043809+0.0442563845629051i
0.00400733330252285+0.00187172920147217i
-0.107953894962582-0.0231730144093272i
-0.052647024614101-0.101859641433855i
0.0640829934598959-0.172929438020368i
0.139086539547272-0.161818144004214i
0.230858694068337-0.0420171817614519i
0.242881528964596+0.102447345489154i
0.127665722976951+0.153808028179834i
0.0448335482118587+0.178378761222656i
-0.0218628248032463+0.112130996792154i
-0.0565886654671057+0.0622186885510059i
-0.00351202601364115+0.0271587511679594i
0.0476244180439619+0.000746824539486452i
0.0424808314922641+0.0909291459249616i
-0.0392271480613748+0.1311325421401i
-0.126407095909815+0.0841051454548824i
-0.208988431379486+0.011256420136301i
-0.189051668709692-0.100763586206042i
-0.0997849010900762-0.207554985176268i
0.00675558252458146-0.199479532877104i
0.126742973934562-0.128694478711837i
0.116406160325808-0.103921850603586i
0.09964332923617-0.0510579568816919i
0.0473118210982287-0.0282273026511081i
0.0305504797919334-0.063177727556106i
0.120472423248241-0.0816037911547978i
0.171823905608177-0.044856229447717i
0.213986468027209+0.0429805693482595i
0.17438399052501+0.151051759391864i
0.0621042991311835+0.233005012513612i
-0.0516167361975107+0.169156015004711i
-0.151811576582278+0.0911750836781305i
-0.154731012210071+0.0110952405806475i
-0.0725680572458441-0.0527133917611068i
-0.016344519407926-0.0223840837244473i
0.0253517812968371-0.00338368995890463i
-0.00468388412645353+0.0630000620625361i
-0.0770945899151154+0.0705343318224444i
-0.101684631890909+0.00472400923038153i
-0.0944863135187023-0.0834440000442222i
0.0116476923023495-0.141971389727916i
0.0877952017515145-0.126386724285976i
0.116071396699348-0.0583286226564099i
0.141888102863052+0.0679710544425702i
0.0798828666215947+0.102237215326676i
0.0148662884205724+0.0675116459923414i
-0.00862310157255351-0.020226883827324i
0.0343820488989332-0.0501575410715718i
0.0693578368144895-0.039735184917619i
0.064349896426666-0.0149285533133643i
0.0860405039327231+0.0647235547721743i
0.0627613905162974+0.0876978010831773i
0.0011313646646082+0.0614775486846501i
-0.06628097166516+0.00770406943823653i
-0.0780813949642368-0.0458577183518217i
0.0207304204855833-0.104509858834312i
0.115039953487346-0.0760056858050087i
0.115203705951357+0.00328014330402754i
0.0742278198270638+0.0678113824752642i
0.0153520417773304+0.0643364271289803i
-0.0165783558009207+0.03526232259493i
-0.0311525954452567-0.0385644104217026i
0.00971273066963493-0.124083408672708i
0.115865959841341-0.069431769364674i
0.124213642585978-0.0297673024640093i
0.103768193714804+0.0322033552499271i
0.0410177981089117+0.0575523068936414i
-0.020796097896636+0.00357645943652418i
0.0125686180692894+0.00521542043064317i
0.0406137779964723-0.0548319388744328i
0.0918966430374234-0.0663632534270861i
0.111246227447959+0.0249383283774524i
0.107215149175473+0.0481500060683719i
0.0610737250067453+0.117442500751382i
-0.032752840012655+0.115958849948121i
-0.0705705998510443+0.0206870646589978i
-0.105756351842269-0.0171395041631299i
-0.0696086970120181-0.0787513724518062i
0.00225576219745334-0.0557966553934575i
0.0115318221570304+0.00104512535298602i
0.000162236235423837+0.0204054900758602i
-0.00622965224331351-0.00225856677100413i
-0.0310277872401361-0.0556479157389889i
0.0033858710167245-0.0884125130622281i
0.0692399991531505-0.117167874630023i
0.120026471034612-0.117422549900445i
0.220314348047084-0.0882943623096065i
0.213033987833226+0.0534355349436969i
0.1211095208394+0.145635134897833i
0.0336367433649854+0.140651778358848i
-0.00442091499471413+0.125072645006233i
-0.0155455788086073+0.0884713397271088i
0.00126070096056171+0.0771146444724767i
0.0394605222785752+0.0701778227753736i
-0.0140588792929553+0.112605345359877i
-0.0588062331565615+0.10755036452075i
-0.11147774009098+0.0665639553857776i
-0.164188650697594+0.00105467176358581i
-0.144215759953638-0.115061567334172i
-0.0853872011203125-0.147386736279062i
0.0449651771305413-0.164762381109682i
0.152222798655828-0.184717245498071i
0.161392487953891-0.103481166826993i
0.152205842989134-0.0279189757421175i
0.16025405697698-0.0362379251505722i
0.175923821734284-0.0470998514026486i
0.204455699736513-0.0315004307904242i
0.235509696931406+0.0239279938874914i
0.208195522050695+0.127046321203676i
0.167874415122656+0.214632071275871i
0.0871327039655999+0.280169469340213i
-0.0478736800542944+0.270755855009105i
-0.139223837534685+0.184750982995446i
-0.178472149670365+0.108209027720167i
-0.152770184209832+0.00794516983005309i
-0.13687235562697-0.0429226530853815i
-0.0961075837779688-0.00661712173071254i
-0.0817312503726491-0.0359965783740086i
-0.114393320784012-0.121502921393872i
-0.092240091847113-0.134206922434542i
-0.03018816274617-0.183142421488438i
0.0873435213423659-0.224902512670804i
0.193046956649915-0.191127650115157i
0.251684385166248-0.112641483487971i
0.22868614633859-0.00421939243947738i
0.198545981169363+0.0640547299189914i
0.182631745261366+0.129082764386041i
0.131959341321299+0.142973306743211i
0.0811631973169264+0.148544284334644i
0.0623999703689964+0.146941412591022i
0.0618015970121857+0.135091800903343i
-0.000474796841259464+0.186244637733397i
-0.0743043044130127+0.157480223658528i
-0.144006920540641+0.101064104165285i
-0.170017563814985+0.0564223162289513i
-0.137060324162309-0.0606674685609136i
-0.0902087784407135-0.134460398813155i
-0.00689796571461499-0.164844684470355i
0.0596431376207221-0.116507045371908i
0.0837926588542215-0.0305660787849334i
0.0857927700839501-0.0304131677847055i
0.0732394167103137-0.0356019711900699i
0.07337799638497-0.0249883693981138i
0.108895285121574-0.0332248219285593i
0.152333029161079-0.0194655871990405i
0.140506158846362+0.0793746061367543i
0.132026611802998+0.162750442458408i
0.0894993656643558+0.179202698096704i
-0.0334681672097678+0.168343603653813i
-0.0590252005199886+0.106284797911829i
-0.0660811560984975+0.0725895245308763i
-0.0702743129646156+0.0408369728831951i
0.00487709898713614-0.0128924041056691i
-0.00368472191474783-0.0194698281915576i
-0.0016950170636999-0.0222514638689887i
0.0235754393377295-0.0210480516953987i
0.0092846356353402-0.0600034404025965i
0.0261203582531545-0.112586085620406i
0.0586837080845092-0.111741097393099i
0.150645093524097-0.055800367107531i
0.177935666243775+0.00681848299411366i
0.152871432559602+0.026172421766552i
0.15980337949897+0.121718396411414i
0.0937847910217476+0.151108037494186i
0.0241658596114543+0.0774571909506831i
0.00331998034291038+0.0669860734462357i
0.0185404979926219+0.0448703448769444i
0.0727127323908912+0.0702640893055109i
0.0637001581660034+0.101634152164865i
-0.00508831085068729+0.102374086437246i
-0.0366604753191764+0.0976553612212041i
-0.0785381500044765+0.00997053491501209i
-0.0876671358925442-0.00113703383381371i
-0.0149915261289021-0.0258840563902406i
0.046884360589822-0.0473863956625299i
0.0573524044030593+0.0436216098330329i
0.0613682679956308+0.0546763601912585i
0.0230509725803464+0.0529022886908542i
-0.0239627281740549+0.0152417428943845i
-0.00751703472474535-0.0380338536872092i
-0.00400755662561218-0.0179453036226439i
0.0457457899962414-0.0170895269504187i
0.0819104744173491-0.00179769725310289i
0.049302753049344+0.0126433680019073i
0.064748097801373+0.0217061333806882i
0.0365312644416652+0.0568478511368432i
0.00279901235644492+0.0484329239587309i
0.0304786140857902+0.0234615480859406i
0.0686865900129272+0.0359876878399091i
0.106399086416544+0.038460685828225i
0.099244003103391+0.0787922625207172i
0.10487975147976+0.141960020330018i
0.0311057131859027+0.102380419663116i
-0.0338113767121323+0.105454040953295i
0.0176681003143597+0.110908085757313i
-0.0052876086460168+0.0491072383511936i
-0.0157171871498227+0.066072933418057i
-0.0087784852187154+0.0633291731411596i
-0.0403851331250443+0.060796456126585i
-0.0286492875656897+0.0445481809837395i
-0.0629675860780684-0.00710020969514778i
-0.059119573233886-0.0209845712151583i
-0.000937059111622077-0.0630673916334483i
0.0402669666013282-0.0706667979991791i
0.102754988948261-0.0597137282046136i
0.0786840476317945-0.0209839363799832i
0.0746999218335166+0.0366635130208234i
0.0580794767060519+0.0152575971109782i
0.0334164279519745+0.0481722390643705i
0.0698588931769122+0.0376464364712181i
0.045535040749079+0.00799147545021152i
0.0430357934769056+0.0555814670668997i
0.0440048702214038+0.0891314768746888i
-0.00695179745565372+0.0971739077221901i
-0.0552918088936764+0.057448833153242i
-0.0672636926143793+0.0418498742201295i
-0.0396020919934989-0.0337625351259018i
-0.00533143605862254-0.0817848884284034i
0.00185698713114091-0.0627045158865234i
0.067288215730613-0.097215532970053i
0.0945543963503687-0.0556818016242334i
0.0733219324481991+0.000498937571265979i
0.0961668611469268+0.0255606207006524i
0.0788188960236155+0.0260528626075744i
0.112620491592486+0.00304416451614589i
0.0989704243663606+0.100075449746439i
0.0791556756256089+0.138134990250002i
0.0904113914942958+0.133083071558418i
0.011771614202676+0.165028539603849i
-0.02026942714095+0.147979870452932i
-0.0983726047685338+0.122873304569087i
-0.145714217548914+0.0738614691583048i
-0.109866879575592+0.0408645790330266i
-0.123934232631945-0.00250006391247847i
-0.0915860438444517+0.00220565590764437i
-0.108913293404469-0.0139901240275631i
-0.101172646214314-0.101896229574697i
-0.0328367880981039-0.141376703836411i
-0.0172117561283973-0.127283052973607i
0.0439493607706773-0.114983569500838i
0.122330210263076-0.0876478497420124i
0.178697429412192-0.020992313021255i
0.172508502013271+0.0332228186442659i
0.149544431753072+0.0723836073237514i
0.140452966047837+0.067832542611815i
0.107193924861714+0.102964854164694i
0.0832437961733515+0.165765332541822i
0.0637474634638042+0.165662682884417i
0.00969057757125893+0.152600881450106i
-0.0510131876819842+0.13195178341307i
-0.0587376881374085+0.120649157993872i
-0.0901575146859953+0.071485884950579i
-0.120207187189265+0.0446649466308446i
-0.0819975423874665+0.0467954339609201i
-0.0553803112376548-0.0246587216105054i
-0.0234597486656602-0.0560569194028351i
0.0194223120620104-0.0404904734030891i
0.0292989395283564-0.0332583005175169i
0.019810004918091-0.0437969189642262i
0.0252334504091972-0.00935761390769401i
0.0755257460128987+0.0393098102263833i
0.0578431903091842+0.0249845615465584i
0.0338578101448648+0.0506440573531115i
0.0460420910482654+0.0704787737727463i
0.0191479571994115+0.0401563945449178i
-0.00417326608175087+0.0604711505989208i
-0.022206459167238+0.0575185905073084i
-0.0367648175560658-0.00060919712431273i
-0.0365983516878867+0.00586118589674854i
-0.0260171550492117-0.0127189609537238i
-0.0187001788553781-0.0365574612294266i
0.0103658609440814-0.0747339601741202i
0.015591200416337-0.0708249242074758i
0.0513374678238252-0.000261393561900793i
0.0704545920455413-0.0167896799982695i
0.0592639530136544+0.0043966956040093i
0.095920512042069+0.0466535577971461i
0.0563674864893851+0.04467289138841i
0.0498493633936854+0.049627828525032i
0.0701536063060587+0.0753225192434826i
0.0132084170595864+0.0767644152702404i
-0.00901042899405002+0.0689289761334617i
-0.0216549732181365+0.0786282184729037i
-0.0459515690112679+0.052504559655116i
-0.07320871527282+0.0115429100167522i
-0.0814022757955838+0.00411864189426179i
-0.028228032729391-0.00911978830768626i
-0.0204609060137688-0.0288126540332388i
-0.00651630376411964-0.0899890526351742i
0.030171939238454-0.0847300001589372i
0.0115626181232406-0.0150092827589156i
0.0727968290854721-0.0233219936663809i
0.0890305642843831+0.0177749045886917i
0.0484740155189227+0.0144973256520722i
0.088656170061535+0.0315854433363189i
0.0720493947968186+0.0563506218082688i
0.0128971594341436+0.0401506100186919i
0.0118350257696257+0.0640898764129401i
-0.000166771681838254+0.0692780718930267i
-0.0753540429911491+0.0785786631133346i
-0.101824733779651+0.016949943509432i
-0.0762820278116953+0.0353323427657682i
-0.0682678283049695+0.00398090806869892i
-0.0457840568964232-0.097414189384604i
0.00176100355458059-0.0583484459995945i
0.0271696073719312-0.0494574149910984i
0.0299456627261731-0.0693285478196084i
0.0737853103886881-0.0896782102083219i
0.11935035050063-0.0613701307222391i
0.13159667534933-0.0115990578673038i
0.140654579955844+0.00999990519344915i
0.116708362022933+0.0292553113685811i
0.0765167763231676+0.0703803297207894i
0.0522389995661622+0.126115555345813i
0.0247055007988323+0.13068080662316i
-0.0303885508357262+0.123874667797223i
-0.0399697576948228+0.0984173093151803i
-0.0500103203366114+0.0621516857286394i
-0.0767053277048942+0.0436652575543803i
-0.0537032353460974+0.0276651730098893i
-0.0793804485578391+0.002619756273998i
-0.105722475222317-0.0242941754571551i
-0.0972099905309971-0.0651832592657079i
-0.0305987026668027-0.102920543522864i
0.0545524733480182-0.100404160015733i
0.0615716993816217-0.0915794792100337i
0.108210861040018-0.0672026081449457i
0.118917121269692-0.0290554596146822i
0.0836591275788782+0.0138059808861948i
0.0912286361189251+0.0779275765405012i
0.0716320368502879+0.0613594807403822i
0.0695591318055417+0.00699808858129679i
0.0402301163651578+0.0385256844596861i
0.025944645287834+0.0857796157342374i
0.00196216574764182+0.09446492603906i
-0.0431173509447281+0.0708290944575326i
-0.0183016247385635+0.0348668329965815i
-0.0296042641334943-0.0118907365384721i
-0.0201269826078965-0.0271749754810343i
0.0149864662220511-0.0379984026152151i
0.0169228576717426-0.0515873617745489i
0.0394576035297003-0.020299735652355i
0.0714728296826922-0.00170552278445211i
0.0659495470344556+0.0195125236108213i
0.0428450864489755+0.015179026858099i
0.0838378291161938-0.0029226409612964i
0.138022040220094+0.0308804895602552i
0.098335591014197+0.0629837095834648i
0.0535398260112136+0.0730906505685503i
0.0294734659732149+0.103007536210341i
-0.0267730793676057+0.0881847451403712i
-0.0517033161804887+0.0733459123470062i
-0.0563866326241871+0.0548224532270755i
-0.0637556746234951-0.0329527535644848i
-0.0371782289375044-0.0271061105319583i
0.00870242364660605+0.000443381465039245i
-0.00096512718115782-0.00986037448753959i
-0.0312030258783416-0.0606066141078503i
-0.0285136260007645-0.081268355509454i
-0.000940847226113197-0.060526684411029i
0.03536108078802-0.118976334358426i
0.0730548737134501-0.089012346771275i
0.0851232731606943-0.00814941813231548i
0.103168952193864+0.00160563709363608i
0.133363687532527+0.0189247403310542i
0.0693483484439594+0.0292949928539218i
0.0629526142828599+0.0174235843322341i
0.081635177335573+0.0436697989163994i
0.0416568232163474+0.0507091600407707i
0.0658134715555691+0.0428019099374486i
0.0596105774218361+0.0556979455424389i
0.0493192293384035+0.101136903629257i
0.0514133412732136+0.139200002736809i
-0.00574298305685571+0.0701968242696137i
-0.0307073141789048+0.0269934177547919i
-0.0330185696571603+0.0491012653204115i
-0.0151084236246893+0.0451223387087444i
0.00844591396475281+0.0353816603116786i
-0.00671179971461841+0.0464846704290896i
-0.0214586826256278+0.0369563077914752i
-0.0528578249125064-0.00292155093370237i
-0.059340936220448-0.0232585532625268i
-0.0222240280139224-0.0537117511106391i
0.00319857208889137-0.0717933408908226i
0.021287440765671-0.0691266211552515i
0.059925931278153-0.0785352913734682i
0.0558265110792906-0.0926534964334224i
0.0507713152203214-0.092602674171076i
0.0761438111519552-0.0628427028517801i
0.0947380806715867-0.0586068911837996i
0.167025407146487-0.0368416448757788i
0.17544168087791+0.0301599150728091i
0.165336824890424+0.0825716704762002i
0.19430310601144+0.128357498215054i
0.0874685066586825+0.148399132415605i
0.0235853087365071+0.166905384833599i
0.0179513451716256+0.169143860339349i
-0.0415585671844458+0.123086036411185i
-0.0107955327869028+0.0887524089160926i
-0.0249478713698799+0.0784680994280661i
-0.079577632470045+0.0837351274447582i
-0.101199745505831+0.0678008009879867i
-0.124534565439212+0.0320996284188399i
-0.0975782976559143-0.0429056194612742i
-0.0671156969352276-0.155997848958789i
-0.00537230008270599-0.164771040336658i
0.0627936512481727-0.144082530802954i
0.0956158686760956-0.127598771726566i
0.12518181802874-0.0592380562549511i
0.149681887965659-0.0237358876398449i
0.134887705927505+0.0185374564928759i
0.129407460573932+0.0246945063101188i
0.150249349683198+0.0239271446480937i
0.153105845970926+0.0560152507987049i
0.12409729016197+0.117462714679323i
0.0578021836854122+0.201586507928212i
0.0496064745159644+0.177035996342225i
-0.00842236127463757+0.123160968640125i
-0.107873264006763+0.0690886351496864i
-0.0834857581520627+0.0384578145237899i
-0.0726249652493107+0.0327032344581081i
-0.0654489837048687-0.0309254287683063i
0.00521932649157086-0.0184803269876668i
-0.00757331080547768-0.00162994436855046i
-0.0350324394199662-0.025347702380258i
0.017079773876829-0.0679502029086626i
0.0503866248538966-0.119392043866004i
0.102432583869192-0.0562642678512128i
0.187131545993781+0.0114874248104364i
0.157243109193791+0.0615454907187455i
0.0841039382428672+0.11700992338643i
0.0546751072255478+0.133904746749404i
0.00670931804443589+0.141578615136138i
-0.0308852836830245+0.112769705553665i
-0.0203182487647635+0.0664504950102592i
0.0145793261443417+0.0381833375185645i
-0.00703159373468799+0.0245370243790195i
-0.0423461795458393+0.0325646289838839i
-0.0448936051678066+0.000191863137823765i
-0.0730729660020815-0.0304664323347985i
-0.0933610683980704-0.0823916405964082i
0.00732682387646338-0.132889428925979i
0.103472500990188-0.114536580066407i
0.119067801840842-0.10520271687878i
0.192080696869577-0.0161234050705906i
0.182467326906743+0.0346429069009686i
0.103592973189214+0.0477100494359944i
0.10536588398352+0.118432793396598i
0.0930488907197115+0.0834562381586711i
0.0622270306563795+0.0293258966590159i
0.0855174408761051+0.0929641916282902i
0.0856168686499651+0.165559474915478i
0.0167998445000648+0.169542634605391i
-0.0328814894498375+0.183152250405546i
-0.107725103642854+0.141778367753847i
-0.15813337552662+0.0704461408373809i
-0.137047117220097-0.0133705087179579i
-0.0797524383391426-0.0728557551442405i
-0.00405999274898488-0.0311408899628261i
0.000658473481343221-0.0463309177699706i
-0.0298937017885018-0.0229755165414512i
-0.0420747096084176-0.0062134963122843i
0.0107192561861332-0.0661883910138673i
0.0783270501791101-0.0886963178049883i
0.143608162649844-0.106546912398689i
0.187119741037323-0.0360306449289064i
0.182737251177573+0.0455954641040605i
0.154348776944863+0.0902949724519874i
0.0984235423110196+0.140628437934586i
0.0300103148840228+0.111858404621007i
0.0111463765622502+0.0749730773017876i
0.065736727245017+0.0287075215507102i
0.0763418472702228+0.0578205968462047i
0.0743202265318411+0.141022990875813i
0.0326080941305054+0.134414896995455i
-0.0520846728416977+0.14564559014819i
-0.0939937669086533+0.0996662467638543i
-0.115777909428302+0.0417174993795112i
-0.0885311724823147-0.0295256201626443i
-0.0250449096003491-0.0658802529664618i
0.0155328165119684-0.0225803731557323i
0.0418624521219561-0.0103474942514972i
-0.00789456248330433+0.0470559754333563i
-0.0604026444876232-0.00148978817913442i
-0.0224649741703715-0.0647600771917188i
0.00394620191806042-0.0926658831088141i
0.0777470229347962-0.122535046579763i
0.131265212818407-0.0673654806364417i
0.143898746300153+0.0164117776645852i
0.139806230690283+0.0617480528345417i
0.0748477803147996+0.0705605577563388i
0.0372342018245525+0.0732922471905738i
0.0408293735667073+0.0443941982314808i
0.0639627536473935+0.0502887746600408i
0.0642578764716727+0.042144967334022i
0.0898481454968196+0.122575836455798i
0.0531145858799327+0.19095781023731i
-0.0480790394749283+0.151530484565769i
-0.0919585759536793+0.128820347441531i
-0.142021581972329+0.0591683646591875i
-0.113647174831609+0.0117115604007248i
-0.0570974942276073-0.0285502091410958i
-0.0227763090697012-0.0146041126349356i
0.0189521856022768+0.0370525809453489i
-0.0143625618900589+0.04907048543248i
-0.0244560289594159-0.00595249161565986i
-0.0390226151395083-0.0631700579215966i
0.00329603113344731-0.0830715318679059i
0.0829802971283767-0.11904337786874i
0.104252748111803-0.0538816145183847i
0.177611551568315+0.0391347813184684i
0.132178448765602+0.090915942075691i
0.0265538136651086+0.120484742211225i
0.00870690070183648+0.127054045970168i
-0.00784077597168798+0.0770725303903431i
-0.0177581257777308+0.0318272825307308i
0.0294028638408209+0.0412093058141573i
0.0503756621463061+0.0595663669516323i
-0.0178818384014044+0.0922031972408217i
-0.0536802836903455+0.101739939776885i
-0.0791659632285321+0.0537168374517337i
-0.148526516955258-0.0269223314939675i
-0.10128714759464-0.0884970289305044i
0.0365576852710633-0.122613097615579i
0.0969780329396903-0.0711975448915577i
0.128452592495278-0.0113685174495104i
0.106908276868804+0.0343605175752941i
0.0724525632749209+0.0441178251344825i
0.0113147425079009+0.0193992571085858i
-0.00197491520947468+0.00845463825131626i
0.0972296766310672-0.0203107846929871i
0.153619355935379+0.0172096412911432i
0.157803281587417+0.0862980889079803i
0.0664105151589944+0.169919497089476i
-0.0058065321461393+0.203736065262433i
-0.0743942479558679+0.127346819934522i
-0.131055920202013+0.0442518950609752i
-0.0949932680707983-0.0218596872173651i
-0.0486363050813172-0.0718572194368625i
0.0100480688348887-0.0150537069091348i
0.00594080824074209+0.0269648372456786i
-0.02267985984729+0.0298944365974861i
-0.0565129807285694+0.0453895329575688i
-0.0449931173014033-0.061768037607904i
0.0407220784146274-0.122909653210155i
0.0799285937807796-0.124041722489175i
0.156328694519675-0.0612288557077761i
0.197761333741261+0.0691261546261964i
0.126681140546602+0.121215415767261i
0.0460574956241275+0.142409437292355i
-0.0276814351084986+0.106123087205216i
-0.0462638196913467+0.0531241350160022i
-0.0106001897110317+0.0376368536088372i
0.00867522079836805+0.0416548638369181i
0.00162658174927008+0.103839770925226i
-0.00264785416874552+0.125155861965887i
-0.0613213859952228+0.0903321057040135i
-0.1293443501809+0.0782238631687762i
-0.12069586316961-0.0409650129979752i
-0.0489522956015028-0.125045816842347i
0.0471170564160575-0.123298710325749i
0.0974709482621878-0.0910635091043287i
0.123856562144159+0.00184175408369127i
0.0838967814802769+0.0277087886720511i
0.0290787755863269+0.0361063843175419i
0.0318075668990206+0.00987514082776098i
0.0226487159941477-0.0014941669784542i
0.0933146326077733+0.00577141429546576i
0.172974428228913+0.00989566083088121i
0.143631908212874+0.0937299214140752i
0.0841660017929019+0.161225454011479i
-0.00503913139660304+0.176846437458398i
-0.104398219563506+0.138949304780572i
-0.150213830501045+0.03837428895913i
-0.10521476102521-0.0215631982311699i
-0.0115130433397472-0.0133051288311774i
0.0228419003039239+0.0186570217351534i
6.1555851262805e-05+0.058875830441151i
-0.0260040239872802+0.0548073204316286i
-0.0835069344383358+0.0211152795295809i
-0.103639238955079-0.0727178438461034i
-0.0213079869749675-0.141715671677327i
0.0704917634933192-0.12765693100465i
0.152420248670966-0.0853800644005179i
0.188994583274322+0.0171223133235804i
0.152137755929776+0.0857836501738393i
0.0789956214263185+0.119783491147526i
0.00781944385424738+0.0520874945306061i
0.0105828158515316-0.0109905618958655i
0.0736229505579188+0.0022139393111908i
0.119164219207086+0.0265971600334013i
0.102192648603601+0.114986621959526i
0.064846121596695+0.138733896644874i
-0.0314907194659364+0.154174924515772i
-0.126894213689114+0.110527544504366i
-0.122472090607344+0.0496541239970312i
-0.0957699722340361-0.0207349889585105i
-0.0254209000905867-0.082468903213634i
0.0320448138700925-0.0175555756162337i
0.0287878667560357-0.0302389340818217i
-0.0174322860469172-0.0445260406044406i
-0.0520002739331422+0.0065876678123738i
-0.0367721814405227-0.0512075991293969i
0.00950979776073646-0.138642061543115i
0.0619998062107243-0.142566387891458i
0.138151625054761-0.0882871882860121i
0.220609491624223+0.0143086434867057i
0.177730199526554+0.0735507593551167i
0.100196043065454+0.116886063372672i
0.00667285524552107+0.0859545992693628i
0.0194248743487243-0.00184411571283931i
0.114469977692454-0.0289982165260015i
0.137209022579032+0.0306090256676246i
0.154436570051435+0.103189753782522i
0.0642598228727915+0.146692239988173i
-0.0132825569377691+0.201547913035142i
-0.0836863474953574+0.130122172062026i
-0.102727523025349+0.0423780833129328i
-0.0413069437762981-0.0509551156070967i
0.00973688370633567-0.0833756163928233i
0.0797864438989439-0.00633418920923689i
0.0712281000594072+0.0385828430319598i
0.0169425527271941+0.0833628215762132i
-0.0670792041471375+0.0790297287812717i
-0.0761362756738516+0.00037750293692179i
-0.046607547660771-0.0894095382250559i
0.0207622949148489-0.115128699431918i
0.113432278379736-0.0827879862160851i
0.132448771285979+0.0307123001698314i
0.0963081225258883+0.13382745440637i
-0.0101438992614464+0.137690362924017i
-0.0509896300569119+0.0735128882701372i
-0.0487488421455767-0.0109754246931495i
-0.0122517926270904-0.0453743773691074i
0.102485374052309-0.0410914164869421i
0.139980764148047+0.0325596636989521i
0.0972366501143565+0.0735612940586171i
0.0437051308132182+0.0888462255872346i
-0.0360303022702779+0.0607796369145978i
-0.0330014770139093-0.0601024493588603i
0.00314080711791239-0.084785565980416i
0.0568671579030684-0.101841136260117i
0.151492770609926-0.0380080029513931i
0.163618911971405+0.0829571707701532i
0.0982468976774104+0.103180016617189i
0.0163188013750319+0.146424837675091i
-0.0451843619571926+0.0641184562261758i
-0.0242519022539151-0.0413157377452412i
0.0585767723678788-0.0268693913291684i
0.098684461855781+0.00657756329335709i
0.106189137404673+0.0907858252770726i
0.0269338184250261+0.147011396793724i
-0.079706256710336+0.147852148220732i
-0.128477616118152+0.0885478421712462i
-0.153179572608743-0.0136165248873716i
-0.0776435309498339-0.059405611006194i
0.0222943675260835-0.088963211017346i
0.0782578539237651-0.0535964992065103i
0.106283151364936+0.0381817020244744i
0.00612368267921585+0.0279698188388963i
-0.0266729773313967+0.0112865955879275i
-0.0229822254612243+0.0129521314487051i
-0.00750751006604778-0.0673793644394608i
0.116164790638969-0.0898963550347722i
0.173967331613508-0.0124137709870712i
0.186076815884596+0.0587139988901089i
0.108803134607229+0.159254500453795i
0.0208069782549877+0.153362593798788i
-0.0494128650218085+0.098185656713457i
-0.0461285390972749+0.078470761626542i
-0.00173436075696859-0.00587100774708837i
0.0640010131519849+0.0302462955996556i
0.121677305424298+0.0723265764244016i
0.0181561057388957+0.106329636373502i
-0.0596434746060316+0.133993816531836i
-0.112315553531708+0.0582606643738698i
-0.121309069207946-0.0264421013833441i
-0.0557174888727484-0.113018659644461i
0.0465812748049391-0.125017359244331i
0.134383326420531-0.0852650319122186i
0.109011292864966-0.00431610794888429i
0.0354035989738903+0.0526780470829308i
-0.0208945718530564+0.0774011690884058i
-0.0641439442372452+0.0265902190902161i
0.00772147844428592-0.11799384185696i
0.111486175747189-0.124876015578911i
0.127919242936802-0.0460332932328948i
0.164885169313273+0.0296763483845433i
0.11419912757889+0.114733803975067i
-0.0242305531222111+0.133330523720288i
-0.0914563850379295+0.0734146440521874i
-0.0540448785243264-0.00327976012955415i
0.0167283066441749-0.0588875706987639i
0.0988761741177391-0.0395199563048803i
0.133242860672468+0.0235543032618954i
0.0799733824593539+0.0764504574696982i
-0.00860581751699371+0.156691417824814i
-0.0808735311204078+0.10828183771369i
-0.0715700612760232+0.0193585719419464i
-0.0131893972982297-0.0128748860034203i
0.0684457911860742-0.0495137020143203i
0.147555850451067+0.0279063911125639i
0.125516033231604+0.0878372874783371i
0.0148019975118629+0.149749812297623i
-0.0938567336056657+0.15081610634546i
-0.135839411003597+0.0330241850890594i
-0.0760162942049324-0.00808604856349736i
-0.0178555021527805-0.0602064947506311i
0.0688482291879977-0.0638513084551365i
0.0934762290437885+0.0358826600831633i
0.026910594408545+0.12357749934821i
-0.044158390507062+0.108574220617818i
-0.126437351637+0.0125278629262797i
-0.0761329859218269-0.0745055761223541i
-0.0126257587123216-0.105064533498635i
0.0675805128966017-0.0962885072176085i
0.144257828905598-0.0089955001373077i
0.0914539845578275+0.0975777033339103i
0.0649320855540771+0.122581251516708i
-0.0329744374043636+0.0926499501526228i
-0.0653207181923348-0.0164960842639146i
-0.00949716756065482-0.0756686457705837i
0.0615937786645024-0.077066934889574i
0.175214959666408-0.0122558059440545i
0.1183173639594+0.107941055293434i
0.0701081660586716+0.145100569313166i
-0.0315868590721129+0.120335254420193i
-0.104108224954868+0.0471248294766639i
-0.0423423224551886-0.0561369895734012i
0.00297686380929732-0.0731514674632796i
0.103896457993134-0.0138518893688397i
0.134556468983805+0.0369790210965885i
0.0672894233602828+0.0940508709441156i
-0.0023426757543575+0.143452272043264i
-0.0664312957560671+0.0917972708085139i
-0.0825937492827877-0.0132925231774531i
0.00419585157658198-0.051931146014266i
0.0869455469497957-0.0481227935140909i
0.177036254315642+0.0421179308497141i
0.161464956720487+0.133936400386058i
0.0159731891751362+0.168962493155913i
-0.038360095399468+0.145970042178095i
-0.0900470713466724+0.0148197675523702i
-0.0701967772917478-0.0310102128992696i
0.0121594378688367-0.0557991701598332i
0.052894802310534-0.0379350752085023i
0.080301177402382+0.0783594804343238i
0.0225411833622722+0.094011553813409i
-0.0780194478599467+0.0726696530176908i
-0.147428860444453-0.00280383255723488i
-0.0851496028043601-0.0987907780724618i
0.00465584180274354-0.130608679724429i
0.0866456903813226-0.0951207168096242i
0.145987605710387-0.0189892354879148i
0.118814309313819+0.0608269509069232i
0.0906900670440977+0.128113883004204i
-0.0119791658024987+0.0949049184592654i
-0.0451365401931616+0.0232187199373568i
0.00170470322067366-0.0148270252487313i
0.0615837649135302-0.0328039440246524i
0.110486893073498+0.0210408278079163i
0.100983328515691+0.151230107895093i
0.0215975006964605+0.173948343808725i
-0.112478995455585+0.121443098204326i
-0.138924027916688+0.0737005638270903i
-0.140868869098935-0.0508979769043902i
-0.02250963605794-0.138963142729525i
0.0875864358169893-0.101089206546003i
0.0802778128441397-0.0209386384964989i
0.0815429533044018+0.0488300414300404i
-0.00927187083918088+0.0485883605503911i
-0.0373333737272995-0.022241809904908i
-0.012901166000823-0.0821314268649155i
0.0715859746587736-0.131426174131559i
0.194655841345048-0.0885358745856348i
0.2008349439228+0.0291156321777045i
0.176409360150755+0.138290905453219i
0.120045543292705+0.225068689480207i
-0.0186933129025727+0.20128774426786i
-0.0605788057495936+0.108757504254683i
-0.0171050680495588+0.0364626865073771i
0.0830422659748754+0.00463873030672586i
0.124319989391228+0.0632343855155776i
0.03181260658672+0.154200532979829i
-0.000715392339458317+0.20808180338872i
-0.117153464263101+0.159490239152673i
-0.174014401270739+0.030315778779074i
-0.141488268177902-0.0660452699128329i
-0.0703111342620166-0.163628149204414i
0.0689130852571848-0.141826185541667i
0.126220923536827-0.0498573427013082i
0.103667177502904-0.00142370670938576i
0.0223632701290417+0.0629021093371988i
-0.0291439745364588+0.00263259712945619i
-0.0352192597429202-0.110580259171056i
0.0449619170100802-0.136172718657892i
0.11673554912818-0.121050309274797i
0.166095726202938-0.00941479364063859i
0.192815458251102+0.149436332114644i
0.0727714320533341+0.1808264016433i
-0.0621578864655687+0.152455197099452i
-0.0602109655465325+0.0681246905453424i
-0.055347846446707-0.0524411985462728i
0.00858453032577111-0.0511795216051365i
0.106341230889085-0.0147882868751481i
0.0745881514322302+0.0549820817047154i
0.0425499613740171+0.111366734852365i
-0.0611886207532691+0.0943510681305842i
-0.110943809735949+0.00986964117982611i
-0.0669360903990928-0.121126973678106i
0.0308548299487156-0.128174579852494i
0.148663130966108-0.0796908362538695i
0.179365005780158+0.00135450351326012i
0.171043078069851+0.0832171133152824i
0.0713841569688922+0.109566695541712i
0.00676352491241011+0.0930942881923854i
-0.00122582514008302+0.0152824524435757i
0.0372862553104033-0.029537210128879i
0.102226171987332-0.0259288247927505i
0.131144265065133+0.0904161729070693i
0.119106957940819+0.206598494918606i
-0.0160981608401627+0.179909599159319i
-0.119199912342162+0.147507905488559i
-0.155639387799776+0.0836651170753104i
-0.138952398485259-0.00456726443298905i
-0.0320782099823783-0.0667181044738523i
0.0913807674498137-0.045445923305288i
0.111359172722113+0.0532693392645895i
0.0119561908210903+0.0754685433991883i
-0.0303817426150093+0.0735156137761022i
-0.0826686184352509+0.00422848709354389i
-0.0916268313845567-0.0841647884289999i
0.00851617146891106-0.0946219891995291i
0.11559694609094-0.0875750757789287i
0.165683066540736-0.0186903676971347i
0.10983670481038+0.106460556055238i
0.0416974131064945+0.163417594893309i
-0.0380030269124067+0.110122959309058i
-0.0696972200472846+0.0323532090682729i
0.00931880678135813-0.0609959065151094i
0.096683510834851-0.0670159806081671i
0.123556945159092-0.0151642478300268i
0.105160655056232+0.0678677310590911i
0.0194473651961344+0.133525513046843i
-0.0693577125952699+0.0867880377512509i
-0.136976681386079+0.0117711711658597i
-0.0998995257436257-0.135959582061656i
0.059564223338072-0.158160105806827i
0.141084011586414-0.0622969337306746i
0.165050255535826+0.0167251160666495i
0.122746815553762+0.092998874005466i
0.0453340486705371+0.100696501221257i
-0.029486317750593+0.0672184395228055i
-0.0159320501255344-0.0351071606973967i
0.0718738979650991-0.0877154783400317i
0.150889071716064-0.0539753685110918i
0.209123545665361+0.043644381348409i
0.164530655223405+0.168529669493118i
0.0341620156448302+0.194071826997285i
-0.0939522770728691+0.19578033862064i
-0.12073580308717+0.100845261266959i
-0.0758025716670409-0.0209637844723573i
0.0129485828867947-0.0290823992351946i
0.0690163151997852+0.00201819969013035i
0.0262102746778041+0.103818583603045i
-0.0188701138154906+0.157485934866911i
-0.0516416942464349+0.105177490230509i
-0.12772449795335+0.00775700655978171i
-0.0981723582507905-0.104879678548862i
0.0123161726403912-0.151538901425801i
0.0890635720326595-0.117711217483227i
0.145392438356938-0.0177937596988778i
0.103868514345458+0.0938431261522402i
0.0375819096383261+0.117637494892456i
-0.0354859344070882+0.0802405834846538i
-0.0376542447764249-0.012494756873017i
0.0337582054531383-0.0935900748147653i
0.0920278361554807-0.0556460554564514i
0.170221309929125+0.0184904477313507i
0.130910029033857+0.105504157782521i
0.039708754974731+0.173718154325348i
-0.0388798776567891+0.12627462999064i
-0.111893043252906-0.00269382761271372i
-0.0636153494245461-0.076493014587755i
0.0352778886174792-0.0810807937161102i
0.0922355398600531-0.0616168142854712i
0.110435244339324+0.00838470322173413i
0.0922752496205539+0.0963373269793701i
-0.00153578078803124+0.110314677492529i
-0.108391276863776+0.0272293905963397i
-0.0775380987968238-0.0741960832222002i
0.0410180098747529-0.144972081166671i
0.143020932315853-0.108419183730773i
0.203706917572365+0.0311145488482005i
0.165609029971619+0.102511546852822i
0.0854467300227622+0.152493747533753i
-0.0135605397935079+0.111291081774117i
-0.041806589374244+0.0107610554448513i
0.0621650678502059+0.000745450427869408i
0.141791847400008-0.0288391557696846i
0.159958982728173+0.0551072059714468i
0.123314185721105+0.174218284417865i
0.039516419265199+0.216864041715713i
-0.0746797065837627+0.190154830097375i
-0.137734351110402+0.102633476458466i
-0.10630498966687+0.0192702184392071i
0.0233366408446958-0.0519351840280313i
0.0963815941898264+0.0121178288455922i
0.0540978916371575+0.102577843214571i
0.0288654605182612+0.145878742916937i
-0.0874767674381046+0.164410146404305i
-0.189861364125831+0.0819766705893351i
-0.159561164976423-0.0610671630797917i
-0.047539912440573-0.121772428242461i
0.074570675724652-0.1152574173367i
0.123420445770593-0.0521632169799317i
0.0794853548347051+0.0417335283639651i
-0.0105760149356899+0.064303216246841i
-0.0546955559613551+0.0511466240240556i
-0.0347097672628611-0.0482359546382004i
0.0207253868345263-0.129344441577125i
0.112054166479561-0.135395012123564i
0.22608354560404-0.0560827520037119i
0.215992084396267+0.0924876105827091i
0.128787570640647+0.157522595932703i
0.0261347032693016+0.150909260404302i
-0.0213487347468601+0.0566393189294578i
-0.00754535652205227-0.00878831608593933i
0.0481669003179665-0.0570994695950712i
0.158064176467896-0.0360881847719895i
0.140541521477808+0.115102172611223i
0.073366404830352+0.173904160686949i
-0.0357321754128657+0.18189160628999i
-0.129060996516199+0.0988418641154181i
-0.119040479843552-0.0205251375033594i
-0.0548816634644919-0.0959016216188768i
0.0459045461507188-0.101598912811499i
0.0929726328245783-0.0256681849369289i
0.0633263183807427+0.0303106005749028i
0.0126365128034991+0.115492344036875i
-0.0685479800930507+0.0729333622783154i
-0.108205771758582-0.043601077781729i
0.0274507477874431-0.142011993994163i
0.116452130165184-0.143839123270959i
0.162841711324875-0.032586840499597i
0.196660958717515+0.0493065561367978i
0.124665349882782+0.168196195213602i
0.0368524228990498+0.168725208725395i
-0.0475087857614827+0.0822261956136814i
-0.0437426706602846+0.00871034648355765i
0.0545973621017578-0.0206545195640604i
0.130668117962867+0.0334499143893744i
0.114017924722338+0.104758901624965i
0.0312899019177868+0.211176208878608i
-0.0772415755294703+0.222684031999686i
-0.183106241544235+0.130897494018244i
-0.200202246496055+0.00248510504946144i
-0.108095330090272-0.0976967796926176i
0.00167645855405151-0.115501227287715i
0.0561973318757073-0.0731494871006068i
0.041613250897698+0.0399468921106191i
0.0177362583499614+0.0878524359862767i
-0.0714419376654994+0.0242421640291728i
-0.0994233230077541-0.0790616322766007i
-0.00679253629054792-0.130525189790969i
0.0752428937283373-0.165643675665715i
0.223335516718348-0.0863966438328644i
0.227684857594092+0.04333302949857i
0.129589811647463+0.0892970445380494i
0.0594204918124028+0.167873380854047i
-0.0287289650482772+0.0785128348091909i
-0.03819940734665-0.0200101711766484i
0.0258900093723522-0.0363748427127163i
0.166033523620153-0.0245187063285433i
0.183598583150575+0.0522445783716901i
0.129384962719591+0.124202939627328i
0.0562694246894943+0.181619172783598i
-0.0834058399691998+0.121905312287129i
-0.0713211904631608+0.0648022930159652i
-0.0144184077652203-0.0265222743787595i
0.0938206397681245-0.0491775160384402i
0.164795734124586+0.0413257047844017i
0.0944299160985065+0.120934435013924i
0.0364003257148934+0.231406807693423i
-0.0697282349320629+0.214480497443185i
-0.114495327657601+0.0828740754195673i
-0.0796441511460427-0.00668736192705997i
0.00678400593306041-0.0290417051813897i
0.0907733459737083-0.00742758127972426i
0.037595573049302+0.0824919077297395i
-0.0368918992335488+0.1722075837574i
-0.132506927220766+0.136670949638531i
-0.184473014904054+0.0121371093403702i
-0.153019474692508-0.0936798488172559i
-0.0576557042238197-0.167683638545292i
0.0915857227941116-0.169654699106629i
0.135560780761208-0.107843486941009i
0.111727456325549+0.00589156482704939i
0.0373451341557493+0.0742772507335813i
-0.0212585542099542+0.00854321310466067i
0.0324105197120645-0.0713657751263174i
0.0947600979041675-0.127566641757227i
0.168217689191981-0.120778785116356i
0.219355267522462-0.00548971903328699i
0.23606378397444+0.135388933056629i
0.187659883649002+0.216076008148452i
0.0103355608407569+0.248747838837273i
-0.101167624394303+0.182470674350614i
-0.0877263779092528+0.0704507156886376i
-0.0231149493900051+0.0225762826034764i
0.0303350433295271+0.044070280191655i
0.061208586868993+0.109080197104327i
0.0280093955550561+0.173330555461999i
-0.0931432700964251+0.159378890589963i
-0.16074542270026+0.0477378024598565i
-0.152752700310802-0.069048516195363i
-0.0950707580127962-0.128047019121217i
0.0493435770686813-0.133616292914028i
0.156056533388429-0.0756783320756534i
0.131813795453045+0.0273918557838328i
0.0718529949428876+0.022463855672497i
0.0201920992457814+0.0244224736017076i
0.0206802609190927-0.00181513653923907i
0.0506632772860495-0.117261194546226i
0.143740597762446-0.0865793651023567i
0.216948889542452+0.00505042007873839i
0.197693895291896+0.13109861963564i
0.130805373567773+0.22889776860482i
-0.0235206516698121+0.215569738796702i
-0.0729001125098475+0.167726594443976i
-0.0496516182856354+0.0454930723554691i
-0.0306605084527816+0.0114797501637618i
0.0496328339681154+0.0426505866143644i
0.059697982099208+0.0308703204527825i
-0.0113987448291947+0.130889942668157i
-0.0945709365072865+0.140667567220767i
-0.179743698143264+0.0596167924804678i
-0.207168660124631-0.0130454154318339i
-0.104002129162306-0.112568272002763i
0.00586722785028628-0.11464738374321i
0.068810681205368-0.108029112189033i
0.0975116967532543-0.00811031980805766i
0.0549379183188934+0.0561224149552053i
-0.0196105873413959-0.00650267748057551i
-0.0889679619445815-0.0566659914029075i
-0.0595880522120122-0.154245811690202i
0.0528541484210081-0.187525679567485i
0.191563553827883-0.107988590943445i
0.238272862303406+0.0237807180863523i
0.168257213994258+0.113850291070695i
0.0817183335984691+0.147774461051391i
-0.0280738745769951+0.113345012598796i
-0.0347760383653619+0.0266071343586402i
0.0301976530408156-0.0410467802510949i
0.119902972865178-0.0428634379225177i
0.16260418373333+0.0769480684772729i
0.0844005833972704+0.174096051280005i
-0.0125298008080977+0.22259782491995i
-0.102062368441787+0.142546347113531i
-0.125065325899688-0.0139042541993245i
-0.114643378786845-0.0439255226356653i
0.0065650003502842-0.0710286111269533i
0.103038689668003-0.0488369769269538i
0.104818207500496+0.0350547746637732i
0.048852306130043+0.12036461184582i
-0.0760792987955341+0.0826750397411793i
-0.0874104350452194-0.00857702791492069i
-0.0383531767594127-0.0436324188141558i
0.0629124655525564-0.125373246023167i
0.151929276500608-0.0532972398623016i
0.165656061111926+0.0801703736877514i
0.080930122295524+0.124302105665676i
-0.0227645064578627+0.14535438513452i
-0.129193228787096+0.11763822386037i
-0.145772601597457+0.0118183248490369i
-0.0229104766482766-0.0783617787671723i
0.041308120529436-0.0520986880009882i
0.107705456700247+0.0355116410417358i
0.0562971387069411+0.101600226494926i
-0.0608937822190313+0.0899550360156081i
-0.124929633296259+0.0185960334040591i
-0.113272479971459-0.0776226467850692i
-0.0200213215069803-0.122727172679909i
0.0619528961895452-0.145462235817235i
0.143841926895471-0.0961641367291638i
0.172853474271458+0.0361996346697482i
0.117880972452847+0.113996657658531i
-0.00116597849966813+0.126019204107854i
-0.0388924919824353+0.0790151967386461i
-0.00855721520770667-0.0213829258217281i
0.05397799892599-0.10662841603275i
0.111719832305764-0.0318337622108691i
0.0994792345231531+0.0670911434017777i
0.0651619734474267+0.116566388269316i
-0.0113146877642204+0.142825558725233i
-0.0590254983276291+0.0792255068938494i
-0.0797448928172547-0.0277834928700258i
-0.0170608365925179-0.124070899661203i
0.102456173150579-0.100130018818472i
0.127120926283797-0.0439174146745415i
0.129864310549999+0.0714352823228923i
0.0675199987100551+0.153144590231992i
-0.0185293790346187+0.0856799031590176i
-0.0443616619170045+0.0250250483613919i
-0.0179625855217545-0.0472648993636214i
0.0536518747421717-0.0137542227860246i
0.105232474764621+0.0485325103721373i
0.117374673073625+0.132803271470901i
0.0208645752830452+0.17541928565639i
-0.0761190028536374+0.127853972012014i
-0.117684459195433+0.10379465605739i
-0.140164233164152-0.0129531012286823i
-0.0682826822395082-0.0716126045099611i
0.00845022662082285-0.0731431278034633i
0.0388911466725489-0.0243099930359104i
0.0461575815294406+0.032533818781988i
0.00902923952446512+0.0468464934622915i
-0.0431159193003588+0.047746739334504i
-0.060206219752177-0.0578029069019281i
-0.00719452767901634-0.145690085261584i
0.113181702387232-0.145824192431003i
0.213432338838703-0.0482096834410002i
0.173240898722974+0.0592728048164533i
0.107088804658415+0.121988667151807i
0.00776146929002551+0.123645576652369i
-0.0725363517346416+0.0435600122882402i
-0.00250766032337173-0.03968602297592i
0.0366715963199458-0.0789919726157201i
0.114457329238024+0.00356735626896438i
0.158993986352195+0.0488378798523473i
0.0711128386771612+0.072371002348477i
-0.0166535492004434+0.120555382036817i
-0.0734020626454387+0.0583256475355979i
-0.0539164906482639-0.0252378745798517i
0.0387819478648529-0.0887577631400076i
0.123391733618732-0.0663648246281869i
0.168107799551573+0.0197648878065247i
0.167130297953861+0.110233717037622i
0.0575054641159727+0.143702184014656i
-0.0440422010598419+0.0920747490002587i
-0.0551627314786235+0.0517682154827163i
-0.0429023694408126-0.0405174935958894i
0.0229234173081973-0.0721369295558761i
0.124381480061872+0.00513463135641874i
0.113364046392827+0.0896466883756927i
0.0276605405279899+0.16079314841236i
-0.0562537385918335+0.103838753347083i
-0.114198263779428+0.0224514475056418i
-0.0407915146200286-0.0561403075596181i
0.0443713923448008-0.120827972961308i
0.117976368099092-0.0827004353659548i
0.182194842984614+0.0179470115891682i
0.0945229472819488+0.116108504926675i
0.00269039965546551+0.126374277220615i
-0.0102003467310008+0.129505951441644i
-0.017209795232808+0.0247039796031568i
0.0107710920797753-0.06511254377094i
0.0789088826801781+0.00438033430965113i
0.118292823816105+0.0370258733243729i
0.0825242346980826+0.121879520578089i
-0.0300007969926349+0.175630745353356i
-0.109196743475211+0.113258752475666i
-0.102608324569086+0.00212886091768082i
-0.0449570804309807-0.125151797285254i
0.0204860363445826-0.144161104844382i
0.0768310957972358-0.0827413107191987i
0.118978551295665+0.0124411774781987i
0.0613768064302414+0.080468054361275i
0.03321392606981+0.0481731993594575i
-0.0122938847369091-0.0110773825997265i
-0.0222163554849405-0.0554374859554377i
0.092912902257625-0.0966557579228935i
0.177401492027991-0.0684764609904155i
0.190812790371063+0.0837198350324427i
0.166083040011621+0.163447064459477i
0.0987461782665497+0.144844357407241i
-0.0509624254220355+0.106777049071823i
-0.0743570256169995+0.019297861511278i
0.00221634417913537-0.023108588203688i
0.0732427789268033-0.0121614999173167i
0.126931191872394+0.0541053659056422i
0.147890287522485+0.108562660200692i
0.0686175855969949+0.117266264220596i
-0.000498633044656339+0.106485899779938i
-0.0470992017092076+0.0419844823715955i
-0.0830308127267364-0.0352283376598485i
0.0573089089045991-0.031909661163873i
0.0865217097252458-0.003068674211398i
0.128623209966338+0.0483292740943435i
0.122548342333456+0.130814160314427i
-0.0279829613035299+0.156928793029713i
-0.0907321419699562+0.0796375830019783i
-0.107722467321325-0.0352906261099997i
-0.0141762685980916-0.0595487496537922i
0.0655944105512827-0.0727412382973215i
0.113367941097167+0.00277925522324334i
0.100167313244143+0.0580370806329926i
-0.0194665512787198+0.0790445368535292i
-0.048705989947507+0.0728671992840691i
-0.0381215902263986-0.0686269520404727i
0.0056148076178939-0.11480774568074i
0.11447389195062-0.0822203087787289i
0.163642083291305-0.00419428308992408i
0.182219502624465+0.0884155126930305i
0.102796619038362+0.148853126604051i
-0.0284744092578335+0.126682127842064i
-0.0688098686772445+0.0781741545542793i
-0.0600742710215341+0.0339357366838481i
-0.0101348124081471-0.0516664061899137i
0.0427127598747889-0.0231165905323306i
0.0992554979002003+0.0562412315181046i
0.0541406635278852+0.113615655971251i
-0.0613082094730192+0.107860851665441i
-0.0969024355493664+0.0199041583890994i
-0.0645693587844531-0.0592515479763772i
0.0179846389525599-0.141223129231308i
0.130008974779679-0.11801951742535i
0.226034518070578-0.0297255441642243i
0.196466918929532+0.0670448582415581i
0.138816607957435+0.145118150084812i
0.0746342831624931+0.141467828586876i
0.024095723751218+0.102278408067826i
0.0444472303412167+0.0288111786840225i
0.101977218478201+0.0151371302396118i
0.17585122080299+0.0920094973342851i
0.130085884937492+0.189727198329781i
0.0310053169814612+0.231910324810396i
-0.0838026576515777+0.233420494958004i
-0.126016186669017+0.0996944538877454i
-0.116009390462624-0.0151404062640791i
-0.0844098530477097-0.0441714454966809i
0.0157338347099742-0.0776245421997415i
0.0230885424745048-0.0191887814552407i
0.0266551690275149+0.0260696557895335i
-0.0106616904772035+0.0480680246785709i
-0.0353032805056008-0.0199440978845585i
-0.00313792038892294-0.0950755682276098i
0.0300173679511036-0.121850907126995i
0.13804688585584-0.0986973335599161i
0.161662637745644+0.0291382401906517i
0.15742585019061+0.112767049436144i
0.0824971171328231+0.124272165203054i
-0.0401499770103164+0.0935051351097858i
-0.0758336642732941+0.0639964882719407i
-0.0540104555901247+0.0058158076364632i
0.00838329486962313-0.0157100266679144i
0.0207343306310595+0.0102905237729269i
0.0408127352194406+0.0235495905217005i
-0.0103767184082025+0.0858307083346883i
-0.10003217514305+0.0680535345810263i
-0.0853650341176578-0.0139406879459762i
-0.0442099347854204-0.0843466984222997i
0.024298417171275-0.154783317472394i
0.138542706289839-0.107247709827352i
0.190835766590911+0.0135446106717369i
0.168311864789302+0.106647305393805i
0.117398671597417+0.155867548459162i
0.0406794126230464+0.117769515181466i
-0.0102017688819798+0.0787311667814114i
0.0186313925557993+0.0473794000828617i
0.0735860085471185+0.0124626852221162i
0.0833741311603234+0.0810274893863995i
0.0781959764371686+0.176947196640448i
-0.0198922138948375+0.197939069084494i
-0.119857134978697+0.130102190070051i
-0.145132218470736+0.0383415258512687i
-0.109583658276961-0.0366444061806133i
-0.0088643255654749-0.0732929195432068i
0.0415861298627886-0.0666895296683091i
0.0870162583982271+0.00487048649576664i
0.0713582207546007+0.0657771739302101i
0.0227262380417007+0.0319280307488925i
0.00902518250211804+0.0353837864004995i
-0.00277736094184112-0.0377476880173008i
0.0695305127635202-0.0848904529777834i
0.104463937819043-0.015879574398125i
0.161274865985198+0.035007322493189i
0.150146384060253+0.115544194177983i
-0.00405641610539712+0.127296251426306i
-0.0356679713033645+0.106249981443473i
-0.0506605771944732+0.0366725738105789i
-0.0410931607935662-0.0403174536999499i
0.064448264984362-0.0130569079286497i
0.108858844842256-0.0007868006556i
0.0455389572559971+0.0481445331115328i
0.00572678060223033+0.110092450286213i
-0.0370814575230693+0.0744359463178844i
-0.0784455468722366-0.0149812441694913i
-0.060002809919807-0.0609516531676278i
0.020445830917533-0.0890797320450791i
0.109007271325279-0.0850766083555383i
0.08133356947408+0.0213695589341533i
0.0496085299024068+0.0765051356272502i
-0.0351008039555065+0.104303620231106i
-0.108814192078591+0.0731511270744301i
-0.0714977809036827-0.0259308004108732i
-0.00193527898937329-0.0695966199594277i
0.0945930482086614-0.0891499869696958i
0.128886514189261-0.0333083142052028i
0.106742692730502+0.0752014265466437i
0.0546557396940355+0.11837635897985i
0.0241739803300497+0.0789933611894247i
-0.015442120148759+0.028020106289752i
0.0146134812302861+0.00193016202782697i
0.127787337219842-0.0181838373280653i
0.143608363670543+0.0388526972420063i
0.117023972185973+0.149487346009964i
0.0451867229348052+0.139055144652232i
-0.0279559235301413+0.155780950695472i
-0.0608747382687185+0.131344482425542i
-0.0767785711423018+0.0240116122708014i
-0.0356097836280133+0.00873138310619757i
0.0394279315875046+0.0067577379680035i
0.0514771542974364+0.039287167636088i
-0.0114905211070342+0.0583638990957809i
-0.0540258897111891+0.0644293924614062i
-0.0675878069714008+0.0568932242829813i
-0.0519914096327134-0.0198649538531313i
0.0121050880939362-0.108505546840687i
0.110252764707655-0.10247392635662i
0.169302571403604-0.00992565536243834i
0.149087565651863+0.0717360972767094i
0.103029647733276+0.133799324366009i
0.0434456672515559+0.0905107537816332i
-0.0391610181054586+0.0199484988272066i
-0.030161869870637+0.0301730064151627i
0.0318440205545525-0.0194154150340457i
0.0675256938565343-0.0164535966514054i
0.080280385244937+0.0833807182059645i
0.0124280742878066+0.0946931865510821i
-0.051029864676395+0.0595674663637567i
-0.112381631300059+0.0118716628922846i
-0.082357070217476-0.0728138850087802i
0.00107077453336287-0.142305886656224i
0.0630296620289487-0.0817066545129374i
0.196799303093162-0.00810351474249482i
0.147113713216418+0.00306669192237638i
0.0842232845992352+0.066697978589864i
0.07284180214587+0.0505384676668454i
0.00943610371769161+0.0365546161115075i
0.0706743418399851-0.0030351365791322i
0.128707305493485-0.00904280210297312i
0.154010428624779+0.130775309034991i
0.104287696536379+0.166527573036637i
0.011046932049284+0.213830802030936i
-0.0738208192762874+0.200756501085984i
-0.131891598237687+0.0769796697958672i
-0.117410894975648+0.00836779012226101i
-0.0522399166696628-0.0235678728928671i
0.0124593285064305-0.0214445623085659i
0.0184605057855572+0.00113766452894749i
0.0186068691904561+0.0345465103787272i
-0.0325427200042297+0.039342304255919i
-0.0859693990730116-0.0293709706605559i
-0.0313011677160526-0.0650194447096137i
0.0467066195907509-0.0936976578590615i
0.12429337676662-0.0866567562434288i
0.187071139426123+0.0200213534545979i
0.129750802124497+0.0701726058687287i
0.0461905906263438+0.126298795483069i
0.00431331561327917+0.121115682658069i
-0.0247627050642984+0.0743665905432779i
0.00496481298351957+0.0105344213687879i
0.0427798064502006-0.0237791642732242i
0.0567853195312689+0.0378058724620599i
0.058594820054713+0.0706935769371141i
0.0469892918938082+0.111682589918326i
-0.0238331044860829+0.0755212125651396i
-0.0955888572882012-0.00533448824673343i
-0.041725583352279-0.0838401077703424i
0.0460054827785856-0.0961836092643287i
0.126803802542432-0.0273877948922508i
0.149294833945457+0.0386698091715789i
0.0823922756550263+0.0879236737744292i
0.0172574560556146+0.0842528843974429i
-0.0213315913778455+0.0739424851525763i
-0.0105560408476467+0.00433029825009869i
-0.000935695976900234-0.0118095009864173i
0.045361231605565+0.0179997027078527i
0.0993195689320562+0.0337145943569103i
0.0316507163644787+0.099812388769464i
-0.0329371045881555+0.116491233485228i
-0.0466863761383181+0.0616279197632734i
-0.0737870167530699-0.00984939701986568i
-0.0619953499024577-0.0685519095481887i
0.0422503418537049-0.108732234113842i
0.1305245123927-0.0850454976028073i
0.112756912110434-0.0271774240686916i
0.0888490834972884+0.0212667982696273i
0.0449595950491904+0.0142578324044683i
-0.00247843288850146+0.0141051884052545i
0.0198323986326082+0.00698944884354672i
0.0535811230791696-0.0241177409882454i
0.0725963929388234+0.0144562495470722i
0.0969194107370508+0.0498524317005383i
0.0893185838781834+0.103715993026917i
-0.0086099613703029+0.154573618390727i
-0.0841723132616672+0.0847586731482145i
-0.0862859712179007-0.0333823569894559i
-0.0327007759335417-0.0478425275647112i
0.0518725301338153-0.0605252434826429i
0.0244089752611622-0.0465147252875334i
0.0353742668327126+0.0195197506733721i
0.070468395403285+0.0454751423309124i
0.00858478031178462+0.0650116133637445i
0.00552419480972403+0.0130004030861581i
0.00731564489425165-0.0391415300693631i
0.0585122060416125-0.0414173014615346i
0.121546888118553-0.0224540327558618i
0.0763997693562761+0.0530751780567267i
0.058394995204727+0.113237796082035i
-0.00973792423493782+0.102643493996883i
-0.0889822335141941+0.0812135398089068i
-0.0774945357525468+0.00624269063448207i
-0.0223357638795883-0.0716275086454869i
0.0648925389692137-0.0703789778121048i
0.0810644063789876-0.0245564788765211i
0.0640799212807745+0.000196424307687509i
0.035015176866073+0.000428757454675745i
0.0112104652782933+0.00605669253078517i
0.00605349736022932-0.0509477158060404i
0.0728502313137494-0.0887041729971577i
0.152831705267438-0.0533244573619511i
0.187071142251827+0.0364036537397421i
0.20862834949754+0.112513920398976i
0.129549797774554+0.14209009212745i
0.0416603575622415+0.157870788050027i
-0.0249803164997373+0.100775935677233i
-0.0406900093377632+0.0554482574931479i
-0.0313120108581476+0.0512820612416453i
0.000372434408887673+0.0320680676877753i
0.0249249364881023+0.0989984419601873i
-0.036622443612824+0.103482640587639i
-0.067755375137265+0.0454896536607004i
-0.0886184024660586+0.0198653956579901i
-0.0824706414248604-0.0793411272408034i
-0.03177304996463-0.120325687787942i
0.038814951906873-0.133421084914584i
0.100873304143728-0.0950436719988722i
0.081992110872201+0.0259776894669362i
0.0606766402023507+0.0458376112447192i
0.0412143835633418+0.0609016441121994i
0.0471359305415865+0.0403286491547662i
0.0813207767507571-0.00579171132455449i
0.120028380921657+0.0411887069065346i
0.110987398533453+0.0695323378365182i
0.0759679944188363+0.131916152920175i
0.0601711919196452+0.138103534176995i
-0.036239707597217+0.111718959068888i
-0.0466920703683476+0.0659193124432443i
-0.0420689307842726-0.0233206879446542i
-0.0468462473706512-0.0385524798294338i
0.035452628732305-0.0504596635389654i
0.0550197725817435+0.0142351907345323i
0.0373118289373632+0.0382590712937383i
0.0552897005327292+0.010156413560759i
0.0329469771138978+0.00657238138539018i
0.0236721601760682-0.0151043444644213i
0.0944545504918615+0.0067523132274176i
0.0789869062033506-0.0146578666824723i
0.104648684817546+0.0386728100443109i
0.11780464400574+0.12987124437143i
0.0408983347847015+0.126222615731019i
0.0160491009274487+0.127726691474928i
-0.0336737602865101+0.071668848865758i
-0.0240290991460101+0.0134180171963067i
0.00721120444355331-0.000278652959785638i
0.0396663295391111+0.0100337556203303i
0.0584895057239761+0.0184274631043344i
0.0330254764201845+0.0166736102892379i
0.00846769876453983+0.0276165344428839i
-0.0466627319408591-0.026917498080597i
-0.00828544212153379-0.0616512362004569i
0.0712091989575536-0.0426341305018146i
0.13977030765735-0.0387925951836535i
0.155451780551344+0.0099167218537228i
0.119300909012008+0.0749500362977537i
0.06162748099578+0.0838837157412994i
0.00404727198598176+0.0860655346525705i
0.0156167602900975+0.0533843673403238i
0.0183139346980644+0.0111697595831192i
0.0368995569965509+0.0262759137691206i
0.0685495961536645+0.0646836864001208i
0.074443122432958+0.0755717861144075i
0.0376429556485453+0.0454015703029969i
-0.00868106714523759+0.0786975424021072i
-0.0558206216904959+0.0398484909572945i
-0.0501220091449695-0.047225413347481i
0.0249493375526228-0.0407852295198157i
0.0422205068506854-0.0280139254524881i
0.0695353701970187+0.0347090752434138i
0.0841477480769222+0.0657089408782918i
0.0312919357471971+0.0495911137835046i
-0.0233156165222608+0.0256974285385914i
-0.00984651488720457-0.0284194583924346i
0.0438260794181353-0.0655140721245283i
0.0784012735023667-0.0262238179219238i
0.115384744414789+0.00274043241592118i
0.0934461447199815+0.00553785245054701i
0.0544440292590518+0.0467170680710062i
0.0207655166491017+0.0265303049460166i
0.0559293752252546+0.00925645363702424i
0.0667429182700658+0.00695305212871131i
0.0528145443122099-0.0110028827835039i
0.132026363063057+0.0345275919028118i
0.129137636035686+0.0795593208140839i
0.0934157481338506+0.117101905397233i
0.0373069906995037+0.160099970384092i
0.000802633887361954+0.111368147264938i
0.0112229165784307+0.0799290095086752i
-0.00126830244230449+0.0664502833266483i
0.0306484550836953+0.0764586520933672i
0.0272400685828635+0.110037708718256i
-0.0207486448125858+0.0862218502308439i
-0.0222639520774984+0.0740823551961156i
-0.0409998433585708+0.0506146400766278i
-0.0919424412565232-0.0109072781388306i
-0.0440100406704248-0.0678363011941615i
0.0638232337896355-0.0731283175384166i
0.0937280021821973-0.0539632194692489i
0.104065091656535-0.0143183949618197i
0.100246777402023+0.025626004687136i
0.0546633784081071+0.0243371038032722i
0.0867758184730867+0.00622446273769615i
0.103617615380293+0.00445262038162526i
0.112994829450481-0.00635495704998137i
0.186298469052715+0.035487448427827i
0.116785714745941+0.104489044731616i
0.0591406621119497+0.130423215830026i
0.04457869671926+0.148886670333835i
-0.0552504903708361+0.105080464196253i
-0.0458631781080009+0.0461044516108072i
-0.00284826977287448+0.00669841165163533i
-0.0102110476585+0.0125473999762847i
0.0189645962273862+0.00466924309883632i
0.0357516247386718-0.00655343550662149i
-0.0246432373935605+0.0294882332991969i
-0.0203760935012522-0.0184791378694197i
0.0466316690829097-0.0328344639581581i
0.0661241292478214-0.0346239063675899i
0.106538558214717-0.0661245939451671i
0.131852489371373+0.00465268071738291i
0.0900710799664913+0.0987757131692738i
0.0432248705713998+0.143746310192903i
0.0405689061934308+0.149416712737291i
-0.0168874686224709+0.101373034758206i
-0.0415856337600729+0.0392580364492865i
-0.0196136497032607+0.0712125898887305i
-0.0478009584169168+0.0994701231531259i
-0.0105061795969072+0.074443062306862i
-0.0214810541613252+0.058070545611804i
-0.0889008670989868+0.0215713557414184i
-0.0750770018428362-0.0238456912763744i
-0.0183436758432924-0.0851959968298748i
0.0339483094272574-0.110553237977856i
0.0522282810328396-0.0997861463079202i
0.108971663751721-0.0625801067872331i
0.131344448978291+0.0218354707934657i
0.124314737298757+0.0409029506117365i
0.122844510350662+0.0263087750025022i
0.0689451295233976+0.0399161451751455i
0.0693468621935997+0.0717223961680807i
0.0748492554709664+0.0729660966007286i
0.0752165792623758+0.100914651246217i
0.0655118689089183+0.165927170327428i
0.02573346388319+0.166033733921304i
-0.0320219520641642+0.149642808722279i
-0.0789469339993681+0.0937632916505198i
-0.075926869878791+0.0424306287565123i
-0.0810634955111615-0.00501980972581725i
-0.0578448635683862-0.031593354292747i
-0.0218365833841931-0.00338742895231782i
-0.0424314378123648+0.00311057833177135i
-0.0176078736326621-0.0219878567558353i
0.0240990918969181-0.0642582075750674i
0.0108659408148702-0.0903085534623713i
0.0601056254807243-0.0968038724020799i
0.134930536073671-0.0789913164775292i
0.150215675827266+0.000795667735174873i
0.116285808587544+0.0733963545973141i
0.0943341231255557+0.054911073766157i
0.0712484963849044+0.0627421183804894i
0.0666737141713762+0.032030738726263i
0.0596482986613075+0.0349821997685099i
0.0547154778121028+0.0605224330276457i
0.0970593607766356+0.0487965335776322i
0.0273733305734499+0.106330991900391i
-0.0301286152248258+0.0591059437029257i
-0.017363447547086+0.0762182130706724i
-0.0473561938095089+0.0554753571605364i
-0.0375141026220553-0.00927456131738098i
-0.00640336248400183+0.0214563744975688i
0.0475805711473258-0.00223424608725678i
0.0520319140145142+0.0176238726243773i
0.0144974771578916+0.0234791255381617i
0.0387305126572952+0.0083005667207885i
-0.000693637170731474+0.0405891859633029i
-0.000791843174255645+0.0132489483997816i
0.0267351128464694-0.0490238640711734i
0.0157231180336506-0.0188932131963722i
0.0756784107480918+0.0102009329035211i
0.0599879318807474+0.0379229255403526i
0.0419290737501234+0.0602775720102229i
0.0313898866383453+0.0677330102254127i
0.00677364704047813+0.0804346272858084i
0.0325686075002657+0.0367330974234325i
0.0295843440676629+0.0170570584118705i
0.0504979109720667+0.0780051493007855i
0.0400320908819329+0.0917995056388668i
0.0100362613619916+0.0442401578099999i
-0.0067787147509912+0.0752200984700929i
-0.0365702880658843+0.061656070538394i
-0.0183696373927947+0.000262497818176179i
-0.00612199382683213-0.0182053565184626i
-0.00769969390693887-0.0125169201485718i
0.00971883481071635+0.0225335256403783i
0.0197763280661253+0.0106668310725524i
0.0401541159070605-0.028149499867675i
0.0265914532041603-0.0272986325779434i
0.0638069180219906-0.0399436309372293i
0.0784761700858311-0.0469206791020351i
0.0478539683650115-0.0216093516837244i
0.107131076783362-0.00456502869230967i
0.0969634348839052+0.0493404733673092i
0.0774314646208442+0.0669016883831953i
0.0675155879030562+0.0714814183183027i
0.0161757537875044+0.11608197918172i
0.0266885337741778+0.0967386118661514i
0.0243555751548559+0.090567144426189i
-0.00556693116947466+0.113014720860796i
-0.0226197189737736+0.120841757124945i
-0.0462998401340748+0.104301778069062i
-0.0333816192892893+0.0342694660038239i
-0.076552748065175+0.0137429467276827i
-0.0993962720747525-0.00467109717017797i
-0.0437752513368437-0.0665018702784046i
-0.0428101620211581-0.0732493489820074i
0.0116299247790978-0.0555478771514435i
0.0479078668614984-0.0649697367464824i
0.0482579615821465-0.0647596199326407i
0.0467937463501388-0.0324289268489751i
0.0642972343370219-0.0365776567250322i
0.128798658361886-0.0100114057039193i
0.117162319779522+0.0233229442722264i
0.12119228408269+0.0376327423132879i
0.127717462779539+0.103078520068849i
0.0720193213559342+0.0910433287730331i
0.0181281829745392+0.100547538399878i
-0.00553063067188874+0.120863243837367i
-0.00885287692827306+0.0561416083532755i
-0.0224989605422139+0.058100073497518i
-0.0379414911565243+0.0715743774036858i
-0.0441502637458478+0.0606763871409327i
-0.0482727159854384+0.0300180498090062i
-0.010696342292432-0.000306619231947637i
0.00391888879874541-0.00453493191294117i
-0.0235301841588237-0.0652301944375577i
0.00654866647132823-0.0320560578035113i
0.0585045341373577+0.00628671237716372i
0.0681492156027359-0.0317609312460601i
0.0812789628921994+0.0216805803216134i
0.0765505739619184+0.0471325170740979i
0.0474282406007452+0.0358487621486639i
0.0702572798521167+0.0297761785179463i
0.0678807735313391+0.0604348061254171i
0.0729954850793647+0.0804586742314799i
0.0704219403647171+0.0494259954389675i
0.0246544379909533+0.0743314562882849i
0.0190728973682697+0.068050031608349i
-0.00639794504211877+0.0548308225264992i
-0.0334802875087429+0.0424016367086777i
-0.0134765029378359-0.0167411043441851i
9.47099767042684e-05-0.0408044796293217i
0.0199913894666609-0.0362206261902539i
0.0292770629061156-0.00462160454607232i
0.0139423281066567+0.0212257373641373i
0.0507049776696211+0.0194280178151014i
0.0683382921338441+0.0139924651938738i
0.0714129312791207+0.0280523214308011i
0.0809112782302628+0.0129352799646308i
0.078150862505916+0.013890347325518i
0.0855438321943777+0.0462016917025399i
0.0736559716275067+0.0355075596222742i
0.0534492238889666+0.0847836122817959i
0.00907526248854245+0.0750993617621559i
0.0218784285350598+0.0372327406567199i
0.00950559880350802+0.0572461010952743i
-0.0214300489488776+0.0434429725760395i
-0.0014870873211558+0.0285556811355674i
-0.0319091284975998+0.0401708436362359i
-0.00906674150180482+0.0595936575063671i
-0.00195224362478547+0.0139827968916515i
-0.0190599696761428+0.0155622194852599i
0.0094375687934562+0.000826773302632664i
0.00164650383688674-0.0371559005173962i
0.0250780387612187+0.0166700825659831i
0.0339271500688396+0.000937479512491204i
0.00610396907381387-0.022510993085491i
0.0527218004478967+0.0124735725458145i
0.0903056031741971+0.00358478509790811i
0.0395209901512473-9.59753909321069e-05i
0.0506287650062733+0.0290059753325151i
0.0660829658378879+0.0428708260443693i
0.051473496813629+0.0359943318127538i
0.0679871530757699+0.0228754176421516i
0.0752592472421487+0.0688059979107892i
0.0960316669708098+0.0720626174070607i
0.0342773217236508+0.0446763826506706i
0.0158923903011153+0.0696609554439857i
0.0498810763678444+0.047963353055094i
0.0323049356642876+0.0663609820461701i
0.00164136248589176+0.0675112552559692i
-0.00640331581682137+0.0388462742929192i
0.0198853329309202+0.0547672080373868i
-0.00952327868405692+0.0284343202488803i
-0.0100793977981077+0.000936086252998854i
0.00542562123953581+0.00514061745734405i
0.0049713164851181+0.041192986508482i
0.0231312835788414+0.0420954781515848i
0.0507661695637179+0.00354688840202323i
0.0473887529708347-0.00353725927572513i
0.0197017624634679-0.0312490273716276i
0.0243206006778534-0.0065541220001858i
0.0428179280344002-0.00512505450741065i
0.0968882759101996-0.010303354761913i
0.0620535868150272+0.0398439495062433i
0.039394767313471+0.0113942665223157i
0.0948461833954109+0.0525363876691314i
0.0770134780743068+0.0706088955308444i
0.0716822338321666+0.0382642333203258i
0.0519443520451958+0.0635897166618527i
0.0255851546239453+0.0582755356910269i
0.00358719269942098+0.0559652252725244i
-0.0068034774974379+0.0368257652828946i
0.0367577751380676+0.0289800465207316i
0.00316688271819192+0.0230446210463987i
-0.0257421207291203+0.0188822702581902i
-0.0159216929704923+0.0132954019475946i
-0.0136436639070543-0.00305372758136663i
0.000252299351730062-0.0186790978991083i
0.00202071218935784-0.0499286254161642i
0.0436145014776232-0.0299510598865299i
0.0553417343690913-0.021814686222688i
0.0397947102988039-0.00864335674635827i
0.0529136958442744+0.0130654172116628i
0.0662802012791229+0.0149436916806682i
0.0888761358378863+0.0233017422616752i
0.0652473886010566+0.0260789445729223i
0.0194468899563451+0.0171834752178665i
0.0481041245846208+0.0301233525313501i
0.0675081073521918+0.0582042465889975i
0.0705354610166829+0.0484485175801629i
0.0369879625338184+0.056335804812057i
-0.00123976162131006+0.0430402578115192i
0.0322390291381778+0.0283505804821716i
0.0161897112350246+0.0476520844922711i
0.00977103537974578+0.0561753026500909i
0.00981181868338205+0.0735321522030141i
0.00376994661233695+0.0469132111173666i
0.0258625279536324+0.0182551149825717i
0.023013731156653+0.0264496758043068i
0.0263255552397248-0.00636224370035592i
0.0400255686603036+0.0124519235550219i
0.0426398433073428+0.0283261232515944i
0.041869376235672+0.000101553873222076i
0.0457902762439929+0.0120057872127125i
0.0261191026527032-0.000389182758045526i
0.0353029040577255+0.00328674237214763i
0.0274313729690175-0.00841945074796756i
0.00428162182092307+0.0162535030979989i
0.0575208405824046+0.0368837640634105i
0.059986575780944-0.00719746450587095i
0.0468796718248042+0.0104798403753766i
0.0872975456520903+0.0381880791738545i
0.0573755586760877+0.0724996472216172i
0.0593610547790055+0.055725877737692i
0.0798387657315903+0.0352155857373208i
0.0466494498692501+0.0675525993958938i
0.0565739259360224+0.0678212238392513i
0.0293194511708144+0.0430231195466889i
0.00640399896776682+0.0325972381827004i
0.0201263160592873+0.0593464607153762i
0.000993927819383616+0.0696936570437888i
-0.00189758866523226+0.0302385223893234i
0.021952267857865+0.00075898887271146i
-0.0285794849661296+0.000942339533190213i
-0.0133744962208053-0.0221477455111218i
0.0535319282047956-0.0341796727864921i
0.041412134885246-0.0324735771232471i
0.0620183178717367-0.0310788469730313i
0.0380586663342246-0.00567888863660142i
0.0201436911041071+0.0235043576587273i
0.0313095666907462+0.0156163764032012i
0.066990837151493-0.0191373123652642i
0.101396132198496+0.00740668191452772i
0.0524391548983598+0.0436717562570054i
0.0383114700037581+0.0517457696877359i
0.0411093367329777+0.0656710987360152i
0.0281754783810323+0.0662774989911538i
0.0233078893323367+0.0549648712134827i
0.0101395270463046+0.0287327217115074i
0.0264187361838366+0.0351278520568143i
0.024284867643589+0.0415183346017625i
0.0363012560702965+0.0333905154846124i
0.0524920341448492+0.0192260970179392i
0.00418588472613246+0.0163346219682173i
0.0109386033157445+0.0219906913268648i
0.0223343379259537-0.0112509768931168i
0.0154226720909773-0.000910938794281804i
0.0539673043033177+0.0172525008820687i
0.0812974472098018+0.00981908374323487i
0.0843192172523859+0.0390061537531131i
0.0791924525430231+0.0621920632312356i
0.0465724878480383+0.0578707133348469i
0.018524424927788+0.0698311895982394i
0.0718138603355125+0.0699906013819008i
0.0552753100073179+0.0446375016921297i
0.0192777066697495+0.057276176421205i
0.0542472515041922+0.0929449032698556i
0.0270518569240795+0.0684991326991346i
-0.00166755888305628+0.0681626107716085i
-0.0532112775924189+0.0450041613727613i
-0.0480913598390891-0.00439126969484283i
0.0189439185712607-0.00650944682724234i
-0.0259607961114267-0.0195318277598846i
0.012618213624617-0.0206552754922943i
0.0492880630550695-0.0656630283435026i
-0.00843343696680859-0.0480144324815524i
0.0579407326578035-0.0156723664566354i
0.0465895519197801-0.0361032038360073i
0.0569758954969234-0.0301088350717803i
0.129987123096549-0.0144357300758313i
0.098365153213702+0.0181970107951331i
0.120819488924668+0.0502705332333154i
0.092828923349968+0.0978431129673366i
0.0404045361406563+0.0926082849696292i
0.0430922680655285+0.0734440726984383i
0.014576360549696+0.0643649670671487i
0.0238356319609157+0.0263449764816793i
0.0203165509872669+0.0365644975589546i
-0.00845601227866653+0.0596459435021175i
0.00763082406676569+0.0693193294852346i
-0.0471954572610171+0.0474473246159864i
-0.0681393835986797+0.0246105452475244i
-0.0161836626083985+0.032927523305687i
-0.00501225068605809-0.0184100295861195i
0.0213060453018167-0.0181092658480373i
0.0554100642144749+0.00709520885333843i
0.0460297153450418+0.0119141824464698i
0.0323972703506447+0.0377156673902066i
0.0474670287317922+0.0119073368681941i
0.0635196489126096+0.00572965200811925i
0.107564198052319-0.00826020644243141i
0.0647855221637622+0.0486217283671038i
0.0540580528193894+0.0496052664207434i
0.0723197230702443+0.0473232443172493i
0.0139626781842735+0.126762533200828i
0.00766419312719718+0.0498929544962386i
0.000217191043126473+0.0112235913562454i
-0.00693851999248353+0.00382178052280034i
0.00213723932805791+0.0246880376074563i
0.0305613852395245+0.036854613448596i
0.0243808845094611+0.00382626424574764i
0.0206699733227029+0.0446953477347792i
0.0146862021919826+0.0226486526693126i
-0.00770348092672105-0.0137761027648588i
0.0206681930881495-0.0108912230831798i
0.0606380283098061-0.010963862213299i
0.0896224864437971+0.0134193767624513i
0.0670754167552784+0.00518617880147691i
0.0785412927968397+0.0256087073966953i
0.0898729602061211+0.0811654204014429i
0.0338880181678557+0.0624975263088004i
0.0117031671612799+0.0226721362114882i
0.0376616577487878+0.0313866169056959i
0.0505218982735694+0.0624920837684902i
0.0510310113972113+0.0666646559977559i
0.0541563992939655+0.0627449256839022i
0.00162863876092865+0.0674809694703323i
-0.0720062761412011+0.063688531692121i
-0.0668243378115447+0.0648826074089067i
-0.00340896728087224+0.0272794922649223i
-0.0259490278575856-0.0392638965019241i
-0.00876548506766396-0.0213246814542223i
0.0273740433434567-0.0206297660477775i
-0.00230203136818432-0.0154590649795607i
-0.000698105056536649-0.00942204115164433i
-0.0208300383912846-0.0131055854534618i
0.0385974518458924-0.0344355633539295i
0.0574508286539644-0.0817256894869904i
0.0635334748131655-0.01020053965295i
0.122260892521+0.00229984707528705i
0.0821088419546115+0.0175045720961456i
0.0813002303537089+0.045510571866139i
0.0703405800241396+0.0434762617384814i
0.0102304758685203+0.047263613041666i
0.0201835800378809+0.0204099103393637i
0.0926337376321158+0.0146870857115369i
0.111578733450627+0.0474814892282357i
0.0479769177176199+0.117320584396034i
0.0216721100693238+0.0979308151633122i
-0.0125922512338439+0.092259187272414i
-0.0491805127742925+0.0740414293358039i
-0.0123534507969723+0.00924576616263681i
-0.0191553861926996-0.00657723513602593i
-0.030443595211608-0.0091566469755502i
0.0112057484846664-0.000271167361071881i
-0.0102509708175194+0.0199611885342143i
-0.0145946571539045+0.0501358871678376i
-0.0216415759515008-0.0115521176637952i
-0.0405283728595022-0.0568111731380318i
-0.000505390713507212-0.055513368131199i
0.00287965408199776-0.0668153307527149i
0.0547761225212218-0.0256904125588192i
0.0826377140165329-0.00162068272488691i
0.0615763833973732+0.0188836425966048i
0.0540860016526588+0.0170657149997396i
0.0321222594769675+0.0217950800758239i
0.0594116067128307-0.0303166153680246i
0.0733102817872377-0.0360080629979083i
0.110364856990644+0.0245793480853915i
0.12338256460469+0.0231953904798536i
0.0913808501523714+0.0875302220850989i
0.0418690985629049+0.0952018597862489i
-0.00301815473336375+0.0442878806144804i
0.0242187205720523+0.00462280718998134i
0.0398917557218061-0.0151490155991714i
0.0513182869287787+0.0299422673695587i
0.0857822727616571+0.0842930090298108i
0.06518750175879+0.0911101573394585i
-0.00968286511237972+0.0897595180277136i
-0.0446151076327115+0.0812149899418103i
-0.0481882195707304+0.0295046590239548i
-0.0171771555895898-0.00974268364993129i
0.0320951728684934-0.0251890300887812i
0.0466267557079023-0.00725372017633424i
0.0483748467057337+0.0238021890904357i
0.0363425439513511+0.0362686916695822i
0.0107719906182285+0.0143241971620761i
-0.00940307177342369-0.00749555963576952i
-0.00977950776820001-0.0133312971179111i
0.0448570815688571-0.0117490983872944i
0.0673763157926019-0.00514008576575254i
0.0261610728567017-0.00888772609557193i
0.0523483865393108+0.0292323681906001i
0.0485219226559627+0.0431255461519258i
-0.0114364851330228+0.0348271359952479i
-0.000170695457992027+0.0174645251478291i
0.0360716531354492-0.00453067234673484i
0.0726098652314712+0.0204993221793221i
0.0906540099645056+0.0507627930733734i
0.0712397920752325+0.0640162428070237i
-0.00880809204861227+0.0554665870035193i
-0.0406351672154341+0.0413062894073003i
0.0142740616873432-0.00132816952824297i
-0.0180975142348224-0.00777165529994585i
0.0191072584688279-0.00292609710251415i
0.0856846325417257+0.0213569295715762i
0.0506591672428475+0.0824306981832235i
0.0456231627153069+0.0962374839868669i
0.0134320392332225+0.0922108706019495i
-0.0164363732391221+0.0483411034967901i
0.000488572587817317+0.0224516759904742i
0.0169681372193632+0.0231756979629131i
0.0579918545971215+0.0160058739050345i
0.0676890601257135+0.046178848303789i
0.0261371932156972+0.068369616695429i
-0.0156029572177244+0.0881784905616084i
-0.0254409030879807+0.0863524011364229i
-0.0151985849981374+2.97021508586052e-05i
-0.0041108462298781-0.0506375134868615i
0.0409796341912047-0.0132722979401479i
0.0520043181607743+0.0218936178935533i
0.0254420416350826+0.0309209710832581i
0.0235726770764467+0.0439614449084957i
0.0135332320998575+0.0105461050706928i
0.0126150668125079-0.0501898206165969i
0.0540235062793181-0.064584708787691i
0.0794677711593785-0.0827114459116996i
0.119256089360615-0.0227218931080232i
0.126959369948992+0.0578361017518981i
0.0701712389203478+0.083188099051364i
0.0764359623287416+0.0832671320223164i
0.0463781315000535+0.0419836329468573i
0.048217135427175+0.00784137761921897i
0.05987411367624-0.00440619932891742i
0.0521464113781114+0.0752623249385563i
0.0594539684884993+0.116914856332052i
0.00350572352033691+0.0908574746337529i
-0.0194095800020598+0.0986261289252334i
-0.0574126040845357+0.0540849572782214i
-0.0774479998314763+0.0112882493183601i
-0.0391927972323853-0.00822295675894532i
-0.0209699031054312-0.0279489121657847i
-0.0100068598806594+0.000619035413298562i
0.0310860224764796+0.0120761257670605i
0.0268265731268516+0.014251917763651i
0.0266962603610764+0.017069058137697i
-0.000790899538027416-0.0436823126657913i
0.0102787968254358-0.0527307543591512i
0.0930849701213111-0.028910709944002i
0.121098849100156+0.00188957747219138i
0.146486390413771+0.068282004100396i
0.0890577020834102+0.095835434104877i
0.0318015079089919+0.0855429792579748i
-0.0208582599851086+0.0659439084404406i
0.00814372867127218+0.0532186439191702i
0.0672387965216629+0.0167485748967498i
0.0405544310149402+0.0334916512449811i
0.0715565833207975+0.0440253020265427i
0.0377070110200269+0.0368402510222057i
-0.0221456685200436+0.0531811137068674i
-0.0483101496169376+0.0306583071748059i
-0.0486013663078466+0.00413946683319487i
-0.0179186629696842-0.033703408645015i
0.0636224441938153-0.0454992932154316i
0.0976198851086841-0.0178362094824108i
0.0632589093371054+0.0379432513019598i
0.0724067080848176+0.052283601328077i
0.0247746931298684+0.0622646989442066i
0.0106618343004477+0.0141733856678545i
0.0257813079567547-0.0286524416274147i
0.0651976370113324+0.0100512504029605i
0.12428026979134+0.0192154073918272i
0.090939346572052+0.0731944698053411i
0.0641942472809613+0.102177644152929i
0.0319920567246683+0.111207285033759i
-0.0491351850690411+0.0713886140964027i
-0.0375695272276315+0.0199032410439818i
-0.0317851490598485+0.0121456843048891i
-0.0244452996057573-0.0051779213929396i
0.0253987749346394+0.0101571438666681i
0.000709927413527865+0.0529588361680128i
-0.00501147440690331+0.0554879636477549i
-0.0504060684504191-0.0218971992684002i
-0.0706871114111662-0.0638317059202274i
-0.00408946665485677-0.0846928453811232i
0.0467766977720983-0.0927328618558779i
0.0937351735281052-0.0428282026294388i
0.130095878504451+0.00434362414880489i
0.103169736260011+0.0466576991454352i
0.0479422560714015+0.0476797979088031i
0.0337491390494771+0.0272773840308653i
0.0534789207716214+0.0184354983105536i
0.098822800666381+0.0208971442860746i
0.107526304868448+0.0781407011073471i
0.102981179209904+0.116753050353866i
0.0708384184751696+0.136527948259866i
-0.0234003035026576+0.131868202164084i
-0.0317452171940818+0.107548046525282i
-0.0270928124321411+0.0584431552289617i
-0.0481407514715633+0.00455693420703879i
0.0116114667930728+0.0293252662025616i
0.0540279965929503+0.0300202019398786i
0.0212679733163414+0.0287176291330053i
-0.0258191157738402+0.0619710017388506i
-0.0577300472917286+0.0337563355649858i
-0.0509504917771575-0.0269023701859493i
0.0259857305819094-0.0278931762148057i
0.0666197320638435-0.0295751571008758i
0.0928381698405585-0.0185368652093587i
0.136003324800325+0.033797893461098i
0.108615493219338+0.0497426419776794i
0.0535715203772364+0.0532983332363808i
0.000802862875027278+0.0298206562008993i
0.0161330028468569-0.0110155644685252i
0.0584571482517599+0.00250752036068207i
0.0591228660445458+0.00996280358584182i
0.0799618379944725+0.0348560045081812i
0.0602505891441675+0.0854858798252695i
0.0124620570370076+0.0816333995859808i
-0.0317126330673445+0.0497482233019244i
-0.0514093364725309-0.00289115380451012i
0.0184125275650242-0.0265419151610869i
0.0699196147507997-0.023042710627596i
0.0848860646179785-0.0047657971768104i
0.091254300632982+0.025653631657662i
0.0561864690642977+0.039466407132227i
0.0241379753561877+0.0606224690868968i
0.00416995537562844+0.0210165637425007i
0.0145588839711734-0.0504387467318559i
0.0868951881376244-0.0390238299778369i
0.13108017194831+0.000586225852486953i
0.112129066732083+0.0437132223601079i
0.0615713259314605+0.0997608153643175i
-0.0052642035125599+0.0867514000034175i
-0.018653781242734+0.0376232205738621i
-0.0416942175019927+0.0228434699378782i
0.00250825633415278-0.00842633750197413i
0.0763252118713609-0.00660756366355077i
0.0683352068084174+0.0333086773003497i
0.0586483349973326+0.0740136413317432i
-0.0127386411190224+0.0875369112096585i
-0.0537805921679904+0.0528005581624699i
-0.0320551930953815+0.012420327070715i
0.0418385615739606-0.0444659838690702i
0.0616227932665021-0.0651976457860486i
0.0612580409025068+0.00389255534748726i
0.110999961695525+0.0574605686317721i
0.0478667206821235+0.0681990077855991i
0.00198050644950848+0.0725933008239887i
-0.0209393663941993+0.0507265455211038i
0.0178010832863678+0.016341016241981i
0.0638002174687027-0.00229028255964809i
0.0580421890517336+0.0269814967221903i
0.0921525738803359+0.0479335421243772i
0.0413470836698204+0.0757470630087482i
-0.0152461731914035+0.0828763920163312i
-0.0533439600625668+0.0608626685904305i
-0.0506581135429037+0.0232544912535578i
7.26440144397234e-05-0.0361703406025394i
0.0647534960163323-0.0333341085749992i
0.126654788371019-0.00775502845012877i
0.0638961650204794+0.044419369462374i
0.0311804089209+0.063275092085591i
0.00332389447126547+0.0205902377951174i
-0.00852231645983106-0.0119682849536754i
0.0520103808148996-0.0579357256770301i
0.047475660561404-0.0614892987550937i
0.110428140319125-0.0116544906976482i
0.125833941243036+0.0760322651174054i
0.0179433177437346+0.105249020570607i
-0.0056146150000977+0.0761774532773521i
-0.0417416768367735+0.0417698498245747i
-0.0436916889257462-0.018931503364646i
0.0515228085080649-0.0270862487219323i
0.0625398470881451-0.0207807132929404i
0.0688972472875646+0.0224611475806655i
0.0557971965096017+0.076159957553037i
-0.00525816309539312+0.0674250209534076i
-0.0244009568159308+0.0553986797786066i
0.00779050118388039+0.0103571568361264i
0.0548296792731778-0.0405636856502589i
0.0578294928568884-0.0222707179827417i
0.123689249471175+0.0198480766406724i
0.106808248136677+0.0462544539265975i
0.0259554282516789+0.0700390321506631i
0.0337729727825314+0.048461138538252i
-0.0238478032292956+0.00675585036898232i
0.00102217751106552-0.0175140728495741i
0.0524054761525244-0.025790322938531i
0.0795717270655836+0.0139888996702773i
0.115556428795266+0.055828686770542i
0.0130548534869364+0.0811727269359645i
-0.0292156586299109+0.0593066057116985i
-0.0331345400150134+0.0296747226618324i
-0.0483731192168113-0.0235369942736662i
0.0198838520016576-0.041201084614112i
0.0669580993412557-0.000371821897188946i
0.0607167757014342+0.0335022891985439i
0.0470497357198731+0.100556427166654i
0.0214639504855611+0.0733192984364483i
-0.0218569864933947+0.0504937255475322i
-0.0221271357047524+0.00584360172537847i
-0.00501080531984705-0.0635355899349192i
0.0634811031000779-0.0255990226975863i
0.122756837379664-0.0197839450867292i
0.0855380965433457+0.0409892865699311i
0.051454788489132+0.0924939240544556i
0.00525251424241669+0.0554329040743354i
-0.00669080052398907+0.00123937784763764i
0.0346476461233475-0.0442705526075611i
0.0856940998985359-0.050924976415743i
0.108646511104472-0.00444862248959648i
0.0902082100356568+0.0733141181372817i
0.078262645995947+0.0721734972162895i
0.0351567800003781+0.0668976451290559i
-0.00895292340329593+0.0587363718075048i
-0.00848676207242245+0.0142349511530667i
0.0238500842389453-0.0112951246258439i
0.114416427409415+0.00350601450227865i
0.120073029430944+0.0437640941320228i
0.0569244764667458+0.0866886657978488i
0.0365760846896635+0.0878922471165708i
-0.0166416400744403+0.0503396420912498i
-0.037313868044664+0.0258874287288247i
-0.0175414968273672+0.0073699978317751i
0.052706658642351-0.0212803475850979i
0.093610588434757+0.0113769156719265i
0.0648093234880749+0.0998257799719658i
-0.00204125089430229+0.112346200959788i
-0.0818783249490788+0.0626800831091532i
-0.0858960365695813+0.0152125811947934i
-0.0487439844256302-0.02616477882745i
-0.00822171155137715-0.0488553753797151i
0.0136019131323553-0.0242884948750768i
0.0526269774394185+0.000741513462230774i
0.0170447903190114+0.0344271785637481i
-0.0369282529683136+0.0559663487076145i
-0.0413029865783659-0.0142949716152915i
-0.0135950052589822-0.0908146769725428i
0.0542332439203748-0.0841519303515421i
0.0653671268211574-0.0472564788776024i
0.107117185724017-0.00746640790042449i
0.100092616518634+0.0375868525698216i
0.0377532234592251+0.078420653885072i
0.0438699954963182+0.10403133453371i
0.0477675439129968+0.0573349823760079i
0.0678723763470008-0.00705089651541994i
0.119334524864393-0.0102261082492694i
0.153628869131945+0.0102041060464369i
0.110987098188484+0.0996272294710965i
0.00670047277581982+0.176965656273748i
-0.031117713935809+0.134933645471928i
-0.0251624248896572+0.0567848827892096i
-0.0206212409454016-0.00516844176921345i
0.00457197862932738-0.0410183036881992i
0.0306743042118122-0.0248432304094882i
0.0670399742835038+0.0493560213655509i
0.054520618433479+0.0899182965813446i
0.0082412062975773+0.086247642043118i
-0.0132871901590114+0.0151904292529963i
-0.0103273901281454-0.0412793392423407i
0.0562372663789278-0.0508761436745998i
0.127245787580813-0.0620308927031584i
0.128694737198866+0.00253743214203461i
0.0919238083182431+0.0630707323620265i
0.0329516497795111+0.102693046524119i
-0.0160074478092311+0.0905561340075144i
-0.0366046435253011+0.045024137566815i
-0.00218888743436434-0.0170601061802739i
0.055829391715644-0.0324235822474341i
0.0784578280185394+0.0371018777862817i
0.0666620611679218+0.0409918871424511i
0.00592752254690302+0.0718480003901708i
-0.00550225323263452+0.0840245528562051i
-0.0283965223763793+0.0102770601075342i
-0.0472270647388428-0.0532430467208356i
0.00808097165176694-0.0882248355420812i
0.0793839992373438-0.0602988360311957i
0.133656392931922-0.00644104774042354i
0.11812244291507+0.0463160509124498i
0.0568352999370484+0.0697374281993542i
-0.0180231445984378+0.0214752547830059i
-0.000799506838199797+0.000409002674879237i
0.0435416585864027-0.0102788127170099i
0.104711950581109-0.00307361436713898i
0.14744479584386+0.073906565380855i
0.0659854234376558+0.122499025299597i
0.000680281445226609+0.138704980030174i
-0.0306590773446052+0.079767169446514i
-0.0652048441713351-0.00639485422275347i
-0.0408204097781378-0.0266729141742857i
0.0278142838534265-0.0281107775058524i
0.0370831929752303-0.0592272705334855i
0.0603732923560857-0.0155818853351712i
0.0621465234168263+0.067304562670531i
-0.00396811570158285+0.0216864260102171i
-0.0212709464823474-0.0269501301026417i
0.00840940517584505-0.0594209269544765i
0.0756078585036829-0.0875404322756925i
0.106399871426812-0.0471487578960102i
0.110384489318762+0.0792621804444495i
0.100844617837124+0.1491892618976i
0.0801778227988561+0.105786607796892i
0.00255938416936671+0.118616984386179i
-0.012987862844017+0.0637856969620581i
0.0300810714099229+0.016919773827668i
0.0282861372671587+0.0326947529673119i
0.0989734963202567+0.0750433330687878i
0.0488737602191577+0.129057556446593i
0.0134936852447625+0.112997197649688i
-0.0576650803389744+0.139079226650034i
-0.0976604688127339+0.0385408453194563i
-0.0369665563679057-0.0429319712685331i
-0.058546555734547-0.0358325585125816i
0.0638776900070536-0.0550870516802735i
0.0785866330094815+0.0212188191970962i
0.0292060001893259+0.0389315454692602i
-0.00557897892846264+0.0463985781764001i
-0.0355123935540754+0.0233395140886981i
0.00781613177228095-0.0617258529745998i
0.0556896469157742-0.0582669370086503i
0.140984141240168-0.0591126871459612i
0.112887907185374-0.033411262723374i
0.0718607067201568+0.0430033470388504i
0.0300225111548544+0.0810441399844208i
-0.0242327491297562+0.0867649822481552i
0.00195775019007096+0.0196398861531961i
0.029992522574162-0.0481818317806492i
0.0690040641216815-0.0426099926629124i
0.105722773711945-0.00405981325720336i
0.0679313619850754+0.063370062545276i
0.0336050523430916+0.112623428652776i
0.0186032744622793+0.10221851135623i
0.00640070690042227+0.0625459098612279i
-0.0236704285593055-0.00759749270914247i
0.0260312378300612-0.0548750431441562i
0.114270086655654-0.00850735185005249i
0.0791453322708507+0.0478593646786392i
0.0722656388869746+0.0794213613930418i
0.0111398713235165+0.0764047723884344i
-0.0663197992947159+0.0322121312980182i
-0.0321488794112499+0.00678036260936527i
0.0206213464578846-0.0458123393947366i
0.0524294785546588-0.0638431512224704i
0.105708451471214+0.0216085792100774i
0.121163204045325+0.0868800721521307i
0.0262424192569319+0.116455826797819i
-0.0366867425523191+0.0815771972987735i
-0.0595942012356793-0.00717865408976339i
-0.0280642075379428-0.0121801441789161i
0.0509663217741544-0.0148327513550878i
0.0932772306512858+0.00848463180713482i
0.0924971429626561+0.0912168917773242i
0.0136489009081377+0.0856634931677639i
-0.017110426023855+0.0435093806906026i
-0.0327538518062086+0.037915869605362i
-0.0738701502491135-0.017546061518032i
-0.000615133564304179-0.0810712827260612i
0.0790186208359579-0.0500965373044942i
0.107305783733704-0.0106877441477616i
0.0824267940200588+0.0498277430120576i
0.0234109737932036+0.074214210614409i
-0.0038888180355182+0.0195477488383008i
-0.0266630374361443-0.0340836017623232i
0.0338627937668778-0.0451775517315064i
0.142749489067703+0.00393778154936142i
0.138194006117469+0.0277686073736956i
0.080814801822188+0.104435326379097i
0.029645134174374+0.151532757305401i
-0.00127072911900428+0.0846404059453259i
-0.0570835852609294+0.0461507719692045i
-0.0606407278595449-0.0164891171560967i
0.0168312224568258-0.0378783545419865i
0.0326147007027934+0.0190130363077114i
0.0518647152069146+0.0537056720306152i
0.037071077402871+0.074373816954288i
-0.0150215904112615+0.0374957769923503i
-0.0359450064666248-0.0116056147848141i
-0.0187114227086729-0.0445848503887225i
0.0333069814666164-0.0949462003710001i
0.092809568927287-0.0687638869801232i
0.130329505231792-0.00117404924655008i
0.108777497900269+0.0962862742142545i
0.0556020243831717+0.15287383504366i
0.0122768313375387+0.103050201534721i
-0.0114787928369074+0.0482445276542559i
0.0014015962854659+0.00472827225205927i
0.041514941929195+0.0199052322461774i
0.0731839828737413+0.0714174074909085i
0.0646886050475154+0.119190468628428i
-0.0341590791087195+0.107336873840627i
-0.10490774414968+0.0836789439212387i
-0.115456728175435+0.051228643389248i
-0.0938349320475446-0.0576993893873468i
0.00536937523359987-0.0632528732422101i
0.0496574010995911-0.0198543087765314i
0.0329203147716456-0.0164077625157485i
0.0305005917375241+0.0281555063710303i
0.0111466902089476+0.0275460583710103i
0.00242893816350282-0.00266256278405836i
0.00964848614797523-0.0192221176093336i
0.0523225454573784-0.0416319098163967i
0.113968566835284-0.0177033503935518i
0.120105299627098+0.0463754929743068i
0.12410476120266+0.104229269659594i
0.0442691578034284+0.10408341692814i
-0.0583299709154981+0.0727426343870693i
-0.0534039694329206+0.0212828275527793i
-0.0175258756144203-0.0292676692243222i
0.0530921111724675-0.0548115944327383i
0.0944039998762029-0.0345832990603376i
0.101662437932639+0.0410760195212899i
0.0278336663186351+0.0556186484317482i
-0.0250960238224734+0.0571306304614658i
-0.013611753423084+0.0198514924308229i
-0.00117801693937317-0.0401518290403583i
0.0401876464190526-0.0459361518200333i
0.076561954936355-0.012289215488793i
0.139709059559395+0.0563750911164426i
0.0945107406577891+0.101286587430847i
0.00961555093549197+0.122048474827914i
-0.0449980621119755+0.0769717296950937i
-0.0787806073806655+0.0162267403060524i
0.000244738965100631-0.0279877448584458i
0.0581267526685973+0.0090533528094644i
0.0500060730270835+0.0727104172668747i
0.0309913514240966+0.0963346301211899i
-0.0212831736772984+0.0754508717870516i
-0.0801142400616287+0.0270405434877087i
-0.0646830137566934-0.00355949836076194i
-0.0193714292697323-0.0864501551185464i
0.0305007456740584-0.0689760573395834i
0.126520874454985-0.0443257678543289i
0.116134527445807+0.0161060119341547i
0.0428610860712361+0.0758029498445433i
0.00204338230547926+0.0386419277749491i
-0.0268248951571384+0.0604805766969669i
-0.00332687930911162-0.0239660680161219i
0.00501937619537724-0.0563735777464832i
0.0661822456615234-0.0183955764758953i
0.109543691885033+0.00629139752731851i
0.0451606943010584+0.0697668727155332i
0.00546318635075408+0.0474230491136594i
-0.0515614113635611+0.0154142652772465i
-0.0585451231038328-0.00952783229995065i
-0.00180248925806668-0.0741810698777687i
0.042854048472867-0.080616028192755i
0.116975154624806-0.0127663117669297i
0.122450156955324+0.0564086087959214i
0.0762979364625441+0.0976652745878793i
0.0209820095576947+0.0666235068741055i
-0.03414729030561+0.00869268659579227i
-0.00219030548420081-0.0116587332613107i
0.0554495793676932-0.0078345124508967i
0.0935877389380207-0.00899077251166425i
0.0837169688165113+0.0406040877866782i
0.0379780416069403+0.0800306846736162i
-0.0323642977835964+0.0624676782299566i
-0.0610646586845457+0.0521198852527079i
-0.0138765993635386-0.0231336829081041i
0.00289700651867557-0.0807171572983478i
0.0427781341181693-0.0131274076171554i
0.0896387655300018+0.0358033459878248i
0.0761377611200321+0.0457508949864355i
0.0158138067481958+0.0830758586885211i
-0.0236498687996739+0.0516353214949357i
-0.0295294307817655-0.00422652387046926i
0.00105764975556916-0.0288044549826507i
0.0717332098413947-0.0285697395170912i
0.0954982715752297+0.0271979488569148i
0.0727330240699869+0.0835818539959646i
0.0412395086947649+0.130191559085193i
-0.015341572068244+0.114037055217002i
-0.0511407073472734+0.0202640431001621i
-0.0492635023564393-0.0221309971972145i
-0.0140564507225955-0.0548683849106859i
0.0624373738818872-0.0402626407052731i
0.0736647030607881+0.028638483910168i
0.0662064772659249+0.0403261430822728i
0.0483970515600612+0.0470988234686251i
-0.00491501487250367+0.0141787930527513i
0.00951292294560149-0.04628404498224i
0.0424197805164199-0.0730503983373446i
0.0739097414039447-0.0289875074506451i
0.101945681861869+0.0262738569955403i
0.0766985747550493+0.0689245459187129i
0.0533401537908798+0.0997816323585295i
-0.000363296836323826+0.0710924392449433i
-0.0428090763805049+0.0337174240187393i
-0.0180143622335672-0.0189047626057366i
0.0242708833950175-0.0389968913266046i
0.0492167133963351+0.0327377528053893i
0.0517072931132445+0.0728498421141428i
0.0506604109838604+0.0327801244246156i
-0.0324158864483586+0.0312219664650313i
-0.0592406941009596-0.00819179256751099i
-0.0122337016561548-0.0578252372807903i
0.042161502926727-0.0783001220693089i
0.13402928465608-0.0625628111238396i
0.187407586683283+0.0194051568048447i
0.159956560219382+0.0535821719068593i
0.0784374683356152+0.0918068382251437i
0.019553505832614+0.116339702451416i
-0.0135712223620666+0.0715308473941523i
0.0428540736406822+0.0233128235637986i
0.0671034150716913+0.062234614457705i
0.016951209975529+0.102488979496229i
0.0302254492287277+0.126974200834938i
-0.0216937918602775+0.170019442695033i
-0.106853698711451+0.103309573121015i
-0.0862203589882485+0.0128740016128712i
-0.0663256741742263-0.04834278712606i
-4.53507840950561e-05-0.0778255474826706i
0.0754029843795708-0.0455012437649784i
0.080152010664943-0.0249631006160067i
0.0573859944522339+0.0375393864514312i
-0.00671027473045779+0.0394271156617325i
-0.000935884086757797-0.027848088250563i
-0.000643080381955485-0.0504760973399498i
0.039099079282094-0.103043567656738i
0.116056647461122-0.0635756014899859i
0.124128384727417-0.00435069390517727i
0.117027769655058+0.0568145172915626i
0.0387045582149716+0.120322632079562i
-0.0305458080020707+0.0409921224246463i
-0.00711890490348323-0.0174597864442198i
0.00399890860692401-0.0381092474896069i
0.0743457375184329-0.0714595732411713i
0.149599219104532-0.011815900530897i
0.0957802029328016+0.0313715608827272i
0.0479730187537146+0.0455077346985587i
0.000478014417205504+0.0724097834376795i
-0.00684188897954646-9.29471885916189e-05i
0.0236769290328185-0.0393901283038317i
0.09298141088293-0.0158989372391716i
0.142248766862771+0.013942301585085i
0.128851715029413+0.083669114235147i
0.0712661395068441+0.125768474946115i
-0.0194042173063633+0.118143097565132i
-0.0289026976313696+0.103133826686666i
-0.0535203522224981+0.0412687259400987i
0.00276667144182456-0.0162382685227854i
0.0943150070885931-0.0126190717070592i
0.0539138501883534+0.034894055025696i
0.0258171589612389+0.0787692498658997i
-0.00512968906883937+0.0758255408955477i
-0.0773236711056514+0.0469542761237671i
-0.0493852954740814-0.0450621026958776i
0.00559735006096089-0.07208523866796i
0.0467935974982651-0.051995175107311i
0.106435338176924-0.0369700438185318i
0.0990402201399998+0.0206917010789068i
0.0423820651980533+0.0322295438149814i
0.00499114305756825+0.0584901518517068i
-0.00240779884193488+0.0517748877034382i
0.0264796489023839-0.0354574303318902i
0.0743401313214024-0.0442973120364888i
0.0630399810803647+0.0183428431835624i
0.0797620796074096+0.0587383614922966i
0.0534474699680957+0.0849471493751618i
-0.00662298778752506+0.0753681777925642i
-0.00302249092234257+0.0308661716625891i
-0.0142245764425212+0.00376602470427536i
0.0229167337768223-0.0750640272535063i
0.0833968784160352-0.0881736089102712i
0.0996092909259542+0.010673838885781i
0.106428769456191+0.0857784143181537i
0.0431242069904656+0.10162494544497i
-0.0313641524677877+0.0272727891297342i
-0.0337005685820358-0.00750663104395425i
0.00422895877135646-0.037205768609297i
0.0503532994184066-0.0350585040198961i
0.0775208385664356+0.0105374647465472i
0.0987081728904464+0.0430478069244782i
0.0242921589920153+0.090749168474653i
-0.0207890302865282+0.059913561335093i
-0.0341383593718713-0.0033174143600382i
-0.0408495188496215-0.0603768398834879i
0.0371082333849609-0.0829779030019588i
0.104758886036727-0.0807769515038331i
0.141591790665431-0.0207955905264445i
0.119299243673862+0.0513062932078771i
0.0728614828950043+0.0787597416515226i
0.0402956110021191+0.0560144664691188i
0.038433459793487-0.000212204400642879i
0.0652119400168602-0.00738000206199871i
0.0966294486445282-0.00345525144189806i
0.0974089465215614+0.082657455674575i
0.093847164630516+0.163962932826901i
0.0205254628471544+0.148712214729968i
-0.0700888783469717+0.133489508809076i
-0.0826889018015823+0.0846856501527259i
-0.0914915939226865-0.0089344117102116i
-0.0249449981170069-0.0259925398011912i
0.0187696218237785-0.00798594578921972i
0.0473997230402489-0.0117448619715383i
0.0394073003696639+0.035777888201768i
-0.0450713835029066+0.0324990406493695i
-0.0386908663571903-0.00955450603480223i
-0.0119163376267195-0.0721116129011888i
0.059142451940857-0.109428110724152i
0.108047536629455-0.0319724648064377i
0.106145336618894+0.0260149079994109i
0.0920681085838231+0.0779958475732009i
0.0215244636168973+0.116869271898483i
-0.0207079659352484+0.0563827553774596i
-0.023866378005012+0.0105443280443366i
0.0214808258341435+0.0120861284861343i
0.066627922618291-0.00617028880832076i
0.0731709634843437+0.0388209922120687i
0.0457863134359962+0.0794336184020203i
0.00959554720400691+0.0434790484830811i
-0.0277598452204956+0.0404025965323693i
-0.0510465361084687+0.000546009199270852i
-0.0282042188294425-0.0590873242869569i
0.0831543739064664-0.0680652498021623i
0.156226704754667-0.0377420172240977i
0.141657367288894+0.0132273086727889i
0.126073678202408+0.0316595707862561i
0.0542121950503442+0.103633323282751i
0.0499836527226757+0.0681872533101218i
0.0242572252360488-0.0244402293293845i
0.0539754334741737+0.0179030826957929i
0.119765638589249+0.0261708761768018i
0.0687769825780305+0.0687606113808421i
0.0659140644962954+0.142113161293398i
-0.0293971106351878+0.135469109720627i
-0.0881034251212226+0.0733058988249845i
-0.087543759317038+0.0307922345108838i
-0.0785134869925398-0.00889762114319127i
0.0157042179843459-0.0674601714321588i
0.0706807671811309-0.0635119032829996i
0.0506325184816856+0.0342618398666662i
-0.0204311056796947+0.110985214785326i
-0.0318144619778692+0.0421421373560217i
-0.0338533999084854-0.0630128606014297i
-0.00250382799973513-0.0738852864041254i
0.0579151404138659-0.0480645255125869i
0.0966771588345259-0.0669301917072792i
0.0974554603317716+0.0339088776223884i
0.0542632438889514+0.0861706234520312i
0.0354518598796423+0.0361579359118098i
-0.0133289615906843+0.0531842662434239i
0.00147791938602821-0.0219897694394788i
0.0253726698290053-0.0585526950183128i
0.0421283363536386-0.00978715682940563i
0.105416293696116+0.0293601932471253i
0.0925938861068276+0.0439135240098321i
0.0443107581574418+0.0506649167874496i
0.00576530783638922+0.0779037083189294i
-0.00180162369968204+0.0226423824929023i
0.000294656776615041-0.0388505976155198i
0.0760513858382015-0.0382348119048106i
0.137962494817605-0.00823188254973925i
0.103928561677936+0.0739277123090602i
0.0641905944639924+0.12716446794275i
0.0119553860845131+0.0985132294387174i
-0.0165605769901874+0.0309863143707904i
-0.0196076788987185-0.0318256632937637i
0.0229315687904167-0.0694563502059072i
0.0216511529903107-0.0378364963446326i
0.0486270678144521+0.0236268653309665i
0.0823907871225596+0.0425642421712201i
-0.0153171876613551+0.090587353617884i
-0.0369214548502143+0.037605702356683i
-0.0186022319633207-0.01790100312607i
-0.0149035362341702-0.0189136882371954i
0.0481564694505365-0.070161812003188i
0.101631964673988+0.027003573028874i
0.100849413803136+0.0821264366030272i
0.0655165731183647+0.0866827168210223i
0.021967034605046+0.119008337933761i
-0.0298922696857562+0.0463410247220203i
0.0114786452948018+0.000285711221317337i
0.0596789662402192-0.0142182444625535i
0.0764755510501006+0.00477454437374579i
0.0749611517215932+0.0555815845067671i
-0.0146485115579198+0.0861309818047029i
-0.0289922934792075+0.0587211996340305i
-0.0452609006183783-0.00186984580114256i
-0.0333661008833952-0.0131063392966853i
0.0352855475978941-0.045485453718153i
0.0920284043519271-0.056542144554931i
0.121098078253523-0.00357048660631153i
0.0745279875654167+0.0446796046439071i
0.0683976019126154+0.0586274275941603i
0.0305633665322364+0.0513910223898808i
-0.0130880385426181+0.0370825998092583i
0.0163759156588017+0.0150081041375717i
0.0540047779435603-0.0231491262313915i
0.0935672670713899+0.0172816704693567i
0.0614573773148228+0.120810255982565i
-0.0264797456401536+0.112709816502012i
-0.0467149881435923+0.0804832216219666i
-0.0685445867904018+0.0149536829549187i
-0.0599843812355838-0.0784707770925352i
0.0112701981428688-0.0856859057888692i
0.0533956950593976-0.0790951975453436i
0.0560102434809223-0.0251135014102131i
0.0857668578258493+0.0217053051370125i
0.0545265906313969+0.0112518201239554i
0.00444637633039623+0.0261510620090222i
0.0530179289995784+0.00100247945716945i
0.0588383629002222-0.025108646605958i
0.113784054087941-0.0166607510885618i
0.146183704888408+0.0392971475818778i
0.0959143700421831+0.104246626992101i
0.0423029355647175+0.114768634819904i
0.00854772874194515+0.0967827480910923i
-0.0236317774172794+0.0444378757626645i
-0.0631308290135331+0.0302297755723174i
-0.00103027115907158-0.0118606048246348i
0.0197307585769903-0.0316575310711932i
-0.000139475084857886+0.0650333312956083i
-0.0269456449837503+0.0724521249117127i
-0.0654793700071118+0.00321933394935622i
-0.0509944973315396+0.014684403560672i
-0.0294526128626644-0.0693459057206007i
0.0485086870207923-0.133325345292236i
0.095437005781829-0.034022472630767i
0.124385484156391+0.0146034665287062i
0.12592012274111+0.0626946486620081i
0.0319717912563334+0.0865674140791069i
-0.0158458205579811+0.0474255644165438i
0.00652025200910757+0.014176209637789i
0.0304101573207416+0.00485643410482898i
0.0386964006399819-0.00790486432327076i
0.0553942777657826+0.0254361411799418i
0.0470640907965331+0.0997667640984136i
-0.00670981087562535+0.0937630522593371i
-0.0483264526201327+0.0547476758865439i
-0.0757142164052819-0.00634725938785312i
-0.0504368290130775-0.0502543501015143i
0.0314572774864313-0.0547221089400165i
0.0519794585582905-0.0444462127811693i
0.0678320915418841+0.0162623839183504i
0.0709168504422531+0.0345074617475258i
0.0314021220317304+0.0433188853730507i
0.000731877899483107+0.0372637564730556i
0.000791012231366829-0.029075760298915i
0.0477056134171643-0.0295369971240737i
0.0714936058321084-0.000940550240125355i
0.0930531267255966+0.0867632223738321i
0.0781228205955502+0.112784074148992i
0.00328232453288064+0.084072096748927i
-0.0438958612239578+0.0899685076966289i
-0.0412104074676306+0.00678236435018659i
-0.026240923063877-0.0180147352175074i
0.0341552861743536-0.0136432839107901i
0.0973034038922587-0.00750139477507997i
0.0563061643079215+0.0609430400674431i
0.0353235880642589+0.0580632450479669i
-0.0373231184599899+0.0280311425534551i
-0.0832452313850341+0.0345731942438607i
-0.00750090857997226-0.0320334513687463i
0.0288103243797804-0.0493114122169144i
0.0822249707793209+0.0188434260809757i
0.0690550792812492+0.0246791288821846i
0.0209726154257067+0.056441462561978i
-3.86320951147405e-05+0.036756885662154i
-0.0375637141989305-0.00434491978156685i
-0.0407611895976565-0.0286520048276665i
0.00363404801487056-0.0717677675700038i
0.074898046962557-0.0480395550520634i
0.0769761717591386-0.0078198438132259i
0.056588919537066+0.0586155095657887i
0.0300225037723987+0.0720910941121547i
0.000483116814490831+0.0200212972728457i
-0.0215833403673818-0.0253814751115577i
-0.0125807897308328-0.0621697633100326i
0.0906924787961605-0.0428753133966862i
0.127822469668225-0.00777590229834591i
0.0872011582304708+0.0417312280559468i
0.0595336042055596+0.0884738459665268i
0.011047856997158+0.0405725333788988i
-0.025541244896891+0.00749475508477929i
0.0385253361983238+0.0130189165180665i
0.0791863074815281-0.0239330004606034i
0.066636691502848+0.00836703541731201i
0.0811202862949047+0.0659200927143051i
0.079711488000373+0.0606437121469316i
0.0178066727526891+0.0696928328557943i
-0.0496186724014725+0.0280113392691066i
-0.0256808609674605+0.00350738516478882i
0.0138552549973472+0.0227001886349818i
0.0525821034161547+0.00461783673802062i
0.0691157885646662+0.0228473564610844i
0.0215466032230054+0.0790501539234031i
-0.0436133766129796+0.0957898592102533i
-0.0676999215234186+0.0519684671937373i
-0.071219355536279+0.0266281966266901i
-0.0513885756285406-0.0328847922276378i
-0.00812297716272761-0.0391495196971283i
0.0240962825627357-0.0225023432483033i
0.0286223272393159-0.0266708008087596i
0.00984681808488126+0.0367069012151815i
0.00946341630018767-0.0309927367261994i
-0.0121864125940434-0.0613130587204819i
-0.00824779075709312-0.0441206366499051i
0.0459466271069667-0.113487464659196i
0.114477011027365-0.0373477523518097i
0.135142962292052+0.0212399429053364i
0.122886329053941+0.0443921694468631i
0.102342540861495+0.109417952818919i
0.027961343420787+0.0507117489687063i
0.012363753927127+0.0150497920529109i
0.0619859885195434+0.0330428203434593i
0.0742861557693741+0.0299495048264801i
0.0242645071676831+0.078412222115404i
0.00793181933304904+0.13696270294093i
-0.00419321004607268+0.11055833497851i
-0.0776713024956527+0.0486862447106113i
-0.0671129083864232-0.0056911994641422i
-0.0338678650590795-0.0619147677361669i
-0.0230925683813659-0.054725366871794i
0.060682723177867-0.026295728095997i
0.0849852971810927-0.0316948847499472i
0.0255380476971282-0.00767476158908625i
-0.00609853176782993-0.0243398238497262i
-0.00372680154645772-0.0562123205930921i
0.0253858966309261-0.0378103839051124i
0.0668020796185413-0.0441372778575233i
0.115810726332486-0.0400523354799094i
0.143616990084711+0.0140572042380651i
0.12947053165097+0.0738878832686931i
0.0746566612225159+0.0933520896276126i
0.00529322251080308+0.103335535780622i
0.00437968244408963+0.0507602778960088i
0.0162337473843876-0.000535685001770341i
0.0250852581738449-0.0194093042880808i
0.0709863224287449+0.00623337166101861i
0.0520705553675968+0.0737017178580005i
0.0229403557437139+0.0383009627452578i
0.0140133196203252+0.00724518098045738i
-0.00321824607823591+0.00706260543382391i
0.00491271941115212-0.0301545582307873i
0.0448497977208384-0.0541815084519693i
0.125989099709834-0.0308526897762902i
0.0960120407129528+0.0150465085816616i
0.0451079526262564+0.0544793387004698i
0.0625939586252994+0.0799353329244214i
-0.0319149376119814+0.0539110363427328i
-0.0289415495751955+0.0338747690649084i
0.0395631488954938+0.0115705444551416i
0.0538331328727306-0.016573371308276i
0.0583545885516622+0.048383377976827i
0.00127209460902743+0.0712439546254567i
-0.0101906056203648+0.0396786292904461i
-0.0542924850008843+0.0206765984577444i
-0.0449195310242874-0.0256578059844868i
0.00365590914923337-0.083842051454215i
0.033910797628181-0.109460723152531i
0.0725428325891678-0.0371647648402611i
0.0667190038374142+0.00849665813589284i
0.0886952249171316+0.0227532854318242i
0.0556682562965187+0.0259640215838422i
0.0243408504017517-0.0263988104857339i
0.0391716981106405-0.0122557480034082i
0.0857690861055431+0.0152615563055199i
0.15052873943735+0.010129181388205i
0.110174975279318+0.0755180490740105i
0.0522088291953767+0.129903651970591i
0.024654755935804+0.114573757734781i
-0.0237752225165875+0.0780434929683844i
-0.0304451326519188+0.0271798467260036i
-0.00926786733534013+0.017968328678364i
0.0312596934996992+0.00639471400064561i
0.0535291800643765+0.0386298664133079i
0.0305886088095156+0.0840266649627056i
-0.00786364544285898+0.0408844993437516i
-0.035456378778426+0.0128256058162188i
-0.0252463095331454-0.010671169170734i
-0.0274890993252099-0.0548537032245271i
0.00276102780964527-0.0500540312381488i
0.0483839002368466-0.0030943859260095i
0.0948187333259661-0.00306016418318779i
0.104058724174465+0.0194828709691865i
0.0201165393518806+0.071137955769936i
-0.00633557581080715+0.0426878516483568i
-0.00380528302854566-0.00792895124215792i
0.028699298480149-0.0100356131119824i
0.0987795301286021+0.026616200805536i
0.09125375313003+0.0399889753427268i
0.0581326018514424+0.0842709112192785i
0.00448168900909324+0.117333425976402i
-0.0315300992287881+0.0320580353571674i
-0.0273651311587239-0.0115061389621749i
0.0123381052736905-0.00935107274745682i
0.0563331673411402-0.0224280755922276i
0.0531556384260418+0.0130839944048673i
0.0661020898658114+0.0508575305948826i
0.0158667200764603+0.045393266407692i
-0.00936838511689277+0.0323166707307843i
0.0243130013968919+0.0051689847392491i
0.0164750921451027-0.0226603651348205i
0.0589285117754416-0.0200701434325787i
0.10029494248726+0.0110044180634771i
0.099660650580691+0.0539897979485386i
0.0813263594921254+0.0687876677586404i
0.0397431372551584+0.0697655841670593i
-0.000982500466833487+0.0355265342318125i
0.0208725992274372+0.01143546972626i
0.0291078214854678+0.0154081072177598i
0.0385190406502724-0.0162794309350919i
0.0777580146425809+0.0268365878344175i
0.031652211426879+0.0828538045070178i
-0.00581963743794168+0.0510024682307119i
-0.0512817526610601+0.0367560080092167i
-0.040942780705219+0.0026331056755684i
0.0157053259231569-0.0130074950812037i
0.0142114212803966-0.000799570382993792i
0.0324403399060826+0.007068410782047i
0.0465341664785673+0.0274570908012728i
0.0427985608476165+0.0435112435336945i
-0.0103901756110843+0.0345434044850364i
-0.00190084060134669-0.0275301340066835i
0.025479648234192-0.0429028381793506i
0.0343824371677708-0.0132080710860994i
0.0883330017009048-0.00656709169634945i
0.10269037529417+0.031288087609795i
0.0795974527572351+0.0826677021065043i
0.0395378712163844+0.0691733168293691i
0.006015805429872+0.0504972557513831i
0.0213477934544718+0.0447434423262777i
0.093139664119342+0.0197373550999623i
0.0932514610948605+0.00383608060101475i
0.0702778161800993+0.0232248345689909i
0.0425076268524622+0.0451410968015078i
0.00175176425889214+0.0557275551947893i
-0.0322834930041585+0.0337781783285871i
-0.0398139230876529-0.00370681589456006i
0.0174465977852012-0.0108965695788121i
0.0437999208554149-0.0173419359423213i
0.0899570217654642+0.0417583776756452i
0.0725705262230576+0.0648406097003357i
0.0386162192443194+0.026939195002027i
0.0289087505653169+0.040769597305503i
-0.0189574138862632+0.019707702666982i
0.0190334201170703-0.0177464870422208i
0.0445453095920431-0.0348250607716746i
0.0487879462493898+0.000633126996359678i
0.0615070213369222+0.059837259021009i
0.0480062070350386+0.0512085381877365i
0.00575298818896996+0.0632562141595971i
-0.0378794240840847+0.0284206953777165i
-0.00313244333469575-0.0310220279718652i
0.010926398492148-0.0184373986551902i
0.016173497927193-0.0518457238333561i
0.0458056051252611-0.0275027502951263i
0.0727099453760332+0.0414991754451388i
0.0738397964602581+0.0489547010054853i
0.0303166150791823+0.0369425341590243i
0.0067578281415691+0.00884990336841676i
0.0510571429822799-0.0293827813227334i
0.0980969050391493+0.0107456657176795i
0.108363013754276+0.0517717019743602i
0.112307212218585+0.0237464033770511i
0.060428186214116+0.0974463846415378i
0.0443294471498577+0.0945142359511616i
0.00847156047122354+0.0291107477617176i
-0.043514374318506+0.0335075184237464i
-0.0170740612037044+0.0290845149889334i
0.00829057027951044+0.0244578566570468i
0.0307859057559148+0.0317949568078659i
0.00237158092654894+0.0652681294657757i
-0.0160708894349546+0.0542194019889424i
-0.0310054406490182+0.0254532517948545i
-0.0651178700844236-0.0398869443237974i
-0.000964364123600386-0.0698102752347746i
0.0432264318969529-0.03913872182366i
0.0644988188679577-0.0701440314588978i
0.0902832228792972-0.0241391813078309i
0.0374202263606074+0.013180890581274i
0.0335710261007933-0.00728021286411731i
0.0592443539454733+0.0263775815849258i
0.0629637956257636-0.0160454543612205i
0.05594774333282-0.0122134211794681i
0.0669992139268942+0.0535221884756526i
0.106577826690745+0.0749846158013631i
0.0595506845996835+0.102878618098841i
0.0177695363687437+0.100002870850453i
-0.0127157464347301+0.0557457078028516i
-0.026620655860698-0.000260338685351691i
-0.0238138049238698+0.0110377903989346i
-0.0136645653225534+0.0164014802416046i
0.0442485084568741+0.00785293925586541i
0.0439545081005631+0.0409347970518408i
0.0336917243727071+0.0532583418790288i
-0.018613695598928+0.0374689828166368i
-0.0313422505104343-0.00498031814047113i
0.0186749754312244-0.0301747558639356i
0.0352062339918943-0.00231092640918873i
0.0782112192967306+0.0246917286137807i
0.103411328166559+0.0469622022285425i
0.0545473844526572+0.0581290560521676i
0.0048625417714689+0.0296795092424213i
-0.00859756234994701+0.0233010093456575i
-0.0145512110616339+0.00174007853182671i
0.0206377432776351-0.0236411608004975i
0.0476162544617754+0.0154573203920043i
0.0436896956400331+0.02505289204824i
0.017488745377094+0.0370784493585378i
-0.00962861740999126+0.0884475960782755i
-0.0368477684560525+0.0176015679182457i
-0.00918057725164984-0.0167958960761808i
0.0280193975225495-0.00799890725420963i
0.0550181372477947-0.0569192906493189i
0.0864962261758589-0.00533113442531295i
0.0324438218822396+0.0322373727384547i
0.043745554923591+0.033384877527972i
0.0627427481929626+0.0216961904907448i
0.0245341330460802+0.00614394286269008i
0.0175056538487693+0.000551060485949392i
0.0308601688193128-0.0145835008628057i
0.0427965700658756+0.051087510646078i
0.0436011854148937+0.0960917272075288i
0.0385086700325644+0.0695682505794815i
-9.97040243161271e-05+0.0492704529686793i
-0.0210561328551674+0.0340901971281559i
-0.0179822697277711+0.0266812148242315i
-0.0130669478272625+0.0145351901285493i
-0.00346571772660309-0.0183479837341742i
0.00895842464211252+8.33384633349474e-05i
0.0237112580756949+0.0581482372247867i
-0.00278149091924131+0.0320223857211435i
-0.00385051728642364-0.00243222728590858i
0.0313449874678608-0.013396096868047i
0.025982879472345-0.0482837451175052i
0.0386109256672064-0.0194878758193802i
0.0542013375056331+0.0252560870279719i
0.0785958292905217+0.0194086329982301i
0.0830279842995581+0.0423042597943159i
0.0106588668042963+0.0497636052125367i
0.00324280967576222+0.0169818443142621i
0.0576383314385686+0.0408290786693906i
0.0547695851309675+0.0532672840259699i
0.0458590835544266+0.0481008528258203i
0.0425603783249046+0.0359731103833988i
-0.022420033744881+0.0522994884263035i
-0.0664425210435213+0.0840573766524704i
-0.0294985132869912+0.0479127994248221i
-0.0225861137466809+0.0191936494075393i
-0.0226930108045194-0.0382310359269768i
0.00889601894347026-0.0239035591065503i
0.0126689162908187+0.0262816740062693i
0.0659493322125236-0.0180993861418754i
0.0589007577385574-0.00510083673864294i
0.0145544956131277+0.00709588026280198i
0.0385041404558786-0.0326606916846813i
0.030464094123083-0.00317279405951502i
0.0341120597835288+0.0143243119741036i
0.060547053420785-0.0063098022018022i
0.0807695837177975+0.0462506936095022i
0.0636389729725203+0.034727665604498i
0.030988536498214+0.0143930274361179i
-0.00184214746614246+0.0489354522901497i
0.0231002877584856+0.00135849490532644i
0.0385764995378618+0.0210551994851465i
0.0187657770954239+0.0712547162828113i
0.0445016308724338+0.0710338401836286i
0.013967357610343+0.0623901993303675i
-0.0547061066480584+0.0438348274262673i
-0.0765100919486866-0.00271186450521044i
-0.0252762774718797-0.0386849458306037i
-0.0128112996714192-0.0321513425834175i
0.00414846995121987-0.0472488551409182i
0.0558906214796538-0.0193211062560969i
0.0519423780682951+0.0216481846150479i
0.056096706357211+0.00170175002490177i
0.0344935786177501-0.0208320354439886i
0.029428541228983-0.018722219991982i
0.0371119502351786-0.028129062336626i
0.0428595759372893+0.0076590696948363i
0.102163024454278-0.00015532530925495i
0.0780809036590892+0.0226990954177619i
0.0287447374750614+0.0814318537612374i
0.0232480103077037+0.0471706789300189i
-0.00896210619286034+0.0544447607758861i
0.0295071154604367+0.0310793036956656i
0.0372049160656662+0.0137954243920627i
-0.0085690682332592+0.000192752091738142i
0.0150279788152009-0.00362305698675772i
0.0206022714237339+0.0228610903695229i
0.00406927935444702+0.0246109965623582i
-0.0248911040423568+0.0153696240616314i
0.0118260192233658-0.01043085043665i
0.0461972167091819-0.00320500004752543i
0.0212367481023807+0.00910331280117675i
0.0442164546086747+0.0452483693543945i
0.0492306984542747+0.0404550192892229i
0.0504972259304417+0.033531262272162i
0.0498027830232067+0.0721579160122882i
0.0343430450895462+0.030743479942836i
0.0249388220068207-0.0109859939251861i
0.0135799386783856+0.00298048456522113i
0.0231966575449303+0.0154842121588726i
0.0249907129803722+0.00864141433489262i
-0.00544320104400921+0.0246944460045029i
-0.00864010929218222+0.0537669831812335i
-0.00536748487393205+0.0326642755473781i
0.00777439333603219-0.0100038011840533i
0.00504662356459266-0.0230683232343873i
0.0146416239861346-0.00635394168650996i
0.0503447215671036-0.0185979894135445i
0.0405253594545592+0.00422618140148986i
0.0580193854434602+0.0290746514872715i
0.0207232485382459-0.000520830832582738i
0.00100036048021861-0.0194695334158963i
0.0261128055162606-0.0212632717336734i
0.0609924918413328-0.0101351907133345i
0.0901903872254651+0.0269076329291765i
0.0466046413368591+0.064967509874438i
0.0185966320710796+0.0587648198261321i
-0.00614207121718178+0.0704603531396709i
0.0175853945883748+0.0582611057232157i
0.0147551971487871+0.0381524388251843i
-0.0111249691840016+0.0454383011040113i
0.0120605102294799+0.0343665999826098i
0.00055162690170746+0.0556548847338649i
-0.00227360967384799+0.0433319013476361i
0.0180871680580134+0.0148541557906488i
0.00745338129263796+0.0171337949089823i
-0.00587028529889808-0.0344823534181755i
-0.00101939727230678-0.0514933773252561i
0.0267109207983034-0.0384857523368405i
0.0431643442236118-0.0540543334621071i
0.0299968916520531-0.00782428762692324i
0.0621158859546191+0.0371392296155898i
0.040720401854389+0.0326398640613004i
0.0404476009022806+0.0223314635474683i
0.0746381538823885-0.00365043639718663i
0.0466801240030176-0.00660155436245189i
0.0528242718257619+0.0268713146224453i
0.0441921335113399+0.0460043873650086i
0.0357297198753943+0.0328032862738062i
0.0130199566853387+0.0343832137868726i
0.0220991065710021+0.0335102003814632i
0.0236288606105458+0.052996888323545i
0.00805252207894793+0.0552222394559077i
0.0263742510776719+0.0246354770400986i
0.0136899049295216+0.0461463421336972i
0.014591597046165+0.0231508013469832i
0.0248958286896156+0.0446117787369159i
0.0514466713204227+0.045739723579064i
0.0104626577134763-0.0048552101476535i
0.0254643292581687+0.00960825817719651i
0.0686450777052068+0.0080139422544877i
0.0416303274381527+0.0152678810297942i
0.0456109464335397+0.0228440670158562i
0.0421122359958106+0.0411565443184182i
0.0461240788232829+0.0522238967865662i
0.0162072019800462+0.00469071011875111i
0.017008258846263-0.0123254180564016i
0.0235700814792143+0.00768372304498983i
-0.000204006316216763+0.000939145698790867i
0.0300726892151869+0.0180945709308887i
0.0275481492086665+0.0190596694851535i
0.021558622615336+0.0235376578148888i
0.0312936202397953+0.0277134749528629i
0.0357096530302301-0.00915891968862303i
0.054329314640122-0.0162699740283511i
0.0350124817194908+0.0105409505200409i
0.0732403905159977+0.0137471518431526i
0.0484722735999461-0.0172988045696733i
-0.00914291701836152-0.00681302116920765i
0.02388527855224+0.028183212774478i
0.00606462283399054+0.0358450919303494i
0.0176357794488789-0.0111488135052819i
0.031853163401415-0.00220280860940457i
0.0634870070666714+0.0375240428457335i
0.0568534735443226+0.0123025491386799i
0.00151119118034673+0.0475957058758566i
0.0222390868834721+0.0548979207577627i
0.00555107000380868+0.0225241372118306i
0.0105861805428911+0.0253240496915584i
0.0478433933536011+0.0156138768672418i
0.0129685898611088+0.050231753760422i
-0.021961602226744+0.0420662758879569i
0.0121525046158513-0.0085225294095203i
0.0431139296817433+0.0174287848353023i
0.016844368052781+0.0211006655990384i
0.0128612778425301+0.0167885205557225i
0.0278684084198015+0.0385549018113681i
0.0423092655093289-0.0302302872732362i
0.046867052658543-0.03968150355657i
0.0140269722171326+0.0269756574610524i
0.0154357855947899-0.00209682199447108i
0.0234945822820987+0.0098254958982758i
0.0303603288648598+0.0156706649990036i
0.0546629034342239-0.0124177155160465i
0.0109590496968335+0.0391866653080598i
0.0397247403436266+0.0423102666831759i
0.0641720619162506+0.017267553144468i
0.0248479704175386+0.0146035343427165i
0.0757045102671545+0.0134255556809102i
0.0314696790618992+0.0201801585538564i
0.0108944145965148+0.0135016528485841i
0.0401917884451527+0.0325106056891419i
0.0298408898168825+0.0543925996354018i
0.0480933512652007+0.0427978030613166i
0.0360566684797411+0.0277219811841417i
0.0422997598889147+0.0258647561028092i
0.0372103073205039-0.00151124999566859i
0.021763364078423+0.0182820547020068i
0.00288254589255761+0.0419800967561695i
0.0210896514850522-0.00533056942086479i
0.0311986862491797+0.0152078624630782i
0.0206467658553137+0.0215302339824503i
0.0202144565721544-0.00554404455946705i
0.023757465349294+0.0197003146896143i
0.040836988502522+0.00803667135761236i
0.0177702489286312-0.0515398086313781i
0.0232981679999799-0.0303998595456977i
0.0354609033803133+0.00110948286573703i
0.0131321769831638-0.0157549038117241i
0.00249172785627155+0.0364653795167744i
0.0338803835827374+0.014213661296685i
0.0189081606543876-0.0269613125260724i
0.0280917733871785+0.0032640325673784i
0.0564946928151101-0.0111517125492585i
-0.0330627048329529-0.000261723218827955i
-0.0248248618299037+0.00439775934986299i
0.0300829213802495+0.0296067929157645i
0.0220648416992014+0.0455097894753931i
0.0311029505102203+0.00929772171095146i
0.0149297674402253+0.0319020443068058i
0.0274155164905328+0.00942210717501662i
0.00702302910955893+0.0027758402454202i
0.0103048800230738+0.0362200176080957i
0.0328865134445261-0.0121972831208436i
0.00275353201500469-0.0178535202062101i
0.0321534997553503+0.0217287426608218i
0.0398439287796608+0.0222709729468865i
0.0216822982266646+0.0271278645378272i
0.0140455248811884+0.014447572956173i
0.0356773940521864-0.00777371132655295i
0.0247623969732724-0.0195624193925459i
0.00778190535333749-0.00661138283622012i
0.0243386499874233+0.0476768277017319i
-0.00094457638851999+0.0447561582837349i
0.0460015865070286+0.0451185373385696i
0.0488218966638225+0.0446379014499246i
0.017468034984192-0.00711810887325885i
0.0524886668632383-0.0133355757976102i
0.0345469330439103+0.00173276049188035i
0.0444514778747588+0.0232258953366271i
0.0490344987520926+0.00821818939231177i
0.017401862002523-0.0124749179030351i
0.0509903576740823+0.00144685093233762i
0.0438030388893224+0.0115293315872696i
0.013250113104539+0.0181312213939759i
0.0235547416017167-0.00290452290152957i
0.0173680933537465+0.0218001116814839i
0.0175529798755867+0.00396444513181298i
0.0262358596126704-0.00103077881013425i
0.0550520708440145+0.00894032522050394i
0.0626548725736469+0.013109494911779i
0.0202539569521557+0.059161659557869i
0.0142280795469158+0.000961186827050882i
0.0522824733676794+0.025789237206903i
0.00413597180499876+0.040845103813267i
-0.014178407935309-0.00450504247031001i
0.0260541018677467+0.024419821424242i
0.00805401258262594+0.00972838811994746i
0.0368140167469573-0.0111961108157118i
0.0127046111716128-0.00899721687384581i
-0.0349765355773458-0.0252679561303315i
0.00368930701240357-0.00584623258059017i
0.0281815533602315+0.00375522012373104i
0.0255801626548188-0.000389493169190249i
0.0162646357872106+0.0284345008997792i
0.0303554045088044+0.000453768161483302i
0.0458871082992937-0.00586506029767442i
0.0394419688168221-0.00284444619214411i
0.0447001037688169+0.00484797657773432i
0.0555713717997357+0.00248802094477371i
0.0580305277357435-0.00980904279690401i
0.0421604383459472+0.0585380508096527i
0.0112367927921082+0.0632455213701124i
0.00379068415304584+0.0433440661855942i
0.0229269785975994+0.0310634043076161i
0.00734638393689758+0.0118723600255966i
0.00155798266475026+0.0146465325498565i
0.0342792557873909+0.00395027719846453i
0.0380156573254879+0.0290408996775265i
0.00338904956603305-0.00727308571914436i
0.00721564696409423-0.0240581693702786i
0.0242110332475656+0.0267046646806716i
0.0024359523690176-0.0195149937772814i
0.0058101764347621-0.00797521314831176i
0.0284666935698891+0.00997965160706416i
0.0361377026455736-0.0357017183374478i
0.018830376208573+0.0065565955563005i
-0.00199209778159982+0.0122702788123138i
0.00493592647443668+0.016643395834129i
0.00679860161384919-0.00400490618090001i
0.0235544298871378-0.00241509094126362i
0.0579907814742228+0.0534980361022526i
0.0398545358435171+0.00906975937964773i
0.03100517563562+0.0280653793581553i
0.0421626447967937+0.0300176952065694i
0.0165496854511018-0.00940361426276223i
-0.0140377665688618-0.00958185283436522i
-0.0157551461386092-0.00456623663150943i
0.0110690448208319-0.000462309331341059i
0.0261993947743943+1.63666638003664e-05i
0.0482155778072132+0.0263255069455725i
0.05171859905365+0.0150559705601271i
0.0133412776295154+0.0175294022574701i
0.0183321519660209+0.0240168011486033i
0.03113010979287+0.0232832019702493i
0.0306677304616313+0.0158194335353274i
0.0323747821636613+0.00325875216708819i
0.0469431865728333+0.0116289727943799i
0.0701584376207204+0.0141824579205073i
0.0378173193825376+0.0421077690694966i
0.0183554277408705+0.0221860139548491i
0.015200888634223-0.0152784169194292i
0.0196584772928986+0.00583248102528915i
0.0152054231553761+0.0256486222181368i
0.0166899621512584+0.0143798176133352i
0.0471423443378611+0.0152152035831125i
-0.0183055838253883+0.0211704689444793i
-0.026029154012421-0.00351088840921301i
0.0133366571724688-0.0123703385509648i
-0.00238901156971554-0.0194081267693016i
0.00691223127688232-0.0102663474365852i
0.0414988617352912+0.00617162891702346i
0.0657602757883591-0.00868255300188242i
0.036808090573598+0.00950222837810153i
0.00315545803051096+0.00928378376589045i
0.0284115582319255-0.00838776949042345i
0.0573084149677182-0.0147559521554691i
0.0520971470991818-0.0199209433985817i
0.0856342472243782+0.00970371084424359i
0.0269916516305678+0.0134911081878191i
0.0172173663485199+0.0508223504175372i
0.0509390193633366+0.0252278241362613i
-0.00453601182143608+0.0162023671194778i
0.0420070290329733+0.0492637317122106i
0.0451249466521179-0.00407597113158694i
0.0069021009963715+0.0413870744543077i
0.0246647985515215+0.0125632445189931i
0.00863392409198489-0.0242645056690254i
-0.016569371824323+0.0204987763158935i
-0.0195901821736504+0.0304154184774113i
-0.0159049115403101-0.00523047343220146i
0.00880377928104511-0.0547652873791687i
0.0157762104342884-0.0214635992400947i
0.0247992693706695-0.00912242716795391i
0.0643071987762688+0.00694021948823226i
0.0423487767702912+0.0345959165975121i
0.0101435578760599+0.0125623738733395i
0.0328171204484154-0.007340611158851i
0.0226452928238709-0.0059845228802544i
0.0284792035589706-0.0267378813828864i
0.0675288120690114-0.0230170206110583i
0.0409958466558479+0.0222963780004869i
0.0284013601182542+0.0255426027256815i
0.0502363317641988+0.00650492707677994i
0.0288278823676226+0.0334559421598626i
0.0107929461420925+0.0385147236789837i
0.0398212474171059+0.0253217364379129i
0.023985393321661+0.0420823782894719i
0.0353055210301778+0.0121269246804279i
0.0432134656947012+0.0288765024158288i
0.0315054787637211+0.0305422374935327i
0.0507708892701886-0.0326817713789987i
-0.0250461177523766+0.0297587752492115i
-0.0141629399457309+0.0343311330513582i
0.0424792379116325-0.0185399596969098i
0.0217111535866206+0.00755159306070365i
0.0411247723307786+0.0169915948853721i
0.0278522533969207+0.0477322079228997i
0.0083288478688426+0.0668067993068029i
0.000411110704304408+0.0294278593581468i
-0.0057161973065535-0.0124899517521598i
0.0185155629144189+0.0116682787732143i
0.0437705461033268+0.0285351661204431i
0.0433497715391044+0.0100264736680867i
0.0121608615192032+0.0118890170868412i
0.0104947972022048+0.0286663017240528i
0.00504241566245571+0.0417327241202662i
0.00431547076830775-0.00947185682268794i
-0.0142632727200997-0.0206554644361184i
-0.00386668765445825+0.013157352977558i
0.0058429998009531+0.000743199208295672i
0.0150563637194954+0.0246579357325506i
0.0649530480113684+0.0196965351021779i
0.0189256923806775+0.0162256458331451i
0.0115085033299186+0.0394867591567574i
0.0323951034747465+0.000482934932922776i
0.0654216657148259+0.0108617543361351i
0.0485034045786187+0.00708050983052237i
0.0050509110577774-0.00145020779579573i
0.0660083309025317+0.0593687659509089i
0.0355051856316966+0.0519713744925069i
0.010944493511887+0.0226797066271201i
0.00468360217740432+0.019040444128435i
-0.0192928048586978+0.02112562844662i
0.0109257938420301+0.0444480005324174i
0.00259680518558544+0.0290307883441761i
0.00340938704133313+0.0351671255041412i
0.00232607741232335+0.0522555192937274i
-0.020425320583926+0.00678633084952214i
-0.0240230605068422+0.0102912394568241i
-0.0149784353398789-0.0166034844168973i
0.00962195016667887-0.0299057863400478i
0.0259139855777166+0.000349204351601834i
0.0452633879982491-0.0444364299947666i
0.0470600689935775-0.0183545190434278i
0.0133486737366713+0.0293541077502087i
0.0327454544885135+0.0141921756123904i
0.0639333648291144-0.000448715341069081i
0.0642062979781413+0.0102408313349938i
0.0789536446943881+0.0133504225050154i
0.0843027145444235+0.0204355936128045i
0.0653149592475214+0.0372431384375827i
0.0222938198870938+0.0441399040287697i
0.000293276165435005+0.0307939237606689i
0.00995329878705358+0.0237615917385623i
-0.0041703122738886+0.0290532881409491i
0.00150258545593536+0.0175192272702199i
0.0304836814484577+0.00350377615589084i
0.0282002990440919+0.0251913937614789i
0.00431755247070867+0.0808303583138991i
-0.0284174979098235-0.00553112722418601i
-0.030942988446556-0.0519131844302658i
-0.000204269278961767+0.0213639095865882i
0.00173588707875035-0.00351478106388523i
0.040684202524998+0.0217117832143014i
0.0648212878750032+0.0516908056305989i
0.0164270730414666-0.00287089390359382i
-0.0171859439171047+0.0226441828395911i
0.00774920552539669+0.0529560785297325i
0.0383804421952914-0.00270791765426481i
0.0023853099177583-0.0202795071869338i
0.0278722913138026-0.0010547088506764i
0.0398203103205005+0.00568777476490762i
0.0092831555593026+0.0262286946733817i
-0.0133188364942931+0.0580446583072391i
-0.0375562691974752+0.0263670305375985i
0.0194879537715854-0.0455521396412968i
0.0270303762998814-0.0138723724979509i
0.0218825272926997-0.0189854615128252i
0.0241285336883096-0.0277470438428809i
0.018031710799756+0.0266473190214207i
0.0731363122127681+0.0144627494405256i
0.0332478301835254+0.0339855682671682i
-0.0383275409119363+0.0256926562606843i
0.0136179117826106-0.0182009842716512i
0.0752351702503449-0.00855908108910313i
0.0451528709376903+0.0178418370868237i
0.0284437859742634+0.0323682365377149i
0.0230564954539978+0.0459090537529835i
0.00422143071851156+0.0537292291656517i
-0.0340707826253783+0.0306982961766497i
-0.0347116431617026+0.0554793102617889i
-0.00118546597364957+0.0509219751863782i
-0.0133930771003913-0.0114136442972615i
0.0228020852817384+0.000539998545231473i
0.0249527578513602+0.052223806676689i
-0.0144292627285651+0.0662875967006347i
0.00470169250911053+0.0359624683812945i
0.00197916326517657+0.00869244971589841i
-0.0275416437836269-0.00316822089392205i
0.00781148162330793-0.0332791156633627i
0.0411306792021665-0.0246971668876174i
0.0380544044640099+0.00757496871584109i
0.0206160570219428-0.00204030334121905i
0.00198995485939678+0.00272969104762627i
0.0193559254480309+0.0138080125844856i
0.015051888752927-0.0158197067800339i
0.0196120293729849-0.0358135126745676i
0.0427012433521722-0.0185432861648256i
0.0403663639470465+0.00626552914053876i
0.0563719485973552+0.0566215631921524i
0.0344462096313317+0.0728497394933625i
0.00415971777133638+0.0137536773439515i
-0.00292626210708159+0.00133705382295978i
0.0340487667023704+0.0202029260906188i
0.0824865307688365+0.0129061343127394i
0.0341000068965683+0.0209475969469709i
0.0269886269484969+0.0392451953266571i
0.0109455706138261+0.0933212763988862i
-0.0339398457593753+0.0808211602317741i
-0.0195922933557434+0.00835589387492558i
0.00643240795726284+0.0137087901437408i
0.000797198011733195-0.0150095076756117i
0.00513658587681248-0.0332631607883826i
0.0403600686690952+0.0371815497492795i
0.0287199865286024+0.054733709443845i
0.0116105344656784+0.0149360424791912i
-0.0198454530282144+0.0328880702005083i
-0.00975335889301304+0.0272326234202401i
0.0136082898917553-0.0208318995785975i
0.0319271801931712-0.0226468434440992i
0.0540777330283995+0.00247102029524026i
0.00351272534333439+0.0323939683154631i
-0.0122614931337167+0.0366979829185057i
-0.00796445405688392+0.0384033020227651i
-0.0125859154786739+0.00924324277899352i
0.0215344784130896-0.0281913719047934i
0.0591216122585596-0.0323734949833275i
0.0416584194284053-0.0203834098344524i
0.0560091981504554+0.00687730901538009i
0.0300689310262482+0.0312010401707673i
-0.0158554645965676+0.0251501525098324i
0.030193903847312-0.0140282629385505i
0.015361021161234-0.0330646960753695i
0.0319922423501637-0.021382598798591i
0.0908593414159614+0.0110296588698076i
0.120655952243967+0.00982330172773558i
0.0545130952515104+0.0411115146400449i
-0.000844957298760646+0.0743013019560703i
0.0234742879899782+0.0254326524375462i
0.0217611734595746+0.0161488605018934i
0.0512470590843004+0.0100831220895273i
0.0232158316020307+0.00993416715459977i
0.00281772966067497+0.0493936962550262i
0.00113997917819719+0.0324331124356018i
-0.00789329419773336+0.0336784424069314i
-0.0264631670934685+0.0321340155324972i
-0.0345269012004741-0.0184440493576581i
0.0132951931950032-0.0580436570929675i
0.00777278923629886-0.0819425607427371i
0.0421268488337827-0.0369681878902191i
0.0619783396384711-0.0219391020978402i
0.0186947745236445-0.0312402474795618i
0.0275357135033738-0.00307567949663808i
0.0383671905339249+0.00660145033602836i
0.0362573263273087-0.0178597580595413i
0.0739774775825317-0.0165074072289242i
0.0696388132930134+0.0268790798746532i
0.0609847949018527+0.055864756216195i
0.0715287108246604+0.0813134191174812i
0.0189812905489104+0.0385364572795762i
4.34318711089027e-05+0.0234840245046406i
-0.0195965896025367+0.0144801874727669i
-0.0334059095309101-0.0315550889203534i
-0.00269012973302202+0.0286381852445288i
0.026870680613197+0.00890158281493695i
0.0516656900076221-0.00921363056490118i
0.0274081128576984+0.0503922598398039i
-0.00999230086481002+0.00705663865709254i
-0.00372905179411251-0.022796102421045i
0.00915571197607291-0.0397551276590538i
0.0120531792613476-0.0166315288421115i
0.0752927112209039+0.0149339731985949i
0.102691379796475+0.000197912595920019i
0.020929781380319+0.0352590122514788i
0.00195179334430273+0.030424340703463i
-0.00691254070827889-0.00510934185916581i
-0.00449814483415479-0.0104393938801837i
0.0440894895885875+0.012263944538476i
0.0419912077024469+0.0188764985219392i
0.0886532151980651+0.00758810576433941i
0.070120325698862+0.0343716404951605i
-0.00138593526354307+0.0509251473105495i
-0.0149133698276667+0.0143206962470397i
-0.0171304362640377-0.0473769264173256i
0.0309856013606169-0.0487812202651555i
0.0302934941723713-0.0415697184462791i
0.0632339450799085-0.0428365164764712i
0.0806770772277456+0.0119564321360819i
0.0428404436487855+0.0458410753581272i
0.0296905768293975+0.0466205233451343i
0.00166795249581467+0.00795420948191289i
0.0392253539662073-0.00972529037877368i
0.0497943121725199-0.00902226418917905i
0.0708674374722259-0.030187846232033i
0.075621164220456+0.0251624972459936i
0.0240587324716189+0.0541230648442869i
0.0157855967735774+0.0349353887700124i
-0.00313875380461683+0.0379830397596503i
-0.00720714699787988+0.0212658614241866i
0.0319936885571938-0.00941344394011316i
0.0428378788443628-0.010806434722929i
0.0412578017785177+0.0309695397918022i
0.0118434225142911+0.0497105811732756i
-0.015046989654134+0.0476874955859119i
0.0157477304713102+0.035998475733186i
0.00332447831510735-0.0182373663621389i
0.00938380089669136-0.0427324329709817i
0.0264995896923336-0.0603461454298242i
0.0386534996577354-0.00445397299553273i
0.0398859714284784+0.0741590183012339i
0.0215171361887153+0.0545217403579922i
0.0200169476591715+0.0559997304877315i
-0.0258912714366973-0.0208741916039631i
-0.0121450473612085-0.0511167365069003i
0.0367891685075291-0.0278710649526422i
0.0552635346867065-0.0379227613187554i
0.0599840584464635+0.025580413452912i
0.0272653430421811+0.0248521141469318i
0.0058640841518751+0.0270272507879818i
-0.00973199808776687+0.027670039986i
0.0230731054808037-0.0220778014045818i
0.0462584119206675-0.0329653829662003i
0.0508973228948961-0.0247630077438142i
0.0345835016891073-0.0161293337185046i
0.0369493030328186+0.0262412101715594i
0.0463290329603726+0.0584540965156302i
-0.0288389570498327+0.0358332821023351i
0.000527263946141407+0.0111267248704591i
0.0187038937457711-0.0304221437636018i
0.0151780100986087-0.0244891298087386i
0.0435148659502511+0.0124115407311509i
0.0420287231235456+0.00255787810802913i
0.0223021041030212+0.0334651065075347i
0.00887287746919002+0.0473475212887588i
0.0185504226770774+0.00905307387247286i
-0.0158469895686305-0.00351922590267769i
0.0151731186558214-0.0304946619956087i
0.0566542842343686+0.00364945610534163i
0.0556636240899207+0.0424836219672457i
0.0223776593641538+0.0746878205196211i
0.00146645839777165+0.121851997600145i
-0.00916593457540964+0.072419199511456i
-0.0315202759223244+0.0170898036057509i
-0.00283843508032677+0.00181393975761787i
0.0100969223286482+0.0149689190536543i
0.0204156314295184+0.00587818103724728i
0.0145082390498608+0.0352883766419919i
-0.0108410299472632+0.0470076730211509i
-0.0114924835530088+0.0247198905976957i
-0.0258835632512902-0.0372606891569755i
-0.0233646410883156-0.113117184196278i
0.0320224265028367-0.0587935889823081i
0.0591708730125361-0.0256876025411592i
0.0626969281484483+0.0364229765766887i
0.0576248546474031+0.0597838939332252i
0.0251144294308478+0.0133283651786174i
0.0171385424095066+0.0380542826145034i
0.0192062690573639+0.0213950611329554i
0.0177891294240997-0.0081973037791375i
0.0373491017260314+0.0259412004944908i
0.0463907686511523+0.023427407144441i
0.0201035836689411+0.0141500641311534i
-0.0203899991177102+0.0725030347359309i
-0.0386272477091782+0.050645638133966i
-0.0504149807375385-0.00914845838958616i
-0.054122823973847-0.0275335575651472i
6.74388417530187e-05-0.0194820290424752i
0.0600097212976229-0.000487187074127954i
0.0664007853382051-0.00594850588072831i
0.0207110129285657+0.0263004902741906i
0.00185469567002796+0.0340067873414604i
0.00797592490936981+0.00464391032142695i
0.00956024369079001-0.0285455076422377i
0.0465759375846347-0.0261108565870078i
0.0788615263725251+0.00971653104056063i
0.105624476874265+0.0331261402289881i
0.0623281771304183+0.0791188770917598i
-0.0108830134153001+0.093240173080162i
-0.0212606757724858+0.059471851503755i
-0.0297942264742644+0.00590782144941669i
0.011111121926361-0.0345567903412428i
0.0408088086156343-0.0161218936517009i
0.0229874417570201+0.00166746905181039i
0.0241457630835627+0.0214785278632707i
-0.00564936169859213+0.0415135870724936i
-0.0396998990113382+0.00798230807979228i
-0.049560702223922-0.0156819349805616i
-0.0238690940393361-0.0578119218831137i
0.0437427554113384-0.0598808281854203i
0.0829667073756692-0.00917380315001923i
0.0801617814884795+0.031257576772809i
0.059059746916061+0.0576222930301739i
-0.0117813503680879+0.0588515637235678i
-0.0281606319269784+0.0524948594006604i
0.0216607702887018+0.0156758013676164i
0.0191381351098946-0.0086300966784712i
0.033995583151305-0.00210702366227069i
0.0439375466541182+0.0422416357943413i
0.0325693571883298+0.0621796828553222i
-0.00800915026675434+0.0468177372672225i
-0.0477809460201673+0.0266130233817178i
-0.00885321448602648-0.0134455637010234i
-0.000142050020700999-0.0425019884076693i
0.0240476866222716-0.0489572929838896i
0.0633896505075099-0.00271666095387974i
0.0299143461753306+0.0265414016484007i
-0.0100760403584516+0.0526162222252387i
-0.00951398357931941+0.0323195900515995i
-0.0285323521263911-0.0321786924627168i
-0.0293868705076658-0.000990646561120763i
0.0373841628097131-0.0319671559690305i
0.0724346594518656-0.00729118161048895i
0.0611770635189612+0.0432145123947981i
0.0259895826948571+0.00826024367835297i
-0.0025595308585048-0.00034285496926162i
-0.00646744309852402-0.0278823080815883i
-0.0103129699948253+0.00326611842300672i
0.0166202447417976+0.00702302731195049i
0.0783163961952835-0.0107290878124772i
0.0754932950627472+0.0116138494850992i
0.0673519065928002+0.059821062502219i
0.0304777387624906+0.0608659918593938i
0.00480482029727578+0.0364900130492864i
-0.0160453126680997+0.050412624360093i
-0.0348959368453521+0.0157863276920915i
0.0302890112607488+0.0371131370363426i
0.0251258169157911+0.0656903266571921i
0.0412055405020383+0.0866911290811294i
-0.0135885563542087+0.075209524903074i
-0.0758989171593478+0.00815194434971018i
-0.0768640217026006+0.0231522996169893i
-0.079995417031819-0.0151603272314576i
0.0144313117928827-0.0656249384257729i
0.0496700334657493-0.0470546710839788i
0.0450542365192458-0.0249446237717616i
0.0501561609387456+0.00386774767050234i
0.0261853160049013-0.0190464532342332i
0.0128005089716831-0.00942875044285948i
0.0181086546888773+0.00381399202881436i
0.0448679187709343-0.0619006717142469i
0.0699408254792645-0.0262524836960493i
0.0853338742474785+0.0561273018724845i
0.0670884971938119+0.0710994504075642i
-0.0106015122156958+0.0695378504975393i
-0.0154175018302859+0.0118136153341034i
-0.00400167607329457+0.00609793153582529i
-0.0167770921557544+0.0201177056334864i
0.00668408949861862-0.0121597426140064i
0.0285281315177366-0.00211666021145335i
0.0270837699513122+0.0365179491073582i
-0.00159954849215872+0.0916545742687857i
-0.025301719958886+0.0328155325072367i
-0.0468054733206983-0.0214680877978079i
0.00351773316683469-0.0216297124560058i
0.0454413186870503-0.0640266383440577i
0.0585715413101794+0.00137928153043988i
0.0870827130472729+0.0316168289900711i
0.042381787284647+0.0594885292697729i
-0.00828354382532465+0.078950623547337i
-0.0257660952853746+0.0369538445340208i
-0.0189188128010424+0.0230593998056949i
0.0147485016700937+0.0131976515392359i
0.00696533788693854+0.0223296926706288i
0.017890946855524+0.00890143302995371i
0.0257820734178636+0.0518602381284273i
-0.021669912019744+0.0779604898472446i
-0.0573753872572104+0.0614203740001467i
-0.0627064966065004-0.0487803823437771i
-0.0234441455424435-0.114150869855098i
0.0128558465955107-0.0418315008154928i
0.0382794277307116-0.0489293197497676i
0.0627108259849367-0.0279475679714081i
0.0497507905715186+0.0174149860243507i
0.0278843586283959+0.0175334457442976i
-0.00670642809278109-0.00201899112528227i
0.00431714800484008-0.0332363586117755i
0.0871493933937327-0.0321834263503316i
0.0942154091510322+0.00718631193913421i
0.0796495051346231+0.0529745055558671i
0.0333562374122522+0.0719555297235718i
-0.0085636192808124+0.102718660312851i
-0.0185609173742886+0.034094651524112i
-0.0298578943631123-0.0328199431717334i
0.000326491757275017+0.0063191768657463i
0.0248431494640261-0.0335973734523283i
0.0738523785823555+0.00797177520800751i
0.0335424161489993+0.0552061127082475i
0.00557698762251215+0.0275369189770906i
-0.00135448145390984+0.00336927479841964i
-0.0257377390907358-0.0383944127716008i
0.00740573376516027-0.0586330585182191i
0.0254259317886943-0.0589402300933447i
0.0727572580807198-0.0110366612461675i
0.0676521358951644+0.0092654980571104i
0.0292618388270269+0.0516421675821612i
-0.00668504430845895+0.0649912461195197i
-0.0127291481956882+0.0295116940210296i
-0.0324770041471232-0.008642323388961i
0.00740875325457303-0.0248392228614134i
0.0856343614909808-0.00957892928618882i
0.0595226714220617+0.0151920689360787i
0.0734816587706414+0.0764630640419809i
0.0154437769137483+0.0552743543626871i
-0.00756809119465723+0.0266817710148854i
0.0122261864342105+0.0330104942518943i
-0.00652050436927812+0.00890071448782103i
0.0494349240368972-0.0242013580477057i
0.0599166579095452+0.00290398337122919i
0.0637192404487076+0.063787229884945i
0.0126122030020863+0.0908758395360503i
-0.0561775968272199+0.0893842779756796i
-0.0587196762009892+0.0177790471711044i
-0.0711636773747643-0.0285571291582133i
-0.0131549278579101-0.0476535761220934i
0.0286904834039417-0.0522642388510511i
0.0337551016756049+0.00352381919246688i
0.0327374014027581+0.0383635141326837i
-0.0126764665099426+0.0338393389865921i
-0.0320727400693784-0.0333518672076756i
0.000662993180279974-0.0304685224115994i
0.0330291307259051-0.0176804121742776i
0.0455001750205995-0.0453034516008857i
0.0947467931670127+0.00316442873869094i
0.0724389302923909+0.0408653369125499i
0.0198364840336233+0.0671268140420031i
0.00513208757985768+0.0417407874032297i
0.00444200037060242+0.022563982034577i
0.0311873616032127+0.00380488539118606i
0.0374298941435521-0.0307998147762707i
0.0659984812269484-0.0188972008040034i
0.033313811210022+0.0400474908711384i
-0.0257068559501448+0.0621178122684567i
-0.0453662729245833+0.0160983358133264i
-0.0588729281380484-0.00743636066259124i
-0.0194467471599248-0.0707126424808292i
0.0207264299856307-0.060867176848644i
0.0394047645577741-0.00945650751255918i
0.0826044584729967+0.0148891398843039i
0.0703625762722563+0.0587299558402866i
0.000622042297794251+0.0440462533398678i
0.00785407339712618+0.0408439033675021i
-0.00515367677970296+0.014843648447223i
0.0127323794653602-0.00707615941506041i
0.0931867479783347+0.00777560724988033i
0.0677556064982734+0.00783322649321243i
0.00916008558521746+0.0798481598517701i
-0.0125383163443605+0.126980937928428i
-0.0232588628614714+0.0659541257289732i
-0.047437288812436+0.00465321148479484i
-0.0473270962357413-0.0263685174669385i
-0.0344852664931083-0.0516081817199478i
-0.00698523714362342-0.040406727836644i
0.0400584898210433+0.0150980539407819i
-0.00238180557936974+0.0454475266921835i
-0.0372109897237559+0.0395840807838217i
-0.0120203932840208+0.000752212717709144i
-0.0183210796346616-0.0348947457668242i
0.041017936773933-0.0540319121970608i
0.0752008888465174-0.060134960125717i
0.0447735410394505-0.0298090111796638i
0.0618507938930693+0.0227215900089393i
0.0340054702963976+0.0481449759995728i
-0.0167697254039464+0.0266376671166852i
-0.0213550443803574+0.0112889310277717i
0.0147967585941377-0.0343967467875063i
0.0565452420549296-0.0487904329700672i
0.0706333275510296+0.00194382247990109i
0.0480786970366575+0.0595498539519071i
0.0474367342150511+0.0461584783556338i
-0.00912593391715497+0.0264353831531631i
-0.040566411812941+0.0510309265525164i
0.0403483639920381-0.00890240308991786i
0.0530914420725196-0.0504651094907275i
0.0452166484806199-0.00219166440340151i
0.0340661066891451+0.0283644100708047i
0.0621762611041177+0.0462156440903916i
0.0162050734180762+0.0655799563181083i
-0.0595093512123222+0.0119642046367335i
-0.0269956121937112+0.0219128902316955i
-0.00579804867724998+0.0138148725859769i
0.0242120881445151-0.0333625597318668i
0.0166351050150247+0.00896408040591716i
0.00286129734936276+0.0203185580656759i
-0.00178233222686178+0.0499546704560884i
-0.0235980902039067+0.0386872090225631i
-0.038701843259702-0.0225894535566918i
-0.0224386130467253-0.0428106657916249i
0.0304542694553225-0.0603679608317489i
0.065992842099522-0.034770116118609i
0.0462740798343607-0.0151402230608488i
-0.00829469505917982+0.00747336889834357i
-0.0158849396338828+0.0179384618228524i
-0.0193720917730292-0.00349334394116443i
-0.0146878331321164-0.0113919270642169i
0.0412323221131713-0.0352595726563916i
0.0636247461636031+0.00423865480596082i
0.0680328539243013+0.00794934776030236i
0.0379174728817087+0.0480972179859429i
0.00836092011589245+0.0647613592503008i
-0.0188075993150648+0.00785385162862135i
-0.0527226671170151-0.00846402601631522i
0.0172795653897641-0.0501243808604819i
0.0389194527916963-0.006609087010666i
0.0405845320197414+0.0154716172777586i
0.0548618397329695+0.0452230620454183i
-0.00394195414231105+0.0423504924251831i
-0.0181176419209314-0.00496334675435773i
0.00402970577526949+0.0141469918565201i
0.0276322377639842-0.0301700345820463i
0.0574502734673889-0.015984096043569i
0.0639949711017669+0.0201063645820372i
0.0707356291847063+0.0510707509791845i
0.0611175904982495+0.106488647858145i
-0.0231772918843731+0.044416259440522i
-0.0332056965408646+0.00202404858683586i
-0.00146144636765328-0.0154931893037947i
-0.00659950924379001-0.0575854507166164i
0.048936590412576-0.0278136365493602i
0.0562910201262803+0.0270996023313885i
0.0718465295382199+0.0291205283692735i
0.0398018820643078+0.021391765969354i
-0.0317647387159522+0.0110678655231043i
0.014408235327444-0.0540206022693098i
0.0276323865142612-0.0354249324429359i
0.0633384929836644-0.00848183051964586i
0.099087377170838+0.00776596827904241i
0.0444735145490262+0.0642335806889925i
0.0105924552283215+0.0558011904407193i
-0.0177082154699921+0.10296766697522i
-0.0505893005915447+0.0627253022173427i
-0.0360588955987443-0.0192258910423102i
-0.00088586163127819-0.00421421495081537i
0.039525110081314-0.0218485996733682i
0.00539397585213968+0.02837229890285i
-0.010056283928996+0.0600152951442851i
0.0117082653129181+0.0526934062386385i
-0.0599982318117487+0.0425321872944671i
-0.0486618563902008-0.0403331133107688i
0.0300654090382517-0.0549076387590446i
0.0684472761519497-0.0319519849151901i
0.0693923976769044-0.0158127294511776i
0.053519539417811+0.0300475614811914i
0.0201406321328421+0.0407693025264003i
0.00595136744604445+0.0207020442912463i
0.0147829689605821-0.0115056298078465i
0.0124381804586594-0.0161895301520837i
0.063021245164598-0.0333062907378666i
0.0669685048756705-0.0102026199789848i
0.0509595811072482+0.0602228115598476i
0.0365916599258331+0.0600768297501181i
-0.0190061593672878+0.0597446234229153i
-0.0355919545727652+0.026465997636744i
-0.0343444976940399-0.0466878101189391i
0.0166109480499781-0.0553478338179711i
0.0864330031237828-0.0150980272562121i
0.0835201103140546+0.0190482849995082i
0.0306873184246175+0.0616991988626182i
-0.0229815697181999+0.0473592548356781i
-0.0245683157115235+0.0041394116552878i
-0.00482742952958131-0.00510051104714021i
0.000988224253608205-0.0347609600760224i
0.0629654604766169-0.0117814649398049i
0.0802972503316931+0.0144338140372244i
0.0149715914706833+0.046495606972174i
-0.00783203119183929+0.0805492457775587i
-0.0380732200591373+0.0223656138692621i
-0.0461957945194248-0.0123665531893865i
-0.0328528023232261-0.0414514235700986i
0.0129590650846233-0.0591444429523627i
0.0568214336598925-0.0137959275567974i
0.0418362037619195+0.0248985512751328i
0.00569144219500692+0.0592272099812302i
-0.0525052382813689+0.0418641241552233i
-0.00835320312225582+0.00179401306054991i
-0.00615560563894364-0.00913657430721444i
0.00322390775194115-0.0232737356402956i
0.0899988078952437-0.0157884476082145i
0.0732263194503779+0.0464441745219723i
0.0350457129564541+0.0691312417951388i
-0.0338819328910974+0.0701772532071056i
-0.0559850474321198+0.0603022860996427i
-0.0255589314633919-0.00244965890757057i
0.0165619455395043-0.0279040281277568i
0.0510798088740331-0.0241591460349391i
0.0308764030354052+0.0119837895664017i
0.0487520368899067+0.0127493612480846i
0.00353115997160724+0.0185498149382669i
-0.0337153375580641+0.0445609354313025i
-0.0125457770689289-0.0287200334399395i
-0.0121612593408632-0.0559664774879676i
0.0461708632904947-0.0332247491685004i
0.0883956269324089-0.0238580741434626i
0.0768750784291509+0.0534892607488849i
0.0756538147360024+0.0689147955013923i
0.0256009242730556+0.0568783827606405i
-0.0240317256588326+0.0429517572110278i
0.00592915841228632-0.0238379383656777i
0.0199645689722591-0.0159661073108173i
0.0549900173797439-0.00851601930517507i
0.0272837051066674+0.0227989604332745i
-0.00362589828549992+0.075355536416981i
0.00520085411932312+0.0926456356077074i
-0.0690230774230146+0.0503544974195157i
-0.0747632399138488-0.0107297755189739i
-0.0527085476453119-0.0165817934681185i
0.00729676804840132-0.0622136763817875i
0.0127997703585361-0.0154778059691337i
0.0124977627878258+0.0411858901345022i
0.0718347384145769+0.0181261652425946i
-0.0278738547787657-0.00194617067357077i
-0.0342397336204802-0.0326562509436267i
0.0144183726387624-0.0204717829517903i
0.0165241659924278-0.0569558764667231i
0.0609181593286435-0.0177510051665614i
0.074165509122701+0.0485595322467421i
0.0569575915046347+0.0317192718412999i
-0.0247631773934858+0.0314876792908988i
-0.0299088298808525+0.00263369206432266i
-0.00808775909133299-0.0269932982628387i
0.0159344129344923-0.0307636849487342i
0.0602460900602966-0.0318449469749216i
0.020850977379617-0.0118861442458389i
0.0131923920541198+0.058465218691872i
0.0241204331190264+0.0287340439658039i
0.0210018443686511+0.0135182233084226i
-0.0334535771007439-0.0206245057605954i
-0.0162797105430478-0.0885413236042422i
0.0555913430643958-0.0434532913207604i
0.0585881790779152-0.0453297280954655i
0.0858150381196261+0.0202776294649363i
0.0245681097648644+0.0611687914927237i
-0.0113839431626734+0.0225633491196782i
0.0101549454042168+0.0206985066913291i
0.00715045329197128-0.00381404407405204i
0.0423045937402112-0.0230729342304681i
0.0699097534261416+0.000413457132852511i
0.0336966413805357+0.0493354538544774i
0.0202696093796225+0.0477775486858948i
0.00162351563866383+0.0394616833634464i
-0.0705490214809101+0.0345283350375352i
-0.0352795973843538-0.00242711745693354i
-0.000232597246993844-0.0247760951247399i
0.0283469368736396-0.0187932919006041i
0.0537351548836957+0.00778119754868741i
0.0141510418785015+0.0312516599885972i
-0.0219074448262315+0.0276525855835427i
-0.0555767787474149+0.029659167418199i
-0.0561708320544359+0.00936230795292273i
-0.0147783878451301-0.0508315787369112i
0.0315027592559285-0.0447916542470687i
0.0500561110977752+0.00377169560862657i
0.0329769411341532+0.0385706908811751i
0.0142098509735471+0.041570804330204i
0.0145294215981637+0.0370945038288383i
-0.0356937826394777+0.0228548571001571i
-0.0116270086975116-0.00887645704590182i
0.056479562946496-0.0285973842009395i
0.0548626088380267+0.00751557107436292i
0.063122600043652+0.0781669266686356i
0.021257113903654+0.0544198233557077i
-0.0225165418869938+0.0444366517954873i
-0.0615699868608689+0.047664805147907i
-0.0405498006829096-0.00773062751733016i
0.00983907066297268-0.0125443895676358i
0.00646746890863254-0.000405277996201624i
0.0421607201091688-0.00061787982315417i
0.0171232241138402+0.0268526179548184i
-0.0286310897199741+0.0571748937960302i
-0.0350883925472428+0.0313528236841878i
0.00149166358380723-0.031068608812353i
0.0290867239428523-0.0508282449074082i
0.0371796399888114-0.0412764695988798i
0.0785933052880594-0.0129345238818748i
0.0475085859149229+0.0265649416753588i
0.0442553329476818+0.0367618065391305i
0.0303815924961404+0.0452583042253945i
-0.019227563574945+0.05336708969186i
0.0146216103155874+0.00893808303025536i
0.0507227319170305-0.00125812472748951i
0.0512052111114261-0.00270580187172664i
0.0405528098227835+0.00641853588871681i
-0.00031737547695492+0.0797636352217511i
-0.0424658346578303+0.0653480129174206i
-0.05125026459412+0.0307366426761989i
-0.0561167512894721+0.00409538655525118i
-0.0254661138168305-0.0169818361287473i
0.00839831410931145-0.03075553169172i
0.00515176402872235-0.0305190786548682i
0.0176747736184163+0.0254868910417317i
-0.0167012603548651+0.0296297957986845i
-0.024352029676743+0.0285321220722522i
0.0112700881248629+0.00116169154053004i
-0.0469158871463397-0.080109773468799i
0.0259271295372221-0.0532591172099131i
0.0889144243626192+0.00392842345846454i
0.0492105005135651+0.00457183641077935i
0.0698584547731785+0.0585286281915901i
-0.0162968051992957+0.0383907845746577i
-0.0575169587736586-0.00612515658364117i
-0.0352458993550177-0.0205923632699728i
-0.0319104826640836-0.038285571388272i
0.00741370388435892-0.0242461846917161i
0.0363202520461801-0.0107461944245296i
0.0320237873223568+0.0577381821947682i
0.01767939981822+0.0682469588992815i
0.000249858388780065+0.0217803780805695i
-0.0490658397573654-0.019843571554451i
-0.0254131837862429-0.0385038272005607i
0.0244805750936906-0.0490787123369146i
0.063079168607562-0.0333535110646568i
0.0973797190021687+0.0372779612481062i
0.0512674203863956+0.0489298045964322i
0.00585289949010071+0.0148458372683686i
-0.00411721146433331-0.00315363916311493i
-0.00286540428557465-0.00986874778499174i
0.0389859392921675-0.00208485547609936i
0.0553785825651365+0.0144226320063033i
0.0149302699567945+0.0126497489987717i
0.0153874381631507+0.0549475626704281i
0.00577743325611733+0.0738022177625131i
-0.035861654147537+0.03985320593896i
-0.0413597222801556-0.0089782498040317i
-0.0345574899248527-0.0506200698685635i
0.0143397122122508-0.00113480009514459i
0.0417441573606914+0.0267330756770133i
0.0287844778868269+0.0300843549911233i
0.0232201532234739+0.0348939755499986i
-0.0392034456377337+0.0015922426296632i
-0.0559322714144223-0.0275229330226702i
-0.00503900421492282-0.0459078511782803i
0.0500740158864445-0.0279728696289744i
0.0697501792325687+0.00509645664777144i
0.0481262122959818+0.0166433366703882i
0.002541369118715+0.0538311048365851i
-0.00430631616394297+0.0621128738061348i
0.00371912101764726-0.0155698102211905i
-0.0349794808694776-0.0348301238451547i
0.0195969141866671-0.0356672184072611i
0.0325819361121662-0.0417427238089101i
0.0287991996182186-0.00493129205552624i
0.0212770293260933+0.0337564152844292i
-0.0181338491016971+0.0583768357280643i
-0.0141284367669442+0.0170032088067016i
-0.0390654643651789-0.00954917113572387i
0.00803055730143539-0.0584646465617943i
0.0544723699029795-0.0424874544505695i
0.0553264205769076+0.0305798838968665i
0.0520312779116924+0.015228789574464i
0.0230823481224032+0.0532959135391802i
-0.00967838284004127+0.0461370704542952i
-0.0231597879755981-0.0111296368163081i
0.00713672939674136+0.00126770875971302i
0.0370781452706315-0.0203883377043374i
0.021769045906414-0.0200189944488762i
0.028471058702498+0.0292462594001166i
0.0369841526377757+0.0376226636902543i
0.0111041956498545+0.039821536641466i
-0.00025532996969392-0.0110168352881132i
-0.0294480115918659-0.0396114801016007i
-0.0187987563940724-0.0449768668347071i
0.045808047407204-0.0163997041015406i
0.0550427369880483+0.0372542402330246i
0.0123913467284839+0.0232983566648988i
-0.00492156976225696+0.0571515619253488i
0.00934690133198609+0.0418098966724545i
0.00387781356320314+0.00550896565241932i
-0.0120934622385119+0.00656588947934024i
0.0172580433138962+0.0152420635225571i
0.0241466164453758+0.0204196652001174i
0.00403767533164775+0.00540062357101006i
0.00854405360628222+0.0367228390167622i
-0.0142892838450344+0.031630201740353i
-0.0515130443347545+0.00585240970124201i
-0.0246654130500776-0.00880030554770937i
0.0123217750661693-0.0600697702797283i
0.0177841028845305-0.0347875333130688i
0.0525921675402995+0.0195366134047753i
0.0109503843999434+0.0192176040996713i
-0.00967936480636372+0.0212083425602834i
-0.00383534039270727-0.013525873589107i
-0.0337769568160251-0.0476579129247531i
0.0208242779685537-0.0364596657208686i
0.0436705615725497-0.0383318678104324i
0.0565105270529465+0.0120388319129707i
0.0486367454790993+0.0480298705138494i
-0.00462516134261387+0.0336236018928261i
-0.0403712788696207+0.0472348244397882i
-0.029316233252487+0.0175511298915077i
-0.00678556039360094-0.0036230081621005i
0.0199438827080373-0.00206527133113442i
0.0438804015673365+0.0175546788047926i
0.0498740203500047+0.0326191843625592i
0.00761711549485791+0.0463198268648452i
-0.0986571060345323+0.0602430371930427i
-0.0509260063428606+0.0163750410470002i
-0.0267409304693824-0.0231141264416875i
-0.00878624708211676-0.00902685872180692i
0.0519098050756438+0.0189368001808637i
0.0356213944816442+0.00915016056308952i
0.0359088039946145+0.023894510655335i
-0.00781914768274636+0.0438211926406627i
0.0134421055330264+0.0394573395350597i
0.0131855945405047+0.000252832154991049i
0.00451166962638533-0.0351054289421224i
0.0682777328328958-0.0242839702993547i
0.0787008097934063+0.0198776278586527i
0.0310464413105933+0.0721513376314937i
-0.0232010136698591+0.0527292191832678i
-0.0288319263520356+0.0225000833571041i
-0.024960024774174-0.00572446604093725i
-0.00364210617582583-0.0228392362297119i
-0.0146270409012193-0.0154226726833833i
-0.00534951436433992+0.00165075255391073i
0.0011492476795073+0.0167482885918997i
-0.0171469300069207+0.0254260690275232i
-0.00980432345203001+0.0188903487353406i
-0.0452730353379564-0.0449078404240982i
-0.0115124528794372-0.0538189621227573i
0.0175988404545532-0.0160866679096754i
0.0401634764283797-0.0447393365131777i
0.100199705226862-0.0370080945947541i
0.0776038884580123-0.00184578390963966i
0.041307351828693-0.00153154864800391i
-0.00833889068534613+0.0245476262230156i
-0.00713096598930483-0.0387121222792904i
0.0584228839781525-0.0460539286695981i
0.0454877339774365-0.0182467614222637i
0.053006903101002-0.0486369081075901i
0.0499484440959653+0.0310604891845941i
0.00392073450914143+0.0535245876367712i
0.00154575874567314+0.0484861973828664i
-0.0296761494896148+0.0255996661135227i
-0.0115927442780663-0.00968935576136846i
0.0347818642399671+0.00889400084896779i
0.0471371423547826-0.00446434909216047i
0.031655959723821+0.00810046322738424i
0.0121496851655651+0.021377983328107i
-0.00114217028039071-0.00728193140136593i
-0.0458313420447942-0.0156106090418759i
-0.00949718318792648-0.0160596034546422i
0.0252000717246595-0.00102233295825461i
0.00229692297244378+0.0148677359657794i
0.0422537952981012-0.00489291523971396i
0.0805610770921856+0.0314809195807674i
0.0468239633206616+0.0200475754186357i
0.00688981066081125-0.0125837464970932i
-0.00969350814429832-0.00770056007341722i
-0.000202417973165255-0.0102246059754001i
0.0292618134945313+0.00975551458674309i
0.0491485079523877+0.0170890948940622i
0.0488029708431045+0.0475276558522242i
0.0156799026003553+0.0424424598002012i
-0.00565687695125083+0.062972005879735i
-0.0204019049522518+0.00862577859478045i
-0.00705632294933015-0.0422423086159897i
0.0336542119576952+0.0096554364162354i
0.0563972136066284-0.0147777598985644i
0.04880698469814+0.0292637995837487i
-0.00366574350331305+0.0267083181542564i
-0.0306248213812005+0.00875459566523244i
-0.0326569002987314+0.0328639493375406i
-0.00484919136202228-0.020801689696851i
0.0267252167149546-0.0341406214459223i
0.0272921174210264-0.00937892929249412i
0.0638944702236399+0.025233797723242i
0.0673189792687746+0.0809601915093357i
-7.18747370909474e-05+0.0687079540909979i
-0.00454136504089527+0.0168009223837904i
0.00320527496094969+0.00809414770445474i
-0.0129872245258253-0.0479834739224606i
0.024704471433308-0.00697582291940636i
0.0388902987752926+0.0234558611726618i
0.0285814647950843+0.0109237716011046i
0.00901634411749283+0.0610145746658513i
-0.0245894586359073+0.0260792260528109i
-0.00340878594225233+0.0103863700418678i
0.00175724721935782-0.0285469948844684i
0.0266208370937346-0.0264076966479008i
0.0461026849398085-0.00594355414673317i
0.0231950917816543-0.00875728035947065i
0.050505043982198+0.00126272574209884i
0.00644700799764871-0.000628704228914292i
-0.00566604814657077+0.0407260716431174i
0.0224447138245996+0.0315047734617393i
0.00151649732190459+0.00970254037546596i
0.0263021343633553+0.00418981429188794i
0.0584640167674923+0.0238620832424984i
0.0601579491631267+0.0569281255188603i
-0.00136204787472132+0.0720462822589713i
-0.0163786143876091+0.0530216742837841i
-0.0373173384382958+0.0410700483827142i
-0.0860618142115717+0.00747177251684849i
0.00661834060202486-0.0369242329479671i
0.0262870205549664+0.047796326136965i
-0.0207458828186061+0.0308816022397037i
-0.00801590127777882-0.00408830127718805i
-0.025268181192233+0.0284771367111337i
-0.0331187688005432+0.0055434686232062i
-0.0465083788561876-0.0120816593759856i
-0.0260360135497153-0.0792482254038104i
0.0645520174613699-0.0351312672843153i
0.0823692495339976+0.013690568664825i
0.0420132365037756-0.00642649591048699i
0.041454174877786+0.0180072916952401i
0.0455702944180118-0.00202224638474512i
0.0205941523377134-0.00825525844310973i
0.0412233583653202-0.0067694048169255i
0.0792238483574508-0.00859999843109199i
0.0627880942667155+0.0378987249608281i
0.0446401847279576+0.0698887497934272i
0.0137575030487603+0.0644269750532056i
0.0429052075277611+0.0610243748776251i
-0.00500330488024931+0.020323599419753i
-0.0327251518228205+0.0196363161039493i
0.0304082621920921+0.0174147181617531i
0.021628518993632+0.00579006411694005i
0.0289387884416179+0.053557594328431i
-0.0431588278280324+0.0423415582423179i
-0.0376169182430277+0.0283140084242951i
-0.0171278330218544+0.0136189518141758i
-0.0390478135062319-0.0408896444960889i
0.01014152164482-0.0438453212896455i
0.0354411368970372-0.0259521554309947i
0.0540186226982737+0.0152423116043783i
0.00707324335418319+0.0319602810057534i
-0.00767534955994243-0.0025894086374129i
0.00480151413002673+0.0200875303855231i
-0.00333970821084486-0.0131032453029864i
0.0327047813772727-0.0344681732795084i
0.0504534658986518+0.0156857403625469i
0.0282279267560882+0.0276679022751167i
0.0298238848332182+0.0319689343797471i
0.0416380402764868+0.0629386167839962i
0.0106528953631343+0.0493800081084341i
-0.019745996228161+0.00407844776634562i
-0.0122971691536553+0.00235447427461791i
0.0304729948259269-0.0319493889263821i
0.0693395467068767-0.00315536873610715i
0.0382132464080021+0.0119739655289452i
-0.00941826875843591+0.0345818709528233i
-0.0243462721132388+0.080417678679998i
-0.0505931551894302+0.00995409938915672i
-0.0177689323354543-0.0253452045178437i
0.025478113194544-0.0155864308336643i
0.0279580722967921-0.00519743160770798i
0.017694720373898-0.010753743761427i
0.00656797127395943-0.00694377799084723i
0.00287975999430072-0.0070393179431861i
-0.0199043976833712-0.00294401266211291i
-0.0164685335419538-0.000435397563317259i
-0.0141770210658482-0.0439398310766774i
0.00343154266188216-0.0219874211043233i
0.0683379987540744+0.0271311206703644i
0.0804924793813327+0.00779453478611672i
0.0107120956125483+0.0123091334725759i
0.0327875998251273+0.0437122815282981i
0.0230098870180743+0.0245506903844096i
-0.00874128116944464+0.0159158358957967i
0.0345229791189778+0.00651488084725783i
0.0101117710595806-0.0109387982853241i
0.0268587123607671+0.0104149802800491i
0.0192285379729144+0.0135561297711671i
0.000245954588368653+0.029375365076938i
-0.0031374344572059+0.0357428949923032i
0.00017213902994046-0.0047957890862905i
-0.0148897113630114+0.00372328694611011i
-0.00944018529350065+0.0093150836638316i
0.0481157705449547+0.0207094515866302i
[truncated: 233,684 more chars]
