# Supplementary material for: Time-frequency analysis reveals an association between the specific nuclear magnetic resonance (NMR) signal properties of serum samples and arteriosclerotic lesion progression in a diabetes mouse model
Source: PLoS One. 2024 Mar 8;19(3):e0299641. doi: 10.1371/journal.pone.0299641 (PMC10923453; doi:10.1371/journal.pone.0299641)
Supplement: S1 Data — (ZIP) [file pone.0299641.s003.zip › SupplementData/fid_B22-1.txt]

0+0i
0+0i
0+0i
0+0i
0+0i
0+0i
0+0i
0+0i
0+0i
0+0i
0+0i
0+0i
0+0i
0+0i
0+0i
0+0i
0+0i
0+0i
0+0i
0+0i
0+0i
0+0i
0+0i
0+0i
0+0i
0+0i
0+0i
0+0i
0+0i
0+0i
0+0i
0+0i
-8.9749094997927e-06-1.11115643137087e-05i
0.00132178993023363+0.00154633426621672i
-0.0455536946628957-0.0709875968705596i
-0.0123871645814609-0.143693365597489i
0.108785081173638+0.0535940256982878i
-0.0776018867196692-0.173666210004871i
0.215476131731049+0.259591872567355i
-0.282571687074265-0.243562272394187i
0.261221699130978+0.205368219559106i
-0.262084693569359-0.123272010594534i
0.126739410519081-0.209879358826203i
0.192094391995052+0.537430053365164i
-0.519216186294121-1.02423184071709i
1.07666831566762+1.62981644703263i
-1.6902473680722-2.12494125638593i
2.29861233328404+2.63295378882826i
-2.97604744272255-2.90395452500639i
3.55205962295754+2.86374816882338i
-4.15986713375763-2.32377184206383i
6.50514790517442+2.44015666841504i
56.2876048202633+114.232395293839i
-4.05692940847647+139.411249731134i
-71.9131291108564+62.7321378913963i
-61.7349998039927+1.83968188406901i
-22.3302998876999-39.137218325656i
29.5213499809233-19.6806749738357i
40.4757079538105+22.0035388572399i
15.6645685715926+55.5870886142171i
-26.6400979461591+53.1953486615324i
-51.9251874000691+16.9546035943485i
-42.8595707908232-23.9232333168444i
-10.6251936326135-46.8225907756734i
22.847503405918-38.42901800929i
34.2691992790794-14.0130724366991i
22.8102421319999+7.00987974276141i
1.29305949431148+9.1049010191325i
-10.7799861285185-5.34268898653382i
-4.60369099240505-22.0314799231275i
14.1888886090145-26.4710698141855i
31.0636806558746-14.1554451079619i
33.7830513017142+6.61144850577216i
20.9253722312516+22.3523693642247i
1.45361535621663+24.0971394759471i
-12.4874449553273+12.6848828309576i
-13.6636025671871-3.10917684501881i
-3.46215663127209-13.0281622642489i
10.3013300488216-11.7453982398861i
19.0603661071321-0.920045722693081i
18.0114071579174+12.8539247903642i
8.18958132319388+22.0613437769169i
-4.84389099263541+22.1281608756244i
-14.0993803086038+13.0353657136311i
-14.208255587286-0.310257362215033i
-4.40727193952454-10.4423424630032i
10.4727240352401-11.1203783586642i
22.0334324494132-0.792147182687075i
23.0983120531977+15.1883148296504i
12.4762439675003+27.3346178062578i
-3.61593697232429+27.7654001376947i
-14.8479723870147+15.7254331743054i
-13.6780321617117-1.14330507466655i
-0.87324564801692-11.7718854585792i
14.5127393200688-9.29417229954981i
21.4346714017183+3.58894203261326i
15.0027789078427+16.3732596148006i
0.4493068042518+18.3046661333251i
-10.474065946934+6.4887195433623i
-8.10527424492214-11.2987408646694i
7.67999731977794-22.109010185966i
26.6418743562194-17.442876669929i
35.3898211564242-0.00251293585059592i
27.3798434570039+17.914594654273i
8.44376673530891+23.3026104931139i
-7.68693975483307+12.3997413384355i
-9.38285537818611-6.28748819044598i
4.23797668436493-18.3390173909259i
22.0615002442162-14.1019956724094i
29.5711517361614+3.53422791065049i
19.9011084999179+21.3146974400396i
-0.811351477554952+25.5295850675161i
-18.0360240582243+12.4522038785459i
-19.5911235900729-8.572834214036i
-4.893406626742-22.2552189901096i
14.2587076456128-18.4807632426653i
22.8377153014185-0.152138678383362i
13.6328643037541+19.0419825824912i
-7.68782795220981+24.7430909096005i
-26.4160989420893+12.1336462034683i
-29.6579163449639-10.3766550472518i
-15.3965121597636-27.7534373400408i
6.4946416441379-28.912669873198i
21.514931892505-14.1670575132056i
20.9030856857893+5.41378217039747i
7.1635296477013+16.5284456645253i
-8.34394174545238+12.8089163341785i
-14.0967978402967-1.22406564644276i
-6.25369356141611-14.2156378169926i
9.40511725433993-16.3380488208397i
22.0717022931979-5.81442160661656i
23.679032733419+10.4785810911256i
13.9876105121463+22.530785845312i
-0.0149951764066704+24.00936596167i
-9.52098174751129+15.8774236352527i
-9.85925398632238+4.9560374038406i
-2.92644854659103-1.2344559550934i
5.00264182625634+0.470534516365731i
7.76921056234921+7.48190768982947i
3.26383163646988+13.8245813782302i
-5.44718512942727+14.152632848007i
-12.6157143888596+7.2792231516787i
-13.4336287042491-3.42951441854517i
-6.74201811299262-12.343889713191i
3.96532132306201-14.7026482306689i
12.9282576643778-9.60207967005872i
15.4631056353212-0.503397963279483i
10.5769897165614+6.8846104524014i
2.0625618124547+7.81137706055447i
-3.8639944118654+1.86819650060087i
-2.53699835577325-6.4732264354128i
5.74843607792974-10.6447186908116i
15.3335648185496-6.0952437138737i
18.6023829889249+5.85972468745953i
11.0482702138035+18.2860970302103i
-4.94955460435984+22.761806850905i
-20.854222589058+14.928507989481i
-27.3837260318733-1.79606010806383i
-20.7016814640355-18.1805858189266i
-5.28263269943625-24.8773359235038i
8.82547773877622-19.0044852123651i
12.9455336821408-6.07306009883038i
5.90014759985999+4.03097482776184i
-5.32757180209913+3.96998129393608i
-11.0097602220366-5.37350054860048i
-5.71839582896035-16.0123974147631i
7.52167118479051-18.7225408633386i
19.3924889097948-9.96114550765443i
21.5172690418211+5.29646183186859i
12.3679497680084+17.458498853175i
-1.66062895142741+19.3730264804258i
-11.1144898866636+11.3795018380415i
-10.6816242489528+0.702940922932761i
-2.60332138271934-4.18704060301847i
5.25961507103491+0.0662131153827108i
5.72316930554123+9.32723775555186i
-2.13342250702218+15.6111624638124i
-12.713979630794+13.239984367657i
-18.1200051478926+3.01067950900274i
-14.1492122666985-8.31506360480054i
-3.29735640894511-13.3525712393694i
7.29171657673984-9.08923247179689i
10.8917130422371+1.09068636775088i
5.89825370863214+10.0655087083698i
-3.61921590299799+12.1923208584606i
-11.0232794210809+6.68126395456072i
-11.8273957118081-2.20009745344618i
-6.34116729493511-8.50246574453706i
1.29305092934469-8.62306678484393i
5.83721566220645-3.29340470052697i
4.65501388735851+3.45230100064002i
-1.09002340407581+6.99197890708995i
-7.7612316722208+5.0897522430233i
-11.3659891964466-1.11060331219125i
-9.88795502147585-8.32337542790325i
-4.26323578595704-12.7052259921729i
2.5169611061644-12.3017916492354i
7.17397574340162-7.89628113216167i
7.81700849826178-2.09473714678975i
4.9749450427267+1.91590631008229i
1.03556231121655+2.4555041728091i
-1.01765398740987+0.231276849481809i
0.254485110288187-2.09359753773291i
3.59439731248195-1.61345443072445i
5.93125797902926+2.50266213497351i
4.31521443214544+8.29719122492829i
-1.74754931103032+11.9434932837476i
-9.4915803230544+10.3486885761664i
-14.4312112312159+3.68303533869146i
-13.5310122071859-4.38587934855716i
-7.38182126990369-9.07936300136356i
-0.138338332197197-7.78116545786778i
3.2360124906669-1.9762425349598i
0.679569107208944+3.50771100223261i
-5.39266133147916+4.04507079468704i
-9.5885086356551-1.23548908582395i
-7.72573725154189-8.63555865651372i
-0.0191979798533085-12.4313689040228i
8.85764271789514-9.06217213632685i
12.789663593364+0.0374836670445954i
8.9494209130258+9.25689180635288i
-0.264166009521059+12.7218350062812i
-8.76104564371597+8.51060941492312i
-11.0723677280572-0.00763379548793562i
-6.26745402827914-6.67642653802488i
1.56602769298127-6.98973308587281i
6.3774809071963-1.19464311257446i
4.55571985200898+6.10193276350145i
-2.64737178758275+9.26742765042714i
-10.03577722992+5.96210449242344i
-12.5929738651207-1.53528725516855i
-8.76358913567137-8.19761252480926i
-1.44984382724074-9.62313271141783i
4.25939008190533-5.33730688303947i
4.75836069220303+1.3860814279304i
0.125697333978133+6.0454771937513i
-6.16933134310736+5.84637580529981i
-10.0855229097581+1.55029202277919i
-9.54979051235819-3.70572230041584i
-5.64510569771606-6.59516732846785i
-1.43449056420194-5.71872644865645i
0.347824957847334-2.41579524520972i
-1.11955718691239+0.731179212930508i
-4.30310189963508+1.55210401848335i
-6.71772522047087-0.346077979307959i
-6.70275841469227-3.58119751651262i
-4.05718155434046-6.13637530093215i
-0.142799140930941-6.45722705589629i
3.08706086458995-4.26236477702635i
4.20408989216891-0.675424086399272i
2.92699057512739+2.5263628222784i
0.39335025785774+3.98189574520433i
-1.67578742373141+3.27230938216638i
-2.00233538261403+1.41777692357299i
-0.45163293585638+0.24018778424258i
1.64847033465303+1.0892839746346i
2.28608580348231+3.9684248516032i
0.199744197147887+7.14533282691545i
-4.21065252850438+8.14234279067447i
-8.7544611533475+5.51350401193104i
-10.5573242944411-0.0606714444418474i
-8.10701614110967-5.81090106500223i
-2.56874998318112-8.40649722184111i
2.88688789896291-6.45999675378016i
4.9773607449399-1.48663047714991i
2.56048013740625+3.09409182500791i
-2.35425338290089+3.89802602625651i
-6.13571274762182+0.306507911324913i
-5.90830954465653-5.00585222591509i
-1.59577833949081-8.26787317368209i
3.71704805959019-6.90630738842825i
6.22880682010667-1.68748495491853i
4.05811396830746+3.8486179124489i
-1.51079555809746+5.95232642298974i
-6.7807234895363+3.3455449448369i
-8.52229077699639-1.9897300927431i
-6.15198867442851-6.39113719527781i
-1.90969331830189-7.07142797486865i
0.870491585667766-4.35778784774419i
0.404703885412273-0.862218445470824i
-2.41768168609165+0.496125810384171i
-4.91890490851503-1.1177311768533i
-4.7266796463068-4.04980741413988i
-1.90173038375175-5.53819623104718i
1.37501672422612-3.78249030141384i
2.53602652673555+0.19856188899625i
0.357026398434368+3.87509847228489i
-3.80352629359446+4.78389294616545i
-7.13805113616599+2.27704934628867i
-7.5585657187947-1.71102133259674i
-4.90257616038938-4.50681755706219i
-0.93834399527899-4.2859060890024i
1.69387660602854-1.29934856361443i
1.49377249964502+2.25197226878342i
-1.00507190055448+4.09704540160731i
-3.82627562320223+3.18821378090578i
-4.95668735093768+0.285705706887455i
-3.49292779496606-2.59431599879007i
-0.0283460561027208-3.6078002391258i
3.46944051968598-2.08360110358674i
5.26903295180136+1.2607103402734i
4.55341926169437+4.88078093965289i
1.70962293935937+7.05722406322253i
-1.7046414643232+6.88889251815153i
-4.09544099538327+4.75792561693366i
-4.42946685185808+1.91424775024681i
-2.9797887130668-0.0424644002349825i
-1.11634567110216-0.295845432980961i
-0.363610735326126+0.832012990115239i
-1.55457444718147+2.05207214846894i
-3.95566012219663+1.67608805568254i
-5.83592903877342-0.798686635138723i
-5.55807606019161-4.32287871193556i
-2.78133390082472-7.06334955196871i
1.0466519304977-7.32305806344146i
3.64625274080761-4.88703848698897i
3.41277362600088-1.48166100060339i
0.72335048705466+0.517890542941314i
-2.3726486324516-0.2297168528642i
-3.55521969891882-3.05242133699155i
-1.92617630634076-5.7380549149773i
1.28382037610155-6.0773967204228i
3.55852678872741-3.54812297349493i
2.90238384530292+0.184006372449492i
-0.51796849939575+2.48957181962156i
-4.45187003020306+1.57352825353422i
-6.19597222672066-1.949850997944i
-4.50055051526993-5.57868116879167i
-0.5168587792373-6.74251499136526i
3.02987026952973-4.43896328479373i
3.90677217853259-0.160442023810535i
1.6630692189981+3.3475925171471i
-1.94377632103094+4.16528759750814i
-4.28065991778581+2.37293753130021i
-3.96554293429445-0.173291869728824i
-1.6695991238301-1.09703026764062i
0.489007248577503+0.6259868939795i
0.438594503213848+3.85945466297176i
-2.28294931574086+6.31938355559719i
-6.12097208466515+6.1293396387959i
-8.8262259367469+3.07714592887878i
-8.7341959444367-1.23479768607104i
-5.96134592092013-4.47181592300933i
-2.12950328930356-5.16079511524897i
0.756933215251416-3.41664875573243i
1.45798320108135-0.839119999504044i
0.40791890169287+0.715187970938033i
-1.01727425541923+0.327026847568614i
-1.27870750296696-1.6025807079744i
0.321322150857428-3.45698136786589i
3.17623569240394-3.72059414051993i
5.79137124070101-1.88942789985465i
6.66071100899392+1.39052331176235i
5.32313245412762+4.52590548144877i
2.33093107879694+5.95117665105326i
-0.858817873964789+5.1703672336949i
-2.7550095550953+2.82961956734557i
-2.87579880320907+0.352104040396134i
-1.78654949914672-0.942519351567439i
-0.707514397317439-0.931651113257459i
-0.639205800951291-0.316502286208354i
-1.74285428072649-0.27138636502539i
-3.03591948770648-1.58753997203753i
-3.31821254647142-3.78399683672131i
-2.02191714192482-5.77112166585081i
0.459143706024073-6.32899376307326i
2.77909587125636-5.01677398601509i
3.65979651582427-2.69174705405274i
2.76745758787487-0.655895837340738i
0.883060522114363+0.0424955078112095i
-0.655988197656828-0.678054620820795i
-0.832556643685184-1.75736805132706i
0.122285064287736-1.96569399185524i
1.10740548267765-0.806830482583493i
0.887008277008255+1.13677313282512i
-0.950161361141288+2.60694546865041i
-3.55791493234591+2.45873452851683i
-5.56923904489163+0.570299883776415i
-5.69353074047656-2.1123946346662i
-3.90430566559905-4.0887390330155i
-1.25702127038704-4.34155256320743i
0.868066326877091-3.00624240252653i
1.41157858436589-0.871360150592295i
0.538802048222988+0.770012918685455i
-0.741871655554512+1.19537823795896i
-1.35332436433227+0.626256975879576i
-0.788453893674627-0.142198269939606i
0.54381469494466-0.12992220047922i
1.66710279504739+0.935323740774725i
1.76445033952635+2.62206227358779i
0.549066634758769+4.02830436783173i
-1.30618667626268+4.40672712162192i
-2.82339971704837+3.59283923599087i
-3.31920063116109+2.03318379019432i
-2.64208657061768+0.617662850475238i
-1.51775409911897+0.0350714972710885i
-0.760830599373776+0.355280696335563i
-0.880911837492514+0.955943436391421i
-1.74892797678017+1.07545391086185i
-2.62133095608741+0.194315097522398i
-2.6979428165847-1.53339480985347i
-1.56631524019199-3.30658738933225i
0.391998963828461-4.16315578595339i
2.26016573103243-3.62567191230889i
3.14065413096198-2.15465505032747i
2.70330691132266-0.576693352901694i
1.5238378180257+0.0570600332399406i
0.494507960388391-0.586698002627589i
0.487229452605028-1.92280561242756i
1.59221925593461-2.91194586378719i
2.94600245090841-2.58575321405828i
3.63686924553237-1.10984780096181i
3.00641039238005+0.631715841479251i
1.31486980918098+1.59199521485138i
-0.39564068009737+1.18407891751887i
-1.17738851029577-0.216016937926615i
-0.773549701363714-1.47863063617766i
0.257572588946328-1.67437757699524i
0.890229695813562-0.71987406279615i
0.408955132112662+0.640215707133473i
-1.03988879767217+1.29281084046049i
-2.64301613091718+0.62828460308685i
-3.40098360504383-1.0176456230782i
-2.87074700506628-2.52614898457781i
-1.48993422373876-2.97179226694867i
-0.280987570809175-2.19113192301053i
-0.0173471790031821-0.860964207457908i
-0.690663431288115+0.0610803554486497i
-1.7065975462748-0.0279202554843464i
-2.22663738417579-1.06249512298786i
-1.78452286450939-2.15869929595956i
-0.596362505979306-2.48483999647251i
0.746834869222415-1.75798417762563i
1.49449219246473-0.266812275892138i
1.20705090387251+1.25946214705373i
0.178241250317732+2.12672925712587i
-1.12868795591217+2.03783792482986i
-2.13769041472917+1.20058803131509i
-2.40776565601883+0.0942507352391447i
-1.91614265521922-0.877977853997567i
-0.850352373705507-1.35139320104237i
0.227189016334695-1.17139446188451i
0.909193661908518-0.648450835508393i
0.996069900740332-0.0748398281963455i
0.582582936667688+0.14754747069006i
0.285531027539258-0.190830783910264i
0.584452820292436-0.774026744937369i
1.57627023829554-1.11744338548264i
2.88318741521669-0.657019083670695i
3.61944874558619+0.681305528942992i
3.12330325950206+2.26832614824552i
1.52039134313608+3.27146903354379i
-0.388074624336848+3.06639551174978i
-1.51922806405121+1.7251583589457i
-1.37252546869249+0.14218536277767i
-0.343595141945875-0.743368311858705i
0.534405495284979-0.470082871235531i
0.325145736511089+0.362962801043649i
-0.943287005724014+0.636749492902685i
-2.36310124920843-0.319085808124418i
-2.68904150528279-2.42095670175743i
-1.41559363161012-4.5027505364065i
0.995257535908722-5.27173979920052i
3.21472005303271-4.27837027875257i
3.93986081476324-2.15800779026401i
3.14248548953699-0.199537458825851i
1.63634254928722+0.474355718332076i
0.644426765852425-0.228717893117973i
0.867285351620212-1.21644529364461i
1.94101758401714-1.36422585823127i
2.75060428153642-0.228333833901143i
2.2653059074811+1.6573151235981i
0.449982026140048+3.0313938142334i
-1.83553659555059+3.01878961073423i
-3.36906446123592+1.56289672060446i
-3.50101296705404-0.419156568679807i
-2.48457428959469-1.71285176223492i
-1.22864440491422-1.85747077710443i
-0.726198842120041-1.05737272558687i
-1.15058529716651-0.172417712272048i
-2.01616383909777-0.10822204631246i
-2.60957429263916-0.969762026797979i
-2.28162334502083-2.24745080224823i
-1.03155312830604-3.13973367309291i
0.591297184290474-3.00273274984202i
1.80617025029157-1.81565082552583i
2.11022444248945-0.0525422554074623i
1.42333386386196+1.39392149503967i
0.088653011070643+1.86009110741439i
-1.08221013159801+1.27566692528435i
-1.44063390084693-0.0595299225233858i
-0.798884331020218-1.20040666801285i
0.535623471601646-1.4439058349801i
1.81775056485484-0.670407913306004i
2.26050106126681+0.764631732872145i
1.59800701683119+1.93594051263137i
0.260507221816422+2.05527379047116i
-0.793388610887279+1.0157187957496i
-0.671735790185103-0.461105856914067i
0.661266829107756-1.34210650054734i
2.35178022392464-0.903421044299249i
3.21674522462721+0.684529951347068i
2.52756078841427+2.33001117085934i
0.716854617118685+2.82080163526098i
-0.950819214618869+1.8020373610496i
-1.42541508619176-0.0686973471964895i
-0.352793735995586-1.50192200841898i
1.37018243998349-1.4656457807762i
2.23961125734479-0.17117589012635i
1.48631833817127+1.23292329074685i
-0.550146990554823+1.37453326631004i
-2.23309429964159-0.227293620571143i
-2.19532413268769-2.69091276558409i
-0.2821126494673-4.45242014805062i
2.41021398661958-4.21463791448646i
4.01575218607678-2.0690323364452i
3.46540096520348+0.425983868627216i
1.0670816225215+1.50779442235003i
-1.43908318670927+0.458677142276438i
-2.17935436383517-2.01696135965862i
-0.636885881894131-4.12940007975986i
2.12519859339445-4.23044861240372i
4.15406413336859-2.18058470395774i
3.99786800723733+0.753114431803138i
1.75877149313906+2.65805327106996i
-1.12810088947962+2.363586141971i
-2.75847526147221+0.329693057617278i
-2.12889440844772-1.93935414798791i
0.0729517051562907-2.83381655607025i
2.21584688146486-1.72872891584269i
2.76222495830351+0.620843254513111i
1.3760419107078+2.66658531169426i
-0.988477026965132+3.26201263217106i
-2.87081579317379+2.13419710310743i
-3.10829839103471+0.199560284061257i
-1.81529871626425-1.13848048730672i
-0.155009524661089-1.10335973897561i
0.734958968283537+0.166402189253344i
0.223245051828951+1.62515954206967i
-1.32815380825214+2.14222403494966i
-2.71957768925111+1.24657878535216i
-2.92550380618425-0.62016247429685i
-1.64504484071268-2.43364023891053i
0.56564203870925-3.0673701638858i
2.55003133234093-2.18575633850777i
3.38656646888922-0.326360964794176i
2.80973965277471+1.39135610573384i
1.45410200194695+1.98381727908381i
0.497370382304688+1.25772124178287i
0.67849883571753-0.150747844554494i
2.02729948294099-0.946242787344888i
3.65915945074036-0.368937181480001i
4.36801645887565+1.48033910826452i
3.4124655403747+3.55134775137036i
1.1378703566426+4.41039334978029i
-1.1033534219347+3.37369539852371i
-2.05417802983805+0.951480140109788i
-1.07209016566205-1.35522259089607i
1.09149951722857-2.10880678139145i
2.78382910680793-0.854754085328686i
2.74520009159757+1.44637966695072i
0.779535786532815+2.88804165928728i
-1.86297987730121+2.1560271712561i
-3.29829080880298-0.48200607528236i
-2.42064365675306-3.46757884958461i
0.20091449510079-4.74594698257857i
2.84682993944812-3.44692520966346i
3.63496206522534-0.536391571563742i
1.84546389992688+2.03828807901668i
-1.30071729701696+2.31038942255741i
-3.6873387120601+0.00175366881815326i
-3.67642364452679-3.28829197296649i
-1.2845540444441-5.42728462092575i
1.7934889394468-4.94832642096789i
3.4805661612807-2.38212524677799i
2.73905878896234+0.331290825312994i
0.374493106363685+1.36731519865097i
-1.70293987632632+0.064534461310794i
-1.82427761390836-2.36831983198233i
0.32897518958783-3.89296639213268i
3.34671763045592-3.08336382827503i
5.12782031043334-0.140647189367411i
4.52298729464535+3.21410619390375i
1.97058298141641+5.11745374331972i
-0.902783287123007+4.76726558757392i
-2.36998526500595+2.93102744845697i
-1.91150152400122+1.24381238536597i
-0.391267446231348+1.03442215141075i
0.573301273262535+2.36356183121315i
-0.18317983992789+4.03549048570652i
-2.37527430353279+4.53663339905318i
-4.58743419709165+3.03632134925419i
-5.38152313939744+0.197815449263943i
-4.08494933426239-2.5065603420832i
-1.33393445480636-3.78262883776348i
1.32033098115448-3.074469766304i
2.58516688603227-1.23212434194656i
2.09232012049986+0.360690278034262i
0.675620487636236+0.605738991689483i
-0.218730851466602-0.639699458491928i
0.35706976528669-2.31189042756301i
2.37693344885347-3.17603699842398i
4.8086807993497-2.39358182706981i
6.17667844913977-0.155769499732531i
5.58811744233013+2.35395727266647i
3.33534551970138+3.81256935570164i
0.779132134387245+3.38627346535466i
-0.599804441523204+1.47298336670778i
-0.0691569356979288-0.594533786993042i
1.79473276194756-1.49425984394226i
3.49141840552141-0.58536312861209i
3.72246173127312+1.50172588971132i
2.07686534420038+3.30449734243884i
-0.573009533333734+3.44401554988659i
-2.56259528339946+1.75854613675554i
-2.75075643752378-0.729692259646324i
-1.14835902645063-2.46148704208498i
0.981433127232045-2.28126623710648i
1.92522304209967-0.480607314234877i
0.977282116637768+1.56430838953306i
-1.3971260410603+2.27263297479679i
-3.61706796011764+1.03698434678328i
-4.06479123655062-1.47532900526326i
-2.63540486689797-3.57715007508691i
-0.280232812417863-3.87234851739769i
1.38611315836235-2.35114489276623i
1.18678523898008-0.204093618906265i
-0.434370204103793+0.905789530344133i
-2.10101552440731+0.174405475514824i
-2.3194677557921-1.81924801386227i
-0.617925774266983-3.48922329627325i
1.97886401126916-3.36061392693734i
3.88082417336196-1.23562207679859i
3.86609442514094+1.72281802914734i
1.97642743173078+3.76405379268612i
-0.363556146441787+3.81612079648857i
-1.60709423603726+2.19720986194474i
-1.01960193974322+0.33046083099167i
0.834583603063097-0.176362880802324i
2.35608469310872+1.08760957385107i
2.30487049573363+3.30388018168409i
0.564539921130404+4.88639442347144i
-1.85748259506236+4.58015725185191i
-3.31582522786171+2.50079235817402i
-2.85484267747591-0.126738853711596i
-0.842304761910959-1.67562819815044i
1.43916193051211-1.24938501094822i
2.5158077258372+0.705073714780085i
1.76310388369772+2.67196320225542i
-0.16380218895209+3.23180247111606i
-1.91485738804407+1.97842878359388i
-2.38710094668128-0.322684794975998i
-1.18751210158609-2.29989818454995i
0.864341909124078-2.75117982635552i
2.38637349521924-1.61815632373316i
2.56531346645005+0.0794763298109588i
1.35192689027774+1.05680670642092i
-0.249805772305444+0.507413899482312i
-0.966149939111937-1.16659672152007i
-0.217025397467495-2.89861613528333i
1.62422358839914-3.50913797819715i
3.42482770442242-2.50454131863357i
4.07984452629172-0.499932146879497i
3.18155851128224+1.28303464383182i
1.35919543660113+1.82457760768168i
-0.168624266367205+1.06989327662156i
-0.525767351156013-0.232760519007064i
0.246500315764188-0.956023462835304i
1.37869852520928-0.436070518730919i
1.7234691016145+0.994746774697292i
0.662489753276598+2.40564686101017i
-1.2797209052725+2.67722405967101i
-3.07072947108979+1.52292774942776i
-3.63175654386878-0.38070618938016i
-2.68346661627294-1.98057553564906i
-0.992774048685697-2.30346964764767i
0.315815164421772-1.34923678085906i
0.362263188321847+0.0225775855776068i
-0.738941191404054+0.698203186628101i
-1.92055060968788+0.08075286380918i
-2.05155766848657-1.41183360505948i
-0.689006836110196-2.59756770584109i
1.54082438961403-2.45316457416585i
3.28537323241206-0.789901135578861i
3.46009139008521+1.63373192254464i
1.96984121810725+3.46981967866844i
-0.221430841456741+3.80206927816909i
-1.81961116131877+2.62770371962974i
-1.8999578437399+0.876856284661919i
-0.641512897135075-0.196561342099905i
0.806012568430665+0.0543880424568479i
1.40163205704507+1.29110539038528i
0.589812209876495+2.40529694440207i
-0.98496668703244+2.39745447854284i
-2.08153015201125+1.13256817016733i
-1.83615063327021-0.743822401607725i
-0.172550748067544-2.07856248730811i
1.89077433559041-1.97963437590872i
3.16135918841846-0.639443761436427i
3.01968606343993+1.06141292034029i
1.78350130812741+2.07786377602605i
0.370374064220758+1.85143381577692i
-0.211210879222584+0.760495193311642i
0.340131889948589-0.296033931993951i
1.4072593641592-0.538864884501569i
2.11928089163989+0.181274035795817i
1.79884813327786+1.28870495584354i
0.58981092865634+1.89942625707622i
-0.741270935795605+1.50435646274076i
-1.3774314600968+0.297386263263446i
-0.911387490448211-1.00256096473021i
0.21782007432162-1.61678041140742i
1.14469412084183-1.1736565947233i
1.27385730608996-0.164993614864562i
0.501719960169241+0.651470661400268i
-0.52942898249447+0.683663118930566i
-1.11230601271557-0.11031839518942i
-0.876025077294473-1.04949716939623i
0.0402704590522658-1.49342378913766i
0.845304775791131-0.98605691513099i
0.977844563584271+0.221310880925472i
0.136074529134667+1.29710985165938i
-1.27873034709081+1.51608379265297i
-2.36232697206342+0.627148093505088i
-2.51617122272239-0.892900750179769i
-1.66407351875693-2.14062407017846i
-0.313602976991827-2.39996384442569i
0.789718143395373-1.58307352929092i
1.02375529879075-0.353116472864019i
0.442332702016905+0.449281643467248i
-0.318126542918573+0.4150010230686i
-0.546750719686547-0.358965399349791i
0.0708144414924213-1.14848811438806i
1.28084325143632-1.15629186315132i
2.37152173419419-0.0686416082135177i
2.58345088144305+1.62760179116288i
1.72322925430916+2.99571853892513i
0.300198390947446+3.44487636562246i
-0.92987331427056+2.83410211593076i
-1.43698576014439+1.73274243364512i
-1.14757917419818+0.922692717889929i
-0.508201601092214+0.8052377673008i
-0.210338562871913+1.30286782448398i
-0.58657892801761+1.73393379197464i
-1.31972440531378+1.47581860609765i
-1.91692915693394+0.480133190846805i
-1.85460283196612-0.769769557252567i
-0.931799044882931-1.61883125411238i
0.294802086210195-1.65510958462004i
1.08299151578109-1.01864215020776i
1.18404683922805-0.299437109089022i
0.771921645029144-0.0472210403440417i
0.297984035854335-0.496186916103459i
0.353890178372458-1.29328551959648i
1.07134577430389-1.7419698957454i
2.03925062403319-1.45623632950499i
2.66232375601655-0.566433952845648i
2.47978883825727+0.376995600740155i
1.65336047470499+0.800050857119349i
0.81176897625603+0.481574655383347i
0.491373049513143-0.284629543287808i
0.994529073741823-0.829355032383256i
1.90692287131748-0.646362528568769i
2.50490384513433+0.269247460349529i
2.28683095033576+1.44405561755186i
1.15813134042329+2.18276320524338i
-0.21351930555746+2.06156998275669i
-1.08980202817448+1.27571421041743i
-1.20438625936275+0.339314321617845i
-0.638252447862716-0.146667446673288i
0.0205889912049845+0.0886026099081604i
0.0660915457535101+0.766774575187507i
-0.583280627235621+1.30157207480137i
-1.65218188511494+1.19663929842398i
-2.49127986546347+0.439553213821236i
-2.50375391076478-0.67540093215513i
-1.7265011180465-1.47603407017318i
-0.699976152450942-1.63052734343271i
0.0153238471418703-1.2611558093853i
0.158194268683266-0.559029054073593i
-0.208398326384005-0.167981092026859i
-0.603913713942545-0.299554782842515i
-0.585071386192831-0.622339681292463i
0.0257809334013195-0.871108554079891i
0.792320308390853-0.685845893361025i
1.23060581254379-0.0288274000337555i
1.14052385758697+0.703185885101015i
0.521826269022698+1.12523429158204i
-0.0499864819534814+1.0204553120715i
-0.196504965890536+0.577965207200516i
0.188738971755573+0.157299832586082i
0.873770966199842+0.11663227271505i
1.2769422587683+0.58281985122637i
1.19654638071059+1.15155877741057i
0.729540966153527+1.48626009698097i
0.225785045782349+1.40526071398452i
0.194976304274423+0.997997340031213i
0.600979306217408+0.605446544457972i
1.21056897232784+0.618331970178104i
1.60873671721531+1.22843615911817i
1.23619860642554+2.09225082046285i
0.290877359477275+2.65004604482839i
-0.849596231138399+2.50399185524493i
-1.69405724975878+1.6603410827889i
-1.79933387890204+0.476987618055135i
-1.27854332807729-0.47236076792013i
-0.596560831764977-0.774878468593278i
-0.263463824931089-0.535610785506955i
-0.459449550644714-0.187250591848007i
-1.01262071279693-0.292586256538679i
-1.36963535187068-1.10651327792802i
-1.14690219933184-2.24519431154801i
-0.236791375071336-3.17518628652951i
1.12754705901301-3.36132847406865i
2.25573799063797-2.61241968426834i
2.7218894773961-1.3950809254572i
2.49295201433752-0.297756078372976i
1.88376176218891+0.251218251633458i
1.42008691469905+0.156572591260537i
1.42803886101859-0.0674129991865812i
1.6934541332321+0.114068082203531i
1.80887745296732+0.87771249829377i
1.4084605680984+1.93169248085682i
0.348087812083772+2.58786444049067i
-0.888335766305054+2.50411375476404i
-1.76664319417244+1.72442906680017i
-1.97876782775736+0.666659037944173i
-1.61254120260271+0.0197037296794765i
-1.139734677047+0.0619455859659579i
-0.993987427109237+0.504083618597832i
-1.38458298206092+0.755177828159995i
-1.96849378950477+0.366960402440547i
-2.08880027690291-0.56365892152166i
-1.4913759269281-1.54718836424016i
-0.334251531227351-1.82037226781612i
0.848527828789878-1.13794785104884i
1.28290969238136+0.0846648558311207i
0.813983224774602+1.1695377447006i
-0.113985618531245+1.41769268307166i
-0.852645978163069+0.769959708947399i
-0.790385482215157-0.224352268541276i
0.0315506878283084-0.76308634971142i
1.05551093454987-0.445174146097355i
1.63067060517989+0.567471201168765i
1.28834685125591+1.59746711865584i
0.253981012008841+1.87945948994799i
-0.752219557693437+1.24997739679029i
-1.032186847482+0.0829133894839158i
-0.395590132997074-0.868406100563846i
0.761401842810178-1.10370193341754i
1.78626525899581-0.567479242015623i
2.01944843320372+0.361018678980302i
1.50834650057855+0.990687726417256i
0.758785938481276+0.934720016947982i
0.364845929929374+0.299257795114363i
0.680749105836123-0.304003494175663i
1.47793130167259-0.427016681070106i
2.2113321349896+0.152952185300795i
2.31548917840644+1.19273965771465i
1.67930749618323+2.01424542311413i
0.506914754894516+2.29163024724547i
-0.567856210070462+1.8723518635014i
-0.979621003740464+1.13921059696562i
-0.846584938170809+0.610397576742315i
-0.518557698165337+0.544366453372561i
-0.509904250604306+0.916362324092133i
-1.12896440896711+1.13293162470362i
-2.15143022086737+0.859967916426657i
-2.98292837185635-0.0329332071754579i
-3.09576301224283-1.40337637063192i
-2.36375096534591-2.48171930421991i
-1.09275496511983-2.87602554767287i
-0.0257554106212039-2.58641863039708i
0.332915943925276-1.83413107159446i
0.103756955262016-1.32482990307018i
-0.241724798946915-1.43280759390901i
-0.110246681327945-1.96171620540827i
0.865198930046241-2.39910956101106i
2.30895778460799-2.0818541638216i
3.45345606506669-0.762678233834925i
3.55514224947453+1.16125801695248i
2.43553966240942+2.85509207091945i
0.724805607279349+3.57875773990898i
-0.73351965638134+3.15871583694086i
-1.26030724962418+2.11807006813904i
-0.862738059292196+1.31581510571372i
-0.135180292024391+1.32527543333811i
0.0559088070675623+2.07734444052782i
-0.764654576074584+2.94072332962032i
-2.18785816090263+2.99960205388061i
-3.34100275200983+1.92401219270445i
-3.55276547133411+0.156361151617403i
-2.54089553848737-1.52037648346933i
-0.8101117911195-2.11310675752792i
0.608846425236665-1.49267321471059i
1.10885283113317-0.272781322267012i
0.564409917617052+0.705051960116607i
-0.33215901533371+0.768219063728931i
-0.696514218814929-0.0414879530164379i
-0.234175003146235-1.04210200020229i
0.795914141610704-1.3101299154042i
1.69826879329529-0.622875048055195i
1.76973948929543+0.619472128339935i
0.868908145947031+1.55568802769799i
-0.454002466047516+1.45909623631868i
-1.36690514725105+0.342426209914348i
-1.28040208574653-1.17700920908129i
-0.348924809739963-2.16378553590866i
0.856934907714211-2.1232142746883i
1.53913104945941-1.22695769529403i
1.36753512783709-0.28209902263129i
0.672039547897222-0.0393605145971103i
0.0775294713442594-0.702430502596755i
0.334508913212299-1.67929791229977i
1.38404839971285-2.11342685173763i
2.65753413093844-1.54046369535094i
3.36226156806334+0.067550965985646i
2.90199339516467+1.87321296691444i
1.45007950127928+2.98748566120519i
-0.260714040733001+2.91737105588282i
-1.35210400689854+1.86431835362795i
-1.39494790006024+0.769370270795166i
-0.711254248398505+0.438529206569589i
-0.201205849019326+1.07354030070812i
-0.532151075923381+2.19978698126611i
-1.87069400612427+2.83504737241734i
-3.65354754253477+2.19530772278795i
-4.82974224487829+0.450791250106074i
-4.6688603277394-1.69980588464919i
-3.17876109285368-3.17847247238759i
-1.22775292755895-3.28763689177941i
0.139381253545191-2.35506482196766i
0.305466477165281-1.1615796616594i
-0.39731326251944-0.710577028959966i
-1.11012645655491-1.33443106811414i
-0.942523834886325-2.55194006874161i
0.571065535871714-3.45142875736931i
2.68180817858275-3.07979633525954i
4.28261369082963-1.40435419139202i
4.577895888499+0.767222979391018i
3.49953881030413+2.4587969603658i
1.88676012846512+2.9895743712403i
0.747955592765506+2.44346828371292i
0.706096694563521+1.6954549242264i
1.4410408079086+1.58718994610973i
1.99882521786874+2.45687952695634i
1.53998793345261+3.82281487639841i
-0.11010509175592+4.6720574027721i
-2.2128063952112+4.30719505425291i
-3.69731506430472+2.71487683859772i
-3.85336026857623+0.671204779160228i
-2.86306712303698-0.786856846588861i
-1.57632669167157-1.13861370266278i
-0.921423753591639-0.675603070886479i
-1.34992098620854-0.217712349551917i
-2.3323806464764-0.597639765970003i
-2.80405370117544-1.95940261620433i
-2.06361038308972-3.64308735544272i
-0.142569566842148-4.6144740734298i
2.07941438821828-4.16053112411723i
3.40847589559988-2.51527664372307i
3.3165715937205-0.561928546687796i
2.06623081496624+0.700234045729832i
0.529406526560802+0.658987621678968i
-0.132983332086322-0.368587086404359i
0.451350419686509-1.38274500217147i
1.67633005119763-1.44755512542994i
2.57521073876321-0.301956120247185i
2.27939208504982+1.44458398433539i
0.775428429870344+2.66466360905796i
-1.17212907403833+2.56560068365219i
-2.5104749494906+1.21607472335062i
-2.44434137358656-0.676535663295751i
-1.13630979187978-1.93561216658882i
0.484038288772612-1.82015267983152i
1.4144168188625-0.556219886570165i
1.11262341314717+1.00655495573288i
-0.117607356944497+1.85477163290214i
-1.39379500547124+1.53128202683643i
-1.83801921737429+0.37540443552043i
-1.18352777930409-0.660864218926448i
-0.0100145190035432-0.765033950384099i
0.733109611470306+0.226661287373378i
0.393524152868551+1.67226620559197i
-0.963520411611902+2.47034878586935i
-2.59688205194864+1.94925452559708i
-3.4547154615344+0.276043213982225i
-3.01969579040385-1.64149085890152i
-1.51235524182826-2.7240808008595i
0.104007490006963-2.44591051025049i
0.86457549034467-1.24404021586256i
0.579180627960809-0.221593527121627i
-0.316304732186595-0.239503219022457i
-0.761203551337189-1.33775568077777i
0.00972000171315031-2.73202071862899i
1.79918224552286-3.27002667106457i
3.7174747108639-2.29801202930329i
4.67774052463465-0.0793999281034835i
4.01462617597565+2.16845580739149i
2.10203551723195+3.23863303144329i
0.211964160048537+2.76414252194297i
-0.60107413918233+1.23444540921524i
-0.0345353830730694-0.0545792463507388i
1.24506945714717-0.0843725153483006i
1.97480305173139+1.12295875794898i
1.42058732439519+2.66818883112306i
-0.41701794264745+3.29954421032461i
-2.47221929625485+2.32035461924493i
-3.38453661771477+0.168140084858955i
-2.62998922756203-1.93284311580534i
-0.684150003924513-2.76391685258794i
1.12672002376555-1.95275256718383i
1.70094174165644-0.2273328963026i
0.671805146963638+1.1957367595812i
-1.20141395900219+1.2239430473129i
-2.49127963631865-0.2207560054196i
-2.26407796008136-2.07846835414228i
-0.678353526145383-3.19947931458834i
1.24039664899747-2.81275548241583i
2.27524656906033-1.16076357135008i
1.73251075368221+0.563775016442606i
0.0899909769659213+1.24185036369411i
-1.45569553217111+0.41371900909711i
-1.75531570258505-1.25048757499304i
-0.591138297642875-2.54265813410172i
1.30658007939245-2.52747150157373i
2.7474052014685-1.15978526471095i
2.77434931230525+0.772818548194538i
1.47026173602161+2.16387267614805i
-0.258711738830881+2.17606474064994i
-1.30337897484462+1.13156099752001i
-1.02911821973588-0.0763104423794513i
0.160985014987506-0.55118376159038i
1.15115328041635+0.18955263934905i
1.13920840092071+1.5675960753346i
-0.12847499711788+2.51902833608319i
-1.88507992573655+2.23800934660938i
-2.90584554471863+0.678494216034848i
-2.50317723238416-1.23899035027048i
-0.728361913977377-2.37747902376957i
1.26788521642319-2.07750430959462i
2.32780029538182-0.526845257990274i
1.92350489871641+1.20145524186504i
0.431646033794957+1.98890716320643i
-0.91763046835426+1.40611817432735i
-1.18455230508884-0.0429777934966302i
-0.17143618605327-1.21764478902545i
1.45329403548518-1.09348559830971i
2.43276659775229+0.378152993750493i
1.83589228206775+2.23785886704902i
-0.111976416946133+3.26554256636103i
-2.35175296720865+2.63793528365788i
-3.64039670963481+0.529761487404623i
-3.20800843095096-1.93544937844241i
-1.43691368279332-3.48487013467093i
0.611237684784243-3.42105283182089i
1.75041968740467-2.12929375913171i
1.51120945618196-0.777178681867402i
0.522700345072632-0.394908194821171i
-0.11956424955334-1.27248359605599i
0.424294920032201-2.57323943106108i
2.07757057187011-3.1771269867804i
4.02501678493627-2.30297359482004i
5.02906757058365-0.0165426993267006i
4.3580157387867+2.53909334463484i
2.34343788140627+4.14702635206057i
-0.0436288015526376+4.10307609860887i
-1.58391906383856+2.79606382164313i
-1.83798737949228+1.29440418235045i
-1.26149372958039+0.546259010005876i
-0.718232470818546+0.921701583934799i
-1.13852716026841+1.76539010052815i
-2.47417339249814+1.99093235516616i
-3.91987092232493+0.96390083743058i
-4.54818096931608-1.19185768371508i
-3.67308049265922-3.47836591398528i
-1.52750555944929-4.65735925865711i
0.810122722565277-4.262412846425i
2.20840549988304-2.64685006380805i
2.27804533918638-0.910411864669649i
1.353134343042-0.100321078980798i
0.520230930957575-0.4140519317249i
0.674482316377665-1.32607559817241i
1.82892893385565-1.68830466870094i
3.31602590249558-0.753342087675308i
3.93505711877704+1.21467882860193i
3.0783902404479+3.27669215979403i
1.00909981557005+4.22681804698279i
-1.23387358478639+3.55990287076549i
-2.35880488102071+1.72260593878718i
-1.93991929217306-0.15655931759246i
-0.373873032470779-0.920708041744596i
1.14385161778877-0.245127128731377i
1.43652797662043+1.25302106793142i
0.391177546370288+2.32994780423866i
-1.28516472680636+2.12598553378294i
-2.36155820784157+0.672372025394061i
-1.9879663382685-1.14212384151037i
-0.374113514032415-2.09714020801229i
1.48332793897738-1.61720057957546i
2.36641006909863+0.0547218321299936i
1.6609237882971+1.77748697534797i
-0.177117163419108+2.36030706967555i
-1.94803222595569+1.48439019217126i
-2.48748992768453-0.356641037811921i
-1.49816940872493-1.95269505670356i
0.284507230595739-2.37684851812636i
1.64972794894688-1.50997257295761i
1.71340657801324-0.0372336259289739i
0.630614475312274+0.857438193323115i
-0.750512289415065+0.53815820153024i
-1.35916965490581-0.719945644949949i
-0.568727635959184-2.02341945140467i
1.08234124171681-2.37203321809104i
2.4952791829963-1.42293086744687i
2.78102401491025+0.259669260917888i
1.69632926678179+1.65162693349139i
0.0275165117035171+1.89969948415523i
-1.10288320240118+0.949826961872929i
-1.03940050110796-0.440059143184815i
0.175668355642583-1.17105936622835i
1.47595712187543-0.651446640809043i
1.85609194592935+0.811690371168359i
1.01204263014408+2.24731477910731i
-0.648171558106168+2.67030475063112i
-2.03787572807758+1.78111996575237i
-2.29006066288602+0.133577857832911i
-1.2209539080345-1.11596622472504i
0.294551730542093-1.12731373188454i
1.17443498362368+0.0802319053291037i
0.800745230996977+1.74660414084197i
-0.802307350732567+2.64977973827611i
-2.55368515429885+2.07979661360453i
-3.41590387475903+0.315591658139231i
-2.88050953916518-1.67086839061324i
-1.23706385042885-2.68562292155631i
0.424746448769963-2.37223504262237i
1.21331266839211-1.14936786606723i
0.750036175683922+0.0487567148792495i
-0.274197262209569+0.178723160645186i
-0.804750820158381-0.721720671462259i
-0.312321983724597-2.06616604181999i
1.28374395938117-2.76762110257552i
3.13567679857672-1.99272056038696i
4.17756687634961-0.0903395609816292i
3.79267502953582+2.19779325736694i
2.17680317424778+3.6297467084277i
0.238260813534956+3.62193525204295i
-1.12591974645642+2.55623523699971i
-1.35662595458903+1.26171080549256i
-0.798512610165938+0.714289628643788i
-0.380747156276386+1.09361380596869i
-0.774460851975018+1.86027357587572i
-2.03206222416071+2.0597644018283i
-3.48420630226395+0.992792245638071i
-4.12140673103469-1.19556313040718i
-3.30820537973085-3.49298662224962i
-1.20149145603451-4.84718017968127i
1.26868650502531-4.68826312005131i
3.06258895144616-3.11387309574248i
3.46679162268288-1.20933808854654i
2.74544414791847-0.00877373886722091i
1.88669227969102+0.20696173615258i
1.62504269606986-0.189567258309756i
2.32151972070351-0.309462847399522i
3.25235261172147+0.634344439240446i
3.43428618771476+2.49623074011785i
2.27974195059198+4.37425117950876i
-0.174893222254642+5.30344641462879i
-2.80713178041642+4.5589547286382i
-4.45194541582148+2.47084915999634i
-4.46073430024009+0.149906892639463i
-3.16169707662786-1.32871833559927i
-1.67997288226528-1.48578723181078i
-1.03423040468828-0.861146032348136i
-1.43795857553006-0.414301541923468i
-2.27500632663325-0.931261861426998i
-2.4790705501487-2.42183165780812i
-1.20274061533346-4.00355901120754i
1.15885896787824-4.45198329854469i
3.61307423333481-3.17922470522204i
4.8796597466787-0.666442931262459i
4.15437558769912+2.03915857077506i
2.04950685632753+3.62330912916233i
-0.264830990696432+3.46898818454938i
-1.57388853260613+2.13441916316531i
-1.44261272452999+0.707577652341832i
-0.40511894078288+0.184757900407195i
0.311478263413949+0.793959286176862i
-0.124041066637743+1.82384363166291i
-1.56318570844165+2.24173617364655i
-3.20722574436593+1.33197666767117i
-3.76487509108439-0.723593304571034i
-2.77494429138037-2.79282599537378i
-0.645528359284549-3.82363431219418i
1.55801895137959-3.35876091922602i
2.69173148814939-1.71006961997159i
2.48316812939144+0.0444091819828829i
1.40513440654528+0.882310499996312i
0.475204604499607+0.667100391227559i
0.452416633018238-0.0455463542747154i
1.29749651336698-0.426904744710104i
2.20295007895897+0.25528334149981i
2.22359286012921+1.72145310424548i
1.08360818994171+3.10603904543094i
-0.886573854040741+3.48809464785673i
-2.69291336568545+2.45588771571333i
-3.33164705708818+0.526495052762442i
-2.64121167494423-1.31574910965717i
-1.11567606218078-2.0598484403114i
0.240835170632557-1.57846251277183i
0.562456494789116-0.406900205541286i
-0.157312406614131+0.478271777551167i
-1.17714938062764+0.226212025116787i
-1.59738885793804-0.920221674538256i
-0.940439618573154-2.22538051287967i
0.559362557871742-2.73438351680412i
2.12100615202388-1.86145990688417i
2.71336521166609-0.0593619876044502i
1.88989065505854+1.69745446965555i
0.218115333433723+2.42359979686921i
-1.41912488434637+1.76339625717405i
-2.1008335583879+0.182904054091076i
-1.4447744753089-1.27504369642979i
-0.0767377071868336-1.57238212839901i
0.987300465998678-0.631237876608471i
0.949642978377254+0.731963767125829i
-0.255156294629574+1.57862972681156i
-1.7248354504631+1.1609106295899i
-2.47884800311253-0.388780982891429i
-1.95464943446136-2.04223155104351i
-0.294434142497229-2.82686220991003i
1.44055989336383-2.13757049514332i
2.20443190317828-0.432271458117464i
1.47747595909407+1.14703489210415i
-0.132148813930207+1.58373075888855i
-1.44984332742092+0.629513095222627i
-1.65640354367174-1.0085567944331i
-0.461470202871369-2.21612185276815i
1.29415173590993-2.08534593121522i
2.45976428163975-0.774978463144979i
2.30555837634444+0.915731762174167i
0.963763475918469+1.86834653070616i
-0.47788664608333+1.47183574514424i
-1.02417365527751+0.231337602256557i
-0.321053398432708-0.879324039094255i
1.13912702490103-0.875665765989973i
2.19276770886299+0.381538400915994i
1.91442512635275+2.05763030569567i
0.322227014899546+3.09150623599035i
-1.68390742201622+2.73085807012039i
-2.91479653559956+1.16535868199962i
-2.70028614155017-0.637985380393396i
-1.38913237273746-1.65126333308506i
0.00583573278605143-1.36158139029577i
0.455375880898113-0.30303287716104i
-0.268096355981827+0.492770608370949i
-1.46045306450088+0.268960588087462i
-2.17121737623879-1.08384287613928i
-1.51636256173611-2.73017772071374i
0.391804626584014-3.56738553370795i
2.52436534568819-2.95529763071758i
3.70514993347911-1.01319719610443i
3.28186268016682+1.20358736520169i
1.60314625957331+2.53807681087771i
-0.355411385254832+2.43694659569889i
-1.41232181369799+1.25565549764381i
-1.19386207814946-0.0760771958813048i
-0.197648684413093-0.622079033112164i
0.628261118058214-0.0141042121508635i
0.391412932001116+1.13010614517045i
-0.924467144521505+1.85193392097864i
-2.55478484208303+1.36865793276796i
-3.51588828436255-0.341751761093962i
-3.11427904768259-2.47649177718978i
-1.4269284836873-3.90539309540786i
0.744169289521803-3.96156123880058i
2.29607228705375-2.82704654988415i
2.59989754293216-1.17536293768305i
1.99119988416469+0.00101797180787688i
1.20933930586629+0.159418819487717i
1.0236679129223-0.316953711998988i
1.67958667293721-0.643030509565594i
2.6613804523567-0.0837045373310718i
3.06880446174441+1.47584255822791i
2.22155650108788+3.29840176329718i
0.278802258698395+4.36296346685258i
-1.94687161401422+3.9329050304007i
-3.39068760783411+2.18831094120109i
-3.4180162975168+0.0479117273921931i
-2.29281627245159-1.34752127274168i
-0.95352989478941-1.4387453409557i
-0.329227264555972-0.639046333302348i
-0.722761033046208+0.16255963120521i
-1.67087109196146-0.00535147266937658i
-2.14154784142105-1.26443221016647i
-1.4400312585894-2.85506131767522i
0.340149797867626-3.64103153884097i
2.35162726181363-2.91880633955113i
3.43769427319608-0.933020812589139i
2.96902349376757+1.27417464246132i
1.26470761070873+2.38037904252579i
-0.608674618331614+1.96604502681232i
-1.53701705657888+0.483259417909992i
-1.04126376414327-0.928512971616189i
0.266421600136631-1.26526708313415i
1.27555667403054-0.429891966028666i
1.10515597250528+0.974848311503848i
-0.237319236790931+1.70005544992691i
-1.83077517876817+1.00109955333058i
-2.58896788701411-0.8093948964972i
-1.78515053516747-2.69956828673004i
0.143476479878764-3.52576605023309i
2.14077428782356-2.74255343550382i
3.10144625819387-0.853075386514123i
2.48309650963152+0.909750793222108i
0.950210617165237+1.62598533079114i
-0.450641547976733+0.95148655959994i
-0.760230706482718-0.370792548031679i
0.110202380364438-1.2224692149333i
1.42352203923918-0.987052283011627i
2.09959834861921+0.324874709363696i
1.49607381108431+1.72444069402464i
-0.0294311826061618+2.30897472545994i
-1.71090986939538+1.60869751545092i
-2.35566850747329-0.0671791521541142i
-1.54213629695677-1.59419558458277i
0.0852651375265513-2.16476017890107i
1.62634210335219-1.45030516786815i
2.09289768613418+0.0257120251491769i
1.34881365086036+1.27973716743183i
0.0400655278856087+1.52590862089652i
-0.934147288410513+0.663129273423412i
-0.772300265656613-0.446762351809761i
0.340565759909028-0.92045912503005i
1.48095375885886-0.27755478025676i
1.72745061330736+1.15238566490643i
0.655306973755056+2.44020113030777i
-1.13652693881383+2.64351083870356i
-2.65105345490203+1.47075356750998i
-2.979534818429-0.444712465498187i
-1.84173293056298-1.99918020130879i
-0.0999152085602779-2.34390908469075i
1.17189873073085-1.46156147254519i
1.23944444331461-0.00248813492395599i
0.168878276037277+0.839844678962319i
-1.14480798334236+0.437781353541591i
-1.63757835428192-0.916821974237692i
-0.706978124633362-2.39276826522101i
1.15600332378329-2.830336130659i
2.79351285957456-1.71238514213246i
3.14316100298783+0.29894683025764i
1.97480687419399+1.9887801931024i
0.0442921178558938+2.40438048093014i
-1.53255588764518+1.3090799108921i
-1.70479019279109-0.53916996863424i
-0.511989386329597-1.88847021800091i
1.13916917485326-1.87724092331934i
2.20484606695001-0.609017079073829i
1.889824413651+0.976716347479252i
0.557588633612304+1.77619558421118i
-0.834059107444807+1.21615850649649i
-1.26332450789811-0.274737945811317i
-0.306798875441319-1.56010700717545i
1.35609333172731-1.63390133589728i
2.6289395022829-0.321402619929122i
2.53161280383456+1.68109219619646i
1.05886444885028+3.11190510817499i
-0.895778603271782+3.04480642728355i
-2.30053679106755+1.6704285439185i
-2.32501935775309-0.119908211960245i
-1.2354872453017-1.17372291574054i
-0.00826978946151333-0.921419934708537i
0.473673425302938+0.221820441236381i
-0.293820575391983+1.25226647253488i
-1.73723808379139+1.13637976612892i
-2.7153510860124-0.303943843742537i
-2.40861251041208-2.29700404897453i
-0.713577573261488-3.64351722049116i
1.49407319492949-3.4458985662799i
3.01030223175841-1.83811625378609i
3.08301991423765+0.274844197367507i
1.82703526341507+1.65531389443321i
0.26864014160209+1.5973524493498i
-0.498611570423741+0.517410665807888i
-0.0186412865853041-0.589944824809593i
1.23376764759256-0.658978821855518i
2.17108733908552+0.533701535096297i
1.8241523964222+2.25572677094138i
0.0923422797400531+3.3065009870536i
-2.13762218019259+2.79398502957245i
-3.59388662964416+0.857689630756799i
-3.29905032067001-1.44906151226292i
-1.52192097835945-2.8507955371951i
0.543179003256699-2.67195360989683i
1.74351139185292-1.23486281828133i
1.37068912017712+0.304158281413884i
-0.0294889232910976+0.777678510693526i
-1.20604628673534-0.144562245828212i
-1.17967819900639-1.7783717997359i
0.331374106183766-2.90268137230059i
2.44379921387755-2.56676316532227i
3.80548331459437-0.770953954630676i
3.525130775949+1.51490303579907i
1.77187905965598+2.9075587654786i
-0.338804632767949+2.72323609540539i
-1.48860416928939+1.25619140694606i
-1.12411710787431-0.362602740022868i
0.288522355101057-0.99422037034394i
1.66778588027018-0.327826074059458i
1.89063524175894+1.20964461705151i
0.771585222473727+2.39800732434322i
-0.887652058603585+2.39011519575922i
-2.02159948757547+1.25465056082192i
-1.85476079137772-0.349214260691577i
-0.554662840892625-1.19850742664043i
0.889622452498126-0.765349876657015i
1.4490420828426+0.563012759243076i
0.625629380540421+1.94573827255928i
-1.03249307781868+2.28408946327508i
-2.46228163328231+1.3574158018833i
-2.76120959063572-0.293806669072555i
-1.75204273810093-1.70719423050286i
-0.176276097641079-1.94954335476186i
0.912151009303055-1.08128324409664i
0.779685522938257+0.201978033894187i
-0.355751204602368+0.862038985534364i
-1.58726962192139+0.256120704986688i
-1.91929162818934-1.21471005209575i
-0.905745222500813-2.73006283619348i
1.01351890426954-3.20471832647938i
2.7791985230402-2.15906510493716i
3.39440884114422-0.171113333130283i
2.51766098041771+1.69448803422933i
0.746228706351942+2.36966429446887i
-0.757053327667192+1.59904415790651i
-1.13902552842973+0.0160398395557636i
-0.18714076780924-1.16846467615953i
1.29753111050376-1.0467965245074i
2.10286273854779+0.28040771463846i
1.61315769756431+1.97210235644276i
0.00233457668388731+2.79578987987865i
-1.77732463790742+2.09810348912618i
-2.5355281101588+0.278060767056336i
-1.80163729548065-1.54655336127485i
-0.0718295808065872-2.19847331744844i
1.56507551702895-1.36824921110783i
2.01603902720917+0.425776355895026i
1.05067671655793+1.92646530326303i
-0.60371881578786+2.0721776165599i
-1.77294510887549+0.907378463050705i
-1.60829709877043-0.702211089809249i
-0.270636415632591-1.52081625827209i
1.21882238381313-0.929987114633012i
1.69957728406476+0.765139188620091i
0.743478748079195+2.32158089470208i
-1.14331181253571+2.56045455635648i
-2.74342942011886+1.30962174167305i
-2.94044416960484-0.763566457490857i
-1.66045300503909-2.26254413827886i
0.229891714590164-2.28234996416812i
1.4925442090336-0.951207357816188i
1.30022452904826+0.710941190514827i
-0.0917700831480991+1.43636471354366i
-1.53816483099479+0.742551392478481i
-1.88816757991154-0.916507981474278i
-0.786832890589192-2.28151326977634i
1.04809876703409-2.27948479672128i
2.40505011369315-0.870142562096524i
2.32576482170705+1.06169981584111i
0.819974403160866+2.26457060198319i
-1.12031074733502+1.92900043847088i
-2.228247114094+0.295844790344677i
-1.75641368898933-1.5101727346444i
-0.0967068077796934-2.28892125358264i
1.57607231959841-1.63475483633554i
2.13570666980763-0.10801268437149i
1.34373678472369+1.22993165156886i
-0.191601348418101+1.43182348173869i
-1.3482789272422+0.343148732623086i
-1.1474701138077-1.24122626871899i
0.337347791308982-2.1344265408401i
2.09859954051111-1.6858457270207i
3.07199838768924-0.071533958869542i
2.68063900846169+1.80833676276774i
0.991347370506176+2.85171096173192i
-0.885417462330669+2.57253119744865i
-1.86753117573376+1.30315577767125i
-1.60230476479326-0.0540559615431545i
-0.47752689487885-0.627712441384241i
0.515352186447132-0.115283053428096i
0.58100505881058+0.981982377300563i
-0.49952705530744+1.75202920373084i
-1.97534088291735+1.45102042223672i
-2.91664701395172+0.078971739823108i
-2.66156006195987-1.58764521283818i
-1.1781600009253-2.67474974106996i
0.557712949701714-2.56417206867122i
1.60333322425304-1.38405621919062i
1.51090638117354+0.088677383553092i
0.519816284458064+0.832621736994557i
-0.535674970350406+0.514341009058261i
-0.774593160934346-0.441404676824053i
0.0547696690408647-1.32941900902938i
1.33226821300189-1.19605538181197i
2.16969379973843+0.0794296507938763i
1.81817845310849+1.76166906569079i
0.299870194899441+2.7844908063868i
-1.50888174588937+2.48959723331017i
-2.57232624386444+1.01897820886417i
-2.23397318724035-0.797405191416211i
-0.836324436795092-1.73226167591043i
0.64777120411797-1.2750884513281i
1.20390770621358+0.0711243743019775i
0.432131372667415+1.34375831510723i
-1.10290356162311+1.52779801861095i
-2.32707869797836+0.324633672925772i
-2.15373195225157-1.46175840618966i
-0.684676130228359-2.7118422655137i
1.18333581967205-2.54249892694809i
2.31418726296199-1.04328095221731i
1.98420076442346+0.757449977737515i
0.557559674930144+1.67555707236258i
-1.0366767463357+1.08242639295007i
-1.56318665714705-0.559191298263934i
-0.662629396231419-2.09132307625161i
1.11973793891733-2.34954435275881i
2.59935859040686-1.15876392869586i
2.7184758687135+0.749503342916903i
1.49553357728946+2.13957928031867i
-0.2436353115232+2.0764928693872i
-1.30165142811677+0.848724019000318i
-1.0932025472069-0.661891537811012i
0.279238936211705-1.36253463934568i
1.75666107275514-0.539460000333737i
2.1202405221492+1.19341528604452i
1.02947317315152+2.70969588334957i
-0.924886235713715+3.10754075938158i
-2.58121548703943+1.96538366534456i
-3.09097864184785+0.138011171067403i
-2.21098924450225-1.24617124299348i
-0.745310032908617-1.52506004026639i
0.163585357134511-0.621539602771496i
-0.138945657118042+0.586984220103369i
-1.38755260092641+0.951421735892392i
-2.61578286020154+0.0317887916651467i
-2.93169346460352-1.66992777251993i
-1.84152241424333-3.19175496960063i
0.0835663636879204-3.54933094207997i
1.71754117663212-2.55904752087039i
2.21626482477187-0.92730126567909i
1.40322767607462+0.294749778471133i
0.118423907543561+0.382315752994512i
-0.60794260430926-0.544195917123493i
-0.161223750666571-1.71349285582309i
1.27133099595852-2.06565514668502i
2.70694797069268-1.17234804474316i
3.1868286630045+0.553436260581082i
2.23744366727565+2.16893587708565i
0.475584125103389+2.65466257666793i
-1.03911010724847+1.81883424127824i
-1.42526076708258+0.290195775365635i
-0.422573025822041-0.901450766928328i
1.09649885479311-0.886259262772208i
2.04006910450851+0.34155856862608i
1.64067061578166+1.95407163029745i
0.0701650176048119+2.84058691028814i
-1.68061375156752+2.37497349068242i
-2.60307541672114+0.821076589017152i
-2.11432604690211-0.875947160197422i
-0.624737327698715-1.6622026714936i
0.781587326147492-1.17900382259355i
1.17453332260617+0.158333059974241i
0.304227368541943+1.30454549001784i
-1.20436713445021+1.32597483408476i
-2.2585372540939+0.168911429351016i
-2.07759949986515-1.5604077283583i
-0.689690701704494-2.70042726913097i
1.03587832780749-2.52233272429221i
2.03762978097092-1.24849374709881i
1.84433386714458+0.302956425389925i
0.703503016059653+1.07262838168292i
-0.567772435537654+0.708238576178655i
-0.911924628576966-0.455425743468746i
-0.0744063278900399-1.4886560570698i
1.22650857358534-1.46632585062595i
2.10174684818966-0.355843943754827i
1.85708501231364+1.24069164332668i
0.507080889299411+2.26204447695395i
-1.1667180311963+2.01132567382887i
-2.06168529242197+0.724737712261294i
-1.73637233674077-0.795796069143509i
-0.615846770546086-1.57368534476627i
0.598733408687855-1.11430493522774i
0.933165170191319+0.102914882194336i
0.120801521961846+1.10868661828059i
-1.21301055445385+1.10778964846049i
-2.11475285306723-0.07424337411012i
-1.81146932903802-1.71673169808215i
-0.391754562532885-2.73917557764289i
1.35247038992595-2.41160649902479i
2.37010803061589-0.892315663913841i
2.12955493778947+0.829492775296256i
0.804243719879476+1.72467349900314i
-0.615389035706095+1.30712149840668i
-1.11801423491054-0.00759281998687694i
-0.457249915456663-1.21288108542582i
0.953717260459213-1.38166713996542i
2.04233823478712-0.256233934875145i
1.99566395030363+1.37543728664281i
0.760560593899459+2.43858293849406i
-0.920270699268084+2.30705027958723i
-2.00543103465785+0.980161963088338i
-1.82022199344378-0.696175475235986i
-0.481788506868602-1.58684756502242i
0.989305268542513-1.16537781227797i
1.59508483894864+0.226502614807181i
0.975098645165181+1.54927925923645i
-0.454422927856069+1.88037694688127i
-1.71193705413346+0.972569529321936i
-1.92250536532015-0.575504875102327i
-0.948035967674144-1.70360848934344i
0.500540565886774-1.72679364335657i
1.46841789012726-0.631697276292969i
1.31397325424045+0.721559136274704i
0.118603098899817+1.34853786003083i
-1.28439430704089+0.836614465914917i
-1.80968975597707-0.540174874615235i
-1.09328773954538-1.80704213240349i
0.344611273229379-2.1521455113142i
1.59874933790043-1.3756974121506i
1.8133612305918-0.0276481963259773i
0.925699508406221+0.910411875955827i
-0.372895707316978+0.83867193663721i
-1.10566063679956-0.209672994632351i
-0.714980761215924-1.41586327353681i
0.578937742356806-1.85087745995422i
1.88494222367672-1.16384893388423i
2.19728395536309+0.284065560594271i
1.33424532076866+1.57690332668832i
-0.199797282887868+1.83856370031232i
-1.47299948560372+0.878811006154953i
-1.58119300398811-0.557644360356746i
-0.520644765295979-1.54245985717223i
0.941557741500896-1.45710593043417i
1.80369592587139-0.344668709857911i
1.49003499245567+1.07842014793932i
0.194881562114091+1.79286313573366i
-1.22025180888919+1.26047011159238i
-1.71067903549689-0.0371214937209196i
-0.966419909076887-1.31694297382061i
0.503770016088026-1.69345991384297i
1.74607986421323-0.843497151054672i
1.97906157153024+0.644703642753369i
1.06414276816442+1.88325493104611i
-0.388674113362427+2.08539503470299i
-1.43127430864275+1.20991977124732i
-1.43895685010632-0.0777966058127771i
-0.486714166778542-0.889474452383926i
0.603171941113792-0.687461944232525i
1.10316803129254+0.34388158466111i
0.607774463725953+1.47220780448024i
-0.626878573110353+1.8130806708754i
-1.69006537177416+1.09078449795701i
-1.90533386193012-0.204265385394191i
-1.11533616442089-1.34332754803626i
0.114759257205525-1.58060630881656i
0.985313734295894-0.802224633252022i
0.975758947273081+0.326204738032871i
0.120011542889552+0.992145502015249i
-0.886884935278186+0.670652313748109i
-1.2940355271761-0.411259593636964i
-0.755814760835254-1.52724903513182i
0.46473481565866-1.96207457201693i
1.63385573787824-1.32111140026334i
1.97425019170037-0.0408538974106424i
1.3060244195864+1.03721269451606i
0.153755869220349+1.27157958239538i
-0.717152998842016+0.463394891866829i
-0.685419667138421-0.701703092587618i
0.208238717207101-1.38954924468153i
1.39504537640261-1.07979597407114i
2.00519244827502+0.0976745859434474i
1.51433119714655+1.35653928586284i
0.310111900661003+1.91721652242589i
-0.915462802344223+1.34610078212528i
-1.37530838442356+0.110088623455021i
-0.798972460916716-0.945408941655338i
0.303442805459573-1.13804432964287i
1.18992068538292-0.306457481831618i
1.17240790081014+0.929744082448126i
0.177325298090455+1.72040047997831i
-1.15004938622119+1.49196831304631i
-1.93869002483162+0.364470413406497i
-1.70491413551403-0.948340306684562i
-0.543004796763909-1.63285875522951i
0.74625328134553-1.19844179756157i
1.25691250546654+0.00575511004973575i
0.738346258252985+1.11756600394407i
-0.461889204709223+1.46422515892814i
-1.53954389884205+0.774954596367478i
-1.70808534243324-0.514191453182617i
-0.870622609618588-1.44162460896485i
0.383702259868759-1.37817296824453i
1.26060238041372-0.437139938950013i
1.12776293236276+0.73507643069653i
0.152868630022368+1.35315155895585i
-0.984530717639605+1.01046761498731i
-1.49996782924962-0.0261192511143848i
-0.992990932068915-1.07508354059513i
0.150296727932217-1.42155126867957i
1.16413678924588-0.784395682752625i
1.37404128788817+0.288602967832877i
0.700522593008268+1.07124334426408i
-0.371552470642652+1.08098356180649i
-1.04470943527962+0.260192850975603i
-0.813757192537667-0.795443876987211i
0.221086289700748-1.32389420752593i
1.36107578445306-0.930014863476639i
1.76612242833967+0.159872103411219i
1.24752156025938+1.20411520013152i
0.103694590922731+1.52338622542965i
-0.888273172863796+0.913780530598688i
-0.998400416054947-0.201586267192353i
-0.252641062652259-1.04688334627966i
0.875604069553136-1.0965997491239i
1.57974725271931-0.220768533857592i
1.35903130576545+0.920829506029641i
0.369510390575828+1.50230491292482i
-0.770037777824667+1.19209546997241i
-1.25392900554734+0.167352164809845i
-0.772184884991953-0.883436224803192i
0.288502478114457-1.28631538981665i
1.25520692550402-0.676764211904499i
1.43514055048495+0.501580481632668i
0.621554909496836+1.4670041393592i
-0.597887549141191+1.61492094035701i
-1.55163014170481+0.79875637593122i
-1.59436149139112-0.393801623122682i
-0.723973738332893-1.20770195377436i
0.312784045269397-1.08555657495779i
0.826432370735022-0.19402889075084i
0.480323955713318+0.7795488665786i
-0.498710553372437+1.18433396761547i
-1.46272189830355+0.658680841824345i
-1.7328950159406-0.462605888399291i
-1.0889970722984-1.49494243935978i
0.0658836376111835-1.7672329063963i
0.982780226042148-1.09230110339429i
1.16024061360821+0.02426193620526i
0.582301125974002+0.856881723103402i
-0.291613313397074+0.859996697514346i
-0.828206987422773+0.171485176547012i
-0.569566944074152-0.646856066165899i
0.312422455098428-0.942385369365996i
1.17142640339469-0.432561357113127i
1.39787988755767+0.624109159944397i
0.780978496676285+1.62485984435879i
-0.290071254258669+1.8044742988762i
-1.19737684977751+1.1825001952784i
-1.35452788146862+0.175927299196009i
-0.78852814614722-0.616139700464916i
0.0330949126938748-0.579668191736443i
0.564585879875593+0.0766703212099265i
0.334372462617141+0.844076566751811i
-0.495244829131923+1.09992553923554i
-1.30592556869572+0.514031916704362i
-1.47194388571154-0.588301622434828i
-0.786136708046779-1.55265049063952i
0.367377515035846-1.72318182217297i
1.37177355556567-1.0362702424211i
1.57949755160767+0.0243115988571363i
0.955903285558799+0.772329856003493i
0.103195714004112+0.788161882103092i
-0.489540254484364+0.114017139486368i
-0.31621480909329-0.771243510897875i
0.612010544641969-1.09914176469976i
1.58949846818519-0.6092151699499i
1.93290043479911+0.480667726751342i
1.36700949627687+1.58813835637572i
0.189287148133484+1.96106939650886i
-0.975440278955545+1.49002387991287i
-1.43291136227813+0.514524740819098i
-1.05235466822641-0.347871584183874i
-0.265662001995337-0.537016948919915i
0.289719965930908-0.0276729981999992i
0.102583038013843+0.782863057623928i
-0.760987372612903+1.16757357314683i
-1.79781469077015+0.748253509196717i
-2.28857306800993-0.296503048142599i
-1.91830623581514-1.4466396076562i
-0.897127657157432-2.03579286997842i
0.226329268815715-1.81785302297393i
0.741497751530346-1.05927185505907i
0.458074215102675-0.297438630496754i
-0.230950415435209-0.10784087206235i
-0.68395136466816-0.58285025228278i
-0.427864603995394-1.29408887707103i
0.440637333808635-1.7103070711064i
1.44603131575711-1.32145788564296i
1.96106555560684-0.324561342216443i
1.6453581521202+0.726569405613031i
0.79489500634202+1.32645651558237i
-0.0666943932075126+1.09885341570149i
-0.376529512282932+0.430413048800084i
0.0844891818063659-0.0924686693671756i
0.810147536992368-0.0432449228783425i
1.18674182625775+0.681829484121983i
0.903009262233843+1.59933091493352i
-0.0521244758970752+2.0860866599234i
-1.11936286168869+1.77970347573832i
-1.61755804071885+0.795348861541511i
-1.27733870719033-0.214931593723882i
-0.401821597594265-0.620618541444832i
0.350021091338428-0.259483931942413i
0.500491030952978+0.571063168808669i
-0.118617521141077+1.20073916293817i
-1.02375104156284+1.13481554880073i
-1.62157397127105+0.329303148984592i
-1.49892328256142-0.813295386318328i
-0.642089841838432-1.52996048377366i
0.368134045171383-1.46780331533671i
0.969657831973793-0.735212180188446i
0.775104467775551+0.117199349997061i
0.0764526221914177+0.456111695940026i
-0.562585873935455+0.11069466655525i
-0.687249360058579-0.765200974915612i
-0.0978686908620528-1.52091718232183i
0.868761547141607-1.61466463023428i
1.63084394592315-0.943328672873345i
1.71244737224341+0.0952397283971206i
1.19096472487548+0.859567207438167i
0.372726298891159+1.01703194344012i
-0.198221890325877+0.521488806332926i
-0.165444998347076-0.123530063387556i
0.259285474993521-0.320661673538419i
0.746995725101548+0.0451825619874753i
0.793022207741089+0.768990897914657i
0.238851990271401+1.40158213396311i
-0.692189747486596+1.45996286765389i
-1.4793504725965+0.870156716156373i
-1.6622186288775-0.0459818226385439i
-1.29937456449272-0.758412573106173i
-0.609377859538112-0.878961422002717i
-0.134663395761252-0.527314813035159i
-0.202799815422824-0.0102860992848595i
-0.654730112947851+0.188301661796396i
-1.14799244861453-0.221072966231171i
-1.19565554464798-0.959062235385301i
-0.62164489233156-1.57512226321454i
0.330055002442591-1.6538163999946i
1.14018194283711-1.04266105171213i
1.33139714035423-0.0885893954863214i
0.917739663035377+0.578738526642318i
0.219828212262063+0.717568472422908i
-0.281204814534829+0.345507558555885i
-0.164227682711016-0.234409495739451i
0.446034900489361-0.399691750146529i
1.13725569252933+0.0128946080659164i
1.32427999917894+0.850184197166673i
0.732479999331361+1.66843189614324i
-0.244403217069449+1.86899113415455i
-1.13454763891868+1.36204749205363i
-1.42958970373148+0.410710462638803i
-1.0091881133178-0.371682633489884i
-0.267503693606667-0.558059188712494i
0.354922998536128-0.211145704123698i
0.401522324171612+0.386108026210062i
-0.203280454219045+0.755752545341865i
-0.93826200836112+0.514500465209077i
-1.21835879755149-0.248687962425578i
-0.89659691184225-1.06137821807042i
-0.0965181224296271-1.4613048696648i
0.746796942865199-1.1676126246472i
1.06261137769039-0.500488550327019i
0.777809134171727+0.104697710031421i
0.199335619943904+0.251133004810815i
-0.233389459358725-0.128949555485406i
-0.19720370314366-0.666172212741027i
0.352939175922189-1.01361549575389i
1.02319236844332-0.833879165884352i
1.28171091227609-0.20584944705847i
1.023767505805+0.477771595720905i
0.37071751185654+0.825397395917369i
-0.277772004210304+0.610173003083298i
-0.514599437220127+0.004074113754072i
-0.221789847029136-0.496014198115898i
0.313232253347905-0.535027511406388i
0.642316359621421-0.0900994767816219i
0.541010405233195+0.51327637153934i
-0.0463333773860166+0.898610228552504i
-0.726595579288974+0.76022266733154i
-1.07059230117257+0.132493627454951i
-0.876323745965147-0.509680175554479i
-0.265275845124478-0.783237642837625i
0.293691710462529-0.528478348065097i
0.457014098182629+0.128143400037924i
0.0813856094918083+0.712564437847899i
-0.57892150314059+0.774925598983413i
-1.04166718472194+0.326704001771457i
-1.01862465431214-0.393065707925537i
-0.460314786122972-0.905055846881363i
0.26444934264675-0.801318476431771i
0.72194885914571-0.197936558368524i
0.68655714955711+0.533196901678778i
0.122382705673312+0.95077458542099i
-0.541551457455529+0.81950981783363i
-0.80990443203374+0.20631509170319i
-0.534963990607297-0.442861270984399i
0.123575055414318-0.627917239475296i
0.716212256758548-0.23747005022761i
0.848772109263064+0.498587380200531i
0.434782596650698+1.04347747294261i
-0.241545967590486+1.08584598756886i
-0.771601302449364+0.634302291557696i
-0.828913028816125-0.0749470677190367i
-0.351284881492264-0.550586295882073i
0.257681236479312-0.480376954523904i
0.603752584805588-0.00958570989451404i
0.456895339497892+0.48254318914644i
-0.107028929939935+0.619068564270125i
-0.635436646198928+0.212317076110121i
-0.753613498018569-0.461060806687788i
-0.341936030507629-1.03339540311237i
0.409159093254251-1.15225064280282i
0.980255356597141-0.741188525805162i
1.0692668178551-0.168425628487391i
0.755175033944004+0.238353654425714i
0.308918536586121+0.243249227648525i
0.0880443524057693-0.109598251008281i
0.262310650143737-0.409574835305445i
0.706532170986245-0.362088723731728i
1.0559650413153+0.0818841658959992i
0.99022534827027+0.764383429820145i
0.385993839395616+1.25260195301505i
-0.446575928146653+1.26827173436566i
-1.07021936537531+0.824204374200637i
-1.23025769444472+0.185253157083913i
-0.940012219663475-0.263352256448387i
-0.562529860331201-0.338953386535717i
-0.419328843357406-0.0811663415784973i
-0.665880645481084+0.170360713428125i
-1.13907498118065+0.0458893689009417i
-1.47082114705266-0.463064850307037i
-1.33893653183622-1.15925530782218i
-0.70077940498156-1.69336574570322i
0.191768531711704-1.74541784167247i
0.930038803051456-1.31018014949598i
1.21055508303245-0.547953618375492i
1.03432607218552+0.106276046456123i
0.584578509385517+0.386594857287106i
0.250639060165705+0.260353704608037i
0.323351784787457+0.0227705527206865i
0.724536955450881+0.0662659271813963i
1.06333599825183+0.417086580794308i
1.03101050752812+1.08123644952774i
0.502341039162982+1.70011613219961i
-0.335443919306522+1.89806969071952i
-1.07081972298016+1.51539276897917i
-1.41317867852004+0.790669171705238i
-1.24096501852923+0.0933606865102939i
-0.775386166439615-0.32733024738127i
-0.362171430049631-0.305773402283928i
-0.291448571082249-0.080527262949109i
-0.477810895787058+0.065396586213794i
-0.66320143378127-0.16983087290163i
-0.610761158908292-0.697519272808375i
-0.18646773191596-1.17114839118315i
0.481397253697956-1.30339594381912i
1.1325746918523-0.943674521927326i
1.35421326932679-0.277191508789316i
1.15804421354877+0.332671577853765i
0.691883218543286+0.552261490600348i
0.296750751443675+0.43361450323239i
0.276995618640644+0.101257052191801i
0.478214524400535-0.0831253486024412i
0.75662641401441+0.123103395403756i
0.690808501343703+0.543714319379125i
0.243234838657674+0.973128942602051i
-0.382805563933821+0.959449016787987i
-0.934046870971819+0.474960201386052i
-0.993125326154804-0.194993615829608i
-0.634965663874887-0.768845619552577i
-0.0439816908627001-0.847291846831316i
0.383710797581488-0.468569725060625i
0.373158964029191+0.0325525772445705i
0.0331985154267075+0.335311482933339i
-0.404752136579553+0.204968636795084i
-0.556438131685087-0.247126502687403i
-0.327615613721864-0.622616709298588i
0.137109759852893-0.652140877087213i
0.531854479266606-0.241153724862566i
0.543785135307099+0.438328301010161i
0.0988960414650967+0.919613217350853i
-0.597808720960696+0.942076381477171i
-1.11959367719109+0.534112650708806i
-1.22585606205774-0.090700809824524i
-0.909770217238773-0.542292300713233i
-0.451514059393991-0.630581404878193i
-0.127933246668996-0.375842517750997i
-0.0630994278022077-0.0405019401667731i
-0.313503923470946+0.0104990157195814i
-0.525692009556137-0.210475221921854i
-0.462795436507816-0.620735654232566i
-0.0505783798375964-0.930900367479356i
0.584676651855318-0.840578190176943i
1.09059222607219-0.417656614723736i
1.23711421067478+0.208257571893099i
0.999273892899795+0.74875303995668i
0.575649470167289+0.944699429847246i
0.181194574843585+0.869842765433493i
0.0991820666315128+0.729272987170449i
0.199781138830865+0.694484641289248i
0.287991573449082+0.841413564217112i
0.153784568639917+1.15501365808226i
-0.348477200540749+1.32137934539964i
-0.928783031691985+1.07449369957527i
-1.38621758135426+0.538701928137878i
-1.43059493141928-0.132341272583943i
-1.03510258652421-0.625089375842608i
-0.566138422341494-0.847950066454029i
-0.239576632434084-0.831705961720213i
-0.168374344811193-0.666168809137724i
-0.299057526256546-0.670760097196936i
-0.313363276301477-0.887594991084875i
-0.107107442152684-1.24687135641023i
0.441508306520991-1.51036634074005i
1.14998477593444-1.37202512661313i
1.59232006563504-0.836517679220931i
1.67452959672704-0.0812493210865028i
1.30462268352736+0.55043564948742i
0.738158279816831+0.787873998226531i
0.319270093214423+0.667482175023325i
0.199896454238284+0.428661525449693i
0.291812285608741+0.346533508052967i
0.389534993319686+0.527491275793424i
0.245686430306457+0.865059288352749i
-0.256585594269597+1.14371827434114i
-0.879612240464305+1.12708190015884i
-1.39427673397632+0.670580847426348i
-1.60308026138356-0.00810484967413568i
-1.3414803971563-0.594528124033185i
-0.836244431448592-0.928159165851194i
-0.470090669554649-0.913837233939228i
-0.304637410415252-0.655164636057983i
-0.332499287815208-0.472353988340587i
-0.419698660122699-0.564794020179647i
-0.354819038608328-0.798641958034639i
-0.0322959054033184-0.987304050694026i
0.46842039644398-0.979012358100253i
0.877439565478151-0.642760694969727i
1.01116501835661-0.0912135964101563i
0.87724638426796+0.408991062106051i
0.561500449820748+0.72205409387927i
0.265295835875964+0.725134246842897i
0.145565404735429+0.52799726272011i
0.157430022346997+0.473838791093599i
0.237554121969451+0.572599638628204i
0.190764970902738+0.760847260812364i
-0.0847630903405153+0.978498083216473i
-0.426814428080554+0.951550111923178i
-0.725196775893744+0.592238267929411i
-0.794631980362014+0.165538385232481i
-0.523576195114505-0.192359473200161i
-0.184966700110002-0.339080637922747i
0.0849670279851936-0.131539987030832i
0.143592326435467+0.158290342160943i
-0.0592616405642022+0.26354609530537i
-0.258163819192442+0.124123611948648i
-0.308263827846309-0.224184094927593i
-0.0871090450653647-0.558416661627619i
0.284895216929459-0.57430360538563i
0.590940165391054-0.320479071157048i
0.679392337816277+0.0393396972675125i
0.448860279711097+0.357342736158505i
0.0374150127819034+0.400909265874552i
-0.288790965201604+0.131849396963748i
-0.319820757125995-0.263970479618439i
-0.109499810408167-0.508459270974491i
0.201153522239807-0.494494625728545i
0.432677003363178-0.261969681965606i
0.392088504262627+0.049511991903226i
0.116224379196285+0.173663128711874i
-0.193422618375693+0.0643612535599796i
-0.300647872900128-0.231539300154684i
-0.140363732540944-0.485512249851284i
0.143258359573904-0.468345402506108i
0.379674329696707-0.281274103381331i
0.433101272973336+0.0731865144850579i
0.225629022318218+0.334802008725458i
-0.14162963259135+0.404205657378112i
-0.40825220150022+0.310446944836642i
-0.498449390749732+0.0994099110247703i
-0.408052325289472-0.0205727381651972i
-0.234802184489636-0.048950189820373i
-0.230897009110795+0.0878602763943991i
-0.371335401417489+0.153137109672532i
-0.539746538054212+0.0944332887790456i
-0.691432768729731-0.0609070826725177i
-0.597128143125347-0.298919665627446i
-0.320614723852199-0.41101098882i
-0.0803685251785079-0.448182147443147i
0.110439835513329-0.285248506413439i
0.0930371897040454-0.0692981365693091i
0.0392417067157296+0.0216953359228061i
0.0122149520217094+0.0146904819549929i
0.00302604373170997-0.0683639339694155i
0.208252127812993-0.104695100317581i
0.409883046342195-0.0420958950696989i
0.523652080605515+0.185565460002956i
0.469808526536323+0.441537663503127i
0.212396654705847+0.616671769089592i
-0.0515553497220661+0.635842580583638i
-0.232979654363652+0.432658989084121i
-0.199464244931527+0.138778354669846i
-0.0135295113455285-0.06635975266077i
0.184420570524944-0.0550049905035967i
0.324326184604165+0.0965341004959226i
0.25453379662044+0.261633019138708i
0.0437537821045059+0.337832266698583i
-0.125056879947728+0.217013088704127i
-0.16112585961028-0.0484882301979401i
-0.00717457883797413-0.268602556768986i
0.240273848284379-0.318156073159692i
0.419497481657844-0.1819562304642i
0.426696270885912+0.0630739984382095i
0.237768592570158+0.254987184178747i
-0.0242815060560301+0.259696866243207i
-0.245636898550977+0.0418814516790956i
-0.315243430357827-0.251615682473012i
-0.173169102773841-0.456392389850038i
-0.00115886968261761-0.483617868544851i
0.14875786561378-0.396769810376686i
0.19378334325463-0.298272593409066i
0.117945421721641-0.215118881156428i
0.0597396383972543-0.282075152314519i
0.0687403870652914-0.430418015454592i
0.224776384902366-0.443588479766723i
0.426729871595435-0.317050264205616i
0.525775288723638-0.04111318822449i
0.44273049140577+0.309954908838629i
0.25451000370213+0.479211429322956i
0.000138970819976383+0.527666465642459i
-0.207494286345132+0.497095906441089i
-0.273717901295254+0.406818101106809i
-0.377740875057895+0.433891554708181i
-0.481296401156697+0.470958933642665i
-0.607656171866855+0.468793926968869i
-0.818229644160729+0.404377830985037i
-0.990022053297407+0.106934487222218i
-0.967263306133534-0.297927243828002i
-0.691309307571461-0.56340751852979i
-0.379366058746696-0.675921161443884i
-0.0172848604758291-0.595945874652504i
0.272596921734008-0.369799459383782i
0.345719229388706-0.177990324062272i
0.392331549741148-0.100581981842849i
0.398655528371488-0.0569143676094161i
0.508817609414941+0.041041829369305i
0.661384670406192+0.206662646225838i
0.74201525496806+0.490975839233606i
0.719011754184965+0.794295685739343i
0.451750294613941+1.05430793237813i
0.064162909881046+1.19304632095233i
-0.366516211095122+1.06550071898554i
-0.66025970139016+0.791243606831586i
-0.749371485438136+0.450425302112862i
-0.699943321073575+0.111773072255005i
-0.588124192548834-0.111479388413219i
-0.494323215203437-0.306230990308826i
-0.403897079953737-0.424771033634799i
-0.318122740334369-0.588159946668267i
-0.142265095267583-0.782121205874577i
0.102076512851835-0.837282753893482i
0.450400348138991-0.913412445852989i
0.809620349823476-0.794423204107527i
1.03333624938387-0.530169998608007i
1.10807276890326-0.216626543455156i
0.993823984266846+0.145514810413877i
0.799769919152472+0.380504854695067i
0.571599611349908+0.618607962058408i
0.31000629307324+0.741095923307518i
0.0688818729585278+0.748592625798171i
-0.198759536835747+0.729271233900863i
-0.53040293632196+0.629690759785662i
-0.826615408992632+0.459048513954669i
-0.983155266616521+0.208782316941061i
-1.03805083246082-0.0872868034954079i
-1.00369712990258-0.408082411132478i
-0.847954698079307-0.63782078190783i
-0.639431211493429-0.806848594184576i
-0.445697107555246-0.905708956800541i
-0.229240089783314-0.893947799135135i
0.00105343133495542-0.832895777437406i
0.224015952596224-0.740673813417481i
0.497763853999861-0.639547459557146i
0.696715192974914-0.39124873051172i
0.830727576443846-0.0511984737004097i
0.81368700252254+0.335272637045539i
0.631342525026911+0.718540720751902i
0.371455111019373+0.954838986629639i
0.0209422986638626+1.01151659162742i
-0.18533147415643+0.929654028177206i
-0.346990650335505+0.860447237471068i
-0.465914538501841+0.73662772530693i
-0.527987244449828+0.642989635790517i
-0.67243790876893+0.597410499618009i
-0.763732441974263+0.432531931139433i
-0.7929777843065+0.209282344156327i
-0.736212854151972-0.0935851778496802i
-0.580916514803103-0.397174013322642i
-0.338447788734481-0.584750171740227i
-0.0204023238242875-0.621069978917563i
0.252402463098258-0.509922052912106i
0.473240590290003-0.39140130885334i
0.632109739375622-0.230367812056911i
0.682934305795313-0.0647162861452065i
0.688813978246617+0.0484635749894852i
0.688498552620999+0.212912585094532i
0.637116526287827+0.352183826220543i
0.565160275027759+0.466951147613555i
0.45195942991004+0.556997743351519i
0.280355496413043+0.584339631393104i
0.12282796029324+0.55495769210199i
-0.0335944349223312+0.484836519345122i
-0.223899726652216+0.451466665772633i
-0.403451178257837+0.361502680527308i
-0.522926499944673+0.168243201951724i
-0.570896972482521-0.0732312129581899i
-0.551267942116658-0.305559860031064i
-0.468366048715833-0.489357961589972i
-0.298997949844967-0.613572554462439i
-0.120265461237392-0.652368204794982i
0.0164480958921687-0.5710848988946i
0.0837508173101923-0.463250988054244i
0.158115015500057-0.42955719999054i
0.243091911001908-0.361303287916532i
0.270263323208062-0.287580707148823i
0.347410621458778-0.169588157464279i
0.373576554137407+0.0730688606568964i
0.292071648297425+0.309419611995404i
0.152850508829466+0.490358670464147i
-0.0844620934003576+0.63731240286546i
-0.321248736766528+0.618339356117842i
-0.507271620674659+0.531080228045058i
-0.713887811924745+0.455264386844098i
-0.804625564231142+0.310635156584071i
-0.855757944515242+0.166448107052413i
-0.895883115510326-0.0190325587318267i
-0.742994684198189-0.199841918013553i
-0.640413818107231-0.386218732575375i
-0.464478394746581-0.549504732272185i
-0.183547959307077-0.56175901661783i
0.0135881591222379-0.503225884778621i
0.247094759780889-0.404401707752109i
0.40618913692376-0.257102003429189i
0.532074774833209-0.155114123110061i
0.651096161260334-0.00115201948965824i
0.690628458397606+0.234436415717034i
0.700106728117285+0.51771660093579i
0.5990495864636+0.854953900581732i
0.319366028971505+1.04434738283922i
-0.0107614571428543+1.10525477656583i
-0.369320634478983+1.04011517616488i
-0.630026752823732+0.7711141376587i
-0.757711582457537+0.45849066295016i
-0.813413999036151+0.147364156283973i
-0.667745184151636-0.12982508120211i
-0.561617769776219-0.32290857760679i
-0.47822759852184-0.493852994571852i
-0.315241960483744-0.692705485158376i
-0.166203506469057-0.883583186757954i
0.0596238135091171-0.983601934707689i
0.372510088655735-1.01130079658264i
0.733417558387362-0.8855531878921i
1.02361626575527-0.573416238749811i
1.16307960740738-0.2072139161741i
1.11527011407878+0.154974896415721i
0.873444536831411+0.454864292924336i
0.556018989903028+0.670167582025095i
0.246010805422044+0.72986299337074i
-0.0487269969398843+0.713244169147987i
-0.271372918194987+0.687116849346228i
-0.455507287759702+0.564869024820294i
-0.692744965851718+0.417440419416026i
-0.931389590822825+0.180725267129926i
-1.02680517401646-0.102460664237433i
-0.980198820174997-0.388648951044163i
-0.818212393259173-0.693538780449773i
-0.503422468080167-0.859372255543777i
-0.198792368035345-0.908965094467923i
0.0360808357596154-0.85081541285601i
0.211157135091983-0.656225666337303i
0.342878168026758-0.462992714358019i
0.478893006237187-0.277015149008884i
0.576321524550361-0.0412195528807929i
0.597686419692797+0.212849912097095i
0.526655376608611+0.475168132659642i
0.307844881036354+0.766163614344194i
-0.074896234414161+0.984601238265761i
-0.444378721980905+0.931420411210913i
-0.703256067189244+0.705982087579043i
-0.797419785321486+0.442334479044032i
-0.737964235294311+0.179211678040414i
-0.643030103222872+0.0417020807066811i
-0.534309632741237-0.0229119351861802i
-0.483010206973435-0.106737325316523i
-0.46874604029582-0.237880282324345i
-0.357358880315268-0.418240706750084i
-0.0726844123294749-0.57976878386817i
0.349028110313892-0.654463643945014i
0.717110903858981-0.511317924425446i
0.929482223753285-0.112000035675717i
0.907436761163487+0.321708745239438i
0.702694304045379+0.629468975295151i
0.422346259645384+0.774799218051129i
0.146456655794374+0.703383256423773i
-0.0031460222302358+0.554544504678307i
-0.0451343648062133+0.430916973898507i
-0.0836170570545211+0.39523773675129i
-0.174713461592601+0.413759728499965i
-0.372782684150605+0.377669867722176i
-0.615320493604689+0.213333787302329i
-0.681274595752319-0.103803176125636i
-0.605115880611615-0.441484059456182i
-0.371558206165626-0.760716765492506i
-0.0824243072362802-0.870991163517011i
0.146770002803505-0.792836622125909i
0.31742071734196-0.625788485871942i
0.363027440407045-0.428645249248233i
0.354553701669826-0.381751684485083i
0.34153954729533-0.372690605063325i
0.420869788811811-0.300013925939894i
0.507784317743976-0.127608786120549i
0.450158961338603+0.119868145680917i
0.262797624707582+0.371331934880358i
-0.0283704888191023+0.49441953682159i
-0.357060686621764+0.35954946787169i
-0.50899103389529+0.108725108757651i
-0.487707462404594-0.1085156681244i
-0.410707886310061-0.216965220060837i
-0.25776964600319-0.133779909836665i
-0.21279457451491+0.00963387986236904i
-0.308473462802165+0.0669609205853411i
-0.437348081144504-0.0296991104891166i
-0.519767152595426-0.230577252408017i
-0.413235855145784-0.401689658294405i
-0.119419341258434-0.443105920960722i
0.166606633791338-0.267644492146935i
0.315522210873697-0.0117240041496119i
0.243447471646931+0.276972166911968i
-0.042068290686176+0.405792904903182i
-0.266747338607287+0.254439542961954i
-0.315708102498978+0.053643396011463i
-0.181827254279452-0.119915494289913i
0.0481084832244684-0.109067130397986i
0.272819609066213+0.0879094245516978i
0.287300998746985+0.310237732635217i
0.0677251731732259+0.456054819037347i
-0.145574239335594+0.422467484147528i
-0.310544124380507+0.206020933697889i
-0.235998452370511-0.0732854097274607i
0.0670346474661179-0.232057375227087i
0.33531056602482-0.165040779659437i
0.442309384622224+0.0344908495167994i
0.350543649646402+0.233887966099146i
0.123997255975125+0.318579239883756i
-0.0430895691608981+0.181947399029161i
-0.0879004614093506-0.0307435974030127i
0.0625706376944117-0.226002772739233i
0.311082846456364-0.27495731598922i
0.433912120660822-0.147539214974609i
0.410451820663307+0.0301702772608142i
0.239576855258449+0.161526520814367i
0.0687292513712282+0.140048487770457i
0.0227753254279886-0.00649734429015307i
0.128311597783281-0.174997511166948i
0.283953292476766-0.144521048560166i
0.368010194183867+0.0508082259908857i
0.25231764332443+0.237062454855724i
-0.0481086208129828+0.357356776509805i
-0.352581904065935+0.283835739473922i
-0.542673765323504+0.0190515533265713i
-0.51675682617758-0.305579042302003i
-0.309301290016778-0.515250569435519i
-0.0912058599620457-0.466526789284782i
0.000915740742710383-0.320835555522868i
-0.0792707569499078-0.158057960939826i
-0.232419949629939-0.15107586718132i
-0.279768969926066-0.35947806781931i
-0.193958341982568-0.563030091921057i
0.135755018355995-0.719806612074557i
0.555108886045617-0.560639291983324i
0.729155592076081-0.0977878115825353i
0.641099373817811+0.41187271453271i
0.334458768852381+0.766888196476971i
-0.0683903822278028+0.799240696890216i
-0.333611641280012+0.60191852135365i
-0.363140737246447+0.334140360647286i
-0.250252174426829+0.242817504565143i
-0.108532731298856+0.341742292454002i
-0.162626478633546+0.516303417028578i
-0.438558318814918+0.666185472477929i
-0.760421410830758+0.543174600829268i
-0.945386167144182+0.183349390785915i
-0.834770909882295-0.289300707891174i
-0.503994230594999-0.658398810017387i
-0.0371009909024225-0.696651869770747i
0.400020170981303-0.479872704413804i
0.5415263065221-0.0991300075329494i
0.429579255284563+0.167305302409374i
0.301251781768957+0.175837152383842i
0.245966583420224+0.0515333227999961i
0.350708025862252-0.0540053354870012i
0.589620487301876+0.0376833113483153i
0.700756621250761+0.333574709069145i
0.583697438669688+0.673788748273746i
0.241221324334757+0.83267313887935i
-0.219334635799745+0.700979098852794i
-0.469136320251153+0.337917823659973i
-0.458501496603483-0.061557057976775i
-0.230401191553279-0.30034093433593i
0.0867193874010728-0.318104401873178i
0.187388820792458-0.169345549569981i
0.0785208303255998-0.0230099633827955i
-0.146463224153331-0.109479809128871i
-0.201432980143401-0.398892039313597i
-0.0126835902442288-0.705742599326976i
0.33579239222995-0.79615430097493i
0.762195651420416-0.504956814302589i
0.901304157447866-0.0590565237555095i
0.695131612207197+0.361129629379501i
0.219049132284739+0.569665606837181i
-0.272126223924042+0.445075464700534i
-0.449969337175606+0.12907177483962i
-0.338024715242947-0.171389372262307i
-0.092777476242489-0.215523108748378i
0.0740658338162515-0.0441629139826877i
0.00562291046418505+0.214653255661569i
-0.301637387939207+0.351528323571846i
-0.643832917816845+0.182007645982966i
-0.759146714129948-0.143517692824327i
-0.576281104256319-0.541879012410771i
-0.118675253053482-0.737162542005879i
0.340782703082191-0.51101725628953i
0.545648168149962-0.100345059019478i
0.409892640023221+0.310598414494565i
0.0541808250646724+0.525850095625872i
-0.213715219553936+0.473644980409537i
-0.28636945710551+0.25176591196386i
-0.166006337221923+0.0533072303725488i
0.0848429445523972+0.0999082894289552i
0.247927002624206+0.32256569090734i
0.100639727197917+0.564561000750755i
-0.204334200800863+0.689504513083894i
-0.504730163220036+0.520336777438413i
-0.604752308676827+0.155604121797213i
-0.359936631212005-0.15710549609856i
0.00803768442639121-0.299966884259224i
0.311339510258077-0.173246546305563i
0.420084437292909+0.0888911441815667i
0.350063549928512+0.336164563572735i
0.14774244025524+0.405738065050275i
-0.00777704639757297+0.212401526470158i
0.0756029274921326-0.00145887583332706i
0.340033657263477-0.0824812460517495i
0.559460135413964+0.0945069792527645i
0.549046073385828+0.434300821787148i
0.306730152558823+0.699517885824915i
-0.11704091484472+0.720014739493401i
-0.443932109548597+0.375832375788875i
-0.495107741920184-0.0715786834106632i
-0.272931742461925-0.415515835732859i
0.0985440602741382-0.495212954266446i
0.349488687964791-0.285585590030719i
0.351947039779727+0.0148619244643894i
0.138339343571173+0.234311997307558i
-0.128798207280368+0.0845923097714046i
-0.231187094587591-0.220152683702243i
-0.0565364399867301-0.505988208506209i
0.347640798092042-0.586902430043374i
0.667439686114616-0.242199033958709i
0.653522285834957+0.258899188646566i
0.340532129417587+0.704119199174461i
-0.20308148831952+0.793329899291879i
-0.661769796087426+0.494392921077216i
-0.795116961680831+0.0102514584424279i
-0.600669823129103-0.34001494592395i
-0.254340529771425-0.3282734570697i
-0.0560543908752742-0.0684527228475063i
-0.105223251240758+0.215971968531026i
-0.405217178678855+0.292279266285229i
-0.710512659397454+0.0726716079432645i
-0.75284522183394-0.355904649721468i
-0.463463219563116-0.67144176469115i
0.0712419386564654-0.663410723605954i
0.492760940871118-0.297006308267409i
0.558627892011185+0.21903873230501i
0.292990261526953+0.554365546523047i
-0.104788746088026+0.606037850632815i
-0.392774306080997+0.378075524592607i
-0.327222744815756+0.0908656360110055i
-0.0168279889030958+0.0187402504354875i
0.20397823978123+0.210937934930436i
0.260968832125835+0.544706012090966i
-0.0472206193453116+0.762667972577504i
-0.491640287958453+0.690338764113273i
-0.738727381038738+0.320728765274009i
-0.672838877388374-0.154332475683636i
-0.213899705925282-0.464514771882855i
0.265497973326899-0.429235423657421i
0.562017237713682-0.076114857262587i
0.498290198398738+0.316446803487742i
0.139953383161024+0.479837879850024i
-0.15529350158094+0.323569332362072i
-0.190165937967141-0.0716425245604699i
0.127837366511501-0.347511271256698i
0.58298110655699-0.232797845572722i
0.835851311783426+0.138697589559228i
0.685315178494763+0.614007310992053i
0.181687667209761+0.864786331759962i
-0.37109799235371+0.708505501790969i
-0.603956746082817+0.269366114349559i
-0.507046810457547-0.283714296124981i
-0.112708183679273-0.543701829614134i
0.310118873640754-0.417669090754167i
0.412031829457385-0.017852359370906i
0.199249524647852+0.352963086644974i
-0.266738805903301+0.365567214653521i
-0.604356972790842+0.0857648563569901i
-0.601886555014545-0.385499836404378i
-0.230989992677401-0.684617251743189i
0.246954355206377-0.649053364891942i
0.48066145680906-0.314606450766219i
0.389845719621841+0.177721502696838i
-0.0322299075771827+0.413498293280561i
-0.43272951894955+0.295605455541065i
-0.552535221159156-0.0604718789417727i
-0.36786769996245-0.427195522605169i
-0.0203667350030905-0.491678940004489i
0.280667125717142-0.222606551556498i
0.319610980233105+0.217461380037244i
0.0297995349305873+0.543547704023933i
-0.364624138216179+0.528669013933845i
-0.588028243448022+0.306817922497635i
-0.533175863732925-0.0667364729530873i
-0.244670263528301-0.281155049027453i
0.120983775234487-0.0724784133117025i
0.217039832103406+0.306565745723175i
0.0009881634480463+0.641925525546263i
-0.387940966608415+0.724929489752418i
-0.73998733176408+0.461157569178478i
-0.797162861586874-0.0216687504368564i
-0.481873962923051-0.380394206148973i
-0.00304503090793162-0.386437798816327i
0.304857984041977-0.0845343956944182i
0.322016438253355+0.287721212602446i
0.0304665110306798+0.466059509005549i
-0.283218380108027+0.371086639977397i
-0.378560237765134-0.0497801173332576i
-0.11191841152474-0.449110761012739i
0.448714237397745-0.473237429190553i
0.88286048775144-0.152954869401259i
0.965949714350641+0.475302983251822i
0.642192340981577+0.98546407820774i
0.0880923801533135+1.04797086399603i
-0.43646801229225+0.744758474020682i
-0.592600940311383+0.204119339347955i
-0.31801485311072-0.158698477630288i
0.0715257009175759-0.130989175072516i
0.29083177270799+0.196620752653951i
0.0613498865287326+0.575655857763112i
-0.431928199442507+0.590603207789393i
-0.887903499627472+0.236865008623028i
-1.067310373405-0.375834158716793i
-0.733313246546614-0.971887134771704i
-0.143852360632107-1.13958463854215i
0.410969717335847-0.892707410995723i
0.628182256606998-0.397658459342763i
0.355033794515616+0.00951753004596738i
-0.0668083081823998-0.00446051012725197i
-0.294636477280954-0.309763343186496i
-0.169557932783742-0.633068536377085i
0.260290140405025-0.703664962091167i
0.678240872774943-0.368667461819592i
0.74436758113922+0.156957187465463i
0.382234202334991+0.613670473888191i
-0.181763719180334+0.722197523426683i
-0.631317665505898+0.390688428321311i
-0.713418884672574-0.0546599572193427i
-0.393939627517549-0.353915663875128i
0.027196237952735-0.345166797954818i
0.252741944848837+0.0125559007062961i
0.0844595303813029+0.391588453601915i
-0.345921475880445+0.509893246310698i
-0.678941435947866+0.317860436638684i
-0.713231205232208-0.10778014010523i
-0.368612045311369-0.455756156814381i
0.176353589915872-0.443947217303954i
0.522145123494708-0.0425261007798271i
0.465598904232512+0.538582636682114i
0.0521926976707884+0.868604919921803i
-0.498756293380754+0.771144939385232i
-0.771102155460295+0.366813507353276i
-0.624372007346091-0.113122636176764i
-0.202851068168853-0.369135540327393i
0.263938565587822-0.196247791700384i
0.390295542074386+0.258555830000483i
0.0850256824646254+0.556617786817152i
-0.350019055751323+0.579453706262095i
-0.66554514512133+0.230256102020258i
-0.605823142311007-0.327065048939162i
-0.133596612136996-0.699466968126042i
0.470764261768816-0.714715595337569i
0.876884610515922-0.291090778375988i
0.838861069995637+0.224079943585034i
0.456510154747563+0.573162225314987i
-0.00425827948118961+0.575737591142968i
-0.242264681825213+0.16026593187476i
-0.119975157732756-0.235060737565685i
0.222993103163118-0.375394795799927i
0.573528006282358-0.142168744822617i
0.593643448138728+0.306536890034358i
0.219561064153346+0.608505036606296i
-0.286649498963287+0.63785508043072i
-0.656328824598558+0.226114344942247i
-0.643576661730865-0.335444175521907i
-0.349832284044557-0.700297124559118i
0.0658536621040324-0.675427326899301i
0.375277411862457-0.297049585416018i
0.266086071545248+0.0727169182142199i
-0.102725544553576+0.234184758484155i
-0.406100468036706-0.00225141333311253i
-0.454405521128204-0.447608003138255i
-0.182464712680689-0.76706480791363i
0.290767557808048-0.724291515896738i
0.623336867229543-0.286293327390224i
0.561316395228362+0.273376251591316i
0.13227649038248+0.650832624396565i
-0.3630964701108+0.497218009304961i
-0.611879380551377+0.0913476019694845i
-0.482794179584431-0.254528810361044i
-0.0342572853298086-0.438858136839094i
0.350522729309367-0.10407369171308i
0.381666929346497+0.452130941204961i
0.0133145675860029+0.810435419257648i
-0.529264260842717+0.80953979658907i
-0.901740897754774+0.399768086421734i
-0.865828367387893-0.175616855326574i
-0.416714499394602-0.526868720864156i
0.113775653729347-0.376439290081237i
0.405055676319053+0.0830770193796997i
0.260245588285785+0.55392629060293i
-0.232819073627397+0.773734230144173i
-0.72050413653586+0.492704350903158i
-0.867301649232892-0.103706700200815i
-0.524705721273518-0.565417938206648i
0.0549617842306904-0.635870656889853i
0.530563779434517-0.332908541369758i
0.633901946216027+0.179592711923812i
0.277124901992895+0.542419325123152i
-0.203090885258742+0.45535402731829i
-0.433081067412533+0.0678486149104985i
-0.266690798946699-0.371838135667644i
0.221178516337203-0.580335306839752i
0.719909568138622-0.381430280008683i
0.879078225264365+0.100656526601773i
0.603756186710003+0.529219983857748i
0.0963385501438469+0.604819005439536i
-0.308298534876848+0.310100253237214i
-0.335267746546845-0.17484907818481i
-0.00648535069147895-0.508460465911747i
0.452419981089825-0.468221337080708i
0.720829418800299-0.114187346123548i
0.539950060171554+0.322148167800688i
0.088933723320854+0.490884190122733i
-0.330259626314589+0.289632661317063i
-0.49654928217047-0.156227155923165i
-0.264788840257703-0.571157994474817i
0.249168961613993-0.607720732333236i
0.59249890565765-0.295837640930017i
0.532415032724719+0.21361497112566i
0.157319777674343+0.569924506138901i
-0.39836067322889+0.49531686889001i
-0.691217380249538+0.11032908006377i
-0.555045051661318-0.406220462759741i
-0.108967292318781-0.618723447384234i
0.366725661693312-0.354300167849929i
0.488563444194039+0.147462801022582i
0.175736214640959+0.641676856505918i
-0.424881805972999+0.739344582191293i
-0.9318897539699+0.370919425497341i
-0.933385553051173-0.200772069337778i
-0.488986515540585-0.646623625477426i
0.0592897679487189-0.66062728844166i
0.467313636012401-0.224453303863815i
0.435321318252217+0.365867539298977i
0.0103477841603816+0.699464568251451i
-0.513243015518891+0.593019612949318i
-0.747892584596009+0.0902358678499766i
-0.461342738317258-0.430322539281703i
0.0570603972839226-0.570580463824847i
0.541475745166932-0.277684080138212i
0.664563268121416+0.307623405060066i
0.321221105625252+0.76882358823943i
-0.19517789826005+0.786710199301651i
-0.539088375840782+0.39851071310321i
-0.490020615912739-0.165120536874493i
-0.0730029910825053-0.499078425137449i
0.486562344160993-0.382819406624888i
0.750988672184444+0.0511201530181271i
0.599254791429628+0.563970647521249i
0.184234762992704+0.740425150430981i
-0.226139093004403+0.436444885521053i
-0.29070769598382-0.007318186464996i
0.0423483322240342-0.37971645920857i
0.494760023833271-0.379335080845125i
0.824586282867411+0.0629652603396699i
0.786351288868443+0.57744042331136i
0.302698093364616+0.878186056242917i
-0.257596311956145+0.735602839528825i
-0.558716915611335+0.274739304256611i
-0.459155706608822-0.197538622277098i
-0.0778558536748308-0.397910694183411i
0.329576524788227-0.210323464805064i
0.409482374038428+0.216702042033908i
0.0500048275359638+0.576834441421889i
-0.466554185723859+0.478795257556258i
-0.829464901051552+0.0297613763639828i
-0.786641795566214-0.543342702643736i
-0.286791577190476-0.917142981493303i
0.3274724509308-0.786811653835366i
0.63883933895897-0.296430761388089i
0.521850500823791+0.230747915889375i
0.0176989534814008+0.512629479244731i
-0.511642907466403+0.388552162756587i
-0.714742457450776-0.149293872799402i
-0.461179236469284-0.562001561067939i
0.114828959012838-0.5816718248322i
0.528904989605816-0.225737991522106i
0.527589695757782+0.38487845228191i
0.0480607536901282+0.78537193050216i
-0.578781803521977+0.724527405904895i
-0.932569220154548+0.269680921825124i
-0.898156170618412-0.329805599234691i
-0.371519558190934-0.712477248417827i
0.242949452432139-0.574372651994054i
0.53602496970838-0.117957919344408i
0.375234426535756+0.39998657995257i
-0.10759246300351+0.575207356196051i
-0.488670393481394+0.290490914862461i
-0.489509731059764-0.131263889889496i
-0.0490339711281063-0.493900902092475i
0.537257406323375-0.447918159441468i
0.907148336759073+0.0402422742098303i
0.81198815996176+0.673312355624265i
0.359406849779423+1.05079934384186i
-0.200107087148163+0.948281959884383i
-0.487988529618268+0.496950318780913i
-0.276246278668742+0.0194742522075059i
0.17581962177142-0.138349281961194i
0.522002886724646+0.100636114295965i
0.458506671149077+0.57328971656426i
0.0841353176759821+0.91827608619024i
-0.435496677206474+0.793652368959708i
-0.776362334549848+0.295888321791563i
-0.621690386682353-0.289967816248352i
-0.107236751428038-0.663915394227438i
0.455594901403933-0.539033483121918i
0.673044963623652-0.0490788180875679i
0.453516562983927+0.409122482897322i
-0.0294727377926861+0.573792673288408i
-0.43885612844025+0.301728074969786i
-0.489066400381491-0.249835578990536i
-0.151785815234676-0.671110004895713i
0.391698507264007-0.628956437797785i
0.722407416642968-0.110205874855386i
0.594284165376284+0.471485620028531i
0.0622484211874475+0.77897971715878i
-0.555781783333424+0.623258292081436i
-0.854228884580223+0.0714494089560357i
-0.710126335435201-0.508310358193423i
-0.219204704572273-0.830744312001787i
0.301992607377278-0.597974372641424i
0.465675100883253-0.0501834126656168i
0.202128921329731+0.380892351816615i
-0.318608294546132+0.453495389477404i
-0.683723105153327+0.0778887501466383i
-0.614796141592857-0.411460832523669i
-0.22997714429946-0.789664743108864i
0.335847239000659-0.678617621883035i
0.69720956727825-0.122916677607153i
0.577439071301566+0.475561013333805i
0.162287786594815+0.806643085656486i
-0.339153210605213+0.686582277615017i
-0.574354313099335+0.290861317287272i
-0.336260431076923-0.150116572158367i
0.1083072231837-0.1774422133255i
0.465686671718581+0.181827435074791i
0.454563391844514+0.667016976400325i
0.00280923993771647+1.0237163678393i
-0.545666605302258+0.887973334455379i
-0.856294096140556+0.415146007651146i
-0.732789635353421-0.101037246923927i
-0.240013353408227-0.36545990691746i
0.259039851814857-0.145437056316295i
0.431342394964605+0.346640926080529i
0.182044379478855+0.743027392666013i
-0.353339613832066+0.765965791367888i
-0.743981823676761+0.374965051791978i
-0.665930237977558-0.201667413085075i
-0.211731451282274-0.58695667074082i
0.345696941995481-0.470347435319124i
0.665966170768475+0.0225683483292848i
0.560368331835571+0.558169706186112i
0.0388126133848774+0.71102850360129i
-0.531187656107427+0.427521763516752i
-0.669442427182196-0.0966621596423121i
-0.356391430283068-0.596435178990246i
0.200247869671312-0.667691686073751i
0.660944075160766-0.306021546968322i
0.640804336714175+0.239499347836702i
0.220225720303004+0.568122905674765i
-0.386603121507961+0.482552127390357i
-0.74699495936542+0.0216427008573944i
-0.544807068720886-0.547894070555722i
-0.0330996280478365-0.83278530382254i
0.507140619953734-0.648891932121465i
0.725565280131487-0.119341064664658i
0.426815637544796+0.405399830554888i
-0.144608352571654+0.505240376146085i
-0.562275334992158+0.193672314004539i
-0.636516282017462-0.272622035533648i
-0.249310686008437-0.717228430309673i
0.333450367431032-0.657067008168028i
0.671600134165483-0.21221186507024i
0.585676986787289+0.335787167000395i
0.131305522289956+0.686425330162288i
-0.362526138127538+0.584039786792514i
-0.61553159251801+0.218570002952705i
-0.433009023086236-0.190729810106577i
0.00630917685523556-0.312161715752388i
0.372325949661371-0.045507436323385i
0.34187672464834+0.472662141512453i
-0.0345152715611862+0.864091962191509i
-0.528168593701779+0.859383186490548i
-0.89815171395666+0.472385967733318i
-0.785266621596115-0.0843499557070791i
-0.359617759138659-0.389593291706706i
0.102965827044463-0.229641119214825i
0.331197958865272+0.230658259309983i
0.104265769275619+0.657947639969009i
-0.381412394796247+0.816910133892669i
-0.775610661137351+0.480990654746406i
-0.786238012270669-0.137131591857873i
-0.426692178936111-0.529138058663821i
0.154694541082391-0.558597017680233i
0.597494060593591-0.134939040955455i
0.495303102554107+0.434234555836169i
0.0426903156383673+0.725065131653476i
-0.481119598123774+0.588680257214705i
-0.744542110076141+0.0171350796482454i
-0.493307892377639-0.569686507250002i
0.0734302174713119-0.787578809147671i
0.651455151702335-0.5208237725723i
0.83967732888564+0.0903375746653296i
0.511281358867063+0.570971497943811i
-0.00791448313698982+0.620673172117038i
-0.397615479096531+0.245790106295728i
-0.432792519946646-0.349976963727933i
0.0397316827825268-0.731019953523966i
0.68832788414135-0.602979723030909i
0.969750643808558-0.0306333081067587i
0.742181246750153+0.567864279945781i
0.20197411743973+0.843203074422209i
-0.366124667848416+0.636388295682062i
-0.656335798420819+0.074823500032648i
-0.406616213218118-0.386843362727597i
0.0805052590894744-0.460504694100783i
0.458981101905369-0.111716190777174i
0.475810722746632+0.411568342892598i
-0.0376964703538729+0.751586622529562i
-0.620701159321434+0.610871212865221i
-0.918839824564603+0.0942360139442647i
-0.802758449520412-0.406363295981286i
-0.278638603736979-0.656216251567652i
0.226932067101726-0.450328792448468i
0.37768022826276+0.0455262460819982i
0.105384238644115+0.469823983159432i
-0.434076034489638+0.542540983895795i
-0.801961838283214+0.194775882294288i
-0.765934720411303-0.282813269589239i
-0.371074621629924-0.577617156082748i
0.214186491978707-0.436792093215179i
0.487042916065222+0.0334897961866553i
0.231832707087223+0.483588733133771i
-0.252532748153293+0.711416760903594i
-0.750321210802349+0.503584693527843i
-0.891864825782979-0.0529056551734987i
-0.530613080724451-0.497826411676059i
0.00676322234741303-0.602227265366992i
0.467478793159717-0.291160193310947i
0.539520061825357+0.287753275469962i
0.144358256867198+0.679280990334036i
-0.368468809176733+0.621840519650527i
-0.679481747990518+0.194014388121762i
-0.545238653413639-0.337133896314008i
-0.0215826368681948-0.64310600388981i
0.547072184449984-0.471481232220414i
0.813236393882103+0.0668215485232285i
0.585810245608238+0.587573824501715i
0.0218645084288517+0.821734077061667i
-0.456185733073278+0.549110982274354i
-0.542983885036046-0.0388822477156325i
-0.242000628901335-0.495313453665379i
0.330255841494294-0.63366744164933i
0.716365470789343-0.290426209517853i
0.673839246677742+0.222182413369237i
0.34586265744554+0.563059657840103i
-0.166788552780369+0.509643644780462i
-0.388486765676898+0.047829902712382i
-0.209945999132651-0.400002102685701i
0.231910725184491-0.640905918742963i
0.747977587473348-0.392712473907948i
0.854902190963814+0.204036732315588i
0.52868317110201+0.676213518123043i
-0.0386003670340719+0.809738793393679i
-0.522210096250686+0.523078720481348i
-0.584021891100251+0.012302352813389i
-0.271095066346292-0.332045971074488i
0.108962364000302-0.22446078033432i
0.277704250915596+0.161158596337979i
0.0273663859774139+0.573601855241362i
-0.544505906344284+0.729503494763388i
-1.03126350578581+0.385940367859908i
-1.18393145684462-0.233553014918118i
-0.820112319810123-0.771132315811168i
-0.218850911930453-0.931885906465649i
0.201739751516761-0.599961161552112i
0.301721053769152-0.0739652592061499i
0.0155975287319706+0.272946882546683i
-0.425906528161081+0.197268115851832i
-0.662768679269289-0.272454003966834i
-0.379728000028098-0.74682879975096i
0.223458789921935-0.871699728709151i
0.747001545577419-0.471263537800982i
0.933075133277479+0.185633450946409i
0.601781706932016+0.758185527437022i
0.0203095290159632+0.935097917550496i
-0.482069796125499+0.59880917899101i
-0.556626114603912+0.0620790300699232i
-0.133449815283041-0.329502003951958i
0.371885044432617-0.211535040031518i
0.661937553473048+0.292281959208745i
0.488173900630561+0.830390975634875i
-0.0622095099173102+1.05594002017382i
-0.607968266159683+0.738278915459182i
-0.840876273643044+0.140976066870889i
-0.538856278247619-0.399778359433448i
0.040607269604701-0.567245367415132i
0.518806268631276-0.240798233243405i
0.623143789745981+0.294841861649483i
0.286065892225829+0.642080322282245i
-0.196981436356209+0.598636698138642i
-0.518516958245181+0.192373029107773i
-0.397730837723338-0.306144191469828i
0.0897762770473924-0.532637359673862i
0.570042534111294-0.349080392848898i
0.72770007948953+0.148679796069263i
0.473733619941126+0.598317705820718i
-0.0443816564250387+0.726551175669742i
-0.506740264310961+0.460726833982103i
-0.605758100385851-0.0558678879720833i
-0.312541299243431-0.395797729009389i
0.155501894241926-0.380189450792953i
0.387546425881574-0.0520743668233936i
0.219912062468258+0.354491228299767i
-0.255833583362837+0.525446524104094i
-0.754647683558126+0.289637255510982i
-0.889768827126097-0.269195057176935i
-0.580649852316928-0.742392239318163i
-0.0288185453577884-0.846485490142764i
0.415672225027071-0.559109388356315i
0.48401937376413-0.0821899223432666i
0.139570090503709+0.283704052172957i
-0.348516413861825+0.268490830165625i
-0.592800725942356-0.125810209828342i
-0.408456923406505-0.571548606691598i
0.0858166713662067-0.756926206265274i
0.594233251202895-0.522299421419297i
0.805091184513623+0.0649175891090751i
0.538282446383535+0.630952148835624i
-0.0189269547070465+0.859570763508567i
-0.525109424833739+0.650940953296581i
-0.659272984768495+0.0829969407033376i
-0.356849061065843-0.315995723279474i
0.118577666625896-0.320539012285836i
0.474847936143587-0.0116208941391644i
0.426085082126817+0.515111305985164i
0.00896885189831997+0.806398917230961i
-0.486690354548623+0.676110818601104i
-0.714423524474637+0.223204427332832i
-0.483129168833109-0.29788670712825i
0.0380313482579689-0.500424105938182i
0.547705914384738-0.281803347633114i
0.706374103863449+0.247653943273024i
0.496313324470218+0.757821491393214i
0.028842881558855+0.865083390485865i
-0.365365156185874+0.608946530653798i
-0.356575581547283+0.174071863889787i
-0.0548059527183676-0.157039548928813i
0.318373987316474-0.0779485863644304i
0.482508219299726+0.319643492413017i
0.30304258714583+0.782206250573173i
-0.258047191729949+0.932599287318638i
-0.775947886257074+0.606388723772088i
-0.900485445266637+0.00769603209984761i
-0.678755111215069-0.530075682941164i
-0.149189549688977-0.693101660835028i
0.281785113201353-0.459465181022353i
0.31262354521554-0.0580849231178706i
0.00187353394771864+0.179287409341579i
-0.370288214213092+0.016720528430213i
-0.501920840025396-0.468963290924654i
-0.216042941798423-0.929031673395148i
0.41765757099401-1.02881130693416i
0.985293609712359-0.645007095533574i
1.12907051654488+0.0256732821025491i
0.766659806385041+0.615736066985484i
0.190577104860139+0.801172471420586i
-0.269671264621456+0.485118186141049i
-0.411991354251886+0.00706742884875046i
-0.105254324837003-0.239067015762553i
0.358503101852888-0.118848342291178i
0.524150677656749+0.366117705321214i
0.203345334537213+0.859775611625479i
-0.426172192530223+0.991681783670834i
-0.984567160479835+0.673902176990719i
-1.16357058265954-0.0366370205446512i
-0.861612607272472-0.587066256516679i
-0.261989804973171-0.713268815012105i
0.264564851508455-0.451090665345078i
0.375638117688122+0.0895197072220296i
0.0781512086711075+0.424794684659096i
-0.327928364141381+0.422074000997504i
-0.538829723725149+0.0661585528517946i
-0.340747417096682-0.350310108718643i
0.167942436314763-0.426610288133223i
0.618336078980032-0.134508883236711i
0.755871263519143+0.425905468184112i
0.457952706331401+0.923173849059316i
-0.135076696059708+1.07904644546592i
-0.627073560139203+0.802582532424121i
-0.778869883728979+0.291942512286881i
-0.503487824270648-0.0581744899904235i
-0.0976134452117096-0.0823110487090441i
0.0952742846350026+0.169920588960734i
0.00604668599262438+0.494740819103732i
-0.381717574911125+0.573163553283598i
-0.749193526053347+0.254944803952331i
-0.805327309869441-0.267016571077613i
-0.476267679564961-0.702097329094517i
0.0939514480427072-0.855615037709588i
0.585638100227192-0.57606478113221i
0.735691825239091-0.110871985152463i
0.48799794796184+0.251927034890232i
0.116873376034101+0.34444465935766i
-0.126383479827209+0.0416983826097541i
-0.0282047352485919-0.305952421342537i
0.389160375658192-0.434986651549282i
0.741551851425673-0.227264991932879i
0.809654015292133+0.289816242526847i
0.515201188710679+0.778568698784798i
-0.037952588492268+0.929223334533295i
-0.553267775181994+0.631752756908397i
-0.759717323586976+0.102673297557167i
-0.512859886553146-0.356943956593881i
-0.0796502187506568-0.507229621229289i
0.239850394360476-0.247928763901783i
0.282384690560933+0.184734798792133i
-0.0680082980411428+0.429604914472311i
-0.530325001858883+0.314334835791478i
-0.694220391099905-0.141671645988412i
-0.477757030011251-0.651021835467971i
0.0343399095540144-0.826297317170245i
0.579376637672934-0.569621722153788i
0.80704394605083-0.0248127906612279i
0.6246309075193+0.523573028218318i
0.139318179436174+0.742276785262062i
-0.304002328929403+0.589614497882503i
-0.429067735283621+0.229719382323345i
-0.205530591325356-0.0371728287218066i
0.161149092695882+0.0268652351663908i
0.304583415825517+0.430303732658613i
0.112388043850361+0.890993991267148i
-0.376150331757296+1.0142581137549i
-0.927346201081243+0.773964609415441i
-1.12885494494208+0.225723063672653i
-0.911137430963131-0.276236123641022i
-0.462805844799184-0.451485768520396i
-0.0277262190075667-0.313056332021248i
0.100373552123861+0.0504093640449822i
-0.152122288680821+0.281076673847176i
-0.513329599471037+0.180426530328016i
-0.605852228577686-0.23417810986742i
-0.340997088412053-0.660448891895078i
0.194068035855571-0.788374138686616i
0.717430735976408-0.522667318574316i
0.907851844737815+0.0528336641404321i
0.690030470840781+0.534362915427109i
0.241857345968648+0.643862106615755i
-0.137062228525321+0.432152080180908i
-0.201148503604451+0.0401556422275851i
0.138390936394504-0.22293283993968i
0.518546204444492-0.107846115098943i
0.709197275051792+0.323747444917446i
0.518324511679158+0.772936822949438i
-0.056793307504232+0.916056173677273i
-0.537364808069443+0.656620194695879i
-0.760781023774313+0.121106334085175i
-0.544943123713362-0.344675845984258i
-0.0347269048256006-0.520283739965722i
0.36526445910882-0.291000759679522i
0.500116122623065+0.187387971107952i
0.207651489412608+0.499458359866775i
-0.268935980828392+0.48756591708684i
-0.575564710928011+0.132945027287266i
-0.524516045669947-0.299373306639923i
-0.113490897548595-0.507391438231118i
0.329362064736628-0.359790377877389i
0.469661556905515+0.0830353730813095i
0.222966993284579+0.484993259772481i
-0.267438338040448+0.645556159462589i
-0.677809653534435+0.443013027209967i
-0.787804682287578-0.0169568352252743i
-0.560404003860195-0.388599731363064i
-0.171144975019483-0.471002514769831i
0.106161206096994-0.20182737704886i
0.134718913420362+0.148235919569739i
-0.204215425267065+0.311989266713937i
-0.573036045910489+0.195513537105632i
-0.66916312770506-0.202615864021988i
-0.445421809225552-0.566225718412857i
0.0360674662916446-0.640592870720052i
0.410529534089969-0.400722556407131i
0.54505723416293+0.0632528905712228i
0.339800170228028+0.467679198855422i
-0.0691717130381975+0.54120316277458i
-0.307354498103884+0.326100219138299i
-0.279657576133093-0.0184977975446015i
0.059604121903758-0.238838272855061i
0.403512933243719-0.0840716806006791i
0.482654628679742+0.346433621082168i
0.305778695764504+0.735733615592574i
-0.201262576516026+0.83446655363084i
-0.62097081374119+0.534117070379422i
-0.651140136915951+0.0553388654176309i
-0.364361274072723-0.352017994480556i
0.0991862306953917-0.468299920498635i
0.458150228144031-0.12139269292666i
0.480209589699916+0.303915535125252i
0.132956268007596+0.571099224563631i
-0.253429441062348+0.482526736259601i
-0.421157935673479+0.0379060498483052i
-0.219346174124766-0.360864037882279i
0.225909152878253-0.515300821451179i
0.588041379909724-0.219042348567324i
0.714979900551541+0.265152328685796i
0.429622671457904+0.657768883687106i
-0.0783453219177623+0.77604018450877i
-0.466241602423174+0.455755547089926i
-0.533367553451494-0.0238987873618255i
-0.253481279526229-0.332892634552858i
0.0951314901788147-0.262049075537998i
0.332806125511317+0.0434937119845076i
0.207201333194188+0.381981159918145i
-0.217153863924157+0.511553433500925i
-0.57617249572383+0.272055305847938i
-0.725402285145179-0.193935751461232i
-0.494847984214258-0.586632547978032i
-0.0357308115217291-0.642493217301251i
0.330985209230122-0.377361143639055i
0.404350637776393+0.0358383918947978i
0.149932814697562+0.338257657070439i
-0.192796992176724+0.297378068695559i
-0.414518691716325+0.00334405852468894i
-0.324405653452352-0.313795639542665i
0.0336489536775497-0.430670273029489i
0.375185760511681-0.150396657350312i
0.474455176012054+0.297370796653638i
0.192660585264871+0.617970139945182i
-0.276195975448237+0.657396850812307i
-0.602902105629024+0.396498454305788i
-0.637001602000283-0.019637918546081i
-0.350153050899687-0.29608298092802i
0.0521733554333644-0.22252885774717i
0.275601279873348+0.104046477184798i
0.159470521595382+0.479167655739942i
-0.247165247914935+0.608961855347561i
-0.601002940684973+0.387797342574282i
-0.633668600696117-0.0615944266424548i
-0.355391531057655-0.440369949629859i
0.10874501090238-0.503545049522339i
0.530530467727705-0.205712634093809i
0.596556458898538+0.241287471389475i
0.307433172968346+0.573653143201466i
-0.0874907809720444+0.614784495044891i
-0.358489227760958+0.300671522041419i
-0.285209805873403-0.0541865659867794i
0.0868945131888673-0.237267808082635i
0.483660171672546-0.106036929174463i
0.619322393515475+0.298370257542687i
0.382329801487317+0.679713761299343i
-0.104390915162801+0.81933633869168i
-0.509016094847927+0.605471082044661i
-0.604506703322865+0.145897912603408i
-0.349009262314776-0.25696317536845i
0.0202616756238497-0.309112218562517i
0.234891273571632-0.0576783395998113i
0.198666342008312+0.270868756961351i
-0.148323550375067+0.46730041473196i
-0.523817995740169+0.357903246380511i
-0.654688325598463-0.0356509920620909i
-0.47674167010363-0.44284201026283i
-0.119920402032541-0.608215106602273i
0.235041334426884-0.475877221749673i
0.310748769014409-0.105564408765914i
0.0531807073451608+0.220295694182107i
-0.241023225975439+0.182724745217648i
-0.423235381854351-0.137407754593259i
-0.329846860691932-0.460221064485428i
0.0252813055893858-0.648724793672419i
0.389614188072309-0.512468527016966i
0.538828742552438-0.115881889835104i
0.447471854886582+0.2671997068737i
0.0970095884952839+0.418858717161885i
-0.215831310799181+0.267056957555999i
-0.241574614995249-0.00548732039134192i
-0.0282444678954765-0.246239314556572i
0.35348727102614-0.130264855282544i
0.515911867030635+0.225005823957458i
0.387211923129135+0.627374064253745i
0.0285001902327476+0.943327531767999i
-0.423584785905166+0.8184971778619i
-0.674292895765481+0.466482875689704i
-0.556444635910027+0.081532897749655i
-0.243656464190195-0.0842797198378846i
0.0210061005157743+0.0720135196425896i
0.108282591339616+0.349151936714106i
-0.119171173511994+0.618955374786085i
-0.478623280449375+0.594025779754903i
-0.75259652368626+0.278246495304576i
-0.734265131123236-0.147459501355972i
-0.413782474151451-0.474872491291217i
-0.00788429458306667-0.446121746979151i
0.290375529024543-0.157968711598145i
0.319164891097251+0.150234334108621i
0.0833156781040219+0.333782403292565i
-0.200056126202929+0.215947364842021i
-0.275332201106517-0.135876775933087i
-0.0789089134328792-0.384572165127355i
0.268579818527087-0.401815683015025i
0.596657178895239-0.162493536212439i
0.658049471643639+0.256685411535776i
0.406597821531246+0.519255321280753i
0.0653206300586733+0.491529981367537i
-0.167325083067152+0.306781895950665i
-0.11120422850874+0.064452795976928i
0.111294727505739-0.0877753859309653i
0.30472422866105+0.0176966273311006i
0.3751989339698+0.316774120900433i
0.166733918234977+0.586926237720313i
-0.234512978778382+0.622690193703336i
-0.526303979597692+0.384614537815251i
-0.610948306344304+0.0289257150382039i
-0.438510333580064-0.246583655778031i
-0.0825463670055736-0.292154118173372i
0.0960186970850658-0.117040263026646i
0.00944010860971511+0.139153755341414i
-0.268887040786697+0.250109260372593i
-0.526581817454055+0.0669034870794391i
-0.544409572204318-0.300912226485743i
-0.302219105179928-0.616485616107073i
0.120070663473323-0.642627785603858i
0.471392848715884-0.367984599533784i
0.547417811871815+0.0163319986814777i
0.347940591682344+0.353364104045398i
0.00214962022677304+0.426851367436431i
-0.254454401655005+0.273255588128109i
-0.194587062296847+0.0501736611876729i
0.0628965757440584-0.0634638883427375i
0.326387492451319+0.107529851522622i
0.381458313493395+0.451668398517764i
0.0955167484489147+0.818791062283871i
-0.350428720354131+0.936780307839941i
-0.736737204778097+0.697368398717992i
-0.814581109724294+0.283012936491597i
-0.667174372671292-0.0956153339478742i
-0.378324144701023-0.268576733840244i
-0.074247413930303-0.137369928722935i
-0.0733514692952965+0.12597394316419i
-0.247306256533786+0.233002813803284i
-0.430449556010792+0.13606057456598i
-0.496140178489563-0.153692967291522i
-0.31401416816358-0.497181964929695i
0.113385642927845-0.593420596480642i
0.506640732058554-0.386992332339612i
0.636433677761391-0.0193915434431977i
0.542188988662464+0.34578579942959i
0.259110476336985+0.493534924889182i
0.00266658974187493+0.380025144922088i
-0.00956659512792013+0.143848799850268i
0.126629791465049+0.0619387069677061i
0.257576863167255+0.153017431177299i
0.325318876999431+0.371295773220986i
0.157592991491785+0.63663180634707i
-0.166756033117587+0.618318120395455i
-0.494481361588044+0.411356333130634i
-0.600792375257642+0.0529212917003496i
-0.395808513692245-0.311282805251308i
-0.110054199420901-0.365081013473987i
0.134941256572677-0.200840994265918i
0.191326736914169+0.00417922972400444i
-0.0082467388080903+0.1730025563625i
-0.278788499159711+0.115787774915009i
-0.330370712169757-0.217897476316199i
-0.138493327260099-0.448626531466801i
0.21764932423773-0.484140488746633i
0.499339343421051-0.220242334790186i
0.527797567951541+0.205793086086251i
0.329061195417788+0.505697724837844i
-0.0697547997459383+0.581634689337469i
-0.330237751701751+0.351137601027632i
-0.383830983790473+0.0973855834186328i
-0.26597194245701-0.091403132495619i
0.042609326822001-0.0642839027638003i
0.184384458092183+0.210796179853747i
0.0669059177921814+0.463283714417193i
-0.234001440768739+0.56116004575613i
-0.595598584291827+0.369044710509689i
-0.684828244584749+0.0346266660560286i
-0.50258332748153-0.236386047758579i
-0.200541716624267-0.327338604697355i
0.110714126351229-0.149701394839448i
0.174395030447424+0.157304669019529i
0.0193587081409703+0.361003638197897i
-0.235494731812695+0.352658415321433i
-0.420156256614153+0.204010850240385i
-0.344035281966829-0.0738278853059594i
-0.100908140757357-0.226409002370649i
0.133157678637983-0.079794247489449i
0.217536259804588+0.138567120544504i
0.121073915706331+0.343474023768223i
-0.153357240198511+0.390986827557042i
-0.357171530014154+0.235963699172265i
-0.349231331904487-0.00822195793149109i
-0.185623948366376-0.195025659081513i
0.140927943444093-0.194192496030078i
0.340784053517426-0.0268751793931426i
0.268457328409363+0.201412698495242i
0.0590978208675852+0.314955850056225i
-0.141681170672066+0.219956082385516i
-0.16463580739984-0.00430763913381295i
-0.0180210077433125-0.203969045299278i
0.259140569786242-0.228180762962986i
0.488726812983745+0.00803927451589468i
0.499829652669462+0.353073704758495i
0.28562399080723+0.575507149484683i
-0.0572422072764421+0.60804032527618i
-0.286457858201282+0.451838209720429i
-0.336638267919355+0.167940636828204i
-0.170100057691949+0.0400495664463615i
0.0396356185581346+0.11236032788959i
0.0210793334764429+0.318148823408002i
-0.195193660442736+0.538787720235657i
-0.563602992618917+0.502563216347924i
-0.850505627530402+0.243965472182001i
-0.881494866419563-0.189710216088889i
-0.689077033731137-0.592112149015585i
-0.334101272754081-0.726166203090137i
-0.0290392864210179-0.652502371372013i
0.105109996574688-0.396336883380318i
0.035632827615654-0.209032760825134i
-0.109261666830438-0.279234837589298i
-0.0758918393346706-0.433657925112123i
0.165180066055069-0.589906273671106i
0.530956053870827-0.566248664193406i
0.82492398363443-0.233595468311086i
0.858920446234256+0.24518363059599i
0.711966865357886+0.639797025615947i
0.343479724522392+0.819216165229439i
-0.0309373609385276+0.827215998365607i
-0.162598476231259+0.661019455074893i
-0.167538035123546+0.520034009198995i
-0.129962072665735+0.564591333681971i
-0.257429131525827+0.690047196917584i
-0.475745716484421+0.781376747272375i
-0.738717322159442+0.669721582438834i
-1.01050256119904+0.336224714814906i
-1.01021075641793-0.0859171472877661i
-0.788390329999543-0.433303206916422i
-0.442201124696358-0.62159371364763i
-0.111871149029489-0.544313982456628i
0.0455620677199155-0.35068386264549i
0.0707630378228369-0.255254434009808i
0.0427057112974224-0.270217328392549i
0.113576099298637-0.367026329515956i
0.36408886222859-0.428472006600963i
0.658875211510138-0.310517183514674i
0.843522549243587+0.0115996822858344i
0.839601619694107+0.402394920083275i
0.569580529674411+0.736916337766279i
0.203680287662054+0.812691412629087i
-0.132203241572642+0.670694707219623i
-0.309867921653877+0.432687524766578i
-0.193703906314182+0.238682606017045i
-0.0941882437572657+0.200389633568478i
-0.0785192656296053+0.299384368584706i
-0.164920009515534+0.394900165367437i
-0.405696666745991+0.295709635455913i
-0.559454621455891+0.0950053578623935i
-0.55408700923737-0.215863598524888i
-0.34928724094405-0.483748728157903i
-0.0185633133565316-0.511972093270922i
0.268548761778162-0.36386383559751i
0.391621535737302-0.112999964563873i
0.285304094009635+0.116917632253207i
0.0882514958867974+0.237044846813197i
-0.072239424254848+0.166451018990204i
-0.0980709798214869+0.0516461080583678i
-0.00116244013789408+0.0216557351635137i
0.0996367027300822+0.0636919270891742i
0.119382364106768+0.234319204391739i
-0.056780588591118+0.358447795036003i
-0.306212435261818+0.387224139451279i
-0.519150853096524+0.240614513121107i
-0.59216263396666-0.0146135205027499i
-0.426257160689-0.185529813207039i
-0.212665099794546-0.299650181730684i
0.0033769179498768-0.226147485078847i
0.103923182365435-0.0490439181505234i
0.0222806305026861+0.0616120803125997i
-0.0797663659879224+0.0418362843428326i
-0.0687346744829258+0.00252218227126156i
0.0433485846059608-0.0474316184462006i
0.226774920759083-0.0445330178671561i
0.377086005867969+0.180482510213304i
0.31349581050262+0.410373408857112i
0.118009905362307+0.551828357564781i
-0.151668895222676+0.599906778403982i
-0.32579625408274+0.474724588744848i
-0.337308102290579+0.233003496680202i
-0.246796998985282+0.0667551039018143i
-0.0915213735299292+0.0843560741789218i
-0.0475169981397663+0.203900559087551i
-0.157995697380931+0.280190192179509i
-0.343974082539646+0.263264869416631i
-0.438621804855215+0.116499785775567i
-0.38587617690936-0.152217776948754i
-0.189326814092944-0.359474892428339i
0.122216264843564-0.361945011703302i
0.345535421082146-0.161706650257671i
0.362340624452882+0.0709472633557253i
0.225662595054904+0.246467900936465i
0.0350071785212843+0.26976274605359i
-0.060073791396463+0.10747863450191i
-0.0108847224347788-0.0483625607762949i
0.126850779132264-0.0808645080694544i
0.236424227148957+0.0420253031563818i
0.245807965822986+0.223224601931919i
0.129495915622347+0.388529891109817i
-0.100876049471197+0.433370252641669i
-0.260788087090537+0.264669908662539i
-0.297398828235852+0.0754426842705396i
-0.220938091610201-0.0760592252217481i
-0.114784153770094-0.140645340478062i
-0.0208575409601761+0.0063208798577144i
-0.0299581163031237+0.118728622222837i
-0.165565239773167+0.113930149654132i
-0.238001666983617+0.0443765084437514i
-0.25577272393029-0.129233763334702i
-0.149714436185888-0.284306521987879i
0.0345803619494809-0.281840519801287i
0.194500356464285-0.128852851561165i
0.258151174789401+0.0219841707088458i
0.170289804428351+0.174524315372581i
0.0706396152888403+0.220568591059612i
0.00917922482331395+0.115956352971213i
0.014812397844688+0.0996937058978875i
0.110835560305038+0.167509872202639i
0.19072649173957+0.312777411240208i
0.127319712844608+0.507045199042874i
-0.040765636345818+0.591762879584904i
-0.286473158120442+0.571297892667233i
-0.490665132632464+0.462285914344185i
-0.533620614933375+0.289865028559816i
-0.479198205805781+0.128502295163933i
-0.338082896250289+0.0261832491073764i
-0.248998919737887+0.0602216536713919i
-0.264965911812782+0.112223786187141i
-0.319916341642883+0.0495565252289325i
-0.376129363934233-0.107313786152631i
-0.295403813263374-0.302441598617021i
-0.0642788683462427-0.421653470158926i
0.210799360709396-0.425191834374413i
0.45264201043453-0.265649436038159i
0.546077699376424-0.011670897879446i
0.500010164424589+0.220496235057913i
0.371251100960922+0.378930720077295i
0.199599458065592+0.394715508992997i
0.132292533209348+0.349367717500448i
0.171018205876562+0.337511038766573i
0.221379925655016+0.395663003217077i
0.161297957409326+0.509502648157484i
-0.0229561981900595+0.636573818521397i
-0.244300859377427+0.65095878244227i
-0.447103263851125+0.486251016432773i
-0.563318872042795+0.247964250991654i
-0.518697274444536+0.0285918851212197i
-0.365445946628356-0.0805255612855615i
-0.23241076880875-0.141079457505523i
-0.139849003955863-0.0887040129559421i
-0.149375850537642-0.0379397654799004i
-0.193457184918367-0.0973733711388356i
-0.146417374871301-0.158247724048181i
-0.00876837744848002-0.256060224770811i
0.107485857002915-0.220322196948316i
0.183049337403295-0.0669876262633346i
0.203755498874012+0.070613835004954i
0.0986383162807179+0.209549075511783i
-0.0557424819940492+0.262413635851169i
-0.152472411636555+0.200040023683507i
-0.158078131341359+0.0777761685029803i
-0.115514008180284-0.00672115913919401i
-0.046804930800807+0.0456956090320692i
-0.0294323412874586+0.122909780115789i
-0.0723742864197447+0.183143218412355i
-0.163671477265975+0.215451309454996i
-0.223028738287265+0.109366500316014i
-0.170463174933622-0.0433367718136006i
-0.0310173328479879-0.110331686604447i
0.112995832544583-0.0552220102708026i
0.17462450603354+0.126449861517171i
0.174973027059533+0.332573629435341i
0.0408232890680998+0.466325823956606i
-0.126778120290605+0.488932554929538i
-0.23269662212431+0.376266457235866i
-0.285249806850302+0.239786576555835i
-0.223684300507238+0.187095262563066i
-0.145887772310514+0.185735364316139i
-0.140744403935197+0.228630919654549i
-0.233962324739362+0.276719778164494i
-0.358220273402312+0.237216351829742i
-0.413490691439943+0.067104144925255i
-0.375150876906339-0.131576408790093i
-0.223534352382971-0.244939454883883i
-0.0618645734573619-0.275564960911615i
0.101814460917193-0.173626240737299i
0.233272877239932-0.0600256908777734i
0.226872228131146+0.0675930752813533i
0.179142563414722+0.1195873672605i
0.125728606788008+0.0516482740084272i
0.141644590999374+0.109650990966167i
0.21437731694828+0.152135025166854i
0.242811331679578+0.251546901573948i
0.198990121087938+0.386434576431612i
0.0822352169954659+0.385605778987341i
-0.0756593415651262+0.388492217870966i
-0.192845892050196+0.340403335256654i
-0.212052150916442+0.199863208563707i
-0.183046217581482+0.111203371532224i
-0.162058853811046+0.139209040443469i
-0.141733259634678+0.113331929395521i
-0.136310750010875+0.0947802205377457i
-0.224528413732393+0.109854995380372i
-0.228671023067268+0.0117192900365502i
-0.164589940936002-0.0693681662489129i
-0.0762162661822263-0.113338412615706i
0.0353722121851093-0.0436501875554026i
0.0436579235971708+0.10010596637163i
-0.00213545020883886+0.178216669121157i
-0.0905857709718626+0.211000038610448i
-0.19432369400598+0.140592944876476i
-0.236721505590451+0.0354645695906802i
-0.192839908614601-0.0188999807474427i
-0.100373328659866-0.0161978198058753i
-0.00282165000810157+0.0598354692930764i
-0.00638491144262493+0.0996923330540699i
-0.083729083183319+0.13909182355276i
-0.142717377062505+0.180842402201348i
-0.182523677048587+0.102960377586528i
-0.175805243242648+0.0454286935362478i
-0.0481155450278156+0.0336078549385729i
0.0499829184673183+0.0832225715691319i
0.0697823842511032+0.177812652547024i
0.0459212869003309+0.26714651892335i
-0.0549856183994828+0.340917170205055i
-0.146348876007777+0.347811091007083i
-0.239212878885724+0.296931801230303i
-0.241202019446002+0.169646609389804i
-0.201416429873428+0.102956080671122i
-0.146139881870319+0.127723640181037i
-0.12720993659585+0.12218618087139i
-0.177174597026658+0.136640900449789i
-0.182396041501575+0.137487206084537i
-0.193483986641102+0.0973073090463646i
-0.140726423163709+0.033923697290664i
-0.040983908972809-0.0401744145200352i
0.00441337307608654-0.00562386052203343i
0.0480677047386356+0.0551705405197807i
0.0608275700565369+0.128864178278105i
0.00698620170037716+0.169897911032969i
-0.0278190056662562+0.142550419497028i
-0.0399722301180044+0.1720798213055i
-0.047276941331587+0.1638010696328i
-0.0559393556746695+0.15405301147426i
-0.111884318520526+0.191051231368922i
-0.165531227858524+0.166264608575745i
-0.185964610086981+0.126272947282924i
-0.203518179247928+0.0387065735565618i
-0.174899337389647-0.0544597043429666i
-0.128063725883968-0.047472043691305i
-0.0734557536438602-0.061238703604378i
-0.00363813282376994-0.0276440089927468i
-0.0190114583017896+0.0328006966624134i
-0.0364324068137379+0.0416339466805913i
-0.0507463501616521+0.0613019756639733i
-0.0865297240567714+0.0376201839686635i
-0.0349120817312218+0.000169531554298812i
-0.00570970509199992+0.0184417512920531i
-0.00742640770289755+0.101840940569254i
-0.000949556718964194+0.166545285829591i
-0.0687649152648694+0.203712601395295i
-0.15450936433727+0.209716555112978i
-0.229056211431321+0.144765873049029i
-0.243516359248979+0.0714884291979263i
-0.188985876813363+0.0128008774242966i
-0.141234586611286-0.0110696893093725i
-0.0999341927027831+0.0166162263775491i
-0.0763418154585389+0.0831360830977141i
-0.0404278446650237+0.107089578198928i
-0.0552954805630261+0.109362629450445i
-0.130325851080456+0.104210182930451i
-0.109631929922876+0.0813384011649988i
-0.085598975495913+0.11476415061333i
-0.0929330198419189+0.116385536213541i
-0.0432246808513227+0.135207131820807i
-0.0587255965556202+0.168221433197517i
-0.105726021352704+0.152043031677606i
-0.175121286190805+0.195359867630724i
-0.20008047001095+0.175666039719613i
-0.164553416012033+0.107452227573871i
-0.17123313938612+0.0814994734393077i
-0.12598261690043-0.00230198710296975i
-0.09510660018202-0.00638649503938862i
-0.0044625991644415+0.0111284324867747i
0.0554582518783421+0.00410406822910325i
0.05122604208047+0.0690903536017282i
0.111991086168622+0.1175147916796i
0.118051033253275+0.178011626908689i
0.0883216886850807+0.20748348136009i
0.0451460964506598+0.213279712394423i
0.017247769290222+0.222985113867999i
-0.0479048178303443+0.196562207478909i
-0.121564249443066+0.17763660759491i
-0.14450161290046+0.228323314275198i
-0.140167117048912+0.21796354437777i
-0.171690523442871+0.16462732775128i
-0.236801614386075+0.163753765927551i
-0.201561489777069+0.0697038920628599i
-0.215789275493485-0.0202719614313306i
-0.216976976746642-0.0896028533994707i
-0.13581936818849-0.136803400066807i
-0.0822355245733806-0.114406402572852i
-0.00357892985301929-0.134576946429281i
0.0328512266982956-0.111952109088554i
0.0807461039499413-0.0468190033009646i
0.118198705555725-0.000135180497823725i
0.0650702151551374+0.120834297174455i
0.0470673356449571+0.181516920665871i
0.025703006339292+0.201789355777828i
-0.0293316931068533+0.205027820172746i
-0.0864696874129174+0.180761578702642i
-0.140721695967383+0.188649685298687i
-0.134868841827848+0.171866582190935i
-0.168266185452196+0.2206157290521i
-0.216762392122538+0.185720119094979i
-0.263100172464753+0.134295973242177i
-0.275011697951654+0.0525527054934841i
-0.24012148228343-0.0765879871388378i
-0.205722128440399-0.0583102084545389i
-0.112444395322436-0.0708390123120047i
-0.0418903304793748-0.0858742014266579i
0.0369700055729437-0.00912080829206129i
0.0430558350381512+0.0738857753271187i
0.0061707830941826+0.0967274162868358i
0.0124943138797765+0.132454707625804i
-0.0471888581472029+0.126379586466569i
-0.0753934898128847+0.0896207819133909i
-0.0405762035304589+0.146887705774842i
-0.0118557745046366+0.151108656407399i
-0.0250247109105112+0.187320370025185i
-0.108936102593669+0.236447024291207i
-0.160996290651616+0.199965803036932i
-0.196913866851773+0.14298503932601i
-0.21716722283356+0.0509789841056919i
-0.134329787004254-0.00977574693063131i
-0.0823024144153339-0.0740505810885901i
-0.025516102096512-0.0650820573395927i
0.0492337699485523-0.0155735465961224i
0.0504394326952495+0.0134275509603559i
0.071539960163789+0.069659641779782i
0.113242268240749+0.0308381590025125i
0.128599659040719+0.0663589596086914i
0.106132996891548+0.140755733885263i
0.0925989163439997+0.141360939142602i
0.0671627816997035+0.220904001844258i
-0.0197330447981985+0.25770291995031i
-0.103725637316437+0.227599252234438i
-0.144141409630612+0.185814941804675i
-0.138532366994258+0.13939879788854i
-0.134268136307491+0.105949356627174i
-0.135279372334068+0.0856712464297257i
-0.143269305627867+0.0718208210468807i
-0.191915050856997+0.0531454823183979i
-0.187858049678257+0.0331045156288162i
-0.115717191257659-0.0771811094032178i
-0.0860707394767795-0.140836981524519i
-0.00570489970916007-0.14249934393806i
0.0705331474689644-0.093127546616049i
0.0849366751739896+0.033490959063624i
0.105779345979363+0.0763213483003155i
0.0352815350700421+0.11466016073589i
-0.00170358615014432+0.121607008446463i
0.0251140855787725+0.10606599246128i
0.00869012438252121+0.096855578683705i
0.0609401331031291+0.0796765285717996i
0.099784216780814+0.153296791760744i
0.0558953742102802+0.270684622369214i
-0.0109560821253716+0.331775811583264i
-0.110924459045015+0.332711166225637i
-0.172599025758099+0.255838595920318i
-0.201823171936024+0.150487263979132i
-0.183456030264517+0.100828578531649i
-0.0969943903149913+0.0969911374846233i
-0.0389719700211959+0.173080521286235i
-0.0522767837204515+0.203591732761683i
-0.0968724367682243+0.227199648479232i
-0.173135776650321+0.220862361585714i
-0.219719672278327+0.071485673430471i
-0.166293750237687+0.0102095041599667i
-0.102400341803635-0.0264150692272551i
-0.0313963639077099+0.0107940326573325i
0.0236482677946953+0.119165525134981i
-0.00620445578766303+0.084989182151969i
-0.0634161638311266+0.0951229671899611i
-0.0442887813046356+0.0898431149405511i
0.00197417259081206+0.026388782448336i
0.0152976277510019-0.000531993166536638i
0.0683269782539314+0.0503403369227122i
0.0865489064663019+0.158219350064855i
0.0571509236709342+0.183877016522678i
-0.015974621326006+0.168708342830159i
-0.0711157010389873+0.115645377041533i
-0.0252123288955879+0.0841180392575205i
0.0149272225106716+0.116364402746872i
0.0471310436257533+0.126320334419872i
0.0519703508040334+0.171325568908541i
0.00161371416140958+0.213996367626916i
-0.061174289313974+0.203814056750069i
-0.137915124198184+0.130889161391473i
-0.184202080832971+0.0381706329776845i
-0.098300531636804+0.0476801407274118i
0.0198495844988961+0.0416624945148156i
0.072160244789157+0.0988666050547487i
0.0362037647924616+0.242141779822346i
-0.104363022029979+0.251714600644043i
-0.202132386578245+0.202432759242352i
-0.272311434971883+0.107646653047129i
-0.236469354497518-0.0109638177391045i
-0.0830392569120176-0.0384312288504897i
-0.030213126927402-0.00297339077290735i
-0.0344276169034201+0.101936553414418i
-0.0697374018155098+0.159324432172397i
-0.180564180814264+0.145230695274215i
-0.266017630360305+0.0602724053405814i
-0.213951029777043-0.0839137599360901i
-0.107510975428038-0.135890519709535i
0.0203825592518182-0.145187567373357i
0.162052363770115-0.0859891557698959i
0.157984953443225+0.048201513259165i
0.0970159920052365+0.136112531860077i
0.0455857157906908+0.173572666017244i
-0.0051757863967883+0.169612776688291i
0.0512637757262409+0.139121459745933i
0.107610042035094+0.166655995250385i
0.123951539781543+0.231267672243965i
0.10106985070604+0.334818822170142i
-0.00201589969128467+0.440216564252742i
-0.104218757234245+0.442873056159874i
-0.204807582141966+0.360465445249403i
-0.240822695274785+0.297992809157054i
-0.242527838937902+0.234592452926979i
-0.226367022124304+0.15877009711769i
-0.190604582671167+0.189604921468417i
-0.245069257984741+0.193680116459187i
-0.288757221153243+0.130476021826544i
-0.283386150450114+0.0166984312485553i
-0.227366649424974-0.0992340211011065i
-0.0748254724990657-0.161762707811705i
0.0464945164429142-0.174404625708537i
0.111518484940802-0.0749907547441566i
0.152420186297407+0.039608684371799i
0.0994646762039848+0.11515937172943i
0.04918668345673+0.116692447221104i
0.00980588131969806+0.0368646106662309i
0.0666143716664045-0.00356301878283425i
0.243221044590145+0.0412043833411775i
0.240394229491888+0.158817454958253i
0.19097781051708+0.321581436513329i
0.0747152581738057+0.444187190307893i
-0.142767911657259+0.43379807113544i
-0.225460198191039+0.301421615698383i
-0.210724818955315+0.130083196854856i
-0.116532188972087+0.0367425912580404i
-0.0364053713646261+0.076476244824626i
0.000621549908661483+0.185232968755129i
-0.0260249794627476+0.325075461698221i
-0.175648514698226+0.338322295328598i
-0.307687766155829+0.198042897886369i
-0.321914124682953+0.0671707429234166i
-0.264733328724376-0.0367412203004462i
-0.0891944765556973-0.0805356551255403i
0.0359497376120474+0.0414777682252206i
0.0180892963554967+0.172384921436438i
-0.0293456848941996+0.232026070893337i
-0.19114799029578+0.234123290726275i
-0.288723979426323+0.110889346893086i
-0.237514387141989-0.00859324240435802i
-0.11127802898792-0.0621835355704783i
0.0368011068091227+0.0156815230954677i
0.0610653980925663+0.127428418451086i
-0.0126719956264751+0.228437098608784i
-0.119692899835662+0.237977619892997i
-0.220139847264198+0.096188305037981i
-0.167416094743465+0.00358899258724903i
-0.0143197448964107-0.0143164747268454i
0.0995933348018194+0.0394531007184178i
0.152527086759667+0.157771450872242i
0.0651378489790431+0.309732067011854i
-0.0612778057346486+0.321645592386226i
-0.189123430824992+0.221561910710677i
-0.204271450452667+0.153041530185849i
-0.0757547464824682+0.0901183056579699i
0.0280002066813622+0.0956551584072837i
0.084266268323804+0.21163235533275i
-0.00337915420344792+0.327340962678415i
-0.15088419567048+0.354580766113242i
-0.295765509104876+0.284610270518973i
-0.349557614431787+0.109729303527729i
-0.248239353612184-0.0370452987449903i
-0.0904674331378955-0.0891602190828554i
0.0611819104081809-0.0561311149655532i
0.0638907885200155+0.101360942078574i
-0.0343432528415984+0.22866958706949i
-0.160110995323171+0.192817276057267i
-0.226796799672535+0.0821817997768853i
-0.193628536973382-0.0891747524534287i
-0.0665383220196302-0.179681015156064i
0.120715607633733-0.0898596659521099i
0.21792475807066+0.0560145716448976i
0.185612351694217+0.239858832825237i
0.0191975119432278+0.348379018310245i
-0.149130383246505+0.33140096735052i
-0.239797516890769+0.209984354175851i
-0.2020515792296+0.0637494718740383i
-0.0490616588976349-0.0017550472416791i
0.0531362542752309+0.028875629544079i
0.0566198238927505+0.178220878669495i
-0.0185209602001668+0.28973645751682i
-0.20679378322647+0.312938678835437i
-0.336312873316754+0.192468195018064i
-0.251219503210769-0.0437047679119078i
-0.132654073207969-0.133156416948674i
0.0135659571107725-0.0868393182858633i
0.0948326777547236+0.0236607701521527i
0.018248666349363+0.20618620243148i
-0.0835286874231788+0.286568950510391i
-0.206607718063323+0.166458571019559i
-0.195322591652033+0.0293714181391089i
-0.0658113112740061-0.0515988327194044i
0.049370211029456-0.0454218233452998i
0.138034955466236+0.127749125151981i
0.0733434120742626+0.310184698645228i
-0.0777730133294593+0.360993359121595i
-0.223252701817017+0.278571654533634i
-0.271922276954966+0.13323174194081i
-0.186759394689252-0.0122424582597345i
-0.0584419411947955-0.0590219405272301i
0.0989378001118416+0.0807623470998987i
0.103080046152762+0.225693570582256i
-0.0684860397591111+0.328175590169491i
-0.247506226058211+0.34629484832396i
-0.364159754386178+0.118226346559303i
-0.304723187796151-0.086451016708769i
-0.119883581178407-0.140641046402114i
0.0852929843279316-0.0846144413307802i
0.191889392026992+0.136706579311198i
0.0855544088008405+0.317164701286334i
-0.134098844453436+0.322394742737028i
-0.297655766651255+0.194852308257897i
-0.326981018370903+0.0111303911452942i
-0.202969331452236-0.166160307897338i
0.0432544315335256-0.174058491004782i
0.21545193953845-0.0276639248465237i
0.207169235421662+0.199865007670894i
0.0515469681454464+0.364325543863009i
-0.151616167246226+0.263363239319505i
-0.251942474097342+0.122022208537401i
-0.183611284506966-0.0249435069559104i
-0.0376837260123639-0.0921329210831955i
0.111319517080764+0.0546569249126184i
0.165457246180672+0.246480787665313i
0.0281617757868837+0.393077108165703i
-0.189573355252162+0.4069481662138i
-0.388291854295936+0.283235433056129i
-0.395216854828765+0.0952434487684322i
-0.267713721630675-0.0530888943956342i
-0.133528385034258-0.0727517129761759i
-0.0363535243653018+0.073968507882829i
-0.0877454134970062+0.182454950860308i
-0.222691477951451+0.14749465963537i
-0.377362625642984+0.052448547723549i
-0.352897887439033-0.126133892407826i
-0.183836157353405-0.249566137367113i
0.0396190503637616-0.260021600166825i
0.214203382500563-0.139838037905077i
0.196003281871865+0.0364749798177367i
0.0876463819992108+0.180018187226726i
-0.0880129164654438+0.189276343259578i
-0.135721921985779+0.0494016144422492i
-0.0648217847398626-0.0254349708646953i
0.0799093236214918-0.0696097965636153i
0.250375569034615+0.0479860105666002i
0.25462917049324+0.289792334263814i
0.0791884499642428+0.400649312931918i
-0.149461026294423+0.447906984949641i
-0.302299027967035+0.343977061922556i
-0.327959323983515+0.116053204690234i
-0.155553281182057-0.0223806353351837i
-0.0147545172103367-0.0511301456783114i
0.0668674478676995+0.0705613981260065i
0.0545485171087962+0.299410685394434i
-0.150191596262593+0.373501057103577i
-0.324633766382592+0.23917385767363i
-0.405414616836508+0.0464510218051334i
-0.31087637256018-0.141500603088158i
-0.0844780527193362-0.213973046467477i
0.112467203159901-0.093011280236181i
0.151870075522109+0.130111939635223i
0.0291032411634457+0.268506781978143i
-0.153943053688701+0.2520064920237i
-0.294875443461899+0.111202743928798i
-0.263529433461211-0.0901455852440313i
-0.0772005419662767-0.2030440402095i
0.141355235503933-0.168852913646665i
0.215484352521668+0.0280889969127942i
0.146007559232833+0.239550207272624i
0.00373113743173525+0.301614875201155i
-0.165063843960415+0.218699201034937i
-0.198717975094979+0.0519146025173224i
-0.0858063196586521-0.0820510748297191i
0.0663944425453136-0.0518745880892972i
0.188945453257592+0.140384240054144i
0.147985762676184+0.303639165720141i
-0.0296197776976565+0.364577953564336i
-0.243113538910096+0.295476711569719i
-0.342615077456091+0.106269297840737i
-0.239635576003528-0.087229804784568i
-0.0673988964753277-0.148748723677538i
0.100312800714955-0.0172930031507909i
0.11868857706653+0.163860471593775i
-0.0368405892486535+0.280860055108869i
-0.238874863290429+0.267789091632592i
-0.340437683311394+0.0672956011049785i
-0.261935007351223-0.174274529130555i
-0.018893652233185-0.262719030502761i
0.211276244150351-0.13309595029157i
0.282300323462256+0.127775744517033i
0.223591134426425+0.346029305892638i
-0.0197398989490872+0.406419840285596i
-0.253712839349551+0.299375649716833i
-0.336571850990524+0.0979542060359849i
-0.196826553700006-0.0979102272814451i
0.0764971099217122-0.0660812099893034i
0.189871038431706+0.131313179359299i
0.143449884798557+0.345872822051065i
-0.103229748354818+0.490346304273532i
-0.372554765548465+0.365303271348269i
-0.466589914262757+0.122648385513844i
-0.390531215234029-0.107471105957255i
-0.116280524952532-0.241675534781322i
0.106584468125463-0.141423324305918i
0.150380492452809+0.065505442944918i
0.0672946596153273+0.251461213152478i
-0.172222687640525+0.307728784966536i
-0.356956029214831+0.121561602968014i
-0.320842341423993-0.0848754517289644i
-0.141257885195312-0.209592104207618i
0.0866804035724465-0.18629548599548i
0.204321014559347+0.0506197016283902i
0.133840557892842+0.237584251120299i
-0.0510466057208049+0.302829632471144i
-0.227161321768451+0.193646798013416i
-0.261959197598765-0.00207168906328912i
-0.111060872226029-0.155800952049229i
0.116741893826807-0.202539783828195i
0.284071742649414+0.0103621757410359i
0.282038036545028+0.232821757011641i
0.0916370282423762+0.336751065457638i
-0.134472674963027+0.33467037742095i
-0.249946609808532+0.16600564537541i
-0.169815675562528+0.00270492342470658i
0.0496031679514082-0.0574859075738134i
0.207605983023998+0.065007676460047i
0.175045876330792+0.334648710060632i
-0.0215882320356726+0.512522189462327i
-0.279921027458698+0.489110557817214i
-0.477303657455322+0.260020851282496i
-0.479715200943236-0.0391562639631059i
-0.275858679867084-0.229020902953967i
-0.014288326550762-0.254544475842155i
0.146752718521304-0.0570433531553674i
0.0716973705252581+0.154843848604655i
-0.156949670137355+0.21614735285393i
-0.285029108574989+0.11766068550601i
-0.268320321611229-0.154344243444378i
-0.096179708150505-0.308132415176422i
0.213932398154814-0.314728788068954i
0.466584896227531-0.130347175217963i
0.472426494111118+0.198159138445428i
0.294260646309817+0.423674944242784i
0.0455713833825284+0.520775545279538i
-0.184192550401095+0.365877151061077i
-0.212145602063352+0.182113955873715i
-0.0554121492679983+0.0383358906221798i
0.0949755193109127+0.0623436706877574i
0.14636480959508+0.336478273912786i
0.0342606055719682+0.471329998567945i
-0.22951529639249+0.530744636060227i
-0.465173098994498+0.382675616402029i
-0.527383851012081+0.0697240837852869i
-0.357495359275637-0.143143516206447i
-0.118306507553672-0.23566914983444i
0.0525997765216932-0.0840998988635853i
0.0884133190245658+0.137634212457711i
-0.0455173407933657+0.246368326157786i
-0.217241600517566+0.191391164226i
-0.305020216592167-0.022800134225496i
-0.206632232192664-0.242627866286761i
0.00690246973090002-0.301338828382441i
0.229146600168163-0.142911310025393i
0.29339132993629+0.138389975419973i
0.155457428195481+0.334179328448111i
-0.068384474500974+0.339432383431849i
-0.262324486036987+0.143771087190607i
-0.193715671200669-0.0782833368339271i
0.0398821277991212-0.175483258713693i
0.265796087285402-0.105859399922294i
0.439206916118366+0.173704027965261i
0.347349449603691+0.445663614639352i
0.0153156061010278+0.561911292440677i
-0.23974516662651+0.434969622748519i
-0.293620514239291+0.186176364832974i
-0.139713521153623-0.00875516525249047i
0.117364120087663+0.00264537955773448i
0.26484855370968+0.282358526391005i
0.168339799862745+0.554316196519478i
-0.151895908787403+0.702476559224569i
-0.526007296117398+0.604868352602556i
-0.699157581185942+0.283907074751693i
-0.581666763223479-0.0243989526855411i
-0.327030327549853-0.181927874654214i
-0.0629869103490933-0.114732513282975i
0.0454052810933463+0.0746918281413401i
-0.100862582201878+0.264985629994159i
-0.377783309782814+0.226888045841141i
-0.514806038563215-0.0255025832829155i
-0.426421924410037-0.282919045854581i
-0.185796711343234-0.486965121271307i
0.170664740121886-0.449816759280579i
0.401829844051405-0.192658394661362i
0.335470538402624+0.12565594593295i
0.144176965185595+0.269769601955807i
-0.0589923377563429+0.209270732144769i
-0.10940483888926+0.0410458394037199i
0.0528211774005772-0.141903095388636i
0.244562606427097-0.118981011367027i
0.413292411047822+0.0861461767396226i
0.390213212958968+0.350043284871812i
0.141957399166924+0.513837103455118i
-0.116654449347556+0.538834479026553i
-0.266012553356542+0.372390401886155i
-0.249165591374779+0.112050523244821i
-0.0684874491446196+0.0249874446809175i
0.119188074048462+0.11668754764943i
0.116801009334147+0.331575953402712i
-0.0332107893334785+0.543572814413664i
-0.305752008376437+0.539007132091745i
-0.518527532439203+0.29762713993368i
-0.486737850774858+0.0122177387807589i
-0.31056988234015-0.170408178663832i
-0.0395172253118827-0.180236733754311i
0.112525469310904-0.00577634669087622i
0.0409989828021536+0.253021496892509i
-0.182290476620789+0.345535033538753i
-0.38869271949117+0.169767837552938i
-0.395554847682841-0.0783804184126029i
-0.217185119228714-0.313535259376384i
0.069976593689104-0.381922677724513i
0.345954015537564-0.161598452776119i
0.390187392829717+0.186940613561749i
0.197794740868115+0.424437902545782i
-0.0585076821992646+0.449261197121894i
-0.261652884888723+0.24528221220416i
-0.228636757721642-0.0135485808048378i
-0.0257147491834371-0.0872453436378201i
0.182084114748177-0.0330362337742382i
0.293910116061341+0.212541532663363i
0.165084452235845+0.471027085861473i
-0.108064330306733+0.548780698519786i
-0.36183552768222+0.404088484580305i
-0.488569740074692+0.0932546180713115i
-0.290872423843019-0.167293348300248i
0.0012340720815445-0.233313135309078i
0.174586682591872-0.0267775647108261i
0.216678078591975+0.205802529593087i
0.060690874585422+0.398348307345177i
-0.1968189543033+0.364821172450401i
-0.367706014972461+0.108681243501706i
-0.220754920975281-0.0798333709317871i
0.0397577018830701-0.167038337803227i
0.182516013666626+0.00716715319856028i
0.206693717014284+0.272692696339825i
0.0639869650024839+0.452526547894089i
-0.247499673318996+0.494943790543621i
-0.505426120953085+0.264568180869164i
-0.477997288078726-0.0309080620592951i
-0.264201754149547-0.239412049431077i
0.0230944589603987-0.226092549243426i
0.191482908050388-0.0069576415754041i
0.094130951302954+0.203406003432518i
-0.128147342655137+0.261636228130489i
-0.279676040049936+0.089932971505794i
-0.265236218583195-0.137480655463913i
-0.0173890108641129-0.319523850929609i
0.34553856242032-0.263890012497742i
0.514532824950553+0.0753852438065716i
0.489485663843692+0.446725132859952i
0.206133061457368+0.684347642357206i
-0.192835111550832+0.671589697040962i
-0.361593729754555+0.443432830014228i
-0.328390441069691+0.180059298245879i
-0.125456270948814+0.098280289860613i
0.0401862802624204+0.233599314980736i
0.00130418706728676+0.445338063516733i
-0.240824519306436+0.586048703131982i
-0.593730690051311+0.53291970654001i
-0.818498235141724+0.236929880712733i
-0.771492504957385-0.156154300528977i
-0.478884635787812-0.442568093088626i
-0.096284530101728-0.476503982509898i
0.162947338564372-0.261354773265846i
0.128063205026854+0.019045963405442i
-0.0839692507641256+0.139058464976496i
-0.234468651390462+0.0698205579645846i
-0.240123281922229-0.13094685225085i
-0.0580229938704689-0.353357089966302i
0.222415448533212-0.330738189624087i
0.443921791293867-0.0867396450494682i
0.46427102484111+0.223417000132833i
0.205066093227712+0.469564258013549i
-0.0752286597990643+0.47943063724305i
-0.251997456015345+0.269511650840139i
-0.254463268917957+0.00624356922667961i
-0.00193095008269849-0.139845937498683i
0.212993329698303-0.065316118332454i
0.252766085552405+0.199299468942333i
0.113292302581185+0.462249097928053i
-0.139046539869303+0.476613911767064i
-0.294636392975374+0.297534697880359i
-0.286528298722905+0.0319382683523339i
-0.0801226166671379-0.154112393425624i
0.157313413883856-0.0441155038234008i
0.275270569760629+0.189288084032144i
0.227903161730303+0.492347654856478i
-0.114312738758112+0.612672266526093i
-0.42688339332761+0.4769481602649i
-0.509853879784508+0.246114305384217i
-0.411602239562445-0.0665453094864498i
-0.14637795714295-0.133550171901864i
0.0353079695111851+0.0106748076096442i
0.0228556848452717+0.244567287239381i
-0.170119133075894+0.441809114712832i
-0.44702171432971+0.361754433599117i
-0.62067746412752+0.0275582874075575i
-0.530507092043884-0.339956699990421i
-0.203597788389023-0.51597721152149i
0.145839453234063-0.407861128297283i
0.34796874801402-0.107581961313649i
0.313577499321651+0.188475155831997i
0.0476311730588686+0.345787402781338i
-0.226623022030028+0.212821047592915i
-0.275376072701284-0.0734604986341231i
-0.0592244364219342-0.274417801646104i
0.22659089725853-0.257031991785324i
0.420354547847831+0.0153337905693945i
0.413881471360021+0.359664207271441i
0.149947239752117+0.565548865412514i
-0.140832924245382+0.526560557797378i
-0.352276676998659+0.281480135603607i
-0.303605767518644-0.00169266609932419i
-0.0315745815864462-0.112513244932444i
0.182396270006569+0.0343193467940022i
0.24269070335031+0.305504896332712i
0.0434215610925944+0.545808263050761i
-0.260016394140438+0.509845879389031i
-0.429227397999567+0.27594154857734i
-0.417427164376471+0.04955375874377i
-0.182327629253763-0.193645505225385i
0.115332757339864-0.111724248112935i
0.199247528850034+0.130708152030244i
0.143976810967461+0.319793275156502i
-0.0998324281976284+0.445206514440737i
-0.414196296796964+0.292961382873869i
-0.453320990184046+0.0222410264804549i
-0.267384044996177-0.242923531791626i
0.0560036699926572-0.254912795011872i
0.296692610752536-0.0156980004334282i
0.229192160382301+0.269156208649489i
-0.00750692701722261+0.461711974654522i
-0.290714073677727+0.37908132267423i
-0.470284671179206+0.144979301805123i
-0.329001133072955-0.14266011692115i
-0.0277554583673364-0.279581660975635i
0.241533877872293-0.108492930181355i
0.30641178378882+0.147972300438978i
0.0929444757848208+0.376482625505026i
-0.222019439086511+0.459198602947895i
-0.446204491061818+0.24692837474771i
-0.423886080682339-0.109843332683097i
-0.201478768685848-0.326868193065219i
0.0948910868155475-0.290091908586684i
0.301893433679541-0.0596440650538468i
0.256452872340322+0.27408549969958i
-7.71829692571325e-05+0.444117310216758i
-0.282198386667127+0.339013700720911i
-0.380241069703562+0.104306951932785i
-0.229548002388451-0.165234698139636i
0.0281939894615534-0.235373496287176i
0.242512868542846-0.0427240953886699i
0.244454680162424+0.256843485256129i
0.030815560055484+0.509800402757632i
-0.269131198965783+0.47707482973671i
-0.483846998676638+0.226696947976169i
-0.437000908634247-0.0974007259101153i
-0.172695586259761-0.3088361503171i
0.135930943129517-0.253153691395405i
0.253206483713074-0.040489040065308i
0.146890399208794+0.247703179346025i
-0.049449633273939+0.327831159402532i
-0.255587303764432+0.172033892508945i
-0.247961299542286-0.0971624730795795i
0.00500303646772166-0.280547677210377i
0.280190946789351-0.176368440560554i
0.449412938429763+0.0836209862978899i
0.409130917540488+0.443560177756703i
0.127783933067056+0.621337591101397i
-0.198295938388993+0.538608656086057i
-0.343624811540513+0.318166119314156i
-0.284929065703367+0.0438807499136057i
-0.0398757562162609-0.0390567744819924i
0.149132889095376+0.130685256555696i
0.123037309544539+0.391557250876314i
-0.0997248079648904+0.54376527892796i
-0.455706524996229+0.454111037181668i
-0.625704002804242+0.145594527672222i
-0.526355554902824-0.184232119906074i
-0.254602832585176-0.406421614451237i
0.0830350987726027-0.355184596282477i
0.257549219480446-0.0380225638543716i
0.163977235622914+0.248645127220334i
-0.0726076356863353+0.346029820895426i
-0.340023039464283+0.207756403483477i
-0.41261626185719-0.104855317626983i
-0.171818531349026-0.348089472252567i
0.135658760803166-0.33629032997517i
0.358787055375852-0.10079889672888i
0.36232472350884+0.191243618599547i
0.0765864816950666+0.407853315762268i
-0.229280999412868+0.351556756238015i
-0.369521288400258+0.0258869410261307i
-0.316323502520768-0.226817007526957i
0.00282727302759906-0.308283471242007i
0.331007133020775-0.214814997810871i
0.405925848320965+0.106809402524782i
0.279067141789469+0.399859273304187i
0.0168250252766796+0.456135167599389i
-0.191704760808765+0.298573135388573i
-0.168668043184922+0.069749029001732i
0.0376033058595175-0.0239332989421183i
0.25264400595737+0.0685003797988195i
0.330002122465975+0.324103631021191i
0.18803514798808+0.602513417298341i
-0.159996613730004+0.714215517828595i
-0.456215294234329+0.586654276394443i
-0.534498512711549+0.283269218586628i
-0.47528809603252+0.008828394588183i
-0.259545420457925-0.066087920860217i
0.00170867484113806+0.0238336151326455i
0.0175181019306209+0.225120215405271i
-0.233558761870738+0.350243144187507i
-0.484687654921438+0.236875419429948i
-0.5599780709455-0.0186859190965723i
-0.426723078261733-0.317699134936622i
-0.0741983235104335-0.429488630505732i
0.26457556307987-0.294995439357418i
0.383200909931165-0.0130901696775484i
0.24585320539754+0.319234270905786i
-0.0424554163867809+0.410353099712346i
-0.284470909030731+0.260843750958482i
-0.304808018225889-0.01726271996602i
-0.0880808019176626-0.244611555758848i
0.180274388146665-0.164608076965745i
0.375437783581331+0.0922483624725704i
0.266559824837691+0.414775761653279i
-0.0279164066616773+0.544634961184478i
-0.345409549602988+0.360572471670704i
-0.527281040051931+0.0703497560142269i
-0.310700345874848-0.273991484695018i
0.0021619487378981-0.376434691754773i
0.258621825142543-0.207016598253499i
0.364595174489803+0.0798287808938927i
0.197591887415944+0.386496121055749i
-0.0856486945249158+0.374571406930756i
-0.285169999763839+0.196737177972806i
-0.22581079822675-0.0587128900442308i
0.0109452218784102-0.259224864015312i
0.301927365729041-0.097584798827646i
0.402926869119026+0.194468569251872i
0.201643627987598+0.520289737988153i
-0.0886391615614644+0.631089673608865i
-0.374184314708959+0.425863126381629i
-0.474855477827207+0.136847064105864i
-0.302090332612794-0.156310609919084i
-0.0172500280339608-0.163715203312226i
0.167474975625463+0.0721134899344806i
0.116372036144838+0.307743338868205i
-0.136034398738231+0.443862829425789i
-0.369518729618894+0.367156983855467i
-0.43912310992826+0.0566092013217076i
-0.347889778954722-0.247147118518493i
-0.0387889576008471-0.276317398734588i
0.257757672750379-0.085877683014425i
0.295272132579182+0.220067505816902i
0.0992170940612668+0.454519599735319i
-0.193097832336026+0.466212801016618i
-0.403354293177681+0.240219717282888i
-0.377191219164679-0.0799178427009545i
-0.128067958183463-0.229902211721655i
0.167790656958742-0.122983500815704i
0.294452046667026+0.172368176678908i
0.121057711071104+0.444902698777022i
-0.16985162212566+0.501106677128966i
-0.433612776029023+0.292501256312388i
-0.480709698779385-0.0725498661745088i
-0.245266589383068-0.302874377042192i
0.0984597903761098-0.318874029425916i
0.362146245766724-0.102804043637632i
0.330890711850616+0.231367884062168i
0.0918713192898623+0.39863363822039i
-0.163955189670337+0.372144838557998i
-0.312314886822769+0.147121032261564i
-0.195846474194412-0.143730587269284i
0.120980048206501-0.255951150035318i
0.357822393135019-0.0733183155859244i
0.412433140977849+0.243841554097222i
0.23804798891657+0.500846437196538i
-0.0994264319909187+0.582277253805163i
-0.37127202324766+0.395987054726262i
-0.394450564884493+0.0805084817838328i
-0.178591951189578-0.121859101300246i
0.0686414850204161-0.126507707849279i
0.220054452441407+0.0810933970733167i
0.147508682070227+0.338683597448976i
-0.0985176257859638+0.395122587566168i
-0.332336613092561+0.336219148148339i
-0.430252102542012+0.0772462266164315i
-0.267366968425288-0.201404668047445i
0.0214464954650491-0.230935548979601i
0.216633413568949-0.075919607737855i
0.269632526208932+0.263281643890518i
0.0608807111783405+0.455378446300849i
-0.238518279591263+0.418961633727616i
-0.359875758281394+0.249800205251058i
-0.294667614575299-0.0460087768439899i
-0.0801498988752177-0.136417339933485i
0.133370662126934+0.0200465233009862i
0.197655157422888+0.241292889137802i
-0.00255760035662673+0.502521116506868i
-0.324907766658874+0.540985665894987i
-0.556757093285341+0.281077341116263i
-0.601243324888038-0.0267545414920861i
-0.406433707121261-0.266147244767187i
-0.0650661283699261-0.286027429660054i
0.149642247015232-0.0987042041424017i
0.0861341495397081+0.131702508567554i
-0.130683999664389+0.27213813656068i
-0.353053942626251+0.181297039642867i
-0.38381234267303-0.127562499386081i
-0.212545103847046-0.395859357236731i
0.133461188369424-0.435537809484872i
0.471184752835214-0.234369525352128i
0.515741429617799+0.151530743642097i
0.348327748363417+0.444813947843013i
0.0565758296860161+0.521302959113962i
-0.187560989811436+0.351847768098679i
-0.180048271219913+0.0622246361300356i
0.00937763930569881-0.0692294684260179i
0.215946286900625+0.0225815684106431i
0.340491531028989+0.289638774817129i
0.202394609025488+0.542761273659439i
-0.143384716679571+0.632483257932768i
-0.435478599760857+0.454290864812361i
-0.538334503362293+0.104289266903538i
-0.344099844390716-0.164528206419719i
-0.0495793358256931-0.229041680300374i
0.181421092945777-0.0620834793123129i
0.213461956032861+0.220643510290466i
-0.0116589368550615+0.368788765296175i
-0.256327780963158+0.306265065914836i
-0.328181688979422+0.0987816231494544i
-0.199898930852985-0.144874503002938i
0.0380948356908389-0.193120094979655i
0.23867134203586-0.0180715382099711i
0.224472200138893+0.281240379820541i
0.0370985591731333+0.501366889244954i
-0.242873244228012+0.463314956971152i
-0.500685638136073+0.238747545295189i
-0.515125290534269-0.0562191624350279i
-0.292127681183872-0.253519376188835i
-0.0183967480862196-0.217660538470637i
0.134113752574326-0.000525037163955128i
0.053218660663832+0.22502388145822i
-0.191261368179743+0.257301269600794i
-0.41414901759161+0.0748920620327504i
-0.398178045228812-0.220450361746598i
-0.150631199877004-0.421316525735831i
0.189127795953938-0.372675249428523i
0.467895796127756-0.163798934569118i
0.445557762956937+0.192590249448609i
0.242115793589868+0.454725230985522i
-0.0481686771842825+0.431781841398796i
-0.220550355003632+0.253268645670233i
-0.153450894341986+0.0408545705544674i
0.00451581606661006-0.0399579438761274i
0.269980735775599+0.109655315218083i
0.287189923933619+0.399552262742517i
0.0352183003053626+0.59303793218557i
-0.251506341777787+0.618514231388062i
-0.546473310695825+0.419317271756698i
-0.574636264183284+0.0750388046372913i
-0.374830469827908-0.175629352364644i
-0.0999997218004999-0.235513187223059i
0.128273920544025-0.0654745260504184i
0.109586541968347+0.174306240944056i
-0.0544801812374924+0.270862609425806i
-0.276040762484488+0.219630160928901i
-0.322050618779326+0.0131510635060091i
-0.134627844795827-0.21201201376667i
0.14461952361278-0.251418963548371i
0.409704415626013-0.0952602844872314i
0.386551561547332+0.241831461721876i
0.199590742121712+0.477179720570096i
-0.0994300740277279+0.509067283152605i
-0.338994619995279+0.382152523635421i
-0.320545092091769+0.138728040413991i
-0.181812728964024-0.00614593811887911i
-0.0206941129592127+0.0221242279759414i
0.0348545911266666+0.215392155311292i
-0.0819089007649307+0.386606579216418i
-0.376807408202589+0.382637373416666i
-0.56711087874597+0.157901000527065i
-0.562951619399295-0.164721384897513i
-0.330395982074857-0.421485255683608i
0.0440612600988478-0.436109439883697i
0.260387257909149-0.242345556952661i
0.258638233514666-0.00988687751918594i
0.0472825377628673+0.221501204918906i
-0.160607082801013+0.187634564203788i
-0.257553297938268-0.0592876177888228i
-0.097309836567035-0.270804315725744i
0.219317585013756-0.27922854158328i
0.413238601000238-0.0508654964321301i
0.470891480103926+0.28234678554931i
0.23870925262326+0.581367736646363i
-0.101303690620427+0.621404133199937i
-0.365145373588982+0.38890380360718i
-0.424712711502919+0.0508509684449733i
-0.197944045187004-0.130126712398156i
0.0439175755713102-0.0756810434050495i
0.165918256064895+0.109239021496361i
0.0686230107618003+0.345503963189876i
-0.148482959318452+0.416919527414909i
-0.406675886463348+0.285335756734842i
-0.475678335359724-0.0258620366921746i
-0.21435636222285-0.303657214898305i
0.0871357594138039-0.306441626616595i
0.32605943881975-0.0554247616266451i
0.348695380674497+0.250075918976146i
0.154425618929194+0.432258617500913i
-0.115691708015028+0.466934876672288i
-0.291033141678735+0.230341798088739i
-0.215816829710864+0.0606687395262558i
-0.0220820911597457+0.0445532679740876i
0.149462218157888+0.0863323609487523i
0.182793978939521+0.354149022325131i
-0.0244240822135735+0.551533692223397i
-0.338713918551251+0.48766416313872i
-0.541989839485055+0.265976752304168i
-0.553938924296754-0.0706474364213275i
-0.315305720715258-0.304016827746545i
-0.0440584784524839-0.246552579543706i
0.116073962005578-0.104811643872093i
0.147388758020451+0.110747900267689i
-0.0707732663135154+0.184934431611517i
-0.238395431389873-0.0164156559576711i
-0.20001350920277-0.206851604110698i
0.00976537077737702-0.36263726276637i
0.34102913411845-0.298426232064049i
0.544910878386345-0.0577402685373469i
0.503904930908377+0.243768542115212i
0.267363559153527+0.520182105382578i
-0.0685030091305269+0.518865406121934i
-0.309465073229652+0.313192675389646i
-0.261856115177407+0.0699379693776696i
-0.0536759821721334-0.0424985018707865i
0.160097960332286+0.0536347304998584i
0.199958826497753+0.279013270368004i
-0.0210461673828348+0.482694365594643i
-0.298509386149102+0.467854076468857i
-0.488557924691881+0.263171065367193i
-0.513755084794827-0.0156572378580719i
-0.30383197367229-0.285617401534081i
0.0439249266349444-0.315364402806915i
0.232142375041301-0.0998581591433656i
0.208162842598417+0.180784489337523i
0.058667451695015+0.371941787383396i
-0.185649091240376+0.323411089078678i
-0.283147529702495+0.1243731740957i
-0.176004820829414-0.0628588168127557i
0.0117716501569863-0.11298148112855i
0.2260742298195+0.0656080380441995i
0.257831372508114+0.320771206161775i
0.0558517170399491+0.485790449215896i
-0.221676894128034+0.506217000020555i
-0.447032540782717+0.32471806876974i
-0.443057645103486+0.0366779960726676i
-0.226388879160548-0.143964495176918i
-0.0258828840845707-0.104901787275954i
0.091486694643718+0.0832488753302088i
0.0336856260525165+0.290549140243527i
-0.19908941117862+0.343789851135782i
-0.376541141313907+0.188891452718285i
-0.350116825259023-0.0704456086087858i
-0.135379546887238-0.28695787855507i
0.119310248865269-0.254666631397037i
0.295989857480102-0.0263616625749883i
0.27027118763314+0.236864055405231i
0.0750929033849144+0.395335217107098i
-0.159177054605777+0.294182325264789i
-0.267645301070401+0.073181772748988i
-0.157797650836033-0.137823043764988i
0.0702241487195783-0.200164105311664i
0.25991928602472-0.0220826901489542i
0.297178488045303+0.219253044010154i
0.136449644007499+0.419786507535192i
-0.121438912963222+0.420544612181843i
-0.329962558756575+0.204328496686724i
-0.362850010931609-0.0562550738415227i
-0.108239164435305-0.242051905293392i
0.15990570504297-0.188786726229025i
0.280542292141073+0.075265205732679i
0.224731313717131+0.300178390333456i
-0.00481494403688567+0.370778187401763i
-0.260159087549196+0.289004238212173i
-0.28548194299582+0.0243976370238688i
-0.136103082846707-0.187909609834574i
0.0357978923145229-0.182822613607229i
0.255526891971298+0.00562220374331231i
0.274281080927708+0.326564063288188i
0.0985893146895322+0.467024239682481i
-0.190129706501305+0.424305390139436i
-0.345196048671547+0.28410773366992i
-0.308589252333415+0.0414393064033908i
-0.170267716758288-0.0632346221403725i
0.0779625099454904+0.0263308663353096i
0.13524736474719+0.252941193457061i
-0.0411249565527676+0.410659180704719i
-0.315655363499628+0.386761356464159i
-0.503201275685231+0.229145478827097i
-0.484855912347279-0.0262574177179879i
-0.307819929779124-0.218061832789201i
-0.0555058581110441-0.232807521687577i
0.0990415279060156-0.0333853476515712i
0.0816500872385023+0.11642549875791i
-0.0449337503980037+0.164336689495728i
-0.213143790053405+0.122710784796749i
-0.233188585319547-0.0758573630469441i
-0.0418129347754118-0.213930343361697i
0.176097349709433-0.231593564181021i
0.367708091530043-0.013139726777237i
0.39640638261944+0.266427080548119i
0.201014687731588+0.424773504132859i
-0.0326887539665645+0.48533515578462i
-0.231922491481026+0.31632563971927i
-0.183171820539215+0.115517349489444i
0.0120905538433819+0.0274890379332808i
0.125814526149773+0.0516845824403706i
0.213687540123992+0.287234651488183i
0.0597005947779613+0.473434211950606i
-0.187497800976456+0.452865329713268i
-0.386012632267601+0.337526247320381i
-0.458854233685851+0.0436083413344805i
-0.221347356344637-0.189711942465417i
0.0546651518957616-0.186597045273767i
0.226563530534268+0.000406885164358694i
0.151132969674604+0.238392567251621i
-0.0252546851318902+0.337391355449189i
-0.190955739329195+0.329520838301787i
-0.329840689341291+0.137361306944217i
-0.211207058742067-0.0727162579262726i
-0.0274241138424028-0.161837400225977i
0.160732126772686-0.0700903471018645i
0.184748475734317+0.217045561572615i
-0.0027499910733086+0.390609211751735i
-0.192146644481597+0.397674272827287i
-0.397909570860582+0.22013106510948i
-0.41673595218258-0.0572715545623445i
-0.238461771991415-0.206720257124655i
-0.0373729647287225-0.193957710959602i
0.097317202574595-0.0270510912603098i
0.0206739420495584+0.16816268093551i
-0.124162528967962+0.229318749056053i
-0.27580864496483+0.160317879063836i
-0.27452204587372-0.0420351346922416i
-0.0931799343278501-0.224089193035639i
0.0629798598354352-0.167326824594314i
0.244441251002449+0.00432685138435408i
0.225840167751791+0.251668295408673i
0.0510143115039684+0.432798278473489i
-0.166237442591573+0.370128925139566i
-0.305231067598046+0.176766281100704i
-0.226374809778648-0.0204766372867407i
-0.0484564710403739-0.0708083643342703i
0.0898667596878217+0.0273430163468989i
0.0937506611184751+0.223798937920765i
-0.00752688434240422+0.371087175031838i
-0.220850223767411+0.363428187416237i
-0.338263943312447+0.196153931817471i
-0.30466669657522-0.0529110230559296i
-0.115786115480865-0.176186910998986i
0.169445593178091-0.15065261706418i
0.264093915457553+0.0627542794272055i
0.19206884224849+0.312774703356182i
-0.00629504008967941+0.39061837058497i
-0.214953848575924+0.311413293451737i
-0.281406340233782+0.109401920522888i
-0.219717436104198-0.0912758408299589i
0.0329697638810055-0.121363713481954i
0.228940515690702+0.027328581087591i
0.193574561459419+0.203676487892457i
0.0629297482074321+0.347203402279399i
-0.188861459263811+0.332311518161033i
-0.352795449328354+0.148181202031013i
-0.250690324121171-0.0723776521447362i
-0.0487770457825449-0.187545961302475i
0.119091536836018-0.107401893183613i
0.230767871932877+0.0592111948310423i
0.177187643430986+0.257536008351038i
-0.027580847347958+0.298241988052849i
-0.215390905258751+0.236187566794215i
-0.247492738444791+0.10881213407541i
-0.0864376747687767-0.0861059425462895i
0.0413630245227526-0.0622939191542009i
0.135186386301989+0.115482148647949i
0.0847711492845851+0.290364641963405i
-0.144518907554499+0.370239984849865i
-0.306473472272192+0.305276212989504i
-0.40974109440144+0.0721059539596196i
-0.32303598956653-0.13781718904013i
-0.121265187131123-0.172866890470278i
0.0192442843759732-0.105714737434878i
0.0685766271225799+0.0612248595722761i
-0.0393466252536293+0.178565988468545i
-0.181059317451604+0.190648102493909i
-0.289343805176864+0.0417699647952335i
-0.221509404571392-0.186922563911919i
0.0197515267082956-0.245549664602197i
0.20509634796926-0.14627800207557i
0.295134919080423+0.089162018928966i
0.207753138133245+0.29840572556725i
-0.0262502482156935+0.391150648232281i
-0.191759693371845+0.321261186497115i
-0.248992622338876+0.0898992092411252i
-0.118467555744058-0.0670956475834461i
0.135519394045659-0.0604862795667466i
0.240400174661314+0.138356988323614i
0.182636302281063+0.371532953994976i
-0.012749428621751+0.483746741285221i
-0.241005263459674+0.426372722495566i
-0.363242009495924+0.216793011769031i
-0.289754731284008+0.0123252669327672i
-0.0547715098022296-0.0800259105685794i
0.0926352817488345+0.0303711175897363i
0.0933396292235597+0.226653220116569i
-0.0245151578786677+0.373966776546515i
-0.251240655785845+0.399415507923196i
-0.404442463986975+0.225127554091105i
-0.367969273587939-0.0123082447625161i
-0.226622284356633-0.199617399552963i
-0.0423826461555639-0.211703223000787i
0.0684030242267086-0.0496720006387364i
0.0530359870192208+0.121309000227696i
-0.0502418201637417+0.170380625400354i
-0.201490249247245+0.0738408708077773i
-0.23787486514122-0.117967407293539i
-0.105295405300011-0.264138863748299i
0.138268328540832-0.222667169262706i
0.29226455676272-0.099083955962916i
0.274873370519882+0.110086447810121i
0.142951372739115+0.274346357556033i
-0.0428580763502521+0.241678856284347i
-0.107796496148041+0.126516842177021i
-0.0655824055721526+0.0016496061871046i
0.0487805732238306-0.035030836573562i
0.178279939661487+0.0294035948775386i
0.196263176765454+0.19252693381661i
0.0529354304474424+0.367495803329944i
-0.156901818855616+0.3656011475004i
-0.267728551172161+0.195630908812575i
-0.278117087909816+0.0265196207432701i
-0.161833836136693-0.0761803061704838i
0.0229697826743734-0.0776617578922608i
0.107440631699702+0.100089671028462i
0.0591472041050783+0.2894122552208i
-0.131200854308667+0.330634805467972i
-0.305509635481379+0.245943769197289i
-0.319182561646586+0.0797385753178795i
-0.235717063378719-0.0993289917461392i
-0.052504808937889-0.148799878637529i
0.0810850634698055-0.0265786744253357i
0.0793021200803858+0.173257442720666i
-0.0205334493680384+0.311838668595157i
-0.215652324415345+0.291424677438389i
-0.293731714599647+0.115798993385864i
-0.251354800849283-0.0996769658867361i
-0.0670336566325549-0.177513572222858i
0.165596993600749-0.112237577102044i
0.238651325954513+0.0522273843535609i
0.240349126157011+0.236598526121933i
0.07332914262007+0.303872829377998i
-0.104587527054285+0.253260634319203i
-0.0919745683384051+0.104937968700536i
-0.0211252277632944-0.0240245960709852i
0.134506760390858+0.0176938604453381i
0.251899723945729+0.131716513177441i
0.208168303660605+0.302147425394824i
0.0444500711970287+0.421661683095266i
-0.194610998678354+0.350656820215262i
-0.281523212008644+0.192395079781923i
-0.227790742099824+0.0190685281836933i
-0.0807955977309771-0.0406745148043156i
0.0663908144415835-0.0109280378007571i
0.0596310713576371+0.099579059106513i
-0.0308176044032624+0.199879835778813i
-0.161325242983675+0.129963141371688i
-0.210393580114374+0.0429156456419998i
-0.133289026413845-0.111962775061025i
0.0335690593182485-0.212000435751035i
0.194510823794017-0.116844994238335i
0.240466807100282+0.0431553505092948i
0.162030315014568+0.244611708861423i
0.0200997588106865+0.300244178211504i
-0.136660292972013+0.245552984696629i
-0.184680069534791+0.106663044285797i
-0.0748347851413948-0.053111958909046i
0.0430589809216839+0.0110536876904378i
0.118485545454493+0.142818795218583i
0.0864086814572801+0.276651105353794i
-0.0954277919644113+0.32606902481554i
-0.32768152761366+0.258198110835476i
-0.386471588921123+0.0927040979113704i
-0.244040154088323-0.157219511217899i
-0.0576115991105239-0.206936435805366i
0.0747159723524455-0.115793454202399i
0.149790036329881+0.0849571103771627i
0.123049301050306+0.267516119586582i
-0.05480148685846+0.242704740546597i
-0.148919260894341+0.185480637990213i
-0.118567114132163+0.0549536640600716i
-0.00959298537335891-0.0392781732753863i
0.0807161091692293+0.0314944279554943i
0.129925771588253+0.178300639790952i
0.109090709824959+0.338369466604472i
-0.0804214542349225+0.370414768876166i
-0.252163814886503+0.307017224871919i
-0.307989963473534+0.134889614855663i
-0.211456025895237-0.0375109470197399i
-0.109898009801835-0.0181167244126943i
-0.00481609800360359+0.0215475965038516i
0.0632967712642479+0.119576800284797i
0.000358850229980511+0.192968573076217i
-0.118120296940239+0.14000472711332i
-0.182547713399279+0.0465882612177311i
-0.0954330802598491-0.060220900256336i
0.00778254576803275-0.0892307168372642i
0.152678541043443-0.0504764577580621i
0.242165772351626+0.0964060098951821i
0.170023529337839+0.231306266829819i
0.0348631466834198+0.265772162854976i
-0.100897733954957+0.176520631028395i
-0.139209838032018+0.0514754738715259i
-0.0402604236952926-0.00764303013359868i
0.0913889513033347+0.00544727321154789i
0.163475098424553+0.113236952397594i
0.103375836259176+0.193758457734551i
-0.051345003061865+0.2354314012431i
-0.139162476878561+0.18217703165971i
-0.176906811929536+0.0337163411558578i
-0.0811889134469497-0.0663248983469101i
0.0746913906451107-0.0741432250210867i
0.168724039281329-0.015995028809849i
0.221237423486827+0.124568950019674i
0.0932490277109171+0.282271585749313i
-0.103568817281101+0.307773441118188i
-0.181959102702522+0.200564370420783i
-0.187605064954833+0.0788609228188246i
-0.118189338112741+0.0082853802854983i
0.0235699032722564+0.0230658237056329i
0.0668810553180156+0.166309609978015i
-0.0203801671762507+0.270530425703971i
-0.167487624704429+0.313642917789099i
-0.303049543542861+0.235387264898829i
-0.335876003135361+0.0491688733485436i
-0.235946436332683-0.0651034252457248i
-0.109874753985674-0.144383377547041i
-0.0195892502256779-0.0818668622010325i
0.045688647631606+0.0246027496321873i
-0.0121488786897928+0.108876520808863i
-0.106603525648661+0.124196233465317i
-0.147904348152968+0.0206877335596115i
-0.0785526660173398-0.0682278974454757i
0.0766430862112993-0.0871658118589624i
0.177302285990926+0.00025627715812345i
0.230656803515968+0.133080615660082i
0.167180984219054+0.287482955684737i
0.046287018644222+0.348262583290303i
-0.0280607513510028+0.284309465021204i
-0.077803200579266+0.185424153901091i
0.0079534384123525+0.121388381189201i
0.120960285797412+0.161944253058849i
0.0983160394787164+0.290664268882063i
-0.0117515490723141+0.376341162389426i
-0.150734808599712+0.375403499107549i
-0.258193286231026+0.327887998089358i
-0.286780854143596+0.137898489815224i
-0.175525063813366-0.0103994291729542i
-0.0368044936435403+0.0264362410476352i
0.0100728229487825+0.0988971614167071i
-0.00206929088237057+0.142241434264247i
-0.0796564080986331+0.197864142645325i
-0.19239084084828+0.17623884637056i
-0.209122509036974+0.00157304392817034i
-0.122228062921564-0.117966051615706i
0.0080015064768393-0.144461308321131i
0.171155559504011-0.0999666660997636i
0.182400317075376+0.0720389227395305i
0.0860846163928384+0.219292640482943i
-0.00711552270703711+0.219506869833584i
-0.12505846653309+0.171461533776598i
-0.14438667372433+0.0777963321050718i
-0.0368972805738325-0.0534898448644654i
0.0746206474998823-0.0399621628651766i
0.106660884749335+0.0882233056861192i
0.085624577805129+0.209214246515111i
-0.0549569537047726+0.259828471371423i
-0.212710834922341+0.189570063716797i
-0.226849231940343+0.0776632254835128i
-0.196350407971647-0.0231581807591544i
-0.088767888913977-0.0651839237348643i
0.0178605932747737-0.0116691400320326i
0.03678861859838+0.0794256502613088i
0.0386673479187777+0.152982551903533i
-0.0760175527490165+0.158392165720267i
-0.151350446179426+0.147220962697166i
-0.0843853769723598+0.0796340622909585i
-0.0218052302497042+0.033051596661949i
0.0529532116881129+0.0937940812481823i
0.0713153923199506+0.157362863672067i
-0.000174150130871081+0.281922949909043i
-0.0951004674630905+0.297917381683456i
-0.206464988952874+0.208256545228893i
-0.251046912926693+0.156185767735146i
-0.173865959138279+0.0605327408010737i
-0.0791389737696891+0.0351039847080681i
-0.0560874839836515+0.0994276000142116i
-0.0851495552850108+0.169325792016629i
-0.147563570326103+0.173359547174026i
-0.198951046519565+0.101863559367994i
-0.192844482963405-0.00129524537124547i
-0.109844907310266-0.0996010439662404i
0.0445647012496275-0.0842627034498121i
0.163360568553033-0.00612612646442136i
0.189263594409846+0.0952372982578718i
0.118752502232272+0.20664834028137i
0.00247051252295072+0.222971141848277i
-0.054783103302027+0.209762353881832i
-0.0124813702207905+0.12047258249085i
0.0674497059567347+0.0821034708377107i
0.124361802011591+0.182939647357123i
0.12118290596845+0.226001755508788i
0.00997016029939769+0.357780247011955i
-0.109384860273544+0.396496976161306i
-0.236157429852661+0.270007501402277i
-0.285285945643215+0.153124642666275i
-0.197628826922802+0.00692535388905629i
-0.106309842594212-0.0228850298101339i
0.00991227807529534+0.00722982314198472i
-0.0120435060661985+0.064439411356643i
-0.0707258761673407+0.118997763085835i
-0.0867560049587093+0.105587261256718i
-0.167046066806204+0.0501246678262634i
-0.0752747670330016-0.0406312226061208i
0.0354859904461148-0.0798089153126428i
0.0818648817058635-0.034821725334637i
0.128335080350589+0.0818484216782065i
0.0671902070358497+0.192763857579307i
-0.025103831657632+0.234061834305305i
-0.10644158624865+0.194704935457003i
-0.137909100195366+0.150061414451772i
-0.111337698968653+0.0956851282993966i
-0.083628451075073+0.0502285327794065i
-0.0920227790628525+0.111860443401462i
-0.119966663587013+0.1697936244938i
-0.18647524831218+0.188791523531371i
-0.216511391336076+0.127884563103432i
-0.189216177190253+0.012900869743485i
-0.133129578959247-0.0290084766887972i
-0.0278655685287602-0.055760715400599i
0.0286672929498968-0.00433582284089423i
0.0574932276329864+0.078381697577389i
0.0273034072180513+0.14944778420434i
-0.0254635085584319+0.1576423861055i
-0.032390303980232+0.0648001498517492i
0.00806444160950552+0.0760753305694578i
0.0784390787960413+0.0835100396857193i
0.132089660934307+0.165330908796424i
0.122431422461104+0.303363187824776i
-0.00550447276184779+0.3800210553459i
-0.120312015278753+0.377654476066805i
-0.216334002153092+0.275301305542536i
-0.235045509225377+0.201327506545604i
-0.192989948124271+0.0947132870169664i
-0.157787117282129+0.0652077021197306i
-0.114441854243754+0.0902339933202903i
-0.126670356962625+0.128855052385502i
-0.141384395833962+0.120172455752699i
-0.20262196368676+0.0437807748849964i
-0.224795423320858-0.0536235751429168i
-0.157434301609791-0.186608138239686i
-0.0327166508948985-0.205555864492201i
0.0676654552723903-0.148930519408081i
0.113606362752944-0.0854995722348403i
0.151147397194759+0.00100018296261274i
0.105959232134032+0.0619379414707119i
0.0462365496758505+0.0570159439377989i
0.0428096551253569+0.0366978378146152i
0.103697924451611+0.03829402716476i
0.151335267222174+0.0889829371455486i
0.161985089698053+0.174569991872096i
0.116877815450733+0.239091890412772i
-0.0103069340750903+0.260162193222682i
-0.107686397245413+0.240709684843898i
-0.148925422254902+0.202683993354088i
-0.152982373084486+0.191175598480005i
-0.128694509945366+0.16338052051062i
-0.109205586660568+0.144468219092336i
-0.123265095608149+0.134744666250695i
-0.195957378086377+0.134754804551713i
-0.243797949419581+0.110731629520813i
-0.22395757951885+0.0190374209736399i
-0.171287720113274-0.0359752036613383i
-0.0930249878126574-0.0556412223381255i
-0.0452115217062865+0.00589552389348464i
-0.0542969836182811+0.0299243845776196i
-0.0619880563189399+0.0483521101042253i
-0.100497176005722+0.0490181390981383i
-0.12885787882605-0.00833171634200696i
-0.0764441465896526+0.00330863575180291i
0.000157424118956033-0.017674041097866i
0.0780231813099951+0.00927250561046341i
0.0884541049279234+0.102392256170213i
0.0524644746995902+0.150783585731404i
0.0197370111806753+0.167411032259863i
-0.0371874017467151+0.188848121946315i
-0.0771038590263769+0.112259761071215i
-0.0288227274507185+0.0881398701009432i
0.0238438890344197+0.118797725477257i
0.0512627486412217+0.106061294403115i
0.0306725010502862+0.202334782009366i
-0.0326046337248951+0.219788830602778i
-0.068682994451171+0.225726276649647i
-0.114533083483248+0.209693833109013i
-0.0988228488292266+0.0984045351791046i
-0.0484613938582536+0.0563490651906345i
-0.0120997089375696+0.0532132430117331i
0.0199061356176352+0.104815408425769i
-0.000778974249557523+0.146070130170938i
-0.0536725221595224+0.150534902555481i
-0.0854547316641042+0.148360259494756i
-0.0700137886411681+0.0867220100832719i
-0.0346149110016382+0.0506544454826661i
-0.0458196587438799+0.0390204515144761i
-0.0271752025435394+0.0439899376215206i
0.00902285096748865+0.090499215163686i
-0.0249217045396914+0.100313703865595i
-0.028536506800162+0.0682381715211308i
-0.0654637652078717+0.0308794884069087i
-0.101344221197258+0.0341271704765059i
-0.0634865715808322+0.0230258712907081i
-0.0791312193894317+0.00344511487649412i
-0.0758896796994818+0.0269875224032086i
-0.0327827155278709+0.0412995355254211i
-0.0586570499079208+0.00405157996941261i
-0.0695693240886565-0.0316627551909914i
-0.0317853476140388-0.0287080233342001i
0.0331938177795534-0.0469478449292361i
0.0661656667674408-0.000580739937181713i
0.0539727369328981+0.0779674569711485i
0.0785452206859249+0.124447086142849i
0.0321384473238666+0.147087913678026i
-0.0477304024509416+0.0998491762610371i
-0.0594342372700288+0.108093548739631i
-0.00771321247907097+0.155846737237855i
0.00877418219403621+0.161014375333333i
-0.0155667598531839+0.173558773001223i
-0.0291523597084425+0.215380262073319i
-0.0942709351130778+0.245001217058863i
-0.160429971902821+0.209435866856952i
-0.20920910284109+0.128288236550919i
-0.181998852581363+0.0661286787559328i
-0.131247586397729+0.0830929281708509i
-0.115923600206455+0.0504868359027142i
-0.0728155939882556+0.0203206614648735i
-0.0443371587796585+0.0773655236867441i
-0.0575083672523985+0.0454509324674267i
-0.0875696067581271+0.0256518859109441i
-0.0298547038976396+0.0422306593192697i
0.0411226078993058+0.0132944268982021i
0.0368064628680847+0.00722854266903978i
0.0700916439296826+0.0324853518631189i
0.106701489890252+0.0832477779559533i
0.0918177446529094+0.137048559359028i
0.0560115082571717+0.168200934533804i
0.0245526659145646+0.150031991845766i
0.00209713593879659+0.122362142361696i
0.0194158466227957+0.140670442481098i
-0.00874333590890271+0.116898839803478i
-0.0383188550885224+0.117070913498671i
0.0435430995052595+0.135087967866021i
0.00915999247076322+0.0878449675478078i
-0.0185796869666316+0.0795742865131577i
0.060464468939581+0.057028916093786i
0.021000198757373+0.0727442271031756i
0.00268573904497122+0.06702844218377i
0.0276218979344648+0.0603334261731268i
0.0198846282504964+0.10600397575291i
0.00526666397161563+0.0899313486539997i
-0.0375097193263188+0.0978903801802311i
0.00433777150703915+0.107053256576036i
0.0295959419844825+0.118177980221647i
-0.0103110579725318+0.123817049131446i
-0.00281083983665878+0.126986217765469i
-0.0396468847006762+0.137669039732289i
-0.108683612928401+0.141367695816369i
-0.122821191109671+0.105402109676658i
-0.14292037159669+0.0518301091247915i
-0.123807944601936+0.0351342875735198i
-0.0673621635714644+0.0188301453132974i
-0.0860150483726801+0.0292765493720408i
-0.0654636313748426+0.0330669009913537i
-0.04696219965143+0.0367885422530327i
-0.0732117515891959+0.044702000978601i
-0.0742770434593246+0.023053332711433i
-0.0493532143266424+0.00937191966772893i
-0.0243468413898689+0.0148092950371674i
-0.00946181390402214+0.00792102563284705i
0.0606478441148094+0.0151880873001375i
0.0755786779167595+0.0670369819904664i
0.0704380491709883+0.113159921914837i
0.0626540597612701+0.147091866655455i
0.0470813927289802+0.18826068840287i
0.0429559952063401+0.171850334833839i
0.00171177345234644+0.146363894367219i
0.068906819622558+0.157143623998242i
0.0683671240298543+0.1969756365023i
6.69112316878927e-05+0.256772867919203i
0.0255688705153644+0.264749296737682i
-0.0249811842676314+0.277055203012582i
-0.0928153956182579+0.268729026621481i
-0.11425032446943+0.235496006808115i
-0.146047041503835+0.227338286214046i
-0.158591830861104+0.184688399388949i
-0.157126270787974+0.116410435492242i
-0.175414777927281+0.0987058527417418i
-0.161305527837921+0.0757673530615539i
-0.12920089064632+0.0302481000624944i
-0.0996770479177152+0.0104768434045051i
-0.106864609030523-0.0279751608645706i
-0.111330405693956-0.0522195803344821i
-0.0169627165748308-0.0763806458546909i
0.0353840962847138-0.114396343959858i
0.0599088534323824-0.0980746357229244i
0.126203040206187-0.078965592242616i
0.17343538391757-0.0331210774352824i
0.173969967107381+0.0363568722967342i
0.178146619259493+0.0873096740686699i
0.153488721332856+0.131602344812619i
0.111954190296175+0.150887293514344i
0.123577088198909+0.200800270773939i
0.0595161001402521+0.209331852342436i
0.0180133178595609+0.228006246640064i
-0.0285607420015061+0.242248804735905i
-0.0843536956823566+0.210499505246949i
-0.102232493122856+0.204901977795954i
-0.130372883192699+0.177873734999183i
-0.118861371751775+0.147214692372712i
-0.206143503412552+0.110410361893703i
-0.206781223694878+0.0890400381224549i
-0.150307080172905+0.0597223473237952i
-0.127950712507803+0.0501999805946941i
-0.102461761984688+0.0362512484273707i
-0.110236308597218-0.0148593607053969i
-0.037746261764637-0.00385066951537648i
-0.0141287691299187+0.0332996702614349i
-0.0451201017861507+0.06923060177606i
-0.0411231787733715+0.0975983517902335i
-0.0228341012207465+0.119718684653625i
-0.0183379814245981+0.101740269733178i
-0.0032763144588029+0.0417305517398416i
-0.000847884276346584+0.0403078862726751i
-0.00684953876619941+0.0887888219684871i
0.0196903990931384+0.1197558499209i
0.0385964526599384+0.137455585597768i
0.0241568991866019+0.167769272712351i
-0.00940985408505542+0.157366963115643i
-0.0107669095830919+0.113939152943444i
0.0352703919556316+0.107226565195641i
0.0887327228993606+0.102924945376719i
0.0868095639497407+0.144889969815713i
0.0892337975283768+0.207071130175468i
0.0734082955958554+0.211314114643749i
-0.00253594718481954+0.235663040475503i
-0.0156830734940934+0.249210709012626i
-0.03216902656122+0.20290933178911i
-0.0686081256129993+0.160772143220056i
-0.0244019724125676+0.190573585758959i
-0.00730578707032222+0.186466263192939i
-0.043537578431951+0.149411964862489i
-0.0840058021188196+0.17951201830485i
-0.114031519181525+0.136904275886699i
-0.134358324924574+0.0819678720892144i
-0.127457589101243+0.068265905018112i
-0.0844643842257613+0.0274912268702505i
-0.0378314311979043+0.00652618661680386i
-0.00770350178568048-0.00552556007623414i
-0.0254036327610406+0.0416918055759943i
-0.0272163758620668+0.0443606209730107i
-0.0645028784437061-0.00866918205404838i
-0.0309551073822991+0.00495322845399532i
0.0650329285501814-0.00341830417363074i
0.0555307541767622+0.0488916840764321i
0.0153931789291664+0.0996253992524988i
0.00829960529073259+0.0930345868607137i
0.0178653535128444+0.098557099652247i
-0.0273006837361618+0.064335355027882i
-0.0350636652527229+0.0819946156747878i
0.0151519296547443+0.0982280776195906i
0.0888171345478228+0.0899104839943696i
0.070791235177376+0.185429752564948i
-0.00756963762497624+0.252469601640448i
-0.0318490300860637+0.252540854660437i
-0.10937048963629+0.267105688429333i
-0.11847286825784+0.181816491697455i
-0.084543241524315+0.124244221995012i
-0.0810679364384701+0.141315104578817i
-0.0554902648522292+0.191296427053853i
-0.121310579362819+0.245702584556374i
-0.201562028965886+0.208258063146377i
-0.248867915325143+0.18144602977408i
-0.270518046055299+0.0742944678801476i
-0.214313246957909-0.0258248811142255i
-0.145357206978567-0.0447032602143965i
-0.0601180381023515-0.0987543836684541i
0.0211511080165178-0.0409040813349214i
0.0216160978943563+0.0308728589792847i
0.00367510135401676+0.0608154881714438i
0.0193311032113302+0.0514598028389621i
0.0360722582353696+0.0477617063070635i
0.108326703510569+0.0681632046276586i
0.180469916936882+0.0502329572598262i
0.185194682963841+0.144161326565822i
0.160046781994+0.215936295852105i
0.0814355709956686+0.277618783605132i
0.00314816740232588+0.302403912266793i
-0.0649240780623916+0.245839983080437i
-0.112164804260728+0.198635282383673i
-0.115377242096955+0.150365300894468i
-0.127871842797378+0.153174274906946i
-0.125936081129286+0.16355227460297i
-0.174386696154061+0.162364290065314i
-0.213318277177313+0.0853423351714965i
-0.170981486254835-0.00637813036149029i
-0.106704135498913-0.0852302217024661i
-0.00427584721623513-0.136182845723936i
0.054804895290557-0.0714064419454697i
0.0571548644952262+0.00381887110057521i
0.085119034972228+0.0782020203555007i
0.0686249469301423+0.103812441259526i
0.0186890458883036+0.0581238106557876i
0.0304114261492967+0.0508637172766604i
0.0646699030946809+0.0660627202177182i
0.0899357523536935+0.0995635742166638i
0.0878862478006505+0.179111639231863i
0.036862488212503+0.24013378071033i
-0.0881237477018723+0.229150636434597i
-0.176111611989759+0.21495272867236i
-0.224993974520385+0.135322285441783i
-0.191065201384348+0.0311420406449456i
-0.0792771385075102+0.0112547674109997i
-0.059541672079245+0.0377440543852689i
-0.00872855780055748+0.0986525324065238i
-0.0369852116620995+0.123516917998913i
-0.116381210073446+0.103560277265101i
-0.0964203694374562+0.0621606876187322i
-0.074178353690368-0.00613042468133283i
-0.0334664528694848-0.0242505188787436i
0.0549887414488661+0.0483168896784508i
0.114509261409411+0.141284235147082i
0.100281273840216+0.223095855282712i
-0.00997783869637893+0.259975354110584i
-0.133904457999073+0.203230219833975i
-0.136852519253009+0.120978716106176i
-0.123937132416928+0.107460417240431i
-0.0645890346238563+0.0798784583628684i
0.00163252831575685+0.0903854652851579i
0.00716312911578033+0.140518575002893i
-0.0200238052434111+0.159546258450339i
-0.0929226047718249+0.171063590702584i
-0.0742008527699891+0.11692557503682i
-0.00374680706017004+0.0666687801414307i
0.0224157505458667+0.0394020794819853i
0.0543275732827058+0.0543123477390505i
0.0513112939464003+0.145241560574878i
0.00565899150764656+0.210419162114879i
-0.0667271466875696+0.204147356799199i
-0.131361133774773+0.145611828554349i
-0.134371124301037+0.0709630877514166i
-0.0674692373397508+0.0101373507918164i
-0.0190292825841314+0.00441986111144006i
-0.0102000965462412+0.072947560775326i
-0.00901514347792013+0.110103438816489i
-0.100633482847614+0.0951772869684825i
-0.13913566191901+0.0273465458747494i
-0.0929544323129654-0.0359474528726289i
-0.0363969380050258-0.0686024479151819i
0.0762572949336643-0.0671332244710101i
0.117371221012148+0.0425190063750786i
0.0851348427931396+0.126895053131672i
0.0284455399947979+0.183235944391547i
-0.0423439810834188+0.203952851944966i
-0.0812196463426657+0.091436478251652i
-0.0833798690128204+0.000715424529026303i
-0.0281574517197628-0.0050826036708324i
0.0251746131301592+0.0408505212455774i
0.0211051216693181+0.110926878952654i
-0.0459084832521762+0.177639661502651i
-0.129103659165441+0.185304962153257i
-0.170092742213561+0.0948903368268201i
-0.17960416600273-0.00580758873535217i
-0.135841631310516-0.0486114750452165i
-0.00482245285896286-0.0469173654360479i
0.0632797595918749+0.0122568934262595i
0.0435799459617125+0.143684329282494i
-0.0141200964855732+0.17887279180451i
-0.0963283131782326+0.139897090172752i
-0.101685276013147+0.0756071075087829i
-0.0827048220699253+0.0145494553822915i
-0.040407389139893+0.039103932144084i
0.012994057099005+0.0848961345251282i
0.0193151467004142+0.161892628533201i
-0.037858631215157+0.234498025025372i
-0.128009958988417+0.194148225738872i
-0.162039712524089+0.084439751827555i
-0.14900532933394+0.0219121806038145i
-0.0912470557627958-0.0354796327215154i
0.0183334087729747-0.0334238261050531i
0.089094099782748+0.0573434662462702i
0.0496580526055283+0.0904527455886829i
-0.00419967761353336+0.103751081232844i
-0.033637815012154+0.0497303076089168i
-0.0214582802985274-0.0170361703408462i
0.0585204143927061-0.00480490927169653i
0.152686566139891+0.0598148417558321i
0.190339601081172+0.198537001000074i
0.110325532723496+0.267599774490895i
0.00355980999590529+0.293449032531257i
-0.0951095159216959+0.255954695237179i
-0.155975975102855+0.129392419164067i
-0.107660009570072+0.0377261712218692i
-0.0223658837310993+0.0242852406779274i
0.0356625770547216+0.083779220738565i
0.0326278235565577+0.149350560152315i
-0.05925880568112+0.168129625848816i
-0.170836447170778+0.0913786019845665i
-0.208557287896552-0.0282185797997406i
-0.144966614631174-0.134137599660465i
-0.013070363151879-0.185222529024951i
0.136270289814749-0.138050741784554i
0.183157924497259+0.00678921714574446i
0.145881871298944+0.12808572320779i
0.0940059054218546+0.12713501688014i
-0.0314466828519185+0.114877247326017i
-0.0819789475166883+0.0635438145553684i
-0.0106897777814223+0.00847846788432453i
0.0856011274768636+0.0503440026356479i
0.135916724533744+0.114847628913404i
0.0848048912388565+0.21718092178427i
-0.0512446477523233+0.293798140634779i
-0.159269482593026+0.254680494827579i
-0.183304488933544+0.162829647903679i
-0.184920845636237+0.0652824101971338i
-0.118403484623971+0.00382951191757927i
-0.0316461993985687+0.0516224576302076i
-0.0159112370462232+0.125998393362225i
-0.080721380879391+0.170194319536848i
-0.162452952531823+0.190810768661602i
-0.209750787127785+0.0944665064520182i
-0.173315795101086-0.0065861436562998i
-0.0509462830195749-0.0563523064927553i
0.0200556036995798-0.0248128092059615i
0.0379951789351046+0.0875767936587667i
0.0351955133036378+0.138527100169091i
-0.0814882987969959+0.148066402737785i
-0.10272890244713+0.0846853897233275i
-0.0443637442960659-0.00438659438814993i
-0.0161540755420502-0.0294226606442347i
0.144131734863308-0.0460507345651527i
0.211471818790228+0.0511969374100751i
0.166328615110266+0.189727974928585i
0.0824552501390921+0.22650905195474i
-0.00993076732016463+0.242743983048559i
-0.0499766445542014+0.179459864573635i
-0.059930013935892+0.0775057463458339i
0.0392748932486032+0.0270999993379603i
0.110696289811555+0.0901735952531671i
0.12211306336289+0.237699508142642i
0.0149046558973733+0.311069868497189i
-0.15884619246889+0.307936173904687i
-0.212599958247328+0.200603427977076i
-0.240146706299806+0.000554734859010801i
-0.157793493463508-0.149839035703439i
-0.0101038412230955-0.140909455411223i
0.0914818587243379-0.0419246976651516i
0.115666421611325+0.0440887136561131i
-0.00561921760473515+0.0987035036943132i
-0.0876017028179185+0.0622896809871229i
-0.112340354190651-0.0337525440134405i
-0.0543026412803114-0.124468893509976i
0.118662669488361-0.120739496850654i
0.192797979989936+0.0179558018701146i
0.213362273385512+0.177080466268759i
0.104335129675699+0.2695696892381i
-0.0739513858864327+0.267711356203425i
-0.123551595072127+0.164265025877957i
-0.17933788392335+0.0782266611998926i
-0.136741382139848+0.0285887338718285i
-0.00656086309159632+0.0297510435548156i
0.0217919768465841+0.131515701136864i
-0.0374050362755727+0.189888112407066i
-0.115491346707367+0.188681120304642i
-0.183831015490405+0.0789109732028907i
-0.168029805570709-0.0267937662016029i
-0.0345652003340687-0.0774885474959592i
0.128040454058023-0.0813033418497425i
0.195931471695+0.054994165038997i
0.142950330112511+0.174852407974127i
0.0213920116705987+0.257159752238219i
-0.106968243842007+0.24268456270116i
-0.12984123250598+0.119659439632377i
-0.0773031001765254+0.0217992312470171i
0.0187663804691232+0.0241944550405055i
0.100471157687494+0.128901410304551i
0.0819182943540129+0.254862674368134i
-0.0485448427645609+0.323535165984557i
-0.20075857773643+0.243549983385505i
-0.253671505641602+0.0921523673573778i
-0.184455556570388-0.0500922670177609i
-0.00868985070420856-0.112913119961742i
0.135633013536155-0.0418198395987159i
0.187842216622733+0.0255927319560487i
0.171933225360818+0.131252655252641i
0.0473245234769819+0.258042420271393i
-0.0625662426862749+0.170799777850356i
-0.0505526155772637+0.0263229178881535i
0.028034857383441+0.0414720919059913i
0.154951223962596+0.0205779745292927i
0.25952814469261+0.104282330081866i
0.204590740156706+0.308385955334366i
0.0230331482340365+0.346743916135356i
-0.134163061896025+0.344601225282125i
-0.222999065065987+0.220728460620525i
-0.208372556778728+0.0222611098762531i
-0.0984498322685981-0.0444869408721522i
-0.00152575730110046-0.0270446838039706i
0.0335030112484316+0.0565822459552186i
-8.57231353161592e-05+0.134653600649709i
-0.103906626751009+0.144478023880705i
-0.162706110091966+0.0257232370763263i
-0.130960407561173-0.0980165696035236i
-0.0284139697160516-0.137533404060955i
0.0896819469436403-0.097542460065115i
0.149621407973915+0.0233773847242562i
0.109119496706801+0.104549978025619i
-0.00463806693947229+0.196434515304812i
-0.0958543238626706+0.188336793628415i
-0.12962362398138+0.0593408806193421i
-0.0791359642815938-0.0169944289228245i
0.00300948454946917-0.0422039716260119i
0.105010442266974+0.0466649623925047i
0.0727569850017765+0.16383200964989i
-0.0690679177529594+0.218923871000286i
-0.132668861862853+0.214721476606808i
-0.185243866714118+0.0697733579700332i
-0.122363674903087-0.0526492625382349i
0.0274215036328623-0.0696623796814658i
0.128654438030081-0.0130783052714881i
0.192502446928349+0.158180762719979i
0.100342174885008+0.282476461243835i
-0.0390203998206409+0.343217342262165i
-0.156391705533797+0.260061977521838i
-0.225463524046978+0.0685199744253334i
-0.12262143396976-0.00905874445057821i
0.0262779337541989+0.00873991442749284i
0.128439211151421+0.129215390435528i
0.0770093573217873+0.284585185681348i
-0.0640088471018888+0.323441336613073i
-0.175051742152234+0.232540164969677i
-0.230316362064747+0.0573164393270736i
-0.18542692199839-0.126752921991501i
-0.0106301127392053-0.166708174692571i
0.196706441132318-0.0553000850948239i
0.21987282035778+0.13954291299938i
0.128109580299834+0.224380230187144i
0.00085543566500275+0.208717526795602i
-0.109413202948495+0.156132003589104i
-0.086441382715495+0.00630208058807641i
0.0407512944489556-0.0591260958798852i
0.166857884994292-0.00640644403991927i
0.174641475191929+0.158722224182286i
0.0564797892686704+0.27301334153959i
-0.0859505318710918+0.272136543225121i
-0.203570049799278+0.199240929813039i
-0.224808528821975+0.00974525621075485i
-0.119201158692394-0.101740989969028i
0.0377248650339477-0.102533720625171i
0.0932361573679154-0.00707125389720885i
0.0653561696997468+0.0979129702894368i
-0.00160223918955875+0.104553380650148i
-0.128460542728545+0.0919745182089378i
-0.12612044361102-0.0294957674744987i
-0.010667430766523-0.13816884779367i
0.149089194779683-0.0916306839722647i
0.243667298718845+0.0213636519455387i
0.241831446344957+0.189670519115614i
0.111799045384394+0.289712078630285i
-0.0796732362271719+0.313672773825211i
-0.157857534057081+0.217531665049687i
-0.181231001396508+0.0632755238109715i
-0.0268761258566172-0.0126632572321377i
0.0926256607924492+0.0441486893666645i
0.0758925218947179+0.216922762617833i
0.00777544815560317+0.31061983075848i
-0.198948894057583+0.324135922139068i
-0.321926480409423+0.191608178921339i
-0.298977865913015+0.0184083269362976i
-0.163283633315019-0.0943945485265434i
0.0122185334701336-0.129698381284324i
0.0809870402396946+3.09681634415729e-05i
0.0849737267503508+0.147059220689476i
-0.00884199482343507+0.212550414082462i
-0.167530608574593+0.182135506307162i
-0.211470749267535+0.0812026536786177i
-0.0938763406407862-0.0754303234802108i
0.0683425960861263-0.134051885360576i
0.174512101898842-0.0189316584605932i
0.188305912753806+0.132408191661237i
0.104884853771193+0.281467297102527i
-0.0106289813424217+0.314008896338778i
-0.100787708675303+0.208748951666564i
-0.108798492302891+0.0856357616276898i
-0.0390410087586936-0.0153725430741204i
0.0852292185588156+0.018718534196629i
0.147620293413676+0.141657767895476i
0.0655378613091019+0.229675068812598i
-0.0714513487170168+0.300507520452749i
-0.186623701366981+0.242608209334008i
-0.227669536306114+0.0606091985320076i
-0.180395308056081-0.0693159341500112i
-0.0191076042068345-0.114984864859533i
0.111574278723065-0.0184507279802362i
0.112140752178678+0.115108611992088i
0.0237220459174382+0.163538028513286i
-0.0903941845113736+0.143092383776918i
-0.117244279595356-0.0194206935793677i
-0.0671381779862753-0.120347226640123i
0.0675036840402325-0.134376017628853i
0.21034021304176-0.0799759660502359i
0.246539644949648+0.118678998665431i
0.124725454676798+0.283310410716625i
-0.0493559512903086+0.28285389970753i
-0.148895535853285+0.181290964958607i
-0.167561675058376+0.0430278471310136i
-0.0500163050107808-0.0850084467029471i
0.0720684027409116-0.0350013130414355i
0.130039090647174+0.107793599989896i
0.0857843354495846+0.266386757303687i
-0.103043921886634+0.304109564997629i
-0.274547914264212+0.183666892564314i
-0.319055270058518+0.0445739697981367i
-0.195988109089032-0.12238378332629i
-0.0167215588670588-0.179659195128639i
0.148566887560867-0.0538451357639867i
0.214301322800979+0.118924570101255i
0.0842367023532184+0.239259341876062i
-0.106136303439105+0.267246799559445i
-0.192290987893121+0.159663287478907i
-0.14719627646286+0.0297900152302873i
-0.0133709305220794-0.0101449429847534i
0.127701939242363+0.0377756290651164i
0.137263408689321+0.196627799603652i
0.0374445346577821+0.362429651750453i
-0.139073202098279+0.34390427060031i
-0.285382314555176+0.232344205477254i
-0.321430124674409+0.0831451915760305i
-0.241917490926203-0.115266623840012i
-0.0526096120289463-0.164956010484869i
0.111165282829411-0.0782472234616708i
0.129210734291383+0.033932613366671i
-0.0114640132221292+0.109350138254879i
-0.0824484521239417+0.0253953820352564i
-0.0527671562110101-0.108866613938654i
0.0146516408794488-0.167993787553904i
0.199414692944727-0.207968101202818i
0.372488217823943-0.0813786540249909i
0.401467040807889+0.196672743728519i
0.30137059255555+0.346284857660735i
0.116705373456733+0.372954902572666i
-0.0128629061603691+0.319457584196656i
-0.0455639511488526+0.197687947861285i
0.0295345198371957+0.108358818658292i
0.129702099511918+0.149093599416446i
0.10178029945814+0.294158002195064i
-0.0140931508925389+0.391578613766075i
-0.221427793708977+0.383332161725354i
-0.367915834537795+0.240239354364242i
-0.369001980751824+0.0076239906616912i
-0.251935968190211-0.181470938363454i
-0.0459023143588446-0.209828018128708i
0.104993175983153-0.106120452133418i
0.124123070328032+0.0476042261123987i
0.011729724723472+0.171048580790131i
-0.144080460986606+0.151823126370809i
-0.17862829423372+0.0093730170097571i
-0.0892917825868933-0.155394342455594i
0.0642647554494202-0.210143816802012i
0.243514426530854-0.0639439522314179i
0.247023773380398+0.155321115625626i
0.115795064303778+0.323820764432434i
-0.0872589753253959+0.350800371541855i
-0.237939614597729+0.235891818644112i
-0.25600864030135+0.0992720589680039i
-0.193088396268317-0.0594025627860977i
-0.0211961011438189-0.0732579623160404i
0.0799924924413591+0.0493765369453789i
0.056169351203014+0.16032757336687i
-0.0734990509833221+0.252048717457802i
-0.186430467193928+0.150648785540844i
-0.178027152454124-0.0244547607790219i
-0.0893318247844867-0.136754138510293i
0.0867799771112636-0.181285545425111i
0.275210100069594-0.0431166387304165i
0.252952430568713+0.112371535658313i
0.1084415763249+0.249765703037627i
-0.00355453624579606+0.297679834549301i
-0.0932204735902125+0.18145070437317i
-0.0453112018337783+0.0752945198943885i
0.0638826071154993+0.0218742399698131i
0.16676957113389+0.0802078171711249i
0.171745735631121+0.245570881073884i
0.0384526819247725+0.354280186605287i
-0.153428690726331+0.326105844904848i
-0.262355282838096+0.221092295144057i
-0.262028344557825+0.0256716600528665i
-0.176418283558187-0.137073217485568i
0.0168721295356054-0.107905302936462i
0.112172457394399-0.00804150370934809i
0.0825581411747789+0.129695645997688i
-0.0333073867692485+0.198655784753503i
-0.147876035945088+0.0844519526305694i
-0.187167678002595-0.0491689685372571i
-0.0847075170985367-0.172401019995439i
0.131055714633283-0.226082541777031i
0.259367778883921-0.0801899143722206i
0.307291771107873+0.151816880843956i
0.174140534613347+0.317426688796622i
-0.0681514059249414+0.300191093984286i
-0.183509457801668+0.159541733098138i
-0.156120531591064+0.0188364347707084i
-0.0251576126722202-0.067284783477072i
0.114723086046674+0.000886841472419061i
0.158732265319327+0.134738466071687i
0.0772066091239822+0.269176989579212i
-0.136606942949443+0.311628287920656i
-0.275381253684252+0.178431785578258i
-0.311943963504531-0.0127010969135322i
-0.238480661724157-0.138385795386696i
0.0116178928537872-0.166151034942982i
0.125500812586613-0.108120600756661i
0.119199255367931+0.0726054337468147i
0.0318185372682322+0.164284778111911i
-0.137760091978561+0.137170086280511i
-0.19209836150414+0.0218534787338246i
-0.0819067282454246-0.141588053081733i
0.0907869146868761-0.146333263358656i
0.249161768498015-0.0622248764684297i
0.290294628367849+0.135370873225766i
0.151695091812384+0.329157359128356i
-0.0434332599796404+0.313628448786026i
-0.165671965893171+0.214579052149628i
-0.140096443034395+0.0564795500710345i
-0.0373845152104424-0.0558987359909168i
0.11838698780368+0.0183413327749845i
0.189866306710995+0.135517324148185i
0.0882627467271616+0.294614220875223i
-0.0713029745435667+0.314761874575804i
-0.193445459640703+0.208247621350498i
-0.213886840582108+0.0380394954987379i
-0.0808991778683888-0.14395315430316i
0.136710211110973-0.0882788658109269i
0.240267203883282+0.0263109076958459i
0.214227708115874+0.231551313514854i
0.0720453232507308+0.372538764031501i
-0.102070524960498+0.276906425901456i
-0.209246574235543+0.155617411560213i
-0.138262566362195+0.0181009866454615i
0.0276255898728959-0.0655058565878157i
0.127509692559931+0.0138560125320713i
0.145001045399664+0.186847712617373i
0.0227648232565502+0.355153417961661i
-0.163802030359436+0.338825235405526i
-0.345981319583726+0.162410492263564i
-0.370726880356466-0.0275528625025484i
-0.194502062501094-0.225718946974941i
0.00359162071838572-0.231812303684375i
0.120098797890212-0.0997620920470162i
0.113110882376894+0.0298325618443033i
-0.0461493261941001+0.111728118922792i
-0.144632794916613+0.00564212434520744i
-0.131246980227751-0.148257794484824i
-0.0369236372062515-0.25282847841052i
0.154504268199084-0.268013356698076i
0.304782297253777-0.117928884482878i
0.376844091281535+0.0966829775989064i
0.274613769491675+0.261548388799408i
0.0769728584657852+0.280196471200202i
-0.0666374957585434+0.176679090195105i
-0.040996964684895+0.0520725410078291i
0.0686450523251149+0.0337602493497391i
0.151656888805644+0.136668651895291i
0.168227801241137+0.283065967282462i
0.0183501723842071+0.400342812819256i
-0.161732298832077+0.390365293066984i
-0.30380204527361+0.273552699057156i
-0.319863118353642+0.0672713407336694i
-0.183874460098182-0.0802849609522008i
-0.0425835350568158-0.0583172474176347i
0.0550557468985424+0.0620251763756137i
0.050609231692141+0.181374577157197i
-0.0985883104745578+0.229183745968048i
-0.215834709445205+0.17671050119316i
-0.234493034530353-0.037092971043943i
-0.179874504655487-0.180484843720877i
0.0591126604044046-0.146410457623622i
0.2442158413206-0.052446159271448i
0.233865323303102+0.13511359110535i
0.133391149045684+0.296259036494019i
-0.0913800312218178+0.303065178403681i
-0.226563426268264+0.13280597840139i
-0.162475361173587-0.0624738848932029i
-0.0301291683010483-0.139613144798772i
0.162119578801512-0.0759250833756506i
0.277419150356132+0.0888038649356433i
0.166284083078857+0.246892890266685i
-0.0165975587879672+0.311201497232357i
-0.173069657448887+0.204174538713899i
-0.229804097909004+0.0246315944051514i
-0.0849060824993713-0.131070829185135i
0.116773167721391-0.16802548611041i
0.235835439333158-0.0388294072851699i
0.240193036366797+0.14751520064365i
0.104726293859927+0.251458146826947i
-0.0657577084031272+0.209296428786075i
-0.149322217818027+0.0772618635961752i
-0.11273854062274-0.0721709083804639i
0.059845797429259-0.139267600154239i
0.206804823409541-0.0556764767510219i
0.222334340284938+0.105273159169525i
0.104696028496554+0.24801088418726i
-0.0716162958502706+0.270834232709161i
-0.213377490687404+0.161428031165407i
-0.205387227403569+0.0174261153250272i
-0.0382437345920425-0.137081921682196i
0.099100377536347-0.114495940703867i
0.166859949189649+0.0673359793217971i
0.124334031170582+0.19398497562131i
-0.0261175708572126+0.262914194508014i
-0.177325268900599+0.192229457806481i
-0.196412779920272+0.0407454143178265i
-0.0440645292829765-0.0829528182890278i
0.134641300454115-0.0991459633892685i
0.217822467989037+0.0443012047782015i
0.197825657157539+0.231683741406033i
0.0419063051050267+0.370712015922485i
-0.128973105631263+0.339575248985031i
-0.25266600050428+0.189383011831783i
-0.24250132121319+0.0270074114214259i
-0.0395533998780607-0.0775686709160983i
0.0882859373666696+0.0125926013069041i
0.136542841943579+0.184851389696963i
-0.00347686129596656+0.314177313569955i
-0.224175173730954+0.338837590644691i
-0.332181869321866+0.149314780891289i
-0.337016022443778-0.0745563199347339i
-0.156826686966702-0.227006378021524i
0.034102604141674-0.234611236033866i
0.182160524917911-0.0686126353587057i
0.166848016427159+0.0967324854233562i
0.0357704762954505+0.19395603990077i
-0.115991069078968+0.129500226744712i
-0.164132391184046-0.0112972038226849i
-0.00672228332072702-0.152277606469128i
0.14262982764705-0.205526958831332i
0.31661974330955-0.0526943894951297i
0.349269655048942+0.172117243514701i
0.208421647192054+0.308978312630291i
0.0548958839962838+0.338422672021582i
-0.111232134625454+0.229182184162232i
-0.119536859539991+0.0380934280804056i
-0.00798942241296545+0.00429425380304362i
0.111360073956428+0.0310180177070539i
0.190946221218243+0.120803550971104i
0.0960968059376476+0.317142825835561i
-0.0973126887798955+0.304589484335847i
-0.259650458676347+0.140893918120721i
-0.278068553005421-0.0224959526599271i
-0.148493699649588-0.14283196356043i
0.0140401824725141-0.108626594566431i
0.16499086516113+0.0146811899743331i
0.113853108128669+0.15085228421093i
-0.00270467300222572+0.210879912987994i
-0.130758322968896+0.145056223908302i
-0.251795719714632+0.011525883862636i
-0.0982344555738344-0.126966452572678i
0.0831471148854261-0.160524122450165i
0.217312804912019-0.0345487568824433i
0.234209005801857+0.18793863485783i
0.0608868647927789+0.298040596698829i
-0.0894841672404176+0.25957402186469i
-0.244557638433291+0.17973120321173i
-0.226466989954093+0.00423485841509375i
-0.0327493414621834-0.0856708181516597i
0.0962377138776877-0.0352394991163543i
0.156988753000477+0.0910025825459045i
0.0491410598549179+0.263168793711694i
-0.146378398110364+0.294995646143337i
-0.263097679771817+0.183213443222256i
-0.292129376799849-0.0025654194301864i
-0.176653532011124-0.174592313603061i
0.0427398946263777-0.201659358124042i
0.167988557338053-0.0945539602845523i
0.195545010459927+0.0464838480873733i
0.0881609707966717+0.176902299067728i
-0.0956107127353651+0.20182126867739i
-0.130319779095905+0.0577906181237767i
-0.0465806047292081-0.140788094967429i
0.148698064829154-0.175215480385684i
0.305074153798239-0.0720986073520399i
0.326395042737833+0.0705348488991177i
0.229048442178048+0.28408724835273i
0.0613183717740935+0.323865268644156i
-0.044607089082326+0.23459799706051i
-0.0578426401685527+0.133020378652853i
0.0276411442485212-0.0203244080958831i
0.178047271625083+0.0166639546458146i
0.214665662072278+0.167301180840978i
0.125563029374454+0.328486763272376i
0.00283589437111026+0.407628283447749i
-0.188489564449049+0.278277970655558i
-0.251507638044749+0.102630720742427i
-0.163528205157649-0.0580831801348081i
-0.0118353754241488-0.0975522896418475i
0.0893148818688171+0.0451493034635388i
0.0640368406286707+0.184900900667474i
-0.0376095371157298+0.267784671877832i
-0.232147651943668+0.227576629967552i
-0.276029934139824+0.0494586919089274i
-0.199229585122818-0.128713912348025i
-0.0745545600892675-0.200782178931636i
0.121936838508573-0.119485839045065i
0.167507450094016+0.0275131695914612i
0.0997688280286546+0.224868642140683i
-0.0656008944491114+0.254806028233323i
-0.247619587009088+0.0664059063297762i
-0.217239310641552-0.108431963651419i
-0.0660515295917066-0.216429598695556i
0.146236973720495-0.17049545756597i
0.290946698807951-0.000412110376859734i
0.215600536531098+0.163651193631821i
0.0632976224135586+0.227932074669439i
-0.10012986471763+0.175780004893385i
-0.177277255567451+0.0417275883772503i
-0.0795810674316679-0.115758405565964i
0.109643711264859-0.165920433558804i
0.261982375332888+0.00891587172733737i
0.267211859097057+0.215684610724815i
0.133762482308642+0.323151436953242i
-0.0573421989130389+0.365390503186631i
-0.181110078602882+0.204102182727444i
-0.167928989852247+0.0315165582991107i
-0.0538939342492147-0.0498075066024749i
0.0836499802125646-0.0314739633511623i
0.157248478112588+0.146497059436232i
0.0662931459693595+0.269520808754202i
-0.109466747683809+0.307130845550223i
-0.21021017700532+0.197576245879018i
-0.232383871681142-0.00182091648279554i
-0.103075837480459-0.105680762813863i
0.0984621609728224-0.128092894949445i
0.188595447651704-0.00507772450406198i
0.170244206465118+0.123604841737022i
0.0250407453113926+0.170829172230148i
-0.110916491007708+0.177695977877614i
-0.118758168292163+0.0440457731859007i
-0.0707757930064708-0.086932032181241i
0.119279131651391-0.0965613914057356i
0.229833531466652-0.000894797450648534i
0.205543108804338+0.162827810748283i
0.143475443663067+0.296324423359284i
-0.0833261976834925+0.289572048727169i
-0.188594707911827+0.146271150197356i
-0.159749216659233-0.00676154098672862i
-0.0528634336047214-0.122833852183507i
0.125022401530355-0.0493650496098699i
0.190182170434253+0.139065983242651i
0.112340386942782+0.234934565473403i
-0.073262540181883+0.263662259698348i
-0.241759797258782+0.148123933135406i
-0.267476817581204-0.0529675120110919i
-0.144742414764947-0.194524621797057i
0.0295790385080348-0.227883800660954i
0.152187060251359-0.108767414673879i
0.17918865182853+0.0662651012878974i
0.0660217773641831+0.186538705669039i
-0.108847316944591+0.171786368829389i
-0.136000461998546+0.0219884566631497i
-0.0927466133201415-0.138688081400538i
0.0623701701376594-0.218357812293678i
0.266080476514954-0.108882690705787i
0.311379300371684+0.0998613249123199i
0.22531470701207+0.252059524195426i
0.0169736526264248+0.310941532748253i
-0.0967165517384733+0.2300299010383i
-0.102649479481089+0.090092204576872i
-0.0214961204689194-0.00975085109328955i
0.107772442156561+0.0170366788505539i
0.156248631605319+0.155032207470672i
0.162681224419272+0.302163906536305i
-0.0112058427017643+0.382080293750917i
-0.2089646638214+0.307197495951025i
-0.280768476490322+0.111439300902684i
-0.197142498767228-0.0615507546852388i
-0.0332039073590823-0.112116050706332i
0.0802225505597382-0.0540069477326664i
0.139415375670267+0.121895505530123i
-0.00979306976714384+0.232428638405049i
-0.180172703890213+0.169309990329931i
-0.219543323548675+0.0355389728289157i
-0.129753721247522-0.121843811334816i
0.0384863856853162-0.148640303057383i
0.201285846800902-0.0647155869961929i
0.254718988773175+0.0969865925277268i
0.115186765129142+0.239327969486711i
-0.0235179796636509+0.262117805724359i
-0.160567108246667+0.165419310642286i
-0.175906038601089-0.000113681437690131i
-0.0574302074587252-0.0997387264074805i
0.0832146975496316-0.109449908305013i
0.213482735212445+0.0433645458968067i
0.109731657141013+0.23890389051836i
-0.0494803768169127+0.275740061672463i
-0.189991290245577+0.175227407694772i
-0.25323827792165-0.0223414028427538i
-0.150187298962532-0.211579707418696i
-0.00921634597491157-0.247034001011499i
0.188118208890106-0.11264126814987i
0.244391523262433+0.0643475574273805i
0.146553814380968+0.186032710540169i
0.0231747173460844+0.196001262148465i
-0.0980247427687453+0.0658305818211809i
-0.0523640651954116-0.0608199005433167i
0.117322510681609-0.125158365607355i
0.25342449395414-0.0284530195806226i
0.291205963116721+0.149670397961365i
0.184572293449344+0.255588261115005i
0.0254689097203489+0.353447161639396i
-0.123413762899177+0.281824094267608i
-0.200322066905593+0.103288989490396i
-0.104506679575826+0.0183667600125723i
0.0383264985181724+0.00945749897695311i
0.107412989349038+0.094352440993251i
0.0603906806195543+0.232590057236061i
-0.0786379507592729+0.302406680453805i
-0.209790703937667+0.199007556608779i
-0.294816939614731+0.0523001532029079i
-0.208681511431874-0.0570832794936166i
-0.0292828672492584-0.134037398316731i
0.107290270472583-0.0433241931913894i
0.165695352768215+0.0881871163333736i
0.0518727015145074+0.217774662043938i
-0.122101883282023+0.224164698623018i
-0.18572477453137+0.0355704602250585i
-0.147770238947455-0.0857977196781319i
-0.0188751727425928-0.130791279004227i
0.165311249137616-0.0997548938711691i
0.208440655775205+0.0293853952935922i
0.131338861592722+0.192156159358146i
0.00307392606617139+0.21747041753837i
-0.142810289437752+0.145836538986798i
-0.163788245829454+0.00906238240871966i
-0.0378895390171199-0.171321001129807i
0.151001645392861-0.141921960926183i
0.26790760445513-0.0325522726352244i
0.250228521896876+0.130055083881572i
0.110400967277177+0.283133768402678i
-0.0465721502094762+0.25434486534447i
-0.0990490996572804+0.13406689315021i
-0.0760640266041774-0.00604624406022018i
0.0362340130565526-0.0763581840053823i
0.197484201425333-0.0108201425824157i
0.233852974019931+0.154256641969633i
0.12326179756827+0.281497699735857i
-0.0347038311097939+0.317239571079071i
-0.16131791798057+0.225268482248725i
-0.17139827019313+0.0695058920364075i
-0.0974603001863456-0.0550701321764681i
0.0360191028692791-0.0796843557180394i
0.135324358954773+0.0720993323674419i
0.089689762503551+0.201733381021969i
-0.0289024641497701+0.249817826345626i
-0.19901109346273+0.184818048778456i
-0.24410923626813+0.0173353163310725i
-0.121313449184389-0.102657515637293i
0.00566043199706891-0.134528325042249i
0.106305487575083-0.0507369563733562i
0.156586160262769+0.0935668174634561i
0.0723211602882844+0.22337729694822i
-0.0721409841805362+0.176501133391452i
-0.114239187437891+0.0572708825493807i
-0.0835421270527421-0.057490264559628i
0.0234225058541934-0.125273728723109i
0.156909298071487-0.020534809594078i
0.180951427652464+0.12793535914162i
0.0909509337955058+0.264540020345542i
-0.0704822915972917+0.279374831995814i
-0.198088185105719+0.159528739255838i
-0.188996115861221+0.0482109232259021i
-0.103932211152927-0.0454531195634266i
0.0464465363009572-0.0371119094879013i
0.130520261940111+0.097092064309441i
0.0843745860052604+0.189057987233068i
-0.0376884034571276+0.241185340418167i
-0.217605346665629+0.163775061169777i
-0.253714163985712-0.027653641130911i
-0.152238656176472-0.146323148223401i
0.0319475717386129-0.205447359878979i
0.144973255135209-0.120778875272527i
0.163775965255596+0.0507643666053719i
0.127846518465796+0.165793647302433i
-0.0522011326461403+0.166843732859751i
-0.11872424318762+0.0365444897571453i
-0.0477727459083131-0.0833303642183913i
0.0767529956883358-0.138221172630212i
0.228462092565777-0.0997434323757137i
0.304583709686248+0.0579048881276124i
0.249919597698496+0.242354386548812i
0.0612041490391756+0.325260657004672i
-0.081850121585291+0.24817165922506i
-0.126394384811628+0.0681184793278958i
-0.0679586811133688-0.00703445159007308i
0.0796419954519822+0.00312570350488008i
0.155737821172332+0.0779112066904533i
0.103567483522935+0.242404803197792i
-0.0197316976660717+0.29766710339156i
-0.158341153605293+0.250337625969847i
-0.256221308834151+0.0862796117753712i
-0.204962667239292-0.0489686255498603i
-0.0564230767650867-0.0944133348275763i
0.0412361855877902-0.0767474259827554i
0.087724462869931+0.0531203894616631i
0.0460632838635771+0.12854411964768i
-0.105608583399521+0.140120631289605i
-0.196463571422344+0.0591858046644384i
-0.149722421298229-0.088427496801648i
-0.0387847197595794-0.158871641891712i
0.11247577588491-0.129120871100804i
0.188229045121402+0.00412854694083076i
0.120349576687454+0.16745191973711i
-0.00956278202666751+0.162991396063133i
-0.0952612150235302+0.0819764276911461i
-0.116255575033803+0.0198890664009416i
-0.0443097393709713-0.128719811808195i
0.118972735704102-0.145976885321721i
0.22604867332265-0.010272134254032i
0.185955421622127+0.136914759049632i
0.0595787572024422+0.282854092701776i
-0.0833987363315039+0.250752921040556i
-0.176502793071092+0.0940754679279707i
-0.132111279677947-0.0435912135546798i
-0.00104911534954137-0.107041300882742i
0.156857923660434-0.0313715704906629i
0.207293607385877+0.0921370959350987i
0.123593048500023+0.26531213838739i
-0.0173703381258316+0.324987369068352i
-0.147272044066333+0.1721880580039i
-0.131539129605401+0.0307800416765637i
-0.0507078337062142-0.0513354878373138i
0.0398477693687335-0.0594570228728512i
0.164109155628948+0.0434703286801493i
0.156235448521549+0.198804189938762i
-0.0039702592242445+0.267449594197138i
-0.134425485577085+0.20528899942775i
-0.173032148363988+0.0943244926935524i
-0.126912874391948-0.0616354168174455i
0.0221790615317947-0.100769628872788i
0.117232464909243+0.0118757058187313i
0.116470192551155+0.106787559685796i
0.0752612260400927+0.18663995050544i
-0.0698575076756398+0.180294120787179i
-0.158943490273262+0.077619556771771i
-0.151731895662541-0.0859353588815662i
-0.0385102794038789-0.153080563407421i
0.123751030303911-0.0696986004911296i
0.161215900766048+0.0266540972560622i
0.0882035444523842+0.145388600070728i
-0.0497115555231814+0.165941985881705i
-0.123665352828846+0.0676317044305874i
-0.109373271021373-0.040560828064238i
-0.00651270068439158-0.112963635698376i
0.132455816245633-0.0857353103682915i
0.16691865151892+0.0404531754954025i
0.166936388946999+0.155961652896899i
0.0446783793957658+0.221859623714776i
-0.112313775646393+0.175761729085977i
-0.139421159036249+0.0518667437587964i
-0.106952705230049-0.0665540318101576i
0.0312248186105873-0.103825644512537i
0.12616955356514-0.0081916890081192i
0.116138291870258+0.112844964773006i
0.0323046918067848+0.217489974272049i
-0.0980494849314537+0.186165481077752i
-0.162431570422313+0.0933465903291716i
-0.127880002978917-0.00613800339321012i
-0.00948727925946624-0.103078658503498i
0.126702802581014-0.093035557531449i
0.216454257980476+0.0253152331383544i
0.182851861381507+0.166758005190028i
0.0496235873625224+0.207501149472002i
-0.0643021924307372+0.168922904359249i
-0.0655184657508762+0.0588636869450138i
0.00289796969280749-0.0448148590195663i
0.107438486439814-0.0378869299460836i
0.191136668872267+0.0566411442750678i
0.183965108005+0.172324006528614i
0.0670615049227614+0.284363503528753i
-0.100156480072231+0.268496909781108i
-0.191832710284144+0.178100482757994i
-0.193070632095453+0.0821759041905439i
-0.059381457173866-0.024178139635869i
0.0413661208262197+0.030528168751971i
0.0392087350935337+0.0974480353186018i
0.0203021647953468+0.130698843596278i
-0.0877428963794981+0.130256669585154i
-0.146782815008571+0.0297297649780878i
-0.103767291820857-0.0848466214505117i
-0.00969096271671907-0.170657496556761i
0.138684789257083-0.131100120694218i
0.187141743644536-0.0323373479517927i
0.154380158270531+0.082308588480155i
0.0786938717189554+0.146201361558523i
-0.015462868166849+0.123147019821895i
-0.0286434779190527+0.0505424874570734i
0.0386703241190625-0.0396979582973119i
0.154219259742368-0.0343924280688392i
0.191923087511301+0.0326946264561609i
0.146862557968333+0.158841953859739i
0.0151219142253057+0.261755146625655i
-0.105788455335853+0.234593521345367i
-0.166439042858905+0.123445719064078i
-0.138141086369299-0.0368600772796804i
-0.0177066921149532-0.118629886331361i
0.0642118240372333-0.0459626671445297i
0.149786169297987+0.0533472239273765i
0.0791331892339466+0.15824479195114i
-0.0360629423566883+0.198281385674049i
-0.095165592741295+0.0741719745441325i
-0.090207419786517-0.0521756382347746i
0.0399330150421464-0.130683547156111i
0.148735039982447-0.0830459666210607i
0.226649893501542+0.0974888734038553i
0.188639798700729+0.235736601426402i
0.100995900658727+0.29495751523968i
-0.0307746837869275+0.254131289440575i
-0.116212579020109+0.184792848567722i
-0.103664908101455+0.0579569801882011i
-0.04099051738808-0.0379801054767459i
0.0814175288197846+0.0395946874186473i
0.0492188471190913+0.168400457236113i
-0.000300817449125177+0.237595524135069i
-0.0794523872317487+0.176402149978641i
-0.182080793931793+0.0905052800192231i
-0.1455701166861-0.0404951565574837i
-0.0765528152597533-0.16536385414915i
0.0625650074699678-0.109554216054691i
0.161650673428161-0.00437086506776903i
0.111076917431912+0.0928397213179412i
0.0529059464204736+0.126554483283619i
-0.0181603648409531+0.0637128841840168i
-0.0478322483468417-0.00537859425402935i
0.00716018780525384-0.0570843569446918i
0.107053174114033-0.0262565252678706i
0.185572748298035+0.0815687649650787i
0.150602609239934+0.190856437791255i
0.0663369211493285+0.238687794179535i
-0.0747846987151558+0.193251441310542i
-0.133287432262381+0.0760434673125859i
-0.10025659252709-0.0447852105993294i
0.0170326916918893-0.0492337537746078i
0.140693606860326+0.00960891666073706i
0.11869335366375+0.0762844169606978i
0.0690518230132687+0.149696934461092i
-0.072861207310942+0.13412112535078i
-0.148963652664455+0.0325125193054992i
-0.105098617832068-0.0650769099217861i
0.0277939791431883-0.117326507526544i
0.179699359672342-0.101128251484603i
0.182798688967982+0.0184854006811778i
0.135874303420738+0.122011619614862i
0.0314841258464621+0.174943064958686i
-0.0665182182104758+0.16508120566585i
-0.107420890947406+0.0475184844359095i
-0.0292771150369191-0.0176903490976421i
0.126134505129324-0.0414592804941283i
0.153190654680142+0.0374347995593024i
0.124928882655839+0.170309084456918i
0.0497869788384154+0.217558294369516i
-0.0785999235606454+0.240888622979926i
-0.139566337049249+0.126139666623799i
-0.124220393298268+0.00364739115274395i
-0.0189775291903775-0.0547512264i
0.0714708568927109-0.0562396651600807i
0.063915395491098+0.0677433407975984i
0.0174449945254216+0.151100844546078i
-0.0612887431090061+0.172538425674791i
-0.135547416255764+0.102011094876707i
-0.123502753372656-0.0140833409015584i
-0.0080778247756515-0.0765016465148136i
0.0783227913780274-0.0784582970387903i
0.117405374644907+0.0233844716584198i
0.127865149158492+0.112678213529319i
0.037814496517837+0.125741424250102i
-0.0293640970567857+0.103702101726131i
-0.0354659546105383+0.0234782387744381i
-0.00260998363236963-0.0307488946654262i
0.0716284161577744+0.00134353260657692i
0.135746854023124+0.0541836442070894i
0.11069763551317+0.126676499292734i
0.0399746614888795+0.195227680558937i
-0.0361522058570912+0.194820461742325i
-0.130262177326754+0.103676329065467i
-0.084398620679954-0.0265677944529851i
0.00163513767987809-0.0755856561673138i
0.0468016464794927-0.004607849750565i
0.108824527264449+0.0882287506328699i
0.085814715542482+0.156510277504878i
-0.0166000548948914+0.164297338645359i
-0.0631559039714176+0.0869271365204282i
-0.0504629427237464-0.009112390868864i
0.0204952055361505-0.0838803928531423i
0.123651924123907-0.0635466450515434i
0.15615287761011+0.0364492697966894i
0.182490395548634+0.158780263130606i
0.111892664840097+0.233052675764195i
-0.0583065441330029+0.215453685644929i
-0.0932751083733698+0.120999552983167i
-0.0748701914505612+0.00453806529450158i
-0.00859183276565697+0.000606320858129885i
0.0775595038624882+0.0452800943619199i
0.0930114490006554+0.1366916856916i
0.0436525645583697+0.201587305430961i
-0.0980898057604858+0.142642320333226i
-0.171250509535584+0.0649070669714495i
-0.159068376181623-0.0281530011902509i
-0.0667483975742269-0.111310086816118i
0.0338673639673569-0.0872855075636724i
0.121464615824109-0.0143878569242175i
0.120269865974364+0.0565699597319125i
0.0188674095799416+0.105140649587629i
-0.00725476417062594+0.0420345870471578i
-0.0448648594367394+0.0247727755709715i
0.0142608991673878-0.00240967904311011i
0.114319704645741-0.0366614847926016i
0.115774205593771+0.0663169616328725i
0.0984496418371219+0.15551239016143i
0.0270336751435164+0.206765630826655i
-0.0842002570532005+0.191579003856219i
-0.167724391750141+0.0923341605985521i
-0.1326978597888+0.0164846417924579i
-0.00390505722327419-0.0242060639445666i
0.0736928256169879+0.0043610969199561i
0.0700252552028221+0.086543647931957i
0.0546188536586744+0.103815146269906i
-0.0202427480894527+0.0890561773161493i
-0.0937425215123621+0.0370200030958354i
-0.0261394962349155-0.023660959372826i
0.046091912452766-0.060646261185818i
0.133772506779785-0.0399482568161137i
0.211054964625775+0.0774267964412925i
0.125007825132759+0.151902621129221i
0.0155118848513232+0.197707774408181i
-0.0489404127269879+0.201219680859417i
-0.0851808922477122+0.0509278858264177i
-0.0467067755044308-0.00716102718209871i
0.0183764285123094+0.00303649726206614i
0.0863102385906763-0.0140164084877263i
0.0730002009137426+0.106584978833105i
-0.0189647689656127+0.151506960527859i
-0.0894793308883772+0.132821311551764i
-0.127223486985794+0.0258623439934146i
-0.0894930801928404-0.108493766816734i
0.002727817377201-0.154935444135708i
0.128862045729624-0.142537530345505i
0.181289336520991+0.0148841354790888i
0.136245029210803+0.108690992389038i
0.0581762008983471+0.147864607106921i
-0.033691767570048+0.125710968287502i
-0.0336133819138705+0.0492500641614195i
0.021648251346281+0.0122532758530642i
0.0664414509651405+0.0232211616096324i
0.100830731633218+0.13724884256312i
0.0441314857574727+0.194931612299138i
-0.0376388464827818+0.20595432584117i
-0.109288977349596+0.168176603294349i
-0.180862137194039+0.0733289328482686i
-0.122634584635336+0.00819515569094721i
-0.0546462909602752-0.0697856675875166i
0.00597937140598808-0.046262940659105i
0.0458749468638782-0.0013071839102015i
0.00949661367029959+0.0440409875333084i
-0.015220826259415+0.0450557212930243i
-0.0556095677725267-0.00484249062510077i
-0.0158706737078438-0.0411331152719863i
0.0795075908735744-0.0822367548464193i
0.136389290791432+0.0164930764833709i
0.182800158826639+0.111596117528958i
0.114677325251029+0.180335583487886i
0.0131443270876371+0.206867015505901i
-0.0240286327360604+0.143282568951984i
-0.0725961794065959+0.0580021177679321i
0.00637851195249192-0.00491835964932308i
0.0671137956294433+0.0321485347436098i
0.0548049647726323+0.100499735447572i
0.0483810545762843+0.135458255013476i
-0.0497139943160771+0.174224472971399i
-0.0986296001006075+0.122882116245942i
-0.11265399307188-0.00657152366899824i
-0.0680720511719968-0.0441861922933962i
0.0183658644469808-0.0678248459096542i
0.104263232630178-0.0392406810080068i
0.134025879488704+0.043329500592852i
0.0395565378408136+0.101315922058471i
-0.00829056019544963+0.122086649769663i
-0.0458147822074565+0.0910880328412816i
-0.0498825752214854+0.0242864623798708i
0.0177335374762999-0.0417261472095932i
0.0644027277049656-0.00816501995205911i
0.090571548210305+0.0577202326113775i
0.0525074428793949+0.115160644560862i
-0.00325582060685018+0.121277328914166i
-0.0579406198549315+0.0850273950258851i
-0.0963355951024787+0.0096181900733631i
-0.0435250237183357-0.0735965890789925i
0.0222636593061924-0.0336336800156768i
0.0585606905886349-0.0102026299518974i
0.0830814920420469+0.0520720620464482i
0.0319291676185275+0.123792184735228i
-0.0346014305778983+0.108632501637758i
-0.0442040506433381+0.064245452294031i
-0.0608725106527785-0.0241861409512833i
0.00144963086085839-0.0360626113975698i
0.0863893395572037+0.00526407187200784i
0.0933274995743638+0.0705636259424293i
0.0621821849836325+0.109349012256678i
0.00888096438628565+0.111791727264435i
-0.0183951539289208+0.0714847797398121i
-0.0293981210831182-0.011945454273817i
0.0248488712120554-0.00160074319741358i
0.0727053406826905+0.0159319852630561i
0.0896754732291415+0.0267860849885249i
0.0631188526392798+0.0995598103907218i
-0.0322535075198694+0.138761143895358i
-0.0383661161567014+0.110061037374722i
-0.0262428207895904+0.029680541898839i
-0.0196044797550492-0.0116636849718222i
0.0261039176656177+0.00268018727183067i
0.053161214829954-0.00164491200037025i
0.0653227640553887+0.0660839362349288i
0.0113622611630087+0.111319097399227i
-0.0823133719909102+0.0868566460423588i
-0.0775905454552476+0.0372240616445003i
-0.0548770580171235-0.0744884861800611i
0.0134934912694567-0.110493065541753i
0.152847714463306-0.079805044935287i
0.158875398476473+0.00520771730047147i
0.115843750517387+0.0910197927792967i
0.089054451930072+0.0971974098621235i
0.0299061148323257+0.110544820105487i
0.0116729983859127+0.101901439778675i
0.052942947236065+0.0424144151610207i
0.0715101760797229+0.0417392650042664i
0.0556227750102863+0.0776100684560206i
0.0317324733341974+0.152615677812086i
-0.0144535585103477+0.187263188299984i
-0.0693834051895729+0.121296501854119i
-0.0696998261233622+0.10567404014354i
-0.0937890820084223+0.0223236274588648i
-0.101687320241957-0.0869529902576615i
0.0154133880799322-0.0713335908175112i
0.0466723926951201-0.010216457642727i
0.00749466991072553-0.0253324528735543i
0.0149362880949245-0.0297642073326326i
0.0366704164907799-0.0363026312241591i
0.0656610957908972-0.103038629939264i
0.120371267791719-0.0751677021945215i
0.173474785435805+0.0164052735145632i
0.182595567749387+0.111830881519137i
0.131924502890298+0.166513074178615i
0.0712026025371607+0.19312830608058i
0.0132937039370862+0.173249631371363i
-0.0394430326117922+0.109358401137619i
-0.0143495826170893+0.089074338390233i
-0.0135094079758058+0.069781320664818i
0.00268186625258676+0.100988507463574i
-0.0459960866977954+0.143076848927498i
-0.131792411215354+0.0871126710080461i
-0.144388035813334+0.0497151659219781i
-0.1369492236665-0.0364421921509022i
-0.0929375584042443-0.139917242516548i
-0.0132042011856131-0.100802593543365i
0.143168763662952-0.0927387988548336i
0.164358365034949-0.0458488975157072i
0.132838378989715+0.0558216222903205i
0.126163444859145+0.0386066395275507i
0.0533664809555826+0.0545252623039562i
0.043414750534996+0.0721015813598808i
0.0780278351062312+0.029906034550358i
0.111207063646879+0.0719087655289461i
0.129923599338694+0.155470514871354i
0.0866529560305386+0.159541952793437i
-0.0174438238920887+0.150477589579737i
-0.0744970682566538+0.16077457452591i
-0.108069658365964+0.0847690457756542i
-0.0837263967216336+0.0314780569111206i
-0.0167733555081278-0.0262186968809939i
-0.0161856949449454-0.0861720445373384i
0.0200871622958978-0.0285272800713509i
0.0213271029797549-0.00597734618809464i
-0.00337372020660363-0.024887322135988i
0.0315075961605229-0.0324341606293869i
0.0585094920404083-0.0429255910795585i
0.093169905447672-0.029378380086751i
0.112383255773204+0.0322359760626566i
0.121889897387913+0.0437072061388141i
0.106333629297367+0.0973834299299336i
0.071112066015602+0.163884636756106i
0.0383633708528082+0.103509300934055i
-0.0108681132547173+0.0911775204046242i
0.000713849237044527+0.0625903534543493i
0.0165688431392292+0.036978765609078i
-0.000223223163395306+0.0539928372049817i
-0.0190583780283673+0.0792635951552154i
-0.0398146380898128+0.066232517588999i
-0.0414538603134132+0.0252459751532776i
-0.0304174787289161-0.0154575460748536i
0.0214641298829428-0.0925096955365504i
0.0905912719928609-0.0609991933968547i
0.128324193708738-0.0205918420064721i
0.12135232628832+0.00552074264078435i
0.0964029875762285+0.0509165724714589i
0.0782964204087528+0.0648084828294152i
0.0559037626181166+0.0659661638174039i
0.067612418190163+0.0360144178961621i
0.0942304165378172+0.0381728690909674i
0.0853093200565739+0.0862563563863705i
0.0918993300715641+0.137605174622988i
0.052553661874949+0.129736044185604i
-0.0308084863912314+0.119786515866263i
-0.0680027427423275+0.128807795744548i
-0.0628467022229072+0.0565567108414642i
-0.000854917856340087+0.0051609792590308i
0.0211666156125231+0.0422448722963144i
0.0285360213547557+0.0116075177566985i
0.0354842160177478+0.0174373512739428i
0.00159829598418668+0.103832220744246i
-0.00681735270073657+0.0679315127630034i
-0.0300099218885823+0.0459959340522859i
-0.0118320201184133+0.0411853783383174i
5.6445647927566e-05+0.00902213930390122i
0.031016476947409+0.000743546260312922i
0.0917658765548999+0.00905599755730218i
0.0612973889926208+0.0642672943003028i
0.00542676902756517+0.0607512801039503i
0.0056634665615651+0.0444178723799246i
0.032533651247604+0.0130404044202438i
0.057959534065214-0.0145826866706482i
0.110562329175212+0.0156389844095181i
0.0725932291305171+0.0447188183935523i
0.0692341538097172+0.0976170653410024i
0.0735766831116003+0.0881817600966096i
0.0302601805983325+0.0576263099401502i
0.0593540889746962+0.0684668262706875i
0.0498744871722244+0.054433365674327i
0.0376915420896776+0.0821839053580277i
0.0430130950896326+0.0936968287082255i
0.0302060004222716+0.117265211388011i
-0.036598488966501+0.122227843728361i
-0.0620754235277451+0.0229258127251582i
-0.028803916289574+0.0424804993881735i
-0.0148584243386618+0.0238299751854403i
0.0378480794752213-0.0307203455339117i
0.0585283108312209+0.0108280721932203i
0.0363307695730488+0.00916101624988008i
0.0387739343941982+0.0651284476231684i
0.0300756896434076+0.0671221355667721i
0.0033773743200193+0.0215382823071693i
0.021152505789754+0.0208649853967165i
0.053405940188544+0.0183455322778718i
0.0748144814471221+0.0293305681164808i
0.0826515784180084+0.0433916905044161i
0.0778164333661671+0.0988743277623698i
0.0429582149010039+0.105859474578278i
-0.0313972278038513+0.0892994242467711i
-0.0464598566407116+0.0572040395451899i
-0.0435514076101355+0.00958709078549777i
-0.0360864213083728-0.00477212823978357i
0.0144781607068796-0.00554260899798326i
0.0364972453193835+0.0186964145943199i
0.0322770675984985+0.0152990833330317i
0.0349099089500048-0.00978049666382656i
0.0632808458287805-0.0196906178881571i
0.0738860966534482+0.00821964871433907i
0.0768386417370403-0.00587635524845732i
0.0914115045516961+0.0227076931986073i
0.10833029426729+0.0852314355731039i
0.0962032469920706+0.077993020248605i
0.0487008553109736+0.13571081857707i
0.0550362395438169+0.161511610372427i
0.0267617196433225+0.108565206860016i
-0.00818363877816962+0.0825646772082619i
0.0074228081746485+0.113797376389349i
-0.0312802289541283+0.110025373118661i
-0.0626518126884243+0.0683135796881631i
-0.0529279588626278+0.0272377410179517i
-0.0756717781532123-0.00416139844330282i
-0.0626410152135949-0.0271570820640688i
0.0026941718999749-0.0597382216263806i
0.0421971311860625-0.041736018898869i
0.066651458007226-0.0705149370698284i
0.112522290591921-0.02654478193526i
0.103134193169847+0.0258032179183118i
0.0770453214734436+0.00162848940099449i
0.116587952959014+0.0623950654486652i
0.0965054267904398+0.0632318320814133i
0.0745483178454951+0.0645159601755234i
0.0951708812384885+0.116545121779317i
0.0862675931322916+0.136835898640795i
0.0382269249607344+0.158347259419226i
0.0152780318133109+0.145362438286789i
-0.0108725249365519+0.107452091871333i
-0.0543199959388491+0.0500863687540193i
-0.0134335018618969+0.0260195868884671i
-0.0031913214752451+0.012682238445673i
0.0182118468541566+0.0383056592030554i
0.0347715103910067+0.0371288760028058i
0.0117384544172547-0.0107218261673784i
0.0420567920549508+0.0342917400878869i
0.032288356106772+0.0175073996876891i
0.0425905260513929+0.00606561733364583i
0.0353929732489554+0.0318215386334471i
0.0418155244230667+0.0432898347610373i
0.0800926740393132+0.0670056286018843i
0.0607578290569141+0.0607123571657158i
0.0863837334599533+0.0784414890566758i
0.0245202421649136+0.106599255548915i
-0.0356621217021062+0.095155189030456i
-0.00449463936557149+0.0773795249256001i
-0.0242848920888209+0.0706641094121251i
-0.0340336222966463+0.0629081706314055i
-0.00645189000351188+0.0357869187097776i
0.0129679361878472+0.00787387404624625i
0.0140056852872559+0.0334097497126865i
0.0328322363164419+0.0175287669861765i
0.0466220822992385+0.00656411600252828i
0.0814185678192069+0.0325847513685616i
0.0674558729298656+0.0570865077799283i
0.0346833482052365+0.0835689706801503i
0.0446654167688379+0.0677408606697901i
0.0406418459237876+0.0760004315165089i
0.0418899953470108+0.0797598966359581i
0.0122349404031305+0.0732340035363181i
0.0210423723426197+0.0819458093993129i
0.0122148652527908+0.115394008800146i
-0.0357919618686355+0.0818426356987267i
-0.0379369861557807+0.00518537267892342i
-0.0371581884090079+0.0175151189233989i
-0.0132733805918019-0.00673854784090436i
0.0107692198109873-0.00421858073460217i
0.0254068610050381+0.0225959847421184i
0.0682746094508433+0.00907338439644895i
0.0345801245960108+0.0264346383360281i
0.0146669000066506+0.00515457902615283i
0.0815768983233197+0.0307657567016117i
0.0483795267237465+0.090024686371829i
0.0406516596165466+0.0570017482560398i
0.0542448285516073+0.0677389602829439i
-0.00877542611205594+0.07364103563972i
-0.0107768899529779+0.0805848240485572i
-0.0334966360702555+0.0713186150068222i
-0.0185832913804132+0.0272788490233406i
0.008831605907271+0.0538570774889604i
-0.0366410760050498+0.0108414900542282i
-0.0228228697042404-0.00624095610203784i
-0.00655317309839534-0.00661422239956713i
-0.0115104178516821-0.0567488842340527i
0.000906107208070208-0.0761818999340825i
0.0364236293878885-0.0565582267190747i
0.096932008171053-0.0214076281637835i
0.138544874642424-0.00851657280008575i
0.12718800831936+0.0526837294811392i
0.112826252139793+0.0979610492658195i
0.0870405156653418+0.105586175540799i
0.0557653898029336+0.104788091253482i
0.0277657022376849+0.0911982777962609i
0.0126205121396259+0.0897533631018612i
0.0508017558619939+0.0716147949190288i
0.0233991708909347+0.0982354760628441i
-0.0319894466684446+0.114779002024949i
-0.0219005336283456+0.061065490734009i
-0.0534844708753791+0.0252524096018809i
-0.09244695917673+0.00196124687024264i
-0.0522648402049258-0.00659715091535544i
-0.00887974993903463-0.0420459001459974i
0.0539513709463396-0.0629650182840414i
0.0573476752353143-0.00886121063909502i
0.0535037140216944-0.0116291302418569i
0.0744843029154379+0.0140817893295881i
0.0366882227903961+0.0658304904570581i
0.0868903288277882+0.0353041767587079i
0.0703264876408113+0.033637880843205i
0.0364894865852107+0.045518274791455i
0.0739482337493417+0.0417679676388521i
0.0418616717831039+0.0546870259488332i
0.0376965013546191+0.0735647042706843i
0.00643760417081912+0.0766041716716392i
-0.0235268599310314+0.0295806636037804i
-0.00529730050829048+0.0286113158122905i
0.0140087114974548+0.0430355392534746i
0.0564783802660543+0.011341789641024i
0.0255926564915835+0.00380961292709785i
0.0209133661263299-0.0154006539910502i
0.0440832353252611+0.00454972986738673i
0.0417625720048124+0.00378502727691i
0.072721936280884-0.0238445119174003i
0.0807692214618833+0.0252591404306355i
0.099931136608566+0.0751775421616057i
0.0700518848893353+0.0946475912478109i
0.0130870639266018+0.109467037078374i
0.022230277134804+0.110029179661585i
0.00733465886575203+0.0827966815486669i
-0.00978932848683934+0.0602119802617727i
0.0132971463959013+0.0326349488550048i
-0.00829022275731062+0.0305831457540399i
-0.0241192828151138+0.0681842312734174i
-0.031956487806843+0.0784242481311184i
-0.0563568095046501+0.0719622168464679i
-0.07358620192569+0.00794200192616535i
-0.0398743355912924-0.0448937547215492i
0.0371950013319309-0.0386624085708027i
0.0428637033314861-0.0532732174227777i
0.0694931203133792-0.0126858932702806i
0.0983910273917482+0.0517318316242995i
0.0667404769601389+0.0508289566772441i
0.042184906780624+0.0349154779498467i
0.0203214730542276+0.0428126632574674i
0.0201434153958914-0.021651099604489i
0.0527162273034198-0.0191765982333362i
0.0791426426381465+0.0458458244180433i
0.0825137811593935+0.0398471360446556i
0.0695453770817729+0.0933741443834292i
0.0517535849609963+0.071426358340117i
0.0389048393528758+0.0978820453186801i
0.0111432000830131+0.118381676117847i
-0.0156840862703658+0.0395240178360802i
0.000546125073627864+0.0651646577545988i
0.0368655359315857+0.074359402314537i
0.0125422228613292+0.11813691882347i
-0.021903088986942+0.0818495789183828i
-0.0313079159485361-0.0027011189493219i
-0.0587247215367029+0.0262334189026336i
-0.042892811674081+0.00623698345729022i
-0.0158952819225152-0.00471073572007285i
-0.0148668103536732-0.0177394767238839i
-0.0067814689562507-0.0417161434931093i
-0.00113938722109435-0.00116865166578557i
0.0353363972858091-0.0198340571517618i
0.0350436950258047-0.0902990749746468i
0.0536298113799139-0.0875019612062878i
0.11877230060653-0.0512377664163994i
0.1180121734774-0.00673876546156042i
0.136008306432349+0.0141349457688903i
0.120558293179568+0.0521407614618821i
0.0938167412231712+0.0978301236161623i
0.0726983171256189+0.0588712274304441i
0.0443880817239256+0.0609712335155816i
0.0454714740752945+0.0784574219974813i
0.0634497781602499+0.0942379655755951i
0.0538860000669373+0.141517196274938i
-0.0138070424766415+0.150479900633492i
-0.0366310033994561+0.10274347373228i
-0.105228033236826+0.0680610489675052i
-0.107240409161021+0.0200967968546483i
-0.0482778556610866-0.0345998798210328i
-0.0131935986045809-0.0557391158903064i
0.0511011529270802-0.0752604044425369i
0.066456749158073-0.0122190023272516i
0.0801691439650853-0.0108335586861041i
0.0593683639237321-0.00997917910249078i
0.0609245702381708-0.00840457396127639i
0.0882067779239102-0.0432637397713066i
0.100353875325669-0.0154495024561424i
0.133414205122719+0.0137840448727931i
0.123141082049789+0.104198753778049i
0.112124267169824+0.0953964298454829i
0.0536485378782523+0.136104622642635i
-0.0252164988673872+0.155080529939949i
-0.0128296864097294+0.0113008956646518i
0.0210020386287776-0.00667965033704013i
0.00467576390663767+0.00666577297733369i
-0.00276836976388211+0.0321450653540302i
-0.00654520371649143+0.0259352135210297i
-0.0290597028787947+0.0321145130041703i
0.000727485992602177+0.00856585731253517i
-0.028310583850344-0.0439668677859368i
0.0121919348385284-0.0282488089692034i
0.112706057962303-0.0554685391216812i
0.134274007881709-0.000282903687124588i
0.123599691574832+0.0547336221091106i
0.0707583037397374+0.0931862850533419i
0.043801485398299+0.11867219980802i
-0.00281154909033124+0.0608581926361994i
0.030932618104831+0.0406280676245256i
0.0820806842335193+0.0285725068141459i
0.0413340729154269+0.0386720794874462i
0.0417434924666344+0.0963786410958208i
-0.000467016092126614+0.0965587776468477i
-0.0770846433510894+0.0704671820021109i
-0.0948497925253544+0.0409977298101501i
-0.0704677995184679-0.0720239719383636i
-0.0323502782232775-0.142833412798384i
0.0550806443633312-0.128606091779501i
0.117721704933509-0.0613997203516119i
0.108109274776121+0.0122912651371696i
0.0929868205699517+0.0453866206960675i
0.0670987908302512+0.0445118174243104i
0.0574707718424227-0.00435899433562289i
0.0425617969689677-0.0230688547047252i
0.121245563004359+0.00326588841480844i
0.166486080296141+0.0621607401870491i
0.120799248333853+0.122506327520856i
0.0970500706397319+0.178783316185168i
0.0129697435496015+0.147423938979589i
-0.0425643394108161+0.0769632541630597i
-0.066915498097494+0.0404296830161097i
-0.0527881531864349-0.00642182855856977i
0.0107103018743045-0.0129518768517002i
0.0407870560182198+0.0146100051404119i
0.0243298133900322+0.030814028764309i
-0.0176861377238822+0.0103286137970259i
-0.0533016229474905+0.0176929421899524i
-0.0307420105683869-0.0403240908933262i
0.0277451525856841-0.095413437835488i
0.0723941130589668-0.0523110251016478i
0.119381639433474-0.0432488708520301i
0.150495240447697+0.00928095140317508i
0.12041100548313+0.0491400602128889i
0.0545687610883501+0.068583450069397i
0.027416624151006+0.0413302978098874i
0.0607349432931652-0.019615669163061i
0.106338348423879+0.0165731709584849i
0.116983283104825+0.0285848213282638i
0.110336977175819+0.112653317773419i
0.0459137115432177+0.171608371546767i
-0.0395641327817383+0.0970233304674507i
-0.0457896884905638+0.0704365566100723i
-0.0687361612323862+0.0185096066040563i
-0.0318425903430147-0.0400010885734321i
0.0721760665351776+0.00581711735704185i
0.0682220657683826+0.0494963389401545i
0.0436497094735747+0.0736420902631989i
-0.0377044329893615+0.0845968746731169i
-0.0655898645292487+0.0139433307225287i
-0.0196085113510248-0.0695456057908257i
0.0124892328968913-0.104802385932895i
0.107572414191986-0.0880268062615218i
0.15187255497302-0.0640522702936431i
0.14058931499292+0.00805018222188209i
0.107587575716504+0.0972028380388672i
0.0626105131836864+0.0989284986557175i
0.0220375319904757+0.0267513061950415i
0.0506596733412647-0.0145980981749863i
0.11373407528485-0.00327899198054973i
0.149181890909009+0.0206819353817674i
0.150922418272699+0.10900007901619i
0.0985725592023006+0.164492152069345i
0.0178459979807175+0.162387979002905i
-0.0481489401517005+0.131766111694978i
-0.061933312892302+0.071333013984697i
-0.050783398327719+0.0113979497287499i
-0.00268569869466192-0.00899659851418229i
0.0485688768149804+0.0199369402266898i
0.0511623592495378+0.0710744029122536i
-0.00307065378868893+0.0681311219569523i
-0.0417620888982541+0.000638620147778118i
-0.0305031938115241-0.0327599927570708i
0.0142566672559141-0.0760712626897198i
0.0678119224951599-0.0751301811565728i
0.126225004464662-0.0250840904773094i
0.141978043777922+0.0350105732712372i
0.103664422345485+0.104338184379587i
0.0557549525066002+0.0932788306240343i
0.0178936437424835+0.0295302919896767i
0.0231576748318773+0.0215314849460398i
0.0547458854762856+0.0432575960702783i
0.113941950744501+0.0677091001408092i
0.093583859225743+0.129441760228778i
0.0331675513170816+0.128336916829732i
-0.0531914473185362+0.102548483363565i
-0.122778503822325+0.0571756727913133i
-0.0908936320405796-0.0407340229569413i
-0.00615216280009564-0.0432766544892895i
0.077774650118143-0.0422495723637338i
0.0974291378240564-0.0369250954329203i
0.115111641172065+0.0470332250616589i
0.0228166157789116+0.0531904757174684i
-0.0561379571270292+0.0392880594332224i
0.00666304131525007-0.00665168090825372i
0.0567858652974754-0.0889016917169215i
0.119365542350584-0.053429196812286i
0.14832930349912+0.0658602935811713i
0.14543981879475+0.110930459651602i
0.0930297102244021+0.125928405652518i
-0.00591210364682228+0.168830909862723i
-0.0425918591347205+0.103659775434452i
-0.0434793114807709+0.0354716425811399i
0.0125664847366725-0.0320614908803026i
0.0478179276584517-0.0598132504927981i
0.0309363102614472+0.0225371854739315i
0.0415333065643484+0.0616054578889825i
-0.0304777724142307+0.0758299216656552i
-0.0846783820912421+0.0260462165761995i
-0.0343894031152853-0.0639318170834141i
0.00292915245920242-0.0881439588102969i
0.0609258144839912-0.0771712309116417i
0.139289856503456-0.00520922740698406i
0.143305735243436+0.0413522654495633i
0.107534576744633+0.0452541836280988i
0.0333717397448782+0.0563219386943966i
-0.0360009923550803+0.0506821473312077i
0.0175022124847+0.0126529816457561i
0.0527476027624481+0.00446265130978881i
0.0968061991172532+0.0888427129999156i
0.0781844838316595+0.0957358896089138i
-0.00726527109698499+0.101764175846637i
-0.0560108732532431+0.12212877686919i
-0.115263729752943+0.0306716381750172i
-0.0669514320569808-0.0574945931029501i
-0.00305866384199407-0.0884718110321369i
0.0846018116168661-0.0795616103864495i
0.130290091927681-0.0304168347211901i
0.0720650894985283+0.0238380473424098i
0.0420556479735232+0.0450829920343146i
0.000327431794159586+0.0122160778699573i
0.0107053125425975-0.0454209685460863i
0.076719530707683-0.0774559109646885i
0.133998261134603-0.0418278492689178i
0.166874937184274+0.0384524790309636i
0.155196942625654+0.114368619957462i
0.0868084154631441+0.172323563188897i
-0.00216612254614972+0.144758022991704i
-0.0513544399815287+0.0948611089015488i
-0.0593139716342586+0.0128154180365278i
0.0181007292011931-0.0206820599404164i
0.0932121898787725+0.0312194458224219i
0.0597380916255216+0.0894417702416448i
0.0111586061383831+0.149903167256089i
-0.0503000555092931+0.0975235907772508i
-0.107738537216142+0.0286155845962408i
-0.0713615466078099-0.0627577773689206i
-0.0466726413018384-0.145819087904849i
0.047826898189497-0.10958261675383i
0.153315259265144-0.0590368539699601i
0.123240491585133+0.0179412404665392i
0.0834784850991382+0.0549064007255073i
0.0498264889153068+0.0163776036222521i
0.0132700822872323+0.00140944419594861i
0.0522056951332263-0.0411491966799884i
0.134141729232612-0.0678831358839879i
0.140749993579086+0.0264285993365578i
0.136026030808222+0.125584217270354i
0.047977919616802+0.169076315502231i
-0.0338864239484307+0.164880222082193i
-0.0448302252345514+0.103892426108225i
-0.0483290224137698+0.0106375296135173i
0.0189534871213739-0.0161990135257397i
0.033790372911176+0.0341290207936995i
0.0317794219028618+0.0674043995603398i
0.0145120833972893+0.120866905070874i
-0.0507733324941825+0.112025809731261i
-0.0781091166971516+0.0359781578231212i
-0.0841723603609721-0.063138501951399i
0.0108530199320173-0.126249875539118i
0.126660636942922-0.0795687568713212i
0.12710347870758-0.0315647184282983i
0.111613156913218+0.0445762503193997i
0.06515880887871+0.114968379592972i
-0.024386094701696+0.0498328090200096i
-0.0297037729362141-0.0404666256651103i
0.0555277023359403-0.0866980297547439i
0.112241482596265-0.0757574795125164i
0.190582945864736+0.0277015458257443i
0.188759551667475+0.138685720939541i
0.0899876154897995+0.183071838695883i
0.0322529580461004+0.169896189348848i
-0.066866981465252+0.102531289914399i
-0.0785000394192-0.0209272476912733i
0.0312373468629008-0.0517688824363925i
0.109302161432875-0.000252176912144859i
0.142450153994902+0.0401550653305264i
0.0827103433756396+0.096151341301049i
-0.0426484511343752+0.114604139957221i
-0.102784062976337+0.0746807557352902i
-0.105012264932124-0.0174600621572649i
-0.0144470336663448-0.0954964087462851i
0.0776213568758941-0.0699932774538801i
0.117171147196232-0.0249193215662091i
0.133735916856417+0.0341673460246995i
0.0585529084227342+0.0964969907645931i
-0.00292053203012921+0.0722515290571583i
-0.0525296688408897+0.0259179749609621i
-0.0158636116849325-0.0362669053050252i
0.0613314957515202-0.0840710949739335i
0.0965195389629273-0.0445364996530978i
0.125006704834709+0.0210896294843755i
0.0688105746640813+0.0752720864604391i
-0.000125522456386963+0.077951929593373i
-0.0811796636432916+0.0231056770191078i
-0.0630231374400791-0.026162378209384i
0.0376692246557617-0.0933324560062398i
0.105100204659431-0.0693163269682519i
0.146730935629811+0.00950963521050838i
0.111429425422302+0.077121486836445i
0.0261820237416501+0.0926227128616972i
-0.055578026948833+0.0289620686280501i
-0.0319760488140186-0.00192139767411909i
0.037547427450281-0.0959202324832633i
0.124203590851867-0.0802468603040853i
0.196646126457171+0.0341703034079574i
0.116744847143625+0.105424665137739i
0.00897684684132623+0.183726933017264i
-0.0580731571970627+0.130877535004935i
-0.0959184657759541+0.0300969954565431i
-0.0594258770820921-0.0301442126496816i
0.00701914020421412-0.0553560114771381i
0.0777307250179123-0.0398406246672143i
0.100156411274327+0.00695711316600172i
0.0351806012387114+0.0961739625434378i
-0.0477547118612295+0.115476651290713i
-0.0627820341522692+0.0350146755781536i
-0.033344792337051-0.0573062788452155i
0.0055792125949348-0.113852094546029i
0.111863064862052-0.15192955191572i
0.184038752159655-0.0557779284763673i
0.126005051946605+0.0757776024064633i
0.0598655122659055+0.127170497449631i
-0.019217282594652+0.137522628973054i
-0.0341432797506783+0.00462438612520909i
0.00789469912369012-0.0548208849040976i
0.0580123936088793-0.0510402290493931i
0.158501357739305-0.0230465085359372i
0.117460422342714+0.0927840753054997i
0.048643644763488+0.137173467647275i
-0.0218769349592113+0.12508485530051i
-0.0924740614206512+0.074728529132054i
-0.0508181772927731-0.0185461843584816i
0.000141812257555788-0.110842195804439i
0.0988733996022636-0.0868719403821245i
0.132936828443076+0.00643492963106228i
0.075570997478389+0.0396374926648751i
0.00549530953895303+0.0555937041233655i
-0.0628038202790411+0.00937574940657418i
-0.0442807292484305-0.089350614642033i
-0.0016920131049794-0.123472805428838i
0.0913135794052288-0.105556433074478i
0.158156656376332-0.0137953987067775i
0.130527341315097+0.074829698843715i
0.0611220556485825+0.100180064785764i
-0.0558540475383424+0.0923952506201786i
-0.0806341394276071-0.0322077033502727i
-0.00389083618686742-0.0987160488996551i
0.109378613282403-0.0524895384828858i
0.169131312776119-0.00450182433381511i
0.173761902439002+0.0923552114920373i
0.108625850790963+0.157121110951218i
-0.0287116082450161+0.128837611274821i
-0.0774266781344546+0.021276808724455i
-0.0662183477590236-0.0708373334850964i
0.034533091178088-0.0728537465302004i
0.141363972961017-0.0593940543273113i
0.166070263254436+0.0320870604637545i
0.126894574376147+0.146325305862661i
0.0124968867233877+0.173102596343383i
-0.0612584725504591+0.126792024108419i
-0.0969531170440681-0.00663835739937906i
-0.0286694512696825-0.0694734882303633i
0.103365636452824-0.0546093968779847i
0.156016411087967-0.00958212862555583i
0.101209918128818+0.0695640122598851i
0.00874819535972949+0.122692661087483i
-0.0306401240957028+0.077287272728201i
-0.0894619145481882-0.0179676202570545i
-0.0643304876191136-0.097525580049333i
0.0504714843421234-0.168558698656087i
0.126923717435841-0.0941374656666158i
0.152545485370915+0.0246746873422559i
0.0951347456686151+0.077279870307808i
0.0285345739075803+0.0882672665520488i
-0.0409270005601059+0.0328722851499506i
-0.0247899498168629-0.0472340836282212i
0.053966603606536-0.0868628711952913i
0.13315559182263-0.0706351557431865i
0.171874700558001-0.0129244170775453i
0.124675272951796+0.0888453766517151i
0.0613639629476143+0.137024788231252i
-0.0719322805161238+0.087676649103294i
-0.0364062283644726+0.00899092077124117i
0.0647515001603576-0.0665649951326179i
0.0845753666952564-0.0882935434588913i
0.139125469995032-0.0127676094944023i
0.136563709612755+0.0714683551718277i
0.0555621243221763+0.126081137322854i
-0.0492754319088451+0.145100338535149i
-0.0433481583252533+0.0335566205706988i
0.0160009834486152-0.0884399435294827i
0.0816170503822372-0.0886960664720094i
0.166864591792553-0.029536610972876i
0.183274571224297+0.0683163628820557i
0.0829231953182868+0.165025894610312i
-0.0384990851639431+0.19372507903979i
-0.0905749371230025+0.128703289490218i
-0.0759636681030962-0.0146724220929237i
-0.00477467329202052-0.106701364127445i
0.0887010877823641-0.0404069481269181i
0.147738818008587+0.0590390944014258i
0.118426659165657+0.129915702860114i
0.0241343790421117+0.137279573885219i
-0.101271100526992+0.0760877057932983i
-0.148806406257471+0.00138555339132696i
-0.0721702970855852-0.111198214657891i
0.0482798216325433-0.123860665806706i
0.128684930564266-0.0576792013691183i
0.137402039639353+0.0257598899007258i
0.11233036163439+0.0903454507592513i
-0.00704096561577872+0.111877500509509i
-0.086209607359059+0.0491792014155102i
-0.0272192587894503-0.0543977779841785i
0.0606594792927463-0.0769248427315484i
0.134008474947936-0.059728702081771i
0.146859416365427+0.0517627513163622i
0.0979826442821124+0.13912803437223i
0.0273780877896672+0.133283825446386i
-0.0319836029384277+0.0789930233160718i
-0.0825146285831242-0.00947450427151479i
-0.0382063133178666-0.0838450698617509i
0.0799908605846593-0.110801580032001i
0.122637236050255-0.0221743920758292i
0.0677843279873656+0.0844509376751581i
-0.00586626164704161+0.0936779147780146i
-0.0691794653179782+0.0401327828781477i
-0.0866293948661868-0.0550502360989615i
0.0134060146417713-0.168834202814175i
0.124562745527648-0.170862704800868i
0.19338990714514-0.0380990256208125i
0.217615157060773+0.0700456738259377i
0.1402562957198+0.130741622778449i
0.0246542499035203+0.131226285235472i
-0.0338345883802762+0.0430426246754498i
-0.0181359737468527-0.0268449953735556i
0.0544761193214215-0.0715009779105523i
0.147464929784895-0.0364606622461584i
0.169832096943556+0.0780235003294787i
0.12185763149455+0.173843886937592i
-0.0372368872679002+0.218166162037193i
-0.169384250429486+0.112069963710182i
-0.16362789830875-0.0199550872876231i
-0.106210229913256-0.10050804375589i
0.0287081858858634-0.141885999442897i
0.10810590627894-0.0573269953571701i
0.0909726375342354+0.0642681196857415i
0.0215288013424205+0.105085553222478i
-0.0650402171372528+0.0503445309443304i
-0.0846307399169889-0.0151497179297726i
-0.0340119631229104-0.115854173624191i
0.0799837784023138-0.145643755713903i
0.180469851852263-0.0842791725260945i
0.211462212024771+0.000894933298010986i
0.169593677201974+0.111924982409747i
0.0342856702752917+0.107234798824936i
-0.0403947854583809+0.0889223309113194i
-0.0445615217549615-0.0229168174846963i
0.0140920953379151-0.0918277502714771i
0.123140544532864-0.0235752596816389i
0.133796930863427+0.00932704712721758i
0.114607174216253+0.0766959034519528i
0.000979896813019092+0.106062364033123i
-0.102422047135346+0.0829012960404001i
-0.0793628923030096-0.0568009404961854i
0.00413246591075405-0.127032710111979i
0.127054795165832-0.116719459515092i
0.18789866068015-0.0979001604086161i
0.183638977430007+0.0436754821236574i
0.0857888665106616+0.112528914146445i
0.00624870079791439+0.0756559142629541i
-0.00480543973251615-0.00772165979394567i
0.0118569427189884-0.0810951262934037i
0.105670534365775-0.0804168607299376i
0.205981067467662-0.00893615879588397i
0.215669580157819+0.0758155631928836i
0.112568540823274+0.182225670295547i
-0.00356130507115843+0.224813122681885i
-0.0842835151808945+0.118311381025375i
-0.11255082643747-0.00607097251374668i
-0.0427509932767255-0.063806977644696i
0.0745756967670707-0.0754404255951493i
0.110081063990313-0.0108166672692368i
0.100571134359475+0.0998987822137065i
0.0167585218618374+0.132974757185114i
-0.125160231186017+0.0975402589837217i
-0.121136998310533-0.0248812203863014i
-0.0760976560138367-0.140428047172463i
0.0452027059112742-0.159863690647644i
0.13211746659476-0.141601859656934i
0.101443306060029+0.0145497638955178i
0.108085683247772+0.131821589950191i
0.00251852072505554+0.0473206900300297i
-0.0642355868295184-0.0157843312680307i
-0.0422613847424371-0.0880128184393358i
0.00329798133164533-0.120070609947446i
0.120497875869634-0.0517869841494331i
0.153389183015215-0.00910437120023396i
0.109185273328955+0.103510707600369i
0.00717809087540302+0.15281675524326i
-0.105658214798234+0.0345934365390054i
-0.0982183725735263-0.0611689115030954i
-0.0304690808849665-0.12701592980825i
0.0909389969542794-0.13702695831163i
0.163510097908178-0.0716697377472742i
0.126845987561512+0.0321742464244304i
0.0749367010774168+0.0985863270601531i
-0.0263367638097674+0.0632553119393471i
-0.0587283898684961-0.00799750674382172i
0.021248759438982-0.0862903910122697i
0.136058424860312-0.0855194799838965i
0.191148889806229-0.0291037086681909i
0.173723938940468+0.0713229978317515i
0.115750576120605+0.177352789600493i
-0.00731848385172535+0.136180132823999i
-0.0781137034289274+0.0661801709099601i
-0.0939775952859337+0.0065747631149859i
0.0114780613604533-0.0460830789214617i
0.137913978781934-0.0291890957566964i
0.135737748085867+0.047555140462624i
0.078517411691605+0.122913711496682i
-0.0318357724421206+0.133482273769614i
-0.0983509206487237+0.0803791468480085i
-0.116466652109992-0.0535139707257301i
-0.0337872796292779-0.15735902231283i
0.0945021951803421-0.15589347730686i
0.155725605699238-0.0791357561848749i
0.160076624447134+0.0039529882577162i
0.0528742670629701+0.0831500095172228i
-0.066616470571076+0.0947304053344129i
-0.0775553832279718-0.0198687095870965i
-0.013856524320899-0.116512699699998i
0.0787078591072265-0.157108066369948i
0.169777202142364-0.0906411487141136i
0.20598099255158+0.0590567658245887i
0.128700937970818+0.12009355376396i
-0.00682892952734916+0.130976256385496i
-0.0730435196773295+0.0658294831697512i
-0.0852137162446893-0.0749018631342012i
0.019095500487566-0.126564750809278i
0.126290930419293-0.139452515279607i
0.165965604787206-0.0430911680112624i
0.136078227413981+0.0880710868035516i
0.015358815110441+0.0980915053171974i
-0.0484705243477963+0.0561194838825515i
-0.0930221424114042-0.0452752247468852i
-0.00362924745519966-0.131610351674313i
0.121115603533209-0.153245937627661i
0.187511028723898-0.0485445580390896i
0.21639110592194+0.0731270005791928i
0.0950438643770275+0.109462082660736i
-0.0163503830668692+0.115735623684871i
-0.0317376447056487-0.0113455153187628i
0.0271714505240519-0.111907573484193i
0.128289114858617-0.0958544057375513i
0.193598831269752-0.0757566509874067i
0.164295180270939+0.0769441296644296i
0.103088375373104+0.182865442645098i
0.037894547294866+0.170923149850508i
-0.0792424297289109+0.110474384613368i
-0.0862723318590504-0.0241018521683564i
0.0206955669866117-0.0276804593641969i
0.0979581229420038-0.0268012304885737i
0.144232958494149+0.0302611015569811i
0.0934944017130375+0.158486933998469i
-0.0131837058867661+0.159158468872542i
-0.0974453966334656+0.134583654900683i
-0.14540290611184+0.0035059531459176i
-0.114397985150595-0.157680528844162i
0.0195323822552543-0.147206067182613i
0.114994068990577-0.0715837157829325i
0.138476690068724+0.013135248295032i
0.104060537553782+0.0891264343230721i
-0.0358187915044967+0.0495580279522193i
-0.104185241679862-0.064289401058708i
-0.0603531127038914-0.166280734254598i
0.0469979710379909-0.198694033002985i
0.15833095929743-0.136030599445914i
0.239098914131246-0.0468810212482413i
0.219234400276713+0.0789203993548944i
0.0797908822500012+0.128637891617101i
-0.00774930107696554+0.0409526690021661i
0.0100361258554986-0.049195944414042i
0.0468303126645583-0.106268339420609i
0.132795544222652-0.0848980406064119i
0.199614781575895-0.00254554203253106i
0.153381287083817+0.0998074093363233i
0.0901704621386059+0.179026650642508i
-0.0177952646268713+0.155317867877034i
-0.0817380835437174+0.0378136862359689i
-0.0552450081968401-0.0584599091296799i
-0.00551547045632096-0.068960182597509i
0.114366857098701-0.0145447712381361i
0.150678699466029+0.0575298115502407i
0.0422110004072422+0.11963939896467i
-0.0724036879595628+0.105919852626075i
-0.154398607570995-0.0160584052571628i
-0.102167773676192-0.103508936454958i
0.0349997403781268-0.159766980096773i
0.147725796647564-0.134218906228282i
0.220888437067228-0.0141597978590739i
0.181441190005372+0.0774851422052383i
0.0405874179394072+0.138168420965507i
-0.0556648338085382+0.092792699571802i
-0.0583111974783489-0.00414236517683133i
-0.0059112261795354-0.0908560816158258i
0.128627228359514-0.121972083376074i
0.206271869228757+0.0203132175841614i
0.177751302651993+0.158890818057706i
0.0435311679758013+0.198042095627004i
-0.099321602237049+0.159372475360024i
-0.136687385179389+0.0406386055743682i
-0.10203830885087-0.0677722473709368i
0.0232182437510738-0.123669780691153i
0.0989839272146338-0.0794886047155633i
0.146855463092917+0.0263034619051408i
0.0821960855018311+0.108692909863678i
-0.0545903493460341+0.0886743218359873i
-0.114050374011398-0.0234683837299974i
-0.0991303259018596-0.131871311408025i
0.0270904410581357-0.20586314316565i
0.133315610217652-0.185755763145991i
0.239540477475163-0.0746403996131695i
0.230837971012024+0.0361048999124829i
0.111702248421317+0.108717157180561i
-0.0259717964862362+0.075242804069626i
-0.0558401587012733-0.0312929577634669i
0.0480277952353828-0.0913385654383683i
0.139330668216105-0.120847211989094i
0.235419258670818-0.0599162150395006i
0.201495494614746+0.0710052994175664i
0.0892685310320492+0.15350937325694i
-0.00393968891141776+0.148592593127935i
-0.0318976775790397+0.0367917876202975i
-0.0192682828687054-0.0463464676142118i
0.0612902772662339-0.0676041005610055i
0.165220891274681-0.0501985011143601i
0.155447101962653+0.0470163654642316i
0.102882638560878+0.148534805820365i
0.0227784092107693+0.165894895660565i
-0.0376064263820828+0.0888851129702321i
-0.0514021180117502-0.0120932116391633i
-0.0117547157425221-0.0644618257557854i
0.0803765770737303-0.0297573919573564i
0.141908323375521+0.0617280920661853i
0.0725086461283517+0.177821198212141i
-0.0526415025824698+0.21295085139171i
-0.138541215490635+0.112163683463437i
-0.187094228403783-0.0208072482305829i
-0.126552401856692-0.134258569367083i
-0.0115369942749226-0.184669181124419i
0.06926818255995-0.125749001126816i
0.114502855682155+0.0085667818563688i
0.0815623188442272+0.0683902325084037i
-0.00498128738336774+0.0472062517071393i
-0.0614222126876222-0.0179226727604133i
-0.0420773218476677-0.151379051227871i
0.0626878300384653-0.198826639741606i
0.202759344084057-0.141736515265063i
0.274376146012151-0.0333166937844073i
0.221117054809112+0.118297219597076i
0.108609119749132+0.16389911099024i
0.0203148835979059+0.0985810139156662i
-0.0102029629802056+0.00260447672127323i
0.050642123304965-0.0433179162739353i
0.13132578024198-0.00209259601867115i
0.124116678112863+0.0538952569929894i
0.122104293589193+0.125430715433147i
0.0623931100572088+0.155708206254159i
-0.0908093710514992+0.121885919623499i
-0.152040447823288+0.0328823487806724i
-0.106476445530062-0.0889840408082817i
0.020369224664445-0.124820389040652i
0.111719171396779-0.0795212715166204i
0.124582701422469-0.0251707823747983i
0.0924405762711603+0.0573815147252058i
-0.0133930070747224+0.0835817460371622i
-0.0646356678792581-0.0190508670001475i
-0.00736210998436906-0.0932394815290017i
0.0780383253959754-0.135304773888647i
0.159966682363863-0.115610208408882i
0.19561063494126-0.00122993637567948i
0.143344545843541+0.106613808401332i
0.0750398615854263+0.157419916786389i
-0.0190788221234825+0.0819976073507604i
-0.0881726104766575-0.00057717118037577i
-0.0226204138297864-0.054501104716398i
0.0520180387475038-0.0926641777475177i
0.119170552973488-0.00340603546831429i
0.150464784966072+0.104053386332374i
0.0409030371902842+0.158588874387574i
-0.0876430536401087+0.144307198602309i
-0.146087256572089+0.0295326851824765i
-0.130876722704821-0.096770788923803i
0.00765024666420409-0.165376101754965i
0.110235645644609-0.0918012165458427i
0.134699837507416+0.00909211460961813i
0.114908245839439+0.0483835508858591i
-0.0262293173279983+0.0975623492788634i
-0.122017790295251+0.0127074219171928i
-0.0913317260040716-0.119480220834788i
0.0207247377842317-0.188180036176089i
0.158723294075645-0.18563525689117i
0.21407736445235-0.0843993903452493i
0.18190006349124+0.0349483912206344i
0.109132062059809+0.110809574078798i
0.0168013170484486+0.0510879743372722i
0.00829773894882476-0.00967627869408186i
0.0464530113409811-0.0613609238346713i
0.110076919470932-0.102474681948514i
0.214204374358339-0.0174159508795017i
0.205552023638558+0.10072973675982i
0.0728679288619903+0.167881591519232i
-0.0416232893140354+0.189883712256236i
-0.0897203436063386+0.0888423456247912i
-0.0742751671523524-0.0716095989660043i
0.00993664690829953-0.0885287063356778i
0.0820291525550531-0.03794139112959i
0.120360645608349+0.0369983975750807i
0.0786860244726251+0.115520958390938i
0.00876664563808674+0.101595562253102i
-0.0918822803920673+0.0372117695246618i
-0.119082538728626-0.0500250032804471i
0.0367150177389194-0.119128278830859i
0.128212212397055-0.0879880225944615i
0.171008293524001-0.00771470470992198i
0.172441279010721+0.0730206168699261i
0.0681195274057006+0.11466918202266i
-0.0446988525362325+0.0694131240640469i
-0.123762885909971-0.0343122117312215i
-0.043596523866463-0.100461337228936i
0.0843595076846239-0.0861242585861157i
0.108722045508792-0.00802158554595903i
0.128111589309894+0.0822247542205534i
0.0331182287602552+0.113205452100122i
-0.113366657693339+0.121326977512259i
-0.118648962377393+0.00927799298777549i
-0.0781202152469175-0.142779217354585i
0.0117222114662791-0.179213684055287i
0.133647541455416-0.140983347205126i
0.155190444425361-0.0358961345902742i
0.142003134094968+0.0391004548152486i
0.0502435624567704+0.0743191887469208i
-0.0518585011369661+0.0475438854896292i
-0.0450377633032689-0.0211924942869844i
-0.0151190677603938-0.0930123296804634i
0.133089160797806-0.125410195578014i
0.231345928130496-0.0455364831861563i
0.179750365228175+0.0562785687064443i
0.102601131375055+0.107508967047095i
-0.0208248688742561+0.110473518826911i
-0.0857410396113764+0.0349607222606716i
-0.0217589334996539-0.0785748337692697i
0.0744711631600473-0.122662605282969i
0.128219535080481-0.0867655724314405i
0.13855782219771+0.0362935701180924i
0.117181250328914+0.124483778767664i
0.0329640216549425+0.110628742658846i
-0.0347147475476827+0.0365145837186666i
-0.00100416715244455-0.0570395910661437i
0.0564702699094645-0.110149701634215i
0.135774741200432-0.082679601002665i
0.144934051913039+0.020557861436667i
0.0946121149254767+0.120455898107632i
-0.0178974568645327+0.148085014647619i
-0.100753590106897+0.108509417658512i
-0.0895767381277223+0.0298048034704156i
-0.0730791320185191-0.084601785682096i
0.0358655173442268-0.124334566133481i
0.0895945546453244-0.0771924116030316i
0.0890067271344731+0.0113273227485294i
0.018414360262779+0.0580974670522144i
-0.104338775605608+0.0131204125617972i
-0.0901019679090237-0.0868657564900104i
-0.0257924988363087-0.198284486221069i
0.0753467217146875-0.206127980923836i
0.191144326980713-0.133519180452481i
0.217082254483155-0.0255981868175513i
0.180530081357703+0.0957365414962831i
0.0704454667180457+0.11692135197261i
-0.0515832416775042+0.00955479972124232i
-0.0319331722941516-0.0833030182530995i
0.0464191612601154-0.11084089190059i
0.135284358275538-0.106124198622547i
0.206638263729236+0.00582948853726405i
0.161578974006093+0.103841126679349i
0.0476100661892918+0.112933729144405i
-0.0425605330874089+0.115005435404061i
-0.0715681385434146+0.00461147361407655i
-0.0381393764902498-0.138195069591353i
0.0767832350873876-0.142148183466609i
0.155200177252519-0.0663994316441182i
0.157956918082738+0.0262090858647033i
0.122924065603913+0.115157332867885i
0.0221761756115468+0.133980413198822i
-0.0607237261407741+0.0494744282088815i
-0.0422954794926-0.0516034228973468i
0.0481005181182626-0.101053119179842i
0.125670458165808-0.0891272267979867i
0.149061491551851+0.0160372503961481i
0.102019719435776+0.0830319729786141i
0.00517304420052466+0.108744436420579i
-0.0610784741079791+0.0702305149426371i
-0.07622669971273-0.0809109560890414i
-0.0106216849935995-0.140209530150809i
0.11814835931057-0.129831579685338i
0.152350063402141-0.0521380919771756i
0.122715001081254+0.051136090854655i
0.0668114986275565+0.121092014978925i
-0.0301728317116237+0.0904299570075208i
-0.0558581435406839-0.0424532897776996i
-0.0148817246669719-0.0831077691036158i
0.0709521384673838-0.0700177381765042i
0.175071619491354-0.0233689993672862i
0.170987620405918+0.0990561904695783i
0.0695780340681458+0.134623531913665i
-0.0260647079785097+0.076751422226089i
-0.100681394625436+0.0180340973755822i
-0.107375671616303-0.0922202154284414i
0.00573268776618109-0.133405103528118i
0.113599457709324-0.111711035824705i
0.14171551738707-0.0468165042642286i
0.107397862816269+0.0490644640636978i
0.0212505284750205+0.082023968263592i
-0.0694437709967503+0.0289698255664892i
-0.0595614292565982-0.126994462000424i
0.0703980658287596-0.199782129273932i
0.136120766803989-0.155308077199843i
0.217208204962449-0.0719233968001029i
0.243650845794759+0.0129732076377237i
0.125115583673463+0.106134234743073i
0.0312019471742568+0.126594362562158i
-0.0426032606180857+0.010790365699651i
-0.0216139345844297-0.0554054919974211i
0.0568665989787284-0.0816177414775719i
0.164290588317145-0.0356812409844786i
0.185476544349094+0.0178499508629114i
0.101413227261005+0.0876515267211221i
0.0381741146382106+0.155902593080645i
-0.0613140267766207+0.0675109259851591i
-0.0833950484227853-0.0111916469159005i
-0.00889235987921093-0.0778710357627194i
0.105312395944108-0.0980771540084538i
0.165791317400666-0.000392725834068812i
0.113085353588212+0.0681848051378777i
0.0143766139988383+0.0783683184681574i
-0.0572440504916936+0.0689280431003682i
-0.0535805783307723-0.00794701227161181i
-0.0256849068216745-0.104907499528583i
0.0497090719981205-0.112338836952514i
0.126944614559112-0.0617685027732356i
0.11623466851392+0.0154849319659875i
0.0437362231933384+0.0784760190267903i
-0.0257364094470554+0.0364547977132611i
-0.0545217121586109-0.0695847295475057i
0.00731017687537315-0.143527851907881i
0.112298069958108-0.134835164769885i
0.164002009367756-0.0825797150833542i
0.19994346200876+0.00543158721340696i
0.171632890548677+0.0912951441248212i
0.0557609722195033+0.113012145473835i
-0.012297373388085+0.0609672701424323i
-0.0128641800029333-0.0293311424229562i
0.0200233407742221-0.0870286499374009i
0.111482899798721-0.0996822027115326i
0.157930751143344-0.010044022933045i
0.105768892772006+0.119541945446046i
0.00652157490428784+0.148933391357554i
-0.0662857925444936+0.0893704537682618i
-0.0928631981098072-0.0321431302475573i
-0.0422714773177889-0.151150107125767i
0.072164149525646-0.152844398207002i
0.173364861075158-0.101742416386551i
0.213526501639804-0.0436290939360352i
0.13682416600036+0.0684133202309476i
0.045974375934009+0.0996824771201241i
0.019417377672058+0.028005937726834i
0.0451114691904842-0.0778238711975636i
0.102564062738269-0.127547111166918i
0.186045713175266-0.0558571541482978i
0.204273493270413+0.0591246191525901i
0.1308230997989+0.160787138224315i
0.0393081037414366+0.18178636328368i
-0.0579273907822151+0.15065414722787i
-0.0823114030300127+0.0613779533532603i
-0.0350441289043718-0.0402167368853358i
-0.00135852401688046-0.0748379492293588i
0.071522456596725-0.0243897882898476i
0.0730422461804653+0.051973328367524i
-0.0104927427842705+0.0640074454627505i
-0.0537266808947107-0.0131027941999917i
-0.0917441155537825-0.135345142347073i
-0.00654114284098467-0.162771441180103i
0.0817862259829237-0.145873280277696i
0.13172724355739-0.0919576673233432i
0.191363009858877+0.0229872174305789i
0.136256209552788+0.0727278192678548i
0.0312932246617966+0.0803227613320819i
-0.0407147590447621+0.0482455302996886i
-0.0268968927858926-0.0182235685665001i
0.0414138580948267-0.0527682376201632i
0.123988178107815-0.0655169058653981i
0.137234878460339+0.0168254212162964i
0.0874592493434778+0.0829231994025348i
0.0207686791516056+0.129574839138232i
-0.0698810052218244+0.0597651988589472i
-0.0717917307281713-0.103245696971567i
-0.00869868428791308-0.133982430397648i
0.105690502163997-0.171164001100231i
0.189898783043142-0.0853667780223236i
0.202409018654369+0.0333541830286341i
0.118227872126667+0.0820196445177723i
0.0158335939906935+0.0917046803287409i
0.0594804231812568+0.0081213083298507i
0.0492208458964167-0.037279918891047i
0.115358134793057-0.0561176466670713i
0.220974649895918-0.0260834618287771i
0.152895530245798+0.0731964224452841i
0.0548619122099443+0.156076266949066i
-0.0210280848397634+0.15838904345436i
-0.0832346162477995+0.0823375840770991i
-0.110767806272984-0.0150858838900223i
-0.0178363396721969-0.0992362457031627i
0.052963745387944-0.120839840800686i
0.0728625506287666-0.064698872852605i
0.112625395018349-0.0037566496890119i
0.0684003754760023+0.0279129813349228i
0.00134440494379253-0.00543850401885066i
-0.0284796178555552-0.0632426600810427i
0.0118522149749158-0.124941632824766i
0.128191947736368-0.166897313001809i
0.177375442673488-0.0725564047857004i
0.166722150155373+0.0237413831772472i
0.110469942794812+0.065263188045907i
0.00726948110222766+0.080597111818324i
0.000220073075510188+0.00614412460505064i
-0.0166774785224406-0.044146581278781i
0.0253736232479179-0.0702624758607291i
0.135020188995331-0.0523507317871123i
0.11532424670367+0.0274058073830615i
0.0827712763556484+0.063323654008191i
-0.00794848474420928+0.0856336091736592i
-0.0797634878449119+0.0606972231871101i
-0.0664133552712829-0.0638809339257656i
0.000219948307863935-0.138892176577522i
0.127933171804894-0.0974881053638793i
0.155456898955656-0.0404824774244665i
0.145932192005581+0.0556605398530387i
0.0765523531017599+0.10125422866967i
-0.0243932631708573+0.0682333758628611i
-0.0284943742006821-0.0133548232197252i
-0.0122621703845787-0.102720110779356i
0.0702773082093585-0.0969534417814533i
0.135996411961077-0.0580630650821904i
0.13318626763569+0.0501797229381715i
0.101071183717003+0.125257354330241i
-0.00317792372959152+0.0753820036194633i
-0.0322792022238367+0.018355597273536i
-0.00701254834297077-0.0514454389022267i
0.0314649071821459-0.0966785463415354i
0.0958346656403924-0.0795863181773181i
0.175744734454803+0.0167073827954584i
0.181420139090314+0.128017569974434i
0.0469852914282867+0.129713138914297i
-0.0267100652020467+0.12248397471799i
-0.0390374854161932+0.0334295602482731i
-0.0273400624491437-0.0683505762536759i
0.0367313398617478-0.0522725753685376i
0.0951621832561267-0.00377254231289359i
0.0897354560990854+0.0285598834299218i
-0.00896434911370469+0.0356551963093619i
-0.0682862148148134+0.0292067077446657i
-0.0683888221092363-0.0340400034147467i
-0.0499860251312489-0.102242072147546i
0.0534580102318588-0.137605697388746i
0.142326060863959-0.0882901373272443i
0.149165068485338-0.0396646058795359i
0.114083504368734+0.0089958308450906i
0.058410172254235+0.0570004229987689i
-0.00928577276771952+0.0150350560214292i
-0.00269253843861143-0.0633707068786266i
0.0585368968817723-0.0958372878636085i
0.103251300426292-0.0487699340909408i
0.121885369107958+0.00202725751615762i
0.0519045693633191+0.0740072176109866i
-0.00784855439690126+0.116884341048245i
-0.0839816458221763+0.0245623113247883i
-0.0976731181636099-0.0535901534796462i
-0.0271151432316566-0.117691149522156i
0.0395434164613689-0.186870381216588i
0.140484950642554-0.116257420334961i
0.150754328738767-0.011000849383811i
0.0767546197444635+0.0354528143648102i
-0.0185640250283596+0.0228605725968414i
-0.00354904899875454-0.0460146908772692i
0.0429381878100988-0.117815698900619i
0.102770874070125-0.0959467686905905i
0.19715965252646-0.0396606949773647i
0.195599841195859+0.0471630036504827i
0.150755978613303+0.136854408823864i
0.0307920286367671+0.153863443702517i
-0.0491875488377041+0.105532631382334i
-0.0418797673496401+0.00698762578309499i
-0.0401853678176593-0.0244542610235532i
0.00395725547417215-0.0452231820204i
0.0643849609892851-0.00715956312648398i
0.0456866920751199+0.0545608259868663i
0.00243083687296859+0.0859375263742022i
-0.0759667533797077+0.0547878035099354i
-0.104112162747704-0.0816238616451089i
0.0160987630649036-0.15510614535268i
0.10048724476895-0.14821826193413i
0.127741665669877-0.0697690269038496i
0.151983391147222-0.0127954281293641i
0.0947954618154132+0.0247450898165176i
0.03017060031639+0.0764785314763852i
0.045330979860982+0.0154657520649806i
0.0294668110604977-0.068032112573889i
0.0561636524500901-0.0693165262892213i
0.112327581316302-0.0179333305576387i
0.0846957227722948+0.0285919381863695i
0.0695407438819823+0.0691057281990341i
0.0288182779515853+0.0698575910338756i
-0.0660430809764128+0.00556340449519113i
-0.0569091872853869-0.0703664901157612i
0.0557508274705757-0.136789298214445i
0.125417339811262-0.126655031321856i
0.138718493663434-0.0676370314862613i
0.122338212167618+0.0199644451290228i
0.0795068873737143+0.0617026071155758i
0.0128738677940073+0.0329652854080601i
-0.010452403305952+0.0035183235797918i
0.0287828884003116-0.0536563333449997i
0.101259273779581-0.075133520223062i
0.144012104780327-0.0150006746270588i
0.122812420435771+0.0645584343861738i
0.0588814383081053+0.116461942825033i
-0.0207505965747776+0.11396206139088i
-0.0514587870378062-0.00785828559378968i
-0.0857328925477501-0.0808563797453528i
-0.0355964535816995-0.0852652872039005i
0.0626973917397415-0.0784833840846102i
0.135809906955469-0.0213883147808189i
0.0771955445359147+0.00605707483141395i
0.0138952010767535+0.0304913108856649i
0.0172275710376916-0.01271151183936i
-0.0599816253119504-0.0633594214619146i
0.0129146303948184-0.0641552407424908i
0.0969216478874721-0.0793848962229229i
0.149207044878971-0.0330898274125743i
0.140395674666536+0.0424702206485089i
0.083022052111337+0.0630469072827566i
0.00122491124996042+0.0608294614599137i
-0.0770288026501861+0.0367890896151436i
-0.0338866595619058-0.0260175619741501i
-0.0140403550162711-0.0998244405449723i
0.0669549007054158-0.0912484431267484i
0.0745879716762251-0.0336143889653502i
0.0577197104516114+0.0192693382280935i
0.0632870393149237+0.0533588073471106i
-0.00512795003879266-0.00820448336279431i
0.0151819436423758-0.0660293919532576i
0.0711002072510067-0.0541879572167384i
0.105909366987289-0.0680225683955963i
0.142163149918771-0.0260074227032341i
0.10664057629873+0.0936173322170497i
0.00868941289366112+0.0737707012487903i
-0.0426786127590594+0.055982539705592i
-0.0363573138433638+0.023193497551015i
-0.00390074608600612-0.0823358549332621i
0.0111324660484154-0.0590761405494482i
0.0605008149530865-0.0574684051721224i
0.055016918671941-0.0192295913717266i
-0.0123293331621845+0.0331135430288793i
-0.0155476988300097-0.0222633627028154i
-0.0239311896611978-0.0722005774997846i
0.0240984043297192-0.151446438707109i
0.115660229122076-0.173861571074956i
0.168959278636674-0.117677318636604i
0.160992134578667-0.0359395193832921i
0.153343169186608+0.0351625552645667i
0.11830359411949+0.0697850694190307i
0.0556596966797206+0.0768728193269442i
0.0226261411406588+0.0290708817355315i
0.0191449443303352-0.0160188056988377i
0.0978407548388541-0.0567445518625233i
0.108747955863271+0.0128008428820938i
0.0515714557182185+0.0788618346166552i
-0.0177282548375343+0.0687843430394191i
-0.0502475598997414+0.0855442424341671i
-0.0724170425474204-0.0218907371064862i
-0.0719049523993026-0.110896943191709i
-0.011760268871-0.137940098271358i
0.046112584713023-0.134580894351205i
0.105284942321662-0.0294992209400854i
0.0718129803290554-0.02885488292444i
0.0568920794877069-0.0511128913427899i
0.049154767422365-0.036586650459209i
0.0695649001124553-0.0852284174741182i
0.135829814566075-0.1021682285392i
0.119200759483062-0.0431799711987967i
0.126737687999196+0.0252611241019658i
0.118831876124865+0.0621095882959697i
0.0471334486363839+0.0843590031913194i
0.012014263226508+0.0481022779703949i
-0.00309516857039285-0.0060745550450875i
0.0245905452976706-0.0615453910432887i
0.061905980512763-0.067275649449298i
0.0814996320792756-0.0120849384885751i
0.105436038154438-0.00299776843535457i
0.0201675331829427+0.00277076933999311i
-0.0144903983080018+0.0192352399750069i
0.0393471691350462-0.0603685779082655i
0.035624889081524-0.115443889182973i
0.0873749357509762-0.0902999077059856i
0.178967519519098-0.0502714872370274i
0.17029006039363+0.0480676672366274i
0.13139923525447+0.0846174242427128i
0.0469234033517763+0.0533718226083376i
-0.0151093681517544+0.0306891865896079i
0.0285073932003098-0.00975933910304324i
0.0488846332197842-0.050264818354318i
0.0704278250899674-0.0130383179244141i
0.0661831805039059+0.00446742627959798i
0.0421854423965651+0.0121870443633951i
-0.0042694114369509+0.0251147479539743i
-0.0324238312098792-0.0124640018014023i
-0.0278673431742543-0.0692329037287129i
0.0127820508563193-0.140435529394107i
0.0895813508589891-0.111865855108291i
0.125870557375088-0.0851495618273839i
0.127879396781352-0.0389213040140132i
0.0829190577939619+0.013085324733925i
0.0660729566375324-0.0150190230113973i
0.0148539992068527-0.0195479673177869i
0.0237769523126032-0.0585444739030489i
0.0921428265124771-0.0866929341379604i
0.117108034036415-0.0529436370442063i
0.143079259082065+0.0089937093049766i
0.0916227521603318+0.06288910027664i
0.0422568312224056+0.040664793776202i
-0.00189123465708706+0.0349165429543084i
-0.0325669183912284+0.00966769787223333i
0.014999766929367-0.0682211634237426i
0.0683444545212924-0.0444622715568575i
0.0768583048939134-0.0218897534112746i
0.0682992374268194-0.016485314576027i
0.0270634465964268+0.0269460763166492i
-0.0415668109170746+0.03339865625895i
-0.0337006274248269-0.0305578216685594i
0.0414056341863435-0.0810003646838717i
0.0561356695011693-0.0763802291594409i
0.0695442100095219-0.0421890953387673i
0.079105312256688+0.029160037103896i
0.0403833188753969+0.012451779454471i
0.0247572007945245-0.0292687075583469i
-0.0237776186572323-0.0577196056271472i
0.0344931871620847-0.0953255382543141i
0.115033904181966-0.0795815707560775i
0.10614721868199-0.0756812504619203i
0.144582923017169-0.0566095868074792i
0.11725064803328+0.0355763328307253i
0.0878591394435283+0.0758508057523884i
0.0796890924600824+0.0364047949009522i
0.0504054154735275-0.0210427221335432i
0.0848154835888623-0.0590475483878405i
0.0914018824108078-0.0323145714100856i
0.107404767748578+0.00910233138557932i
0.105106311020482+0.0476603401161658i
0.0297267294450417+0.065081191608696i
0.00498107674493558+0.0567722917268242i
-0.0468249511838872-0.0144066479185216i
-0.0510144498347328-0.0813489440432627i
0.0245262049156-0.106956687101699i
0.0689728909134035-0.104213661959857i
0.0922708923758124-0.0494577874627034i
0.0822942510475694-0.03343891083797i
0.0776313512631586-0.0194888866040797i
0.0308600574865701-0.0566870625644918i
0.0195270671396023-0.0886564289323644i
0.096095015754103-0.075766449983432i
0.15864468011246-0.0521780454758847i
0.16740876154544+0.00568794818174124i
0.117361158324645+0.00889184842706822i
0.092348630071064+0.0557531942712295i
0.06578712104391+0.080990219207283i
0.0178601201870512+0.00936029039132856i
0.0223450114812514-0.028610030939144i
0.0477308382395169-0.0197290950077788i
0.0799874231754216-0.012438204891031i
0.0689104942772937-0.0192645939965858i
0.0302857088453868+0.0149766279070018i
0.0258813866655318-0.00827390758265344i
-0.00847070826981237-0.0453764023093043i
0.0280075188097553-0.0902647085478252i
0.088260019421347-0.125155193517439i
0.115268548049001-0.0317801647748119i
0.146262025895834+0.0101870439116492i
0.113840839461002+0.0500874421092801i
0.0940088139275836+0.0624281193388771i
0.0240727808662461+0.0232457785222773i
0.0274943121587901+0.0124402377169184i
0.071876979471768-0.0329037409037634i
0.0389629941168862-0.00853831105290228i
0.0419562420146113+0.0678235933819762i
0.0452819150726128+0.0921698188719545i
0.00775632959553033+0.0682065553832951i
-0.0714524299151434+0.00116721460365256i
-0.077941777601882-0.0548589850989036i
-0.0534934111033198-0.105557644813814i
-0.00592211777199432-0.144016667114916i
0.0778303999343724-0.104227059893143i
0.134836821161303-0.0558380886810309i
0.0916903380283381-0.047445334986192i
0.0821834281080718-0.0390761306985637i
0.110360558403086-0.0359528665425793i
0.0894142320347968-0.0548305772610808i
0.118406381243688-0.0246228118869692i
0.159642799997775-0.0253452041060153i
0.176036563946912+0.00251362043578414i
0.10817958667062+0.0842469064158653i
0.0802226880101729+0.0814856018265088i
0.0411596648228475+0.0738107590061048i
-0.0122462151267218+0.02540956876413i
-0.0200336542786324-0.0198907370741713i
-0.0134302455755621-0.0343541295850421i
-0.00102066235171497-0.0190059066405262i
-0.00463479106989044+0.00341170782640124i
0.0193160205522874+0.00563467517924023i
-0.0335537026237122-0.0257491457081642i
-0.0129430712854825-0.0625590868134649i
0.0534832286401945-0.0818427381159666i
0.0770879817006331-0.108547322396614i
0.0917594716781754-0.0867159352595224i
0.0418080453825531-0.0891451004851887i
0.0849066888690465-0.0296147933210988i
0.0934876871246169-0.00690910904245439i
0.0470799460765342-0.0175158732338263i
0.0943671682061827-0.00627323403141646i
0.0951297739502162-0.0326526819074002i
0.0858951273944611-0.0246062204832139i
0.0906006293352052+0.0261207348706273i
0.0692038503302964+0.0970118814105148i
0.0353446923873254+0.0480436534549787i
-0.011855522586195+0.00882390713750056i
0.0209613547487206-0.019498673099269i
0.0501631061050643-0.0320592395370014i
0.0405277015154403-0.0197968811535104i
0.0725932392661867-0.0348334892092136i
0.0848922661795972+0.0196314565748457i
0.0497248472727689-0.000853582025689302i
0.0426353220481699-0.0234847018440934i
0.0533892938669712-0.0140498412934243i
0.00506560992470345-0.0628256262219971i
0.0345531731552727-0.063812127161343i
0.104666891713163-0.0279171369971647i
0.104391502190843-0.0134464167498959i
0.0778940738409387+0.0178394730719126i
0.0459445134890356+0.0300654582611857i
0.0422196946857487-0.0163491385967235i
0.0444807951300591-0.0100925067643607i
0.0597573641526714-0.00819293342595557i
0.0747717439001985-0.0388730470540989i
0.0721008299493022-0.00924777507685083i
0.0332356385711943-0.00110877474392658i
0.0456833709751332+0.0423263070032255i
0.0711984177063949+0.0585897865607289i
0.0198787995112899-0.00830807880665716i
0.0122227245672391-0.0122886778832827i
0.0491945933586016-0.0346846171788254i
0.0667928532596543-0.0393416179041801i
0.0360669336620175-0.037153226601368i
0.0212974285981903-0.0629771991034219i
0.0244827034116806-0.0265708212984134i
0.0273022044589748-0.0294686178716573i
0.0723700835901355-0.071799076982196i
0.0838807032620316-0.0829373707950267i
0.0842020208443707-0.0544444198708081i
0.0841072792607316-0.027347286178454i
0.101039868869674-0.0171406175825893i
0.100205458906535-0.00447256718591515i
0.06290233652402+0.00873480625234121i
0.112808096664895+0.014763905164195i
0.0918095997980646+0.00894372410629194i
0.103835686935149+0.0074934926802084i
0.0928189972178319+0.0331322754056375i
-0.00356395076423438+0.0678026258403807i
-0.000613286681820279+0.0539666805630908i
-0.0392822878445362+0.0508564027466236i
-0.0350510064422525+0.0172319268352847i
-0.0432053796715756-0.0385760155161511i
-0.0182642704887382-0.0322619188658189i
0.0280826685711423-0.0277354523537546i
-0.00781110048011376-0.0594225725773017i
0.00826483244709252-0.037413134042989i
0.0203207180645284-0.0223168817982247i
0.00685850882760772-0.0927141884933323i
0.0364154252478758-0.0972458680912807i
0.0626117715085226-0.0825368238288934i
0.100930131291138-0.0548896797884048i
0.123256472937253-0.0303866870134056i
0.0951530708725174-0.018590141223908i
0.0926429360726822+0.0353624134646042i
0.0155611656338659+0.0132787761345599i
0.0552222296617777+0.0116295301064593i
0.0984074803504985+0.0337788607517896i
0.0221761572718823-0.0022906410347137i
0.0418002498114822+0.00748910176103024i
0.0200885087420688+0.0221106833748636i
0.0186899280277358+0.00890000937624062i
0.0299325585676503+0.00387666832722126i
0.0273176715544112-0.0239389582608715i
0.0330027272877325-0.0407995734394735i
0.0207232319704281-0.061087628782126i
0.0372372324739872-0.0757127572791485i
0.0501306460412029-0.0518339865482108i
0.0984003271521375-0.0350615154228223i
0.0790000631121038-0.0203813334614259i
0.0635399147461898-0.0242157159107664i
0.096938678463351-0.020502799727852i
0.0979890331168283-0.0111542629021431i
0.0853476278089646+0.0025609614847009i
0.0396113352186365+0.0127227281366292i
0.0461126333715775+0.00841589804252149i
0.0293851580858948+0.0161334546780353i
0.020088669556565-0.00231107490944269i
0.00439313661575062-0.0161675244368052i
-0.00989694043791958-0.051508711753393i
0.0267301915147575-0.0326135320677627i
0.0340370417229858-0.0275538065200592i
0.0417398900328308-0.0683068691143014i
0.0284945023003323-0.0476183246916491i
0.0392847864283581-0.056137735927244i
0.0404881284863057-0.0694189291972818i
0.0516824229722371-0.100664111301639i
0.0790176473677883-0.111468722471003i
0.0784024719550402-0.0559066843543296i
0.0857976086258815+0.00966857669681786i
0.117462339341461-0.00390942231270856i
0.112377870160916-0.0236952953828879i
0.0446765666789516-0.0032611969445052i
0.0317459881873784-0.00507529442782563i
0.03548155792101-0.0284220574673336i
0.0523294024300836-0.047892287326897i
0.039726499965886+0.00886912013741251i
0.019477570708071+0.0156913516657629i
0.0449545066337611+0.0161626803825413i
0.00984553295221291-0.00504100812831329i
-0.0010838224999819-0.0437752458133478i
0.00891246270972053-0.0234636401451336i
-0.00180602665026201-0.0519035645124628i
-0.0101236917929277-0.0553822743699539i
0.0234371054409164-0.0754828076747882i
0.0765498812365957-0.0677635022477953i
0.0691579191270367-0.0599355524597341i
0.0662850975297578-0.0712527807371677i
0.0546402146885826-0.0208323456572283i
0.0604896076817708-0.0362823372781956i
0.0728691186630635-0.0341730347102676i
0.07576352062697-0.0173543112569863i
0.0953980690534058-0.0459092878332716i
0.0768509481739802-0.0428576685526467i
0.0662794911347149-0.0258592315221601i
0.0879780845926046-0.0311243327645414i
0.0852863542345573-0.0320529205909882i
0.0866845941930988+0.0129835316847079i
0.0754585243554291+0.0175537550266379i
0.043116954949494+0.0178272736020205i
0.0100001567094092+0.0326582181514526i
0.00262136117698849+0.0294182086877513i
0.0531246518735292+0.00831174619949235i
0.0221732572853393+0.00164944591635139i
-0.0108383124154846+0.015296723553664i
0.0330644025510001-0.0426796649382059i
0.0375981339936827-0.0349232072211581i
0.00568445704962168-0.00862169174554098i
-0.00249918661723698-0.0406121433976027i
0.0053723215940025-0.0459567999271469i
0.0328263853306592-0.0662412778236651i
0.0529284728054245-0.0698202320432583i
0.0522046963515856-0.0377845687410205i
0.0752240106272872-0.0582443739983827i
0.0685589728846376-0.0338888309095495i
0.0629410793702202-0.00452624729177126i
0.0657638774462836-0.041231776781472i
0.0783942105736618-0.0144364238459655i
0.0492696315414207-0.0260084552955993i
0.0376052712029485-0.0328707599513276i
0.0664794983844043-0.0119217990618954i
0.0485559929771629-0.0129153827958256i
0.0778987585126238+0.00675898117631735i
0.0711743096793796+0.0098690131437198i
0.02696781237378+0.0021728587188833i
-0.00982573372301502-0.021402549125799i
-0.0012833113865601-0.0367595833463199i
-0.0143047812899429-0.0471925337296317i
0.00358878009834809-0.0382098398378948i
0.0616910429769604-0.0377244933253961i
0.0165831807456264-0.0568423716090132i
0.049871586877184-0.0569337673126157i
0.0701150468596036-0.0410660909274312i
0.0610725928794029-0.0344676589139064i
0.0527170034355018-0.0543648929486061i
0.00965366162826959-0.0463402469857292i
0.0225989248186934-0.0361704068701844i
0.0565391174280776-0.0593313264500622i
0.108860387102851-0.052059763985743i
0.0968451743359956-0.00326355002064703i
0.0545838297245305-0.0148459496837343i
0.0673233352191822-0.0132767405752847i
0.044177299850285+0.00377648580609072i
0.0414529041126696-0.0153789058259054i
0.0618700051863839-0.0105516504175824i
0.0398195251136937-0.0268661635333376i
0.0472241938427467-0.0410735898147063i
0.00951089355275856-0.0263425257008139i
0.0179417305312388-0.0161128352653253i
0.0310523177443074-0.0245440225915094i
0.0268762290986869-0.0625374465274234i
0.0766950380026874-0.0491205274265608i
0.0439071560332754-0.00472585616188167i
0.062885775733043-0.0247566234066855i
0.0566469614639864-0.0299597910518202i
0.0311457510509314-0.0461556094090067i
0.0374331411386224-0.0228557149248491i
0.0582548418482626-0.0488743650364619i
0.089715392974283-0.0778251545001089i
0.0708838231106477-0.0142256068627835i
0.0757146897383487-0.0374767407311184i
0.0797045237618661-0.0308117808528603i
0.0695752337030378+0.00647105030117146i
0.0614930774439656-0.0104597634919859i
0.0609084096260841-0.0460380306156648i
0.0573620829406667-0.0415703619859379i
0.0729687694705861-0.0351671773245994i
0.0662076450717553-0.0303918213672515i
0.0507353252104778-0.0191459860772856i
0.0337541572698757+0.0115857758914743i
0.0203633334435693+0.0214565928882772i
0.0153599482311294-0.0367202329716301i
-0.00309781951273053-0.0222434425284718i
0.00888779680866775-0.0204160149707169i
0.0629610181156837-0.0511788906883383i
0.0626895416291799-0.0605549884612527i
0.0459064914651316-0.0354655062864598i
0.0540321771855102-0.00351434140418753i
-0.00165134667380093-0.0202178831593774i
-0.00349583034623171-0.047855002170227i
0.0227445796630915-0.0642191379237928i
0.0543433039390074-0.0368283892454889i
0.0813902917478203-0.0507673982948789i
0.0906830962369751-0.0266964626587445i
0.0897105125640141+0.00491389093085521i
0.0628540701982497+0.0189643738105043i
0.0426210645191213+0.0353538152575262i
0.00426755916217744-0.00573878033177828i
0.0107826543672801+0.000223187834236666i
0.0292984678477178-0.014133027512859i
0.0260308429942488-0.0181937188604788i
0.0259930961773506-0.0237599718333086i
0.0103829744177576-0.0245214897747783i
0.0100923646698804-0.0360051385540951i
0.0369787334373204-0.0653865757506228i
0.0286871912228421-0.0386258659042328i
0.025912146315739-0.0562873392379324i
0.0541328287877988-0.0320126209949637i
0.0684856426886267-0.0226730526553648i
0.073056920477297-0.0363026191015436i
0.0580872800904453-0.00877965062539672i
0.0671576144103185-0.0250135344725478i
0.0930455028854995-0.0285276048004197i
0.0906286823772158-0.0213874194588721i
0.0832063542080206-0.00267217034416984i
0.0877666498850793+0.0232970365982622i
0.0605740140539672+0.0435118410893015i
0.0370921274143883+0.030244022601089i
0.0103758145802876-0.000321512096146694i
0.00228101399443374-0.0268693742248396i
0.020101399046933-0.0370980053750032i
0.0264127121257968-0.0426181781757528i
0.082915018126004-0.0686890300700883i
0.0359057744594593-0.0421857457991747i
-0.00217279202714905-0.0145550823536092i
0.023171461187045-0.0282395664517623i
0.0134422553640587-0.0778848327687851i
0.0749670468953075-0.10824175956848i
0.0728716580102935-0.117555137178239i
0.102837917025263-0.116334650282983i
0.134417900903093-0.0790468122749791i
0.0834227536363666-0.0274056269757646i
0.0706306702658484+0.00718243342569916i
0.0254773817651603-0.014065272560067i
0.0376124465736623-0.00683831749446562i
0.0360354506307582+0.00472824222288924i
0.0505063975857777-0.0220618141786183i
0.0912164096048665-0.00337766127233439i
0.0364778346755232+0.048212759879653i
0.0152384336377523+0.030305184194551i
0.00714880012756247+0.00363128000664759i
-0.00559816810666796+0.0138731157868542i
0.00426521573553586-0.0211430372798577i
0.0405347728093314-0.0577109827601393i
0.0360137179206855-0.0571548658315448i
0.0500353672668177-0.0438507109636725i
0.0536484226806596-0.0393741442537536i
0.031328281231543-0.0321411877596819i
0.0597937049729816-0.0548434992283214i
0.0303601131161966-0.0498052371043549i
0.0506844923127711-0.0445313592929948i
0.0823071553938832-0.0576830544237746i
0.0703254553988908+0.00848074093934998i
0.0883779826219129+0.0140801557696539i
0.0778284470208245+0.0101023281694704i
0.0348382174894094-0.00112719512889925i
0.0263608020268456-0.0413873915758935i
0.0357414543541211-0.0326763644588158i
0.025389223844169-0.0592353834126942i
0.0515065438765186-0.03697929557888i
0.0519104309767822+0.0220676432966118i
0.000463252912109262-0.00424458688503156i
0.0230037563860606-0.0379603064133544i
0.0162751205962007-0.0389177617023209i
0.00254658907267708-0.0961222106255739i
0.0755143122268904-0.121309912849379i
0.0865261808952037-0.0526715959391757i
0.0928773508214779-0.0168387256813057i
0.099687649909804-0.00214978999775061i
0.0529415390677144-0.00531572378605i
0.0364224603361612-0.0349551321737656i
0.0617722769038573-0.044060517544818i
0.0851740489708505-0.0540277090732064i
0.0904033457577872-0.00680025160646141i
0.109300794203172+0.0149213685374519i
0.0816840099553749+0.0245971374006862i
0.0282079796213056+0.0631296237833709i
0.027794611046224+0.036069392670265i
-0.023579457769324+0.00773076196134336i
-0.0345437622720653-0.0500909002758052i
0.0287560062711849-0.0516572432716079i
0.0378470708116011-0.0160675259959233i
0.0112148065447946-0.0116453428434049i
-0.00488885060737385-0.0193824594960706i
-0.0101456373381526-0.0363281169019845i
-0.00509563814269541-0.0412794412913392i
0.0137006142965235-0.0851186946475621i
0.0274821700290818-0.0968219583760413i
0.0970597764216575-0.0927918064366512i
0.105903169798638-0.0640435877393738i
0.0465916653437574-0.0244267325192106i
0.0365115402491543-0.0358367928848541i
0.0222306300520274-0.0393088247974856i
0.0615444058665709-0.0417795056728677i
0.103490041605255-0.0462456676019798i
0.0936572040951551-0.03089563044888i
0.0924650948142525+0.00489359656735866i
0.0780066355696252+0.0388874853432967i
0.0512152793177961+0.0542205250218646i
0.021739458268097+0.0235704146398025i
0.0256584334022188-0.0114298279067794i
0.0577718932481342-0.0194056134369331i
0.0701591559658786-0.0100311005683817i
0.0756265947615954-0.00632913104734022i
0.0355924575086219-0.00784963446924331i
-0.00586241929097353+0.0315712615330147i
-0.0033840034247492-0.0152322017985939i
-0.0506989231257401-0.059679704623426i
-0.0315337619737792-0.0792131142712661i
0.036974883299488-0.111404262118614i
0.0682137499788577-0.0874138858852273i
0.0722167418181658-0.0547834325170591i
0.0308953868647508-0.0227894833992009i
0.0316588634917149-0.0429093226595984i
-0.00317445698416379-0.0563675249631843i
0.00252247156765163-0.11230138711698i
0.0716845876789977-0.108841508378168i
0.0933918946345375-0.0873252356824337i
0.124636841867397-0.09584243481475i
0.117656931981035-0.0159025372400803i
0.0949884903755878-0.00486643036802509i
0.0495479073838461-0.0140242051985156i
0.0118867902929097-0.0260030905360993i
0.0403714131144364-0.0487297924796386i
0.0733737430669772-0.0476220251801292i
0.13268012125498-0.0224557492181678i
0.107909675443425+0.01162845135757i
0.0667019169164694+0.0324297290724157i
0.050278749737328+0.0212540112946847i
-0.00382162097752917-0.0063345862354536i
-0.0164838398690275-0.0310679592406805i
0.00207195516721193-0.0745550525344323i
0.0462103480286153-0.0523888485109995i
0.0346748231836331+0.00747680946250943i
0.0274628121667986+0.00763297292261693i
0.00427180282496165-0.0164400724592203i
-0.0325253071247291-0.028754403994345i
3.6808316259174e-05-0.0625649685633773i
0.00652928182175859-0.105692958074995i
0.0435645865881094-0.0672517484736301i
0.0883155408723576-0.00859341943094973i
0.046326260655271-0.0225338458430982i
0.0420473460604782-0.010918893539746i
0.0472274420371467-0.00813153647758258i
0.0136903913643958-0.071770572017735i
0.0312349553873644-0.101638595308795i
0.069746449714214-0.0766050338548509i
0.120636189519819-0.0638205304321482i
0.135807233660688+0.0034308878713512i
0.0778704380886312+0.0412988205811095i
0.0162454242460239+0.00191972441860665i
0.00771565264289979-0.0268401157475239i
0.000655748083772198-0.078379976596026i
0.0533942015097749-0.0729252672808859i
0.10032284153997-0.0713679292528655i
0.12869531931767-0.039691968013598i
0.132558665809066+0.0433439732954394i
0.0473379773639534+0.0371515415334329i
0.0218768506426605+0.0130591051877338i
-0.010127054001899-0.0245234181254346i
0.0562464537702816-0.0868759655976107i
0.077549859511219-0.0899376269819745i
0.0791792102272448-0.0349546482702868i
0.109376391736485+0.0197906370997651i
0.0393965353360514+0.0601671230337618i
0.0330361674549859+0.0441395018674063i
-0.0320907678247167-0.0228898834744545i
-0.0270563225914583-0.0296645474473084i
0.00437354013778144-0.041693972502805i
0.0419283404435065-0.0760104141309918i
0.0973202950450302-0.0142005762162533i
0.0363063223284639+0.0203709073891626i
-0.018277479332663-0.0243692518765029i
-0.0398433367478128-0.0376234482192338i
-0.0344617020316814-0.0960862145596642i
-0.0367638063401618-0.128920791572939i
0.0388791078546004-0.105286893694485i
0.114025278085512-0.108611768382059i
0.0921070098013397-0.058941462725278i
0.0490038464063361-0.0168964058275359i
0.0484725962620601-0.0207893743652847i
0.0817113675325881-0.0558755861672731i
0.069397145800291-0.0387292908932325i
0.121429698155129-0.0327215242074846i
0.167128575460578-0.0192882617792228i
0.103171824209929+0.0457545314762155i
0.0197222924718076+0.050203275386861i
0.000923722434229627+0.0441024278141262i
0.0109212253823686-0.00237052460080408i
-0.00354806405867893-0.0397091343149528i
0.0381311891997934-0.070676293542134i
0.0959701787795507-0.0613291166702468i
0.0886396203329049-0.0121009572079112i
0.0285160712098195-0.000738264380336585i
-0.0232539845990116+0.0102289281292737i
-0.0455355804648336-0.045621380460978i
-0.0287265786102437-0.138718853726342i
0.0533780884421846-0.163314797438455i
0.110035860928603-0.138401246530316i
0.136658044190649-0.0562921846323565i
0.129982536715318-0.00512826235917783i
0.0655758786372854+0.00597466680891702i
0.0690716296913997+0.0290257960307197i
0.0308025021769009-0.0219408699202203i
0.0169950767752355-0.0786985304638902i
0.0861868835149152-0.0474405355643281i
0.101933682239107-0.039275238883088i
0.107349377402873-0.0123520011261521i
0.0861834556573031+0.0927106577895274i
-0.00192277369678364+0.0468106785915162i
-0.0647307700441226+0.00307189340284394i
-0.015373596971578-0.0213252046910302i
0.0117216738862664-0.0981306672929761i
0.0700199248705565-0.0519113093804497i
0.128113677446165-0.0341781670217308i
0.0935358282975729-0.0246889313416763i
0.0473080612841426-0.0160815865500651i
0.0246784658995715-0.062872816409462i
0.0290337468184636-0.0700845768562158i
0.0533962926949976-0.0801416620642263i
0.125528779439209-0.0851931792865483i
0.141258672451519-0.0344623432717672i
0.103412917654303+0.0301230636049797i
0.0884074329214385+0.0374102120233481i
0.0401538636275084+0.0386428654625325i
-0.00957341349088138+0.0130698001762681i
-0.0151009153229445-0.0671646747136616i
0.0333182198073461-0.0422016799719184i
0.0691399770316807-0.0301276688100778i
0.0546731185139624-0.00748346504183142i
0.0331795386745033+0.0673073282636869i
-0.0299216122878281-0.0168684232524308i
-0.0455368415190862-0.0462422712263524i
-0.0327744386309936-0.0928025371303855i
0.048343394340123-0.153497597733233i
0.11609348871352-0.0954185497412842i
0.104291979097753-0.0959418016738103i
0.119687688896561-0.0376021742385613i
0.031801126557507-0.00933896452884133i
0.0247440540521976-0.0356658720691455i
0.0510499229568561-0.0543610294969521i
0.0413800693958757-0.0926509289194702i
0.113833756097845-0.105516372761634i
0.136180070123795-0.0659221282091383i
0.148720246559703+0.0851144164427816i
0.120919407043984+0.0986734484185426i
0.0203946298402072+0.0600589660652177i
-0.0453585074844498+0.0514418396141419i
-0.0127673169957146+0.0125238962845579i
0.025742279080505-0.0180416048911015i
0.0688509941566714-0.0799819757776091i
0.110526950222637-0.0155077151324367i
0.0554459916193506+0.0311313236471024i
0.00433086598102134+0.0111921895548717i
-0.0373811546623775-0.038016877712145i
-0.0605141115594119-0.0810607131547506i
-0.0274806537776304-0.0735280120367496i
0.0428230994279094-0.105581303855094i
0.109536618816568-0.10989766724189i
0.0824446880457251-0.0422841456885345i
0.0549118471880161-0.0199213903498708i
0.0333011286675816-0.0183540584095606i
-0.00630431499851435-0.0572457826660463i
0.0368769231471433-0.118288359457374i
0.0823988469971196-0.0787117860616362i
0.126508077529547-0.0504774570553747i
0.117903501466656+0.00280906735468334i
0.0451415550696084+0.0242015626424022i
0.0104606236373618+0.026738322381691i
-0.016584991740222-0.00571134709605045i
-0.00486764381511737-0.0879802783677001i
0.0572085952727308-0.0674619821312455i
0.096853790646816-0.0563737954350064i
0.0986707463040821-0.0304478904485103i
0.0626030829927128+0.0308400329232067i
-0.00552586595317138+0.00903605542741179i
-0.0230246040959539-0.0524041046066089i
0.00129542279763527-0.0798310733239677i
0.0429528388706899-0.102389248739579i
0.105568659737625-0.0958518173456294i
0.150648087416293-0.0403762836330686i
0.140404761877805+0.034953398762365i
0.0963208264395695+0.0870347568226088i
0.0357595436610201+0.073699585022665i
-0.00419112740985959-0.0112878263933978i
0.00671906060608199-0.0956307756583911i
0.0272036609003002-0.0948711395538103i
0.0978851358704642-0.0651368890053287i
0.113326517409079+0.00476166914196815i
0.039132492584807+0.0569973042387493i
0.00609797538167627+0.0819394924852181i
-0.0335513858547327+0.0473571133433167i
-0.0658403300531906-0.0660738179236943i
-0.00491521215707927-0.110731793657113i
0.0858160602413233-0.0969180938037339i
0.116573086868739-0.0468455561035456i
0.102648328904862+0.0199483529239047i
0.0477200668513262+0.024115270881476i
-0.0106631025321362-0.0053575699169609i
-0.000443869940755682-0.0514896108103959i
0.0319625265334236-0.100363524346169i
0.0757289322694437-0.0717250837879323i
0.119123846589429-0.0271640636625984i
0.0827626194106771+0.0448502796975471i
0.0436129555003442+0.0756494206852653i
0.00496302124114+0.00648144734684572i
-0.0369891685573392-0.0660224074898223i
0.0133204436785033-0.0795025847719526i
0.0379978492827278-0.0721425913249077i
0.0799271823785775-0.0583519189048105i
0.117627949035596-0.000622468645993215i
0.0747797632634646+0.0243003252883604i
0.0478274579384877+0.0243889277620427i
-0.022427781104474-0.0356504080397128i
-0.0262553803872006-0.081892494866498i
0.0664495653208289-0.101196491809446i
0.143088941165083-0.111179577021428i
0.12449116954569-0.0361232033882877i
0.055434686156311+0.0429552047786814i
0.0460474019199516+0.0339872400330328i
0.0113391412954805-0.0118863006137448i
-0.0303606026982681-0.0382240312880579i
0.00979068653034392-0.0862420166469901i
0.0946573474471682-0.0981779816150914i
0.119802085091055-0.0636121065593419i
0.107366120597689+0.0192699961616647i
0.0486245181820903+0.0736375978012382i
-0.0311335564909733+0.0255972833799049i
-0.0267370560624686-0.0457364650349083i
-0.0105626024614396-0.0916360063874628i
0.0416476163492801-0.133584646050796i
0.127198476544452-0.0982890743008302i
0.125181749159996-0.0136661017611772i
0.0669905271014928+0.0329954640424569i
0.0182404300938691+0.052245709232214i
-0.0207495724160209+0.000861461447978717i
-0.0466042245780606-0.0461432108095967i
0.0262194159598546-0.102235970092821i
0.108976875317045-0.0801835611329716i
0.110828991963534-0.00354423256957051i
0.0853368626906254+0.0215941471319123i
0.0300688530243076+0.0124494549491022i
-0.0264037020995139-0.0154735635103591i
-0.0485246233245-0.0150110557757714i
-0.0108838641391151-0.112874312949386i
0.0578296769806475-0.142012251030844i
0.115497506569042-0.0611352516542814i
0.0913588187991647-0.00956818845200465i
0.038077424951086+0.0285352562899264i
-0.00430813336124309+0.0518119558735729i
-0.0417110706565257+0.0115847260010029i
-0.0171944109329607-0.0968415260384194i
0.0194358369545496-0.117830665975686i
0.0875516100149068-0.0828394166721867i
0.135123474467065+0.000262064421469217i
0.0822493886137722+0.0289754531594121i
0.0357751875229047+0.00497824200650462i
-0.0183593460168542-0.000710356979273611i
-0.0496685885478262-0.0589503870866908i
-0.00471117537493631-0.116127558479893i
0.0767429586720437-0.147907190717815i
0.164060311680248-0.079305034269362i
0.0989745622667349+0.0128279779328142i
0.0570583366651036+0.0288866891124196i
0.0286085649788411+0.000225928409893729i
-0.0384841038152581-0.0619436909279719i
0.0148903673343062-0.137377090051771i
0.0799945797271892-0.136770516031413i
0.181372078803634-0.0889139331351826i
0.139932574939212-0.0180729842041315i
0.0511980387157457+0.0635922264241817i
0.0325807929233776+0.0446024909450236i
-0.0262626459931502+0.0116301060650003i
-0.0443071042058133-0.046626947810267i
-0.00200517048565283-0.106992365537341i
0.107979531982189-0.0820534765451285i
0.132280175496407-0.0336447637884863i
0.0804829275464527+0.0535512116527876i
-0.00196424785161087+0.0727489150791253i
-0.0601478317815551+0.00819624746019078i
-0.0516161953959288-0.0203638843371613i
-0.0333012486310241-0.0612922321546275i
0.0342047107180454-0.0870461927551913i
0.0740610592580107-0.0330399756210822i
0.0738350843761987+0.00910063786781414i
0.0268321051059297-0.00206223952283722i
-0.0490418551250878+0.0117482023413812i
-0.0602809509581198-0.0517909154617864i
-0.0611907933074037-0.133839792996309i
-0.000712142411072869-0.133253225847376i
0.0902592783798857-0.10646953276967i
0.104064686122957-0.0445710578595667i
0.0749359890104772-0.0161401686989114i
0.0238338875965109+0.00463442118776387i
0.0201034391735359-0.0531808625513208i
0.0257010555510866-0.127465311412886i
0.032578475732391-0.124267861504977i
0.106266858668525-0.111047307338554i
0.158132994290841-0.0353404795317849i
0.118964421155058+0.0273599235324971i
0.0376671348674626+0.0466741469873991i
-0.0044488293135659+0.0316959745858943i
-0.0135073085073696-0.0424484802004352i
0.025058259872967-0.0783525759921397i
0.0929589845193053-0.0739388558207123i
0.120058335694207-0.0591622048774791i
0.0928505297450818+0.0288562433183501i
0.0424590564359+0.0523748670681514i
-0.00992146102409346+0.0166347172976593i
-0.0461282692588536-0.0143552976321756i
-0.025618110723713-0.110812380636626i
0.0486965206219821-0.127210479534554i
0.142464045922018-0.0981542071913257i
0.150464793510919-0.0361432639896751i
0.100468193166929+0.063378271175741i
0.0211174500316359+0.0613780626366115i
-0.0484196961315957-0.00740308011089457i
-0.0526601176359135-0.0542299746015708i
-0.00643797358229499-0.0623320956726062i
0.0733096749301233-0.0796666096445043i
0.106947427748372-0.0562391456076993i
0.0673567343444941-0.00514610925719122i
0.00546967808994111+0.0279639964874365i
-0.0500287758325777+0.0161814085283436i
-0.0676541488242745-0.0808250833401665i
-0.0224819819461186-0.149259694302283i
0.0273208637021657-0.148069431781041i
0.112878648752795-0.12053873536528i
0.130444124757107-0.0723386681683913i
0.0743661197546117-0.0373232700197017i
0.0431787989162909-0.00511319024681672i
-0.00849857860237604-0.0318499129516826i
0.0313127441997511-0.124908857947241i
0.0834983370525755-0.148066600155639i
0.142436309959796-0.115578249073828i
0.207929725179341-0.0299623993770244i
0.0893020130585828+0.0535375471872143i
0.0271782400448265+0.0749386349084733i
-0.0026156679057559+0.0732588714515638i
-0.0574522538546151-0.00886468596883646i
-0.0278996511547663-0.10602006912278i
0.0293353470377035-0.108298908673621i
0.0970209912004384-0.0456369951572843i
0.0844360773066047+0.024838558056074i
0.0444150788682011+0.0457331829351581i
-0.0424750385749825-0.00987262861477362i
-0.0844649603893121-0.0817844469787302i
0.000370375229606521-0.155231692594181i
0.0904555392335466-0.156935555943371i
0.131332285065589-0.0958473886038842i
0.179743039782299-0.0480000960741546i
0.127643784908824+0.0568318548321029i
0.023390056545123+0.0575602824592708i
0.0206821267890993-0.00428911310098268i
0.0178674203971239-0.0389519803333558i
0.0654596651658691-0.125796211571888i
0.120532877501791-0.105403699951401i
0.158144403342839+0.0206257643882549i
0.11553216860665+0.0904208836677252i
0.00637022602474219+0.0738855185422026i
-0.0457124740561641+0.0595905833293152i
-0.0662142658722641-0.0339981130469403i
-0.05401354515402-0.115117332023531i
0.00985212641606573-0.100757644211883i
0.122988010043203-0.0598294837915436i
0.127089572040021+0.0253391286466651i
0.0464474700601253+0.0397228759528852i
0.00467815270635526+0.0185253350565542i
-0.0325787323670872-0.0228012739281691i
-0.00769382647792525-0.108840643908477i
0.0845238767970319-0.161292787577578i
0.138989159177867-0.120524419140445i
0.122788359389763-0.0346595544012252i
0.0887181854507426+0.032771968881738i
0.023970027801976+0.0462392226676517i
-0.0497631217111205-0.00965411912667412i
-0.0307413620067537-0.077607906500466i
0.059868430165695-0.103656427474543i
0.150383881591989-0.100063849703331i
0.156861340447325-0.0459971923564028i
0.103420281260552+0.0406287880756403i
0.0411966421744697+0.0540137243728322i
-0.0106315336436022+0.0091928327100865i
-0.017878288392607-0.0621296990546823i
0.034258036182366-0.086638624815038i
0.109296257823639-0.0899748549272969i
0.155343815568529-0.0658939423626616i
0.160132377196905+0.0154821131911957i
0.0593579240877229+0.0587795744873318i
-0.0133622801513861+0.0470351228244215i
-0.0426597727951479-0.0153685331130088i
-0.0335955977193308-0.100796013179955i
0.0464315172369965-0.142737251957944i
0.113247250499372-0.0877405440956398i
0.143515886841768-0.0044897227689042i
0.0840337131438753+0.0449430621403866i
0.014050198262903+0.0718855216389021i
-0.0615677849218491+0.0242413626080569i
-0.0897814131408319-0.0585471051321598i
-0.0055300415565957-0.0839569814637934i
0.0920197413669259-0.0894402439548367i
0.148620087722804-0.0771978246484347i
0.137339105335655+0.00539293670187804i
0.0385201432729794+0.0983236882487696i
-0.0388475584432361+0.0375235705002525i
-0.062644249255656-0.0695461752814725i
-0.0477545614742738-0.120368778412584i
0.0447204945003639-0.14806843683583i
0.115317299690874-0.100642419235997i
0.123598054837977-0.0616422540366969i
0.0677186711586559+0.0155352965733512i
0.0127236470727543+0.0132144468702161i
-0.00756464954256579-0.0675720651263583i
0.0209838434133295-0.110042210574469i
0.0998213454491393-0.159620993824634i
0.144680081402878-0.0970492598287924i
0.178633128510851-0.0196083656948184i
0.163110214783551+0.0159295745287108i
0.0570094206283084+0.0582055917061476i
-0.0180794872847015+0.0453381504168164i
-0.00922581119396781-0.040072269777001i
0.028023421712816-0.0857156793708188i
0.0839833762223883-0.0680650114861998i
0.109737233093463-0.017453006741155i
0.0709211452793747+0.0510746926930711i
0.0293008822488994+0.0704285035324199i
-0.0437863528847923+0.0348120056197552i
-0.0726613958430416-0.0449004483467583i
0.00908072876297191-0.117346222732447i
0.0869746795296895-0.149320721765488i
0.124382211251865-0.0969891089742192i
0.144733372362112-0.0288911983638854i
0.11193988631604+0.0404382709558052i
0.00269772921393722+0.0544019897901143i
-0.0431181045125708-0.0326720390296197i
-0.0064905242948814-0.0445582643253395i
0.0560382391952381-0.0839974637078933i
0.136630235553325-0.0913569226319429i
0.160894788530083+0.0436611766835843i
0.0870104651368087+0.104009280593026i
-0.00758223693534517+0.0989813543885538i
-0.0478825263621332+0.0440615688272381i
-0.0972295923002607-0.0567054194816365i
-0.0743264443415066-0.102626196122274i
0.0333968078190668-0.140820048302038i
0.113284779774264-0.087669932532801i
0.141367201182293-0.0101638580935696i
0.0638116597598324+0.000727379895347976i
-0.0106886996376358+0.00893205119707433i
-0.0231224084575881-0.0713119311707726i
-0.0253568555253292-0.131694390135096i
0.0278552957181657-0.159267815659906i
0.11125274489996-0.143856602610484i
0.14811137567896-0.0328290083040753i
0.103838728690506+0.0312565398735759i
0.0242371719673465+0.0656752181258578i
-0.0151982093397425+0.0202053153410911i
-0.0166682536286789-0.0763167818965469i
0.0191337997629489-0.118065681498894i
0.0945308178041194-0.109557479503889i
0.114276546474528-0.0325243134013977i
0.0891097836427417+0.00932283835966007i
0.0383290443801842+0.0387164818251705i
-0.0296345917141715+0.0163953666415175i
-0.0230530140458096-0.0824208645960288i
0.0236538362176808-0.143403716997154i
0.0765813675857065-0.151953018257262i
0.129761632662906-0.0747107783567625i
0.158756747568608+0.0228908566600328i
0.0862886506022832+0.0853231471584443i
-0.00406345243684354+0.0528450609215295i
-0.0112351590029016-0.00617602892550655i
0.00644662165378496-0.0442084800372529i
0.0591430673171345-0.123098940929086i
0.0913250616842398-0.08603631831838i
0.100787273035863+0.0425547183938582i
0.0550547404443063+0.120241902593398i
-0.00565917037980857+0.102915620205853i
-0.0661117154489159+0.00289663239298399i
-0.10184108628893-0.0817968303438828i
-0.035542704706292-0.106488923359447i
0.0353751094042918-0.120217949228912i
0.0854217253745101-0.0824559996045484i
0.110410512505412-0.0025923341638634i
0.0760987396836026+0.0178547658471585i
-0.012392298491249+0.0275045209866602i
-0.0252077080911393-0.0401234719717277i
-0.00808996015394817-0.130390802290423i
0.0835420686336096-0.124216680502738i
0.153916138843159-0.0651235863048084i
0.0909435811883903-0.0248600606120662i
0.0576362678995303+0.031732025553363i
-0.0292702735224732+0.062953149118072i
-0.0604440571743947-0.0372544926466039i
-0.0360240192054151-0.0770230159868812i
-0.000271074591412804-0.122523597699551i
0.0811654974931751-0.141205338971559i
0.16035539414658-0.0500578497140144i
0.158899129426586-0.0143059426285387i
0.0651562731293224+0.0290405978553471i
0.0486593644674915-0.0103824018568834i
-0.000491984770284047-0.102833259427404i
0.0155731204450232-0.127405021977663i
0.136629515647729-0.103318469484489i
0.1554682367487-0.021535665705948i
0.133798961089467+0.0267919870061299i
0.0765730770944035+0.0827071103581714i
-0.00976048337089804+0.0938174800770584i
-0.0664412492905039+0.00577453756600581i
-0.0457576178050161-0.0605920772861851i
0.0350066414410057-0.0933831450725803i
0.0853389529204806-0.0488218162458511i
0.10785316893816-0.00118628387387854i
0.0618907922000296+0.0120508954146584i
-0.0336603763280272+0.0454708046861056i
-0.066991879315454-0.0207562840617557i
-0.0386763522416433-0.123155589816157i
0.0372767051482618-0.142439786655113i
0.121517580235029-0.0866640300929695i
0.169608202976187-0.00704297116174992i
0.108849250107067+0.0469660366410882i
-0.00247837905292158+0.0793797672476232i
-0.0577336688145465+0.0370413504088287i
-0.094808154849923-0.0412838241658064i
-0.0447291192599504-0.0758937701414605i
0.0472527507955786-0.115517747766501i
0.104672256862529-0.091017819041654i
0.119855246034554-0.00120310142767365i
0.0539350286772404+0.0279282530010869i
-0.0244777305725975+0.0114480016771058i
-0.0441764177030321-0.0328663841884073i
-0.0266667627849113-0.104593562146714i
0.0440914953295546-0.138826767847909i
0.150854797611231-0.093910511821214i
0.152518172427403-0.0602979218089844i
0.0941008689682343+0.0184221575347443i
0.0201794438177282+0.0569524123706129i
-0.0255305489145992+0.0137432368007684i
0.00439650053951614-0.00630306555885952i
0.0288389240762082-0.0983668955021999i
0.0702531649026223-0.0819346984179638i
0.0945289539548992-0.0322678961703865i
0.0494786219005602-0.00794956713693625i
-0.0151292943810449+0.0189465354779893i
-0.0284956076704722-0.00279712277412253i
-0.0298790419386145-0.0633484763559906i
-0.0221708201199251-0.164252355495546i
0.0517600037206107-0.129253463195549i
0.138454682424868-0.104706253968624i
0.165001280697344-0.0495783572237394i
0.104254264381374+0.0276362972242206i
0.036282008597858+0.0242174025007048i
0.000326771461170567-0.00702182200567406i
0.0396455156861782-0.0620394447351587i
0.078383285655838-0.0807372030895056i
0.133869707020717-0.0842827787265454i
0.174311600147794+0.0240737604629732i
0.0794334161202524+0.125457361796581i
0.0174035893720479+0.103301022770755i
-0.0601293786550006+0.044095092129675i
-0.107740955711707-0.042518609853056i
-0.0487282847971964-0.103486020265864i
0.0406188354707694-0.105334285453692i
0.0904293334167443-0.0451461518212794i
0.0600129814650133+0.0192349307993709i
-0.00620037879413786+0.0257127419982998i
-0.0937667348870571-0.017263555971013i
-0.0843856496321859-0.13055462173258i
-0.0254554812955618-0.210132768897282i
0.0594657444753463-0.202019419169521i
0.118261670429183-0.13041906261364i
0.122784020340961-0.042894317968628i
0.118320971507391+0.0364348971331162i
0.0391775256825842+0.062706866004394i
-0.0153886362904686-0.0133377195477457i
-0.0496526887463858-0.0749498545260638i
0.0238299192214922-0.159296095147125i
0.126935608787614-0.109813847371764i
0.115888255754409-0.0152892046655521i
0.0980611603080402+0.0016416792254342i
0.0503660704228431+0.043079482989681i
-0.000123911282427773-0.0254317661997978i
0.00310790640629081-0.0733340778821535i
0.0637814319894238-0.134451765516811i
0.132913313340501-0.144641728245533i
0.183065486137631-0.028667556956684i
0.143282047366816+0.0208088984767522i
0.0702169240277389+0.0523615560396975i
0.0489926636832542+0.0543110922419059i
0.00713628588209606+0.0127961924319601i
0.00470982607270855-0.0441355832843147i
0.0400987092849232-0.0626610664074172i
0.0729823296754794-0.01619377001559i
0.0787495781160003+0.0286143809580787i
0.0280499506139607+0.0570303816870547i
-0.0673683954543864+0.0532344951465135i
-0.124581570666438-0.00102749888011543i
-0.109330372330308-0.103119618101947i
-0.0393057820040543-0.157992123685957i
0.0808024928578989-0.12827500544953i
0.131213582389604-0.0942878205295044i
0.104636168299508-0.00904028335604419i
0.0346151661405266+0.0253240844920472i
-0.0119275995551088-0.0203864647901651i
-0.0321000442996275-0.076887207220273i
-0.00176815688987746-0.167232734527804i
0.0786171873556249-0.121592252146055i
0.103936966492851-0.0760091751735418i
0.145852560890725-0.00435540624880527i
0.093819954299917+0.0521455788036322i
-0.0291797110136399+0.013406849541357i
-0.0469022075062628-0.0076737546739202i
-0.0715937103375403-0.124423093863767i
-0.00538675536693125-0.123605041970966i
0.120585047029003-0.11363546755485i
0.140612240112115-0.0776642729497188i
0.129871854849205+0.0412560285970207i
0.0539178184745634+0.0258627201714052i
-0.017385092449126-0.0235509051617461i
-0.0240448574097668-0.0792980906009753i
0.0467293938445459-0.108243719569964i
0.103940438195529-0.102314137099516i
0.104865236157201-0.0415926348393298i
0.113788556949249+0.0312460574612807i
0.0544931777325852+0.0748106682121674i
0.00290854631242845+0.0382808392580052i
-0.0403728340176841-0.0797261242093295i
-0.0255608419398402-0.146421981336078i
0.0697392111216101-0.13639358148664i
0.0965097634814737-0.0930740491576037i
0.0891091836932742-0.0418875639733885i
0.0830055078680715+0.0116773157493695i
0.0336447638349095+0.000698892798077736i
-0.0181287895250678-0.0293395591480653i
0.0026380680290328-0.0947136126840836i
0.0784720613912285-0.145898874762734i
0.153341738694142-0.0950401083568612i
0.165882909886965+0.00679334654377636i
0.110586422412095+0.0707744079574955i
0.0366824818462365+0.0620868312467023i
-0.0179757410130697+0.0539687185635361i
-0.0423757017949943-0.018503605224865i
-0.0100262707958564-0.0912564999082335i
0.0375703134754767-0.0644905289528923i
0.0658190231823567-0.0225155866279837i
0.0513178566736985+0.0204354109514799i
-0.0225416059062447+0.0580208121374101i
-0.0590605607758091+0.0189386522674369i
-0.0833970963554168-0.0568721792833159i
-0.0417693625105083-0.158128014781238i
0.0741709155431271-0.200891447231142i
0.123713140218165-0.142640999788572i
0.136188874401258-0.094866336844511i
0.0896151159350264+0.00138962044644399i
0.0343586683355467+0.0267534587330316i
0.0357531752592057-0.0529510357982807i
-0.0162268704579886-0.0714567025333891i
0.00889628502866847-0.115894881656401i
0.118140155483633-0.105232717539473i
0.138476783197643-0.01308601006806i
0.116556302393494+0.0258701447464507i
0.0494180556114042+0.0482790415798354i
-0.0392990869329723+0.0082072648758564i
-0.046329368690512-0.0591626070264408i
-0.00296861710709132-0.10163880801847i
0.06308281250848-0.134872774880516i
0.143272478265955-0.102409817102799i
0.14977211532793-0.0309975480909615i
0.0825243042483649+0.0269743141232025i
0.0211633877928394+0.0201408224896911i
0.012511046634323-0.0218513066889557i
0.0408726655421412-0.103165588719079i
0.0843133058832455-0.137459163949261i
0.138582897896705-0.031029171670805i
0.179532096460509+0.0142729235206631i
0.132595475231558+0.0735359927772275i
0.0435920183019788+0.11404604979771i
-0.00675020010704139+0.0150186472475113i
-0.0287396334727243-0.0433878190230516i
-0.00928345089203482-0.0554260388530478i
0.0367279879028635-0.0475786086049373i
0.081720316739094-0.0110759459779775i
0.0648507598749445+0.0326379812028932i
-0.00881295080716036+0.0701527836082277i
-0.0907199125280165+0.00898142956537379i
-0.0555437556282994-0.0997629709580777i
0.00145931231037052-0.13560413627449i
0.033099935594951-0.14474029406374i
0.124276642072161-0.101505370484521i
0.111614589491047-0.0374245467090708i
0.0541771248378753+0.00143041820220092i
0.00390724724939329+0.0214813008206729i
-0.0298156692592641-0.0405838950084925i
-0.0222395096935375-0.10086963593885i
0.0554024204540464-0.129264363960233i
0.114817975612059-0.125423449431563i
0.114926514859723-0.0451001345201248i
0.10211504404664+0.0261152812531529i
0.0231457048493497+0.0711664086797045i
-0.024542385692989-0.00176895709187048i
-0.0321157313824665-0.0759846345547245i
0.0181737492053048-0.093531326441002i
0.0967518376566162-0.148753119108171i
0.177087877706237-0.0777537156316678i
0.165179764545772+0.0286001961798904i
0.078276932190105+0.0789226794273889i
0.0304487995817829+0.0440590306417248i
-0.0251723110830754-0.0293978304794081i
-0.00982382505717771-0.0792719489891153i
0.0617567978823327-0.0927466082685392i
0.11391531376126-0.0731746684025079i
0.107562306088132-0.040130088208317i
0.0730207793345098+0.0525336641750661i
0.0206566027005346+0.048517664404613i
-0.0279454349721064-0.0190575738735222i
-0.0191767333870137-0.087449585735412i
0.018483597352095-0.160793018218812i
0.0929830652231119-0.104638573908404i
0.0933132238240661-0.000278704738960941i
0.0496951785597101+0.021933084462332i
0.0546658993632435+0.029258927933951i
-0.011894352746689+0.0186543678048095i
-0.0528499148489065-0.0655406113223059i
-0.00875763389977961-0.0753873015065698i
0.037024277770204-0.0635304070956594i
0.089406135145113-0.0580411558806034i
0.0999488786759958+0.0535034195674806i
0.00742949432828829+0.0486479528141145i
-0.0619945433637209-0.0316026219411769i
-0.057799489615158-0.0744366451252887i
-0.0516975966678108-0.133539850583398i
0.0369234676637594-0.143817939310216i
0.124842622334363-0.112383971712815i
0.118588414419504-0.0518761639446413i
0.0986322162567061-0.00485366302751841i
0.0464163848736589+0.0223777819809277i
0.00164915596612323-0.0340742623870876i
0.0190551772601512-0.0773608326694552i
0.0594735366379614-0.0688507183413769i
0.148499249261195-0.0975787176382809i
0.150649426742049-0.0248632172484447i
0.0852180813530172+0.032277304927314i
0.0141937754971449+0.0425418545251495i
-0.0518631299252079+0.0699971128883024i
-0.047807732456026-0.0400634556234976i
-0.0442981147847069-0.122590533036111i
0.0168370172943068-0.0860413340204184i
0.0726122236937418-0.0904383033613586i
0.0597551199716125-0.0317627684707476i
0.0460055930471946+0.0223553095684058i
-0.00566881894006199-0.00853768036691926i
-0.0403992533931717-0.0471555559929423i
0.005289836116906-0.122585220261941i
0.0741235181561069-0.123910200856536i
0.148495721223384-0.0823358578350116i
0.150115388206428-0.0162412149717034i
0.0997525816103283+0.0636160289225553i
0.0454273844021178+0.0459079499075253i
-0.0153410846668667+0.0218161516251381i
-0.0293252340378639+0.016756638417633i
0.00767375398531038-0.0290883741023924i
0.0333628053192199-0.0512817586853748i
0.0619896026496346+0.0165016291202698i
0.0633518428087539+0.055413130437095i
-0.0489096588945113+0.0611029907646494i
-0.105911917361926+0.0258267867285279i
-0.0828444712090233-0.0588357539559617i
-0.0429025775024144-0.106759673638208i
0.00571982596858022-0.148493056436962i
0.0952235173461145-0.115618618453269i
0.117852306095908-0.0308379777021277i
0.0300544754651988-0.012341268989835i
0.00667114555819668-0.00151234925465118i
-0.0140368104105799-0.0355612099394871i
0.00867620085185857-0.0956136664438509i
0.0732851531859321-0.115490647155576i
0.127782280130662-0.105541005829475i
0.14541513569708+0.0198848083039255i
0.0712625095377981+0.0531078030443284i
0.00874623075899119+0.0549218129441294i
-0.0423662594375426+0.0300201873724975i
-0.0857505749234739-0.0756023557578543i
-0.0166891471233322-0.0793641497354537i
0.0781623577367612-0.113865158513737i
0.108687348382962-0.0696609062610779i
0.100570564520733-0.00957545794282383i
0.0284486431389858-0.00497437183030631i
-0.0462108664817046+0.00143072128312301i
-0.0565695713694515-0.0427670110497589i
-0.0216067409271825-0.0909735951925734i
0.0311960313520208-0.144359510172415i
0.12101578977539-0.0991263160938308i
0.116103009705277-0.0380829036522992i
0.0371860593729194+0.0200198242226843i
0.027450343667449+0.0810002348178437i
-0.0315791465694591+0.0230779610903942i
-0.0355776856159054-0.0426390992369303i
0.0359013481845884-0.102834197007496i
0.035764203855061-0.10609386133386i
0.0627001916198556-0.0252962556466907i
0.0803369771211719+0.0215564074568661i
0.0105763285874078+0.0335938109463343i
-0.0341158610395525+0.0418441170865042i
-0.0472892277147555-0.0364209139693424i
-0.0279892961279643-0.130650044908436i
0.0601299461096803-0.0931276186851908i
0.0764667237553141-0.0379008291628884i
0.0522602695370712+0.0262139346644324i
0.0267009316507441+0.0612091910776995i
-0.028549331318606+0.0128669842678538i
-0.055640161401662-0.0537968015661808i
-0.020696698452971-0.105004210474388i
0.0550144874492351-0.104968850501671i
0.0624349119559194-0.0681615495593447i
0.0962904597079234-0.00509074950043397i
0.0718238723934586+0.045756810488267i
-0.0397057573962871+0.0292526369770483i
-0.066848506214684-0.0463917804201373i
-0.015584299949668-0.0933353518376763i
0.0406506959090453-0.126227896046187i
0.0674409263807147-0.110736405461972i
0.111251984544381-0.0585722178798865i
0.10703331883127-0.0213266121592503i
0.0854730535924858+0.0705164714729525i
-0.0108904429778433+0.0267119361497174i
-0.0364535513702066-0.0763767574377446i
0.0392547539183393-0.0948545543670823i
0.0506088202885075-0.111784722835823i
0.106564478789333-0.0295081617729724i
0.115778620133503+0.016629747544608i
0.0832315457093667+0.0176139089911388i
0.0287316123201193+0.033975102648964i
-0.0401707390190059-0.00707613677775421i
-0.0531886492881831-0.0596761767663259i
0.00284295387911585-0.0964282680840585i
0.0839002841748886-0.0510549222317153i
0.101702430301244-0.0146304386373027i
0.0796982587322567+0.0514682165862959i
0.021188069841131+0.0710980229270789i
-0.0608270396640042-0.0194634092281982i
-0.0542571441712658-0.0375494180698894i
0.01737354565497-0.0915983029628458i
0.0589106913273169-0.102178438196658i
0.0417373052311409-0.0133864025344055i
0.0385372360279079+0.0119667664873002i
0.00654937805393843+0.0109586529140503i
-0.0610617740008745-0.0283312273229836i
-0.0491203721125506-0.0886460274229699i
-0.0198111565498953-0.129234583442983i
0.0352565532125371-0.16941735750176i
0.0863209162098455-0.144158863531491i
0.123254216228416-0.0843206725861719i
0.101879988068755-0.0219637688780825i
0.0352018024455601-0.0161879397777007i
0.0295900734000057-0.0863036238002861i
0.0434816248902525-0.088702005676726i
0.0719059951767147-0.0897296925209884i
0.119158439747861-0.0816881565090577i
0.132614519838005+0.0151131198355788i
0.0878977789031513+0.0805976678907939i
-0.0148154167564574+0.069630484321523i
-0.0768839253231648+0.0511102627925613i
-0.0448442957014539-0.00718770065249089i
-0.0459409559431719-0.087667243934947i
0.00953742870058454-0.0970115082658178i
0.070968767231897-0.0853071746090947i
0.0476619079749052-0.018844156382836i
0.0253832438740449+0.00865733597549397i
-0.0469972203524678-0.0152175971097164i
-0.0496534589820714-0.0597657354619883i
0.000238941606696881-0.135098970905714i
0.0575342528440971-0.148535939488149i
0.107337488517126-0.121443458233406i
0.107787295184666-0.0249904588094446i
0.105526447570937+0.0350972925462276i
0.0177039335159727+0.0149789485979143i
-0.0215373636007847-0.0207686470248213i
-0.0230733864631657-0.0625948188997767i
-0.00568326574142971-0.10435703727067i
0.0672879889871622-0.0837559138075491i
0.0735383152045956-0.0142063160990717i
0.0578333905351602-0.000196361528394945i
-0.0153654012377289-0.00103759413324427i
-0.0444622054061529-0.0320849920190726i
-0.0185352437190485-0.0726104732082256i
0.0160688306103712-0.113986559819121i
0.0751330507536303-0.117512286665914i
0.0874008255559589-0.0556839243586793i
0.109973003131034-0.0530302198753254i
0.0730365950059898+0.000311672498425306i
0.00128103103330651+0.0302036089043831i
-0.0248040680948489-0.0597791592523167i
0.00535691866707225-0.0619268083508757i
0.0757911043658562-0.0560616245845762i
0.0975020913100526-0.0685816421486755i
0.0758459838853133+0.0132119587247501i
0.04614818692181+0.0530925408023932i
-0.0023381628153149+0.00813304250763601i
-0.0834703200449371-0.0165999233742273i
-0.066718783441293-0.0894139352806364i
0.0173271890658948-0.11863784321388i
0.0419281779846649-0.0712960518530051i
0.0867697949566294-0.0873144186479977i
0.0892955914464803-0.0465644396136265i
0.0168635907258889-0.00424802509155343i
-0.0229083655837413-0.0295519513416539i
-0.0376430309985544-0.076070553045016i
0.0184826103751114-0.140638874420191i
0.0889394604719859-0.120903291495791i
0.101490414062648-0.0783014107724249i
0.133230307719734-0.00561228370891089i
0.100219884212212+0.0335148211140374i
0.0524611302317565+0.0256235324659157i
0.025534484202816+0.027544615692393i
-0.0153462223264463-0.0486475442216313i
0.0495843165099822-0.064461159714326i
0.0678325360915293-0.0298618338125364i
0.0420921358787307+0.0116616243430057i
0.0380339098445204+0.0397020802770776i
-0.0138968653403031+0.0166877412436333i
-0.0241616692729913+0.0143279635392933i
-0.0264593922726136-0.0326809896958982i
-0.0128533770207888-0.0686015884248121i
0.0605910404425367-0.054394814655668i
0.10158510633462-0.0620167771979256i
0.059249020009448+0.00855443727837775i
0.0286289870248201+0.0267133218047434i
0.0266301728193748-0.00781292580497528i
0.0227229030222214-0.0281528518015929i
0.00634081761491713-0.0708212916190086i
0.0456032332924673-0.0528420320241742i
0.103911664245828-0.0509764276676136i
0.0687539977711784-0.0290984714149132i
0.0434949927681449+0.0137424716892734i
0.0138642198871713+0.00508075746186919i
-0.0213147153274513-0.0390010674724371i
-0.0315701660861927-0.0694876907831365i
0.00687370700836862-0.0815443850177405i
0.0678617180148886-0.0679308688752062i
0.0606319186858931-0.0497399220119938i
0.038951259344064-0.0243443310769106i
0.0045645635386013-0.0145191172976372i
-0.0309320269059078-0.0627626310480317i
-0.0355017594565285-0.0759585113279925i
0.0241160985798269-0.102637852814538i
0.0898968783375824-0.117737452330415i
0.0978809687401821-0.0790852770483895i
0.0951768203854674-0.0192101838272576i
0.0747016671187818+0.0136243745966726i
0.0509814858908438-0.00104838338297591i
0.0193585967944731-0.0151318527126548i
0.0309121201210169-0.0764293946988666i
0.0596167130696316-0.0614118215132634i
0.0914939438740737-0.0142519049796453i
0.0938935043179277+0.0115935752736975i
0.0466826403482887+0.0579800044235276i
0.0135891559463225+0.0165598741978694i
-0.0190876798547833+0.00840593231423702i
-0.0142630388371099-0.00591142257329689i
0.0120839329326088-0.0528012425004346i
0.0426700144736288-0.0381664569374576i
0.00553254146211182-0.0204929727468918i
0.0170528922235879-0.00998776104384865i
0.0216246824742076-0.00851648420755812i
-0.0473983253081655-0.0399749391374385i
-0.0365964584745618-0.0789501641526362i
-0.0424151313313739-0.0828195475065742i
0.0367763998122643-0.110413101980713i
0.127960916819423-0.0753633087135985i
0.126352229816012-0.0305539466733831i
0.0966960553888244-0.0771181252185342i
0.0242453823234384-0.0463995340653661i
0.0219918910947836-0.0203047661208549i
0.0459350032761983-0.0560401434318891i
0.0446552745888558-0.0731703184006865i
0.0893988738846467-0.0257126935212234i
0.118006409261906-0.00236681331029368i
0.0880369882717773-0.00511682235940131i
0.0142569098450853+0.0398269796080148i
0.0176809374356745-0.0180646944711579i
0.0393625876506096-0.0365813094038897i
0.0016119718279811-0.0415612803447433i
0.0513938447506712-0.0644591816092077i
0.0851383395032235-0.0157988067364587i
0.0820863528582169-0.0193762310932068i
0.0477893143691288+0.00652346512650922i
-0.0133550697333942-0.00127486115551677i
-0.0340966861848887-0.0573800804087057i
-0.0119790682701239-0.0611299102235669i
0.0341467664591453-0.0844066381009896i
0.0823378521943892-0.077681009921385i
0.0837196608493712-0.00438636328956267i
0.0509078396689157+0.0233649963915253i
0.0305801044875157+0.0273995863484227i
-0.0176769744849228-0.00626496481093278i
-0.0237163462533697-0.0766679957742669i
-0.0112403420617187-0.113605264662666i
0.043756438449894-0.0946143506192854i
0.0712634428065881-0.0177225395695959i
0.0362038368345819+0.000673065302748525i
-0.000807751375687943-0.030181444946103i
-0.0223008025567236-0.0560051857353708i
0.00249482061592304-0.0614146674515464i
0.026882121324479-0.0463862282660051i
0.070567271616755-0.0646130170138208i
0.103023443661153-0.0530739913488545i
0.106063158687643-0.0131145537725207i
0.0370284983093376-0.010661828820686i
0.0327734925988931+0.0304665528624103i
0.0251175262440651-0.00591265071974543i
-0.00598142437079414-0.038783441234401i
0.0230043484761926+0.000746787346943057i
-0.00381111801889626-0.0177849974632359i
0.0481452958387989+0.0215545306985842i
0.0426417612108358+0.0630510730088261i
-0.0140726808858415+0.0335669654684677i
-0.0197669440804229-0.0258799639062998i
-0.0477567058555525-0.0671324550957611i
-0.0419963387618486-0.0913549129095023i
0.00812655867394293-0.0755328502970577i
0.0697166820352852-0.0480328968068847i
0.0493899165352482-0.0529401914956647i
0.0284943264204577-0.0419721902410016i
0.020244473910011-0.0628681226330755i
0.00068961220732425-0.0925480594214863i
0.0304250173697546-0.0973908231050194i
0.0831844048305425-0.0773528362103711i
0.123881250124821-0.0530463840776293i
0.0942008219413247-0.0176049378176328i
0.0619277995889546+0.0414170601472882i
0.031601498334667+0.0128232374245716i
0.000390482472592752-0.0308051173536983i
0.0148625644233078-0.0350689541845591i
0.0298559405397384-0.0322442196706543i
0.0274458232657591-0.00975055477843459i
0.0749668091294367-0.00681910809231438i
0.0810664917442881+0.0355052631286958i
-0.0100835925262405+0.024809173095479i
-0.0241782435557141-0.0416103714816772i
-0.0440672421631111-0.0652268699478494i
0.0120362754447074-0.0951976565633178i
0.0769580662975423-0.0731849454968328i
0.035095157464593-0.0346549348361054i
0.0496104456864221+0.0161569768115781i
0.0345729197710039+0.0325558671206497i
0.0373575208513457-0.0304151979645302i
0.0324085974083298-0.0231331162677468i
0.00837925159097225-0.0379127863374875i
0.0360644795281931-0.0457219070733051i
0.0502725930382711-0.0160527246694409i
0.0263683204788928-0.0400116148038168i
0.00510849191748312-0.0109092438725538i
-0.018684088004919-0.0226520393252711i
-0.048063472863627-0.0509062235672821i
-0.0127529731688932-0.0645936083670866i
-0.00129815904229411-0.0840018360815498i
0.0388049910728436-0.0693844565339471i
0.0696540452890797-0.0785896488465851i
0.0165403855819333-0.0272775293206449i
0.0130926355454268-0.0100151453640261i
0.0218263692229698-0.0268044886102721i
0.0451585573668745-0.0403481427288696i
0.0457872880787347-0.0789441724278195i
0.0462490264744448-0.0363050300726399i
0.0790615927219474-0.0171408520435346i
0.0715478382372254-0.00511790791243988i
0.039222434733467+0.00421994450584016i
-0.00490109454682484-0.00377125820339777i
-0.00583611669796041-0.0135650610808446i
0.0263291092136723-0.0471366416253878i
0.0313202365009701-0.0269764753499338i
0.0211179074717093-0.0161071809544867i
0.0161905519692184-0.0191532042456452i
0.0265687593933277-0.0138261221845861i
-0.00214809120847037-0.0170592932267949i
-0.0292931211740804-0.0359767615085747i
0.00454748596197259-0.0821532885560673i
0.00665742912550862-0.0926808733245427i
0.0386640906089277-0.0802349096163599i
0.0824969745526258-0.0638866771918276i
0.0563957863405253-0.0225297832810438i
0.0192725972686625+0.0135474291758389i
0.002901731373388+0.0220468602135739i
0.0217156660102934-0.0461361565086313i
0.038465013552307-0.0683672119146906i
0.0819339887846458-0.0318254343027325i
0.121554633544915-0.0344535426994168i
0.0594104845657406+0.00161321029886493i
0.0144839168209728+0.028610226125723i
0.00740019761130218+0.00317061029656238i
-0.0198119084046138-0.0247952810560704i
-0.0391206938505275-0.0419769538130102i
-0.00792978707253542-0.058053032484207i
0.0455908818961599-0.0581942917072745i
0.0214476335049171-0.0121675742829159i
0.0202375988900878-0.0137281664867887i
0.0376227671610756-0.076032982858583i
0.00867828535680122-0.067663463349111i
-0.0174923029580812-0.0763297750279607i
0.0222025162961759-0.0962847007642379i
0.0672028382605386-0.0636834050753162i
0.0582739123161353-0.0658308616181154i
0.0661489622538139-0.0463771110888083i
0.0436880557981589+0.00792184194953236i
0.0107769865122694+0.00297786207253308i
0.024855897570234-0.0531093383434983i
0.0409718643326751-0.0411956843320736i
0.0331659752963901-0.0169655180336361i
0.0491067849970981-0.0369301190760488i
0.0381473921903547-0.00136301151267057i
-0.00136028622452122+0.0175394610168335i
0.00272583791101939+0.0193929795864734i
0.000176139407544633-0.0251746820479616i
-0.00789723904856929-0.0764339841034605i
0.0245468595878729-0.0754309346533548i
0.0171906362556208-0.0685022379991815i
0.0152211861622477-0.0534131965672945i
0.0421744078110855-0.0570841601382256i
0.0117366797834197-0.0229151671328761i
0.0121135973441591-0.0407686974710032i
-0.0370009390267282-0.0716916428683442i
-0.0183757416873479-0.078101365545017i
0.0599141544110572-0.0595296474028871i
0.036476863320266-0.0401816375948091i
0.0718419212019512-0.0390939405704141i
0.0582392785243046-0.00645764107733964i
0.0250111298550641-0.0402134409148055i
0.0314945911065984-0.0392924393385648i
-0.0129916727944699-0.0487491779723594i
0.0254945300253344-0.078068835450114i
0.058911039561665-0.0487209550908899i
0.044775322138942-0.0509272380368972i
0.0492678073107984-0.0249729481585004i
0.032974592818753-0.0205037800560881i
0.0116899235836243-0.0461459479866654i
-0.000302418711953312-0.0404508959575684i
0.0517445111433745-0.0719611041038189i
0.0506484913954359-0.0547033318718847i
0.0458889489179519-0.0380512372343386i
0.0614170971057767-0.0390169570672016i
0.0256316071875708-0.0335005191316848i
0.0158184560039976-0.04375070239586i
0.024349211440345-0.0186097630420846i
0.0464236314509815-0.0643115684640853i
0.0408728599125376-0.0566970483606818i
0.0443820688959119-0.0113899438973537i
0.00687780012804179-0.0305788661335772i
0.00275051437981295-0.0167053069546221i
0.0112501495903411-0.0161493449041724i
-0.0279063897097943-0.0404434661436996i
0.00647595574715556-0.0425588207420088i
-0.0166739885469507-0.0415180075126291i
0.0106927264350016-0.0571504901649676i
0.0857045500280283-0.023058887067493i
0.0312425616006893-0.0205809544126471i
-0.00174886500886196-0.0617491069110029i
0.0195680734340468-0.0383773265848352i
-0.00113751065426555-0.0754501602644456i
0.0100660733678788-0.0981051927254149i
0.0861954521528469-0.0444064605589803i
0.0681708755029074-0.0434690387471786i
0.0587177691691724-0.00600755493015192i
0.0879581687376569+0.00816023997068016i
0.0347414526286798-0.0409619827794534i
0.0273623424472478-0.0283072427294306i
0.0138901920488945-0.016027661358119i
0.0239732950800227-0.0360656427904562i
0.063716027517378-0.0278456535301609i
0.0368240567147754+0.0107612344672367i
0.0318327947275641+0.0135824676612504i
0.00780696988229608-0.0253442394377894i
0.0223793354250905-0.0255841360349125i
0.0216437529619058-0.0316707657528375i
-0.0172529195253838-0.0530014810816354i
0.0201000415872092-0.0532246328570553i
0.0119587596907085-0.0594744882814566i
-0.0138759690300812-0.051444823136498i
0.00462232136555565-0.0482099008790255i
0.0261782781788108-0.053762603054829i
0.0534771265539345-0.0583144457719983i
0.0367826266574106-0.0752648589460272i
0.0304011537167694-0.0814154127721488i
0.0466841163128374-0.0638428899632262i
0.0251553176297844-0.0383482041990772i
0.0451344678027658-0.0230845768629561i
0.0284588040842131-0.048483806551618i
0.0237056503468657-0.032731684434595i
0.0450747090123704-0.00498770332761708i
0.0192442309962566-0.0485997948624903i
0.0584752031685053-0.0209748649887812i
0.0406000788214376-0.0274582639653357i
0.0119635324205167-0.03971526074485i
0.0237741253655238-0.0386093589052017i
-0.00309868540078721-0.0441560239893695i
0.0236437248963518-0.0358861896861021i
0.0276289899404203-0.0719935879481906i
0.0433542887267522-0.0215054938152633i
0.0453056443141215-0.0281365371275881i
0.0356589827604861-0.0359577719042918i
0.0322585678052085-0.0151544829520252i
0.0242217985330821-0.0423036649420909i
0.051796500675689-0.0501953184443827i
0.0102359818926391-0.0331771374651483i
0.038833094362135-0.0464504462246999i
0.0523536962487961-0.0685395478937527i
0.0532323494542127-0.00870609108922664i
0.0607017675425642+0.0157913653701755i
-0.00830793760458896-0.0115253375094419i
-0.0218189989547589-0.040566060715921i
-0.0157027454636564-0.054286649369162i
0.019736632447827-0.0602878390738994i
0.0301034568183144-0.0564462040131103i
0.0183758064115396-0.0524433472551666i
0.0263331817660215-0.0366983050929513i
0.0238792030498432-0.058259205784952i
0.0343628438624856-0.06353923985795i
0.030973730699522-0.0311163550332515i
0.00935760168610525-0.07229346384739i
0.0368295962255129-0.0406428495477046i
0.0788610728081142-0.0303068480424267i
0.0602547537985178-0.0548247771966893i
0.0520860457241554-0.0307380540444602i
0.0330296188776279-0.0280196855828039i
0.0320826343307457-0.0143553619778807i
0.0408079734090858-0.0262607928293395i
0.0333839726539149-0.00931868609928553i
0.0503388730430131-0.013097572129992i
0.0273652254146328-0.0385303800761488i
0.0149917791978985-0.0201682994224153i
0.0251142608152508-0.0331893997657543i
0.0360070716899312-0.0344957829823799i
0.0209847384003285-0.000209390652257694i
0.0290925672661511-0.00610134103861147i
0.0574718394377308-0.0238360143563825i
0.0305843680010464-0.0433274897583957i
-0.00564899573068922-0.0299950022411075i
-0.00181268935566135+0.000916575890757448i
0.00278789567091997-0.0627435263051222i
0.00267420600800805-0.0588504423952683i
0.0347569023203518-0.0227190389633858i
0.0206730648128019-0.0439089526410535i
0.0214033337925537-0.0498637757085095i
0.0578546554673102-0.0652168571054066i
0.033836225569745-0.0512852002527446i
0.0123896963378418-0.0523672235225991i
0.0310476975944926-0.059765201951787i
0.0485032898240333-0.0663678043127544i
0.0427519062701982-0.07787603321474i
0.0333435435011069-0.055827780640926i
0.0533385635938918-0.0227598774480893i
0.0373848570789002+0.0110486783608982i
0.00758041777709701+0.0141682282497387i
0.0135254414327751-0.0172138058175202i
0.0278802571795008-0.0480978666703386i
0.0319698762388434-0.0196073991915673i
0.0310073866187407-0.0129167334432761i
0.029645922180995-0.0354241106788884i
0.00926668954019641-0.0166101276408313i
0.0104908534512992-0.0285578399454824i
0.0156557919695427-0.0441486553855747i
-0.00378219168794461-0.0439410908244642i
-0.0162685670058624-0.0379820548474058i
0.00355928427064441-0.0367990202543398i
0.0191402345122865-0.0423810141536224i
0.0361132824586487-0.0696550298318919i
0.0464825210463177-0.0753647466333984i
0.0123496367887318-0.0238056905575709i
0.0271664789279854-0.0603717276844321i
0.0341833173865316-0.0553134549339791i
0.014376986435344-0.012281316233032i
0.0451535795590899-0.0633385090549148i
-0.00608117983843303-0.0230420926640837i
-0.0217348060914788-0.0246626991330937i
0.0552242494464579-0.0850433109701478i
0.0530459277754228-0.0309935942756412i
0.05027857833226+0.00386413151650782i
0.0140749014207702+0.0108378659295428i
0.0083291008496742-0.00955782255680562i
0.0337335919560204-0.0508145730443324i
0.0109568994332853-0.0359923393534096i
0.0223604569779497-0.0436335642762052i
0.0172922656801533-0.039413588790446i
-0.000324718439798961-0.0501855938814681i
0.00471971181625667-0.0558419233806796i
0.0385151932456097-0.0410875526669883i
0.0183478937178528-0.0388309677016867i
0.0177250789518865-0.00571425045992922i
0.0332049819490116-0.0369054055090098i
0.0143962160540888-0.0186040480134174i
0.0471623085428592-0.0250786063553289i
0.0561933213847388-0.0473807347809196i
0.0285433670480609-0.0258502681486934i
0.0239227155244235-0.0395451158750273i
0.022484260547348-0.0210199150768024i
0.0145208822095036-0.0219109291714792i
0.0539335459182082+0.00702261024894459i
-0.00231736763094772+0.00446233327204326i
-0.0195996245028932-0.0368486475514052i
0.0491440011092689-0.0312946982811017i
0.0143645593203022-0.0306158499130981i
0.0210038289043106-0.0403303226400713i
0.0351699924384521-0.0590806969135501i
0.0321083929094686-0.068067936402805i
0.0474761199381173-0.0447098943251323i
0.0371767895360951-0.0297913953273754i
0.0269722299558793-0.0173036846850959i
0.0318779434150751-0.00490348287483849i
0.0185922503650583-0.0273879601533563i
0.0196059369127204-0.0401144125479705i
0.0154805987042825-0.0427534974678619i
0.0374206430960136-0.0363586226568428i
0.0552397272202799+0.00229459390665345i
-0.0108708345107168+0.0170361860543022i
0.0178841023395509-0.00721683199429827i
0.0304270505618295-0.0371872793700341i
0.017434950352979-0.029891092002363i
0.0252902179353921-0.0419242434687352i
0.0191725093516966-0.0351014441354127i
0.0294738491461247-0.00616307061642723i
0.00385390739935869-0.0144403567389739i
0.025091662336222+0.00153642019141564i
0.0328750590600619-0.0342344184162571i
0.0280048635197947-0.0241497111265832i
0.00767121572154936-0.0210846049961439i
-0.00675431599865879-0.053020362739824i
0.0305077691283137-0.030564738497553i
0.0445771941117893-0.0533021049767271i
0.0740169128126534-0.0226587163645119i
0.033523716843543+0.0090305877993756i
0.0144868008444078-0.0341741668320007i
0.0566019736753041-0.0471850578015934i
-0.00786732860157249+0.00455827858948641i
0.00351488313925416-0.0118549531411793i
0.0631093306471817-0.0413808757595108i
0.020695803915896-0.0288806142864908i
0.016278650634047-0.0510384427535055i
0.0134895310332875-0.0164888952481376i
0.00808422588130576-0.0342127690364461i
0.0478499565389469-0.046314405628258i
0.0485058216364255-0.0264662959307219i
0.0346835451389865-0.042244311935898i
-0.00901801599992912-0.0248842241555927i
-0.0145183050417525-0.0101517366982146i
0.0269470207579773-0.0150299075798005i
0.0118953535106576-0.0536963918298555i
-0.0081916537697818-0.0791738989209859i
0.010077725335889-0.0743275085533826i
0.0247535530545178-0.0748765512534554i
0.0417632134911829-0.0389495083830273i
0.044412373387476+0.000296130957124835i
0.00999526785849292-0.0243259259370584i
0.0117661829789408-0.032602260319591i
-0.00279920462712356-0.0653966546108104i
0.010603506557608-0.0607168451176596i
0.0575520633344966-0.0297572536591375i
0.0170035108764181-0.0431857121202658i
0.011826211519046-0.0311431539304901i
0.0376720497155038-0.0427182323325931i
0.0089897721483826-0.0251801608659422i
-0.0017947309604281-0.0202388646701801i
0.00886160897666464-0.0720288368798566i
0.0615797165365798-0.0984324394861326i
0.0640414300002289-0.0611832738487908i
0.0359461576354009-0.0274952687889445i
0.0643187230938096-0.004948543722368i
0.033441192013209-0.0213534020315156i
0.0151094302817363-0.0601915720304923i
0.0276445046575203-0.0281230726259602i
0.0129913829958312-0.0331431685310698i
0.012461958558768-0.0388995373928116i
0.0243960567242157+0.00865017877080332i
0.0442612773418456+0.00864993347233664i
-0.0020154938794193-0.0344945061807384i
-0.0348918663600733-0.0239695120539489i
-0.00557007278804056-0.0226714522313616i
0.00649693820322828-0.0511932227805716i
0.0201549935634728-0.0752154174529772i
0.0133201365933008-0.084217603921887i
0.00229058385016821-0.0738662377293189i
0.00222214643300522-0.0747654090815977i
0.00552918288824956-0.0497557315965168i
0.0103817695826296-0.0495865337899963i
0.0199291099086988-0.0621968044851651i
0.0438491894369404-0.051119211653i
0.0590450692880004-0.0410536993965964i
0.0525639675109134-0.0380235117970691i
0.0479720958654295-0.0231628119761562i
0.0231820963089217-0.0206276740275334i
0.00517138941235826-0.00860205477556955i
0.0198933290258577-0.0171437140577447i
0.0483808813728678-0.0248527598601969i
0.0708796391779843-0.0292490894988161i
0.0578508408848793-0.0210136888261845i
0.0450744510414864+0.0388283380065568i
0.00569438291290201-0.00664031657995125i
-0.0176019771550404-0.0260874820900347i
-0.0188723791575952-0.0506630678730803i
-0.0533336462725515-0.0683035489221026i
-0.000888634789003607-0.0532632146846628i
0.0355785232912075-0.0761853628086775i
0.0316983597675128-0.00955189103784323i
0.0425200203063562-0.0206437065108196i
-0.0235648860961789-0.0428274581330986i
-0.0192296361238406-0.0266199985214892i
0.01790063492537-0.0565270106350673i
0.0322843732583691-0.0612731968589598i
0.0539841958277487-0.069318592841168i
0.0426598233329952-0.0449873530088605i
0.0472638536263644-0.0042652975661288i
0.0460599750063167-0.0147420610543469i
0.027432800970124-0.00589529842476715i
-0.00570738536928611-0.010052552672503i
0.00230295136494823-0.0539544420578526i
0.032205002896148-0.0247265628020789i
0.0481284939198082-0.0345175442614292i
0.0413006157652043-0.0300257801315584i
0.00645635265406787-0.00312653463075432i
0.00843708651719268-0.040874527168171i
0.00570755383050448-0.022455360150313i
-0.00312657307767941-0.0303848192125599i
-0.00195244110416877-0.0631538197528503i
0.0161752445853422-0.0388722020256101i
0.0366580415380931-0.0272471868678703i
0.0172166612128446-0.0374662506021433i
0.0118299856996354-0.0183854502023032i
0.0111767534280819-0.0273393923395668i
-0.00752470336884707-0.0284493125627497i
0.0331091443634295-0.0146212638711602i
0.0349879860321653-0.0492164397489829i
0.0416814035056802-0.0135081567049897i
0.0512325588916144+0.0405646045693901i
-0.0249557156902486-0.0102265483044597i
-0.0175837728386263-0.0426020615883168i
-0.013384519389516-0.0404575067426674i
-0.0124012984055365-0.0639753846377904i
0.0287910518520511-0.0752468378339642i
0.0270165767943712-0.0682581589327113i
0.00686277092257605-0.0474887563601093i
-0.0204565656413637-0.0417323393560809i
-0.0154536023959534-0.0346863555554448i
0.00147157734681245-0.0503361416804373i
0.0285569116311861-0.0819536383888285i
0.0626956018374045-0.0991237815553102i
0.053360621377028-0.0824072621689974i
0.0724074924967314-0.0248858929606582i
0.0794895698798439+0.0062306033655556i
0.034458134122875+0.0112596401723693i
-0.0076557150495529-0.0149904232981065i
-0.012535687549687-0.0138637966343916i
0.0215827398851763-0.0260398313414788i
0.0218474541813341-0.0159848354949971i
0.0398436735837557+0.0226865599889486i
0.00931621344276569+0.0206469397976498i
-0.00898925038728837+0.0374597734720732i
0.000182348199945301+0.00172471607909312i
-0.055478465634633-0.0524959725863114i
-0.0589177036559434-0.0552725252916338i
0.00908979475384509-0.0584859688468579i
0.0351705036277243-0.066849170339112i
0.000144173299939431-0.0402893688015788i
0.0302248204772597-0.0374201459253759i
-0.00231428298166313-0.0391875427976464i
-0.0248675988431031-0.0538452447051011i
0.0251456213287274-0.0711308563653761i
0.0298248074311667-0.041013240726636i
0.0771622558602707-0.036577224555135i
0.071372677517761-0.0129022228211022i
0.0573287013491103-0.0114873556628882i
0.0644316624493219-0.00130746618552331i
-0.019047939237798+0.0331398921178689i
0.00590118237703481-0.0208721696673251i
0.0503030153814655-0.0438143045487022i
0.0133224269186266-0.0572641739377715i
0.0424582539870043-0.0307674642689716i
0.0214888241794786+0.0241618128698132i
0.00521709201290983-0.0207556492597096i
-0.0193717398183194-0.0277047869672637i
-0.0497400682916078-0.0202109400949949i
0.00530006138328039-0.0555559883131245i
0.0486118560256489-0.079876445600453i
0.0707319018522452-0.0407601687654605i
0.0595025628106409-0.00542792652086816i
0.0420967816219107-0.00879346185075142i
0.0109740902318967+0.0183254356491086i
-0.0189752845130525-0.0218570091284374i
-0.014632024720524-0.0512146416712316i
0.0336228679465286-0.0298019794082811i
0.0431661488780227-0.0342479218463457i
0.0374842659331073+0.00288898137407776i
0.0360877990916175+0.0220348141068316i
-0.0220790931118124-0.00910072233786062i
-0.0229002261670039-0.00502505137582201i
-0.0323189605306982+0.00440666791128903i
-0.0180088745936017-0.0628105960822118i
0.0073601414558592-0.076812459337203i
0.0168984508314092-0.0724696774541884i
0.0714855799235157-0.053913348740455i
0.0497983675590552-0.00111283870060418i
-0.000220642241609238-0.0432810939775571i
-0.0242492976201932-0.0503974432899252i
-0.000348522186329833-0.0660793567910357i
0.0360414298491417-0.0857717548531852i
0.0538133952366489-0.0712265341613759i
0.0838739003793219-0.0084138521058752i
0.0285912820501771+0.0361714348610642i
0.0285994584082816+0.0173720727114124i
0.0178550798227962+0.0210232187207925i
-0.0341076346658946-0.0390328877489158i
0.0411482104275458-0.0166899532081053i
0.0408157065498903+0.00867769756756524i
0.020298970239209+0.011583361811356i
0.031296785231879+0.0308073815757093i
-0.0172608470722651-0.0204456245081778i
-0.0398998866249519-0.0327099792035358i
-0.0173359973535522-0.0420313128769017i
0.0117051409922976-0.0506383636135676i
0.0292381514354976-0.0617766002945082i
0.0353274207223316-0.0326637428283085i
0.0424189461840097-0.00107442493800744i
0.00704545357952707-0.0116363615508436i
-0.0178875046651907-0.0266186643461407i
0.00368946990066814-0.0644070023182771i
-0.00955972864764076-0.0994890497319268i
0.0293146033382389-0.10510778429104i
0.0799299782901371-0.0703297724518957i
0.10102835552692-0.0159702455992906i
0.0594965703427656-0.000660992352988922i
0.00583464141243724-0.0117787553045215i
0.020904703883121-0.0333351660552201i
0.00666361172060218-0.0806473295668508i
0.0237979887200538-0.0757616714907648i
0.0577203781792337-0.0518874796768429i
0.0773974912998779-0.0148436338823022i
0.0654885773838146+0.040242322021841i
0.0201145223538163+0.0344564168174676i
-0.0158520909013714+0.0116671455537208i
-0.0240292047466846-0.0147694501168851i
-0.0134614037973589-0.0520204010824256i
0.0132132489905764-0.0695045177471797i
0.0529915841235214-0.0342470222404326i
0.0278959655798111-0.0214709837067912i
0.0184872787103051-0.0295313487408939i
0.0308442978784472+0.0109393919943768i
-0.00536857833355645-0.0112691020746521i
0.0013522567997544-0.0480705174997295i
0.0110641815500261-0.0680567009290433i
0.0304430123836341-0.0206284598651373i
0.0751273532849386+0.0258497082499114i
0.0142089033927605-0.00356250070177466i
-0.0352232194439592+0.0196137131662442i
-0.012769315952236-0.014122008104336i
-0.00528297435265186-0.0569717777004215i
0.00100619450598894-0.0474070160450957i
0.0232633194717649-0.0799151702567595i
0.0386642463970237-0.0537727329180845i
0.0296404708527206+0.00482975675530791i
-0.0324642926815137-0.0252128156349341i
-0.0577816071803453-0.0672738579464071i
-0.0323266541651967-0.0773658458024147i
-0.0415824275415537-0.0694978875393358i
0.0569931797658207-0.0854994016304008i
0.0832442479806576-0.0561324812276026i
0.0665208700187947-0.0188051656581299i
0.093192295167954+0.00266988837681725i
0.00581390538636046+0.0508552254509295i
-0.0102566441033439+0.00456839866449654i
0.0167883742980778-0.0165242701754015i
0.038442932924993-0.0406890255016838i
0.0604554741624907-0.0466951480570563i
0.0569453931982809+0.0224688281052674i
0.0388952885496812+0.0409717769204624i
-0.0041653312504833+0.0423648853165445i
-0.0546744950003675+0.0123395224583604i
-0.0781024531748186-0.0516360497753946i
-0.0152584617281612-0.0630451921344035i
0.014481537483238-0.0787030356975163i
0.0148873328474327-0.0931965193113647i
0.0485121138875351-0.0306146660408812i
0.0262609974520458-0.0110607802498539i
-0.00166272005678178+0.00209090091758662i
-0.0136733784297774-0.0117265072461931i
0.0118123799894017-0.0602996494354531i
0.0556014929340927-0.0954441491531071i
0.0603397607572884-0.0983055509243072i
0.0774031991366889-0.0212823775950506i
0.0492582909336675+0.027122124126081i
-0.0254806933901019+0.024614235588729i
-0.0375935140493185+0.018035446573955i
0.00340112873134962+0.00947090122214782i
0.0107264511960569-0.022190663950069i
0.00607222242860382-0.0148155308433729i
0.0397840336251973-0.0246103210500464i
0.0393130749373296-0.0280469572583312i
-0.00955223393741055+0.0154201209686936i
-0.0539523485830778-0.0447188543260299i
-0.0542233281507094-0.083882808368611i
-0.00983238195212123-0.0727165454290327i
0.00126073960204548-0.101230132720026i
0.0591757023656348-0.0608355683797877i
0.0643711571934503-0.0105270314202275i
0.0106863626859393+0.0214704070093273i
0.00362788181710545+0.00229645283350397i
-0.0248721222096904-0.044171277176988i
-0.0195065926244026-0.0501653597032047i
0.0033436443343692-0.0725645952674961i
0.0707804797142558-0.00988136312160554i
0.079234590385105+0.00479199366221764i
0.0143964955045948+0.0165597378986688i
-0.0378337596244054+0.0570714983093952i
-0.0589116976980543-0.0369331648279642i
-0.0402953170106473-0.0702468641234722i
-0.0168143291100408-0.0990359625891283i
0.045245537512169-0.101748661325115i
0.0653878059206812-0.0502894373599573i
0.041565587907508-0.0207688233751534i
0.0279770147041626+0.0222262238269233i
-0.00749471652362335-0.00764025957976379i
-0.0247063177315045-0.037845190925228i
0.00369947865475936-0.0680232803599393i
0.0592548419148246-0.0712593557134455i
0.0958955032136376-0.0362546020390016i
0.0658222500730761-0.012327913807726i
0.035633662995846+0.0369112008774895i
0.00418681971649688+0.0242156486408866i
-0.0208857814144646-0.0197360358460636i
-0.0446518900611163-0.0156628279873176i
-0.0325709022203586-0.0543380829567265i
0.0794828100851978-0.0688834202072147i
0.0737627201161254-0.0382986498672246i
0.0284235017555418-0.0192142467748107i
0.00869773118774133+0.0321352180144471i
-0.0452996708659517+0.0104796550006919i
-0.00209098926143994-0.046851609387797i
0.0312757215030025-0.0564754572004225i
0.068532425847241-0.0510125773720955i
0.0783691203179484-0.0279887812804841i
0.0453016890362189+0.027272779598082i
-0.0122594583496682+0.0172757950682208i
-0.0843045493744651-0.0424437402602077i
-0.0195554146438855-0.049277823128458i
-0.0186724803626732-0.0807095805359631i
0.00803099982394503-0.0859330146894624i
0.0859040713590977-0.06489884435377i
0.0453581843956996-0.0112869690154288i
0.0286547093808579+0.0445454548796415i
-0.0334397320153532-0.0261998105050242i
-0.0396307105255232-0.0315221302884756i
-0.00613156183773345-0.027949444244364i
0.00661569969100177-0.0886362280253421i
0.0816758777545856-0.0293724130924585i
0.0756024500725432-0.00784759318895975i
0.0603471352636798+0.00859199716090183i
0.0208490318424775+0.0311266415186803i
-0.0307370222224327-0.00301893429874865i
-0.0214201930967433-0.0350603291803523i
-0.0146703106346405-0.0742071637881869i
0.0276758809295558-0.04258026118468i
0.0761270001199551-0.0349108412122904i
0.0479219392696401-0.0190062449483741i
-0.00362662689081921+0.0285709220639431i
0.00557898008874179+0.0285452896065344i
-0.0361058895399926-0.0260978699579229i
-0.00167200693992969-0.0744389019174295i
0.0644856723395695-0.0674953228303852i
0.0647868605142405-0.0671741262318709i
0.0807810774121255-0.0177400114983085i
0.0327749914690444+0.0205531151957189i
0.00910893104979307+0.0193902940295382i
-0.0683515949940447-0.00401193072956193i
-0.0700754476479103-0.0290434263708033i
-0.000752473577834581-0.0438881677942401i
0.00582027583777912-0.0627879026903415i
0.0356495954140614-0.0207022493828114i
-0.00423138485358773-0.000116403774182448i
-0.015685633691906-0.036743973296107i
-0.0386024797400535-0.0472743627843017i
-0.0648572207404862-0.0459570825173572i
-0.0220308562369075-0.110728882541265i
0.0176373611250356-0.121659570870381i
0.0586582259324307-0.0466476600202972i
0.0813243063572936-0.0287218759793741i
0.0468595517493919-0.0225625501752696i
-0.0205514966425724-0.00456946586854726i
0.0035179157914444-0.0513397444342053i
0.0256766414077945-0.0907402046906995i
0.0447647165550996-0.0932950495554733i
0.0997652573575821-0.0580479826853278i
0.0774493174030477+0.0205435658518347i
0.0533952935709178+0.0358031303109287i
-0.0176980601965559+0.0420795543248018i
-0.0837525374024042+0.0129659607646117i
-0.0422514671081876-0.0562433436947791i
-0.00638977327821257-0.0614924133416403i
0.0287230551066962-0.0744247735795994i
0.0610873631019238-0.0565004902384993i
0.0539949946506822-0.00185295547010896i
0.018181965870994+0.0167833370258551i
-0.0632789316123689+0.00176776846826386i
-0.0718099172794957-0.0589698687758247i
0.00971141068337262-0.0865807294499385i
0.046244560687458-0.0891184377510942i
0.0644654628883214-0.0737363979666191i
0.0777746142463628+0.00648005261036778i
0.0744737691796111+0.0474406575103155i
0.00753754365211657+0.0245659424103716i
-0.0289531923124058+0.0156191791461157i
0.00289431838951324-0.0285291483801389i
-0.00254539510567668-0.0684869278423846i
0.030877772128877-0.0426027120978465i
0.0409900898825055-0.0139193370622566i
0.00787268737556186+0.0293458212826295i
-0.0104356083836902+0.0284595621213016i
-0.0334937734478254-0.0402032336326551i
-0.0167016186160335-0.0792422766240688i
-0.00604667644186214-0.0692858826452554i
0.0328215201170336-0.0855730141824814i
0.065610404355893-0.0429430369666075i
0.0388679903971938+0.0152381945485342i
0.0121355724039907-0.0109938550039441i
-0.00149816830382856+0.00181736733516515i
0.000315759022631536-0.0270733928916803i
-0.0128034525890229-0.0625676989213549i
0.0394546300806574-0.0492802450190528i
0.068854167717254-0.0335880387469834i
0.0577785540768449+0.0416589720291453i
0.0249740223612369+0.0411202688696715i
-0.0442589248128473+0.00590198272507342i
-0.0269364036373314-0.00752912512872837i
-0.0178637145659411-0.0688579296971975i
0.0200863912832139-0.0478883733118229i
0.0715704324315465-0.0420096924427862i
0.0691134278450386-0.0367958770382447i
0.0472058468975936+0.0212746428417956i
-0.0292739058930753+0.012993100013606i
-0.0361578417206151+0.00303083700967625i
-0.0060685224285937-0.0310264049341707i
0.00414399555327123-0.0956247433894171i
0.0532324018834291-0.0686221784173046i
0.0649740097405803-0.0144696894697158i
0.0554228192819545+0.0236541898425995i
0.0119659883657309+0.0611018229976428i
-0.0250457673640668-0.0134319773527629i
-0.0240143747914929-0.0483466979817098i
-0.0386810222712118-0.0876058476588419i
0.00898415333453898-0.107704341645644i
0.0485931190913198-0.0663966701899333i
0.0937219787276693-0.0364362155406465i
0.0704599484689994+0.0677827032470902i
-0.00829068217386854+0.0337012831196823i
0.00995867507259418-0.00849092457623196i
-0.0291357936390348-0.0354545707556198i
-0.0274010404755411-0.0906747450254336i
0.0398478911429222-0.0402377871118704i
0.0533403331301148+0.00641800552120886i
0.08529463754151+0.0596489036112261i
0.0136037483921293+0.0804687539070463i
-0.0834753073467251+0.0276223734490433i
-0.055057872043341-0.0363865028711736i
-0.0491356801450455-0.0585697209225575i
-0.0173182863416112-0.0595354216485001i
0.0418666636487461-0.067236837855291i
0.0185783657492592-0.0233707694482733i
-0.0107850875526856-0.0191090094244213i
-0.0283575426504906-0.0425984313785143i
-0.0265775375977888-0.0518591982178462i
0.0116662464253868-0.0982756454473382i
0.0377381249321836-0.0972294427928275i
0.104903245147479-0.0577380614766377i
0.106106486863612+0.00125326457827884i
0.051913967747072+0.028027326252173i
0.0211989937526486+0.0424864203681904i
-0.0279829137171935+0.012070545257945i
-0.00376711762553783-0.0390929193519973i
0.0164861960335446-0.043103565650946i
0.049384694004609-0.060601565088565i
0.0893140212462308-0.0178719323003452i
0.0432425499259745+0.0508840012063183i
0.000494401480007996+0.0598501409524808i
-0.0312931602270767+0.0152795521972145i
-0.0577117512896722-0.0214360866250813i
-0.0148069599623475-0.0698323522462417i
0.0417362902418884-0.0858990353780527i
0.0820826338523962-0.0406044579426405i
0.0801623246978667+0.0153899077749392i
0.0580001762647728+0.0566368895303139i
0.00733228446699236+0.0431202478815144i
-0.0559012706415645+0.0166639225463818i
-0.0327086804794664-0.0394838667405507i
-0.0164967032346796-0.0344729338206295i
0.0241358039371714-0.00386692196795152i
0.0519605966668497-0.00431373071631519i
-0.00261056706904074+0.0311209531028105i
-0.0547198797418643+0.0477911647002288i
-0.05830833627535+0.0316929181533185i
-0.0717859306577569-0.0515814185402543i
-0.0376438543670172-0.106726217466654i
0.0292498569078527-0.0876584614092224i
0.0284115970951095-0.0726764649982402i
0.0473652230782532-0.013991680638675i
0.0153183855087576+0.0379377304308214i
-0.00957569685661931-0.0326916788869148i
-0.0105784308923308-0.0770795785484466i
0.0243075587016958-0.0675406376694632i
0.054774016020665-0.106698000955484i
0.0708921125402057-0.0447930221634994i
0.0941401098776336+0.0384869304070547i
0.0179218228263018+0.0480539534772839i
-0.0120681120323908+0.0330858045250914i
-0.0479783216737699-0.0369290924109184i
-0.0167895278899323-0.0602065281262297i
0.0195450297108958-0.0795546929608698i
-0.00356710853367126-0.0631306567747126i
0.053997618308467+0.0155355323000842i
0.00281039431913816+0.0271435435749586i
-0.0591430406259416+0.0462162110958947i
-0.035064487754672+0.00883780178486994i
-0.0379984049061559-0.0713979898317764i
0.0167957447324736-0.0858026014636167i
0.0541828920223052-0.0920738483257905i
0.0387185218781896-0.0416730507233353i
0.0623876327648127+0.0389102076909703i
0.0233194236557962+0.0353061024671135i
-0.0431148654641385+0.0272167720496239i
-0.0409560950302087+0.00808124880894335i
-0.0225028894257045-0.0379851558626869i
0.00943789004985369-0.0567945609023668i
0.0385810092832492-0.0839957948250832i
0.0622065118269606+0.00975543143894464i
0.0693252183892718+0.0481924597274368i
-0.00162565999112047-0.0264293887765851i
-0.0464341044126641+0.00449764042137517i
-0.0295398044583485-0.0191914042321151i
0.00504992107732525-0.0725419872248614i
0.0390164412802752-0.0741598034684055i
0.0860277854377315-0.030463526346182i
0.0616995336300823+0.0355231806229236i
-0.01513586676676+0.0407539307698662i
-0.0312565453118723+0.0106481736413896i
-0.0614589655121585-0.046341496886338i
-0.0418336995324253-0.0812330095507275i
0.0210239390303252-0.104352436927121i
0.0167432714377342-0.0833287624788882i
0.00911141304055554+0.0169681626879269i
0.00317172513774477+0.00389612574519558i
-0.0234265276871602-0.035467476337195i
-0.00901560431207921-0.0418890872372025i
-0.0374342493940944-0.10514280629593i
-0.021346460681398-0.107487224848085i
0.0709529267416207-0.0730066900703781i
0.068576996948-0.0465057794318728i
0.0612164242391216-0.0265843777296766i
0.0171393538335907+0.030826920154044i
-0.0250743004649308+0.0193842360566958i
0.00481510279363093-0.0395843758189062i
0.00235943620326211-0.0494183746379447i
0.0525263472287545-0.0415440151316314i
0.0693623423192611+0.014161413017429i
0.0418507676631407+0.0551818588538007i
-0.00973144160128322+0.0685841163133899i
-0.0814265917626682+0.0123803410066505i
-0.0590257315248348-0.0361423340991047i
-0.0378475445342567-0.0742076146424043i
0.00237023154539632-0.0912236644786428i
0.0405655469281723-0.0609442035944883i
0.0553490035409942-0.0345805875222398i
0.0570559507965955+0.0100157036824139i
-0.00417332981839746+0.0397123192668376i
-0.0485641675069902-0.000486284843505433i
-0.0120087960306202-0.0884372403668837i
0.0410410064828276-0.0872752212417263i
0.0809857754377381-0.0549183500620937i
0.111401412926413-0.00192736191143471i
0.0572032511497307+0.0562872426564432i
0.0255673243627895+0.0518993329562208i
-0.0494420860779396+0.0484982238710291i
-0.0985165198020492+0.00041322296881147i
-0.014150389998568-0.0595665060804823i
0.0114167335473428-0.0712394751709483i
0.0372950482407727-0.0396714368090302i
0.0112895623872295+0.0118368676963035i
-0.0203259558958954+0.0552558150011236i
-0.0552381460505205+0.0232275437212338i
-0.0834929268403492-0.0601680989472517i
-0.0456442918425126-0.0756289255253403i
-0.0164020140283979-0.102021190773701i
0.0736050323661785-0.0733090329475847i
0.0586136690321708-0.0368475793688865i
0.0157948720207848-0.0113818512403491i
0.0430422569393356+0.0229133176261165i
-0.0191126769112113-0.0216192467812039i
-0.0481926333111891-0.0703696281692822i
0.00842547505438368-0.0997828007315948i
0.0616524406325787-0.035238565695405i
0.0569011575959942+0.000940678291751669i
0.0621453772437831+0.0346841452739651i
0.0315676999008895+0.0515701523318252i
-0.0597659957774872+0.0114785418784082i
-0.0416166228520196-0.0069180770898318i
0.000440939860134541-0.0950158620743628i
0.0339065084014519-0.0888894969311116i
0.0758737479718892-0.0525768987227195i
0.0700459726415158-0.0041662838583859i
0.0101587811634146+0.0815701716355777i
-0.0541942147409669+0.039164340198003i
-0.0544364474684516+0.0161500679759874i
-0.0598852746808039-0.0692078089992777i
-0.0114809915108992-0.11598008611538i
0.0758742479090345-0.0346958811046032i
0.0538472880575608+0.00509682906031404i
0.00927216205242764+0.0667033743461236i
-0.0260039953560291+0.0197211694676586i
-0.0783501609713814-0.00514474025991427i
-0.0819698259048571-0.0310446965299361i
-0.0210436951379943-0.132718059554751i
0.0221774850598678-0.0889613961867323i
0.05995869749565-0.0412075101292344i
0.0846831775499238-0.0254776054787027i
0.00930661078924907-0.001361520642894i
-0.0551943958427378-0.0255402918265823i
-0.0682270341712577-0.0493500682028329i
-0.0254629202945929-0.072150626871566i
0.0161220384240766-0.104027769831746i
0.0650821588868465-0.0541004159749569i
0.106764796510779-0.00224357439644047i
0.0484362565853318+0.0346583617927578i
0.00178670082795736+0.0263916165200588i
-0.0370305537420747-0.0530271291135537i
-0.028593320928807-0.050178048816139i
0.00807312344506291-0.086177451256108i
0.0399371096465566-0.0795590048658801i
0.0786079636751163-0.00222949066821688i
0.0491418967052483-0.033177373487886i
0.0172327568901409-2.41384525129365e-05i
-0.043422129017557+0.0331407586562533i
-0.0372415653665689-0.0475782100396147i
0.0249755552534146-0.102444642704325i
0.0625264008547698-0.0562781036473981i
0.0896649109683013-0.00176331108093201i
0.0659890165746498+0.0115096778840221i
0.0350921028958547+0.064652324589411i
-0.0522041605442508+0.037309523098081i
-0.0659008098551283-0.0429050038926265i
-0.0163493011999254-0.119899198897676i
0.0298185561201527-0.0932054579591781i
0.0498441976939785-0.00873332121433971i
0.0467567162937264+0.00251026949090719i
0.0328292330204138+0.0549962235258605i
-0.046258601512254+0.044332582052371i
-0.0522834490466016-0.0315665123392453i
-0.0322386993327799-0.0595922728315001i
0.000428785851851167-0.078263708703446i
0.0452819408730169-0.106065014062468i
0.086395035120474-0.0340850328595056i
0.0834491396291628+0.0667756416044137i
-0.022515821460791+0.0658509786912343i
-0.060677192101392+0.0309876409470227i
-0.0204852342441676-0.0206987953752087i
-0.0127036622499931-0.0653291539834899i
-0.000699767449965612-0.0615180955968221i
0.0407278336109229+0.00216452961807561i
0.0437909844148478+0.0261476353790128i
-0.0170168796080398+0.027850651773008i
-0.0814460730413523+0.0361681395449139i
-0.0715982563308481-0.048106613535i
-0.0294670391272312-0.0802118406775163i
0.000248135988781829-0.094086568338663i
0.0266546000657127-0.0904553282388116i
0.083238511437248-0.0434775047821512i
0.0453633399926052-0.00334444531915836i
-0.0239583964192375+0.0285376351501533i
-0.0071125025651919-0.0414619287737608i
-0.0437617286887273-0.0740533664641571i
0.00334909247261039-0.057872057459121i
0.0708791565439221-0.0534410855630451i
0.0458839571174355-0.0442513898908727i
0.0442255935235319+0.0268422172074491i
0.0118123207708443+0.061773953661256i
-0.0269733494056704+0.0159463239375943i
-0.00372337446879607-0.0113694159062217i
-0.023209782891431-0.0808103061760129i
0.0150260743269411-0.0710953699509778i
0.0711711294103747-0.0153618207457258i
0.0128176442924042+0.0212612897366337i
0.0127587261658422+0.0770992554284973i
-0.0263541590871215+0.0461626977779008i
-0.0637285522132175-0.0435174058202741i
-0.0452316372262252-0.0593375078551217i
-0.00116688331931108-0.0646782227491203i
0.0850728132469036-0.0302436043630273i
0.0804894379525677+0.0220576894821644i
0.0180574823907279+0.0418139457015909i
-0.0488023075101859+0.0718807317192913i
-0.0549785544813231+0.000692229636602807i
-0.0450346508911748-0.0435666649946097i
-0.0187840392788683-0.0945537054754498i
0.0315203684553177-0.137970401514128i
0.0686165684178566-0.0449303577966195i
0.0584093030573194+0.00145209778534534i
-0.0109520342680296-0.0210394948974288i
-0.0404534329707857-0.0201175324185454i
-0.0650905312514234-0.0296826089790693i
-0.0441551516177788-0.115741567361988i
0.0444473195067383-0.124960636567524i
0.0872039736821185-0.0610205076882904i
0.067167955879128-0.0330522748314228i
0.0216956777046855+0.0184557721466238i
-0.0340208206982937+0.0381597910826988i
-0.0513967691363243-0.011048645669522i
-0.0442259679539757-0.0600092415178127i
0.0066460244053257-0.0611522839038067i
0.0712851456513819-0.0471334695780681i
0.0523944876433112-0.00321000856319451i
0.0436746289651269+0.00782850939493839i
-0.0112500244598063+0.00613466071038776i
-0.0568114365863145+0.00134848883759287i
-0.00760713188242355-0.0511917470127238i
-0.0141511458919143-0.0958787210781885i
0.0450904542978798-0.105515923556703i
0.100392964135959-0.0734697451571432i
0.0628742745314111-0.00739364450131231i
0.0379165853428486+0.0362031033766127i
-0.00328270644681039-0.00054004293273573i
-0.00831162275437521-0.0303960946868789i
0.0369233368014384-0.0712236855569491i
0.0738407339212589-0.0543061903068966i
0.0845665222386557-0.0339245151977336i
0.0927752243075351-0.00411022082376272i
0.02513592265686+0.0888816589622634i
-0.0337773665702957+0.0594786864966234i
-0.031307326383811+0.0228940687365449i
-0.0648214378672749-0.0131139398069232i
-0.0241138946233216-0.0692823192274838i
0.0200824966468123-0.0596485181268405i
0.0160684367063429-0.0105839861046289i
0.0312060652250465+0.0399909012623207i
-0.0407498008820183+0.0319736491239075i
-0.0937946111096522+0.0155394529046158i
-0.0528354585007868-0.0399490245993188i
-0.0251606085692569-0.0926411171981101i
0.050346804942375-0.0729614654096123i
0.0938937838596364-0.0524141592607713i
0.0628577203592742-0.00899963724286553i
0.0213813583426846+0.0345739848810807i
-0.0349946004790242+0.0359432088444766i
-0.0307497536767946-0.0299138569703885i
-0.0332354444812935-0.0853600892250247i
-0.0126565583791008-0.103382483468935i
0.0493467808445604-0.077600470590083i
0.0519877360173473-0.0176205070231153i
0.0487476058174619+0.0179442210894355i
-0.00757619669898614+0.0268518536791681i
-0.0482010211480558-0.000469906343372461i
-0.0241931056566487-0.0227411732041141i
0.00786481391223025-0.0532767392668624i
0.0848599551168047-0.0712382812991244i
0.110796276640187-0.0641067513012604i
0.0712781509860987-0.00573065598589577i
-0.00430416028428425+0.0551202714333774i
-0.0501077075995788+0.00877525056120811i
-0.0171235402176657-0.0328379166467871i
0.0330150545311725-0.0273765613487562i
0.0718538476798058-0.0719227431808114i
0.0601525393624974-0.0328425193303485i
0.0568724680993681+0.0863417223757568i
0.035871100485713+0.0878896160195111i
-0.0450870245818915+0.0310584451743214i
-0.0719691646947869-0.0187438513907264i
-0.0493512241378576-0.0471134939949112i
-0.00207621146491046-0.0668918545366249i
0.0429551592637502-0.0436303090614122i
0.0194127562093463+0.0308792479731621i
-0.00973676666823211+0.0396564335807484i
-0.033095040287503+0.0533316645855731i
-0.0855352221376872+0.0107039291014704i
-0.0864474612795687-0.058277825251221i
-0.0585037345943358-0.0854053887179502i
-0.0194169822011536-0.112477123022078i
0.0636185534665735-0.0411927088320666i
0.0556600645987338-0.0156148667106085i
-0.00136524167976702+0.0190101343402788i
-0.032070350496363+0.0325815959463937i
-0.0582829051428162-0.0476676539432345i
-0.0175646024961424-0.0868139829590572i
0.0565100374988707-0.118317677887585i
0.0729273441034702-0.0453910134988669i
0.0573688320841332+0.0295650057963937i
0.0425476587344118+0.0280691776019325i
0.00122375227983878+0.0323608696558066i
-0.0337716345525967+0.00166677985394156i
-0.0503612080766926-0.0491094641352751i
0.00623418157385738-0.0637716673193416i
0.0225618445623959-0.0554704894267573i
0.0249715765073831-0.0481472147442526i
0.0660816780695004+0.0216278697430585i
-0.00134191083718586+0.0508990524984648i
-0.0433335436905209+0.0111573533679927i
-0.0258291472017821-0.0393294413597868i
-0.00765732440043975-0.0859044756433011i
0.0420680362527625-0.0855004697133805i
0.055083490324123-0.0613488179091249i
0.0357742149519608-0.00430662921625605i
0.0432246972078155+0.0349922929508363i
-0.0209898045485599+0.0608372551210561i
-0.0256405849043989+0.02262814651135i
0.0259731608698467-0.0650042147564271i
0.0516530536566607-0.0492214447321736i
0.0678009814631866-0.0171575499358287i
0.0132221305350715-0.00112546054403364i
0.0178895180035791+0.0529626609346079i
-0.0199548184926179+0.0767624651158039i
-0.0533536228623759+0.0216170542424966i
-0.0621041574588327-0.0485470761296625i
-0.0430986263070714-0.0715130069643118i
0.0512837474258073-0.0275208802237021i
0.0553069025186821+0.0100072129092681i
-0.00733621047141876+0.0212487956078786i
-0.0311352811930228+0.0389776843601907i
-0.0464140127928924+0.00192230826740269i
-0.0901563138433805-0.043600506155258i
-0.0213350958467293-0.0805729721498099i
0.038765281395344-0.111150612838242i
0.0706738521256255-0.0754724131792138i
0.0805853761088569+0.0302024767095806i
-0.000925327197205057+0.0622290584085649i
-0.02695848330357+0.0112709484382443i
-0.0688897164530126-0.0319610659133636i
-0.0650313700429088-0.0699944154081677i
0.0491703956140597-0.0788907865718901i
0.0437572829793899-0.0547469274367723i
0.0344657805233751+0.00700196545731809i
0.028802460515258+0.0463358150200583i
-0.0567216353100145+0.0331951745174731i
-0.0582364251950581+0.0069093218701653i
-0.0519821624578964-0.0597819598793742i
-0.00699248349476741-0.0906964978551124i
0.0267552764084257-0.0361987790236011i
0.0518995427256562-0.0222628282468414i
0.045783780870489-0.00958520692129435i
-0.0357503873431925-0.00607993423621528i
-0.0201076193305445+0.0043611587751254i
-0.0250244148998826-0.00703503898518119i
-0.00890269081501233-0.0838590772933635i
0.0646457675478466-0.0743213949578534i
0.0865681119783284-0.0360322707416433i
0.0823304694394788+0.0317284916522542i
0.026353146970222+0.0692553302705932i
-0.0354422736424729+0.0419462653734784i
-0.0685973303709204+0.0246788095004094i
-0.0548707760846049-0.0181941888298966i
-0.0128482132651893-0.0428343393079162i
0.0275347961024823-0.022934130093684i
0.0259532401603795+0.0274547520147871i
-0.0188261971787585+0.0472619138188769i
-0.029954064435854+0.0465613115788144i
-0.0743662492622437-0.00798532960484537i
-0.0805392865273879-0.0572960019119336i
-0.0306287635981064-0.0600882334822277i
0.00679144766097194-0.0850069349472316i
0.0412340313479938-0.0279888163207528i
0.0356051582601149+0.0289651963229381i
-0.0165663337978877+0.0304633850345469i
-0.0615476258478656+0.0132236587217163i
-0.0741026629654031-0.0142065587175925i
-0.0729250368786994-0.0554907114670587i
-0.000884156004449272-0.100774051208919i
0.06081196285868-0.048191413147861i
0.0576410135824179+0.00882093580838591i
0.0254491365853483+0.0242852299908687i
-0.0278596762950294+0.0168884717506269i
-0.0462686370307759-0.0151918541285055i
-0.0301929040403385-0.0510290410160569i
-0.0113690456586128-0.0782396172159453i
0.0221646010851026-0.0744590221093308i
0.0716172168851891-0.0440715485494984i
0.0603688981587331+0.0295213862623698i
0.0179984055089272+0.0394839171115304i
-0.0370819630322407-0.000205995777088604i
-0.0464845676160087-0.0188916816979132i
-0.00497136459581114-0.0324656156680291i
0.00861931291235191-0.0399911011106804i
0.0818302594339902-0.023836677321887i
0.0831555783912815+0.0473082212584118i
0.026735797254506+0.0377539741867943i
-0.0350557605991617-0.0119876909691597i
-0.0775533243969622-0.018513062482543i
-0.0151189075443269-0.0465676927819958i
0.0160245713790069-0.0755223763104179i
0.0336610820805377-0.0450001668276477i
0.0590136010273847-0.00787055427676739i
0.0355232281217957+0.00719438257216615i
-0.00630524859023214+0.0306689851616598i
-0.0252381845585823-0.0181028336165979i
-0.0443336053548225-0.0335123754689352i
-0.00947021380213886-0.0374955849641622i
0.0521477460632174-0.0354677696764063i
0.0341980839218922-0.0112749755419255i
0.012711300708015-0.0131395839555973i
-0.0087680018529666+0.0408775637914802i
-0.068273643543146+0.0226712613508974i
-0.0618334352400349-0.0395614656163445i
0.00410619014162316-0.0504911452655878i
0.0158964634274863-0.0847435598769245i
0.00965911404909186-0.04276184622572i
0.0336617730714937+0.0349562853825052i
-0.00352724669920656+0.0356272481198186i
-0.0581075478180694+0.0123942947136609i
-0.0378167348385714-0.0419894891949762i
-0.0365000357425053-0.0622898348679209i
-0.0143536028015618-0.100109127860733i
0.0615732138615207-0.0656400082539991i
0.0536307473035013+0.0193933182649897i
0.00396514721693112+0.0111061543472273i
-0.0202676897077467+0.0208924087515102i
-0.0432624250006043-0.00208901563524746i
-0.0467379380994394-0.0296424195015495i
-0.0187011889736675-0.0284952140578726i
0.00439815196403538-0.028715398672472i
0.0279581775683423-0.0101848309884708i
0.0682568295284607+0.0319584498689997i
0.00525462215469446+0.0745797381075614i
-0.0586952277998617+0.0184164394184291i
-0.0475106600457044-0.0521159247323183i
-0.0661682756373466-0.0531607512644421i
-0.0454377257407295-0.0712912535578613i
0.0168806311456643-0.0476780978593202i
0.0597911458811523-0.00693189876410713i
0.0178902820445556+0.00851426215567162i
-0.0522091816520969+0.0107780463811058i
-0.0617000272087138-0.0159813751450932i
-0.056212089380167-0.0444446020894909i
0.00755817519737193-0.0892937576316991i
0.0746919753456072-0.0712692063303095i
0.0517996752982327+0.0129076763399589i
0.0271510310716556+0.0618953088242888i
0.00643851567197381+0.00843273886574609i
-0.0340800904187321-0.0227254026559101i
-0.0227312122070721-0.0163946144994435i
0.0135082787445543-0.0583679107923793i
0.000488669806805707-0.0162824135544422i
0.0446115154577041+0.0261940525297723i
0.0154938500251153+0.0196781572546141i
-0.0548994380955705+0.0699377759214728i
-0.0377147776542776+0.0461585750532517i
-0.0702065243305666-0.0483022859407423i
-0.0333697666187566-0.0669751468486766i
0.00624677691196851-0.0700203720950888i
0.0473237637687571-0.0447450295266515i
0.071837137096496+0.0134585519928107i
0.0313010097302702+0.00981359954870227i
-0.0224311492860004+0.0101901925469983i
-0.0580315244833707-0.0101742637803861i
-0.0142487367902163-0.103024699883781i
-5.1909185181393e-05-0.0872226347686622i
0.0545860514505654-0.0438054299234294i
0.0755153478530724-0.0492655333568987i
0.0261586915788703+0.0200953039496041i
0.0469268194351413+0.0610676953168054i
-0.000689292704647834+0.0490340799747968i
-0.0388604858800148-0.0122403989205493i
-0.0048834473055319-0.0612260227048971i
0.0123210818922503-0.0522631306230834i
0.0426342630818478-0.0419935675794489i
0.0301814891128226+0.0327757458551275i
-0.00783677423495722+0.0672503261069685i
-0.0259440174822781+0.0421076083150108i
-0.0266605024684354+0.0294343612410759i
-0.0283610834955671-0.0128538928075053i
-0.00987487643866458-0.0554769983133794i
-0.00416549941980416-0.0514017973759848i
0.00977397751909696+0.0014653004407733i
0.0448144465668909+0.0136809414243791i
-0.00956667985907657+0.00635774988040442i
-0.0444067748185905+0.00500655489519157i
-0.019598962462541-0.0343848702444372i
-0.0158992595542953-0.0554836961336232i
0.0303631184886052-0.0405644709963087i
0.0869085694496945+0.00762531670606122i
0.026256696714414+0.0208162176285285i
-0.0459774170014719+0.0280597322014196i
-0.0447459004361142+0.0286776854918101i
-0.0655050564232325-0.0316528996607002i
-0.0386286720710328-0.0380238867575195i
0.00854535830650719-0.0433376848680076i
0.0130819440021665-0.0270086878250919i
0.0373460342042263+0.00401886026917476i
-0.00463876446236953+0.0166455884897612i
-0.0306840085005222+0.0418414315832846i
-0.0218425727032746-0.0307787809874291i
-0.044959100594015-0.102100501377105i
-0.0158856334110466-0.0625892362603625i
0.0391682630913805-0.0515332355305667i
0.0538985200302895-0.0362272424415745i
0.0218969607532088+0.0319264215293799i
0.0103527781667403+0.0331250870232193i
-0.0205462644100727+0.00295141443030632i
-0.0160846814957876-0.0548387831046871i
0.00886015639619347-0.0757514473549778i
0.0160325503004687-0.0551595386112135i
0.0613572053215562-0.0297113191384477i
0.0617631903887539+0.0290844230028116i
0.0216914741727264+0.0360999457949843i
-0.0342933132575535+0.00317648986452229i
-0.0588963450460961-0.0438756924012029i
-0.0376491277370171-0.08171561438163i
0.0119809827782267-0.0769215404255272i
0.0408974575382944-0.0445089662099724i
0.0445754425247654-0.00986991563804043i
0.0524852264496445+0.0262283893935114i
-0.00825038192619364+0.0380102349499095i
-0.0350525103970348-0.0463522115734172i
-0.0237565975540197-0.0649960686190725i
-0.000294737360633661-0.0386291087525799i
0.059232019263135-0.0551546904784293i
0.0443397535060867-0.0063407473616601i
0.0362761392838315+0.0146017668316731i
-0.00192388913229162+0.0554459612655807i
-0.0307597674878418+0.0236197775741759i
-0.0286869984202073-0.0268004698271679i
-0.0416701814556707-0.0132959608018864i
0.0110515387930739-0.0224649974359535i
0.00359574696604602+0.022738942082234i
-0.0393642182403131+0.0385894285908814i
-0.0407850693781819+0.020389553430843i
-0.0578371550950488-0.0214892308951676i
-0.091430427954017-0.0281102083640548i
-0.0492708915189086-0.0482855272007453i
0.0198983021653744-0.0683471968174219i
0.0310006717987794-0.0500615113376329i
0.0574373983346483-0.0265906958816004i
0.0564538720305915+0.0249070038600198i
0.00740451907509621-0.00566373821373879i
-0.0457851641190207-0.0435570846170376i
-0.0452301987536895-0.064597630673052i
0.0356764672545346-0.103532755965631i
0.0656772278104192-0.0680838221222321i
0.0556805806294715-0.0229323392970892i
0.0539928592523364+0.0193530139206813i
0.0163879208902869+0.0605775642515626i
-0.0185207943168791+0.00897784926814414i
-0.0201682431678461-0.0116716871176779i
-0.0109205419864546-0.0233477983461902i
0.0116849965348213-0.0289155855973855i
0.051395051026757+0.0055650811295649i
0.0504252324116545+0.02885455893154i
0.00482545932241322+0.0493266891522767i
-0.0337980258539223+0.0248077645884409i
-0.0686685112986659+0.0308912126809511i
-0.0497887557777762-0.00398847778770977i
0.000741369765308003-0.039577145161355i
0.0195419380924641-0.0191107364926304i
0.0498298495263389-0.00905922510227129i
-0.0056143690788168+0.0165799254711192i
-0.0349253550327261+0.0330020855686169i
[truncated: 235,785 more chars]
