# Supplementary material for: Time-frequency analysis reveals an association between the specific nuclear magnetic resonance (NMR) signal properties of serum samples and arteriosclerotic lesion progression in a diabetes mouse model
Source: PLoS One. 2024 Mar 8;19(3):e0299641. doi: 10.1371/journal.pone.0299641 (PMC10923453; doi:10.1371/journal.pone.0299641)
Supplement: S1 Data — (ZIP) [file pone.0299641.s003.zip › SupplementData/fid_B22-2.txt]

0+0i
0+0i
0+0i
0+0i
0+0i
0+0i
0+0i
0+0i
0+0i
0+0i
0+0i
0+0i
0+0i
0+0i
0+0i
0+0i
0+0i
0+0i
0+0i
0+0i
0+0i
0+0i
0+0i
0+0i
0+0i
0+0i
0+0i
0+0i
0+0i
0+0i
0+0i
0+0i
-9.37858684011394e-06-1.1096787196934e-05i
0.00138036964540346+0.00154343336071732i
-0.0478377311562835-0.0713328858578539i
-0.0146674651310566-0.146958438050072i
0.114020133674315+0.0508348701506257i
-0.0791106510300743-0.177274833558254i
0.231112983021518+0.257041878831368i
-0.285894384905461-0.243102918268686i
0.280329565127971+0.202211609129139i
-0.261284559096335-0.116618605749566i
0.133830836948513-0.214728487981877i
0.213392817509895+0.549117870248994i
-0.54509925395955-1.02928666082801i
1.13807426355478+1.64057656421536i
-1.76379836155579-2.12299682533118i
2.40748985479269+2.63316701352798i
-3.09462548097259-2.88097148838764i
3.69081634011856+2.8346364466818i
-4.29860508747675-2.25182240029581i
6.70180331887235+2.30665146208378i
59.53314140353+115.312778385777i
-2.53919560334218+143.17746301299i
-74.9563693230323+67.56693151216i
-68.1758253524371+6.18168510506576i
-31.7511935354939-36.0849622573214i
18.8515130922506-18.2922135821972i
29.0967791724539+21.7367202061188i
4.33940175881376+53.6144618029757i
-37.4216259928576+49.8205903336369i
-61.9019171376563+12.5727710416311i
-52.0489721374976-28.9374297204202i
-19.4009296486476-52.2739551682694i
14.4883438898-44.6563183759654i
26.6413156748083-21.4466049100556i
16.7594178925916-1.35517267695819i
-2.53738701040936+0.777428257739173i
-12.4730746814061-12.2961315656626i
-5.18419923419234-26.5122898888006i
13.2126278193269-28.572599275851i
28.7322916446685-14.9922118156165i
30.1988754319766+5.720745632883i
16.9595567587475+20.5842641221346i
-1.86025138804252+21.6647575910935i
-14.6898863852982+10.7449791676886i
-15.5658697287094-3.46246553562504i
-6.56626068265255-11.7660643567004i
5.0597409074905-10.0135656312133i
11.9473010998593-0.49591353261485i
10.5038173730682+10.9199008381421i
2.10721855668575+18.2028339452766i
-8.54451476945237+17.8710489337145i
-15.9259249461172+10.2874635157004i
-15.7854096426654-0.710279402697507i
-7.50112296466126-9.1991884156159i
5.17889424018781-9.73759671384055i
15.3778253156789-0.855541124431525i
16.6506310243985+13.2701551792576i
7.53423846473421+24.5881185187293i
-6.95556660007192+25.7039231399775i
-17.6849110645847+15.2787313391983i
-17.4056141126372-0.161369288900539i
-6.35218785202759-10.6221434802009i
7.74286062727876-9.43931178414587i
14.7869573885531+1.7307158227103i
9.7842784860573+13.3831529517779i
-2.98906436214011+15.5640525063051i
-12.9784157736171+5.21149784497204i
-11.0336572535134-11.239962320008i
3.46693875560655-21.7828934946007i
21.5077314182796-18.2486409823725i
30.7013062698491-2.59615043232308i
24.7310870457818+14.3559581172744i
8.28073797554358+20.5330401126984i
-6.43373333740688+11.8978667571575i
-8.52889035662906-4.26294146644184i
3.11152159282091-14.9185099745554i
18.884547506805-11.2207782712642i
25.7200545698747+4.69267689425055i
17.0190628964329+20.992314355965i
-1.89625369409754+25.2274487213216i
-17.9310595647523+13.8299205944239i
-20.1885638932293-5.10284953612812i
-7.90194828027779-17.8061335859491i
8.76448799404708-15.1548447431648i
16.3527036823977+0.52534006403096i
8.24528419982921+17.0627525444477i
-10.581019511863+21.7222489712366i
-27.1486028837962+10.144296417926i
-30.0009955120843-10.385548562538i
-17.2910031916737-26.3164510472258i
2.45242766943428-27.9626229728303i
16.5040584067956-15.525479532393i
16.9852198978904+1.50934252100437i
6.11285425206798+11.4488152795919i
-6.50330888337683+8.76017804613428i
-10.9654273434637-2.60558921980745i
-3.9495535587873-12.9098077693847i
9.48711097391754-13.8724691922622i
20.1912653783403-4.0892309879659i
21.4470141599236+10.4435215544066i
13.1635069418833+21.2224620053187i
1.20117148738734+23.0991171324673i
-7.24130608084203+17.0091331096949i
-8.40262440827564+8.49465444754444i
-3.68869859216733+3.60091592066457i
1.73364100815988+4.834895886575i
3.11101867466063+9.86510964959877i
-0.946185270329623+13.9972063715691i
-8.0697815791289+13.1669645395918i
-13.6209868730127+6.57923862992381i
-13.7386952073887-2.96783310798151i
-7.65904322627829-10.9960304168429i
2.0552289856406-13.5883341086333i
10.7887266951921-9.87164279874685i
14.3762829764369-2.31400506928517i
11.8099522275299+4.53781076953524i
5.59011790397173+6.69486555175559i
0.710011522045522+3.34911058277725i
1.1924375332029-2.42537182426818i
7.11010459225675-5.32797001436167i
14.3534190784855-1.50840734132493i
16.4551267535283+8.35406135743803i
9.6029898139539+18.7444052442696i
-4.51532919751459+22.438982963863i
-18.9215735721871+15.5082522174216i
-25.3651212497818+0.56248175851828i
-20.3540200943058-14.6571434373337i
-7.31349771659443-21.9722849702336i
5.32544876634715-18.4716636606486i
9.94525993017047-8.52869721200304i
5.22115906927999-0.437391777845347i
-3.15326470655124-0.529380236708644i
-6.84582177962125-8.23564736074067i
-1.31659573759218-16.7445773839384i
10.7823179066465-18.2255041424178i
21.4494306736731-9.74593184856368i
23.3521288268568+4.46054472723985i
15.2666202386196+16.1182578723003i
2.60877700041809+18.8499425526103i
-6.51550620867139+12.7339363516441i
-7.24257074617541+3.90624178396225i
-1.4239726777026-0.450180170770143i
4.50096507820027+2.57969770988669i
4.60320717566759+9.83784531826274i
-2.07920168888872+14.7799102735551i
-10.9375341211848+12.7180466180315i
-15.6199374525871+4.17046196890549i
-12.6295272173875-5.50185930084708i
-3.9100518779697-10.2993431922591i
4.90975404165638-7.72766656939395i
8.7469803666676-0.113907375102527i
6.05178798714922+7.15007240491683i
-0.410213264726475+9.63777515234424i
-5.913600604117+6.55684277734658i
-7.0836043978293+0.761169326820834i
-3.87428670385608-3.79815085947037i
1.01210302397424-4.44327819207136i
4.25917677227146-1.23022356212423i
3.89714265426239+3.21798910951343i
0.248874824285199+5.9498368885474i
-4.66305602898648+5.06014163162232i
-7.99161085929527+0.539318374918381i
-7.75482867846301-5.69455951286072i
-3.75857071604615-10.7641671175674i
2.6025829249754-12.2711201798884i
8.51448246914071-9.54493615574024i
11.3949407176738-4.06239570844502i
10.3269234801025+1.28316334960631i
6.64254773322369+3.86809510329516i
3.35174017297817+3.00033403283814i
2.80011334535312+0.516312275683364i
5.20058931080554-0.485246653982026i
8.12706339006654+2.15382420392035i
8.04804147309832+7.53126133523065i
3.31752315652853+12.1627838275895i
-4.51233805798081+12.4180077769137i
-11.1394310293563+7.20317970556979i
-12.5743447852414-0.968731212889607i
-8.16627465223107-7.45773005623549i
-1.13675828021675-8.59205040517046i
3.62878994477652-4.62700947238558i
3.21693968694526+0.445521462751161i
-1.33304600735423+2.11405953773489i
-5.46144567600287-1.36318609923576i
-4.84974353435319-7.6435229395618i
1.22330326034045-11.6816604948715i
9.26622026894071-9.72989355792826i
13.8995903725315-2.30211094833759i
11.916135300111+6.23437759073345i
4.55902690860771+10.749305381394i
-3.15098391070589+8.76298000325728i
-6.44140985017785+2.44081190387505i
-3.78893593782049-3.24953634631377i
2.0864003024276-4.36432584670515i
6.18527643035663-0.488862925627235i
5.37053386733941+5.13540637158247i
0.0761612496111067+8.22713500449676i
-6.04101432783948+6.34662460007341i
-8.90618048121459+0.810447755121845i
-6.85499245288577-4.71732209482425i
-1.45602695452756-6.8802926428482i
3.60317038365673-4.67079200627953i
5.29609953007133+0.0465607465487065i
3.04984522994683+4.26814142733615i
-1.316843369354+5.59417848777364i
-5.05366352011942+3.69451506423321i
-6.26174603431516+0.0944625655800741i
-4.79145416218698-3.0596967377606i
-1.93415816096566-4.24916436606825i
0.468009725620433-3.35956722091569i
1.15797810165695-1.34629568040893i
0.147770341382791+0.337625862108578i
-1.65997859199881+0.468549217724852i
-2.83341867044495-1.27374752701187i
-2.11693966514341-4.02540045700439i
0.686367997583266-6.13139341768064i
4.58603108398977-6.12378768154254i
7.80915336853952-3.45071026841657i
8.68085514955208+0.853358553355212i
6.80597055682746+4.59053166608995i
3.475227540851+5.84742966912901i
0.930285669251054+4.31429153784268i
0.783837094929547+1.7021305223816i
2.85008258200343+0.486783928136642i
5.04792731981536+2.25937449322359i
4.68434557928284+6.06782478133756i
0.882610692930334+8.95485781432068i
-4.68063401364391+8.13260501947531i
-8.61901021289467+3.01532982067761i
-8.05467506078974-3.87276982542151i
-3.04413782813587-8.56829173739583i
3.32914663138492-8.22886571312798i
7.05617735884413-3.42328040693109i
5.81381406101574+2.09937053422601i
0.864269475035092+4.26980619421084i
-3.85969201978142+1.54622275011204i
-4.79702537925052-4.04128788294421i
-0.959707809798239-8.29317986894551i
4.88178006229279-7.80692302110791i
8.45678551045218-2.72865373371543i
7.2066153690373+3.5853552443378i
1.7394241256391+6.94661665606662i
-4.3810729943064+5.19414330388641i
-7.34817874179003-0.0595664395333145i
-5.76265869804182-5.23049524314689i
-1.44706968150427-7.11050231865941i
2.22649322632756-5.00820954056379i
2.92371663064055-1.2575671736022i
0.667850770274707+1.14075103962136i
-2.27009087829698+0.659663609897947i
-3.26529132894746-1.85284710200811i
-1.60399674342917-4.02910655426039i
1.50959337717839-3.78962130303984i
3.71419835008444-1.07967333010828i
3.28186533122135+2.35556458144728i
0.54797943385871+4.4411041665021i
-2.81301095169527+3.88159082230294i
-4.67649540025936+1.28744596582097i
-4.02620560436135-1.58180628336145i
-1.48517526256974-3.04756635234747i
1.47330154561506-2.38322350655844i
3.18431722981389-0.295804560693367i
2.88336943779337+1.89486414410902i
1.19080368225646+2.81132401751514i
-0.578407788201962+1.8339334393771i
-0.92796057744605-0.340466464133486i
0.865313474124343-2.32527506419873i
4.23905092694169-2.62245765041418i
7.55382380157014-0.495661584004978i
8.80347459994765+3.50880822136243i
6.95387366573167+7.61912672496053i
2.59142365622908+9.59456830998303i
-2.01897374795571+8.29938580312206i
-4.43791210230607+4.44044045994783i
-3.57830277802676+0.330295302137204i
-0.494702418086634-1.57671676907256i
2.15321311106712-0.43346061824678i
2.09393691912282+2.34567434417676i
-1.07422028687236+3.98455933709265i
-5.13072787492327+2.38419244948396i
-6.98099174527472-2.33935008705636i
-4.89430239741256-7.51153289969584i
0.264361455488337-9.86536311543245i
5.27248823734044-7.94371674991231i
6.94078024503294-3.06550597722943i
4.44178624517371+1.22058797308967i
-0.0957929565150751+2.01669118610498i
-3.26430541445142-0.950782385341818i
-2.74955618622469-5.18814016960924i
0.898297251975155-7.26531684516228i
4.71405134861034-5.51035826961239i
5.63468994379034-1.03264393893518i
2.78002232178099+2.91656947542553i
-1.94391113960473+3.49091490943611i
-5.20047524727428+0.303818776967226i
-4.68337794359479-4.25274832026673i
-0.813366781053206-6.85147252704857i
3.74549808586346-5.55570813487778i
5.92530685380871-1.15494239554632i
4.54909135670084+3.39964410222073i
0.90587917495716+5.54972008876035i
-2.33551198886984+4.44880025895503i
-3.02022494428633+1.68482631941469i
-1.21607091941428-0.0683683835687836i
1.24709040744553+0.726276679453225i
2.10480974976172+3.80005069705819i
0.17724483367867+7.06847581199613i
-3.65947759879099+8.17515091015058i
-7.34407938114516+6.07750182534943i
-8.88534412260757+1.70817973557642i
-7.40869888023826-2.8163187105005i
-3.73659113953287-5.34074288045254i
0.20482837550242-5.02210760749071i
2.6545728095148-2.71294143579051i
2.88778063984762-0.144109626246606i
1.55535204674908+0.895009455382331i
0.293910890167697-0.11225430996443i
0.5676062302455-2.34945910273981i
2.92878924191366-3.98396455702164i
6.41917936651914-3.41840848556426i
9.03842944022061-0.327727861956557i
9.10298040267372+4.12621243173518i
6.1171038466269+7.52344989791265i
1.44780366996493+8.14945343198098i
-2.50037268590668+5.77140423910439i
-3.87299356381706+1.86532513441129i
-2.49591486143059-1.23017691417643i
0.0277244634316141-2.02546047727133i
1.46086680967687-0.580767006700632i
0.46716583359659+1.15436712168793i
-2.2885349995841+1.05079938817249i
-4.65115493802694-1.51540984617713i
-4.48556655665595-5.33152572097428i
-1.37308895580194-7.99406342957805i
2.91228326942549-7.78757121003338i
5.8559100953343-4.72728740830774i
5.72128110671489-0.809402527481516i
2.8642749125362+1.52012082749082i
-0.451182674580706+1.26746108534881i
-1.92867209690749-0.898233715971514i
-0.750181629681238-2.76577079516975i
1.68483079662113-2.37722441976575i
3.05670415497472+0.287001812944203i
1.78544835951564+3.48475632222014i
-1.89882011246476+4.92076107420434i
-5.75968836254096+3.39902929202658i
-7.43254258410626-0.327553199400074i
-5.88493309284308-4.06124769665411i
-2.16107189697803-5.61787598183359i
1.43525524705638-4.22659865424442i
2.94976606550746-1.10475127689273i
1.91259813516713+1.70749336549355i
-0.377028325708185+2.68754181556286i
-2.0103264754122+1.63783426317604i
-1.55984058568976-0.22366159143649i
0.640291757251443-1.10837560283784i
3.10895763932718-0.0312855587742262i
4.18618830026002+2.663354486314i
3.01629552447662+5.60772169916938i
0.233415116784209+7.09757497161094i
-2.73395286884611+6.49408237575705i
-4.27052626960488+4.20218298382943i
-3.87934006249974+1.57014726527173i
-2.13863542879569+0.044125376366567i
-0.361169799384791+0.158261947445128i
0.170459922363301+1.45036820516088i
-0.811859793643042+2.52353256477114i
-2.60274067638236+2.17688323309888i
-3.73378229291792+0.128403619656515i
-3.24623637412631-2.85375857551147i
-1.04169100238794-5.09857012466051i
1.97649067184461-5.31820593503401i
4.10686105894823-3.5421075306934i
4.36596431569338-0.940897235774883i
2.87062402483538+0.649656679295683i
0.915156908555281+0.267442106534068i
0.10571314350844-1.69703626287941i
1.18520458000659-3.80350612075004i
3.5453438057512-4.17010979920272i
5.46243083008454-2.21038449166684i
5.4348925375162+0.887798334621328i
3.18413635937719+3.21683908508155i
0.00180953950218285+3.36563672963247i
-2.19492573931363+1.30330846227345i
-2.202984508498-1.41455558235632i
-0.374355443279627-2.75547513267458i
1.58323036629711-1.73233776312287i
1.92068277199478+0.785997627257264i
0.0244901830637505+2.84985235777451i
-3.07025017540545+2.89507236715911i
-5.3259815713967+0.613668807881734i
-5.2410231260341-2.52136161902125i
-3.08845326321317-4.35445748843359i
-0.381332268908909-3.81880446022734i
1.09350206081175-1.45056427200377i
0.408110929380885+0.963657258016586i
-1.64497635659419+1.74944774644775i
-3.51575678185981+0.530907530055924i
-3.68370349769759-1.66696658703013i
-1.92516317673896-3.09100404348297i
0.488416445577509-2.57427316694811i
2.13903167717191-0.379733289250783i
1.93908148915381+2.23391758266735i
0.0921342423621548+3.80936735270052i
-2.1784405783729+3.57729321620929i
-3.68817614729332+1.93841092695242i
-3.58863262791579-0.0404822908994017i
-2.15395283132292-1.21699875319388i
-0.422455714185359-1.20290778216194i
0.737161596003244-0.351880866496248i
0.834899744163539+0.642631004658935i
0.106104987575379+1.01730305942218i
-0.611362180498891+0.484739530633352i
-0.546724319405958-0.622588011672671i
0.589190061084061-1.56715260946998i
2.44709390493227-1.70331533690785i
4.17696252893439-0.619422388432757i
4.79250534468654+1.37694951951728i
3.82779193218584+3.27044565003058i
1.67799546828025+4.21085233159219i
-0.508753442682193+3.73967931880295i
-1.57121516349576+2.09730377485469i
-1.24779430948231+0.351221996103248i
-0.034478801939992-0.392336767206688i
0.783576362857425+0.0774956333593953i
0.195251374548788+1.05996171226399i
-1.58685987766499+1.31116825893958i
-3.47624059417962-0.131135339791135i
-3.98785232283038-2.85040809215323i
-2.40854658647565-5.50492618566635i
0.56495708564674-6.56622468464324i
3.24668194566701-5.41044354363556i
4.22488407107151-2.8770958361829i
3.24741843745436-0.573513753070487i
1.30720952193672+0.126831260338015i
0.0981056155987677-0.847510079178136i
0.642937230817292-2.25988106827511i
2.3200759028025-2.41605187824443i
3.64966106549673-0.694149662541933i
3.23146012291089+2.11553849015042i
0.769040770878702+4.3567695548921i
-2.47191444209699+4.50023755340267i
-4.80125476230633+2.54733400943971i
-5.06529977174615-0.195575824772021i
-3.57240038911595-2.08146036026586i
-1.69456101277849-2.0235826751408i
-0.886137184083934-0.490161457284634i
-1.71918319932091+1.0170956263219i
-3.42077110821994+1.24881589096424i
-4.66270843328552-0.187437136772309i
-4.35228152743327-2.4279503557901i
-2.44477117737156-3.99680889190609i
0.0390760688625445-3.89114816307303i
1.87368639210697-2.13323567457384i
2.22180769757812+0.27178933786543i
1.148313087899+1.98899760389249i
-0.4318005463826+2.24819430089362i
-1.52989545079024+1.18296140490374i
-1.46002016422765-0.37424519567761i
-0.265123427622216-1.27814890029172i
1.2861504620777-0.972154449653647i
2.28030306715366+0.340488173612098i
2.21109255691603+1.90361855509924i
1.10309368789006+2.66052843396724i
-0.317665278574322+2.20909310365184i
-0.993998084922918+0.77914034312665i
-0.39832612207774-0.740345596427463i
1.18604648310506-1.29022646598884i
2.76664539549553-0.570183109452087i
3.33743412367921+1.10476450747601i
2.34971030213042+2.5502965668677i
0.421364030870524+2.72779628423969i
-1.15830690934742+1.46441904406785i
-1.4324853825736-0.517613321343226i
-0.172385963946086-1.80652051370459i
1.54990443644193-1.57950648699949i
2.30304906359393-0.132098773267339i
1.28376717478961+1.30208061243367i
-0.977684986218588+1.36723811256158i
-2.90416461935237-0.406397191991503i
-3.07064382281173-3.0881900985832i
-1.09725163213919-4.99992155028064i
1.75527304681088-4.86774753038113i
3.54643605686622-2.73554884064778i
2.99838361381052-0.139792855658271i
0.434262339356182+1.11828586137755i
-2.31577001523219+0.12304677867037i
-3.25667608765265-2.52057964150008i
-1.6268773356034-4.87782307050168i
1.42649116905439-5.18305490839917i
3.82965302794466-3.07223287490829i
3.95139285204591+0.142456931406057i
1.62854687755799+2.43639799763739i
-1.4042669301799+2.54390375730509i
-3.2011446862123+0.626982616608811i
-2.73377687512768-1.77521331712979i
-0.372222273374727-2.75153619984355i
1.92894694272214-1.56826738330644i
2.50051467988668+1.04429143815529i
0.967066249999775+3.45497431285022i
-1.74309387400272+4.07075889221796i
-3.80362440622783+2.75208773096806i
-4.03015024416729+0.579393606240357i
-2.56136246311321-1.0119708885011i
-0.599741568832717-0.990603701228029i
0.400824846988806+0.386630088842728i
-0.208948147586513+1.96024606562301i
-1.90792153731832+2.49233858508878i
-3.41273083981758+1.3807963185527i
-3.5314234217322-0.841798396356922i
-1.98838192488576-2.82454316607862i
0.485943835998163-3.5288565478655i
2.67101759403653-2.59815337360252i
3.51102839030617-0.616344580757729i
2.91438157814013+1.03913911027564i
1.61928928072035+1.52434624153261i
0.801500591678155+0.671653046948319i
1.16620919411782-0.756309619050965i
2.59634846763855-1.48843253818328i
4.25189003290123-0.774654003635357i
4.84699127113351+1.24850789937631i
3.83047015554768+3.36033493365255i
1.50615831350207+4.24439188295317i
-0.856136155035813+3.24958417138208i
-1.90154881162564+0.832728094648021i
-1.12104306010444-1.57603199492367i
0.900441501693796-2.40266176067074i
2.52440726076879-1.1574722996499i
2.57536998409277+1.05020505320908i
0.726962941695557+2.5496527049696i
-1.98991667344007+2.06066704148941i
-3.60108712214828-0.39908249724639i
-3.15081907948547-3.37647316238264i
-0.853186467204596-4.81973035891927i
1.7363570052378-3.79827665838834i
2.67886601767898-1.09776632237312i
1.18495615872817+1.49187571308822i
-1.8421283622115+1.98744647216833i
-4.37458767744469-0.0836020319721403i
-4.78303698783299-3.35536677003616i
-2.70586168816886-5.72095945093396i
0.395801471494395-5.65935758796085i
2.39007367971434-3.41746852939148i
2.16576038120805-0.688327695564511i
0.193051100715895+0.555166450028649i
-1.79844526097984-0.499892841420332i
-1.99117531653902-2.74836917884447i
0.0810746227440971-4.26770231932805i
3.19040168916143-3.62135035748746i
5.36671504765568-0.772021349329378i
5.24372984199858+2.78628933204251i
2.93122996125581+5.1698389294435i
-0.0184878221700194+5.338664443354i
-1.81428789782325+3.79483339695757i
-1.6972087276971+2.1738794564856i
-0.330070185456793+1.86607837933735i
0.615943467651891+3.10344288016122i
-0.0529976992239811+4.82321939919374i
-2.30405636102779+5.48258262922914i
-4.85971425276236+4.2068430682476i
-6.12790235696468+1.31557336594838i
-5.29397824846218-1.78713868880839i
-2.76795964118552-3.58391867525794i
-0.00823456641317215-3.50606546597305i
1.58363970828442-2.12688700613319i
1.46922232328255-0.740467178943566i
0.317573410328947-0.505148148219123i
-0.479608319345052-1.62588614560266i
0.168781329993785-3.34321972602153i
2.29164276857428-4.35299184064684i
4.88494075666468-3.78816867465354i
6.51546393226698-1.70930118602585i
6.24463286871937+0.888723708676808i
4.27009979313443+2.63764332330216i
1.76618539369278+2.68507437873008i
0.235880881979424+1.17056146570149i
0.430687694740657-0.700900322574451i
1.96913478647502-1.62353429648059i
3.6229321493184-0.896880234569968i
3.93480229038934+1.01050607668901i
2.47311300040688+2.88566035971896i
-0.117297979173097+3.41401319200736i
-2.34454857451186+2.16134998523449i
-2.90805603741151-0.0540657131065525i
-1.8490615981627-1.92208443714619i
-0.0678412434715914-2.13677265831556i
0.908790719129656-0.785480285181165i
0.181657869768658+1.06826415327025i
-1.8870078516247+1.9873312772854i
-4.01920991995205+1.0526406262073i
-4.76958507663143-1.18684788455152i
-3.71121291657982-3.3997532879833i
-1.59810185433093-4.14292426447827i
0.162345339331363-3.12117725901083i
0.464440823206724-1.24772111843603i
-0.656394197912131+0.0199914502158611i
-2.06969787030112-0.310112538547129i
-2.40118072264583-1.92006757175653i
-1.0545345261023-3.53349652234203i
1.338273791025-3.72455155015158i
3.37635633307595-2.03920518826879i
3.81148961742848+0.647206274257648i
2.58907050174615+2.85550850117473i
0.62316524600047+3.44941028965334i
-0.705889258700603+2.32591497216586i
-0.445880793711702+0.725570295096311i
0.964560842291553+0.0695442945893267i
2.43048303022737+1.00382732869499i
2.71892777070918+3.03389193809373i
1.36154062802724+4.74139274750139i
-0.805085735417798+4.90770133572086i
-2.53985069316684+3.3146886563115i
-2.74802210870739+0.91822687551817i
-1.36370553390591-0.876831798517826i
0.61006241725137-1.05981679834759i
1.94750681606609+0.252363343621982i
1.70219617880274+1.99643935775255i
0.176211162062078+2.79887190181994i
-1.56137386827381+1.9507619264128i
-2.46720139746605-0.0394613473525992i
-1.86650520941685-2.11400607396237i
-0.211910854940842-3.10898203871916i
1.42573290737471-2.60830303121786i
2.07312293168144-1.2944376593744i
1.44368997648855-0.258151287699144i
0.203032734167047-0.406629688652781i
-0.672853095217493-1.71799171795704i
-0.399175535851475-3.33499018055416i
1.12550825843786-4.15164664485622i
2.96225111229625-3.53647467174381i
3.98158301183322-1.85964420430167i
3.68733189444266+0.00596749351211089i
2.25635825322205+1.0922111325022i
0.651456090457707+0.924985167263299i
-0.198266147315243+0.00933945414650378i
0.0507864858910282-0.690111159920183i
0.925810217395901-0.533005548571039i
1.31770486762506+0.552585920344866i
0.640153470763058+1.87111591840158i
-1.04704115081549+2.43970005106206i
-2.92528252213194+1.78636223783779i
-3.87421714875173+0.18199092742985i
-3.42591183939642-1.40565072893274i
-2.01365091241586-2.10445272122793i
-0.674457178832554-1.68703279193349i
-0.261249398254527-0.611575394480461i
-0.946766947705704+0.108935595865766i
-1.9986580837824-0.179563939865501i
-2.28393353792055-1.25891998331553i
-1.28611862594997-2.42538387288867i
0.745798426507965-2.67301179467378i
2.67490673907875-1.50230711195292i
3.29663528246579+0.565998956623162i
2.43319256705751+2.51178582808493i
0.602384818695881+3.3864832749598i
-1.05271942362313+2.86947010670825i
-1.58463628590261+1.51640675657612i
-0.904635875906086+0.377392694870664i
0.2968427100815+0.183093063011994i
0.994377797303748+0.83981073442225i
0.630505178573318+1.66242439199571i
-0.540384549386554+1.90414009957505i
-1.53561272817118+1.13393781552855i
-1.57698027170301-0.432346629317761i
-0.506833009967964-1.83734604123136i
1.21660273578361-2.24297435432821i
2.60886160257663-1.52716405244191i
2.99075271875177-0.198427059502898i
2.34993481440839+0.893095780545965i
1.26699452253116+1.1716210121618i
0.58192833283949+0.580110771741305i
0.65740402782429-0.245878334567342i
1.25471226266755-0.693661194802643i
1.81854749184237-0.459032529537222i
1.77648174019232+0.271803696300836i
1.03781463539567+0.899442278882724i
0.0346037418272065+0.990034655158368i
-0.671966267805421+0.25916274331528i
-0.725321694287015-0.776569511410798i
-0.211275429006193-1.46732941384818i
0.442874571335186-1.56988676311822i
0.755615373222506-0.992467667325069i
0.454078348204335-0.243540819021494i
-0.197844060574466+0.0356391195773621i
-0.73700390308425-0.298010325713333i
-0.869591732661816-0.960269259533204i
-0.445049346602943-1.43712829614126i
0.103037505221315-1.30695750499673i
0.27844384962811-0.532147229774876i
-0.0967301078520003+0.459424207861809i
-1.05122813806862+0.936355691128305i
-2.08191221576989+0.501525537684842i
-2.58389376819164-0.595496726303458i
-2.28297372608126-1.8086802598572i
-1.36940594845784-2.47334982713057i
-0.271890817082069-2.26905634890105i
0.431113908138867-1.42353594744841i
0.471631280200196-0.555997911848984i
0.19411013742987-0.218220331228448i
-0.067297250444041-0.509920428879141i
0.228872280844962-1.03706680284867i
1.07890445544472-1.13025634670862i
2.02882246396474-0.445516634158074i
2.6104949593117+0.856145799066555i
2.34432221231015+2.22647782102963i
1.41372948753562+3.10388348090582i
0.205196108994563+3.11227249478818i
-0.679921957477352+2.53309932338889i
-0.900699539987498+1.84953861108006i
-0.715806187400668+1.44999740986262i
-0.488486434006985+1.53884183858777i
-0.602934928964543+1.67875182668762i
-1.12121217891814+1.48128064779446i
-1.6649410694932+0.787407354487708i
-1.8010155063416-0.190759353063256i
-1.40973493308533-1.08191127191548i
-0.606795524402314-1.57336578865275i
0.223105655583377-1.52980371733169i
0.610408897907434-1.27458787361355i
0.57258009067103-1.21991432523865i
0.434070060167319-1.50711593455585i
0.520525323605306-1.96537166454361i
0.977913800966087-2.28917403312039i
1.68980218460719-2.22076879189353i
2.35897682135639-1.75766241280033i
2.49457109603271-1.14189156951563i
2.15260963103156-0.775783296544367i
1.70571458395837-0.763306770604245i
1.45218153976617-0.912987633915889i
1.68496412506885-1.08650104130341i
2.16624228982855-0.857944070665969i
2.51518564460382-0.122242715997887i
2.37478885703893+0.720967717239507i
1.57029474837859+1.40254033526634i
0.501544196806378+1.58667690766288i
-0.459050148452024+1.28261906314657i
-0.984541777102252+0.775339131539694i
-0.910868556133606+0.329328103656015i
-0.669652720837042+0.26281335077046i
-0.626228326951912+0.478071137091648i
-1.03915750968213+0.69482396489835i
-1.78703797377149+0.686748692063037i
-2.38108755568294+0.329834036554491i
-2.55038893696607-0.339260575236657i
-2.20400439366744-1.05321142530491i
-1.52858714744816-1.44859304315802i
-0.900579125502074-1.45917084758077i
-0.589882353668823-1.2326808591536i
-0.498570633604358-0.979692199601752i
-0.496350349482847-0.816851722235499i
-0.38123329114331-0.790323363530539i
0.0229900655342497-0.81280537406199i
0.491304597337598-0.707153072617329i
0.833538085749455-0.422946163498343i
0.852444894848216-0.0169614985722785i
0.643179926122525+0.306301602119545i
0.493810285750643+0.358892864772346i
0.513286710897995+0.230117328505466i
0.826816242887372+0.086041507055873i
1.24995563310747+0.0512073528801233i
1.53142757903686+0.294748123433714i
1.48541018282984+0.661820624891051i
1.25487711206564+0.876706386112615i
1.1167487902507+0.888736336900318i
1.22991605923959+0.773196076532546i
1.60497144831206+0.680619644180113i
1.9479112875784+0.842333109444857i
2.02352203845008+1.40156179663658i
1.53896662180013+2.07009176485148i
0.642704822947867+2.49356807783574i
-0.356533436493303+2.43170549411735i
-1.15240564195289+1.78916000478618i
-1.4669509683426+0.837363344583902i
-1.42202363507512-0.0313015751886665i
-1.19012152263983-0.577558649941065i
-1.05242582468398-0.748761057367449i
-1.17270880956379-0.785047228096905i
-1.50208242590261-1.08828908227984i
-1.66684722155609-1.83857300913277i
-1.3619009776006-2.81599646680932i
-0.610729174612355-3.69230342772624i
0.414916819689506-4.03801310369631i
1.42403575504925-3.61791376869494i
2.1474565378518-2.81311697354299i
2.36748575001413-1.88374965785341i
2.27328781434056-1.23519293762183i
2.16014044100972-0.963067005514251i
2.16179379318848-0.691891752128859i
2.26052298806545-0.216429353839055i
2.15627104450965+0.64217416645145i
1.7154467887388+1.626104632354i
0.93252845941131+2.34352736744213i
-0.0994298822422121+2.44684698770209i
-0.98164465217748+2.03044125459775i
-1.42795089869436+1.44473440263259i
-1.5295555385423+0.994196103097435i
-1.48014517048852+0.999696318649887i
-1.58845341992749+1.15966271304412i
-1.97541295459088+1.05460739529131i
-2.35747094368577+0.483593060315078i
-2.43136041852652-0.492562560095989i
-1.86916115285274-1.41110775893586i
-0.788526609180152-1.74814433619712i
0.288717152167828-1.28426246959935i
0.865082240186232-0.33682939185082i
0.718741785540001+0.513281327004917i
0.121288356789353+0.771982790127415i
-0.397241299675531+0.288147912375904i
-0.355027104020524-0.487921866951607i
0.348993941480875-0.880234025225441i
1.28375670863351-0.622487697975857i
1.83707084779241+0.23928918544724i
1.64917417782071+1.18784269872101i
0.813594867193654+1.5206718882766i
-0.0964783736893113+1.0745685321362i
-0.554930509807294+0.168881662540376i
-0.234942003804041-0.710426248010311i
0.643986388477077-1.11598455662368i
1.43989032992115-0.870485858039709i
1.77344142717821-0.317387918669079i
1.50203694278756+0.0460391577881707i
0.993537326065401-0.0814537042962479i
0.752432140616081-0.611072730224928i
1.08106873260005-1.10479903268142i
1.92348674505371-1.13784371012462i
2.68583333261968-0.577385115619273i
2.89825461630319+0.401177078236669i
2.3629065113553+1.34198638309018i
1.35330261423545+1.7889245656577i
0.367308054255304+1.75641754078838i
-0.249259997866211+1.41877270393259i
-0.36792548232415+1.14238230863259i
-0.359135917489715+1.18783306233503i
-0.654558925446223+1.4493517768651i
-1.52681912415629+1.63803027803667i
-2.73199991956103+1.31671023088725i
-3.68803472843064+0.353465634459453i
-4.0025891577219-1.0117578522921i
-3.43630773545504-2.28831653088711i
-2.30717305962654-3.07898466968318i
-1.27623451267809-3.14223486240033i
-0.716822620626942-2.75255856278757i
-0.656936674612531-2.47431411282004i
-0.713660197104666-2.55437300544252i
-0.287141927751386-3.0421442685067i
0.870378795675804-3.44991434450388i
2.51179433578035-3.14092620629787i
3.88415712532836-1.86439202341203i
4.29584560474288+0.147240797458649i
3.63174302637541+2.12214616715499i
2.18403000705423+3.32143240344281i
0.713253990660738+3.44215351903427i
-0.0781414372580542+2.7997779760254i
-0.0601126827258173+2.15411788051604i
0.299755813428772+2.06763150869831i
0.272595319272894+2.63572297110168i
-0.485511804667269+3.39371500575111i
-1.82749831087265+3.53905926107028i
-3.067664946551+2.60133985495407i
-3.49676191330492+0.881841291244808i
-2.83754518353056-0.880541064542799i
-1.3992831276121-1.87630831379184i
-0.00810676058853201-1.70980726819675i
0.749779101558909-0.763528551619467i
0.628343778317397+0.148912318226914i
0.0156085651623431+0.352902826075544i
-0.40132154868863-0.226003372848108i
-0.170017211372661-1.08214959914903i
0.704926895319967-1.50964571257096i
1.49327695452244-1.05655664439538i
1.70138799667334+0.0552702977740765i
1.07261402427557+1.01218672877545i
-0.178524144385121+1.09949131867689i
-1.21238106710263+0.210357448253988i
-1.49986383241613-1.19453891798841i
-0.884286667814571-2.33638455051266i
0.222501542522492-2.64646441260625i
1.07733446976541-2.1243315777171i
1.24861160052933-1.31094701520045i
0.802995854701899-0.961168763842052i
0.290360087648032-1.34291203316804i
0.403134560845656-2.21518717560553i
1.27976676210803-2.76002841577668i
2.56703101650393-2.3498413906859i
3.57082656407145-0.941528711582904i
3.52064743400753+1.01297490296926i
2.43927776797139+2.48673444264807i
0.804848878176605+2.90713671737712i
-0.578061617578137+2.35372096612514i
-1.04067098616717+1.43986165794755i
-0.698176797150328+1.01673051309123i
-0.178925081732321+1.49765478759269i
-0.359310338589332+2.60907133453981i
-1.61075925047278+3.47463614879633i
-3.55107990670783+3.2087488722561i
-5.22325472288591+1.75171745766595i
-5.63887330688578-0.425266293393867i
-4.64509246475077-2.34585383593357i
-2.86440106588123-3.13909291066413i
-1.26596801417654-2.79192623382067i
-0.649036839303928-1.8509755517244i
-1.02905628285348-1.39094942239364i
-1.66155526922816-1.92217804654828i
-1.56472852675716-3.14616776428039i
-0.223493678279752-4.31722496556527i
2.03954442248649-4.48785957430593i
4.20544780156846-3.3010160022528i
5.23319351003605-1.22774637316604i
4.84892403811069+0.783386555534753i
3.61866113829422+1.92568846759022i
2.45237455516528+2.02276152433777i
2.15349149792291+1.61802564235511i
2.72341851440233+1.59602936382798i
3.30455207758553+2.48665672968771i
2.9912995975172+3.99473458951344i
1.40729562853514+5.27037766628738i
-0.950659002720055+5.46788966420781i
-3.06087995597958+4.31224785370133i
-3.98864349529995+2.33973247285876i
-3.6100001253281+0.481687190376168i
-2.61943501572788-0.511454969575214i
-1.95097698696494-0.55685875130609i
-2.1782772702549-0.327067065369703i
-3.06311437424493-0.640770099286098i
-3.75656298229753-1.91949557159013i
-3.32223636589477-3.82774288404719i
-1.57727835460094-5.33872821842376i
0.8190073148116-5.61398698504707i
2.79306457499254-4.48171659507636i
3.44185699532305-2.49086753620566i
2.69714652825948-0.740974986296466i
1.35674819818132-0.10213167261916i
0.455092029405252-0.597145444941783i
0.589293378073101-1.51134167724097i
1.62594869427785-1.82793008118636i
2.65865648801957-1.02614788940758i
2.76083240269386+0.652554708091392i
1.56264357660729+2.30867478561444i
-0.382551106991949+2.81398043734475i
-2.10550376378762+1.85209624493685i
-2.69790621114101+0.00489884232117851i
-1.81128851679579-1.66766178291515i
-0.228234078212554-2.1886701788821i
1.14824827041954-1.27311722323592i
1.46412719112973+0.37158685775781i
0.578949675771774+1.70921892362142i
-0.704437884979426+1.90112699002296i
-1.5217815657689+0.976660620502428i
-1.30043567759242-0.142764026829896i
-0.260039836491941-0.598638587879776i
0.69752316400054+0.188359376240453i
0.743571521691339+1.70789814388867i
-0.394398802053152+2.91743820359201i
-2.28741222106253+2.8934493731351i
-3.7927299144334+1.4217596227128i
-4.04860552324782-0.673302915925049i
-2.94733939106326-2.39547820609982i
-1.18135608110142-2.84253117077673i
0.092905841927922-2.12685906004161i
0.338982150180497-1.15492351103115i
-0.328876811734823-0.861174767793995i
-0.967509390146883-1.78957873507078i
-0.549957460061128-3.35957713051248i
1.10345691459522-4.36929077661641i
3.44125644089974-3.93593394929766i
5.17492587037137-1.99174899288006i
5.34205218500569+0.60214816282117i
3.89628932203416+2.4516502529563i
1.77481702649621+2.7435184645981i
0.283863337957307+1.6898531658527i
0.190817008783642+0.278537437262761i
1.27392642511949-0.197617244731147i
2.31536240093358+0.615141252183178i
2.23252096612829+2.23644973959575i
0.634022329349998+3.44406906479962i
-1.72923255708774+3.11443277261558i
-3.43778247090125+1.30869297260274i
-3.49597449032514-1.1176625573793i
-1.92585865997971-2.74200446325885i
0.199099289273027-2.70234889152309i
1.46621996244555-1.19741213864331i
1.01197057460152+0.573168281635597i
-0.727237857101413+1.2643688722621i
-2.53174130188487+0.413010381143379i
-3.12218488572204-1.526463545019i
-2.01371523756766-3.24881317072956i
0.0642615991579236-3.58859263419003i
1.72922301210887-2.40564225201021i
1.86878531124921-0.548000071368083i
0.582987336016624+0.705890812500177i
-1.20199334253532+0.519548470355228i
-2.16550092543996-0.934542714244842i
-1.42275482107244-2.65772697402282i
0.561215250335307-3.40344620825408i
2.56294735615962-2.52621541913508i
3.37407680255522-0.503003453180111i
2.57851063202097+1.49287428739574i
0.799913446233816+2.36795767670638i
-0.725251784429875+1.78631428592842i
-1.04962317956723+0.421922893739262i
-0.119123208197361-0.526343136282043i
1.22453693953175-0.242702740282893i
1.66025362784382+1.10703812483313i
0.713330787167558+2.55692952125326i
-1.14953743122599+2.92499376277382i
-2.82217349239173+1.72268061954015i
-3.13183144733422-0.463926700905792i
-1.81950043315207-2.43085336394023i
0.439172213810422-2.97670020388687i
2.25017597935943-1.88419769097966i
2.63380552016866+0.0474318739985591i
1.60224388439399+1.56289055827298i
0.00585182874957101+1.65093409091485i
-0.82168614700548+0.469935958008307i
-0.260242066860549-0.929806173013019i
1.26413756674394-1.40332929494874i
2.62295790873166-0.350087808436457i
2.59260919949371+1.71277692476946i
0.948471211832312+3.43601878190305i
-1.58034614768758+3.57339926656418i
-3.73674596018275+1.82263445400882i
-4.23795996004589-0.933853542072032i
-2.99556540063772-3.2797014177274i
-0.899747628467565-4.13625333608607i
0.836297976726507-3.39404908839394i
1.24077138345763-2.05615697739615i
0.590243956695861-1.32739878785697i
-0.170121711936944-1.84455465947094i
-0.0385340670559599-3.26679548535239i
1.49241940251124-4.37254713695705i
3.80847737987505-4.11401256677035i
5.68763109778204-2.08031984662765i
6.05053619728415+0.962093876705676i
4.60339778874036+3.54821600997203i
2.06013483199878+4.67387400665811i
-0.254627399259411+4.13159957168915i
-1.49802157273279+2.72207870506988i
-1.5156602548792+1.61914496186044i
-1.02392614012062+1.51281655794774i
-1.16354720847518+2.24360896953532i
-2.27193878644593+2.84868065168476i
-4.07715846907328+2.25309243335117i
-5.54647791518677+0.220419874703825i
-5.51472561106306-2.52329388359527i
-3.79176601296557-4.70066065580961i
-1.13428496279968-5.31991599879709i
1.20964494616796-4.31627063581399i
2.22642830922409-2.52364867829334i
1.81230034086569-1.14150836719868i
0.903579894829277-0.919055471091261i
0.580381884149894-1.67929317045274i
1.44964201479439-2.41528709619322i
3.21919554214309-2.13478128696057i
4.69506064484847-0.386378064801386i
4.72812070656561+2.13675187609767i
3.02117348299642+4.0684536032343i
0.416683336926919+4.44350086431798i
-1.7042199355243+3.08274934928499i
-2.22723818813498+0.925738585756801i
-1.05422065695314-0.655200074012402i
0.786795647817708-0.773489715363144i
1.86981309951109+0.475291078864488i
1.35594417653229+2.0255077256106i
-0.336336841000641+2.60971309768484i
-2.02778634899663+1.65093022245866i
-2.53472305053645-0.316014626670676i
-1.32608539718581-1.99790044551578i
0.811930605161452-2.30612665916772i
2.39885213011675-1.02030818462522i
2.42967179830081+1.02426726052293i
0.78462400458305+2.40932065856935i
-1.43467316801992+2.21284113315989i
-2.78536549481799+0.548697039045545i
-2.5525093936487-1.55528307637665i
-0.887765837896142-2.85406569512728i
0.967375288960436-2.62389117618541i
1.78469152810122-1.20399961337853i
1.14428704100373+0.206501873171391i
-0.395697630496624+0.600158305321811i
-1.48429942586529-0.409207351131263i
-1.27101034802754-2.10273114113266i
0.284816894310653-3.19540820696827i
2.21024345158148-2.86894923301789i
3.24886676078621-1.15313617571149i
2.83880329845521+0.851488280089741i
1.20814331414064+1.98101778835784i
-0.508660642799416+1.67820215213877i
-1.18057878409147+0.255504206912199i
-0.443527980989636-1.10226505292565i
1.0789255114713-1.32363488882239i
2.19337145796037-0.184072652879432i
2.01866640930591+1.59462742115457i
0.598576497619236+2.83994393797589i
-1.19165600395121+2.68878100561655i
-2.23819890716192+1.23511444834517i
-1.89445456151164-0.46994092590115i
-0.41458406497095-1.2619109170392i
1.09257700967111-0.514852833263664i
1.4359782985816+1.30666756123718i
0.308807657356777+2.98664956074696i
-1.75896157032868+3.29038074712169i
-3.52665287210643+1.86159008634163i
-3.91561689897083-0.445174106937044i
-2.77766766894581-2.47122944130944i
-0.807418641358787-3.01616108940323i
0.709852805573168-2.07155842444241i
0.953838790070784-0.603713911841142i
0.0849613933577703+0.231416788649539i
-1.05457619028737-0.395661888811008i
-1.22172420966264-2.01783758113908i
0.15094975689319-3.58903148758074i
2.51529593257754-3.78906003229858i
4.70623625972793-2.15165344425371i
5.4665565322443+0.567461215517309i
4.34927756200846+3.10320478769736i
2.08773647583354+4.19951969905146i
-0.10376579277531+3.67343792851733i
-1.19637677373421+2.2941648584955i
-0.927679860732197+1.2051087526558i
-0.254594042427705+1.25668239663157i
-0.186797233350227+2.20930713341687i
-1.32603461873873+2.99633121289879i
-3.41972507008054+2.53557695236422i
-5.18965766315826+0.481173616994281i
-5.47794255125138-2.5368450078088i
-3.76224081762926-5.18278613540407i
-0.797692238822022-6.18993643621874i
1.99265766754325-5.31621356790521i
3.48514350806965-3.28908315466095i
3.36216476080184-1.40753582176005i
2.46958973311732-0.636437358330883i
1.92432156811208-0.922118352087866i
2.47637328477754-1.36952328535915i
3.90358784623425-0.813729840940274i
5.01380504494013+1.12464424213422i
4.5809096335027+3.85112058618602i
2.24691749902915+6.06288578914458i
-1.11780076593127+6.49559628817983i
-4.07609191668974+4.91513977245293i
-5.31173761300642+2.18584129956253i
-4.61378971406658-0.21648255255883i
-2.94397850863691-1.27001231647879i
-1.66545855017241-0.962758935020137i
-1.74748214910032-0.200293759776938i
-2.86393131320097-0.239713465371403i
-3.76134544409323-1.66210151022927i
-3.22369929475972-3.89202473223984i
-0.83973940208884-5.56805089955771i
2.49276103100084-5.43688302961102i
5.09791679832476-3.22927424058423i
5.66651338117202+0.113376225273671i
4.05080637303991+2.960867977712i
1.38753827170789+3.99713210724494i
-0.772585835121281+3.17763466952693i
-1.38125155443918+1.49989766479358i
-0.480169443798148+0.346498127933889i
0.644715107088877+0.620669213576148i
0.717725732290736+2.00840328187687i
-0.731274075956811+3.20803820017846i
-3.05312768376042+2.94134578898685i
-4.73200783604878+0.93765595382209i
-4.66097080955674-1.99569474793783i
-2.69587892274829-4.33161192480684i
0.165121766441548-4.82086130275172i
2.38695469120272-3.45209194982143i
2.98219010101624-1.26838072139319i
2.11485817735573+0.374276735638335i
0.814010742311755+0.560602517832668i
0.257967889084141-0.372908006195036i
1.03391770321518-1.28715285911819i
2.5142655423251-1.10645585024352i
3.45950315160641+0.532907984804484i
2.944487748232+2.77338276860982i
0.827220875424673+4.30209464375925i
-1.81251319919261+4.0542898542399i
-3.57481214236+2.13830477320521i
-3.72645177584541-0.333963115727209i
-2.28918379671912-2.0594972858255i
-0.438430801854545-2.12114134734932i
0.546829575036362-0.899665564079796i
0.188539545866203+0.484464562174989i
-1.15379864815155+0.819670083508705i
-2.31364305138902-0.272758664385227i
-2.19702607083677-2.10774251417217i
-0.666474185926416-3.47782327854853i
1.45735189009271-3.18971950220113i
2.97387519017062-1.36915760758748i
2.83850742496406+1.00708835750318i
1.18635603952042+2.64102978863846i
-0.969689312183523+2.51214093818964i
-2.38705395005456+0.931224391672896i
-2.22876974591506-0.999007452614853i
-0.804226306080745-1.9601579207714i
0.872726818426141-1.31864265647563i
1.47138463696181+0.372415421397451i
0.494251690059515+1.90433904521009i
-1.46035817111918+2.08888909284493i
-3.06176061789742+0.652015687655634i
-3.15847364191985-1.53456977170838i
-1.672926399071-3.05257885508958i
0.614587576670569-3.00978027341025i
2.14594622241622-1.45523361633395i
2.03688842187719+0.608854372057061i
0.43619903455185+1.75070951705622i
-1.57390622967074+1.22021480590765i
-2.43907957166061-0.636734244122265i
-1.6199953313057-2.4844042119761i
0.457999397143656-3.08872048289067i
2.41990610275721-2.08291687973774i
2.9656704327025-0.100833301010789i
1.95315931981842+1.51684231740927i
0.130238039559341+1.72923672282845i
-1.1135256893179+0.535596265375855i
-0.770130005057549-1.05328177826847i
0.922254894713833-1.70616685411952i
2.67938496303856-0.762377702688568i
3.18041016095203+1.30944972448333i
1.84732674617265+3.28203863730088i
-0.633686544038143+3.86916858916018i
-2.7687988504862+2.67271763684097i
-3.499162784774+0.541622131649338i
-2.54774381714211-1.21914340399836i
-0.860366424376382-1.65528304157929i
0.202944107399611-0.775730631379278i
-0.154686376051542+0.407843394765911i
-1.67635600352104+0.733390895276071i
-3.046348291614-0.471418465814263i
-3.03990176878739-2.6265392390457i
-1.25144661621997-4.43464170391137i
1.44052620659222-4.72007469408388i
3.67409811591671-3.05523813583877i
4.27054893365726-0.386182474900047i
2.98162851693046+1.93828468903229i
0.79690060268712+2.75797013084961i
-0.970206944522654+1.87500088422507i
-1.32212850111845+0.373781989694209i
-0.425271851372534-0.538046812426637i
0.677681845347248-0.203568209909759i
0.863070594936286+1.17822380742553i
-0.377975641273984+2.5416028095661i
-2.55139101552469+2.63246970470921i
-4.4317775977389+1.03295819956526i
-4.82134225810254-1.63684653044058i
-3.44423204861549-4.11568089884453i
-0.976435308833804-5.10886599561144i
1.32564615334328-4.34514614780133i
2.41222611630102-2.63844721995061i
2.18675192569041-1.10093852619951i
1.34474492986166-0.574435135755008i
0.961226474291806-1.13187729404427i
1.65857972302062-1.83996404112126i
3.12017881765916-1.59771550235276i
4.3700829136584+0.0407422476243734i
4.26134581033617+2.58388909575897i
2.49749064227343+4.68543087463668i
-0.243094763379628+5.31848722707448i
-2.74150631462497+4.05645499181849i
-3.84564315102208+1.6494084549451i
-3.2959180443438-0.34086971506865i
-1.84884267930731-1.1545623882592i
-0.752413277038508-0.600992676240237i
-0.86375688310161+0.395609799371818i
-1.98387327839007+0.548313488886635i
-3.0612638360143-0.657109956222687i
-2.96768303875394-2.78374258090139i
-1.21430992475161-4.45899722772781i
1.40578018987195-4.57812174821475i
3.53510556725622-2.84857420244212i
4.01903365650111-0.16905832657376i
2.6076182743301+1.9720008189811i
0.319132387412148+2.41280216894721i
-1.42186207982514+1.1801881213233i
-1.53759686338484-0.609459358697697i
-0.247343614875591-1.64974858082652i
1.29272177483556-1.05940925895504i
1.77872617803594+0.607793676020612i
0.549614178671688+2.06419315361728i
-1.66305112630143+2.13372203219984i
-3.4643637533611+0.45813417949984i
-3.59822116499009-2.06450249955607i
-1.80815758631004-4.02021552506389i
0.873443934216845-4.22118793465176i
2.86488144481904-2.60756438342742i
3.05584377398817-0.366870671224701i
1.65297706129536+1.08427030241343i
-0.169942632452121+1.01320082258975i
-1.09988664399439-0.358024723206203i
-0.435323920035577-1.79143342162326i
1.2773428799289-2.07219055607781i
2.7329959320211-0.849638562065992i
2.75650844000874+1.17208267249647i
1.12094303181864+2.62810846056719i
-1.16595884284323+2.59468214415664i
-2.74229674280304+0.948346088278504i
-2.59503241026679-1.27214728848075i
-0.855650934872165-2.66984821570601i
1.29301119737382-2.49779476044422i
2.52838167274146-0.907188366427237i
2.1003879852922+0.890719338849443i
0.480362654013144+1.7153299537153i
-1.05131658628955+1.08164312211763i
-1.39526248890224-0.405177109888944i
-0.2864076787539-1.51490878992741i
1.52807115376744-1.41429080874261i
2.58283648496612+0.107547503522991i
2.0442283006664+2.14560865278675i
0.119059348121872+3.31555171669393i
-2.16030017906743+2.77172951120373i
-3.40924166521479+0.764885318252187i
-2.93722830965801-1.48670001703674i
-1.13268650780544-2.67469339055923i
0.689284511851177-2.19180129919539i
1.36218002155337-0.521647706236347i
0.448580832265576+0.966731162789755i
-1.26753837851945+1.06407756444551i
-2.41070226944928-0.357266890302626i
-2.0597466741975-2.46013132742396i
-0.120615914724102-3.77264175895233i
2.16407315325726-3.30627009011916i
3.41248524259852-1.27306654882848i
2.90344771946535+1.1720583198471i
0.869839463611048+2.4533780411555i
-1.30063297733618+1.79638694697426i
-2.19481155005955-0.218435444752632i
-1.31265410794143-2.23443353195987i
0.661188562755756-2.9182115403489i
2.39847147493118-1.83957675956872i
2.73591326316242+0.18381093555762i
1.47156813467716+1.73153648265116i
-0.382081268174316+1.7151441655031i
-1.50797882831075+0.177391927036036i
-1.05026054227916-1.75405233862415i
0.841691405402856-2.60299282020744i
2.88804588048569-1.61701245688135i
3.65906947681455+0.699247346677651i
2.58710690026369+2.99164780491708i
0.281937273148592+3.87231697930408i
-1.91971539874462+2.87481229879179i
-2.79508008902075+0.77470528951768i
-1.99182654125912-0.942346349612721i
-0.382517334999619-1.24089250377993i
0.666340566517118-0.0765414470964678i
0.27440447533386+1.46426642127831i
-1.41884090581568+1.96310606984255i
-3.2388208792155+0.792433891681406i
-3.79408300340042-1.64036553832073i
-2.44770725597053-3.92121060252411i
0.199459938762023-4.65748706193537i
2.62120526502867-3.46215297520652i
3.54282506928586-1.10324784385257i
2.69981117086769+0.946413812628921i
0.874785158542935+1.5423839788147i
-0.450223467789601+0.569258652486642i
-0.310797050725702-0.876200488413106i
1.13045818225465-1.4360551917558i
2.74310588992759-0.453860605759415i
3.0347605217751+1.77104440035851i
1.45808683615047+3.72003938949641i
-1.27216065592823+4.04173416119786i
-3.71670581226894+2.45777167874173i
-4.44354894963313-0.2975173978957i
-3.0617364723481-2.61528878940218i
-0.613335858255113-3.26846895370708i
1.30463758800001-2.15790154924216i
1.55504255262465-0.361056098735408i
0.184730450425828+0.683211494370537i
-1.52143481256413+0.146433788871377i
-2.08858898177959-1.68526006547497i
-0.866602360645674-3.46185753563466i
1.5681245089814-3.87539632425523i
3.78648308985091-2.46922294408557i
4.39831681492782+0.0769430796943339i
3.02202683970573+2.25736997535697i
0.678581089612464+2.85344948669948i
-1.07347438163044+1.7783300310932i
-1.28625940841702-0.091206184469554i
-0.037249672127178-1.33125476368827i
1.69255104274943-1.04335554174025i
2.53272385624433+0.480473054461615i
1.73040470619981+2.20121242595718i
-0.106512128954933+2.84286204700286i
-1.7696860907674+1.97549069642615i
-2.18528927966389+0.17307262401055i
-1.02205079221671-1.31105505962136i
0.78872625130816-1.40283314450808i
1.94495357730287-0.106865143401242i
1.64734235977664+1.76512933579112i
0.00532375632632185+2.9484474007381i
-1.98783664114887+2.59780904491634i
-3.07405903892155+0.933705849741207i
-2.65441594201815-0.947907107151427i
-1.19928180585634-1.93313388603791i
0.235831482829096-1.49807851640076i
0.635843982571876-0.11979847134164i
-0.300901961146164+1.00205239481385i
-1.87150574636934+0.890161647906949i
-2.88556679382014-0.676811649730039i
-2.46437276384881-2.74926236968469i
-0.566992131465531-4.07911365232878i
1.78175242638961-3.86789970034388i
3.29531060008036-2.05702229510293i
3.29212367028269+0.24507906704886i
1.84050938671427+1.66737132711302i
0.0368473042715058+1.55376994422544i
-0.904486584324658+0.207658423163939i
-0.397623126994386-1.28171253197358i
1.16039205314896-1.66912552104556i
2.52802222034433-0.538140063608918i
2.63980624804284+1.41537354133687i
1.1813422186761+2.97691738797131i
-0.991212743939503+3.02133141234738i
-2.56557927195984+1.41740158809638i
-2.59836500907925-0.8337316444131i
-1.0880900684828-2.24395303966092i
0.944161086091489-1.99018342593877i
2.14366874431256-0.413446666175465i
1.74999093354484+1.47331410384726i
0.082509449275632+2.27238319161044i
-1.61380429640135+1.45196249664407i
-2.06684081886981-0.318031761894229i
-0.964847771781655-1.78893588821524i
0.964082621684961-1.75958079265949i
2.25300460199434-0.176387795633502i
1.93856940182335+1.9236415515047i
0.113422923630685+3.10114386242432i
-2.11909374396576+2.51850399699159i
-3.30858266565171+0.546781850126951i
-2.70518028705485-1.52697485495764i
-0.811195110568623-2.40036202117445i
0.990222500950992-1.60512483693393i
1.54853423469854+0.194567297791137i
0.41457625440803+1.56930073660751i
-1.45414459952963+1.42957468558514i
-2.56251558311811-0.135748252433604i
-2.10368687758893-2.05996295666503i
-0.182225220327162-3.0301544769615i
1.91511206894511-2.24345795440881i
2.79835469952557-0.270683171112216i
1.91857567499466+1.65869043449913i
-0.166808791068189+2.30564415376625i
-2.06092302621715+1.21471249308353i
-2.49272040394605-0.743042954921411i
-1.21934721240667-2.35372565816498i
0.76721189905689-2.48841845673506i
2.07930449899312-1.1370282236181i
1.87476166023478+0.603995683646953i
0.329465801253167+1.52673510576358i
-1.36486955067174+0.912119020873909i
-1.97405326640282-0.830458079132529i
-0.941854453211301-2.57441099467798i
1.18677496687237-3.0462547038899i
3.03104031582834-1.80967286731226i
3.51929388973856+0.382664535351278i
2.32058229046488+2.31882866618334i
0.270015860825258+2.90806543093337i
-1.38448775757356+2.01230729744119i
-1.71106412251232+0.399830029382146i
-0.65934954663909-0.781335894859101i
0.71093306852359-0.638638664966541i
1.28610463545655+0.653723117619503i
0.475142471421595+2.09788378449541i
-1.33734650493971+2.62342024340151i
-3.06614102145773+1.66176071468808i
-3.66046509563137-0.368245075729503i
-2.6865813184016-2.30326114574036i
-0.78440971922528-3.05136539992199i
0.924860594081688-2.30906586915598i
1.48388601461807-0.704131630574298i
0.72846953469754+0.578850852567381i
-0.540806175232528+0.675191511587149i
-1.31004408147538-0.367660659003883i
-0.769041034826498-1.7453909841342i
0.810517018318635-2.27429629556366i
2.36399318853489-1.31562547540574i
2.86079756829221+0.694577130304964i
1.76912391525972+2.57868471120843i
-0.252114403084746+3.20414697544631i
-2.07990643756447+2.20050594516118i
-2.64810787610098+0.251334982132247i
-1.63671344397818-1.41959180853196i
0.0546199721560203-1.68784295013749i
1.20575201836055-0.431246058413723i
0.92617711880312+1.24973251863733i
-0.677211470685814+2.10474483065983i
-2.45190012592602+1.36627802243308i
-3.16774591673864-0.689410708864779i
-2.26786898842932-2.7528936899375i
-0.175373177928456-3.45816386213834i
1.79165800935308-2.45309646308468i
2.36007298217841-0.457316475918424i
1.32372170663583+1.18640997417942i
-0.552933762582535+1.32452083514213i
-1.90983106249336-0.164642634364917i
-1.61902662647641-2.20471681079251i
0.120502593176374-3.29233954752429i
2.22982230881464-2.73418380323672i
3.40019655775042-0.777828643084434i
2.81714593735364+1.34883765385351i
1.02413525664138+2.24107089105249i
-0.760290789384993+1.55356918152731i
-1.34591977843156-0.144138642922017i
-0.293925659043334-1.50614822836506i
1.52846417776406-1.39261892594657i
2.74258127823658+0.236963693459657i
2.37975110614884+2.38993230345005i
0.495067503308532+3.65784217371129i
-1.90433933891952+3.33990355656403i
-3.35193932143667+1.59835338440234i
-3.10311312387685-0.385222070031539i
-1.73613980384395-1.34276244352474i
-0.267308115879954-0.878010724957357i
0.0180814388467092+0.493493316946066i
-1.18482239126551+1.49424184423428i
-2.91801234750552+1.18160188270249i
-4.08656492941825-0.552459746918537i
-3.64553916107653-2.74677228013897i
-1.72394557479158-4.10915406629409i
0.53769031996789-3.9033619894725i
1.93465719780455-2.28037840663261i
1.72097641026986-0.53474493519257i
0.312922786250584+0.233841778164791i
-0.977300339574334-0.379313836981622i
-1.02416920954942-1.90955117754752i
0.306163171875007-3.0173611468444i
2.25502174129534-2.7942099011654i
3.63326932361322-1.12099456350355i
3.47528079090365+1.08621919178805i
1.82888101507658+2.48874334667134i
-0.223898130442143+2.41905196202849i
-1.35140083744188+0.974461771163978i
-0.962207189318508-0.756974320734329i
0.577335609693749-1.44064444139677i
2.17718314479439-0.655235614185799i
2.50126599903097+1.10997645029617i
1.26757114249971+2.7034814617336i
-0.777422652236556+2.98125505636139i
-2.40308081588756+1.77698353876321i
-2.55463569318246-0.152621275395494i
-1.34777105306377-1.62168982158072i
0.341977707047023-1.67249779413118i
1.31321174941597-0.422472856852256i
0.825555176797623+1.12602571772035i
-0.723612437702404+1.84654191001356i
-2.34991308059239+1.04839592231479i
-2.93184797546115-0.810864121947597i
-1.98278893982444-2.55000718393779i
-0.122960897941435-3.20456414752966i
1.48242950082532-2.36314602170756i
1.90695410653525-0.691578547423303i
1.04587518588205+0.606004375114992i
-0.334804928203207+0.700518356454363i
-1.16216465064514-0.435028621704244i
-0.784821700035184-1.82866398823677i
0.585743121701809-2.37161989306061i
2.02743623403604-1.59240301512362i
2.56175098242348+0.169600702809768i
1.74073194364154+1.85622036179878i
-0.0342177460887673+2.41332998191682i
-1.63413838746792+1.60145168042927i
-2.09074830140055-0.00459770303955541i
-1.30552353524715-1.31575668027354i
-0.00981102271491862-1.38959298122634i
0.819713095847127-0.317268590212399i
0.46124684500695+1.01601130154934i
-0.960089196117052+1.55982960178638i
-2.35228538028268+0.734599219728352i
-2.80823684125577-1.06998667132119i
-1.90449329071539-2.82011022248475i
-0.0297280802019104-3.38814894226746i
1.73776940106356-2.43207172821037i
2.37165719492245-0.664959679909498i
1.60961515517084+0.85298791417742i
0.18093594198045+1.16658458316633i
-0.92522875242115+0.180408848287072i
-0.772891415341969-1.21718207937042i
0.535740025416103-1.97024476822825i
2.09554331804257-1.33949652909568i
2.88324104378618+0.406350014357894i
2.1657264711562+2.12702303495732i
0.376304659820276+2.8395108771758i
-1.4466106144375+2.09879729863171i
-2.16575110918923+0.381051982872649i
-1.37849449072703-1.14714432750708i
0.194316792109081-1.5200668176628i
1.46277291855839-0.588833438763862i
1.48483629401386+0.900304072285873i
0.273195268118096+1.87223130745591i
-1.35899609935818+1.56874212919466i
-2.2823172335452+0.120639516047517i
-1.80496175493106-1.51327289702519i
-0.315959763205936-2.24890340545998i
1.26802776679095-1.66060939408129i
1.82106162605693-0.197460963870793i
0.96604303252819+1.15367388146683i
-0.639635585241049+1.40858978384378i
-1.95953272035927+0.338834277914352i
-1.97236691384437-1.23257223741714i
-0.744200744099277-2.26826652749804i
0.822160631211653-2.18098333851458i
1.7158360426215-0.96761195698371i
1.26697411007453+0.42859817451786i
-0.114840553127875+0.971147741532485i
-1.42595013546377+0.297220756549968i
-1.70930317289441-1.18128545076274i
-0.642783086712543-2.38235369402395i
1.05702859465532-2.45033643187148i
2.2167444239489-1.23765966544566i
2.1111858162022+0.44100028945896i
0.781129558598594+1.52520891929086i
-0.87182269097943+1.35989799373355i
-1.71233095526647+0.0553644057260034i
-1.26094198367262-1.44191454990405i
0.227826258227599-2.09892495473205i
1.6699749811015-1.37131720900474i
2.01505720316493+0.176597934442827i
1.11215447103709+1.54549090288032i
-0.497199484172445+1.87624745560025i
-1.76492549610115+0.839186814181588i
-1.75493475185956-0.835043227285798i
-0.484850054386407-1.97963058618249i
1.15952901557115-1.84920469528783i
2.1836892268885-0.56260180745708i
1.9465128752368+1.09612310084938i
0.626197679268345+2.06739593090868i
-0.785436724786107+1.71339841983096i
-1.39950579567591+0.413772567074093i
-0.911766900705965-0.849017127359498i
0.338815519529085-1.18878775471759i
1.43233800786864-0.359593453941167i
1.51011933967269+1.08415899550595i
0.45700425192388+2.13198469842154i
-1.04194717702143+2.02182520264753i
-2.02157545025276+0.846278083805926i
-1.9151263651883-0.712697325646041i
-0.868385147579808-1.67499031223776i
0.397472474400503-1.45958715562162i
1.01527541499738-0.382605293533186i
0.543609823953178+0.722504363547311i
-0.652810576544984+0.934753250388832i
-1.66272327747202+0.0547427657037523i
-1.71385299080506-1.40406271105302i
-0.680767201388228-2.55547318056758i
0.915894577581878-2.59733884428902i
2.05125229338634-1.49627070053613i
2.0652097037372-0.00837005379503108i
1.04016745359768+0.900879857597585i
-0.27691688596922+0.695200434040235i
-0.900709863728361-0.423788586985372i
-0.444451548356602-1.57602417864142i
0.846200156585907-1.91727636621126i
2.03119992950392-1.07777397909902i
2.24758124400377+0.447681394671346i
1.31026686838056+1.67374807346799i
-0.278939797510861+1.82851225508323i
-1.46232000617885+0.797165571106362i
-1.47844997013499-0.584071464442402i
-0.426142886874793-1.44945344404149i
0.913839453143063-1.22808099661104i
1.58714344177879+0.0201862930198865i
1.11406725284552+1.39646597772862i
-0.305426114444068+1.94688479521097i
-1.74981348362179+1.23832564315959i
-2.24729557815872-0.247144102525856i
-1.44566091019792-1.5739931798375i
0.143546565203074-1.84484864832483i
1.33288137799674-0.869935143129395i
1.4132099278373+0.596746712056651i
0.36651670240575+1.62738744073896i
-1.11259303898319+1.5051142623962i
-2.00124874399247+0.379580690001741i
-1.67912472853173-1.00609645896341i
-0.381209165554736-1.75856111687659i
0.977314480548016-1.26098253998093i
1.51467609578751+0.0152350673965412i
0.836789889910025+1.18661816130465i
-0.508428608248797+1.49255024799691i
-1.6150634059739+0.685373024133058i
-1.69677730969471-0.670002262017361i
-0.644010695311173-1.68227428660913i
0.75518573948979-1.6581753148469i
1.60460681402151-0.627976884881086i
1.33899005115569+0.650272061335574i
0.202692775255537+1.24127821819296i
-0.974142643676542+0.750937862954171i
-1.33322368901798-0.485318915677376i
-0.559205771919628-1.64394758007354i
0.814269821418304-1.8901261857882i
1.9322964421646-1.04466977314881i
1.97684788059334+0.328995423876402i
0.964290998406285+1.29388055233724i
-0.334247193897081+1.24398408366967i
-1.14714388966794+0.21573177059483i
-0.823781953438592-1.10487475083107i
0.344174713188165-1.6829546318834i
1.47084564655333-1.19439668424583i
1.83933480936329+0.0596761517722147i
1.12105084248369+1.27586220092055i
-0.201202121718985+1.57310756817847i
-1.29446696467489+0.812488070911573i
-1.48369452259929-0.59551310849893i
-0.553202344951824-1.6472063558035i
0.770184644897895-1.59798137106968i
1.55842800733743-0.549978230070887i
1.3341791231592+0.853210313196449i
0.165980299524688+1.64863735164618i
-1.12997137454527+1.30101616961509i
-1.78049592222896+0.109874878433545i
-1.34832610739027-1.11016300561907i
-0.200167794074627-1.50293096892206i
0.822968928517495-0.870180958837915i
1.04408715148172+0.350465606238401i
0.191093518651048+1.36948311980448i
-1.05504219075882+1.37778973623138i
-1.95608081162841+0.391694108874138i
-1.92408503564395-0.963816043369465i
-0.925224715648856-1.82060668949107i
0.309262124828435-1.6363855643434i
1.10773098572867-0.672495925595417i
0.915613875098103+0.449566576023217i
-0.00520368335447688+0.922426909751167i
-0.868785360888658+0.392850084587127i
-1.05381163562406-0.63118532496838i
-0.280742293707865-1.42095859317997i
0.897499114916774-1.36474936552049i
1.74783739592729-0.361022387567668i
1.74305915130224+0.928255398161303i
0.801936654964493+1.76075842925197i
-0.455434249075115+1.69158885873559i
-1.18749247608232+0.783017856276612i
-0.991064246359166-0.254862967018806i
-0.172534620431856-0.689532226056233i
0.633570644469948-0.261959431079026i
0.791557257598218+0.652564870205207i
0.0287661439532456+1.32404136918793i
-1.15490286314858+1.14499783113179i
-1.96620187754502+0.0972735511216207i
-1.8274811908108-1.27585936858294i
-0.741653091888968-2.21162420413683i
0.621289036066745-2.13766609889231i
1.51634209023048-1.25265423198907i
1.42604334213562-0.198702338698889i
0.597600030319451+0.346855713652535i
-0.275344465617086+0.0131060838294221i
-0.467486597793108-0.924463010045805i
0.255796414416197-1.64399935591427i
1.48495343028842-1.5753310133905i
2.42160230711233-0.622325004489486i
2.35681722756083+0.787723810042682i
1.39291338737879+1.83459877948582i
-0.0467734097509607+2.04460371386681i
-1.09457683517027+1.32841668331348i
-1.25522245823167+0.273071020975462i
-0.631842613883026-0.349344855594172i
0.185610739093374-0.169071814966938i
0.313270226722936+0.639402707333334i
-0.350694302139766+1.42509510801063i
-1.58870950952865+1.50620307034329i
-2.66513253758336+0.651881350094809i
-2.84339268602616-0.711374734232692i
-2.09828865326861-1.8646485620501i
-0.825947632082539-2.20931641207412i
0.127391115476486-1.7318299441111i
0.275374290042923-0.836552884367614i
-0.251228750945981-0.229569803159269i
-0.951241545006304-0.449582245880998i
-1.10880242491056-1.25815970586222i
-0.445184180527493-2.06157537239729i
0.746724514000349-2.23037591249167i
1.80269001219421-1.51416918604577i
2.06652034647371-0.256283209863475i
1.47515797648533+0.833654227563774i
0.510477390223892+1.06551600417622i
-0.175564843853177+0.561197727965846i
-0.0960101647545794-0.250301194681435i
0.669948584191455-0.689226970883347i
1.4977722319187-0.196729787517823i
1.76179530356661+0.837841286887671i
1.14320616275861+1.8731127137372i
-0.0388817015130065+2.19739224967342i
-1.0179258509071+1.55507741911912i
-1.29248066599444+0.427986081720915i
-0.751832957870297-0.45622216175699i
0.177180006108269-0.520696021978547i
0.750272873257537+0.18903627304116i
0.522301398254092+1.15058169812563i
-0.427327426910042+1.60851943423347i
-1.53539134196687+1.11745042497147i
-2.03298386592381-0.0829704060862361i
-1.61605741965634-1.29964832550319i
-0.606362584467475-1.89088098025724i
0.40193490435532-1.57659176701478i
0.767314892950661-0.686406769722046i
0.374440672607764+0.0695803026366212i
-0.45999151443151+0.0224190053713865i
-1.05433190082065-0.727568131030367i
-0.82036965736286-1.71400901675688i
0.0974581749023018-2.35853232074755i
1.24914158862294-2.04040369981379i
1.93967670911346-1.06203887228261i
1.80825788404366+0.0837295960367289i
1.03356271589512+0.74231371552915i
0.124920478242138+0.57631054669736i
-0.269953445207564-0.000508207795856505i
0.0239769461810373-0.569483993992083i
0.698012618784243-0.548607680915601i
1.16833096976359+0.192813811837607i
0.96847209037496+1.15130347327767i
0.0901043517735598+1.71319288391974i
-1.06520392035536+1.5430588591857i
-1.83989261650509+0.724886448662546i
-1.82696391228869-0.282718709404551i
-1.20554903246115-0.863865071715273i
-0.448550021829637-0.763487945763048i
-0.118630115324697-0.201885541080702i
-0.464252450579102+0.30068385887362i
-1.17565917207076+0.257270566992611i
-1.65252488886623-0.450090608952311i
-1.47246862738313-1.36674498011529i
-0.592547115910858-1.98342158305323i
0.584215880650112-1.87827949322003i
1.37865247651388-1.03217077094743i
1.38814002473971-0.0610118963311512i
0.712354800623341+0.533181995110213i
-0.0414555050694621+0.410619758725483i
-0.274708662027322-0.225086952720439i
0.222272374007603-0.827493295408929i
1.1375745316849-0.810782847533321i
1.81158744509497-0.0406306484723885i
1.77948333641637+1.01187068096912i
0.933139284591361+1.82439127626089i
-0.280832232736064+1.87169167198952i
-1.13604306556826+1.16373514394499i
-1.21996032233017+0.147451074168931i
-0.588710061262571-0.52257976150655i
0.211833063684579-0.516766045687779i
0.54040776938545+0.076120322729478i
0.194830373261482+0.741810695676261i
-0.647178410092841+0.842658829766456i
-1.41608611365692+0.284080623897686i
-1.49573203283268-0.725076167191049i
-0.848654791092913-1.58515365916553i
0.130202247882097-1.79956860507545i
0.829719634913014-1.30743797512142i
0.88622874812971-0.46099136146781i
0.390528235139442+0.0976423477532269i
-0.299501046837358-0.0187659280050597i
-0.631205774605877-0.682910949780913i
-0.238046705815842-1.37102192216105i
0.52579943590712-1.60173229811484i
1.1635161471267-1.16286304315072i
1.31627700160503-0.278820653216796i
0.809222811198493+0.489500374921i
0.029281583877629+0.679792612293881i
-0.561239067781877+0.224404890563381i
-0.553978901662551-0.514995877823121i
-0.0290244581394589-0.953662414644964i
0.577477496019639-0.718428336914695i
0.84365472832415-0.0426452687562623i
0.487681842437523+0.648671184207179i
-0.251250865561034+0.957941451413031i
-0.943825511797235+0.602882711096582i
-1.12786033361832-0.18151502591832i
-0.640158074786576-0.82242826905444i
0.0693692006761922-0.862218117804601i
0.553117761575884-0.29330695338641i
0.511694002021814+0.499086819937889i
-0.105566539024039+0.98690312546574i
-0.872700197321158+0.828926949435684i
-1.2725192753088+0.0801577822411984i
-1.0444652458875-0.785380438578097i
-0.280982061128806-1.14913301822998i
0.535525218468216-0.836043659656619i
0.851897975972096-0.1004166905351i
0.583007471935164+0.618001340576213i
-0.0641644336584545+0.76791576195077i
-0.649224834451247+0.297018993389318i
-0.697637296506132-0.38424274904868i
-0.105292480950081-0.893860082814836i
0.729181991854902-0.822038307650553i
1.25408949759723-0.141392215383664i
1.1667706173411+0.673625445876177i
0.467401707947782+1.12702597119265i
-0.323222182259058+0.968408397496551i
-0.768086335743312+0.307583074676924i
-0.622464475502635-0.398688414088536i
0.00414577158576856-0.635708822993854i
0.514283829694174-0.341784471497799i
0.592615311565556+0.204155116613887i
0.087738303553078+0.57661837676902i
-0.697747260519859+0.408098291403387i
-1.12947239286084-0.275164964393252i
-0.975068548725669-1.11529536524791i
-0.285807712377581-1.62205261245358i
0.498871830201067-1.55647023297518i
0.982069422364087-1.03399133579258i
0.968787037635479-0.462874234484939i
0.514006920720947-0.239384350890692i
0.120525702499307-0.400056812776149i
0.163613660430834-0.751244784295172i
0.654682376837392-0.940634136755958i
1.20503570834465-0.633349989867211i
1.4701988978267+0.110137815372016i
1.13023168830379+0.933674129911321i
0.305161632008405+1.45508045353148i
-0.585367678586023+1.33051042903979i
-1.18022607319098+0.730756677284856i
-1.14290394341729+0.187008202793219i
-0.80164802362074-0.101220058234056i
-0.506364024692557-0.00981708990367884i
-0.605895627288942+0.332792071969895i
-1.15139492790026+0.479381612357164i
-1.73446816847856+0.165680227586191i
-1.96621491459064-0.605727668064314i
-1.59607335669337-1.49845470011235i
-0.767341636051108-2.04199936436688i
0.213287344325837-1.97855026120057i
0.880036179698095-1.39375049007079i
0.99419971416405-0.640401582264367i
0.732884842940934-0.111072756820589i
0.44514661998348-0.0602821820455311i
0.42621151476877-0.343322567067923i
0.772465690847427-0.502813378441773i
1.32678718097708-0.294556532358797i
1.63987924810947+0.353969115494576i
1.40472367268069+1.2248453737821i
0.702743325612009+1.79257398133124i
-0.160827554688685+1.85938679018424i
-0.852943909530845+1.3725024339672i
-1.06448269312518+0.587319811028682i
-0.836739857958397+0.0491585680460951i
-0.49089822445539-0.138550942761849i
-0.300473620112712+0.0299706421723676i
-0.466739895978487+0.228962825614423i
-0.787713105945566+0.0715225050691718i
-1.00761380645009-0.44012522544719i
-0.886183028272243-1.17196098940886i
-0.252244538032544-1.66848525229257i
0.510331707766974-1.67127391840836i
1.07910113014352-1.19388102148161i
1.23651348505104-0.513645859073095i
0.928027671092127-0.037954355634548i
0.517766593245045+0.0165179884999558i
0.3090373382078-0.290076010947975i
0.425561860019096-0.58505192414917i
0.769507229088974-0.533782979469376i
0.996013327408226-0.050187191186039i
0.800459991737599+0.540268105537491i
0.259137632148289+0.927088246872042i
-0.433224500779965+0.828970688136225i
-0.960629487645771+0.215835078990644i
-0.954938138854075-0.484136242278681i
-0.489699162742065-0.860084781394251i
0.060509730439306-0.769564527699102i
0.310549254455706-0.353943201624667i
0.152949474206561+0.127006296962175i
-0.291186376749381+0.259950058206406i
-0.686826843900932-0.0667588898079821i
-0.724391223240442-0.544156195189382i
-0.325785854506441-0.864306275559828i
0.295078167080565-0.743356194392698i
0.675612103254991-0.124767764574521i
0.583914150125993+0.565213948733841i
-0.0219182872964138+0.962786167132789i
-0.746202399742202+0.876787373309022i
-1.16006528476842+0.371169064312455i
-1.12248007882214-0.171253679273453i
-0.704435233058617-0.496901981234395i
-0.257704885072174-0.458405369374389i
-0.0584824639583924-0.143160212645185i
-0.28908935298622+0.0681098510445857i
-0.660548675674374-0.0449549642539859i
-0.823315384211204-0.480127100524258i
-0.569598367327888-1.03248864616684i
0.103660420809967-1.29571620820663i
0.824543214653636-1.15341540860872i
1.34636899041889-0.649650089057108i
1.40353105542089-0.00205697599168945i
1.08691453211793+0.486204522725857i
0.702128418551946+0.582585963283619i
0.501000055062691+0.403009965269716i
0.654371579349445+0.353189814630297i
0.844903087005013+0.498415874494384i
0.822006085093133+0.905122207477778i
0.448921160758932+1.3289314765263i
-0.24937029863997+1.45563651077386i
-0.939884995613832+1.18073582391613i
-1.36818791889163+0.538312095604105i
-1.33887446315544-0.148832559920024i
-1.0281533675732-0.637159059811357i
-0.671196480415693-0.806451405921077i
-0.50291142413694-0.733585844906438i
-0.638864658599806-0.678083437586024i
-0.783544731928758-0.913469658744235i
-0.777750061485766-1.36218494006412i
-0.391367856827009-1.85140184245741i
0.330792675024163-2.09589756666725i
1.06897046597866-1.82301830717659i
1.53508624300377-1.19178917230533i
1.5229792436298-0.454309582828838i
1.19300672688159+0.100631408954793i
0.760292154850503+0.275523100119459i
0.489310457393895+0.14125603657498i
0.502334197112777+0.0328260624958644i
0.639861385808872+0.184308339277651i
0.636986894109859+0.599009861352625i
0.296687014288201+1.11553474551644i
-0.287641930336284+1.3646328865809i
-1.01081190589489+1.2186737988234i
-1.53637470413327+0.739953546857579i
-1.61209941516949+0.0258528371319289i
-1.38685159943032-0.526535288824844i
-0.989742785218914-0.672321464645528i
-0.714747500287467-0.578579333722647i
-0.666875891043409-0.443923656726861i
-0.739739579250441-0.494649566474111i
-0.771313881388969-0.738586202491407i
-0.601617707991674-1.07105453229943i
-0.15818278656099-1.3318644820914i
0.433313153569005-1.21085724488161i
0.840213893568971-0.802772688954196i
1.011509867726-0.282397326650468i
0.908165774456058+0.169910839321969i
0.635486917186301+0.330952303274147i
0.433754996150959+0.268445579278602i
0.423724379100608+0.15298635510185i
0.57397866245641+0.201187743152347i
0.617901427287395+0.471046995867462i
0.524955550625924+0.779128699574714i
0.196803586418547+0.97549265946619i
-0.295538139030413+0.842903447211823i
-0.572580287333614+0.395060071362128i
-0.58363359809683-0.0511562009237726i
-0.328462501360847-0.32451624702944i
0.042537012199661-0.308222429979133i
0.199438557924092-0.133659820878083i
0.101857899084016+0.0489052300549166i
-0.145392483686657+0.081324688769916i
-0.396681354171679-0.19875566497607i
-0.367966290268838-0.582157999084711i
-0.085343573273337-0.850857876971323i
0.326593800696444-0.836958508657444i
0.637818437920589-0.550104038818008i
0.567579663025259-0.149863838655095i
0.263622683280463+0.0941882843343061i
-0.163721698082223-0.0171314081019614i
-0.395481754899798-0.316311445273525i
-0.292726972809577-0.649291614843897i
-0.00262901621405921-0.778361337583644i
0.332513570007977-0.641390468152313i
0.413615262026035-0.36443583475425i
0.248645004486435-0.0769647407404992i
-0.0802857977168742-0.0332921738092892i
-0.371634988813409-0.206787782972371i
-0.377717309259876-0.456817080567768i
-0.11259804630793-0.63473244543638i
0.214259591987616-0.57716218635257i
0.387554088726572-0.304861020600625i
0.318922037286523+0.0577423806457815i
0.0391940571347285+0.298190603999517i
-0.26690631213455+0.305809841332699i
-0.405003167952838+0.154239442759435i
-0.340709761179452-0.0257114219868023i
-0.218063036971993-0.0488887023018606i
-0.137714002245756+0.0501454147249651i
-0.188317427758771+0.206401027939929i
-0.414796205764889+0.299253049392608i
-0.662490176989694+0.161569552551015i
-0.744392216283261-0.0720702811683255i
-0.601277811599004-0.335908116731459i
-0.323029319047063-0.47860506671211i
-0.0582877442981897-0.458153728429619i
0.0709756568812926-0.326176353035095i
0.0247869242847295-0.139481646675747i
-0.0201136503814354-0.124627857859397i
0.00697677652768547-0.23638188992008i
0.116716301260531-0.371520639038667i
0.378409118079563-0.420516763099256i
0.585942229336177-0.290654755967145i
0.675024672766213-0.0290514222201211i
0.5900132144843+0.24911537366926i
0.32965476880261+0.377196360499684i
0.1079416409631+0.30923704163824i
-0.0256215903296296+0.0979160509466644i
0.0153205417468238-0.167729886434115i
0.203460456258146-0.294489179650478i
0.325560290223248-0.189555144916517i
0.33421384529349-0.0179362637886172i
0.22060360997266+0.114533994616689i
0.00241029725153749+0.093485787986197i
-0.141603532715146-0.137367358186729i
-0.151365525232828-0.412062732870128i
0.0150830978508758-0.612423352402795i
0.240371232391289-0.583441648098532i
0.344864805018525-0.352202254789743i
0.306645125125046-0.103330053140129i
0.0857935599155998+0.0189534806519773i
-0.190919175955009-0.033727472765055i
-0.411867119767756-0.221120225561017i
-0.434029541559048-0.474376575829106i
-0.260985629202464-0.61699423476136i
-0.132589602022462-0.570978004328794i
-0.0550650494053577-0.460554328131161i
-0.0848279125472266-0.428633221900711i
-0.16898108410127-0.440302317305549i
-0.174900282908948-0.550284624375963i
-0.0875392974360342-0.687814854990237i
0.135088315767588-0.654795769475516i
0.381653383140709-0.486435741343434i
0.53938388641494-0.203432485850586i
0.506634156853759+0.0967306983894401i
0.313807658972769+0.277487140064787i
0.101354177020947+0.366673283710556i
-0.00328379711626138+0.401412742456826i
-0.0449161075887111+0.42780282762021i
-0.139571987770134+0.52322369759363i
-0.272325969584285+0.61992081327687i
-0.522740825197808+0.637922515900552i
-0.78077571277027+0.477015617482208i
-0.948939122779692+0.155119330274026i
-0.963887644287988-0.23553823557207i
-0.751413802531884-0.549130958767094i
-0.435533908041414-0.674404858624738i
-0.076215049819956-0.71044535297982i
0.164563475367146-0.628666482859056i
0.289412143183287-0.557553859092005i
0.402520546272565-0.519723527897099i
0.509656710284913-0.459857924110002i
0.753936331664839-0.423533285107842i
1.02560711160904-0.216113483095826i
1.13158354116466+0.151548527741644i
1.05591607094778+0.519086267414049i
0.763792886773971+0.825320768003248i
0.344814481025839+0.975108133719246i
-0.0695861204326144+0.916671220193387i
-0.366900212369045+0.698497620015556i
-0.516597873202368+0.420032696582148i
-0.583770420249799+0.136017470589219i
-0.615004331664794-0.0913403022584199i
-0.664181575542672-0.318401869849676i
-0.660187327806867-0.535425426052319i
-0.611874542647356-0.757902834854439i
-0.490811703167928-1.04890017550532i
-0.154981475328651-1.26173408809009i
0.249362285654018-1.34392592611483i
0.565837928857157-1.24953127919862i
0.833805557160608-1.00608069993682i
0.99094068815307-0.692854026769254i
0.989833258429765-0.340092595498007i
0.922638115357618-0.00995002961661536i
0.786155445862549+0.242791619813993i
0.577329657314684+0.429744329306317i
0.299826931386571+0.628518833075876i
-0.0291244500020796+0.76056849965297i
-0.389337922586526+0.744965806643493i
-0.713257363853902+0.65296772747729i
-0.968557741386142+0.435981449335307i
-1.12690069882301+0.106833262118097i
-1.12310548322453-0.192855699616587i
-1.09073292316491-0.486632889292152i
-0.963721236960543-0.706029990951459i
-0.735533297113413-0.812474815828407i
-0.532449621391868-0.886168442332881i
-0.250490180596203-0.961851743380365i
0.0671345889854913-1.01385726277626i
0.365432899550134-0.922508699512897i
0.690101478492748-0.724294492600519i
0.888596800460458-0.37667495962348i
0.944227342889161+0.0219930685757082i
0.86595867375098+0.38043004822006i
0.683330737330499+0.685809760618337i
0.484792035445584+0.757411211038521i
0.204253105893193+0.801502862763467i
0.0453299339226157+0.818368974585364i
-0.0867639885353299+0.773208738359601i
-0.29159387778891+0.781724282644837i
-0.414140604750988+0.674344255740657i
-0.609218905343325+0.474577972490756i
-0.73044967593863+0.195220511957185i
-0.704158535681857-0.152557806000756i
-0.614438325796299-0.46655281368097i
-0.414956789248164-0.675469821567004i
-0.177816700603946-0.75506919625522i
0.113860345754615-0.821148833157064i
0.359057389529402-0.760363558540604i
0.524950170009538-0.669053138883868i
0.647805793459605-0.629947816686094i
0.690863984726316-0.4141108893556i
0.746241273500707-0.25985951833913i
0.732642106500354-0.133063510695888i
0.681370390065505+0.0723364585454532i
0.585125069444651+0.188439433431884i
0.401484135540469+0.259478868297092i
0.231677368359678+0.283576037650183i
0.0352100429464514+0.326002041573072i
-0.141750247959467+0.348618929315171i
-0.341365088529616+0.304519877768582i
-0.535084454069754+0.15672255007917i
-0.648426982665296-0.0922665601550629i
-0.692316088257991-0.315608362258037i
-0.643310778555029-0.512298094187346i
-0.542803102874186-0.615180530624675i
-0.409126415305919-0.662102987518322i
-0.285011296940543-0.67586331099712i
-0.171776225569151-0.662568100426967i
-0.0634377834359861-0.664579923784965i
0.0743166664445228-0.641871890938709i
0.221507828577889-0.558361069461533i
0.304266751685372-0.360354868369083i
0.400248921236431-0.10575943605131i
0.455002263941711+0.157586341424985i
0.338904461198224+0.365562280942526i
0.147910862890179+0.526406415574764i
-0.105446554013286+0.613279741054598i
-0.308286714458035+0.627200263818349i
-0.427496555455086+0.588924624774976i
-0.620953889011451+0.518489085155361i
-0.705380024889479+0.383362092486712i
-0.765215164133748+0.138091206325006i
-0.815561732726971-0.0872153539070523i
-0.727999444927673-0.327447490732685i
-0.567123533933748-0.498108298714488i
-0.314560265785358-0.589196119441755i
-0.0801922158141855-0.66474575382334i
0.154248933601073-0.66185777692303i
0.400596938854276-0.633112084667541i
0.575930736043102-0.564323822507932i
0.739645762615202-0.410584027318346i
0.933702252242876-0.187804558444969i
1.01683450786868+0.137562937591058i
0.933478428814549+0.537870006292234i
0.719496210871906+0.780476523663013i
0.339440939294978+0.87215275255364i
-0.0375409429363982+0.883309231968266i
-0.365324278092146+0.721230305481274i
-0.628414743494843+0.497714740794881i
-0.697827255275575+0.2077729482852i
-0.733361801894401-0.0850182888843319i
-0.736390953361107-0.306864135329866i
-0.691642417264487-0.538585055376193i
-0.705958257724747-0.780224630884673i
-0.577695839022058-1.05197328401948i
-0.282756983732198-1.26293176417482i
0.10165650711699-1.37243816965227i
0.504724319157066-1.34117771452315i
0.819617666211044-1.08594877847767i
1.02967116112057-0.710703883841474i
0.998531979002678-0.325381312702276i
0.838445755767169+0.0425611441841771i
0.644455103548683+0.311380938705869i
0.412688773998271+0.451104474595959i
0.218301329560293+0.552474449150674i
-0.0641632649199037+0.644860154250859i
-0.398129506286016+0.649242881126559i
-0.702399318007392+0.560702098793222i
-0.978762187793965+0.361980869722082i
-1.16541941062429+0.0570540454202672i
-1.18309854490269-0.261554388108316i
-0.997206783192403-0.597235180596321i
-0.764362865166408-0.84497911651691i
-0.52635925983817-0.859677794760558i
-0.29917699561144-0.830903379430703i
-0.0741234946342851-0.822376689080516i
0.174915859438902-0.710459324941928i
0.394169644643416-0.590898535888095i
0.619596919357379-0.417203256430385i
0.747270810342795-0.0872885690464734i
0.721693455672262+0.303689056282748i
0.536367886100643+0.629906152767139i
0.22327650517736+0.835077337591826i
-0.0902879978559685+0.867120306911643i
-0.328154154863793+0.706933771062241i
-0.467820336950162+0.47674871972507i
-0.520011185298784+0.272787434042544i
-0.514290950307651+0.155641816153987i
-0.52186093956913+0.0547402653292295i
-0.565121472102069-0.10054874767671i
-0.559794967396683-0.312445539786367i
-0.431075534369243-0.622010742419322i
-0.178981941656078-0.885694030417979i
0.214464224333462-1.00707196088307i
0.615783372385526-0.856922136971577i
0.86205219381068-0.488050896473943i
0.9533320448398-0.150250945718473i
0.822236554524363+0.152685015484667i
0.586116768853267+0.292031646671113i
0.39704950588379+0.218950481719809i
0.255722837965588+0.185143911796362i
0.167681473030015+0.221314642682648i
0.0757149785636543+0.279239681041553i
-0.0609613523037991+0.410749393092105i
-0.353693933691745+0.385176966385607i
-0.604216831725669+0.134093142132992i
-0.766648718190454-0.207228721575998i
-0.800587745545137-0.550422309214798i
-0.578088615583963-0.74900470326658i
-0.359310875989571-0.830029446607341i
-0.147521114091709-0.828085725158885i
-0.0390814460162033-0.740442873013094i
-0.0272746731057268-0.676295996545093i
0.00806410556497672-0.705989314664608i
0.105881494163021-0.716119875639381i
0.294388430636621-0.593233710276984i
0.429265859834839-0.355797713991435i
0.447068177732102-0.0628745328820872i
0.26815161099363+0.216567931275262i
-0.0145258879204372+0.328633798825404i
-0.305530652862791+0.240206222128795i
-0.493760394392359+0.103312012424619i
-0.456144950130011-0.0334584836245299i
-0.295338391637354-0.0975580549267808i
-0.185596220084336-0.0234972221997156i
-0.270426699433411+0.0571755415288794i
-0.400677064491073+0.0826941697216961i
-0.531009121103046-0.00530930460110574i
-0.553481390077396-0.250573414009714i
-0.354167323681083-0.422016104019221i
-0.069373071498228-0.441700278777194i
0.205188407886249-0.328447038938066i
0.272435758610314-0.0687232435996311i
0.185401963923819+0.146646861224382i
-0.000986870968394933+0.190176027592202i
-0.207331091952502+0.100422318980219i
-0.216361928432719-0.0940155705682494i
-0.00298012940703654-0.27850465607646i
0.250278179410669-0.285360421513958i
0.355840508721976-0.098069709777493i
0.306073125619115+0.137549103657806i
0.101612546257968+0.241677312810296i
-0.122173771052081+0.15591097559069i
-0.195761406364281-0.0605483593308984i
-0.0864391510571505-0.286418228777507i
0.128742889079533-0.421209899247065i
0.335386588236272-0.357373602088237i
0.337877836529152-0.153595314003394i
0.190743775494542+0.0197820541230437i
0.000402711240956972+0.00908458712808035i
-0.146813195935782-0.202918804432448i
-0.0985511780622991-0.405435819013474i
0.060816976012224-0.573376263359307i
0.264834969866744-0.579833862596712i
0.314596964127337-0.3916482512513i
0.263696329438621-0.22325145025461i
0.131123353957493-0.142008160354905i
-0.0316640139056341-0.230908501497626i
-0.0160591602292456-0.399235390389085i
0.102168674071602-0.484707911442394i
0.27123840399049-0.373451950797317i
0.311915114207974-0.119134106070071i
0.166231334701687+0.141156195059538i
-0.124393621972846+0.296556025052654i
-0.413285183226971+0.198851836704296i
-0.581828645597619-0.0592178897060632i
-0.583845148737604-0.31443766740773i
-0.40830321906956-0.454764523572423i
-0.27719779460804-0.380934645721784i
-0.285834488419007-0.225498563030823i
-0.368365153471169-0.170549278019235i
-0.456166668112044-0.243667051282596i
-0.511903891099209-0.484552522872579i
-0.339774851549205-0.764776268395855i
0.0423230424724355-0.852179635260518i
0.427911904117178-0.66782442712659i
0.689331527351691-0.289439733561307i
0.644788774561769+0.115419178275472i
0.407629400146424+0.387164570910112i
0.141163743922124+0.449503761685408i
-0.0253348134324542+0.343818458827894i
0.00819851151146779+0.229508441026791i
0.0549810434789727+0.214501063267932i
0.150456856358027+0.36699557554552i
0.11387190475228+0.606340124956842i
-0.240709582788056+0.662512918415299i
-0.59396863681553+0.464267186506086i
-0.827358084347799+0.103822273566151i
-0.74596952137106-0.338838154797448i
-0.421632276441856-0.676778461901149i
-0.00706950099525038-0.716208629308368i
0.326492005353514-0.574763301234202i
0.339294347445585-0.373277881830043i
0.2875159966345-0.276432604711646i
0.245634454003862-0.332589105622546i
0.237466467206007-0.4078205683483i
0.435170319589369-0.491750863550641i
0.69095131891434-0.368193023540613i
0.788275884900057-0.0146078356552184i
0.658065519149601+0.291558552420273i
0.297109278997486+0.419854476270031i
-0.104570736611436+0.346237853790198i
-0.371113936477543+0.099523106094885i
-0.393263931084602-0.218442358942829i
-0.195327083703987-0.418948167936317i
-0.0172115060130227-0.395784332304875i
-0.026946960188092-0.26572186668435i
-0.175062687296957-0.207945437214061i
-0.40179776272252-0.350618305150733i
-0.472420436159112-0.606954992167088i
-0.247356408693717-0.838141841277635i
0.123435368186461-0.934258007265456i
0.516057283342722-0.731661582196548i
0.660560257376934-0.326845877053051i
0.466833982215711+0.0732781810043474i
0.0874503216289351+0.284926484183431i
-0.243241154924444+0.222707883962406i
-0.368164587077003-0.0135331012442345i
-0.25687011916234-0.228628092400689i
-0.0132273778055875-0.23140540513223i
0.0908501787499654-0.0160264839096733i
-0.0781570014269009+0.260552420551532i
-0.380781060170638+0.349861443324825i
-0.672315543500302+0.172035221589101i
-0.771262988517126-0.169683775561398i
-0.518173573134385-0.568110541674414i
-0.0723773767814891-0.721908063054132i
0.309809550909678-0.548244043651327i
0.439303476206515-0.201340919598796i
0.367139409262907+0.148728154212292i
0.143029165450905+0.282347867063589i
-0.0698688669046271+0.20630739649759i
-0.0576412414055423+0.0164005514253773i
0.104655405899445-0.10141837696605i
0.326259817693601-0.0346701656580866i
0.352501411273736+0.224608406764788i
0.178897697557012+0.466459732910093i
-0.0839582290519308+0.497440326707957i
-0.380174521463484+0.315638136490921i
-0.429868061347659-0.0715049392869584i
-0.244074390461819-0.410600033711634i
0.0281989673200959-0.521914774222296i
0.287814093690744-0.386958627515074i
0.367824340067308-0.136336141301421i
0.236576604881194-0.00934734589399136i
0.0799133142850782-0.0547547743511466i
0.0452389367316289-0.247654075010824i
0.174237351909918-0.483622876128906i
0.442997447159739-0.473425786844566i
0.631188974782008-0.234936354661252i
0.569024245592022+0.100311373154298i
0.329132187149539+0.379383045204632i
-0.0365027009296302+0.360356079890176i
-0.359643615339844+0.0906416092176398i
-0.450437786833488-0.258314441872629i
-0.271571402685733-0.510865658246825i
0.0285709961319536-0.545362570958195i
0.162362984677738-0.340927297103744i
0.135443376586394-0.129320483111459i
-0.0632431413609862-0.070855340257358i
-0.33425811096609-0.204732139989493i
-0.373483927399779-0.499260044257812i
-0.148307826573352-0.703538263951393i
0.261363234132791-0.695346130639636i
0.577116303247848-0.390437801991833i
0.586216156174865+0.0830650349972449i
0.322985314737634+0.46357516583283i
-0.161064921354772+0.563062868335041i
-0.523884891674246+0.34608387384971i
-0.613368551349354+0.0236235430682899i
-0.442400297360718-0.239283151726182i
-0.147982576586576-0.200785638080885i
-0.0525288529368171+0.020380761049086i
-0.155399360719976+0.227608903182382i
-0.46471126044175+0.270142522700682i
-0.723687785254695+0.0184416395094304i
-0.688257574466317-0.321278213515308i
-0.392624371649483-0.656710087898839i
0.0665305694467647-0.680056596910984i
0.4505318054575-0.372777274459191i
0.545278323963366+0.0251101557516234i
0.27133473189078+0.330980916370356i
-0.0361666792274765+0.33568934117795i
-0.168276049725409+0.150116865138346i
-0.0704486028424039-0.110117630143518i
0.229490271172123-0.194623815210459i
0.465388835471914+0.0165131268246258i
0.434422084727133+0.349967117150183i
0.111285348783112+0.563514706333846i
-0.307145291800331+0.498337034207228i
-0.558542442808827+0.155073184153121i
-0.451364845929282-0.326736143991211i
-0.095018479477185-0.591181350421329i
0.303487812145662-0.531609956890835i
0.491866028404619-0.233469436578872i
0.355086876736443+0.0439079781774628i
0.0568975354167096+0.10146757952149i
-0.175274761243653-0.10204064006036i
-0.125386510652069-0.455400189599928i
0.171976728412225-0.670605170583106i
0.581973975319737-0.620763950860365i
0.772534237179825-0.223395942346955i
0.604910867108681+0.267905518682121i
0.197120529668321+0.521845755428584i
-0.327012120271462+0.401467253185358i
-0.53315467514683+0.0218099770460624i
-0.41560439037623-0.409178096006384i
-0.12336006139413-0.627683665844333i
0.200928816705868-0.431215906428942i
0.241324341210228-0.08060279640035i
-0.00584449860535598+0.198257940529031i
-0.402751840776284+0.189023186259102i
-0.647418464204724-0.125212817017452i
-0.614368714909493-0.50646715008976i
-0.299330641443392-0.730213912471841i
0.106062645283189-0.615987763533322i
0.307092746408601-0.273975585864817i
0.203123371300114+0.0948757252265921i
-0.140497200361554+0.268360095325837i
-0.417763552347077+0.147970231212473i
-0.524906959336544-0.153925296847494i
-0.325603075338579-0.442633881935075i
0.0204942839977591-0.485885937307595i
0.254437238326226-0.228647775310213i
0.294378763414904+0.163564993643842i
0.0798470028888053+0.422179276249858i
-0.216337682117049+0.389884623954473i
-0.422024749063668+0.126421375123351i
-0.352527090191296-0.186803539494728i
-0.0856801047583961-0.255062171342626i
0.237227001435699-0.0620565163259858i
0.289157986860141+0.222425405873786i
0.0786799966947068+0.546385080426796i
-0.211330604461102+0.57903038012972i
-0.53901185803429+0.254947747194693i
-0.574827437854266-0.102671978412821i
-0.314593633445206-0.386265348046254i
0.047580883476263-0.432629326550694i
0.275262769533654-0.184843688802955i
0.280130566454126+0.079713086512113i
0.0257170742060637+0.163589028460114i
-0.293598056859178-0.0129822001834707i
-0.32647692228994-0.381714646874316i
-0.0581199777625574-0.6812200311748i
0.385705517922214-0.744731094956647i
0.799216483580698-0.472100396011197i
0.934202908056553+0.0192472871180758i
0.667975075870031+0.393136736622595i
0.187588055309677+0.511723611007915i
-0.150962598400411+0.321095891128893i
-0.216534886840337-0.0172168391272657i
-0.04452799823898-0.220897443522842i
0.233145759170742-0.182788301866249i
0.317704861257089+0.123094333230423i
0.0553079844715332+0.466239073450104i
-0.464350633704332+0.530838011484736i
-0.926711320257817+0.232058820275703i
-1.05301518067241-0.269006429389744i
-0.800869792068378-0.75211757666773i
-0.341510865292347-0.944473011238287i
0.0292068881063435-0.797947097940178i
0.137362629194307-0.454195759965689i
-0.0562017770527112-0.154309758136111i
-0.344350978790037-0.18871566945332i
-0.454567787092334-0.418943047813487i
-0.309049507519218-0.705253150414611i
0.0776412169321587-0.806260691072483i
0.495572003078598-0.518650048923705i
0.56607245373342-0.0519699155460621i
0.243886782043975+0.37742081126371i
-0.158495433170347+0.517318509786534i
-0.50568101829454+0.280825016447295i
-0.566461469225755-0.0829528530998817i
-0.2635008378346-0.32274106100844i
0.0496324070638836-0.312382005120482i
0.224013596184133-0.0209552926109501i
0.0994538191334317+0.300838317640293i
-0.25214596613111+0.39001867957737i
-0.502386122823723+0.182725644615054i
-0.535658100711618-0.209964423627955i
-0.223419544267305-0.514406577912455i
0.243729033580223-0.522180938914403i
0.546125388846939-0.195422473656006i
0.54938363844383+0.24377608631068i
0.221524220107283+0.565864384897092i
-0.164085168381717+0.547736580747873i
-0.405208977543162+0.211132615768374i
-0.364589960361674-0.196461949922252i
-0.0539618438337658-0.399409223258395i
0.264539537325619-0.227723871529767i
0.362567352950054+0.0994114494610641i
0.117738088678597+0.377628176236185i
-0.294163468438045+0.370978981596778i
-0.565072402960737+0.0220873037978748i
-0.52788419414952-0.475814692377726i
-0.239686387980308-0.839037552939835i
0.218605670308966-0.820082195221519i
0.576205156798283-0.526759715143568i
0.587673818372498-0.1440719922408i
0.318292222230166+0.10653512157218i
-0.0611201519032053+0.0627909482173632i
-0.23204065758168-0.243989984195679i
-0.113727849120979-0.555472776832742i
0.182050621331225-0.552974170008869i
0.46298567039707-0.294592629852456i
0.447010163381108+0.116567585614015i
0.143893891676884+0.404563765369162i
-0.303228937816559+0.373462442143008i
-0.633902982883748+0.106452454506145i
-0.657141880541348-0.339025819857701i
-0.396171769864024-0.574451035834128i
-0.0232589560553374-0.547374901143174i
0.135020024548308-0.345698199295505i
0.00750135177861008-0.00718694522680774i
-0.304305646856506+0.0608571528952095i
-0.569844618047288-0.146143260061427i
-0.591928342131603-0.449540184643359i
-0.313252038673158-0.723549937728114i
0.122182716024681-0.715675779187972i
0.427592856312346-0.357957063864557i
0.4451151816404+0.0896558862180659i
0.106784241457461+0.33021865461782i
-0.287973426702205+0.277472054925757i
-0.456876568954118-0.0368266881790936i
-0.315407218022848-0.367579353102968i
0.080913290037931-0.442986798332064i
0.458306599075941-0.179713503797232i
0.53180619073336+0.24106906369453i
0.212690144088057+0.599073253383681i
-0.216281213571074+0.656933462695859i
-0.577476553099068+0.334110403343567i
-0.602924895524473-0.103946868102239i
-0.204231560074533-0.410725112126978i
0.237211501725677-0.351849468834005i
0.451094599122434+0.0284409679862966i
0.283290371558132+0.387779136249143i
-0.134574238425652+0.54044616512977i
-0.518656090414964+0.339498966091225i
-0.634907230652174-0.1095450908077i
-0.384651141290825-0.514281738476191i
0.052119002300986-0.655591467923334i
0.385671024800286-0.430771156693189i
0.428504642936287-0.0633488192956341i
0.129419052338398+0.197003759522019i
-0.275285738848652+0.14874802848025i
-0.441207455277105-0.221483816637487i
-0.297877754171682-0.668738812638493i
0.108117182387355-0.846067641499512i
0.523022205598348-0.65889431460409i
0.628955353009674-0.245660308722288i
0.416634927332204+0.129069010666917i
0.017426992502995+0.205299324413536i
-0.317830180857411-0.00138084057683429i
-0.351553440407528-0.39019694456914i
-0.086436838020095-0.661424249798989i
0.289195467501967-0.5972128631316i
0.478947042759873-0.286601200269495i
0.326665711854203+0.10551751230471i
-0.062548835882843+0.332083129771128i
-0.435390829323242+0.109470110805411i
-0.55803571462689-0.318814263835343i
-0.338748066035134-0.63057297079904i
0.0630339038280674-0.714310993059947i
0.401095286669982-0.391494285141203i
0.403387249434366+0.0622653995024082i
0.059460866576972+0.3753207887106i
-0.357318962664019+0.342277496964316i
-0.60374708629513-0.0488634525130785i
-0.476144476588103-0.431521463906812i
-0.0877719139166982-0.594120040673736i
0.316385426976156-0.388725088767187i
0.428882294782227+0.0856473043896282i
0.193722312378651+0.48610021899463i
-0.235244209599607+0.619639380833754i
-0.638402181156353+0.354719783609805i
-0.69158649110573-0.16022604102758i
-0.436392348404839-0.469488379373634i
0.0411598704397545-0.492001115311219i
0.387391968347766-0.202828840444687i
0.312589069608706+0.281592042162694i
-0.00818257333784534+0.479339722900581i
-0.420617924132017+0.315498934736899i
-0.580663579739063-0.0568493589561821i
-0.35483863352827-0.46221794716137i
0.065557917488043-0.621500027167177i
0.473080925373727-0.40623236374878i
0.54575586801867+0.0363689162023663i
0.2901154423385+0.355794870266273i
-0.0899916284225892+0.344975762371396i
-0.410695623077426+0.0373954756117118i
-0.391423470700772-0.376014718837912i
-0.0341522536823528-0.647541621195553i
0.39988759042266-0.585727919208061i
0.600257285373597-0.229525937236032i
0.459708233171861+0.104326016672251i
0.101807684329468+0.223552087005389i
-0.241562465775072+0.00217451346947722i
-0.300010631122194-0.392010959076533i
-0.0364600737911487-0.648398917085587i
0.393244463499145-0.680995963662988i
0.705087674887598-0.353327287623235i
0.642754439942233+0.0610794956003482i
0.307601272468111+0.323220222405309i
-0.10353480869148+0.305535711896225i
-0.403981668392937-0.0221556803212687i
-0.330379183327012-0.328978562097706i
0.00625897257774734-0.460604761696099i
0.280343935679164-0.299187780470381i
0.300041386755191+0.0555356535892863i
-0.0186009545017663+0.379022577468899i
-0.466371377693991+0.378747074665167i
-0.759282047813077+0.0304092699802434i
-0.745202445252066-0.400186207568466i
-0.416531343144339-0.726709471756769i
0.0552736703508695-0.679345265764513i
0.356065683960751-0.324003136273932i
0.257068111283087+0.110684042498972i
-0.0884469429249273+0.309566928102592i
-0.427710528382251+0.178504922672463i
-0.545777349896703-0.161059928447518i
-0.285538691766201-0.526238389178078i
0.131670576392008-0.550297887096517i
0.439736367947087-0.249599895190967i
0.50135600853477+0.24138098212692i
0.139339560312439+0.584464704055256i
-0.349760769472801+0.576338058860697i
-0.652895837315571+0.276180759956201i
-0.659158766149601-0.199428425671734i
-0.296362662067775-0.476798602472012i
0.122995482063616-0.44773730393185i
0.303325958653129-0.164907016118625i
0.166184777961801+0.196991507190736i
-0.112859954709955+0.269039147531954i
-0.389197750710957-0.00431993253148913i
-0.402055355725438-0.344599033521921i
-0.0438416071888586-0.654823397544997i
0.393968067642971-0.692009536089037i
0.73268394306933-0.335026881612236i
0.720706533064848+0.133190918376435i
0.39560499468066+0.398141453009151i
0.0783974839318879+0.338620355302071i
-0.0976490817623738+0.0609449633012207i
-0.0290678227806941-0.282804630570285i
0.26289126102807-0.379021150240775i
0.514077547517666-0.136049568027664i
0.533241337547052+0.250980103030129i
0.234956952023812+0.518624131805504i
-0.204337309935873+0.491455115118642i
-0.510611948756118+0.134160373313333i
-0.510859872078543-0.351126989688351i
-0.221762585142729-0.651256653286708i
0.19950211906083-0.600396055410399i
0.441541390785116-0.252647601814368i
0.274159651502117+0.0976114746685164i
-0.0556671554896265+0.219258899220736i
-0.405580235377534+0.0237218474644687i
-0.504956601238601-0.36249914811861i
-0.239061466750717-0.655475746090306i
0.197377472288163-0.61810227602257i
0.512577054946206-0.277950782148267i
0.430907716760625+0.16906026976672i
0.0948515605458217+0.495840231378765i
-0.380375739758043+0.461770600287155i
-0.703409144080584+0.083060403131075i
-0.633937606761417-0.330973180358516i
-0.290150908658763-0.552018586228384i
0.0722902389436643-0.439184785193751i
0.187375937582392-0.0234488113498254i
0.0333350648889719+0.290437021187805i
-0.351298798315058+0.335243863072726i
-0.672399224228106+0.0846540764880891i
-0.657431240417065-0.35005074098011i
-0.320264219403607-0.641294812998015i
0.177256419287932-0.651852809820302i
0.48695870643952-0.32859189430395i
0.474303765079236+0.111752302070859i
0.175741104333812+0.351228125934427i
-0.20722590676419+0.290225912401554i
-0.316353596204727-0.0328681900908281i
-0.148554444758313-0.348004156565456i
0.223402898733446-0.390717800044251i
0.605352957505628-0.121183136839452i
0.605510380020754+0.307797701283027i
0.302718356494738+0.589440843119778i
-0.176840510818389+0.54971913495815i
-0.46686286109791+0.237911543661612i
-0.32113544504087-0.166333036585882i
0.00265966154343272-0.398084881028707i
0.369128896268787-0.294921679802957i
0.499902641834451+0.0894323162103496i
0.314302055265536+0.448549976172317i
-0.0906279215674111+0.505919339306889i
-0.468676078188181+0.247165926757581i
-0.486150003206613-0.196482103297676i
-0.163979584458839-0.534311375391236i
0.240838135296658-0.553178185996306i
0.489024376653589-0.248199147948736i
0.3838112610229+0.160267156675747i
-0.00226713348221773+0.383958197120064i
-0.369153411347739+0.272491138905047i
-0.576907834215375-0.163985494880023i
-0.402356339120778-0.585202633541589i
0.0328905034854565-0.698383551441907i
0.383563278130123-0.483874795856799i
0.429056642166612-0.0358859397552826i
0.122466310203918+0.317970294926697i
-0.318799307450674+0.299386910106512i
-0.633358988260276-0.0109640823795904i
-0.600679160169292-0.443487429036218i
-0.241825559434433-0.707519532377561i
0.194736687004152-0.611931661525725i
0.357575512168775-0.233325307266943i
0.183588022639621+0.182673951355159i
-0.209584583919741+0.3367148373296i
-0.57259439228275+0.132873777739969i
-0.594757698265974-0.322576960190785i
-0.356139937823286-0.650924769102696i
0.0570823570891342-0.674463788297612i
0.418350356087268-0.37150947441101i
0.411484237505316+0.0637015568389357i
0.160651604485209+0.342072787846756i
-0.198824298852307+0.353985866080351i
-0.395852811994171+0.0142704965238083i
-0.235958351615003-0.31389448256225i
0.114213294624138-0.391208397787802i
0.42171929676173-0.147961116713037i
0.508287516101431+0.313248097787244i
0.249658114101058+0.61786601298994i
-0.195698637291036+0.638982393290802i
-0.444351602380446+0.319626514005772i
-0.467952865061084-0.079973468242971i
-0.184533171089645-0.318153814180246i
0.200295378894625-0.269379928985295i
0.415345706889518+0.076344034989936i
0.333980165147216+0.431747305619495i
-0.0822902115936618+0.563221905967405i
-0.439224704807619+0.299888695037932i
-0.543891834885754-0.0965397551725077i
-0.319330750696716-0.456080906361873i
0.113591600340913-0.572683199237754i
0.430880338662766-0.222429555999976i
0.4367671231825+0.161446231210939i
0.102339687948646+0.386387757951061i
-0.33156678466297+0.345558487181431i
-0.581948780509724-0.0471034321276172i
-0.515714832836246-0.495553331473361i
-0.113965217790602-0.707344817719853i
0.331734108016494-0.573766509261079i
0.467202596368315-0.2115383203886i
0.257599612419559+0.133308985031593i
-0.144225874154744+0.202663181147398i
-0.506999066389975-0.0637907206807095i
-0.530276090030972-0.498372240598369i
-0.178544650613591-0.795489817004586i
0.288241348177183-0.783315394555464i
0.597350993901948-0.418719842838502i
0.540171447797397+0.0615568656902686i
0.176314605951096+0.350392726815396i
-0.244468221523538+0.299452851341875i
-0.434329024733315-0.075728879683035i
-0.267362751852346-0.378804936244364i
0.0678812680374232-0.457837848976973i
0.346599657943868-0.246658309528692i
0.356309355191462+0.18168796258482i
0.0328634202844023+0.49408926246638i
-0.392107721438103+0.508884432622705i
-0.646546037952756+0.184529094231695i
-0.595074178959256-0.220653770937374i
-0.254826262152323-0.44968253347043i
0.129341405053832-0.381173475057586i
0.265224959741886-0.0320424286377419i
0.0898528266771297+0.340491093315163i
-0.26005139697743+0.421681943076804i
-0.532821843815608+0.17761785451944i
-0.532744779050017-0.196541001352755i
-0.233889669510358-0.471525599972375i
0.170662673039966-0.430919867311591i
0.441234282689188-0.0676031325735291i
0.363018588176584+0.370000863969138i
-0.0182806088089311+0.552176340325788i
-0.367444488134608+0.427640369161906i
-0.555137207192301+0.0474035441641732i
-0.419894270341511-0.339992933840222i
-0.0210566494881415-0.472707180609303i
0.301351496360186-0.319910500281784i
0.382363014014207+0.0575922676241585i
0.145882439954242+0.350859059829835i
-0.246726210022053+0.354222734213184i
-0.496876574937222+0.0283211278368506i
-0.406272496764971-0.388548957864087i
-0.0712564316406755-0.634961918597888i
0.331580525457346-0.592989456561496i
0.536740373900208-0.255321777398425i
0.419558425974462+0.153706091090093i
0.0800706167567602+0.340790586874316i
-0.292068179458726+0.188842517842777i
-0.426060265520826-0.166523755361349i
-0.289754024458558-0.54306728889467i
0.0207707246766321-0.637620801511699i
0.285112798518207-0.418646526665563i
0.315951221531256-0.0771821893474294i
0.087145989188854+0.155104696751215i
-0.210368330338028+0.110376023064313i
-0.412964421068495-0.176348269913576i
-0.342618992417387-0.550019708993146i
0.0143694907009416-0.752500804714189i
0.378144577717512-0.610974025024543i
0.576791687480578-0.214350010284414i
0.476833344920279+0.120111499816605i
0.15079882684155+0.309583963425603i
-0.198681318922602+0.23551719125524i
-0.309311869745452-0.0649523765471875i
-0.140058523761714-0.238386140243671i
0.121767198598542-0.193806667792548i
0.312855067447224+0.103843835155355i
0.19448392307125+0.481649875990026i
-0.195819914259313+0.622857516835095i
-0.625819868285896+0.497645010079535i
-0.847669772362759+0.15948581036979i
-0.706901093845185-0.209264533515776i
-0.377539774535941-0.412441555999535i
-0.0464989637753341-0.352303044236131i
0.0476888625225512-0.0303602922345834i
-0.182529496516142+0.190094253702471i
-0.448993421685603+0.116457673371281i
-0.640378081819655-0.155552909974085i
-0.512396171166046-0.505881353273872i
-0.0661447277459284-0.738720177362106i
0.351346659082221-0.629517978953029i
0.613753378623632-0.21822776921367i
0.505224655740188+0.178081228784066i
0.132885497505595+0.376396544144501i
-0.221004152818965+0.255473907248058i
-0.319511625882123-0.0939184121794332i
-0.0686741867419781-0.394373066303281i
0.327056426683666-0.407610096136057i
0.60491799964931-0.115119368488759i
0.518343839849663+0.268950774082818i
0.182615611339083+0.532860995511382i
-0.237707242042962+0.452313143896457i
-0.483798318189292+0.0548129359387802i
-0.366141424409394-0.352698238373703i
-0.0387301251049678-0.551681120786842i
0.333594184952753-0.459954736398518i
0.444847971326791-0.120520463579652i
0.231519471945488+0.205318055765255i
-0.112552320853648+0.255786290554979i
-0.384787501330712-0.00600485238633834i
-0.38455983707173-0.401565682681628i
-0.0507970880408976-0.647400802859573i
0.3172803247291-0.56365717507301i
0.495764518799818-0.215336060799771i
0.425759593771031+0.162373534784763i
0.0714012031646191+0.331341781521707i
-0.291860749468283+0.199597045036674i
-0.398142155572917-0.110970557606766i
-0.192278450987646-0.350992105908574i
0.0913191381308111-0.364179524273275i
0.271213747934517-0.149731733309218i
0.196032254492591+0.223102830262117i
-0.149398139430661+0.46283590573356i
-0.507378872497911+0.380195738514136i
-0.711100392590626+0.0299651911211216i
-0.638447819126982-0.371815822103924i
-0.318999992409323-0.535019018628966i
0.0116895042425532-0.423095573790101i
0.154472916383665-0.126757628245281i
-0.0204743106321687+0.170548402051002i
-0.359684504035067+0.199714620342853i
-0.571704849855061-0.0513390280395177i
-0.523362952269639-0.427643164209853i
-0.176104177836247-0.685797216031394i
0.266981169959197-0.59589804694616i
0.530991145980813-0.245183025016382i
0.468371862119683+0.176216544766692i
0.148292769294779+0.421032989639622i
-0.186341772338017+0.359779391858805i
-0.340359642844648+0.0260093417182901i
-0.240108949330537-0.318146791523844i
0.110314807464809-0.377404388590504i
0.406963908122679-0.120538336013511i
0.395131520494119+0.21461970007817i
0.167221535505609+0.407810301196858i
-0.217347455456634+0.356535469679272i
-0.458880636311549+0.0292217798183101i
-0.387924272520148-0.343637289805116i
-0.0815048145309691-0.608709083976531i
0.352334163060795-0.510769623457793i
0.576705990894002-0.17272729037462i
0.484502005731247+0.115038064233458i
0.207396075210702+0.279992573004859i
-0.0635534520932868+0.107173424082547i
-0.130420818982101-0.17184842896256i
0.0797245693440001-0.329356571181315i
0.408525276373826-0.310722849649495i
0.592956624541805-0.00343172404370098i
0.463798541053709+0.374650065919891i
0.099921502788959+0.613468976581225i
-0.361168225188437+0.520126618386928i
-0.669323211111872+0.163000693970433i
-0.554665768080554-0.183592056452613i
-0.281757246390361-0.416066224350655i
-0.0328124801012853-0.327582487273969i
0.0355348557582751-0.0527150707605734i
-0.242298032735228+0.114016720706194i
-0.576307730321429+0.0074342408829475i
-0.739516317151846-0.315444003983215i
-0.585450533041601-0.743873363692713i
-0.154352164170742-1.0130188537381i
0.322569179213864-0.829390348988821i
0.602443326917825-0.444265338061915i
0.496610836091096+0.0122412176266156i
0.173656432960074+0.24350851414274i
-0.148080449949011+0.1314016090618i
-0.272582865646998-0.125793467494498i
-0.0245907632223828-0.349074559046181i
0.343981634107822-0.276823726362516i
0.496763322197276+0.047139589092652i
0.36005015288446+0.463614188857468i
-0.0536162635123598+0.692922022122454i
-0.483514585162367+0.619532449365672i
-0.725249715847287+0.218841063481889i
-0.642714807268337-0.271698292119916i
-0.291577283058197-0.487337534769434i
0.0654751646844501-0.380887659674234i
0.241785525643785-0.0594696670303971i
0.0878741120908498+0.18879346065766i
-0.166182437684598+0.206968631726687i
-0.352416388841701-0.0429641261938082i
-0.262579052715683-0.355834382296068i
0.11746132350524-0.523260819309694i
0.467941240904397-0.445209847325341i
0.667644024682236-0.0556611306008584i
0.58023476824855+0.357560704678996i
0.245749828543534+0.561620454363656i
-0.108473494252771+0.489289545907079i
-0.263039109798844+0.199155044096497i
-0.192974642976291-0.0829469358972751i
0.054077145636802-0.132673466647248i
0.246940874327973+0.0556300754496344i
0.156366213878653+0.290271084852976i
-0.107078365542075+0.431241173684652i
-0.455878824149775+0.291242702792616i
-0.628101939339137-0.0878965023081951i
-0.508230186396051-0.496790910261676i
-0.225878570903515-0.71322209334008i
0.112459621204657-0.583046360471337i
0.27041971750306-0.303563929538453i
0.181744027094445-0.0587218939760621i
-0.0478074516412666-0.0179430684047571i
-0.240853479750409-0.182506855159478i
-0.197336931475196-0.417078374035175i
0.0498536462709696-0.604414390193447i
0.354227043053802-0.480000964903637i
0.517941844034178-0.10830863041897i
0.430468205614193+0.247124040998315i
0.110341510080461+0.432147391860764i
-0.293336038529464+0.360393205276852i
-0.475098356975696+0.0467892017984192i
-0.398102877062235-0.269514412880368i
-0.153870766804995-0.358950740341556i
0.0838409364142242-0.225544419350084i
0.128483372973121+0.0589833855625894i
-0.0733997895310044+0.252677870912472i
-0.370021308138276+0.21894289755691i
-0.575973358681616-0.0559772790805198i
-0.54955762487468-0.414452502673304i
-0.197931949915328-0.626501197080172i
0.173435632740324-0.57117602706489i
0.435616846205368-0.300272687334681i
0.42186230615872+0.0116234958600643i
0.191454901937534+0.233564363874111i
-0.0219225781180618+0.18224382706459i
-0.144023219246206-0.0151272068152751i
0.0573999488216826-0.157673188324404i
0.338895005052151-0.161843052593121i
0.516626963871718+0.0991438835469484i
0.465340069580214+0.469468849765259i
0.178680640238631+0.688833179462971i
-0.203643235808091+0.682321907805804i
-0.499288267404366+0.400057508201508i
-0.473743926616349+0.0760300601090877i
-0.289768876452429-0.0872368551946174i
-0.0719580400239319-0.106628359566779i
0.0139393873160187+0.0604648083812968i
-0.133940601649075+0.216658863945631i
-0.417126602304681+0.184597645940795i
-0.583003834252853-0.0948939140125543i
-0.532641205164994-0.498364397048956i
-0.198911554813631-0.728983546004673i
0.257165526420995-0.667533165037861i
0.459294348348634-0.400874714949884i
0.433462760111412-0.086803330093765i
0.170207149412204+0.0884515945704881i
-0.109154856627987+0.000243149205647689i
-0.144866720820296-0.258968989427338i
0.0311497604357319-0.458212010714517i
0.321795376948505-0.439279074500872i
0.514464341024217-0.217353358674i
0.4730705256113+0.161237936156553i
0.214293070054688+0.418030244165703i
-0.188341597146383+0.393622197932482i
-0.455262057827072+0.124513215444356i
-0.391318390386537-0.224472094002855i
-0.167695277047793-0.423228374082782i
0.117975581659636-0.383954970691866i
0.265812573116801-0.0875391656363785i
0.104982000724584+0.180945919462168i
-0.16433906862259+0.237402343904998i
-0.379149805788454+0.0601126894000861i
-0.400571592173234-0.246719520863012i
-0.152441918677756-0.419203474888041i
0.170111241425609-0.355210697107524i
0.346072699341984-0.112681487052511i
0.298416506467459+0.23746850495057i
0.0424134738773374+0.454860164373571i
-0.266236520114764+0.39934881330009i
-0.445510372461472+0.171678477001481i
-0.418772446025767-0.113288619162452i
-0.194375327302061-0.212457928618373i
0.0166295726948126-0.0976863453662079i
0.0422962717034241+0.133371480455894i
-0.114811685578236+0.318770182706321i
-0.374906105263382+0.271590484327355i
-0.538753388115345+0.0243797824773628i
-0.439007278964513-0.320347562484871i
-0.155287137324136-0.48100417497519i
0.161481327565244-0.407859741501531i
0.329924752480532-0.175455574832571i
0.254096817916886+0.125209132356589i
0.0611886804123238+0.21803277908249i
-0.162334324016522+0.105282815068209i
-0.17396132975236-0.163532322071119i
0.0079749267128396-0.352813533296436i
0.250974016761563-0.271118119475675i
0.459388593601978-0.0244761812076853i
0.353471194905462+0.249485911264321i
0.0749834362289151+0.388388447918396i
-0.229296872364217+0.308702369001423i
-0.448608764644851+0.00171547219419265i
-0.368769674374192-0.303928898349049i
-0.0510836953994575-0.441873806069211i
0.235729063204592-0.353433228787292i
0.317086850071124-0.061584569146737i
0.158732661549555+0.144893848453932i
-0.144740393512664+0.119204682749169i
-0.317705317078007-0.0861482105061305i
-0.291616891266609-0.357311617946905i
-0.0302507361806997-0.52814997157423i
0.31347249524512-0.490258986407669i
0.485915474554873-0.177048141051558i
0.410556984789069+0.176329135526262i
0.0850066521723299+0.302984834138557i
-0.240139246471067+0.225643646006466i
-0.383227043143596+0.015802409120215i
-0.270514288965954-0.209034700893167i
-0.00847891748766985-0.286049664721523i
0.18020327648284-0.127795606017493i
0.180515584166335+0.152554296928873i
-0.0492121462848944+0.330041206516294i
-0.398696140964493+0.251374221168475i
-0.55497174037383+0.0147663616040149i
-0.48028886525631-0.273115976781016i
-0.254320198547373-0.430237053484222i
0.0744117623203489-0.352334058550495i
0.1702315390344-0.11571466378919i
0.0406046652106171+0.133718052245094i
-0.154811471083778+0.173009052305596i
-0.328048950201622-0.00450167058827696i
-0.329239427184883-0.234539578008767i
-0.107026431403089-0.327570689102073i
0.22976840604694-0.292024042418837i
0.344588751446546-0.0440782388000278i
0.259743773196766+0.226606895015359i
0.0537197232400492+0.335265652399993i
-0.298410694170661+0.310379377162621i
-0.382261716152438+0.0021682484515372i
-0.201119287215027-0.233073075658487i
0.0546863158444088-0.235591499984151i
0.286179761560059-0.0885015079831075i
0.227294084741014+0.177100709270557i
0.00336967382901917+0.332416218401484i
-0.267985409295056+0.305522611166609i
-0.450515757793227+0.0289541268375577i
-0.328758166295857-0.302511753849144i
-0.0440481092490825-0.447883925713931i
0.249246098206203-0.40574988376797i
0.385792905565927-0.156492034386963i
0.237209161657817+0.119159047017413i
0.00590202422973069+0.207793130299127i
-0.16904641167776+0.0595962585665555i
-0.215027154164762-0.256392544831949i
-0.0151080039490216-0.470538985721308i
0.269744550522968-0.427563789088247i
0.445117139925225-0.184564489722152i
0.444617231969044+0.125402101645774i
0.205198195172386+0.307230356804848i
-0.122560563207371+0.272801441676924i
-0.277150413232522+0.109716641628832i
-0.201033313748025-0.143216277985152i
0.0189646303782988-0.250215326319948i
0.179114239953836-0.0638534605879926i
0.167808404780864+0.150907260652191i
0.0295390504718751+0.312921322316657i
-0.288200156620782+0.317488342190879i
-0.523688365137038+0.107148262238156i
-0.502315212705237-0.183267248961872i
-0.357817703982505-0.376913376101849i
-0.103231287615262-0.329189348428482i
0.00805801002927789-0.112541052465059i
-0.0856578833466602+0.078452367362643i
-0.284033802398791+0.124918405333001i
-0.440117586349596-0.0114639774171129i
-0.421714034748537-0.282130794421428i
-0.304604142247343-0.47588518002668i
-0.00450312538966806-0.491972413999143i
0.235240241905249-0.316446739048014i
0.20448082760537-0.0349540872467468i
0.0472484357480154+0.100589733264433i
-0.128620292410751+0.0189900229288244i
-0.208386417063834-0.174241128890602i
-0.0683253982892141-0.358855302165529i
0.187065829122554-0.366084233322217i
0.391850981700588-0.180207385411146i
0.502127649531465+0.0896421949916787i
0.350964491958385+0.339906272049971i
0.0416405864813996+0.404666312120145i
-0.167293801545515+0.281117034906301i
-0.171861543813077+0.0575723656083558i
-0.0415142294936777-0.0948291701991745i
0.149132659188047-0.0550771330573886i
0.272265926949756+0.123543196593929i
0.166733271454359+0.328453525618386i
-0.0620872082076489+0.431790269155582i
-0.328971032799414+0.341702020405531i
-0.473264333936507+0.0786839859152105i
-0.352437258873046-0.19188424967063i
-0.103193431106349-0.331497716725002i
0.0506334670010319-0.234400404838984i
0.093654524813509-0.0774046011210426i
-0.0195957817089422+0.0361716865380996i
-0.2602829704288+0.0337332829687847i
-0.343169688668646-0.149531735717882i
-0.258340572388684-0.357866949755245i
-0.0306825703100192-0.496750497296083i
0.20370132204957-0.429527634448298i
0.315888607868195-0.248785024909202i
0.279082410563579-0.0337592617140686i
0.0462193419143155+0.0693626971016079i
-0.0794129608766141-0.00981396573646018i
-0.0771588936001535-0.149869535917857i
0.00774398602344119-0.294831917500764i
0.196209463295064-0.247756753466176i
0.328225204051993-0.0330784952204772i
0.271077544064338+0.200492524348586i
0.00686453611600709+0.319370018784089i
-0.207437915475+0.290246111159247i
-0.332133651868948+0.127665940959052i
-0.313199178437054-0.0975286949791061i
-0.147209473115918-0.155724530406136i
-0.012524456965627-0.0533776535756593i
-0.00573916756091797+0.137377922380388i
-0.190314707855475+0.248799031775169i
-0.388684340658579+0.161154884834109i
-0.486072510063514+0.0092569629011339i
-0.447631847989361-0.312963358807083i
-0.224141510995963-0.524818866580277i
0.0377241170735254-0.410325417068782i
0.194110916724318-0.22490332880404i
0.175580475100382-0.0177075721861105i
0.044562733680721+0.0838311922542143i
-0.102913006420942+0.00605790809022659i
-0.123308406155804-0.178900224659862i
0.0468795233318165-0.279481576244057i
0.265617391215183-0.232337480387749i
0.467780783505812-0.0145167089929863i
0.407672317314614+0.306114883999815i
0.175675803659977+0.496361457668979i
-0.0231694786937752+0.528050186786862i
-0.248724262305677+0.351294889450869i
-0.291419813021023+0.0908620521483676i
-0.177841503236076-0.0443629815605165i
-0.050760640028906+0.000856340408150385i
0.0459955055908417+0.15713781402594i
-0.0657789503918182+0.249822490352385i
-0.309103231635306+0.194558691163936i
-0.440978012405483-0.0315291419089754i
-0.432030805230892-0.297281120646932i
-0.26088760854106-0.498023748633543i
0.0188067625359029-0.521839256535694i
0.20926466633768-0.370826851273276i
0.243299997889903-0.16497298791124i
0.164689272441139+0.00364824783271428i
0.012814046688134-0.048306730415482i
-0.0649036116590543-0.191192670406001i
0.0568748307139958-0.27279573174435i
0.251454163426106-0.235098290477595i
0.358032435279308-0.0234017098094049i
0.300786511226508+0.189748320020581i
0.0777173648926813+0.31477582295492i
-0.182030175885173+0.319512083240722i
-0.371245947473741+0.158445947714553i
-0.395805424227712-0.0786514277350977i
-0.251305676284442-0.193205254712233i
-0.0705700256155811-0.155793671633252i
-0.0165107781677963-0.0408512802643536i
-0.141894946236085+0.0722775594843683i
-0.287959433086114+0.0367447094691091i
-0.399230249623627-0.131517594485608i
-0.364397148730229-0.341317629607201i
-0.120760154375292-0.448097634751661i
0.123455756370973-0.420121011792735i
0.277910681129443-0.212842545562935i
0.261026428972164+0.0535228710029083i
0.102788052598391+0.181721174351003i
-0.108160564029296+0.180034628723558i
-0.219001695306591+0.0156792643728821i
-0.0705535636692213-0.0994422050748974i
0.0867138250636946-0.137594662857511i
0.229852744667146-0.0525316880492915i
0.241927288817373+0.215095166796587i
0.0123183285136599+0.396125912299138i
-0.18685648710285+0.358149662100103i
-0.321891875642427+0.172665514060945i
-0.310133327517163-0.0388830588148432i
-0.184506162171073-0.180090570320205i
0.0117213972236727-0.157479554268348i
0.14681959979447-0.0495229639362725i
0.0474500163123074+0.174310173024852i
-0.0841317037652745+0.244444158774138i
-0.195403517276195+0.0845164455069112i
-0.229567069819983-0.0345292315176465i
-0.118180403150809-0.185772727974662i
0.0408482340071674-0.205195896190186i
0.175881751032553-0.0790903519673351i
0.130707271596366+0.0845723150515307i
-0.0332109787163506+0.186733603687695i
-0.168383949246102+0.11520487196288i
-0.253623309588013-0.0230739621752869i
-0.178204294850236-0.204017970632962i
-0.0540161644405482-0.301432191111745i
0.0636418956597389-0.230216254877688i
0.124815389635602-0.109672675535695i
0.0201553585988536+0.0205188007135591i
-0.112894292409975+0.00130585041941244i
-0.204593925303212-0.177634448033231i
-0.135254304458991-0.340401906105191i
0.0500871829032126-0.425147068299191i
0.223419128773138-0.383733624720502i
0.388842888553165-0.178520691402858i
0.322344145990594+0.0840671182469249i
0.157867733870141+0.216276767134405i
0.0220863837284949+0.190669884367322i
-0.0896404777378335+0.0594584273770147i
-0.00088474115110575-0.0489925521840487i
0.121121466872313+0.0247467090845131i
0.183792866521858+0.196979961891873i
0.0792506153880552+0.354403519986786i
-0.149610467289417+0.492080576762206i
-0.387484183817642+0.468001319008693i
-0.635220818159072+0.237164091161374i
-0.656999286283428-0.0232087590771773i
-0.538802164801062-0.213491369520196i
-0.398577566457663-0.248790889492413i
-0.268474319980609-0.149013659419031i
-0.307767782564154-0.107104336607156i
-0.404423557643881-0.170200216100134i
-0.442566753965171-0.347275001224983i
-0.348712780664507-0.547944155526008i
-0.0706027918543906-0.652110362092234i
0.248019416914603-0.588507138081888i
0.467700614058277-0.413654140092903i
0.531229367542649-0.160737608602115i
0.445626085743788+0.102439759937543i
0.303286537008623+0.185267080744341i
0.217495477803077+0.181227944504076i
0.240000738254087+0.170239115430884i
0.308455369762085+0.231766016161986i
0.32002257902557+0.374081373166541i
0.185022458729603+0.52038318314066i
-0.0686187201635831+0.627619662562828i
-0.36194780938999+0.55407911835154i
-0.560681504790199+0.340503622068269i
-0.563887343947461+0.0631188365134132i
-0.475986255595371-0.123080333044096i
-0.326896146261803-0.182790302072254i
-0.221304387609395-0.178511322670738i
-0.261739476450298-0.154956583662027i
-0.306880325846476-0.273967829209686i
-0.288198801282278-0.390171716042244i
-0.174575366395044-0.569728073585295i
0.0516890312230147-0.659061804293425i
0.335844679306872-0.526932757350977i
0.545433939459118-0.341706288953266i
0.479957732205941-0.065778081862658i
0.33746298083162+0.0995439313399894i
0.18969939479011+0.153533373930994i
0.0372977873952767+0.091320897433591i
0.0320109884588717+0.0170567115028536i
0.07564702090747+0.0711345872422368i
0.1037976722577+0.134659254838992i
0.00962970386400261+0.233715672866017i
-0.145016778301243+0.316638384958868i
-0.340387972038258+0.251900610323544i
-0.458969643567989+0.0916886992586716i
-0.413834919303559-0.135490399299936i
-0.288483427220291-0.289818124896436i
-0.0808477936573772-0.297720323953256i
0.0266988319013206-0.23815152718021i
0.0417173253207449-0.0877898181992728i
-0.0066348496398817+0.00399979623759252i
-0.0611865546582701+0.00590758334310978i
-0.0859386938490496-0.0890367479093726i
-0.028150984456311-0.13804471927744i
0.103168412105426-0.085943704360106i
0.109804370392309-0.00824094376388062i
0.102327941430106+0.150165569248812i
-0.0180414797614439+0.254268614909124i
-0.21492305583622+0.263816885870231i
-0.276546795617796+0.166501691292214i
-0.303653458383279-0.0114429043354933i
-0.230739886999806-0.130776024869487i
-0.147380483904027-0.106532743893757i
-0.0797648875626291-0.0728098777418511i
-0.0680711192319287-0.0838928493526695i
-0.128611960389886-0.0896283807355896i
-0.134519248336733-0.163583111950213i
-0.0666025908422666-0.246839972717815i
0.0899766117595329-0.298899942372249i
0.194973083349467-0.208801777145193i
0.316894881574945-0.0374631574426726i
0.317721793231461+0.105416548869644i
0.126777648153266+0.217013908887948i
0.0100949263005036+0.176978197501174i
-0.0691119030254954+0.0927178155551249i
-0.0624719869544516+0.0237737050857074i
0.0137323123798345-0.0179921965505536i
0.0450906159613798+0.0761227715962847i
0.0206814475655553+0.173334478910247i
-0.0806958042438626+0.204051734863866i
-0.232601015572656+0.128755816787205i
-0.335752089819455-0.054651276702546i
-0.286735948086913-0.201671130602714i
-0.196401896416144-0.315407611125765i
-0.0236583313987468-0.262469842002944i
0.0904037318203576-0.169534357156173i
0.0519627302476532-0.10014841375426i
-0.0160748296638815-0.0531395689525896i
-0.104752230472627-0.103038677967022i
-0.0934939140644779-0.122417799293098i
-0.0252807997621849-0.21473075884819i
0.0653449083169871-0.218831847330724i
0.177713628907033-0.0765130811169001i
0.163006255531343+0.0729830103351065i
0.0140599775981604+0.163749892146931i
-0.0820348309032574+0.129555917109892i
-0.201133948404758+0.0773362749207064i
-0.220843202904497+0.0110383127507326i
-0.137340575231791-0.0486689102795873i
-0.0948228550321642-0.00983149122843758i
-0.0623698885210736+0.0535094448824451i
-0.172360120932339+0.0861722322100687i
-0.27775140713074+0.051392718991758i
-0.304545817366945-0.062699542377007i
-0.285687627826641-0.161880047590703i
-0.18314341147704-0.25082034139724i
-0.0545488507653703-0.251752305074241i
0.0374263837950024-0.137594483907074i
0.0572313317577723-0.0959053624465878i
0.011039334892429-0.0823790581451449i
0.00755274257357039-0.0944553708235116i
0.0341399334300598-0.151394847666147i
0.129213496321157-0.129680645714033i
0.255229346643535-0.0870166063018978i
0.300662713608041+0.0464959600380946i
0.284514084363286+0.195180637163997i
0.122802759767178+0.282192628970554i
-0.00785902785321892+0.317871451695235i
-0.0868264940971895+0.234138904630828i
-0.139955462905877+0.158172871656921i
-0.096830254852264+0.121059662102478i
-0.0976111136707118+0.135771482283255i
-0.142132235376324+0.131925332546355i
-0.247083010273619+0.140341348256222i
-0.352407420460533+0.117489207333439i
-0.407287344686334-0.0771963098335092i
-0.370465887994339-0.25198606250126i
-0.176018909155987-0.365654143583009i
-0.00776364788398805-0.433129153175302i
0.0856016979339589-0.393295803843435i
0.148666415119497-0.243830642468884i
0.143868276974664-0.159348595600661i
0.137799473628065-0.144166628051527i
0.13571074526468-0.170989707894554i
0.187537250144689-0.169101922266831i
0.276941856859651-0.0746650470997806i
0.270897090684447-0.0117367067102339i
0.260841171720474+0.179078534090166i
0.149423243418481+0.306083020179746i
-0.0321781950990776+0.32211120989251i
-0.134185574896505+0.250859753435714i
-0.214738995987259+0.123493779399931i
-0.223312384359525+0.0525338216235314i
-0.207203937734258-0.0129021392913979i
-0.17658684059829+0.0244563021712108i
-0.185793997365698+0.00925105976481114i
-0.234039681433878-0.0277915689873674i
-0.228237392206051-0.0902336636341433i
-0.203398934395536-0.188472573751146i
-0.145744650673613-0.220236701639251i
-0.044319863404015-0.203100805979977i
0.0357649198493965-0.1078833132269i
0.014344232907006-0.00876270451569889i
0.0107186590054349+0.0389620723911693i
-0.0256169195139093+0.0298086770766871i
-0.0966953832497503+0.00257847421094138i
-0.0681596551356371-0.0655326608531966i
-0.0289377497820488-0.0661168840691825i
0.0435578866704503+0.029019030463231i
0.0184810246124862+0.0524344267411863i
-0.0506199374201398+0.0710859926379519i
-0.109292772283465+0.0314794733624025i
-0.182513349733449-0.0607203978447396i
-0.0855009096109403-0.138570257039504i
0.00302726232761016-0.20198153563989i
0.113350759637719-0.133738620076923i
0.194924925370977-0.0299596000252288i
0.174083942628732+0.0857040743705363i
0.133705653460432+0.156915231718249i
0.00902779807478133+0.132277853655169i
-0.0307470328196773+0.10096069064883i
-0.0021160367474594+0.028035930888701i
0.0485756094941927+0.0678102509045294i
0.0530328091532883+0.14560081935344i
-0.0242986112642764+0.195012225443367i
-0.110808240177105+0.219389869616162i
-0.205240639965578+0.131800490695816i
-0.257215396215268+0.0555383051776115i
-0.262485600167418-0.0958945359720408i
-0.198023728431118-0.191800102185074i
-0.104668752327811-0.168846298831135i
-0.0287537843136344-0.193903030993274i
-0.01743553338361-0.164853071098213i
-0.0707005028700707-0.153405714516632i
-0.0400114306564668-0.190743587285936i
0.0295396623949182-0.221266742761662i
0.0829956690709675-0.2199639837393i
0.136437896695319-0.0856224033411588i
0.168083968093369-0.0285367971904472i
0.167090225706449-0.0163778338533048i
0.0800973071753868+0.0635087600903352i
0.00501780162152074+0.0884863747801654i
-0.054159042886497+0.0812677641474743i
-0.0770235748917041+0.0449991815812109i
-0.0187758157715857+0.0192123117918378i
-0.0332172512145537+0.0370802745615075i
-0.100433162294007+0.0890582859743978i
-0.130403225409007+0.0492073423044383i
-0.163808797259232+0.0158848117543283i
-0.171329505578561-0.0107898056276498i
-0.104447518111502-0.0771679196540536i
-0.0661984233758671-0.101603516670461i
-0.017785165811339-0.0918081886947294i
0.0211059335838481+0.0303171687151806i
-0.06229302444306+0.0858662921747989i
-0.0980541295096419+0.0728785295154857i
-0.103938976034202+0.0435178701056381i
-0.150623025969575-0.0316259697956593i
-0.128112189911641-0.0535101023722302i
-0.0578926564963481-0.0544616452344984i
-0.0136427290831305-0.029302178594233i
-0.0392908256383253+0.0220868307872123i
-0.0784836052073825+0.044043924150463i
-0.0985636542827044+0.0229398051775076i
-0.0732450729636538-0.0304452114806397i
-0.0218108953374907-0.0951284983848773i
0.0280554296634797-0.0863561748942202i
0.072616207315567-0.0398890600506519i
0.118593473524993+0.0167921690510925i
0.125313802344569+0.0877729065557442i
0.0360103824763417+0.112680681028702i
-0.0136799330131581+0.114531071716379i
-0.0467031051705602+0.0702726915485013i
-0.0530195067145854+0.0216387503515064i
-0.057171620438768+0.0166680765583355i
-0.0655271501760255+0.0521799797113833i
-0.0527451075776895+0.0676016179935599i
-0.125572569433826+0.0351246293685184i
-0.130429988423519-0.00729912723355551i
-0.104442649692385-0.0368582600775037i
-0.122929910901919-0.0613460030530845i
-0.058271218017404-0.106446628307749i
-0.0144621172083708-0.0896338150814357i
-0.0290970990242953-0.041876284459765i
0.0114668239406491-0.0421622345697151i
0.0244420548949933-0.0346330318319738i
-0.0193520673005051-0.000275064328144427i
-0.0301933611239808-0.0114762947326255i
0.00112514385649267-0.0160163427517589i
-0.0222778515667645+0.071394449989044i
-0.0692261375512033+0.107391104374429i
-0.0526457252224612+0.0567475227185915i
-0.136773404288836+0.0153060569829859i
-0.169925589793682-0.0304791544989364i
-0.11323515176784-0.0384684067894915i
-0.137871290226938-0.0304405300418255i
-0.103992159570292-0.0456999420999089i
-0.0542444575586425-0.0434903657097568i
-0.0727864778040251-0.0149134507847192i
-0.0954977228699208-0.00596738299494896i
-0.113543712329845-0.0446082889178376i
-0.0858964591744089-0.0359046799796515i
-0.0266686806339823-0.0381204705997231i
-0.0210030574557137-0.0278386299107746i
-0.0110524753523128+0.015992148042809i
-0.0239155410431334+0.054034467347127i
-0.0649532840046877+0.0809590526647932i
-0.096738697458356+0.0762861751364794i
-0.129351480727016+0.0715890998350104i
-0.129672717043491+0.0267715403511654i
-0.108431060546251+0.015764295673189i
-0.086946289385888-0.0107653680713086i
-0.0832820879200139-0.0350156815859437i
-0.0522517012690588-0.0274298612411095i
-0.0618380985680322-0.0313593173326938i
-0.0753948732976912-0.00506796299899523i
-0.0383172829254618-0.00625457198699562i
-0.039602653761581-0.00682202317905484i
-0.0136478436828872-0.000688146077632795i
0.00973383033078448+0.0154701892155799i
-0.0342370575732112+0.0314806561493215i
-0.0540852961823761+0.0521437150512884i
-0.0510462020051632+0.0795968753730764i
-0.0544777093869737+0.0545969627408154i
-0.0606483643598864+0.0451501739911689i
-0.115232976307518+0.0218856295908183i
-0.137371123104052-0.0448859162935526i
-0.117522620871715-0.0886390728722635i
-0.0913618410319917-0.0794766554740634i
-0.0964522713048631-0.078883337603842i
-0.0565563339818964-0.115317575838467i
0.00760536533019099-0.113074979478658i
0.013087823532722-0.0737350185216184i
0.0676516477524349-0.0501189064817795i
0.0348037372571734-0.0213725809469923i
0.0198946941472588-0.00372764115689784i
0.0346795484588741+0.0177206723385276i
0.0248570648240096+0.0650479153151755i
0.0186765781773633+0.0573681536214488i
-0.0493104947618666+0.0610834534679195i
-0.0768018817610862+0.0589856373951923i
-0.130834128390317+0.0587592086578851i
-0.166882044458618+0.063288609877892i
-0.182072287320685+0.0573701246562944i
-0.199481645710044+0.0388438679955407i
-0.212978486608488-0.0278692897132936i
-0.196507576972394-0.0833780530290747i
-0.140826837214122-0.11387549183193i
-0.152145045853277-0.125305059170599i
-0.0939422026395772-0.132412501704942i
-0.0305847176187223-0.0875172673095944i
0.0110175862737643-0.0726650293208149i
0.0282771097290632-0.0601524276034806i
0.00789663294231227+0.0213060600514626i
0.0331662890946902+0.0207628487818029i
0.000131140184163259+0.0414043178905816i
0.00626447372584519+0.0970486207516787i
-0.035610136990953+0.0722602203814775i
-0.0301995869591738+0.0956185946317956i
-0.0236128865470637+0.10370192301976i
-0.141664491351202+0.117049910326605i
-0.145123234878829+0.136033630056931i
-0.184252741465653+0.0742135199832651i
-0.205054627912357-0.00199533231556435i
-0.154625187227762-0.0377915420651898i
-0.13868305800504-0.0504608786564083i
-0.092605342939121-0.0924182850754239i
-0.0302410265192397-0.0915020351099817i
-0.00074552941633893-0.0694782254934238i
0.004200478779695-0.0281037344220087i
-0.0403637912201553-0.0265988874844946i
-0.0434436420804038-0.040132185780307i
0.029167934932998-0.026281128053451i
0.0161194963258095-0.00277290414082238i
0.00297829312509084+0.0577822835694591i
0.000693850028760999+0.0582429442955811i
-0.0535975761260392+0.0943826526880957i
-0.0953706837433961+0.111772874193366i
-0.128273667528722+0.00959121413096952i
-0.149168509761242-0.032257799880974i
-0.125445822163495-0.0501144212245127i
-0.114646560828364-0.0793648018802195i
-0.111142177883115-0.0723044578855198i
-0.0656080615127038-0.0843549228445735i
-0.0983008068319939-0.0939648057259907i
-0.0884898540335174-0.106083428252562i
-0.0242425753228113-0.108071593040292i
-0.00396855599299321-0.0886945502313041i
0.0248859793272165-0.0722307286085265i
0.0147816441857763-0.0166051908161096i
0.0564439905208598+0.0517568272166057i
0.0113155771396454+0.0787867487293583i
-0.0572562518572009+0.0463898836547026i
-0.0503081016362906+0.0366645138991144i
-0.0978260051970074+0.0579435136005002i
-0.0943227344313172+0.0364253413241954i
-0.105192437126824+0.0613121757960478i
-0.130304420629784+0.0689158721801955i
-0.168738953947166+0.0402744404748666i
-0.193224681025177+0.0308289410663545i
-0.176729337892248-0.0659741127130005i
-0.190464997711718-0.102671300238849i
-0.145030152973769-0.0934553930887909i
-0.0898899800480622-0.0940945031776469i
-0.0414650363734962-0.0361755082545853i
-0.0333113522267667-0.053722669272335i
-0.106621794929668-0.0609700046690995i
-0.0998014490969134-0.0529094809843694i
-0.0566406169442479-0.0700831681930543i
-0.0163417322290459-0.0823176863578488i
0.0491921094724919-0.102017070074697i
0.085890731965537-0.00921892541480958i
0.0735790453751339+0.07706594270529i
0.0276017204786239+0.0666730834128812i
-0.0294018162259256+0.0747595395787733i
-0.0849289496590775+0.0434544975328009i
-0.0859324401417374+0.0178379501325461i
-0.0470005696403135+0.0170497865192798i
-0.0096077553658942+0.0116299155441362i
0.0110322829346131+0.0298573861557612i
-0.0129353953934154+0.0895652113819682i
-0.111897095019624+0.133252398528704i
-0.166310917652738+0.0630052812511128i
-0.135371225334792-0.000680605462480014i
-0.11394965439891-0.0389300707516178i
-0.0743442074757695-0.084546052088665i
-0.0350079076004453-0.0778612360959361i
-0.0250268539014957-0.0267050281546618i
-0.0751298022983307-0.0178090579499562i
-0.117897424083172-0.0186812953674166i
-0.0858385872569906-0.0288259428771986i
-0.0590327539291743-0.0836125123607369i
-0.0488280701821258-0.107745458504717i
-0.0107944931745375-0.0703658068695959i
0.0228468742786623+0.00730355179793397i
-0.0190124027350726+0.00167660916690954i
-0.077830521097548-0.0319267854248905i
-0.0815477605003064-0.0562855676242752i
-0.0531072045655197-0.0895641997515396i
-0.000382239598391791-0.0561390340673355i
0.0264459243206835-0.046998488218071i
-0.0121320719869439+0.0164586860983652i
-0.0552137337478603+0.0755023901892182i
-0.086604065807613+0.0358508517944757i
-0.0959737047357433-0.00737623324308222i
-0.0846788905980571-0.0844301929999278i
-0.0507068199247736-0.0938278783790252i
-0.011836257830596-0.073227650834948i
0.0330501493584339-0.000534352416274589i
0.0116353616473483+0.104858491614635i
-0.0989408260679473+0.0974853510499988i
-0.132673825344437+0.0801858062810613i
-0.131936960710911+0.0336251968912188i
-0.10980350574804-0.0174917370098803i
-0.0419952710278831+0.000668485433969641i
-0.0115785848961296+0.0185025300320263i
-0.0727872036042822+0.0807374243954217i
-0.148434535319052+0.12228139500456i
-0.156582173140234+0.0682660252725457i
-0.216107713383892-0.00355068156984716i
-0.208173780579435-0.11735622957519i
-0.109821779426355-0.166894682219433i
-0.0419623074246341-0.133502926968222i
0.0176885461655868-0.0948646336208767i
-0.00984118215207162-0.0528937980746792i
-0.052759489391091-0.0533195184352619i
-0.0292889392103763-0.0930081234138701i
-0.0215916984875039-0.129698330362787i
0.0348662897360591-0.126203866230487i
0.113570432425608-0.0970942697871344i
0.163943095126137-0.000203896901383766i
0.194546069105703+0.0974890038027135i
0.0883205574601363+0.134907411242727i
0.0481672118286159+0.157226673713485i
-0.00260332677827507+0.120538371897741i
-0.0889874735431104+0.101207624073484i
-0.022153482441484+0.117831905404669i
-0.0192123154020149+0.130266964567616i
-0.0799066551913308+0.160908962528544i
-0.152764607083935+0.155309439790665i
-0.217603492808393+0.110396371748754i
-0.241868585881531+0.0108452724184436i
-0.245319350197616-0.0920902575950223i
-0.153297119937858-0.148921398084567i
-0.0502783977406109-0.135201319291769i
-0.0343176720226787-0.0899209028294123i
-0.0446755298006427-0.069463679821453i
-0.0765546843950747-0.0556703290162034i
-0.129645497595641-0.109651628004831i
-0.0987696480368291-0.153745209729201i
0.0275649285995466-0.165727580725854i
0.114141483226752-0.141054418063828i
0.160425895558814-0.0474827476716648i
0.149223572775944+0.0647707155000481i
0.0601993401412071+0.131506140199739i
-0.0346200275441829+0.126687460649705i
-0.0732376830155503+0.0400149371734682i
-0.0706501608774326-0.0294452699087799i
-0.0160968268032034-0.015393968740893i
0.0343260826338537+0.0160074593604741i
0.018471455265252+0.104477133386671i
0.00520684037491503+0.146138648508744i
-0.0949800160140958+0.138041573250464i
-0.165612747443087+0.102803220756425i
-0.168406945255323+0.00455416771234717i
-0.0856334445492698-0.0766556438479115i
0.0126856855798651-0.0793239437567425i
-0.00886356249096276+0.00496342635966428i
-0.00616981498438761+0.120686620008461i
-0.0969117403051937+0.137282629363525i
-0.184904224448801+0.0843325498772931i
-0.179449792759892+0.0271606305817661i
-0.154779929744503-0.062455970947274i
-0.0455874932572748-0.0613020124143613i
0.0123171201168401-0.0374910398917519i
-0.00996393289132903+0.0177100722300988i
-0.0566098263787928+0.0945894035456766i
-0.138630347057388+0.0598250600075215i
-0.144964182538023-0.0270050457879379i
-0.100392666773816-0.0807269060272106i
-0.0511576822488431-0.122416994057457i
0.0413191065450276-0.12717571684078i
0.0817165722663906-0.00728625519863882i
0.0247287754651473+0.0593363295847701i
-0.0407839410974905+0.0686372043385231i
-0.0724872053597903-0.0077535812633327i
-0.068588132042928-0.09272090344634i
0.0140828354626852-0.0597804660560576i
0.0731807132051822-0.0118306509106923i
0.086943528021817+0.0822922774752433i
0.0242655917899321+0.152476029787648i
-0.104176109831575+0.186132714740143i
-0.160187551263859+0.112292485477847i
-0.197061601586992-0.00175540920530632i
-0.149450556697533-0.0578782291740607i
-0.0716012952628058-0.0946467333307518i
-0.0296684491295906-0.0218681339247113i
0.00613339973343025+0.0495657767024144i
-0.0898235705184065+0.079127555774066i
-0.179917849455529+0.0823712515472457i
-0.176557386794021-0.00640258651547398i
-0.148044430717003-0.117620350771123i
-0.0581215553288505-0.194829477808078i
0.00760565015355053-0.107787141407631i
0.0670823642549645-0.00202586473323843i
0.0851337805115424+0.0632417124840585i
-0.0289698640820175+0.0994435807702054i
-0.101803804615819+0.0286635127601449i
-0.0981475095613448+0.00637146504116829i
-0.070347636300367-0.0288829134144489i
0.00451496829492684-0.0396682654012216i
0.0611572122319182+0.0317305830787936i
0.0367743143667198+0.132273768786934i
-0.0669485053178545+0.170800614500387i
-0.183428067706939+0.144268901776068i
-0.211985596414148+0.0897417112977895i
-0.148424987682424-0.0231909547544344i
-0.0706265449277559-0.0761798302254342i
-0.0247551399647733-0.0611228716251042i
0.00576266773697903+0.00575509818287626i
-0.0302669584692667+0.0622799416551227i
-0.106151975367961+0.0590819405231977i
-0.15622261100056+0.0663215690036341i
-0.16675524704931-0.0315252346008519i
-0.0733305946821261-0.111330244013387i
0.0215984746276311-0.0629569639089004i
0.0788541511768195+0.00342511373254445i
0.0559284817940301+0.141582271380235i
-0.0334860893433541+0.160784899392432i
-0.132831507598029+0.082799284399533i
-0.150654777602981+0.0323990538711311i
-0.0551644243841761-0.0841363794645622i
2.98752456271714e-07-0.103200917971474i
0.0725680648339247+0.00749301056814761i
0.0691013883542547+0.110445393344569i
-0.0383365066411703+0.168877295614446i
-0.148054425833531+0.16825102362789i
-0.21541634759283+0.0565793539901902i
-0.189203732342119-0.0782536495954739i
-0.0583951043694651-0.12296711356141i
0.0623903480599471-0.0759585093214991i
0.0743783820277415+0.0547522418515637i
0.0119795039594889+0.123048705899105i
-0.126978094610369+0.126767119383077i
-0.250007559218725+0.0893747397516362i
-0.236106165140127-0.0356309125972558i
-0.105649384571258-0.144045988888185i
-0.0319467635276594-0.100960035021016i
0.0259665104331252-0.0215650005690593i
0.0372947047419171+0.0357491275724242i
-0.036180945393817+0.119445916337153i
-0.145589344216557+0.0854528842128742i
-0.174409801506959-0.0131423122736318i
-0.0712817936939064-0.0865653622307228i
0.0217671487961118-0.11551727736678i
0.13982336183513-0.059926799688011i
0.105605276664514+0.0951284142409834i
0.0116383475128929+0.221119357448481i
-0.0908823738382061+0.212115766964959i
-0.183206754183339+0.135577985755322i
-0.136505988251755+0.0428176263878943i
-0.115360055969472-0.0197364159703825i
-0.0564915553629541+0.0198742446977494i
-0.0386809580602216+0.123238507914496i
-0.105725729570896+0.185637442037412i
-0.224232020725799+0.156356090010262i
-0.324337342547232+0.0488246583458652i
-0.286533791581724-0.0699421029016789i
-0.208886684435054-0.172165303498483i
-0.11231054258519-0.168394940384083i
-0.0148013134482556-0.0894824788670516i
-0.0293108206408438+0.0335383956681352i
-0.0982219861050617+0.0889631296436608i
-0.158323912067867-0.00226676701395231i
-0.166934069609826-0.075339251129596i
-0.0773266921830471-0.13571487452835i
0.040677166969066-0.143458937626634i
0.142606904548869-0.0599478344727721i
0.120024836116168+0.0639840620523684i
0.0390065050365034+0.168926743818262i
-0.0673802541328523+0.164625962912008i
-0.16663304777156+0.0772611956567633i
-0.128118341835807-0.0428820961822496i
-0.05147730305648-0.0963175372726321i
0.0470912991434022-0.0281456433360096i
0.0887197426320845+0.0815150588341577i
0.0234549335012033+0.175679008318492i
-0.0723849768920706+0.20000929978047i
-0.216836770176246+0.130421167113062i
-0.275019083065065-0.000543523926588095i
-0.184351295983454-0.115942200479936i
-0.0654521069480673-0.109768203416172i
-0.00806934491911085-0.0215212366768255i
0.00198061619964804+0.0849958402759243i
-0.0522866375650525+0.147871005781163i
-0.191898277113466+0.0721462708326231i
-0.278109341909717-0.011473500502007i
-0.203925731226263-0.0702752631393601i
-0.0923196760463402-0.13073841380204i
-0.0222161887603866-0.105212616769004i
0.0625845791349713-0.00682689770939472i
0.00633934888047374+0.0687659926251548i
-0.110389942516906+0.069864974282746i
-0.151261963146825+0.0146276196991031i
-0.150612518033492-0.0994502301161301i
-0.0637007452976973-0.138417495146803i
0.0543885012668244-0.073820184115515i
0.100636652298927+0.00782998563701654i
0.0343991463252196+0.113855079287609i
-0.0634980440128546+0.171320342702966i
-0.167915042884816+0.12291396823064i
-0.237851291227025+0.00873300879016733i
-0.180674654471202-0.0719865844436305i
-0.0401482288389606-0.0664404274478916i
0.0370578106316532-0.00100075832851864i
0.0314442742819816+0.111453286883229i
-0.0806624570611991+0.176270958501293i
-0.222041667198575+0.147522909308601i
-0.273046478028706+0.0178724844874223i
-0.204269908148084-0.159397339742572i
-0.0617300666169271-0.215900420260131i
0.0472162216320561-0.144359081019189i
0.118210424106346+0.0130094819705608i
0.0489143871748989+0.13610820852062i
-0.0892067868042171+0.160408812617793i
-0.182110278827423+0.0783315578395321i
-0.175071361164076-0.0618812297102922i
-0.0757038536554661-0.126492233577522i
0.0610044419468626-0.104011783116227i
0.12388690291799+0.0214855894610588i
0.040920610515469+0.19474025893538i
-0.0611194925967019+0.256137279485785i
-0.209973001111193+0.210540761895088i
-0.268153123185274+0.0536245824251519i
-0.181848575972421-0.124056430182732i
-0.066765746603357-0.104857940214811i
0.0586542425789052-0.0674129004770073i
0.0776734952302639+0.0584012627241645i
-0.0628804683502182+0.201587123637952i
-0.208060233197997+0.137333935689116i
-0.244711176008019+0.0375759373581061i
-0.238653687457079-0.114287321206475i
-0.127830359982033-0.160284193892258i
0.0126925140258842-0.0696800385216823i
0.0729305993974272+0.0122232930766295i
0.0243009770325668+0.134367013746924i
-0.142495377707647+0.165217607900534i
-0.264028254376138+0.023702459311278i
-0.231741774045519-0.119636039853789i
-0.0975203428546394-0.195719108719345i
0.0118951620508398-0.204684435495147i
0.0954946546258643-0.0609805985965074i
0.0930788762866089+0.0733324914096329i
-0.0328460479027361+0.0816374750625227i
-0.151587678542201+0.0310519345305529i
-0.15688599837403-0.0523265873335332i
-0.0646997983481321-0.131898983483945i
0.0461168731747642-0.132302168569401i
0.156282935544774+0.015714589360792i
0.140060631038457+0.158438582099952i
-0.0140241190925477+0.261818917164078i
-0.153528071349841+0.254809319478013i
-0.267310848799586+0.107713273514323i
-0.28748753971348-0.0159892344511137i
-0.147471642488543-0.0992137714388966i
-0.0576796428933478-0.0258471939927854i
-0.0515106468013204+0.0817811297467778i
-0.100010938343263+0.143240186798107i
-0.243703186100453+0.133704293112111i
-0.31583955872622-0.01300148070363i
-0.310610120303355-0.15982059082197i
-0.193989343981631-0.310074394917664i
0.0165386006306281-0.29128964032592i
0.130044883966527-0.176179186444222i
0.185464656137064-0.0335635501460172i
0.13028503970454+0.0790530469925571i
-0.0485479356559349+0.0866213424332043i
-0.112053635944121+0.0722028467205069i
-0.0584117237653786-0.0642392086958351i
0.0541526720355776-0.0800005561612179i
0.143625699307095-0.0109811555695677i
0.160773299715659+0.112962959645518i
0.0528278165017579+0.251455562470184i
-0.147274961863045+0.262196330578822i
-0.234779577024838+0.191350964205574i
-0.275142652351116+0.0519371607469903i
-0.215380049308418-0.0180999973804493i
-0.0617151426210564-0.0675439100791564i
0.00233378751099025-0.000201752672799209i
-0.0434146875152169+0.110304497452895i
-0.161690155160735+0.136616100757329i
-0.283536115734634+0.0767214821758184i
-0.317448223762431-0.0609604980584605i
-0.221224492209405-0.134754024017498i
-0.0772579322699384-0.182830951799628i
0.0422057240162306-0.129105111059122i
0.059854667251063+0.00907402991428304i
-0.0501218863741878+0.105352261842538i
-0.194876582975116+0.109281403295318i
-0.237270615264248-0.0361384628656111i
-0.168147476128965-0.173879438549605i
-0.0638950775860158-0.231772241558796i
0.0957030843024575-0.214959981230357i
0.197909664949483-0.0693071239551238i
0.141171812533796+0.0668180715233102i
-0.0206094669340055+0.100877310856312i
-0.145924256931446+0.0774472029634091i
-0.13491355700307-0.0794078644528483i
0.0389029469624457-0.176650110632178i
0.217378132917235-0.0941301239975328i
0.242641651223758+0.0245965831350311i
0.179977815749112+0.247208861321591i
0.0376163527254203+0.37643358387594i
-0.149827420666958+0.335987069412899i
-0.24310178280355+0.214669880008357i
-0.203819371846098+0.0273190514698336i
-0.102634612424971-0.024629859867616i
0.0116496387234+0.046839371957294i
-0.00545948877536911+0.167131113350536i
-0.124941731890966+0.290666820421569i
-0.278975989886296+0.231302320040968i
-0.408695529119813+0.0812615155985617i
-0.366635897238859-0.0989465835794312i
-0.22447901898978-0.250168220541279i
-0.0843329322379522-0.215109500351634i
-0.00638498777753296-0.11192535499672i
-0.0544146786644207+0.00801030581115352i
-0.135246806912063+0.0724033867083713i
-0.190666446406119-0.034175329696508i
-0.207979775565431-0.168821972542908i
-0.0854796677070081-0.23673381570191i
0.0776463735705122-0.233049791568476i
0.171530912867726-0.0905454257778555i
0.178741575444871+0.0538385753505171i
0.0770412992510826+0.130277149843915i
-0.0420493244673075+0.112985070768463i
-0.091957850594235+0.0119442718375581i
-0.0546638190927785-0.0904662672365032i
0.069132450612526-0.0758609130754548i
0.148430522692696+0.0460420872825815i
0.151582119714088+0.177678081432358i
0.0918803948866964+0.298108312326236i
-0.104661010087007+0.291395424573469i
-0.237875636620574+0.191588050024055i
-0.233425108442459+0.0432014126792368i
-0.161506631112729-0.0534675657672227i
-0.040564354213484+0.002318912888789i
0.008183102217848+0.121994700593814i
-0.025836461840101+0.187622802874295i
-0.189431462735508+0.230072514899796i
-0.361313739981103+0.125273655243754i
-0.375497138503484-0.0613349490972385i
-0.244045158884307-0.200988045860645i
-0.038537723747474-0.285021842309191i
0.111349354353094-0.126858912831566i
0.120183315061878+0.00873857661489638i
0.00431634295131071+0.0726151521842551i
-0.110796897821971+0.111696890008296i
-0.170878309849135-0.0133232839846534i
-0.115155714586973-0.149318948096522i
0.0352125406753999-0.186313802594054i
0.188497782447105-0.0926277875048918i
0.201760339806562+0.0664841492469776i
0.107520870866875+0.221588758189808i
-0.0526745840464839+0.266174851065944i
-0.228440202940092+0.15424205996494i
-0.243216389266467+0.00459374574596261i
-0.149983911903097-0.111364911288472i
-0.0128259040554622-0.108632084397227i
0.0602023365221781+0.0129359589074139i
0.0410469503702392+0.129079870574151i
-0.066046968829351+0.172444132830646i
-0.21924337316556+0.137081435201543i
-0.231775650017781-0.0257337155836568i
-0.135071190413976-0.145505225460685i
0.0387976226555876-0.141284984546397i
0.163419263102889-0.0512699893555755i
0.115984876729186+0.141047822938821i
0.00177809205117616+0.273685144171879i
-0.1948523786348+0.239244203802973i
-0.304059984071581+0.0695844156290319i
-0.271656243652174-0.0417349791808967i
-0.183080494210285-0.0938578555722295i
-0.0156357407775797-0.0621200811309088i
0.0249446856010921+0.0673575961879026i
-0.0876763963711551+0.140711340673416i
-0.202505029635556+0.11415919441802i
-0.288285757941928-0.0219581280998111i
-0.284215791880179-0.191153469842548i
-0.110764976274925-0.290155096941446i
0.123991493546584-0.278630567039711i
0.251390054951035-0.120908348833397i
0.216561682639549+0.0883697671272401i
0.09901557099967+0.186052867742994i
-0.0231881691300076+0.211957475352378i
-0.0930486671145487+0.0930494745148516i
-0.00898010422482855-0.029102960773105i
0.117389882362184+0.0340938700846667i
0.199036225707054+0.147819719739645i
0.17728799604322+0.305609971956553i
-0.0208407618670503+0.430222980307167i
-0.231071973991469+0.397158929527901i
-0.349617258594725+0.25026636345458i
-0.372354755762075+0.0208756556577128i
-0.257348835486991-0.108318590789422i
-0.0878271759781128-0.0683242989994526i
-0.0572821214374964+0.00788626805089769i
-0.157230671407672+0.136047718892059i
-0.229403041158908+0.116574139117414i
-0.303133202873372-0.00635884296829209i
-0.304583610987122-0.135606149685146i
-0.129737821853084-0.297730786474778i
0.0143970991205708-0.260619686812571i
0.082233948754207-0.117882105478461i
0.101469138176476+0.0656249590443571i
-0.00499442182217084+0.165676282499742i
-0.14336970835332+0.0927173804530625i
-0.237908414430134-0.00303637346659709i
-0.189806797590226-0.130801559783567i
-0.0424159764988836-0.165972713137037i
0.0791834127667869-0.0976579187242254i
0.139025950238007+0.0319623222071001i
0.0290992520128039+0.151393512469688i
-0.121111694778702+0.145396292935982i
-0.198633073331751+0.0148577824334172i
-0.169413637215646-0.155227790719358i
-0.0407731448068029-0.194414479532731i
0.103887238342486-0.104200768000787i
0.228040176988242+0.0579472354448524i
0.172873266778737+0.187478036513453i
-0.0135979553248961+0.250496932806905i
-0.173084252441677+0.206119065123316i
-0.206594344962693+0.0679330378885648i
-0.113220193404881-0.00915046957362028i
0.00674504109695835-0.043600179782923i
0.085961617003291+0.066192058827029i
0.0460486405429091+0.25535178074226i
-0.10828769898415+0.337809818099923i
-0.296762351219808+0.306765669267735i
-0.385476432469052+0.126385200329514i
-0.362562278004639-0.0828978035921092i
-0.215067332986082-0.176412169083844i
-0.0264707607405568-0.120449388612489i
0.0129004710044855-0.00870574132492868i
-0.0511038961080219+0.0980871614740563i
-0.162682239607706+0.136833579882309i
-0.293543648494287+0.0615665876047849i
-0.262019957964817-0.0942914210570756i
-0.113492217261723-0.243988462204756i
0.0447177702088269-0.228537053870148i
0.151099509459399-0.110085415290187i
0.129842455147228+0.0871426633450714i
0.0142725870663709+0.201553434707014i
-0.161433486575549+0.140829233928446i
-0.185922526939795+0.0146422546794265i
-0.128298879789839-0.101233601824064i
-0.036907966666075-0.112089656725198i
0.124406186010931-0.0343429974018785i
0.151293202286142+0.144337810356505i
0.0113296212473245+0.215462025723387i
-0.150632724582759+0.199192869263892i
-0.246169735211107+0.127866204589973i
-0.212043214402695-0.0749191517889369i
-0.083785660492657-0.132720307779772i
-0.0041134956241546-0.0717686326064799i
0.0637378902718094+0.0461725834990434i
0.00645210611374546+0.205558934195592i
-0.133988869241011+0.20687789421406i
-0.241728700559341+0.109885721247896i
-0.260348214264183-0.0467634568152499i
-0.133300205122976-0.167024833351315i
-0.0232624342920737-0.122675359810252i
0.0879637919918572-0.0110642532099467i
0.0919138883382969+0.123887390025479i
-0.0438379798329303+0.196148296681067i
-0.188544263467943+0.175124065789336i
-0.262551835360475+0.0386996711697231i
-0.184455012518842-0.121734666766035i
-0.0275330603504727-0.16113523988923i
0.103198720332622-0.0790472681338551i
0.064887763793376+0.110587941630259i
-0.0340036171348078+0.236835586514045i
-0.162373907222002+0.237324867186164i
-0.334130586729329+0.141089086809771i
-0.29153539503754-0.0348382603503394i
-0.141170159415237-0.15255936047169i
-0.0156006643751839-0.137638034919934i
0.0689884997895888+0.0213678823946292i
0.0471923208376779+0.166699734966925i
-0.0677766956624167+0.193181729347665i
-0.217931642664512+0.113521281538412i
-0.252193785312712-0.0148356490651035i
-0.16500804436503-0.113255865009167i
-0.00298722959652755-0.151745663109827i
0.111874224760927-0.0235283794902567i
0.111652725641799+0.133908189377551i
0.00100764897535498+0.23650957071892i
-0.202450664105482+0.278325992954718i
-0.298757798542678+0.143147321296393i
-0.268136838300193-0.0563679643507561i
-0.146962445937754-0.12850543050207i
0.0138514301679133-0.0950385925926191i
0.0264741286800589+0.00594843042947893i
-0.0564998891185617+0.110894527513426i
-0.170699275654852+0.103482426772146i
-0.279148799903363+0.0245940924686008i
-0.239858621182209-0.121001644138135i
-0.111120830120935-0.272934304206827i
0.0786203330510812-0.257379723873063i
0.214761352211428-0.109703593173281i
0.208211021848984+0.068196923231777i
0.0772785878331776+0.189478211802698i
-0.0966232011770815+0.12320762408556i
-0.125827622011186+0.0193627920268378i
-0.0654849682761049-0.0438417529864738i
0.0614876545442886-0.0486101436602545i
0.151800225706521+0.089262449518461i
0.12648105294463+0.221933706665576i
0.000969064416666298+0.31576319156918i
-0.195883062404421+0.30497854073321i
-0.333883565577298+0.160940965198695i
-0.328576236850708-0.0241563085470725i
-0.168857525194576-0.155011589794418i
0.00487840051733715-0.0885807336197299i
0.0658474777395054+0.0489835853254304i
-0.0478550705744735+0.178784866336929i
-0.205469202110571+0.213093166082947i
-0.285691893469865+0.0867638536079343i
-0.288731726422473-0.0644518521250968i
-0.174009801029333-0.156231579220746i
-0.0191126855271138-0.133669928718614i
0.0615578719226507+0.00174859705865943i
0.0457036126185202+0.150538910923251i
-0.0847772582345267+0.224917242380642i
-0.26623004654631+0.189760532482828i
-0.333730787395036-0.00273716740098781i
-0.244939827856145-0.188128167561935i
-0.115236368567442-0.235098443490147i
0.025818829280933-0.148596441814051i
0.105786337517718+0.00839273413638197i
0.00371243111645246+0.0856876227732852i
-0.115888077283041+0.0925219360627596i
-0.163401059616593+0.0140149944037934i
-0.149294053289744-0.150828377546111i
-0.00284279498422765-0.197201215419607i
0.165011798257177-0.101035032499284i
0.256004700352935+0.0437146688084552i
0.221766753835643+0.236834533907013i
0.0232661296826373+0.309704976113333i
-0.113144818831196+0.230496810110573i
-0.162813776482666+0.13852878556608i
-0.151399897009798+0.0291702010632697i
-0.0250592049897385+0.00842374755610564i
0.0423937404333622+0.103879733714898i
0.0118050252243908+0.238248831057442i
-0.135331185421226+0.285754238617589i
-0.303050756408665+0.165135723225541i
-0.357869177377684+0.0242846414497361i
-0.296346858417233-0.150007657510738i
-0.115339866617957-0.205018691635837i
0.0471955930222156-0.115765996141637i
0.0644570146761385-0.00534699929095307i
-0.0191382180368048+0.163398324011059i
-0.143160576872731+0.177273279230858i
-0.254571549983073+0.063090558404096i
-0.226301477748716-0.0759701028520692i
-0.0835342576800295-0.162210104617954i
0.0528192517459429-0.106878209563675i
0.13499922412917+0.0366673884368143i
0.0781329962676739+0.233554332896008i
-0.116863286390269+0.259881027613567i
-0.287153124456258+0.188719936927024i
-0.345351442006274+0.041981619552882i
-0.243334836948627-0.155462849676238i
-0.0987830736318394-0.157256569364725i
-0.00992458013271646-0.0944637941650502i
0.0580804527514979+0.059846596374233i
-0.0140791214432657+0.159670780149075i
-0.176629039176402+0.122283637156823i
-0.272844768237233+0.0159438293306838i
-0.206565162692529-0.161403081433537i
-0.0505587505505228-0.204380801958242i
0.0883057624161148-0.141622371030286i
0.179538936020001+0.0255853925381227i
0.0893802265527971+0.214518309453968i
-0.0685644641261909+0.264582025408238i
-0.178071402173553+0.177098591530402i
-0.242285912646478+0.0418681849102179i
-0.148145602849651-0.0752939225985643i
-0.0103733383568959-0.074997282792819i
0.0658665741371904+0.0560402411137221i
0.0490052470000339+0.161277737398461i
-0.093993088529308+0.238819528512439i
-0.229673539517744+0.19309536538663i
-0.271489578225725+0.0153862180294795i
-0.163337062804882-0.116437116599134i
0.0069053422907547-0.151370522931598i
0.102965657327868-0.0378184230675055i
0.124652851237666+0.124141804738249i
0.0405930392259493+0.209063065458016i
-0.147872307946484+0.242569075225014i
-0.258076910293847+0.101752990552958i
-0.176753330245429-0.0860245683498378i
-0.0561730860431721-0.136433315014066i
0.0440603547511-0.0637983193197525i
0.107123272911343+0.119887664558924i
0.00156268073305687+0.260065749558i
-0.165903773085375+0.255448118469901i
-0.266187202002043+0.139740179299022i
-0.298119815647538+0.00187788377526523i
-0.208607717158112-0.152712497120511i
-0.0660502336413231-0.15642545399688i
0.0479774382434446-0.0227091706374946i
0.0433058390170172+0.0843861813164992i
-0.0502823463846259+0.176321614505742i
-0.171542170752024+0.115744016890674i
-0.249034611226602-0.0203549112507173i
-0.186275251545437-0.157790062244963i
-0.0583276942551617-0.196863903484089i
0.107226013915083-0.0845748453164793i
0.146187981021339+0.0154346479257248i
0.0279307893507291+0.155687944434687i
-0.112308691292278+0.223035947429931i
-0.202356438439003+0.115327429876707i
-0.190476006912101-0.00344835962279486i
-0.116916323949007-0.108626761698622i
0.00446335486870406-0.0911020060894047i
0.0731098878772239+0.0445770325943833i
0.0250814626599662+0.14936802091761i
-0.104625299347895+0.213416561022797i
-0.209872032062788+0.142470943666493i
-0.241667371436491+0.00720846824266395i
-0.230704403832926-0.110810759667432i
-0.0682355886461614-0.127563877790609i
0.0672207117960208-0.0233553169258806i
0.0644082865067405+0.0850375778191968i
-0.0131809747164052+0.178985887555286i
-0.163594949856106+0.174382926525382i
-0.183206957648124+0.0692608755887579i
-0.134030897534525-0.0533667183688758i
-0.0133768295527716-0.0894495787220229i
0.128955499549342-0.00347819895365374i
0.138121470968461+0.164370106787255i
0.0479052055351371+0.313235769847738i
-0.121515229173268+0.333889173351836i
-0.232295778961389+0.247965676237748i
-0.254882735752048+0.0607420764037841i
-0.208793268368854-0.0519609248165895i
-0.101705988539437+0.00504637057944432i
-0.0117053116065117+0.0901619252787994i
-0.0691514215178066+0.188209762341992i
-0.238589748038178+0.199994540500369i
-0.339295313845505+0.11623822937138i
-0.358218851185035-0.0213748754362553i
-0.296422646276435-0.219473380039411i
-0.108461022955703-0.235310453526733i
0.0446705808322323-0.176637307882389i
0.0829501451688557-0.0825019135434072i
0.0510168490661686+0.0849632667331429i
-0.0738552794307885+0.0757685642541891i
-0.147964456446825+0.0208790864092384i
-0.115855447128071-0.0960973590229986i
0.0160232977543766-0.140323130738794i
0.16376034223574-0.0788009698926166i
0.165003970251177+0.0295410349197972i
0.100960042106313+0.21433277891352i
-0.0439543757019088+0.252630886137547i
-0.204172049998075+0.203303556555893i
-0.247214767977067+0.0675942259506016i
-0.184156518697749-0.0279577509005043i
-0.0257969633963875-0.0534886471985472i
0.0385435342949341-0.0037354379979672i
-0.0221346882481808+0.109708268745561i
-0.0863767377630601+0.158606196396384i
-0.20584736807925+0.159519752575424i
-0.280753121755524+0.0248980755447235i
-0.168678173468229-0.0929466765107203i
-0.00468919292450282-0.0980701444383613i
0.115217995221004-0.0213953066307641i
0.125410627320034+0.109619929031183i
-0.00393288961027144+0.206736510288873i
-0.124289121280045+0.263180338805995i
-0.212028614475057+0.170590049057575i
-0.235034011982938+0.0314229679343796i
-0.148249622771923-0.0153455720678643i
-0.0559425244497127+0.0105853193346794i
0.00213640155701049+0.155001334655378i
-0.0757906999819839+0.247988093345461i
-0.267734796480149+0.238248924946526i
-0.379742642196497+0.12824358772601i
-0.371050400645117-0.062362334637715i
-0.245032152228569-0.177326866325271i
-0.0709340773210411-0.217307710584835i
0.0493817538733189-0.133926076517508i
0.0832239558402179+0.029612461070341i
0.00447653293735231+0.134491695832031i
-0.0938336608657315+0.100479199349767i
-0.124457497349901-0.00459728208102591i
-0.06369117596401-0.112320429945455i
0.0828229709243722-0.144083684934049i
0.153354357807135-0.0221718804900249i
0.166458971754561+0.151510291051529i
0.0951514952773966+0.287200947831536i
-0.0692354136715877+0.324959015056059i
-0.196490888555759+0.215670814504465i
-0.282871951885653+0.0514682527656003i
-0.171513247484531-0.026343825872102i
-0.0429272886910505-0.0363350120733101i
-0.0242710870961959+0.0155101773293548i
-0.0296172775910593+0.109397950956301i
-0.151111019938868+0.131387340151217i
-0.244894103612345+0.0652180255493129i
-0.244435154264774-0.0477767059458172i
-0.174039824070729-0.198459329362471i
0.00649770010257544-0.20462313351976i
0.137881367824147-0.0761849410534981i
0.12084167677758+0.0624963638766372i
0.0550622286691101+0.172051405852675i
-0.0448923536743057+0.182820843582772i
-0.121982169295769+0.138290054122449i
-0.121634917829627+0.0261115069355042i
-0.0385447817730097+0.0101469690120206i
0.0640806832496054+0.0941297709821852i
0.0739585364000271+0.177977361941509i
-0.0364259995306683+0.321857179082599i
-0.219111095484164+0.313374407395535i
-0.331013141541609+0.19253153456114i
-0.363018842296287+0.0451381700948281i
-0.269799689890096-0.0841627461193516i
-0.12141515847099-0.0984741431429741i
-0.0421566656766534-0.0610793065080814i
-0.0328513198892264+0.0831591771773388i
-0.161239521096722+0.138506742082416i
-0.264808873603594+0.0572339977903287i
-0.281412087506868-0.0901590809454793i
-0.182319170576599-0.212636911155133i
-0.007991172047448-0.204207518277328i
0.122016902069704-0.116001489439039i
0.156966387467072+0.0972503753112872i
0.0218609821342955+0.240350350029103i
-0.106367321631541+0.23459311991043i
-0.17579929327131+0.134710741973961i
-0.172438355106924-0.00281734629937984i
-0.0877803622698892-0.056310084331768i
0.00577278467277558-0.0157290341281333i
0.0582768471509342+0.108846654460185i
-0.00397978182746012+0.215930719716947i
-0.130668118639165+0.232002621213178i
-0.269031701720935+0.140546541198842i
-0.315971013094045+0.0102903853731335i
-0.181511004570561-0.141939976967345i
-0.00583482939725724-0.16958488999045i
0.091943513084281-0.0501707277403515i
0.0802554568477138+0.0712353391552217i
0.00157898632251686+0.181897400709718i
-0.075207312528935+0.125605755153794i
-0.152151152072885+0.038456161922028i
-0.0905890018948291-0.0440335803170004i
0.0606880477434162-0.0844275494938251i
0.126100404293122+0.026989201863692i
0.108348824886134+0.156683579458962i
0.037841077893244+0.283740454068515i
-0.117101543543804+0.315594455714152i
-0.260052498306701+0.187070930344885i
-0.271125791544305+0.0466728691870461i
-0.18420708904859-0.00601757987655383i
-0.0680092522136226-0.00872101999834996i
-0.0445966080132613+0.0547116709290282i
-0.113536115675759+0.146779662433682i
-0.235316196065278+0.149467547015333i
-0.320292537026412+0.0360997374191559i
-0.310946129469214-0.0937683541419299i
-0.193992430086667-0.190369106901555i
-0.0207180048426902-0.217472666008004i
0.0899057140873683-0.11302493058906i
0.121196219027618+0.0657490448433428i
0.0380828036424787+0.145822752903258i
-0.118032606265043+0.0985886534725676i
-0.167967347990818+0.040590199565264i
-0.124978445093635-0.0424033154974026i
-0.0289202260261902-0.070430140731783i
0.084809760284623+0.00601491096490684i
0.0841896244296271+0.141444777629758i
-0.00991234369221595+0.282418737047378i
-0.150265821983669+0.282936334884248i
-0.241727150521816+0.182246501767099i
-0.284140733075777+0.036977792385658i
-0.218003439624642-0.0712648758867635i
-0.059413461911827-0.0751056374184275i
0.0060523773432152+0.000856133130109878i
0.00147632428442803+0.113673808753531i
-0.0440139851159317+0.131884940335166i
-0.130392717913955+0.0926552101853922i
-0.18250896702191-0.0158227885026487i
-0.11953584759689-0.10686364586912i
0.0384221822002144-0.0921826265644003i
0.110908668942788-0.0150177812691463i
0.121213441187516+0.130860428782802i
0.0681073142909723+0.217071632049524i
-0.0925660147065434+0.246870136323815i
-0.170348001268917+0.189911560852546i
-0.166918476483925+0.0636329585336514i
-0.0872580980352125-0.0250008275979033i
-0.0178052112134606+0.0102573845251147i
0.0159204206167641+0.126525521196541i
-0.0245003509978441+0.209037029859686i
-0.169017128212329+0.22257069132857i
-0.212119061891725+0.107678918843047i
-0.236629262010584-0.00297603170316003i
-0.186966986892112-0.104853703598555i
-0.0270880037226177-0.123277320363824i
0.0512502425157811-0.0251672813376602i
0.0232890063120037+0.110055902603501i
-0.102083730627908+0.166539935738649i
-0.210400075312646+0.0912154979174077i
-0.226778404452239+0.0116045975190877i
-0.165727394159915-0.112768437499941i
-0.056037048573917-0.0922729860796754i
0.0367821774587317-0.00177088622965095i
0.0549727402906327+0.0690567008206697i
-0.0266024768801863+0.19257389238648i
-0.148899131886756+0.181174682222072i
-0.254608798734447+0.0792652654238861i
-0.257580069799792-0.0328292655092712i
-0.161309561086244-0.108971170022055i
-0.0716409751660962-0.12049678013594i
0.00243570541688982-0.022167852201549i
0.011526429901554+0.122892697644713i
-0.101886721750388+0.171890003173761i
-0.210996316926324+0.121944383956993i
-0.222320586088218+0.00671219538873651i
-0.149738712292599-0.0953034509030928i
-0.0061294356959942-0.0955003295307906i
0.0887607049821687-0.0134891489943605i
0.0815528319199903+0.102049199162157i
0.0170044065258259+0.208613804228468i
-0.0886102313004066+0.200111017376176i
-0.164244351152915+0.13258321640043i
-0.134695473747413+0.0395303529865354i
-0.0309962877962467-0.00984060726281151i
0.053003145238609+0.067993804933899i
0.0477438696239495+0.197661019283329i
-0.0263964170392153+0.295487101933004i
-0.128542313215619+0.283762560205493i
-0.239604329791471+0.208980915664555i
-0.263350012355012+0.0833994466753781i
-0.197667597053566-0.0368756072332681i
-0.125411503350659-0.0213800946234149i
-0.0419233066678533+0.0417631904527789i
-0.055255584589279+0.114052578300136i
-0.162830708181486+0.144341994898072i
-0.237754446772903+0.0399076607391825i
-0.241450471392129-0.0760344707901172i
-0.126860058300083-0.182853504335669i
-0.0170562247474271-0.163037507747161i
0.0896702492320256-0.0393248821306497i
0.112822084690157+0.0294279966122414i
0.00674282895311115+0.135134072561409i
-0.053973881405075+0.139954363776763i
-0.12090934516849+0.0292371324692184i
-0.120352313247809-0.0436070189302059i
-0.020757326467322-0.085476615350209i
0.0611811242342255-0.0381639964139325i
0.0838011348543145+0.106454482353884i
0.0410250049933062+0.221660781613568i
-0.0955054969385719+0.225814671045006i
-0.244276282755036+0.146484658110051i
-0.223075328193347+0.0210699500768631i
-0.174326834300499-0.0785884896461154i
-0.0856627675023278-0.0651854127450087i
0.044408353761367+0.0226428731548592i
0.00886591130494007+0.122969089078815i
-0.0579026440134286+0.171936211633132i
-0.155396494918487+0.133520807002636i
-0.207690123692386+0.0448554145467755i
-0.149767091066273-0.0321658993334381i
-0.0571078565380415-0.0558087060354004i
0.0507523264987237-0.0131116032448379i
0.0431511626926547+0.11086980238547i
-0.0317217124600132+0.18755745096135i
-0.155026599131402+0.206962101417482i
-0.229503070865283+0.18918960627206i
-0.203939541332064+0.0766078858234874i
-0.146946647964294-0.000995709316496922i
-0.0616232665391018+0.00152683369599618i
-0.00666820027665709+0.073505461561502i
-0.0538497093797322+0.154922223881102i
-0.175942004174353+0.166825150978424i
-0.229906305881833+0.134823925835642i
-0.234738434959042+0.0323346456579004i
-0.134481422168389-0.0785704864740371i
-0.00703111077745208-0.0928687789029137i
0.0519636632606515+0.00112167449504222i
0.0853227694716583+0.108547529447859i
-0.0268732782633643+0.179672914773336i
-0.135943684125286+0.184644776264892i
-0.154291669964417+0.0879359806039986i
-0.144626265772802-0.0109611435526691i
-0.0579443371548044-0.0446449158308391i
0.0396855386227763+0.0348277185443639i
0.0397239988628252+0.162536560176794i
-0.00777950533553512+0.234053924159037i
-0.110601910289952+0.203925011925545i
-0.226713319556383+0.119864390044894i
-0.215119729978902+0.0168675926902312i
-0.1312910959635-0.0961069998345678i
0.0084994828579431-0.0713495595611108i
0.0479227493028736+0.048627091252049i
-9.28364211604936e-05+0.130183803644985i
-0.0257154513096833+0.157535883098616i
-0.190706883741386+0.123410165143252i
-0.250631948244384-0.00155579279672213i
-0.130965365988202-0.0903536537117059i
-0.0448123667886565-0.0667452538846736i
0.0354532947409715-0.00097111030796881i
0.029892642585835+0.0805002310135385i
-0.0720735968922285+0.147687831525153i
-0.187510143537343+0.194742308703517i
-0.211770375851935+0.0930651556742802i
-0.179885973092405-0.0600294798887727i
-0.104796555902993-0.0690332093066935i
0.0098456389007144-0.0329910943437408i
0.0134138352025641+0.0324601199336272i
-0.0218843152586937+0.133672005551667i
-0.102891900207128+0.164888097696641i
-0.181974793713425+0.122823623745974i
-0.15782557750775+0.00833053836034538i
-0.118222715347585-0.049845791796916i
-0.0453941520398217+0.00456996198518292i
0.0284823549968895+0.0901664908643507i
-0.00418935084278521+0.199982410860354i
-0.0917915352598068+0.252550302082964i
-0.202630468460355+0.239488514998559i
-0.233338968069699+0.119950665895371i
-0.177405105601001+0.0217305238614586i
-0.137507674368847+0.0192423556942421i
-0.0341446425094784+0.0604587301921224i
-0.0346076218359652+0.13276238944471i
-0.137281643687293+0.173645959389272i
-0.194706077388844+0.150636877754753i
-0.237338969554531+0.0541633656469536i
-0.196662934708858-0.0265554181001207i
-0.115829901290872-0.106768228425443i
-0.0142018244881158-0.0664049905815727i
0.0578126618877852+0.0464724997515177i
0.0183611666535942+0.109360941055221i
-0.0721881189676567+0.13302297455921i
-0.14470933645196+0.0517792625315717i
-0.130878021439811-0.0128160172921582i
-0.0665641834617775-0.0686714619066209i
0.0331096061254905-0.0440547672316236i
0.111332120967621+0.030624433365725i
0.0835693901580095+0.105992770855179i
-0.000576426147852194+0.199943172414602i
-0.115616263615552+0.186139294054933i
-0.161343856154128+0.101077103265695i
-0.114096841768692-0.0260630539645865i
-0.0358837837225853-0.0431622403315654i
0.0381360488460071+0.0337225303803296i
0.0635623615034983+0.149764235234229i
0.0158418876216876+0.23346508254743i
-0.141955319231756+0.214569117890447i
-0.225285355704275+0.161688595146694i
-0.189587329520452+0.0651996073659996i
-0.189898399395978+0.0181654618678116i
-0.114734811469083+0.0148298311264523i
-0.0503904206506786+0.0794735086212556i
-0.109236311567689+0.129035396022074i
-0.204383301852779+0.132500419462282i
-0.246609586695169+0.107944748751191i
-0.241390351061555+0.00312727371150231i
-0.21790495486098-0.0735411908071256i
-0.0971654979746947-0.0984249021625372i
-0.0155915071126676-0.0363206943525088i
-0.0423499780448787+0.0264900782755127i
-0.0860859603602019+0.0679891687403416i
-0.151321520233879+0.0820539171686041i
-0.187710486322338+0.0309533341317266i
-0.127023838394221-0.0249393147735855i
-0.0573803632538743-0.0372642703043757i
0.011281631851375+0.0112826233078639i
0.0365725515066465+0.0414382947366386i
-0.0219775260046214+0.142050877367954i
-0.111768347029864+0.179345110496035i
-0.184791820932707+0.0926179471176011i
-0.121037086106964+0.0267047009336293i
-0.0611492225610804-0.0398794682539007i
-0.0267814854412987+0.00738669007557646i
0.0309153147543062+0.107263959719514i
-0.0210506234825919+0.152269715011399i
-0.0935112162571467+0.18702519897613i
-0.169389432669207+0.154152539993169i
-0.209734517414418+0.0750099011614979i
-0.137532160678036+0.00272564607513016i
-0.074841121872633-0.0233609652972879i
-0.00539922178777915+0.0486246750746478i
-0.00281675029442935+0.126725529973035i
-0.0899860332334893+0.178906918699436i
-0.142303358030594+0.1738103303577i
-0.206421321316571+0.0687661372475198i
-0.188349576977027-0.00991850994692068i
-0.0916979237737077-0.0611079239798097i
-0.0432035817228247-0.069295745909129i
-0.0185613094770195-0.00174883726428542i
-0.0267819157021439+0.0682391782663624i
-0.0746271209443383+0.12131438740719i
-0.114572702674336+0.0746930213601268i
-0.12169794669228-0.000934845006422796i
-0.0955839644893401-0.0411516262825326i
0.00131881941351669-0.0402717372283764i
0.063997178317813+0.0433764624435018i
0.0262741403036259+0.142411779981382i
-0.0247519199273537+0.186635245870132i
-0.121676934100893+0.14002557993784i
-0.16889207560935+0.0951920469394564i
-0.152528140049228+0.0662542275629266i
-0.1122535614265+0.0212333922844669i
-0.0286719636801489+0.0380257577857633i
-0.0489149668844086+0.111208203927545i
-0.108179875065412+0.133052300385759i
-0.178589250870332+0.114088772580795i
-0.25743929712991+0.0428213349052444i
-0.206681568749896-0.0490243601748418i
-0.108343859785332-0.0513082547568463i
-0.0473362069972933-0.0654246171592877i
-0.00624501915999829+0.0279126153962678i
-0.00981944411058032+0.131559699856799i
-0.0761231418508538+0.117968580653326i
-0.146045810601115+0.119026284377754i
-0.157490367532648+0.0150552640878547i
-0.074175261644193-0.0282322085914528i
0.0191798098858364-0.00193107529528077i
0.0199678126323237+0.0677610960765811i
-0.0019741133645157+0.184000078242102i
-0.0727570304634467+0.203978249332553i
-0.177465733148257+0.196253529633729i
-0.200684143352701+0.116649669249353i
-0.177529371229843+0.0014304001624505i
-0.112962851863433-0.0441000080033478i
-0.039085354108003+0.0223226101330181i
-0.000964134701096253+0.0439914208948533i
-0.0346607601586723+0.0744229607054809i
-0.127249295939504+0.123290395319276i
-0.141299897041261+0.0738571957905893i
-0.113248792035667+0.0289115113031861i
-0.0713995297164109-0.0200075405192192i
0.0427715513489747-0.00605531047666629i
0.0944362749341743+0.0529832329512736i
0.0229962959492051+0.141081489638753i
-0.0234334422405324+0.159935312761246i
-0.101897088573983+0.14598178230784i
-0.16282639866374+0.126329726154976i
-0.113943506299977+0.0088825920996605i
-0.0873037648939427+0.0322601207338927i
-0.0678360232503543+0.079780774995806i
-0.0511526634102684+0.0969262450814132i
-0.0877653920999607+0.128207649245968i
-0.174749655365567+0.0732352688551484i
-0.191943340341781+0.0326838600916891i
-0.155466219518395-0.0131506639857758i
-0.105091272001608-0.0663702567253824i
-0.0204977022281861-0.0484840106169965i
-0.00326232038963914+0.0189920651296123i
-0.0375923274627871+0.0519350408753603i
-0.0871278343526969+0.0859740060132846i
-0.134132266696935+0.0646013036036115i
-0.154720111660905-0.00410341973062548i
-0.094458175181448-0.028370215143321i
-0.0138212409667257-0.0393795077163908i
-0.00982314791982174+0.0231113873037844i
-0.0555433531330098+0.1152497098568i
-0.106718740888289+0.119519706725864i
-0.138186769996637+0.105095583828072i
-0.162523578045245+0.0355266901792541i
-0.160853319537831-0.0447544979786143i
-0.0934521647312727-0.0221793888268529i
-0.0072541052484718-0.0009110868711352i
0.0113822862105975+0.0866486021195614i
-0.0322093873701161+0.157377548482878i
-0.0800013254320742+0.143773065254461i
-0.121745114153502+0.123691973205236i
-0.136315879307502+0.0561325542168912i
-0.0689554069337861+0.0124333936742517i
-0.00963888746793076+0.0258492449491994i
-0.00975901715430797+0.108756567805891i
-0.0451541776529937+0.186038138488585i
-0.0823583920523415+0.199458849679293i
-0.167456488771885+0.18364368976255i
-0.217386669926295+0.0879501760119371i
-0.130621304415224+0.0276353073127871i
-0.109301062078908+0.033288300972575i
-0.113072633593425+0.0551655344516383i
-0.0808608555304687+0.116123745312307i
-0.09675420117544+0.0950874695780301i
-0.167454185001144+0.0617674949534223i
-0.213235684950803+0.0414012898043704i
-0.11908864573108-0.0454027890063602i
-0.0584981165627989-0.0777539383208245i
-0.0657306007396476-0.03142707170187i
0.0158154856670673+0.00936799189919709i
0.00838372562656197+0.0545068476377716i
-0.0484235420477228+0.0966116246410365i
-0.0424997954171116+0.0508784863149093i
-0.0622975459282349+0.0116770311426699i
-0.0305122832939532+0.0253048738893604i
0.0379127110123609+0.00133685724275161i
0.0591390170004593+0.0793774937817477i
-0.0110840864856914+0.16148030722892i
-0.0635286151952681+0.157008056394999i
-0.128052412843484+0.149074430508281i
-0.181591845202022+0.132481068471155i
-0.095090500845438+0.0696077444878117i
-0.0637863412370589+0.0162359018653133i
-0.0658074833931359+0.0888233479261411i
-0.0598058816748707+0.113336737269375i
-0.114163117302444+0.163045266969651i
-0.189796240515215+0.135567108886485i
-0.201172594228621+0.0433555792163033i
-0.172546335666215-0.00223729769817671i
-0.132018502991064-0.0632491477058328i
-0.029012305833027-0.0119887274724509i
0.00129218666717913+0.0154544343516635i
-0.0419303174099162+0.0778230638440282i
-0.113925889137938+0.116383180197795i
-0.174718653269926+0.0579586051992607i
-0.127294122438028+0.0341846111891458i
-0.0800523455095003-0.0087213819942054i
-0.0564474168056336+0.0317993602820782i
-0.0139264186115579+0.106051266144429i
-0.0367329848372221+0.120795273646582i
-0.0843481131597188+0.176898286053535i
-0.125554112244845+0.11997716504442i
-0.127476360133486+0.0592543524405842i
-0.122337196233914+0.0688438941989077i
-0.114172235708714+0.022225515445775i
-0.0581684805857606+0.0429560374756389i
-0.0350160690116464+0.0926166778134819i
-0.0346121075657328+0.115856624686554i
-0.0801174269270876+0.107197237179712i
-0.117705347151583+0.0767512504152924i
-0.112554032801321+0.0256598320895583i
-0.054001195693053-0.0112527371762088i
0.00372849240034512+0.0326023804023651i
-0.005070341846473+0.0892265898284315i
0.0146027222314645+0.119323641779627i
-0.0221092249979364+0.153822352134966i
-0.0904181851549895+0.126309633843885i
-0.115947314371279+0.0872068435414886i
-0.0939075271512849+0.0844568274497569i
-0.0487181942830235+0.0676455650116789i
-0.068065704461834+0.104293984775193i
-0.0889564466831342+0.124603079575526i
-0.110522700246871+0.134269008419566i
-0.164835218983872+0.121803568976813i
-0.170003310048092+0.0311545258576283i
-0.129076379928951-0.0123359953134928i
-0.109902239319352-0.0466974748379758i
-0.0572793200633718-0.0368202722849083i
-0.0251741040707276+0.0194548448587132i
-0.0492743242810571+0.0399954812088017i
-0.0784618083122152+0.0355746827872003i
-0.081329341489239+0.0152796339979087i
-0.0595551239267821-0.00772450032063206i
-0.0573475125936525-0.0333346822693682i
-0.00786130604238208+0.0355724899205172i
0.0324716199634129+0.0895478623808441i
0.00909117494932295+0.132366964422693i
-0.0742585008772672+0.184844587262659i
-0.147997699835277+0.147901529390571i
-0.131191241361163+0.133586465311541i
-0.122573682157508+0.100282498190152i
-0.0943757833509166+0.0856843888066634i
-0.0656965140742113+0.106785772143641i
-0.0978303402532605+0.116866646726547i
-0.128417091947438+0.147757748458662i
-0.147784386766334+0.125908801904899i
-0.156659549412709+0.0742122544886513i
-0.144916499223082+0.0246154514711928i
-0.120331504167791+0.0121715618926651i
-0.0774530848078374+0.0424560437740375i
-0.0155995880013613+0.0487856711943545i
-0.0116790678481191+0.0730796020672574i
-0.0542744871507301+0.115667064401792i
-0.0809184395621067+0.11141338139774i
-0.0932484829517334+0.106400728972671i
-0.0935987128706876+0.10512251781264i
-0.0506282330814413+0.102731984164409i
-0.0594677656707034+0.114166265616686i
-0.0859794477291374+0.145094161970979i
-0.0807750842164551+0.145169788958824i
-0.149762544947964+0.102452728286595i
-0.168810701962662+0.111733294613174i
-0.143603871315106+0.0648120490689708i
-0.109540001000422+0.0307080759907797i
-0.0598499991864473+0.0552270712475179i
-0.0280970991732731+0.0399102545009322i
-0.0567379397296822+0.0594629522416287i
-0.091673486884966+0.0681375488655296i
-0.0949473126542771+0.0251516703952669i
-0.0827155985679981+0.00584357307578981i
0.0220777412421187+0.0181512074042756i
0.0562872015589228+0.0493377959322918i
0.043544710259966+0.110630194358907i
0.0468098564195198+0.115499868989465i
-0.0464535977174945+0.144328057633798i
-0.0726186151161624+0.18626733924798i
-0.054205772520412+0.131351488386556i
-0.103711923244496+0.0952406004003734i
-0.0669748598433207+0.115642582036797i
-0.0334264803981237+0.167796328471385i
-0.128440208146816+0.157494291421605i
-0.17409323425491+0.19304237995311i
-0.174369202548499+0.162830609097184i
-0.223075630518362+0.0412420247384485i
-0.237558690589649+0.044274390532198i
-0.204284931246259-0.00262923083388949i
-0.138030172028275-0.0143610197123992i
-0.133144532927837-0.00167644952627225i
-0.121329433136415+0.0185385148701903i
-0.121675492789788+0.0548765766031694i
-0.149966090501679-0.00614415787879878i
-0.115347161629404-0.0227971151303263i
-0.0864875620714902-0.0277375977386963i
-0.0347489915606909+0.0129708308387892i
-0.0394714630808912+0.0699335021511113i
-0.0174736535629489+0.0602696339875782i
-0.021338129819431+0.132318412455324i
-0.060573822722841+0.128512157447514i
-0.0489414123788708+0.0726994650096859i
-0.0716350191825588+0.0945053690006673i
-0.0396877627866228+0.106697153791372i
-0.0445238916878919+0.153858004482456i
-0.0767957931561777+0.169845789121005i
-0.0936475549387459+0.15500885867559i
-0.124200449048348+0.146889236551977i
-0.121992330763313+0.124611508821732i
-0.149007042835491+0.0906998988906636i
-0.137665167158539+0.0775850058778266i
-0.0984151213945534+0.100696530176561i
-0.0920106163135195+0.109275398885657i
-0.0880282764152285+0.105684486978084i
-0.122176683091807+0.0987808882497334i
-0.146037502426095+0.10275091494816i
-0.164525929112865+0.0614291617953007i
-0.126154130721809+0.0146841554876773i
-0.0475069040533937+0.0378002021008557i
-0.0529976913539849+0.0471249434824032i
-0.066513825363924+0.0437440175536164i
-0.0865926409003129+0.0880498480807211i
-0.0922176123268556+0.118072387787799i
-0.0906070343039283+0.0922449763208872i
-0.0833008927834325+0.0294412708540255i
-0.0715590243964555+0.00934669505911953i
-0.056746760209814+0.0348672051929356i
-0.0440939060902824+0.0641527366498897i
-0.0384453921169219+0.11354484594091i
-0.0288976846712518+0.107772214318501i
-0.0843119584538334+0.083703283155012i
-0.0791332636951133+0.0759495009251377i
-0.0824454128030251+0.0970378037199988i
-0.13147493395149+0.0675898927855919i
-0.0715017596964836+0.0770906590569074i
-0.0513727025148461+0.116885545327245i
-0.0817003810334502+0.0671815232122563i
-0.1002683223227+0.079228531310285i
-0.132444776720403+0.0777072989375671i
-0.0997270394880577+0.0641945935791094i
-0.113525952955747+0.0815314309057675i
-0.111788673051896+0.0683679048466153i
-0.0963585363601668+0.0608323486325263i
-0.0841527348320287+0.123543811375962i
-0.0920830545500672+0.118269402666531i
-0.161808002006872+0.0996327676229325i
-0.118155395620225+0.0989809970920419i
-0.11468269701889+0.0661072393784603i
-0.12312576251456+0.0960460429825453i
-0.115654797999343+0.0989627276488522i
-0.146373740545987+0.0922714785077821i
-0.126560223089394+0.0848508710098686i
-0.149075703441317+0.0617500503793601i
-0.152176423164945-0.00411648364634153i
-0.0941753143789887+0.00208707182468231i
-0.105639083604132+0.0438297520788602i
-0.0827771031060259+0.0403181590042685i
-0.0599038882933181+0.0561219493918205i
-0.116527480945542+0.0525747851759191i
-0.0913591926051994+0.0686368581766925i
-0.0578319314334196+0.0869718247194846i
-0.041306114121881+0.0736413343899664i
-0.029975851289785+0.0480878673284079i
-0.049483103247147+0.100633248764333i
-0.0252748344999606+0.12304787957069i
-0.0239394758572229+0.124321407830238i
-0.0583089806525983+0.15899784869279i
-0.058567878108577+0.122642569682154i
-0.0579070434230711+0.102649263468115i
-0.0839461805711906+0.101898088962508i
-0.107331189479179+0.12168440415693i
-0.113832124746456+0.100881837251386i
-0.124522817581226+0.0655846737262756i
-0.1207242312246+0.0915100849366142i
-0.12826828630403+0.078748902490813i
-0.120138473232361+0.0658614725897562i
-0.0974479638554788+0.0524644293618689i
-0.105301810044445+0.0156415996780469i
-0.0984338570126344+0.015450306965362i
-0.0888507959130182+0.024327408661355i
-0.061476690991824+0.0306156143611185i
-0.0624103517919409+0.0533955072351175i
-0.0851972908851227+0.0692183246533864i
-0.0904417835285448+0.064158480791172i
-0.0849336587116431+0.0445479919261381i
-0.0869491806910391+0.0509759326681029i
-0.0820235036162451+0.087076686688099i
-0.0869821295740347+0.0511949698564918i
-0.122910305573248+0.0138012295392136i
-0.109597976994381+0.0515192215179155i
-0.0965357350421333+0.0530777747358057i
-0.122819331975572+0.0589804962726642i
-0.133055658250725+0.0597398958533659i
-0.0773928473180212+0.062995023844555i
-0.0826282673436787+0.0434315226635562i
-0.118482910484655+0.0239461097516811i
-0.0645700906712181+0.0647716669805259i
-0.0638069969028016+0.0636541528105263i
-0.0541847131824081+0.0898683398650479i
-0.0358782170442589+0.100960886988573i
-0.0965412783421989+0.107179301386777i
-0.0689346078864756+0.163112752879476i
-0.0478656246876366+0.113740357747447i
-0.119054114685753+0.100462140521144i
-0.110043003020797+0.147915393993793i
-0.124622027287562+0.0821710200813491i
-0.123164482598144+0.105034485341629i
-0.0731548716413768+0.111979918599192i
-0.127622438957132+0.0823759463204738i
-0.148975413675743+0.124214312575902i
-0.122997998185162+0.0826692306634884i
-0.151884640392871+0.055142801726046i
-0.166707486128904+0.0507257390261896i
-0.123161590687016+0.068968961849895i
-0.102392978043053+0.0378769169638291i
-0.101037529015471+0.0181636188499915i
-0.0748894639298097+0.0618516025526817i
-0.0562761632140205+0.0577562057346079i
-0.082562920521361+0.0614281485220898i
-0.0650915075225474+0.0227750198729872i
-0.0341321153886788+0.0289551993755372i
-0.0484628086229149+0.047302748794099i
-0.0190807125559897+0.0313575183784142i
-0.0314509673645019+0.0437642476128823i
-0.0415680628423353+0.0438249701851978i
-0.0181769766180548+0.0924662253111071i
0.00835591460726603+0.104433817847562i
-0.0113285843887748+0.119669905839589i
-0.0567691124666249+0.158030559458969i
-0.022230306553612+0.117074334204615i
-0.0582175463779482+0.114211414023168i
-0.114483179958141+0.123256110508035i
-0.1030285681177+0.144258005968606i
-0.116036787725193+0.148229674383118i
-0.116410528300267+0.126013087292669i
-0.154258284776545+0.128782712980724i
-0.199259302636497+0.0704144588393104i
-0.174382557287496+0.0773746835746157i
-0.168885756019352+0.0619560419694358i
-0.152838229797906+0.0181229514167916i
-0.144361404692968+0.0378833995810125i
-0.126512306558864-0.0159416592196828i
-0.0739066422608793-0.0286350085565004i
-0.0948763805383089-0.0171169780330958i
-0.0714753966255931-0.0262111594429664i
-0.0323999565761991-0.00279647891632308i
-0.0394961478200691+0.0261721061266044i
-0.0248335338920527+0.0430744979062168i
-0.0333669608565138+0.0426831150075765i
-0.0415659444139132+0.0833517962471303i
-0.0409894483573513+0.0990053327071913i
-0.0360306299364921+0.0987395616700398i
-0.0412139463926074+0.12043651418767i
-0.035052088441076+0.122416070113139i
-0.0566675608533363+0.159061179931866i
-0.0873293503155575+0.175415575829346i
-0.107583081080717+0.156219944335881i
-0.120268692736692+0.145642275603942i
-0.120397617225216+0.107615967017484i
-0.155964829251146+0.0771707191673736i
-0.111858030419086+0.0774022165325955i
-0.0933235816547208+0.065790004355399i
-0.0766638796694348+0.0631218904390415i
-0.0537137819937031+0.102207984278592i
-0.121737741821444+0.109009801369283i
-0.106959441457004+0.0879133922096453i
-0.119711031686476+0.0763420020437745i
-0.100722357890135+0.0464541466599302i
-0.0545232170667124+0.0555970809084732i
-0.0933186284826329+0.0501784785484712i
-0.0430362236105318+0.0432753475979944i
-0.0589060008546614+0.0675882774328263i
-0.101058224627836+0.0639441347360773i
-0.0888030698821838+0.0758484222121023i
-0.108822972734977+0.0345857660029491i
-0.0627359350978902+0.0273243465381476i
-0.063468515334315+0.0467540841730075i
-0.0523667566195082-0.00778096006983786i
-0.0328982989022161+0.0222688346243443i
-0.063838602345557+0.0366806560768139i
-0.0597063226064376+0.072033042579624i
-0.0498866395025576+0.0862263375812554i
-0.0303027428384368+0.0546506362942671i
-0.0520248434100785+0.106958265083941i
-0.0468932340994522+0.0702449637865445i
-0.0286166212885031+0.124046178029387i
-0.085648552848736+0.169834911949765i
-0.117528639130205+0.110849472237758i
-0.112375412712538+0.126719376932578i
-0.146538751457061+0.128297779017936i
-0.132837856720123+0.115050627971996i
-0.110559559068934+0.0844242702082961i
-0.133342429944742+0.066745780705005i
-0.127064339510119+0.0806198285476825i
-0.119162383330956+0.0942085317230272i
-0.119044297539301+0.0637935475997831i
-0.134302872652717+0.0402504250617261i
-0.137919277101624+0.0315081044270933i
-0.112570678569618+0.0120451764070743i
-0.100051650680771+0.084759001217744i
-0.0661195465057138+0.0891510892577684i
-0.0653169176960459+0.0418331813548844i
-0.110128223110114+0.0925653881017372i
-0.0602092072882121+0.070888227431627i
-0.0600389154016144+0.0223729997867179i
-0.0659816380037778+0.00900006693378209i
-0.0385231784313822+0.0268050327100323i
-0.0219200724915148+0.0643033063604998i
0.0256140819532148+0.0992307618022619i
-0.0270115419041183+0.139009874412937i
-0.0258027721914205+0.104335842451895i
-0.0522709759212244+0.0921349441851516i
-0.0636545474023141+0.123971662149683i
0.0132799600546334+0.112364083531593i
-0.00143110348624637+0.120016389734922i
0.00997634111351747+0.163227763764334i
-0.0412065507973605+0.199070339858729i
-0.107777151643004+0.192339547858747i
-0.157764255303758+0.13585936751973i
-0.190082330694127+0.111812137404202i
-0.142628943005892+0.0877219737267596i
-0.169505656576606+0.041400963503355i
-0.126408932383348+0.0428865803124083i
-0.122072334151632+0.0737025223625604i
-0.154850005169151+0.0500828669075223i
-0.0981567256955732+0.0311057738944609i
-0.10904623151705+0.0591409401534089i
-0.0631414359659192+0.00174096440768237i
-0.00586364261488437-0.0376658307656644i
0.025448082381193+0.0276912731335032i
0.0163800687070109+0.0726897457865182i
0.018097885556789+0.0780174725052908i
0.00264527613679797+0.0939488366962301i
-0.0825749229589532+0.0853699416227638i
-0.0278907853890648+0.109898671172308i
-0.0297650638217165+0.146955275892321i
-0.0838321992238964+0.132288528331264i
-0.0729802870134865+0.132232249893729i
-0.120081724818341+0.137526446620568i
-0.133682677658406+0.167392813693221i
-0.160103894176666+0.134070386362505i
-0.185850867602034+0.0622985408491289i
-0.131479846972542+0.0282179041128569i
-0.123283067755959+0.00841495155141732i
-0.104124177884859+0.0411829890107362i
-0.106007045304268+0.0809215777958013i
-0.102770424126049+0.0688800007016457i
-0.0560704697204018+0.0329476657421559i
-0.0532180471011944+0.0602484175406935i
-0.0481502574029913+0.0671799277715442i
-0.0292025316348761+0.0308307840762802i
0.00820867512617571+0.0809253849145552i
-0.0191972237489661+0.135714956838663i
-0.0528558035808365+0.146500692211803i
-0.0885220611324559+0.175333413267243i
-0.147244790254381+0.135879331609904i
-0.138123792037485+0.0551290758113636i
-0.0812722872771068+0.0673482683266867i
-0.0589933332804024+0.103382370990986i
-0.104565480722045+0.104287606830761i
-0.093550545858406+0.141954161914837i
-0.0945378394773457+0.131306133560644i
-0.156373035320169+0.0614751679528352i
-0.096100772897387+0.0585953842992141i
-0.0652753881484522+0.0558141436389441i
-0.101383598707983+0.0246260787070365i
-0.0258514654956829+0.0639248004979101i
-0.0188053841050414+0.105285519728121i
-0.0453782794800814+0.106999579686781i
-0.0443640301772835+0.115514998115171i
-0.0845413559972481+0.0810838579463887i
-0.0649703935683637+0.0586471026115905i
-0.0497073041988324+0.0608709650888275i
-0.0537418340052828+0.102538020531014i
-0.0634260163061994+0.124070332512028i
-0.0668519060673942+0.102589168868739i
-0.0878541727262428+0.112605149962305i
-0.107754867740599+0.0807033182607403i
-0.0531467169871738+0.0612672826128019i
-0.0810050919078368+0.0506161021369514i
-0.0667813029855307+0.033799956435363i
-0.0179997364163239+0.0638181899309791i
-0.087888884499688+0.0850076643081449i
-0.0811645003146655+0.0790529502975639i
-0.0873629181118073+0.0905332924538008i
-0.12901073691169+0.0883937264009327i
-0.102660170533649+0.0535873269353522i
-0.0687045886933256+0.068909481185041i
-0.0681581665170788+0.0966125114293726i
-0.10470383767272+0.155833229937503i
-0.0923985157149174+0.147399652519477i
-0.157783390782524+0.0927633863144111i
-0.189061509342911+0.099458664806362i
-0.120147858319856+0.0196858841278022i
-0.111797504473171+0.0187949458116051i
-0.0712220884878679+0.0685228129280008i
-0.0851149780671191+0.104592579418575i
-0.0803807621358024+0.146445658620207i
-0.0815105673325112+0.133099768500176i
-0.142428114532396+0.115393328893156i
-0.104387152150017+0.0636821662683781i
-0.0576547972335289+0.0699482536173071i
-0.0735287434196829+0.0718155657169177i
-0.0401123574139103+0.101284524497349i
-0.00902191614331469+0.140940197113714i
-0.0941919596721079+0.109140680834006i
-0.103266965181368+0.14043423816724i
-0.129547951200333+0.0920890119749297i
-0.15226929612458+0.0640300364070284i
-0.0682734291473658+0.0691362361456761i
-0.0431092362115102+0.059935981241413i
-0.0287938467438333+0.128736064814162i
-0.0451602243056637+0.103966662105641i
-0.101644274729461+0.122653743795524i
-0.122244973160246+0.106045706346256i
-0.0964424369872067+0.0444424505594204i
-0.0597432145343339+0.0548462993666248i
-0.0394523066180431+0.0685924686608372i
-0.0480939924954737+0.100323201384745i
-0.0622088872981939+0.119746129285575i
-0.111463530025186+0.15446635987701i
-0.146664861628183+0.106399075771009i
-0.127897723501097+0.0629843875632604i
-0.108428404509949+0.0585899346643006i
-0.0934172243832083+0.0527997775030316i
-0.0837101096996441+0.0656962185661424i
-0.0700714013495648+0.0859290550859868i
-0.0998085435746313+0.0843395789220521i
-0.131066288377126+0.0388464654259861i
-0.143858394869111-0.0186668039618304i
-0.072109184667254-0.0401057412028772i
-0.0199379263572072-0.0130215993090138i
-0.0347869487771164+0.0265472598018769i
-0.00191751742073999+0.118190270513147i
-0.0295122760637993+0.13436645741604i
-0.0860322296089152+0.130097749432077i
-0.107221266315603+0.111339566746512i
-0.112769467814313+0.071461725709201i
-0.0923232326539958+0.0801894236838159i
-0.0571070882621551+0.10594579811095i
-0.0515052629778216+0.173795452540337i
-0.115356605013498+0.179071285791783i
-0.193764911297373+0.156203527251108i
-0.201826270319477+0.115382232322825i
-0.204695644879865+0.0671796552540582i
-0.165023291230615+0.0241689962004467i
-0.102928998100595+0.00696762454485441i
-0.0769601598739023+0.0437967223065315i
-0.0441027428508537+0.0597436600795671i
-0.0769155472995146+0.0992656390578899i
-0.122014554415655+0.0948686110513817i
-0.117355010635237+0.0632676302483573i
-0.0897351907625421+0.0297952784128892i
-0.0677880935647587+0.0217778629315657i
-0.0217012758911337+0.0621939260543283i
0.0231658755601875+0.0911170659185512i
-0.0142575866150336+0.129870397540228i
-0.0748236256740617+0.140474655378322i
-0.106956020392894+0.143546169966909i
-0.104296037411291+0.0919397705957791i
-0.0555476914972394+0.0720039751450054i
-0.0246703826449811+0.0951927118030557i
-0.0114666968661287+0.131510100276319i
-0.0407386464858116+0.1766631339493i
-0.098107681884923+0.139533843526183i
-0.124530279992666+0.130632924900108i
-0.140413519951425+0.0605010782259181i
-0.102754245329421+0.0301278263990332i
-0.0737649407682663+0.058794405609026i
-0.0671057746297326+0.0724273487586984i
-0.0891937528121526+0.120660019576162i
-0.0990760564706939+0.0911226755161679i
-0.136883755418967+0.0928291769471934i
-0.180311484801847+0.0611973977466673i
-0.10308464085041+0.00691162090135161i
-0.0659608845325235-0.0138024589991587i
-0.0464154224790614-0.00504172506835202i
-0.00390411870113691+0.078505546501979i
-0.0397784756081057+0.0939559501847825i
-0.0982060542730063+0.0769370414778233i
-0.0944152057556926+0.0786239225349625i
-0.0818820766386683+0.0365194528029228i
-0.0533906349377421+0.0170087924722955i
0.00142953486516964+0.0497044712189415i
0.0167286321980275+0.0699973558215025i
-0.00549714285296631+0.13557188076152i
-0.0710650702872899+0.181437237484716i
-0.147143328696445+0.132523877124316i
-0.173674739619842+0.0938711554183194i
-0.156038537592241+0.0500897328191875i
-0.128869359634679+0.0233514629722265i
-0.0754089921339102+0.0611335846105915i
-0.0655871873048804+0.10068708223183i
-0.124221415638281+0.0963736524070036i
-0.142266643269852+0.0829531470203059i
-0.157899908071708+0.0756908693169905i
-0.136160747012118+0.0161954005049553i
-0.0781002132034725-0.0195564726343699i
-0.0134486362907823-0.0142838558906708i
0.050791518408495+0.0579804089338143i
0.00287013776791221+0.147731425122683i
-0.0599999297161748+0.159509264812642i
-0.116601704400781+0.165078880040325i
-0.119373101462989+0.0896467377428791i
-0.0608321961006858+0.0523622635523107i
-0.0339162172495904+0.0758024428607705i
-0.0360281898368643+0.0990931574304815i
-0.0792821223796483+0.154595671475845i
-0.113314896236853+0.165673857414915i
-0.134269225242431+0.143092358994767i
-0.153169882528006+0.0774229505728958i
-0.126018776268301+0.0181037335595933i
-0.053943065089602-0.0111644425038304i
-0.041898868144374+0.0348842944410377i
-0.0382690422736515+0.128934193497325i
-0.0483637255426457+0.145856996075865i
-0.0811662943956979+0.122196421611137i
-0.0798357599291023+0.0915424128148958i
-0.105867354129606+0.0731677551902415i
-0.0677662198254421+0.0539381137821341i
-0.001629758755339+0.0616755834975607i
-0.0226225410305691+0.145392915394212i
-0.0565467093987547+0.166951735548642i
-0.0946466817420892+0.169124498675267i
-0.151348915178405+0.14238494492754i
-0.169488993184659+0.0304988424050927i
-0.156905485736106-0.0357807317141904i
-0.0961774640741127-0.0343330729135479i
-0.0448840371799155+0.0437719296456493i
-0.0514274696646803+0.0757282658898279i
-0.0670566589112536+0.0924507361249515i
-0.0999633318434414+0.102357147477797i
-0.0982441272358342+0.00348694644374798i
-0.0657970824483738-0.0199182347859768i
-0.0137109066163943+0.0167127773300525i
0.0463782944891985+0.0381578007433797i
0.0611648698296009+0.112350986130827i
0.0168032211996552+0.158852337994753i
-0.0909991397970358+0.178113369308257i
-0.12893227869573+0.175180215691033i
-0.104003315730513+0.0816275188755383i
-0.0938725952331777+0.0570397408545453i
-0.0587826411165924+0.0806911869327506i
-0.0439617044088959+0.0879430651561538i
-0.050448544137394+0.163809765934148i
-0.10712103630627+0.189426448019678i
-0.18229675530628+0.129776872943354i
-0.177769350237804+0.0635197005283919i
-0.111830360688271+0.0343296102248494i
-0.0526682308442112+0.055423044545911i
-0.0275330149563842+0.0895663597767204i
-0.0758042616898924+0.099595948495572i
-0.0788122269527848+0.130632031723317i
-0.0723912137483733+0.122464810291542i
-0.151857866457312+0.107859916936568i
-0.11235626504701+0.0728313199163689i
-0.0814237687564444+0.0437071324784543i
-0.0319659886372453+0.0815172951303871i
-0.00501583016477529+0.0863748781584474i
-0.0842556454951835+0.135813819198619i
-0.0977985101150968+0.128463026846116i
-0.133994452297616+0.0924615395049379i
-0.130439370349456+0.0569288945512406i
-0.0589249243009015-0.00248720744693282i
0.00687707858195456+0.0316778297546395i
0.00177094073750341+0.0902277445603747i
-0.0390869787469404+0.131578472733564i
-0.0502525579493318+0.170243961470716i
-0.0916600262420437+0.134897923407464i
-0.108650924777408+0.0838706893124186i
-0.071991141430877+0.0407119391982459i
-0.0191253454804708+0.0153908604667357i
0.0248425098364407+0.0861065360628503i
-0.00932856228174266+0.14810990266729i
-0.0470264538816188+0.200432120957374i
-0.118620758573251+0.175898832516887i
-0.189801850878279+0.106286459420391i
-0.132206307008827+0.0392651386369279i
-0.0951193511148541-0.00527174236110481i
-0.0249012117391795+0.0456007044587453i
0.00398619726331414+0.0633486692372284i
-0.0586352462278476+0.0884849718482845i
-0.101525237274825+0.143586526543134i
-0.144006920494831+0.121108795067169i
-0.113395227470176+0.00978710474960769i
-0.0681907290064147-0.00310072516395788i
-0.0390850158143691+0.0326248215688518i
-0.00438515977931569+0.0705760970922257i
-0.0186611194901359+0.16947680606675i
-0.0652962068688474+0.184318364832523i
-0.126814745980025+0.171775305142141i
-0.155090104464303+0.102118370371635i
-0.139961828837127+0.051536702233662i
-0.117056229537135+0.0715448784443437i
-0.052549104966653+0.0893067682135105i
-0.0620787167472275+0.17586215602971i
-0.15948427771767+0.183541784222234i
-0.208280792955035+0.132833928383529i
-0.21192096416861+0.0809844086078556i
-0.136159777160302+0.00196314759170138i
-0.0715731069179731-0.0511534575017977i
-0.0308787706361329-0.00492863556569734i
0.0101877650103862+0.0993185026548887i
-0.0250953284032785+0.116368032313653i
-0.0822029104400757+0.136266378389387i
-0.106713369997643+0.0877696894777795i
-0.0575589911689032+0.0444759403340178i
-0.0451413479752342+0.0587692894821153i
0.0342268707962282+0.0505379190453634i
0.0912429901196442+0.128971162864071i
-0.00433542019840833+0.189242593221138i
-0.0530995211005408+0.207161046218829i
-0.128032377034827+0.193908561861603i
-0.161953400290492+0.108126702187593i
-0.137748464415456+0.0530463668208675i
-0.0942496611922086+0.0408162080465596i
-0.0469551404429332+0.0672058685708774i
-0.0343109677677308+0.111801644399982i
-0.0284498871649432+0.138710709155299i
-0.110129546965784+0.161777770170106i
-0.178812365560803+0.112261362453586i
-0.159290157902025+0.0308811834571977i
-0.0762449911116511-0.0389895628742966i
-0.00640717780161866-0.0149638634491884i
0.00204324469694826+0.0764241922348751i
0.0106383290667674+0.0920095099235552i
-0.0507125925289782+0.113933840333939i
-0.10452324382133+0.121138820849204i
-0.100686302604946+0.0697107770760494i
-0.0775837636903641+0.0380468430574748i
-0.00646019439266079+0.0433024958895133i
0.047475246138041+0.0962573576641091i
0.0113402121488784+0.152477045481071i
-0.0835857135289152+0.153729812694331i
-0.126941028378815+0.165183540526764i
-0.159423546369073+0.127698643295991i
-0.147780568038003+0.0738568408591986i
-0.071546547843237+0.0717770452202571i
-0.0427895990245101+0.0752390607889975i
-0.0467582378893706+0.1232193325759i
-0.108446628689035+0.122587467411921i
-0.169045258530588+0.115881987533359i
-0.178573392734874+0.095267246675853i
-0.15174019867589+0.0271063158090379i
-0.0971251699605968-0.0146124595760631i
-0.0410120826845852-0.0146459303458891i
0.00303666834286448+0.0742364688003457i
-0.0112222705508515+0.136289224758887i
-0.0561784804927613+0.170372468038313i
-0.116225755637925+0.148191257176238i
-0.12393850482461+0.0753425060552407i
-0.0699592886762739+0.0350383518047291i
-0.0118626791266858+0.0201793800501515i
0.043403219954506+0.0913440385071951i
0.00483089661316029+0.179922504620536i
-0.0765949248706231+0.229864172423452i
-0.134970352972476+0.193241759328195i
-0.205248083923494+0.116645426861022i
-0.169221295659287+0.0619162090542209i
-0.0546778504566838+0.0120776262138973i
-0.0268446525832858+0.0262661637288711i
-0.0266192563169787+0.0739715700755775i
0.0129643035758854+0.13538274512608i
-0.0388736946999141+0.175067785701281i
-0.120388836364892+0.125979502440099i
-0.0904956881737186+0.0540619879597846i
-0.037574975868526+0.0234496314072277i
4.82832593234879e-05+0.066905085166216i
0.043562516947985+0.149279475838988i
0.0381786660602889+0.196706326425969i
-0.0470515148852804+0.223261019197481i
-0.14268541627636+0.218836375386512i
-0.14716761127364+0.156282118452173i
-0.1345689475643+0.0749143284250793i
-0.139780254664386+0.0464109002217974i
-0.1229395548054+0.0754476219442097i
-0.121662979696768+0.123883136925435i
-0.134915734820295+0.129082230203102i
-0.210287143518342+0.128180039535217i
-0.210484975936996+0.0599176831066737i
-0.158498865862156-0.0715503833380998i
-0.132790278068704-0.0861350953140968i
-0.0442823524748298-0.0518324933435908i
0.0317862961245019+0.00885670975102686i
0.0272077996169985+0.0600309331181745i
-0.0439899726999171+0.0616881107147362i
-0.0724835624828016+0.0590549836355937i
-0.0594628998673243+0.0398635399213659i
-0.00215781857142916+0.0310687345263102i
0.0495811286938625+0.0626242185814223i
0.0642340339870757+0.142623756619191i
0.0398556990170518+0.224696197102541i
-0.050770111575007+0.237203083954307i
-0.129793249144237+0.204722711626105i
-0.230488143834258+0.185071827753578i
-0.188805747237944+0.0835081261530485i
-0.0818301896844583+0.0342463102524455i
-0.0862733986105221+0.116584604948542i
-0.0520417217611598+0.132851287034006i
-0.0889938428303089+0.148558576508048i
-0.164498677180605+0.157843844348118i
-0.182303223321931+0.0958455129917247i
-0.158438757184564+0.0218690998054402i
-0.0710232535119857-0.0253245541182673i
-0.0153376563033422+0.014792224659101i
0.0408124730021115+0.098596810115595i
0.0240348377390185+0.157038525541i
-0.0268569892747301+0.183787579748127i
-0.0889345400659926+0.163671377656994i
-0.144889910138741+0.104424174576999i
-0.0781263680146354+0.0481724341318826i
-0.0626143030696169+0.0626400346602941i
-0.00255179156036949+0.113744863969748i
0.00989762498941975+0.139535579507648i
-0.107513373547406+0.172460076086335i
-0.157179135904294+0.169396299052596i
-0.164119397592668+0.0997523581096818i
-0.154956523729464+0.0053417569592585i
-0.111675717951148-0.0435822754959289i
-0.00335880541753896-0.0167543320963917i
0.0159363442662964+0.0531401601969069i
-0.0408980051054794+0.113153961332713i
-0.0831799181703875+0.122703798776901i
-0.124091404162747+0.0782731128744859i
-0.0826300775448918-0.00195570846099913i
-0.0248418662838786-0.0194085731601258i
0.0370554627903339+0.0211495695567273i
0.0591493708922913+0.106129867906263i
0.00799957926135816+0.17493229700742i
-0.0576028940682165+0.171110447263866i
-0.139823739682431+0.144694305415652i
-0.159540827791228+0.0847566275788269i
-0.142980836857118+0.0221372748576018i
-0.0761026373854629+0.0286015657869844i
-0.0396806808168784+0.0713098743824602i
-0.0505878298813397+0.112987677375842i
-0.0628315149729406+0.186172455473384i
-0.185063461779852+0.138634841512474i
-0.199709931303717+0.0502059681279304i
-0.157752148047034+0.00240274766941975i
-0.108960304718999-0.0290026455589874i
0.0192505812232908+0.0305226834371874i
0.0144189955863478+0.0754630704945479i
0.00613327151785792+0.135063455703774i
-0.0440802154499758+0.134562196647438i
-0.141806609260223+0.0914639527748012i
-0.127526637513121+0.058361138263519i
-0.10975046103566+0.0111272207492069i
-0.000204398983594762+0.0450053236770536i
0.0650436838482557+0.129099443405089i
-0.0247182001146414+0.211470411786458i
-0.0709877247561641+0.244152906782118i
-0.0984287515469342+0.21290488059677i
-0.190327488315918+0.0973968848686953i
-0.187291341219275+0.061646997389208i
-0.0837293534618842+0.0981344553449668i
-0.066051429223367+0.0944000632274574i
-0.0443923228896143+0.148868800829305i
-0.078805950345491+0.15445393195958i
-0.149065223176564+0.137915926229686i
-0.17345594270693+0.0737262397280849i
-0.190117252322057-0.0217100107174197i
-0.0869560779314728-0.0131184728016442i
0.00865362294397711-0.00237539584358586i
0.0149274798505514+0.0650087686862i
-0.00356641029081422+0.108340538336652i
-0.0533936377501956+0.100844498515479i
-0.109300626351798+0.104815383177779i
-0.125588158025508+0.0226971586981836i
-0.0464505590122404-0.0136506376090218i
0.0156398854535345+0.036884221863104i
0.0499246681485853+0.10185826076647i
0.03502279252351+0.174164006819693i
-0.0864930689493164+0.171776694816996i
-0.126559376092172+0.126962039551641i
-0.162607029753338+0.0553932907874979i
-0.142109314139643-0.0106166126547937i
-0.0417951200211729+0.00365605053461277i
0.0192397594201966+0.0132598533568358i
0.0278982227663078+0.0893354459276829i
-0.0548908568396674+0.179840298649886i
-0.0800616969525498+0.159097911144711i
-0.136816296990249+0.119041714203437i
-0.101342078662821+0.0600899432691092i
-0.00459984170239829+0.015586051049699i
0.0232875754808765+0.0494718382630426i
0.0820175958374184+0.119078285783601i
0.000937603819419206+0.225269717711753i
-0.0749887195736521+0.274856349358273i
-0.138533435392424+0.197123100112668i
-0.195867615503511+0.154579545765839i
-0.139916780842693+0.135603719123051i
-0.0848148344236933+0.102187597654855i
-0.0815163097111117+0.098297132323785i
-0.0999589583019591+0.136876034410152i
-0.137359433883395+0.187926938264494i
-0.212848515675271+0.150656084751973i
-0.238394696333403+0.0788171525088426i
-0.197329507876231-0.0246378715205168i
-0.108428427992526-0.0565892823820663i
-0.0542454491373561-0.0156389693888988i
-0.0152813388937402+0.036297901198275i
0.00345691751438666+0.106390513619963i
-0.0685262800252816+0.0803050768852107i
-0.0789383693804164+0.0723699112975182i
-0.0426874182707396+0.0114559858285976i
0.00624450650037807-0.0190843607694852i
0.0800578637854218+0.0688744098378814i
0.0665360223727419+0.102521412396801i
0.0468335163536552+0.186219464593463i
-0.00673961513412679+0.224188457766718i
-0.0905054492721791+0.168309498785323i
-0.123648439020548+0.131059830320461i
-0.108463342165493+0.0577014871623225i
-0.0319281549116502+0.029021107159232i
-0.0148478510583742+0.111015406826793i
-0.00616128738469653+0.17241675015969i
-0.0636604666893074+0.201781888236i
-0.176116245407529+0.189137865738871i
-0.163911479601438+0.0729709831221481i
-0.129692435066864+0.00452417942063355i
-0.0901063384699407-0.0163700971754291i
-0.00432449678128393-0.0158286526958384i
-0.00746236294225416+0.0963243995471291i
0.000472080861949051+0.167649454184456i
-0.0437716429941331+0.145077644904505i
-0.175821128815467+0.135827616864395i
-0.121588183068755+0.0789448317847722i
-0.0758690268054596+0.00755740047206743i
-0.0410801616082037+0.025093419087781i
0.0290135502396421+0.069839783098882i
-0.00168708410952245+0.126458443211527i
-0.0918669150096754+0.202286259501467i
-0.15984987843749+0.172093961429466i
-0.14898637348503+0.0561690148000644i
-0.143999770737276+0.0156384094677738i
-0.0742729573154203-0.00807187524853757i
-0.0150554984866903+0.00713252118870924i
0.0182347226394644+0.0778158995839649i
-0.0178268088143285+0.139246926961437i
-0.115933186067828+0.176819919992937i
-0.124007882324284+0.105524689939283i
-0.160994655214862+0.040226842084747i
-0.111006368633745+0.0238473311294363i
-0.0112336683059429+0.0239797801881368i
0.0372313763269715+0.0815326457181882i
-0.00458823703051306+0.154357474657244i
-0.12649612869365+0.213182309463064i
-0.147742267328573+0.163274684546932i
-0.137898448956774+0.0723698745303032i
-0.102030401954807+0.032386675554497i
-0.0216573509620971+0.00143704162400208i
-0.000649642641538266+0.0677630974885867i
-0.033762845024436+0.160256635692753i
-0.065547658563946+0.198903540170046i
-0.125504111021035+0.176263642874265i
-0.151606152640551+0.0895664317200534i
-0.0960946805881355+0.0428351733003402i
-0.043712600718172-0.0152596780765478i
0.0431489472314092+0.0151075267573752i
0.0764928636342115+0.129620895929533i
0.0315247998138079+0.144036123457944i
-0.0431756905661939+0.14233417300299i
-0.137826125042518+0.137052559402616i
-0.111315854902159+0.0812332977320978i
-0.0221772036143388+0.0308247526637219i
0.0335345274356937+0.0731355628069259i
0.0339407738779155+0.17552244650229i
-0.0164948709529739+0.233101969160407i
-0.0552532471295893+0.242570690518982i
-0.128799345886774+0.20842015968721i
-0.191671517997946+0.131660615292546i
-0.152100909364611+0.0515730029204625i
-0.101914417900012+0.0400804052877022i
-0.0308010339643554+0.0430321070831433i
-0.00592465637566688+0.0859030044357755i
-0.110088175793393+0.182989953595361i
-0.176431521445237+0.128522123537002i
-0.179428429455881+0.0667255494245619i
-0.144867069482558+0.0160207378162496i
-0.0629653120440658-0.0620176688881644i
-0.0164924429847221-0.0146120773081023i
0.0293938777465003+0.0585772622267866i
0.039689986254142+0.117866180087275i
-0.0493348846648588+0.13895577546851i
-0.114302713485875+0.117824626186757i
-0.121964132072271+0.0301484245212701i
-0.0271674930258474-0.0122049745296425i
0.014325892337688+0.0437165614049427i
-0.00261270735013498+0.10212716586643i
0.00702511767939815+0.173592259342421i
-0.0843195320520161+0.179150806801657i
-0.142671411788235+0.166638436242601i
-0.165359722925972+0.138198303012044i
-0.132691845142178+0.0498119197004738i
-0.0595574823549054+0.014855437167246i
-0.00476472586721264+0.0782128616976746i
0.0107728203732263+0.145521851913777i
-0.0791412857883239+0.201408538472653i
-0.110839438175951+0.166663639731575i
-0.138864579691948+0.0911793183654783i
-0.168175983817876+0.0364431841437935i
-0.0567245453624797-0.0151844209931621i
0.000420242552148416+0.0332915364555523i
0.0271569311905579+0.112447672138851i
0.0175593713911414+0.177682654343477i
-0.0850113259152891+0.174365404756162i
-0.104071144815167+0.15767346259807i
-0.112984290704361+0.0796958412362239i
-0.0855019619496939+0.0229603557989251i
0.000328030485202341+0.0745457057526776i
0.0343396197357259+0.127194950507819i
0.0183390700517245+0.183333153692329i
-0.0549047588673298+0.205727821251782i
-0.13528615247539+0.207404321180692i
-0.154672109825052+0.131493978710637i
-0.108142998307037+0.0656070385637844i
-0.07901480953138+0.0371518752903417i
-0.05701673049057+0.0541828024553638i
-0.0213033998723999+0.127105503785966i
-0.0808891619749751+0.159704806038789i
-0.142358283069224+0.120130849977693i
-0.175331748642865+0.0615647877990989i
-0.171910877179478+0.018067021545588i
-0.0697059903331365-0.0459291348572167i
-0.0260153565412631-0.0340330443654413i
0.0280084138924527+0.0273137508553785i
0.00930910236806953+0.110077527050995i
-0.0915663023934853+0.137958249181966i
-0.0930101492823209+0.0789557187811116i
-0.116437395338067+0.0504686343151517i
-0.051748292159673+0.00895812019054966i
0.0135173449374245+0.00905600474048083i
0.0573513743375506+0.060867726349487i
0.0880542132898154+0.11420612445694i
-0.040909694899527+0.190784670434438i
-0.101875869635183+0.171841293118495i
-0.132321821202608+0.105329535264611i
-0.146511070771925+0.0661753136879729i
-0.0194908275236472+0.0424382389568106i
0.0366883165956123+0.0940422516169673i
0.000216807163864165+0.126099117657711i
-0.0439782026015258+0.16353931291213i
-0.14854727848091+0.204841371755688i
-0.192910418604925+0.153741028861215i
-0.138820053978105+0.0762423625540734i
-0.0772161946108604+0.0325251277496361i
-0.0170456574826954+0.0568605970199939i
0.0070601070660394+0.121026694066972i
-0.000691793732123756+0.190389512183936i
-0.100614608160776+0.2024187869889i
-0.197350278944024+0.157233671710033i
-0.170359408777575+0.0775146185009933i
-0.134054021556638-0.00889909193123616i
-0.0569321156073668+0.0259578528426924i
0.00605722085510191+0.0647001360879042i
0.005166436615239+0.137056783761637i
-0.0572554865834662+0.202412915852033i
-0.143274335584002+0.145343934649554i
-0.167109124838303+0.0824520125704172i
-0.116712722565799+0.00946594450098397i
-0.0199826928785133-0.0121215941767329i
0.0256020369104561+0.00313255890966844i
0.0227301262928718+0.109250694963183i
0.000270655309021131+0.178417061173182i
-0.0408961911290719+0.166759252680057i
-0.0744673073563822+0.142909855960138i
-0.0768278689967979+0.0473047130075108i
-0.0631776202987464+0.0197448674119225i
-0.00265798589801649+0.0393873798607136i
0.0248046829610371+0.104563312130484i
-0.0238852027002138+0.170330341240178i
-0.0499535543071477+0.16805505973485i
-0.100586125062564+0.135056639368002i
-0.129208341853188+0.0791247174929654i
-0.0939688116047986+0.0327283235831478i
-0.0382449389585313-0.00535548732316583i
-0.0166241347071388+0.0530890318841934i
-0.0345265596695656+0.112472161602743i
-0.0404477412306736+0.107472970455159i
-0.099571506717192+0.131766007314139i
-0.1488091527785+0.0580533433016301i
-0.103524583089436-0.00830716088524647i
-0.0194490846903294-0.0181008958947584i
0.0434241763186676+0.0124748699827002i
0.0454302399176085+0.124966098514064i
0.000480105909136943+0.162581448184229i
-0.0557740330257354+0.183502074070091i
-0.079367401755519+0.127553938562083i
-0.117183683603671+0.0539006049897032i
-0.0894464032462258+0.100034461287686i
0.0354848988807841+0.0726033676439098i
0.0344561628794466+0.0976220233989833i
-0.0030063976219411+0.204255457726285i
-0.0472764990369859+0.226512138579702i
-0.16428847357749+0.182473558575302i
-0.175509938206059+0.0907726168924266i
-0.133815610272973+0.0372282076224412i
-0.11823774658034+0.0386580479036374i
-0.043290199667189+0.0717928803724708i
-0.00433412256802861+0.121107957029306i
-0.0605599339572591+0.161008194435211i
-0.160825348214969+0.165866984279672i
-0.194348875837569+0.0910655505691655i
-0.130239990388653+0.0159047658125991i
-0.0798281281308229-0.0220749866330851i
-0.000962062217579486-0.000221910596900865i
0.0373924186194548+0.0586740437759812i
-0.010575471579056+0.0963230625726214i
-0.0435044957664355+0.132458196854035i
-0.0885733569102576+0.115634730785888i
-0.0886110383926248+0.0558419616852607i
-0.0338950998243221+0.00936395794525331i
0.00198844993398229+0.023705612184486i
0.0562130943522117+0.0618526977154131i
0.073540485693077+0.141701888457626i
0.0110739530608433+0.202170849575415i
-0.0614273497726195+0.171674388525584i
-0.0917052263295002+0.133915641986642i
-0.0950827462307542+0.0761558122641642i
-0.0497926987028612+0.0529672211588658i
0.0210119186409337+0.083248013722401i
0.0403804938342257+0.136733946439745i
-0.00873743726060256+0.16632735831744i
-0.0938992020415194+0.142005186743711i
-0.137236954526554+0.0999292065394712i
-0.11761817133784+0.0690510458958303i
-0.0449362370092213+0.021280454828795i
0.01222668464846+0.00434576776961435i
0.0403225935982919+0.115440436759i
0.0190026951254436+0.186028522037919i
-0.0603546562066976+0.149010983181146i
-0.119508815986531+0.122782696063222i
-0.136815990509924+0.0946011358475318i
-0.0943074321907676+0.0777464874900359i
-0.0262793820382996+0.042316749140416i
-0.00247138901546977+0.0548784117050696i
-0.0155485541486737+0.181514018996698i
-0.0609072918030248+0.234435855985445i
-0.157110703296545+0.203520679017927i
-0.21877059795522+0.130278116799693i
-0.194423784765393+0.0529279459475785i
-0.092180642434411+0.0157696201066241i
-0.0347918104164964+0.0130351614463325i
-0.0289809287075536+0.0882293442110258i
-0.0386971764928249+0.135904834131497i
-0.0990280617563344+0.101903092883427i
-0.126160262829806+0.048706333161868i
-0.142305288690332+0.00961530814277146i
-0.0744832633709579-0.0081059785808124i
0.0232928756179732-0.0142598282338025i
0.0242567683938134+0.0157408910179106i
0.00769073835265613+0.129133947761493i
-0.0110077679796841+0.180915594067695i
-0.0530343111857147+0.15322457306817i
-0.080731758632485+0.114734564301886i
-0.0428432108220329+0.0412884620824068i
-0.000324139774224096+0.0392815037633053i
0.0192035609806291+0.0801252651241562i
0.025719532525407+0.161418523894692i
-0.00737403562434746+0.184158104989451i
-0.0836257307633595+0.142967325365505i
-0.125969143476733+0.145316800795849i
-0.112032090431749+0.0958995451958884i
-0.057147378649351+0.047249203549727i
0.0271298754424126+0.0665552349668179i
0.0125026260818092+0.139496494629406i
-0.0327150230613199+0.185656837550805i
-0.0994712831595513+0.137372042297925i
-0.172803685641355+0.118127636737491i
-0.152160655508481+0.0861465797050279i
-0.098158832741787+0.0408443282854202i
-0.0158182418019162+0.0672050899689197i
0.0119379119668264+0.0596066681261237i
-0.0159687894547629+0.124443251322016i
-0.041224212279178+0.193604019357383i
-0.126397965227724+0.127039836366737i
-0.162234739690275+0.083963684571224i
-0.0953888564250009+0.0234836133115254i
-0.0532833182513414-0.0345466027273835i
-0.00969421291097276+0.0301217766082809i
0.0315129370390574+0.123428329190908i
-0.0444756362671314+0.153920635140016i
-0.119181669912172+0.158424725398953i
-0.115108018051957+0.0914338694213585i
-0.127732316357422-0.00517969166594219i
-0.0658737017546566+0.032790295355185i
0.0376213967500745+0.0477911034136878i
0.0525936796878288+0.079771635311948i
0.0148420651088897+0.170210410113103i
-0.0392440406139716+0.164825366062716i
-0.0893980494127385+0.144497482807593i
-0.122440489704335+0.123447473008886i
-0.0941571336782703+0.0567454673944031i
-0.0291865637560312+0.054073038565043i
0.0255491833738969+0.133237289032657i
-0.00481090038117067+0.151878687814306i
-0.0656870790088011+0.155470523980543i
-0.0927213927687513+0.188925691048484i
-0.156295485422479+0.150058962702494i
-0.134963415440216+0.0369112803014442i
-0.0552549416295147+0.0153099958002959i
0.0111829369404332+0.0342842235338944i
0.0215672276341259+0.0807216015333329i
-0.0410310526290111+0.145607925302302i
-0.083440783932772+0.156577637314427i
-0.107614012427685+0.124808071161072i
-0.0928345767392581+0.0234668894386884i
-0.0455763233630094+0.0194886521709451i
0.0175608852711749+0.0464298408970965i
0.0348866052591365+0.105630570821121i
0.0220821862383297+0.182510754170666i
-0.0408791626209985+0.166000612425921i
-0.100624507251103+0.154959606753387i
-0.0863739294045457+0.111775334960737i
-0.0681593436527756+0.0467185309972528i
0.00872507952683033+0.0342198276318661i
0.0386697098907674+0.106721210303395i
0.001814488440925+0.160609183079433i
-0.0894327916597418+0.176459297470707i
-0.151930147652216+0.171349260606013i
-0.159274909913001+0.113848248998981i
-0.153292517728734+0.0690631063401454i
-0.0631247610230368+0.0256007554266846i
-0.0419688187560336+0.0784436674514292i
-0.0535478972942702+0.128797655586068i
-0.0888774125397521+0.112076684880465i
-0.129724507823815+0.112376541716869i
-0.135046859424969+0.0515883817151609i
-0.137066736446587+0.00100674616676888i
-0.0573186750781435-0.0265890116762636i
-0.00912820639044716-0.0015471047683987i
0.0111023683065693+0.0392351052969699i
0.0513571707636728+0.0800645610082037i
0.0273384333082566+0.126727662541828i
-0.0299633766460782+0.0958585248311986i
-0.0744188157605028+0.0640729279384914i
-0.0530007386402452+0.0535596157292334i
-0.00476057395773742+0.035766686959844i
0.00109928425211323+0.0671327550957887i
0.0199135733371733+0.156530658672656i
0.0066082077166935+0.197816677611455i
-0.0716423576906138+0.178399612819807i
-0.106933293317528+0.140742826900921i
-0.0724071647393201+0.0886810593369041i
-0.0451918245671277+0.070677186846172i
-0.0307812385200372+0.0877127298279991i
-0.00441173568458876+0.139255802674533i
-0.0174499141579785+0.166043620011269i
-0.116035021441535+0.146863911342312i
-0.167275581956848+0.131365823515847i
-0.14425685710932+0.0537590475136597i
-0.101514188996112+0.0407389611304443i
-0.0417052019179564+0.0374717705254992i
0.00411464140807388+0.0711132791968342i
-0.019805809175131+0.15551589664951i
-0.106336785230296+0.123463868411983i
-0.12262131627749+0.0987736569234118i
-0.147802235718218+0.0691464122531584i
-0.11115127228732+0.0107385751474344i
-0.0241410731346114-0.00481725536138891i
0.0160505701515129+0.0775912107980469i
0.0522533733578695+0.122364443611923i
-0.010974569755358+0.149545104910032i
-0.0946960103052459+0.18444837309169i
-0.127236553443804+0.114821913831844i
-0.131770517796805+0.0703039093668438i
-0.0772281502250738+0.0323504767261969i
0.0018244838291997+0.0456812756121972i
0.0380985261586697+0.0905126737191726i
0.0091889367776461+0.115567276113064i
-0.0583057327060065+0.159937064321828i
-0.0920386693582878+0.0981009369776629i
-0.110368682291877+0.0332580691107485i
-0.0787968029616456+0.0237168397395249i
0.000454315655042873+0.0312048724753272i
0.0407651703283151+0.0622172933585895i
0.0204209925937151+0.126549624256941i
-0.0395806733596101+0.179760531626471i
-0.0659237741664339+0.151376722571426i
-0.0858382684736192+0.0832049624137802i
-0.0947552705124664+0.0565915421629707i
-0.0513563178318021+0.0832690631621746i
0.0113939685276116+0.0778007889627415i
0.00704220474500146+0.135363205380134i
-0.0173094704106424+0.181246095424155i
-0.0528013953996613+0.168924925274681i
-0.147800904888604+0.131162858667094i
-0.138299346972163+0.0587152492468429i
-0.0696037852497891+0.0285704375995523i
-0.0293451277693925+0.0431765092359938i
-0.0119919035974676+0.124443739033565i
-0.0408576879198538+0.146645366395539i
-0.0722681384478986+0.138389238218531i
-0.118541662539405+0.157658879831154i
-0.118762565562661+0.0590605478418068i
-0.0871938593679003+0.00201142705322823i
-0.0379175737670405+0.0641949573227094i
0.0145123236445033+0.0679322189738628i
-0.00787244061322873+0.109138595178203i
-0.0726570802667979+0.162038455776152i
-0.110127439044056+0.133085193615699i
-0.0964151068376622+0.107075954424407i
-0.0917564828100279+0.0660672589149022i
-0.0320596940426383+0.0488015722409012i
0.0336792214859028+0.0994493311014823i
0.00509973622469039+0.133559744584822i
-0.0167823695528696+0.164616719290266i
-0.0564332810231684+0.173503444562328i
-0.131597389986094+0.120546795534377i
-0.115423130895758+0.103710866479718i
-0.0552335512877115+0.0402867536831793i
-0.0310537799536283+0.018933510916443i
0.0090267903174425+0.0716548375428226i
0.0247219393747578+0.103528867618909i
-0.0329625106719047+0.144827088871056i
-0.0980880369012373+0.130384382315883i
-0.0834506455834968+0.072552250300011i
-0.066915326700843-0.0279358963310034i
-0.00921933266343704-0.00812416649751923i
0.034841570073686+0.0634962754440528i
0.0206590296201393+0.116904446710245i
0.0148397554003247+0.182866718335087i
-0.0668988681596773+0.149561451402051i
-0.083960251512083+0.110775896121196i
-0.0607373827795433+0.0869583428442865i
-0.0137667853932617+0.0574913490049987i
0.0110141602421666+0.0824881308111053i
-0.0365125678483727+0.142340433289751i
-0.0469594163451491+0.138091555696532i
-0.0741630376873497+0.127611612016582i
-0.13888360140482+0.149148340238188i
-0.136262467641701+0.086856176363351i
-0.0722822758361573+0.00596834031831209i
-0.0583287418972083+0.0460153835009203i
-0.0326487267655821+0.080656940365612i
-0.0308848392279732+0.107609143026089i
-0.0666335284505012+0.125027415777632i
-0.0965941316262525+0.0948133924126551i
-0.115477660973577+0.0652002899650814i
-0.0878322036673405+0.016573417157746i
-0.00185488508894531+0.0171464970222721i
0.0687677456023448+0.0407259586885088i
0.0481107881301616+0.133350565883961i
-0.0092660729084086+0.206214776600072i
-0.0830814294559356+0.163420153688293i
-0.10200346529414+0.107095469075189i
-0.10564734701222+0.0358651671649016i
-0.0801875702080017+0.0386402436637305i
-0.00750208602653518+0.0622485415293504i
0.00505384910736927+0.0877091314814612i
-0.0316982803984907+0.153820803113303i
-0.115392749845843+0.132005529827564i
-0.127550505410388+0.0990340303506001i
-0.120667527794611+0.0497487257137675i
-0.0748013938172105-0.00998369161665155i
0.0299358577448521+0.0251077412671719i
0.0431911034060093+0.0637944429745319i
0.0232417656668021+0.109494902010757i
-0.018508264034506+0.145678560695869i
-0.0481270416145609+0.146804373143659i
-0.0947826462513196+0.107254687722777i
-0.0758846091289201+0.0307655522317058i
-0.0244435269065932+0.0500774436422734i
0.0221364364854005+0.11053520894785i
0.0500170944541239+0.15615636993589i
-0.0477319423158221+0.198127847830521i
-0.119681406208865+0.198463093902915i
-0.143610272604606+0.152118255518631i
-0.110661517479649+0.0735746113128915i
-0.0720897302258676+0.0342368955734984i
-0.054102065552616+0.0272032393977988i
-0.0284814098894277+0.0471608879921911i
-0.058260993731214+0.113110360696927i
-0.0966226454409125+0.131155423936694i
-0.109943331810185+0.0785875287400024i
-0.0944027574573036+0.0432410213210292i
-0.0472415021185802+0.00374044034006667i
-0.00729790524361216-0.00868661266820841i
0.0203365296703321+0.0714589144264245i
-0.00882014034237185+0.130997451012028i
-0.0272158603258608+0.166977343873481i
-0.0496728262364399+0.142974001309168i
-0.104836448194279+0.0967333151687114i
-0.0617554434804862+0.0789918530722476i
-0.0306905363311832+0.0546403455173574i
-0.00684641804547755+0.0718686799847415i
-0.00740070154195528+0.102850898424573i
-0.0412525096856539+0.164521630217447i
-0.0761887622796786+0.137668290983833i
-0.137245552774801+0.0879355633154616i
-0.121002899797066+0.0436723969561426i
-0.0888497796121488-0.0204177439225931i
-0.0193156817338518+0.00430006961422088i
0.0310261025107176+0.0653455240969761i
0.000507692634932336+0.112970831426395i
-0.0317078712854938+0.131128562586974i
-0.0893057763652045+0.151593064616076i
-0.102322796691253+0.0790497928368804i
-0.061742881915363+0.0435894417733603i
0.00290152648021197+0.0287290294944339i
0.0181450091643096+0.0408502277812301i
-0.013444932503107+0.144513327037685i
-0.00474609225096561+0.138572516409351i
-0.0369556221591336+0.139162133215663i
-0.0691040269144535+0.119965097758065i
-0.0678494934454736+0.0545770703776869i
-0.0477866020442347+0.0489563938375369i
-0.00510682009427018+0.0937252048796834i
-0.00919622307068535+0.131301861304278i
-0.0184039892739105+0.137934434116032i
-0.0608931377347987+0.144194080181902i
-0.107268212748561+0.107224088529402i
-0.0668457637207671+0.100559989870146i
-0.0612624532300723+0.0560574911967802i
-0.0534292842228975+0.023513847879713i
0.0139945304059215+0.115951638328626i
-0.0156452525756971+0.134802019910869i
-0.055228075414683+0.106261694681617i
-0.0495202549994404+0.0773093769046208i
-0.0901087984737288+0.0460204449176747i
-0.0667002348985768+0.0407171678492675i
-0.0188861520130915+0.034020615617793i
-0.0173128231518978+0.0631017493449313i
0.0182133336285161+0.100187376017557i
-0.0136322841662284+0.103979181469126i
-0.113077628709048+0.113114970854406i
-0.109824917520175+0.0769107085650567i
-0.0700522068336556+0.0731021200089511i
-0.0754761955009164+0.0715848979175223i
-0.025824648763435+0.0216454328382621i
0.00762896011271343+0.114100996498589i
-0.0297742744447532+0.125680035281824i
-0.0435005116091201+0.0878428247520895i
-0.107580932997626+0.0989421703161467i
-0.116673402522175+0.0438906726474166i
-0.0530117264156899+0.0138898724469559i
-0.0426714540667487+0.015007069810746i
-0.00461161233007751+0.0813116840549979i
0.0417126984775471+0.100643728516857i
0.00134424016306245+0.133852124337438i
-0.0519163125610115+0.155032695866579i
-0.0639591589963784+0.096411410158275i
-0.0527228976733443+0.0853499645813999i
-0.0179360741365966+0.0743128120659025i
-0.00321595539237805+0.0963345283898404i
-0.0175154329028734+0.10477997189021i
-0.0544204548631192+0.131550060041028i
-0.0687909068867981+0.184369899817842i
-0.113119618936041+0.1435584479253i
-0.111607819772691+0.0802649742567383i
-0.0253223683844014+0.0526789373108512i
-0.0111591182850432+0.0441454444064405i
-0.0445610020479573+0.0799014549652358i
-0.041130085836101+0.129849338277604i
-0.0619757550376553+0.116006485037367i
-0.106413115469553+0.0957258414200321i
-0.0739380255093747+0.054950113953499i
-0.0109779182608561+0.0133445436474205i
-0.00201657230096056+0.0409826855370394i
-0.0192891918384299+0.0853891345545397i
0.014488727834449+0.130494004645137i
-0.0170074210175921+0.146696504547627i
-0.0823313801812209+0.115005806952343i
-0.0670487727101897+0.0942557601500162i
-0.0701093185452694+0.0829259820702695i
-0.0383864504444033+0.0607086961070142i
-0.00886993009634358+0.0798937597809021i
-0.0299737113049657+0.112095274122689i
-0.0339835595432634+0.132800419506347i
-0.0929331091718269+0.109259496412417i
-0.11361099681309+0.0738262308064712i
-0.0735824549554236+0.0523279518615405i
-0.0417922451150988+0.0228017164260946i
0.00114306811717087+0.0337691359798501i
0.0089762199156431+0.0718121819662725i
0.0354006635986902+0.105157769116588i
-0.00486716197235752+0.153254215906735i
-0.0725914296159191+0.151052026467136i
-0.0609033006075023+0.0980743957133622i
-0.0779461957236555+0.0839064178238166i
-0.0521707016056986+0.0588684590036221i
0.00362331349616489+0.101346692211548i
0.00680066085056646+0.131579031436675i
-0.0543392741321275+0.125628829749655i
-0.114550508329529+0.136343369981507i
-0.0986834899105717+0.0795581057837334i
-0.0709543970218739+0.065159673275636i
-0.0554082878585498+0.0142391657812829i
-0.0502564884684067+0.0111163456421845i
-0.0260528069774779+0.0846245183721397i
-0.00776394373683118+0.111707740462334i
-0.0347328905812598+0.119645154301595i
-0.0538680502468307+0.0665382846215748i
-0.0670492964931934+0.067984533704296i
-0.0591430869152249+0.0597897277491334i
-0.00383975142994371+0.0695390685727406i
0.011483249560098+0.0908495266104242i
-0.0125306372903667+0.107555014041355i
-0.0360972877789699+0.192102688647422i
-0.0837035238060862+0.129163598866708i
-0.0999597172109481+0.105889134575166i
-0.0824602157899083+0.106962985958142i
-0.0552273039884496+0.047984899350331i
-0.0328071896252084+0.091688192673754i
-0.0537647885469273+0.131596579893725i
-0.0653143977588895+0.120823788215883i
-0.0784862545615069+0.101196590594564i
-0.123909183584568+0.0914339187950503i
-0.100472403189065+0.0324923635476265i
-0.0417507528604909+0.0281130361313173i
-0.0193213289735417+0.0718332526729027i
0.0135855446576806+0.0850320223440074i
0.000852008842504623+0.121261786780889i
-0.0246827951881004+0.15248227628194i
-0.0448243583348721+0.133754185838156i
-0.0703615406441273+0.0738606554111103i
-0.035497106923858+0.0512456743267907i
-0.0143416503768729+0.0710447311308524i
0.00574690250404114+0.122944136042354i
-0.0154399430840527+0.161208811741085i
-0.0958179811220223+0.136568355498077i
-0.109855606969327+0.13055263109244i
-0.0818170245876516+0.0974984225236436i
-0.0505219343851801+0.0468165255660427i
-0.0464237338397651+0.0540937902713884i
-0.0328507072113847+0.0873077130882939i
-0.030716066669806+0.0951335858807432i
-0.0143326838120975+0.124274245735461i
-0.0340657735006814+0.137172391013018i
-0.105725468790894+0.0699949364113298i
-0.040178653972365+0.0564564147926562i
-0.045736771636614+0.0572459173331787i
-0.0614490898618196+0.0827108691034433i
0.0175178301716785+0.122449640799969i
-0.0332507383773657+0.167940910689796i
-0.0851531079998027+0.14522257704417i
-0.0635033308233332+0.103791317896599i
-0.0869499534744033+0.112746767282016i
-0.078460423718157+0.0751170019379212i
-0.0338587581105987+0.0782462408640046i
-0.03618782429778+0.0982895395390475i
-0.00441277771084883+0.146609729073405i
-0.0294218277058205+0.110728067507015i
-0.0711161733531745+0.0704864134570099i
-0.0754746661052736+0.106650973458459i
-0.074718071956194+0.0333899238181709i
-0.0144230371365593+0.0191198890165907i
-0.0205117543091428+0.0992581992740118i
-0.0493809262731593+0.0846418899232342i
-0.0491675764595766+0.0878406186980197i
-0.0722733124263659+0.0962788831289423i
-0.07986730764753+0.0724004004970177i
-0.0554236787802367+0.0979609232981585i
-0.0527838741227883+0.0458054712814531i
-0.0235508910571764+0.0462961450276235i
0.0106521015180936+0.125739195230203i
-0.0210396947040685+0.142857898765509i
-0.0354816774202437+0.136770715428631i
-0.0643850951834644+0.112564047827357i
-0.0681877604577897+0.098340704223761i
-0.0395923462144431+0.0794715316845821i
-0.0263333264139271+0.0810443912932423i
-0.00526054245280453+0.119999945602336i
-0.0459610458815022+0.150735313751742i
-0.0713077860865439+0.133504288084948i
-0.072206101125092+0.0903963959992823i
-0.106124553036684+0.0950863170385549i
-0.101817132717686+0.044380443140914i
-0.0275807550965115-0.00155250311248392i
0.0107270081062484+0.0383857276020884i
0.00288040886353698+0.0816739165629568i
0.00623197663705379+0.102017956390669i
-0.0595064419955711+0.102948260728678i
-0.0519335715191102+0.0872556838451155i
-0.00616701810288344+0.0379432790466706i
-0.00689837749731496+0.0745656441857616i
-0.00709370558748178+0.0929917057583963i
0.00606818880432553+0.11395060890317i
-0.00755982400196376+0.157022958990965i
-0.0712883420659079+0.163777412582832i
-0.0597595046229479+0.163371187716936i
-0.0894599560987098+0.0838258497703107i
-0.0930482306329989+0.0713682989268602i
-0.0723932725879366+0.0598023778068i
-0.0921951718319426+0.0480592922777994i
-0.0760387618820351+0.08234316301195i
-0.0783438058880566+0.0916278008977804i
-0.093978869856931+0.0578650692815333i
-0.100528280762524+0.0238682920453635i
-0.0452228490103196+0.0290343209474231i
-0.00701021795100875+0.0177034122583735i
0.00818959591048098+0.0386836251177944i
0.0387554369424802+0.0727707370399029i
0.0289149640378804+0.0921848562749574i
-0.00744661357934044+0.135099188001086i
-0.0292037257439662+0.138396566807032i
-0.0230166622060269+0.0985478630227192i
-0.00528318576680895+0.113991922756347i
-0.0060922527335254+0.124471582277301i
-0.023593093132422+0.136292558272656i
-0.0720658500149235+0.188993176305202i
-0.133025960680866+0.178641026204551i
-0.127984421502671+0.0891654439084123i
-0.141837678324831+0.0668001818709263i
-0.12700320741834+0.0483811110467793i
-0.0864557835834774+0.0123097167912477i
-0.0811194223009983+0.0171991645209167i
-0.0428944971885595+0.0109044018208345i
-0.0667042354033417+0.0981018990153925i
-0.0623565922182229+0.107868059787379i
-0.0122104949275843+0.0386615031652716i
-0.0210439187391695+0.0364799757882208i
0.00587100077750693+0.0321343144696427i
0.0307997104369704+0.0417869485488782i
0.00664497774096953+0.0807321106216031i
-0.021030249919863+0.121458169991387i
-0.0317543360920479+0.143111077975684i
-0.0436542249725395+0.138573941507205i
-0.0715488672476802+0.0905307934905796i
-0.060591767103433+0.110688452304482i
-0.0775711067161642+0.103625806908544i
-0.0818698506446036+0.0698146851833681i
-0.0581264627972707+0.107398542782914i
-0.0756248457657329+0.0930511881102092i
-0.0745020633752116+0.0639867318497348i
-0.0742884020081807+0.032871131347901i
-0.0677285261141296+0.0412294862114307i
-0.0361908171734228+0.0337671808869506i
-0.0060298343433648+0.0398148029601848i
-0.0360712747422029+0.0845448795651167i
-0.0377164094303492+0.0585655117591592i
-0.013852103910806+0.0970256949245683i
-0.0425685814192187+0.126950828865882i
-0.0370755173286475+0.0993866074330997i
-0.0140134772149037+0.0895130001685083i
-0.0288891372478965+0.105387921343434i
-0.0602732848218146+0.133995942412193i
-0.0546081031364663+0.123867859889107i
-0.0846155160530376+0.105515286228854i
-0.115588766620082+0.0995015683292103i
-0.087238212933489+0.0825159404233814i
-0.0891979717796533+0.0599836037488118i
-0.0488774528876377+0.0756459656209879i
-0.00579224194995965+0.0383971707193601i
-0.0197670601604789+0.0580411952286693i
-0.0572199747856249+0.119069562454664i
-0.0695644034537281+0.064551342145236i
-0.0441114045352018+0.0452607123897888i
-0.0487347531267917+0.0594067096319428i
-0.00594960713248923+0.088332119191095i
0.00437980424466884+0.100098760650198i
0.00656934506857424+0.113941035773238i
-0.00737233762817603+0.13375654213294i
-0.0561369636617584+0.114557782417855i
-0.0338046080804848+0.105231088152365i
-0.0776907551284361+0.096780404523237i
-0.0753901968562765+0.100383922875695i
-0.0156218495514447+0.0816887244386092i
-0.0205342014918406+0.0882980269885995i
-0.00173802912999542+0.118882179051324i
-0.0258787424847682+0.0912802292377253i
-0.0749916216044817+0.0954988964411082i
-0.0711607660961546+0.0866791254570504i
-0.0587300486749672+0.0467499400568659i
-0.0705241119235202+0.0376155687447035i
-0.0464062037676118+0.0566404987312808i
-0.0153014356372028+0.0837419989515298i
-0.0395409328986053+0.061618525257147i
-0.0477045998170591+0.0539781187053828i
-0.0642095613763291+0.0462110005134344i
-0.0607218452177977+0.0701307266754344i
-0.0427204105036851+0.0669805705016773i
-0.0345730754851403+0.0254753266857485i
-0.033773612314545+0.053378739502223i
-0.0428118708971055+0.0506757190335944i
-0.0312982832126297+0.0706817184999137i
-0.00414332470350224+0.109375002105411i
-0.00328349816974531+0.0963168623724768i
-0.00582245407100197+0.0869014234788709i
-0.0293068707651984+0.0790394471005365i
-0.0411547528046253+0.112677401578312i
-0.0157378972887981+0.139194588104283i
-0.0306321703530351+0.0738288004800966i
-0.0146546049858093+0.0945666421202231i
-0.052673988381911+0.137512626780595i
-0.0623309966086557+0.0631965707245238i
-0.0339464656401446+0.061692888689723i
-0.0394494860622848+0.057443534872654i
-0.0354269771650033+0.0884801145108807i
-0.044659748553636+0.11288454051893i
-0.00864866350624721+0.0571550721939519i
-0.0121729612785967+0.0842485191226342i
-0.0333189190841863+0.0474252700078504i
-0.0569552544264756+0.0371201614445445i
-0.0347142378134594+0.0859887813339624i
0.0229853974723888+0.0992704219972085i
0.00676238789131062+0.141349962135632i
-0.033563440043044+0.145645865869269i
-0.0423397813171648+0.0942829932942895i
-0.0374052119816322+0.0806933890636957i
-0.0742244733380572+0.0754305741607185i
-0.0663377555986384+0.057556057584661i
-0.0578269918780667+0.0783348626386372i
-0.0901791833466284+0.0833093680286111i
-0.0614455449454668+0.0682865492727896i
-0.0430837227468977+0.0604375104368501i
-0.0667467965727477+0.0704130898617237i
-0.0369581521341629+0.0576927771262751i
-0.0280099125818626+0.0441640198137745i
0.010453925130019+0.061355424205456i
0.0519851896046757+0.0430275886036841i
-0.0144734915362844+0.0502270651418198i
-0.00022800529142148+0.0870910998090571i
0.0122066951899491+0.0839303006175994i
-0.00377822847983301+0.0961211189775501i
-0.0117357838729644+0.133410338935719i
-0.0416056966074654+0.15255789345578i
-0.0375331026586359+0.133272398070747i
-0.0708116593718458+0.120788809407413i
-0.0922305805708035+0.114934410400572i
-0.0900600221782618+0.0883523320007548i
-0.0985297331696533+0.0755194383578955i
-0.0731605875086861+0.0791810165153722i
-0.0391743375961198+0.0660173118289946i
-0.0426614676031753+0.0453581582247223i
-0.0286011859537617+0.0869522652365452i
-0.0347284191322176+0.0622424619744042i
-0.0461645337597355+0.0223864408832326i
-0.0171014448373807+0.0548006005162402i
-0.0269426547311751+0.0453008959136127i
-0.0101384638969285+0.0588867060781121i
-0.00359076658352655+0.0860095416599906i
0.0242737732835646+0.105075698724531i
0.029535979089885+0.0948030915765721i
-0.0492112700647369+0.0964475041532133i
-0.0198206318515665+0.0986053945993889i
-0.0226118904397752+0.108053537254961i
-0.0426796747236865+0.110549358215592i
-0.0306817148616256+0.0656322531737791i
-0.0581858859651945+0.0701664959949187i
-0.017809077752638+0.0532763825723648i
-0.0416418810490106+0.0972826495300299i
-0.0456116607870219+0.119526504726077i
-0.0260481494229033+0.0772237339212231i
-0.0453307763473078+0.063655667559261i
-0.0127876910469263+0.0524851735193614i
-0.0450321221146017+0.0911187915048248i
-0.0372446845858209+0.101494755414661i
0.0100175070480658+0.0748875664210707i
-0.00378650814632078+0.0745913478616664i
-0.0262445874531543+0.132625577634122i
-0.0389844695043678+0.105863266552001i
-0.034646560690763+0.0853880605771562i
-0.0416100520008085+0.111833201335126i
-0.0672223108388161+0.081299878822635i
-0.0454489004378304+0.113515009467061i
-0.032823647504202+0.0810644909046371i
-0.0439580533446197+0.0499858720502351i
-0.00804077938879993+0.0711553380315331i
-0.0246211330692232+0.0749003477313321i
-0.0356754963403829+0.075716443983816i
-0.011079341900035+0.0650669204887805i
-0.0112284720055733+0.093905472465529i
-0.0260232098686777+0.0527531621907128i
0.00235338502019963+0.0612837623646608i
-0.00290522668472707+0.114567718187331i
-0.0232801444293754+0.100955680177071i
0.00950425481687702+0.111610068117765i
-0.054965322214296+0.122823778420306i
-0.04658658069528+0.138054635192377i
-0.0413623737811892+0.122543968204476i
-0.0779114755461417+0.0914657903507875i
-0.0312197216797174+0.0585289040583506i
-0.0609107070660092+0.075094562803865i
-0.057361697727086+0.0943076291082287i
-0.00678811436969698+0.0522481699311382i
-0.00442201453511638+0.0425430997388837i
-0.0275887226917911+0.0663179489908766i
-0.0103207164158869+0.0862526691343417i
0.00149230551537082+0.0940288458325205i
-0.0342061848142954+0.107012376216225i
-0.0105483147535854+0.108986087662899i
0.0103430835826341+0.12498537045226i
-0.0145430879538795+0.119643392031495i
-0.0378714603009302+0.115377004392533i
-0.0285275099630613+0.11817080374324i
-0.0469914452109468+0.0963052880104188i
-0.0777062432242864+0.130762876036439i
-0.0727993043574863+0.0982591565578963i
-0.111907767279284+0.0734297589978058i
-0.0970111710101317+0.0890382158593566i
-0.0537280439603241+0.0441741453742114i
-0.04495470640162+0.0411311009663899i
-0.0244384958434028+0.0160712145735313i
-0.0205335918085115+0.0565279322655887i
0.0182438808815561+0.0639341332227158i
-0.00999816438391112+0.0502755709605468i
-0.0386829416499089+0.0946473543951859i
-0.0126488680035106+0.0720522495841631i
0.000629074247220063+0.0997921234039219i
0.0234095749771334+0.0916774796152824i
0.00194941145229176+0.10126468271772i
-0.0131003154181708+0.134787437234352i
-0.0454270956173737+0.118108704582259i
-0.0745232223365058+0.13228315130824i
-0.0717316603383468+0.108614681750754i
-0.0654644476387284+0.114760789413344i
-0.0671834129623857+0.0991248250224393i
-0.0581725983579097+0.0432389496331534i
-0.0357031042875402+0.0832297909693684i
-0.0373198952654559+0.0655421994003238i
-0.0406620280624338+0.0841586596110007i
-0.0102047850013413+0.0820409958168413i
-0.000586386450358599+0.0331746779808296i
-0.0244968592199911+0.0914513349209638i
-0.0194692583121847+0.0779560348975354i
-0.0490754564632736+0.0929185086953278i
-0.00989153434034173+0.0928006130146267i
-0.0232615064039594+0.07145100370298i
-0.07383563362259+0.106167665445992i
-0.0221489353305431+0.0994022987857705i
-0.0757011959048599+0.0940915534926126i
-0.0784818620008946+0.0888944235378928i
-0.0347775348381536+0.0965740187874679i
-0.0381933773229974+0.110188010096449i
-0.0621871575787789+0.0831007231275097i
-0.0888900681601819+0.0303266512027987i
-0.0290233594786729+0.0331621411542977i
-0.0187250618933974+0.06771950889472i
-0.0382718937847314+0.0653918758657049i
0.0061528138725962+0.0861722960714619i
-0.0174763495746569+0.0944904906390574i
-0.0275888908161668+0.0864033833027155i
-0.0201879523998735+0.104671081437753i
-0.0476924047214718+0.073713325598141i
-0.0223547410909523+0.0875342223858171i
-0.034735697586918+0.118961168459492i
-0.0327718387660048+0.118579764294567i
-0.0427055358006996+0.119370369443218i
-0.0377891635935529+0.096372335426415i
-0.0446213004927162+0.106115413507983i
-0.0928279842555134+0.105554753443877i
-0.0652506892069887+0.0921677534368908i
-0.0607201575714733+0.0738831414729113i
-0.0499539703630818+0.0695097751171135i
-0.0342385088259119+0.0781512655547616i
-0.0366719546092331+0.0492019995215681i
-0.0305331390873766+0.052258752634397i
-0.0284404407210249+0.0764086134826621i
-0.0606534943149655+0.0415427857999218i
-0.04718247295186+0.0215643993388247i
-0.0074465715911728+0.0691026909438929i
-0.0274049111368093+0.0723883817730352i
-0.0158362577781584+0.0584138109233102i
0.00419247977370002+0.0935645958796088i
-0.00890006918621549+0.0808784228269578i
-0.0173794777126177+0.0874784381113666i
-0.0227302645085881+0.132208374796361i
-0.0449594039942353+0.122172222950974i
-0.018895218367603+0.094444121648712i
-0.00273659853665286+0.102650367322845i
-0.0359189963680839+0.13416992131885i
-0.0223551740896117+0.141380052076772i
-0.0355187928274897+0.131334875981673i
-0.061228333100702+0.0989277664729105i
-0.0338413738081448+0.0813976969836705i
-0.0740204812053303+0.0625018575089732i
-0.0857754471858045+0.0917773486391951i
-0.0727269327002365+0.116324541346599i
-0.0999713525484934+0.0806343901238226i
-0.0657480851628471+0.0761360267690963i
-0.0715499630117079+0.0322447092968968i
-0.0567317699578749+0.0289935232355072i
-0.0312915274327832+0.0355228962006232i
-0.0199285060755305+0.01916634682912i
0.0153788139214274+0.0333060082531026i
-0.0185015076994795+0.0741719308461565i
-0.018850524835649+0.0824272536494488i
-0.0282360537581376+0.0489045331478005i
-0.0124669935523694+0.0778893979476565i
0.0120573584722755+0.0604556838848837i
-0.0098957961427819+0.0781012967962114i
0.00226134599145266+0.112791489822613i
-0.0341317697049269+0.116494643981836i
-0.0504109032039024+0.174959692281332i
-0.0556305516916053+0.154656099747758i
-0.0800667159846622+0.121074390292251i
-0.0743907809902059+0.0951801968803042i
-0.0853217136145574+0.0590224602673184i
-0.0788527038861424+0.0677455295454772i
-0.056008782333975+0.0709612148747208i
-0.0646771011666221+0.0698459868902947i
-0.0514536637070456+0.0751800764445744i
-0.0566187605840782+0.0523344668596151i
-0.0728383122710449+0.0382708085869104i
-0.0452748295156676+0.0139250314144358i
-0.023030395744559+0.0161416364597944i
0.0184988516681483+0.0680077482194781i
0.0201560670512464+0.0585203496199534i
-0.000909962979513465+0.104182518099492i
0.00761018676797748+0.146134713445243i
-0.00270089912034623+0.118268523286787i
-0.0392907971784876+0.101038355156113i
-0.0717470746111007+0.0846835829936648i
-0.0536730259200723+0.0921553692401998i
-0.0330183453473697+0.0900233697010009i
-0.0520526474330309+0.0855595777817159i
-0.0852408161806674+0.0871568976417206i
-0.0873456956424618+0.0787142481155082i
-0.0861700287571903+0.0512750197720033i
-0.0664303599703862+0.0440554825388481i
-0.00492803225586295+0.0531026621533286i
0.0200449345696191+0.0365100941868085i
0.0288284020695777+0.0755794086279583i
0.017296591014786+0.0813654318740515i
-0.0415791396337466+0.0486396902432717i
-0.0248785224370688+0.0871423883692705i
-0.0139915269620787+0.0793741442322277i
-0.0368459332306167+0.0930591047051397i
0.0172746440945954+0.133479528742378i
0.00802124301988399+0.112396049843299i
-0.0422881917664707+0.144729265691504i
-0.0870750373909754+0.160460159098308i
-0.145778199385121+0.107501296340631i
-0.121633692218835+0.0587663484572319i
-0.0536814391212209+0.0219684847177034i
-0.0293624408975231+0.034535891416022i
-0.0247991484022132+0.0615762487953005i
-0.0221153640358536+0.0674051820103599i
-0.0186931178801984+0.0777776189575037i
-0.0402939368563862+0.0498122762326767i
-0.0648477311951911+0.0393439342539214i
-0.0287410913709942+0.0425030954909205i
0.0215813586223036+0.0104328654023101i
0.035087015001133+0.0559467991962947i
0.0159087904261135+0.104708601081028i
-0.00101200611483414+0.140538033479145i
0.00210437668924251+0.161226976024985i
-0.0142102285826351+0.129777313197357i
-0.0560509517109123+0.102420808145183i
-0.0295240883004466+0.0561748634134259i
-0.0318561791155263+0.0886685184057509i
-0.080783156923358+0.113059161585317i
-0.0540022246596435+0.129774249892743i
-0.0766394367309815+0.147334187473972i
-0.0912815804206504+0.0953089902302544i
-0.0706673280143597+0.0625459354286066i
-0.0559532852861474+0.0117595097328455i
-0.0163050118141442+0.0265876780526876i
-0.0205019948140802+0.0420821183582449i
0.0110588711792623+0.0518054376451575i
-0.0140564720595721+0.0705247824132545i
-0.0681414597294473+0.0602683035058092i
-0.0453424165091773+0.0561739649387062i
-0.00161523978721691+0.0147710595293036i
0.0454765372219943+0.0158290616989099i
0.0332821108544128+0.0496194198345046i
0.0194766884933333+0.10280570317217i
-0.0416367821750933+0.124040431867739i
-0.0743390176694058+0.140540609805529i
-0.0551154190644162+0.111085326324845i
-0.0299786948859923+0.0605452746757017i
-0.00161446097503134+0.108035487334035i
-0.021422869105431+0.0769354657178907i
-0.00744072421843618+0.090336161512806i
-0.0637354194869025+0.119187555436594i
-0.118423232527608+0.0806960547859811i
-0.104854315590351+0.0980486672936806i
-0.0914446508182294+0.029714790337114i
-0.0608195796020797+0.000775595267058325i
-0.0481324688861812+0.0334617369770288i
0.00676701340451354+0.0471314102205678i
-0.0115921140050105+0.0854378434326135i
-0.0433501465960557+0.0595589526911433i
-0.0217855668511356+0.0584527769221699i
-0.0628767649834018+0.0442358264229984i
0.0227833578082454+0.014319998697441i
0.0728787603327769+0.0641733212672888i
0.0427258742549316+0.0687840691870844i
0.0496557634248601+0.104770111019843i
-0.00996147345392649+0.16770585880099i
-0.00854083406195302+0.131930087322449i
-0.0324497659498532+0.0953390458095876i
-0.0404839313808448+0.0892027047525542i
-0.0424283721133035+0.0963314011454245i
-0.0470324828949448+0.0821043284592913i
0.000576265658905995+0.0939915467904297i
-0.0349351965171754+0.12956227397678i
-0.058396266726009+0.0971108111630837i
-0.0805765093743027+0.059474498358252i
-0.0591873793475878+0.0157535972820544i
-0.0254503543987554+0.0174899429577389i
-0.00731133315100912+0.0423636225625253i
0.00755350562471779+0.0266592725523268i
-0.018077486385999+0.0582254241429946i
-0.00815409098213311+0.0744640586360023i
-0.023804031682156+0.0730860598861287i
-0.0238705067726983+0.0575160630783677i
-0.00525199019543528+0.0275025823207275i
0.0132739252938454+0.0595993466698426i
0.0413838602718651+0.0602511306823202i
0.00809678087397932+0.0904140880567904i
-0.0302813878126193+0.131634834810602i
-0.0614335930156933+0.110037410865945i
-0.108960940935547+0.10325391474513i
-0.0865266180699328+0.0250113890995437i
-0.0223711477364479+0.0075590455488195i
-0.0110190678054713+0.0595153921868828i
-0.00537019538693892+0.0560740422855163i
-0.0089149820812474+0.0990390573410709i
-0.0412996533966459+0.10070966241786i
-0.0698460934792646+0.0394925067571693i
-0.0799177642032084+0.00838367386530159i
-0.0506151505414092+0.0158799779952453i
0.0240554421929567+0.0255094331011286i
0.0582700032702124+0.0556256073823696i
0.0296124927117332+0.119556626443029i
0.0167909814899122+0.142895101175401i
-0.0244869509211463+0.1207146803645i
-0.0523967818935215+0.0941502797070182i
-0.0580814523070068+0.0651075028542981i
-0.0232413334392808+0.0581010513746315i
0.0233399078748266+0.108012560066362i
-0.00577000043354433+0.123892380245699i
-0.0375468655052377+0.110651692697394i
-0.0956221284004719+0.112050637945396i
-0.0962728046124535+0.0797283050721054i
-0.0750331898380858+0.0249908213691923i
-0.0658677027372613+0.0051592819073493i
0.00801397693362227+0.0428825883199822i
0.0379389723934303+0.0659852653025279i
0.0310411886982568+0.0754072069054346i
-0.0137450082545812+0.106468716400697i
-0.0441996750987405+0.0808589301643974i
-0.0198497798370631+0.0339787074894693i
-0.0313829369807265+0.0593175835776045i
0.0113452513991019+0.0804768049126533i
0.0693189858297572+0.102429444616961i
0.0179218712280976+0.160031486872941i
-0.0489881592572025+0.149645467434842i
-0.0754673426824875+0.130178577148797i
-0.066949547224505+0.102048151433581i
-0.0892137374166258+0.0487504307876424i
-0.0661808349899861+0.0509425261818906i
-0.0217188059108656+0.0665880442161063i
-0.0459538315322979+0.100337375746865i
-0.0354635707598939+0.0941004218874668i
-0.0573321644986283+0.07142104340159i
-0.062936923237405+0.0399590376655369i
-0.0463381742945536-0.01319608024217i
0.00458327817866225+0.00354152491833092i
0.0719894493443481+0.0323217502306277i
0.0387153604065225+0.0702177580627747i
0.0351834314007846+0.108545590116501i
0.0309459794391318+0.104210851471589i
-0.0200988900331173+0.11267809227931i
-0.0261953876440292+0.0991474656080241i
-0.0133181039165553+0.0547317684621425i
0.00768398527275174+0.0538928264714558i
0.0273203652399199+0.0702540626726243i
-0.00318943655530474+0.117566911375285i
-0.0307099851275143+0.154053581588053i
-0.0642287357766936+0.130329025266032i
-0.0742213100254866+0.105334323482229i
-0.0403148054750664+0.0571782859876026i
-0.0434117302502734+0.0406678863745048i
-0.0108783767365038+0.0467689780656183i
-0.00948322313766414+0.0411749950219566i
-0.0352667132258121+0.0756980391853602i
-0.0135243928159843+0.105040225672573i
-0.029091710652655+0.086170919669167i
-0.0458205425065522+0.0211853218421353i
-0.0253348112230394+0.00704200623231244i
0.0211952185240853+0.032216855101393i
0.067408352937465+0.0628590644461913i
0.055013233589816+0.137358806688758i
-0.0344382947586439+0.14577604990946i
-0.0555955514595338+0.128477439269002i
-0.0386238095609744+0.096194020526782i
-0.0498075810998726+0.0370833832723876i
-0.00236164092330813+0.0742702968903307i
0.0429557285541894+0.092984004863652i
0.035236110398496+0.0903064424847559i
-0.0373997055289813+0.124224658935964i
-0.106641659938063+0.089410948998013i
-0.140541451848719+0.0628880278204839i
-0.0941957110196046+0.0340652362158431i
-0.0392349677201137-0.0248860867327407i
-0.0210493020048778+0.0327556810440299i
0.00397772478971811+0.0721691334554821i
-0.0154298190524287+0.0915219574683417i
-0.0305849692143326+0.0936121743753144i
-0.0614946088855825+0.0353937588929971i
-0.0681929034424037+0.0284386823331861i
-0.0279366967556471-0.0174927600275656i
0.0453032380030812+0.00579633706074439i
0.0940672580386316+0.0699539323525372i
0.0699776420204969+0.0996597068797229i
0.0191423295822031+0.123626673272028i
-0.0248921351373451+0.111219577540738i
-0.0387825999299145+0.102229756241975i
-0.0456271006245026+0.0401742391960859i
-0.00440560814689599+0.0237970798846495i
0.0335585599813379+0.0755172133334745i
0.0163363250334607+0.122150453217912i
-0.00764947500831011+0.158624166283059i
-0.0669032389353058+0.15983889332319i
-0.106016900097918+0.127098783702458i
-0.0738809960269925+0.0439938863043599i
-0.0353680895161201-0.00141800917735963i
-0.00456997599999065+0.0319760630117583i
0.000609174616978688+0.0695380131940767i
0.0139054463042114+0.109031717451123i
-0.030693777832997+0.125900535913112i
-0.102333841200151+0.0961947397512319i
-0.0819324863663877+0.0773040961711021i
-0.058886996923988+0.021246868357542i
-0.0203424473387912+0.0138926430347578i
-0.00978925589969637+0.0825901596772805i
-0.0075942549579784+0.0922814658920235i
-0.0187513131154436+0.12135859188417i
-0.0913307249150816+0.107764129505467i
-0.109150747651606+0.0587638735943652i
-0.0580453611867477+0.00815036980181378i
-0.00541558828257333-0.0241492059588573i
0.0170240391917943+0.0536362621268109i
0.0354026778750811+0.074482770205986i
-0.0189605880799005+0.103692784944043i
-0.0541768211492506+0.122979389493371i
-0.0538291778241172+0.0620176464769398i
-0.0759278497994471+0.0362475508078448i
-0.0223550346923492-0.00473501666336648i
0.0133275490488207+0.0424533416170923i
0.0468252215353755+0.110485640893847i
0.0427078857660115+0.132890344386572i
-0.0108719375239302+0.136904575776062i
-0.0367384491923193+0.0935175442603942i
-0.0550526894642518+0.0691416136967263i
-0.0234696800439534+0.0352866007369864i
-0.0198462529821737+0.0508419237964714i
0.00874613076251902+0.0964147460536312i
0.00911753718983555+0.119262254351199i
-0.0677997961867138+0.117018069954988i
-0.0981158934218219+0.0866254830397375i
-0.105914049062043+0.0794133542531654i
-0.0428065368639924+0.0346325707457838i
-0.0103460086249289-0.0263049887576797i
0.00879938315878461-0.00702873587926234i
0.0376576534887177+0.0629156353933862i
-0.0193540294759514+0.109864660640948i
-0.0328128621115038+0.0926585452810825i
-0.0335003896756521+0.0418041546465266i
-0.0478793730895933+0.0391549424199295i
-0.00762871364331233+0.0491756352442533i
0.0501546327520483+0.0365000375966396i
0.0419649879152158+0.0981843456216077i
0.0249889286321995+0.115863532015752i
-0.0147660661452807+0.143110151952249i
-0.113483220373822+0.155899247940459i
-0.0949755611776104+0.0290985087067227i
-0.0502028697845123+0.0113977114745643i
-0.0142988617467134+0.0372444468649072i
0.0248008853042354+0.0568381870948673i
0.00154604923470456+0.105130807128068i
-0.04353585967894+0.113637518262696i
-0.0877226705614649+0.0923343574574044i
-0.0784031549934737+0.0345841597658422i
-0.0458863548541083-0.00384872603945479i
-0.00757840028021892+0.00265917779333171i
0.0433932905593125+0.0584070159614828i
0.0416938543892439+0.0871876858534817i
-0.000215430162701364+0.118499701929718i
-0.0688223334108731+0.124722160304975i
-0.126800296877361+0.0220357137157194i
-0.0508924437184011+0.0127635985770183i
-0.0159113548866542+0.0279141167839197i
-0.00369777318262737+0.00319750768486533i
0.0542500225512125+0.0649026087773695i
0.0155289348125383+0.119868160219603i
-0.0232674391386408+0.120320175317772i
-0.0782718858937551+0.0914596484960947i
-0.101534393915573+0.0206271912559885i
-0.0508455381347438-0.00743425145562499i
0.000219411096233162+0.0244926980301797i
0.0584299005588274+0.0459198408023034i
0.0439001821415624+0.104695462749845i
0.00392447579057735+0.164431932005298i
-0.0368193667320523+0.171890878161344i
-0.0840907458290483+0.0985317068029784i
-0.0847271331088977+0.0118042142053446i
-0.03364213122071+0.0290921419082632i
-0.00149751009882656+0.0565150621004908i
0.0235112949659014+0.0935903186875452i
0.0302711421532056+0.156214618524548i
-0.0665118434751567+0.131894913841949i
-0.115196557630518+0.0763260338567867i
-0.127576411161079+0.0497966929525542i
-0.079130180740229+0.0410398882141684i
-0.010554724999285+0.0255316448975681i
-0.00980553161061686+0.0576202696638164i
0.00530405200438933+0.133282418123853i
-0.0272591512297159+0.0965849698549847i
-0.0892707845398627+0.0825382662463832i
-0.0709919159712379+0.0717797322457303i
-0.00405994464786903+0.00269783725581067i
-0.00497595134688806+0.0141240224377637i
0.0481405749620312+0.0462673702078592i
0.0690793360083231+0.0920603999522554i
0.00018828531449978+0.130795073107683i
-0.0446626791350553+0.135940804832348i
-0.0821445378730702+0.0874393703590591i
-0.0389812048878554+0.0499410939719531i
-0.0168223575117293+0.0223191928923069i
0.0244868631963677-0.00435221608512344i
0.0662655347521343+0.0715840186390273i
0.0247584089400715+0.134962823244598i
-0.0435595090117134+0.103938727217267i
-0.105443223243712+0.0567673254288564i
-0.0727985018528567+0.0469073301227594i
-0.024395744329072-0.00557200960383154i
0.0302882226422141-0.0387670591344399i
0.0618179113113635+0.0393180355127254i
0.0658919078896158+0.104566318852852i
0.0394405025215266+0.119951776943251i
-0.0559623863435873+0.137187190426445i
-0.0513687540077146+0.0969645996488887i
-0.0417711563591327+0.041164622743013i
-0.0100863300080671+0.00906799248312481i
0.0735674114075452+0.0602590891284915i
0.0347853170045147+0.156903817941332i
-0.0141182890264794+0.162077325982358i
-0.0610556459802074+0.157073415907702i
-0.0862664794895929+0.122910940754363i
-0.0933600294115002+0.0762341914239245i
-0.0709723401550651+0.0132503510853133i
0.029869800685846-0.0212556450246951i
0.0378281942109587+0.0658989861541388i
0.0311095705259136+0.108921541147059i
-0.0138453860062215+0.0927299181657551i
-0.0893932532822789+0.108723311933529i
-0.06274230914119+0.0603247498257543i
-0.0341569745113177+0.0199028146309706i
-0.00899810342057271+0.0247834568269925i
0.0243516318577464+0.00987898583183506i
0.056453313329672+0.122598359829519i
0.00188529675139601+0.169571956966825i
-0.0236175101749977+0.106632175233413i
-0.0549265905882949+0.127963993552298i
-0.110782925437449+0.0365658196559645i
-0.039882985775616-0.0157797746701842i
0.00828506639275669+0.057816619613034i
0.0403915897527238+0.0693835268983879i
0.00098586425251973+0.110263069961527i
-0.0807589994114026+0.127151626285717i
-0.128576283586198+0.0511021009043287i
-0.143254056118574-0.0315219461773377i
-0.0610903525663492-0.068451467961001i
0.0223297128174148-0.0304316199111544i
0.0588614317711197+0.0253332405618303i
0.0599473570296762+0.0995793661463447i
-0.000419310002807009+0.138931302158328i
-0.0655195722788202+0.0930046352075358i
-0.0629399069830463+0.0460184033464443i
-0.0450864042916396-0.0389879261867984i
0.0283870887689603-0.0222263676376259i
0.0862211551291461+0.0716597441617912i
0.0549733915025356+0.137332326595728i
0.0127370715517275+0.181024789270075i
-0.0427447752570963+0.149537524626768i
-0.0912669253052434+0.114130474472586i
-0.109833173621952+0.0586337709474357i
-0.0466237924781837+0.0203105775199314i
0.00997767467064382+0.0438023958182652i
0.0271761174547456+0.0822122971850819i
-0.0179000686981685+0.12547053257089i
-0.0522400580579801+0.156579132137236i
-0.0693247941295657+0.114598346824428i
-0.1260646207075+0.0381331259814951i
-0.069752846754976-0.0247617963449987i
0.0171878023245867-0.0307719943659579i
0.0674235676490746+0.0392886790988897i
0.023343725990047+0.115027530000075i
-0.0340581638885628+0.153133007820054i
-0.0616748057395896+0.132348926649569i
-0.0817538702631892+0.0494581234451487i
-0.0475319382949789+0.0104739858298821i
-0.0203125504175053+0.0336114060318289i
0.00139539931705833+0.0364561321071666i
0.00846129898350058+0.107784018378007i
-0.03474109496801+0.15598564361841i
-0.0778079999832836+0.108780094401678i
-0.120378177362311+0.0940662712008584i
-0.126914058188927+0.0273299641516315i
-0.0599410698416737-0.0394436104639189i
-0.00403606198270906-0.0108760458557537i
0.0571966931627097+0.0464969342755537i
0.0337334836381294+0.111234357252801i
-0.0413053684923316+0.0979701609964147i
-0.0933808960699094+0.0602296227409054i
-0.068939881558272+0.0344961025454723i
-0.0265874663363013-0.00887545555862771i
0.0352843614791143-0.024768163279334i
0.116931583807936+0.0543156312479296i
0.077547773324291+0.149907222988464i
0.0154287948293924+0.162234223791049i
-0.0790965645429891+0.149365047097996i
-0.096072938377219+0.0799939190791004i
-0.0634499163033557+0.0418155318279736i
-0.0382210473961277+0.0399457414885711i
0.030053633052776+0.0550481078582862i
0.0563070116263324+0.130257062802859i
0.0111157263597657+0.152003904758449i
-0.0684208448337947+0.131783048078856i
-0.087717949355322+0.0989519510494337i
-0.131885857621441+0.0454117037021931i
-0.0798038111172702+0.00219679118016626i
0.0353255712373082+0.0115676948793552i
0.0398239702802763+0.0593697057972499i
0.0260646901945449+0.0943729130882724i
-0.0392681232492264+0.163085817807488i
-0.106799274630812+0.1479378776163i
-0.103173918376648+0.0479664274055537i
-0.0289024508743769+0.0159125032656737i
0.0256237718344172-0.0166015998437366i
0.0589729414873059+0.0411026223463724i
0.0503977956117282+0.140382392933729i
-0.0244830288235383+0.171435067251657i
-0.0493290294538318+0.152716531598713i
-0.10369485888168+0.0912597351717332i
-0.119970047090207+0.0372303436859142i
-0.0739412864203018-0.0174683787572254i
-0.0304315846040214+0.00302953472445463i
0.025379845093444+0.0563166560471052i
-0.010945328627624+0.103577702947835i
-0.0762720771764738+0.125500729515108i
-0.113215218250947+0.0799197092351894i
-0.104552396962502+0.0230877284000135i
-0.042143856611407-0.0511026262257611i
0.0371480271081039-0.0495270761797072i
0.108835902399786+0.0626734473819388i
0.0629696798622979+0.119802892316618i
0.00017997133023607+0.127831072065033i
-0.0387599961498028+0.102063146771014i
-0.0755803370046778+0.0494302511348896i
-0.0292574344632964+0.0220703523906388i
0.0518904207613753-0.0030872712175993i
0.110310939560549+0.0696131305230664i
0.0518836445873877+0.145800859753398i
-0.0334239896329411+0.165839113704421i
-0.053652938319317+0.170924575968606i
-0.0877880470002816+0.0633213975183882i
-0.088186124467182-0.00597085623404247i
-0.058032589003221-0.0133226564600981i
-0.0266304187333362-0.0151047492613247i
0.0499386079546568+0.0426338173834422i
0.0547644946602105+0.101728561641922i
-0.049172601951573+0.156664707825431i
-0.103053576206741+0.103940436509531i
-0.0840769591671407+0.0092272273177972i
-0.0401022119100901-0.0154337900174287i
0.00357381717110731-0.018743670018082i
0.0212394406226606+0.0337401907055474i
0.0339222345000901+0.101846475953013i
0.000397371653312091+0.112073832919474i
-0.0523749331047839+0.113466246300693i
-0.0766274927154888+0.118613006907308i
-0.083436761574226+0.00079482957749288i
-0.0151346094695436-0.0354716266577592i
0.0348857425836349+0.0339315706733741i
0.00796554127928153+0.0868540918450026i
-0.0210309615613346+0.158154088737048i
-0.0671961196877258+0.11577086188433i
-0.10645407911534+0.0353607524210766i
-0.0866984113537723-0.0338080526162987i
-0.0516864616595441-0.0423512364845024i
-0.00638540012849139+0.0130923277362205i
0.0304007978989673+0.0386262521519157i
-0.00162587172692479+0.0870224192530721i
-0.0294652860091587+0.107769478940641i
-0.0472001914180674+0.0775827596526021i
-0.0806848226773581+0.0207934824183519i
-0.0089405856608521-0.0460326883013778i
0.0686439640948007-0.0383196128672923i
0.0689308061436045+0.0237632459247666i
0.0835907287101056+0.0968962542301509i
0.0570357655831135+0.130233415976472i
-0.0260703405532467+0.107303183374261i
-0.0779548304412982+0.0980695628205709i
-0.0341569444484852+0.0456484749362289i
0.0387609211610399+0.00276473846558826i
0.0861576041257978+0.0700521500741033i
0.0884777212672595+0.130018891234505i
0.0181633107442286+0.172455415683636i
-0.0601360971213548+0.220563667962625i
-0.0817115329537798+0.138184156756159i
-0.0898610545014674+0.0137401770224237i
-0.0548372990634974+0.00334751568074356i
0.0299081675804114+0.0245727828013479i
0.0402109433809209+0.0843198504097744i
-0.0125754679868536+0.11670111259715i
-0.0600586143345527+0.135150690863373i
-0.134089149193107+0.119311189766379i
-0.197298705605932+0.0279117562990081i
-0.107344306490452-0.0276046915293677i
-0.0093937341875004-0.0686026311657481i
0.0531204917048018-0.0203010225143763i
0.0901670604792834+0.0512710048656106i
0.0239951882085577+0.0927738722771545i
-0.0593368511667377+0.127973771105736i
-0.0748535168038981+0.0571392911358433i
-0.0589678237348747-0.00417348643267413i
-0.0310860952713141-0.00601049778755886i
0.067993755808716-0.0217222593861561i
0.0498301817357412+0.0622724066545155i
-0.00395434483261966+0.12780969966131i
-0.025509914450986+0.121780580657447i
-0.0836104819955544+0.119128410639178i
-0.0789019625970102+0.0547530206992704i
-0.043635415213771+0.00851265615573242i
0.000489377560996635-0.00107856949347544i
0.0219724515860493+0.0871974602764038i
0.0221928578916409+0.16332839220334i
-0.0319046118459438+0.143496785424887i
-0.108831788428183+0.125571415233645i
-0.12908425314935+0.04371976101845i
-0.0998751129243547+0.00725016480218078i
-0.0380819539836533-0.0320661526410534i
0.0313721026985423-0.0479428490308401i
0.0507612288526548+0.0589241684068302i
0.00569899885213166+0.115206451306073i
-0.0154419897574647+0.131031255354297i
-0.0487039489719179+0.0918476076757214i
-0.0453599155943418+0.0112798115902092i
0.0243336611218603-0.0563743519775436i
0.0768463092259884-0.0415060535868474i
0.124603445025452+0.0931681425440466i
0.0586909175210969+0.166689286426837i
-0.0111290020278679+0.18620658781809i
-0.0409032148658491+0.154305116371941i
-0.102631918692478+0.0792985057062989i
-0.0491787126431841+0.0198773682153784i
0.00161980315809379-0.0236469505254547i
0.0151946778054038+0.0590454150722992i
0.0136402349505912+0.166594449615489i
-0.0523582624134086+0.200862254485397i
-0.100621053335414+0.146573565148795i
-0.120273531481746+0.047126106176262i
-0.128262080804022-0.00648802160161906i
-0.0596330522891626-0.0511155122466162i
0.029020661912526-0.026417865425555i
0.0363380185467476+0.0346172269847569i
0.00793055508292369+0.0644796980768413i
-0.0578075623069163+0.0710403240666051i
-0.0806030090371132+0.0272821051738585i
-0.0776933618719686-0.00824799324194638i
-0.0413143890845589-0.0273933146977824i
0.0188204254978753-0.0328227116083495i
0.0665137336746421+0.0279406051061125i
0.0569829173046222+0.0794418931404995i
-0.0495453022809928+0.0850674903484394i
-0.0901185793541614+0.0748946075017289i
-0.096812747241198+0.00135125987919902i
-0.0397456544323454-0.0577181053635806i
0.018618245099996-0.0330532163637228i
0.055952878689434+0.0256778112515194i
0.0750501603048021+0.0862337625921807i
0.0114030076660401+0.145291448781201i
-0.0504045786378203+0.120045562946701i
-0.0930786863614352+0.0478289076253035i
-0.0435807378929952+0.0257961569836361i
0.0378077922105806-0.00981465720521751i
0.0829087272922976+0.0505971838916673i
0.0636915852730199+0.155247494003031i
0.002899837917323+0.164112553505688i
-0.045683567739905+0.187722993854145i
-0.140549147303974+0.153908790315462i
-0.158449155349762+0.0325151157709494i
-0.0773027960554567-0.00979070091311814i
0.00128288095959458+0.0153483147453427i
0.0350697406878724+0.0679893074892441i
-0.0506479687717189+0.115460666507318i
-0.0999091812835092+0.141364052973147i
-0.105676909981055+0.0953614766073747i
-0.130459640746578+0.00789452746990697i
-0.0759342259085921-0.0240158509270659i
0.0245124121760284-0.0841045186376731i
0.0976151360290995-0.0480305442839688i
0.0701962623347817+0.0415005332721484i
0.0348954396720426+0.0877549223434038i
-7.12910515465172e-05+0.117944186396571i
-0.0475099762553207+0.0366400658987467i
-0.0318585867106557-0.00316405035962662i
-0.00203903465128866-0.0103583045652024i
0.0723597119243841+0.000959031839867963i
0.0696260686884669+0.111155806742556i
0.00258522564944507+0.172476858549009i
-0.0193703465498422+0.157254909879019i
-0.0771092780791379+0.111265527201631i
-0.0846854466104794+0.0437287922783096i
-0.0391539970284235-0.0109287584268315i
-0.0315356080275109-0.00865723412226989i
-0.00700139273193371+0.00416412625769232i
0.032268031914025+0.0748176858197433i
-0.0391575587898719+0.148825406830164i
-0.0898650923350799+0.0588875586895279i
-0.0551155644060232-0.0295536647212374i
-0.052215026292357-0.0478162004574374i
-0.0010002110221857-0.0259464043797229i
0.0673692363884932+0.00472550286431538i
0.0969368783968547+0.0437131990890544i
0.0441489856756441+0.0769059726589323i
-0.0750119903154711+0.0906218486168494i
-0.0863997061672652+0.0816622173848303i
-0.0442326934174672+0.0184899535189036i
0.00223695383171369-0.000208793510141972i
0.104654692437221+0.0292528391959185i
0.0994828964519839+0.124887730305304i
0.025138648370395+0.187973410339051i
-0.0397274510910979+0.159872083232544i
-0.117402184026915+0.134774215296157i
-0.112185386651783+0.076062544334146i
-0.0704599048367781+0.00362162645965969i
-0.0116981229003116+0.0121542245689823i
0.0355410545206951+0.0753033220145814i
0.0175771084598009+0.128406975381632i
-0.0524953548331465+0.175273365280592i
-0.115613344911347+0.131686837432833i
-0.13737085779383+0.0153772168525299i
-0.124541929118945-0.0278286038658397i
-0.0281128079238513-0.0434069916386007i
0.0521827439069022-0.0203403674412112i
0.0404472923723173+0.0516465050699718i
0.0450170277528778+0.0972750912932627i
-0.0227400835481613+0.0982263393817536i
-0.0871596028355388+0.0299767177297952i
-0.0375144023300588-0.0111961578035829i
-0.00753563305786854-0.0179869613816884i
0.0694099840997365-0.0339959759976028i
0.0762942276497521+0.0373916537040306i
0.037206260621135+0.130901365362196i
0.0369615220865765+0.15595346207812i
-0.0313746443672244+0.149179574801973i
-0.0662798548050129+0.0876124750379294i
-0.045153644620733+0.00167144073382046i
0.0375207807659158-0.0221664239608734i
0.0907732184126843+0.0486366442045808i
0.0529972562897655+0.111563589777297i
-0.0181544094867246+0.12519394321884i
-0.085451424581538+0.111612063316281i
-0.078955503162042+0.0195637428942695i
-0.0704315796238818-0.016894431456356i
-0.0413118780032568-0.0202555581117792i
0.057638826934824+0.00605566447469871i
0.0691941086795748+0.0781790292055331i
0.021427933687194+0.129659791458707i
-0.0343116235485862+0.180579636538963i
-0.0912747730613829+0.101664891486638i
-0.0615146251787114+0.0341402638386918i
-0.00943124177427269+0.0247839294651497i
0.0203722618961442+0.0256091462674181i
0.0294285448309692+0.0835951381663551i
0.00923596342160425+0.129426620416419i
-0.0750374233861199+0.150165020879547i
-0.108126499089988+0.118853067398931i
-0.111330741011426+0.0518323995616065i
-0.107655826002508-0.0292851815120289i
-0.0145150382264206-0.0472218194251939i
0.00125927336984111+0.00414066155055315i
-0.000391916226552087+0.0623466618537759i
0.0150860915182349+0.106736057825233i
-0.0486235066487957+0.0867272030777615i
-0.0833317568699964+0.0599101666477095i
-0.0524447448321032-0.00376586869412632i
2.11875190485928e-05-0.0591492557011726i
0.0463883281699364-0.0206757722094181i
0.0357281734421129+0.03577020017868i
0.0295430337811875+0.102652375291238i
-0.0235290387007269+0.117840558422923i
-0.107069672026804+0.0852873311284169i
-0.0745634970521141+0.0343577875918545i
-0.0221312267443074-0.0122078319379675i
0.00358614941016935-0.0306388140708368i
0.0385117826254394+0.0183917552082775i
0.0310825320313138+0.0869950119629971i
-0.00250257632449798+0.0973553974663263i
-0.0328846047520143+0.0659182366834538i
-0.065010067119152+0.0123914303349092i
-0.0397384571820628-0.0101421749943592i
0.014058422529434-0.0531834176394686i
0.0627012644271121-0.00720241328471445i
0.0766625782177292+0.0976156219364393i
0.0403654950468299+0.136717578828015i
-0.00436194628403527+0.16001104283679i
-0.072498237172076+0.136104264879277i
-0.0841413872043916+0.0635839805799202i
-0.0418047291337528-0.00240564799510284i
-0.00910108696287932+0.0399595005472416i
0.0156946214926164+0.0881102127600788i
-0.0357575744617976+0.142514807329482i
-0.0922542303696881+0.179779930848921i
-0.109927836233249+0.0827741549171324i
-0.137313358354995+0.0212352209630962i
-0.110280483320611-0.0167656631102942i
-0.0288675849576789-0.0602016590014335i
0.026401923067294-0.0305776116899529i
0.00945218637518246+0.0716926285000168i
-0.0139823550720311+0.102854646956471i
-0.0387743237919611+0.0500593277729054i
-0.105636276224156+0.021858591070675i
-0.0849443792429092-0.031245332056185i
-0.0027098278631876-0.0377382531389272i
0.0501116812019351+0.0214056505634963i
0.0783788783316061+0.0636251479249197i
0.0494532442463699+0.109915560178987i
-0.0198818506850656+0.118387054536577i
-0.0988774294731068+0.079698387462106i
-0.111689061378213+0.00609049837019167i
-0.0539513085659129-0.0831174692225451i
0.0418445232763249-0.0379484165489288i
0.09523609424102+0.0387013696435281i
0.0493607959655543+0.078075555085633i
0.00763460631188464+0.128448584031788i
-0.0556169552805408+0.0966862340337749i
-0.100856099406141+0.0367121030264545i
-0.0356917230796321+0.0205501038492923i
0.0477861565070342-0.00107643760439339i
0.0658446930429335+0.0490447852695775i
0.0410761306125342+0.0958534581233089i
-0.00446551439956348+0.122904911057215i
-0.0608308742836079+0.125222662664927i
-0.0856026382383629+0.0206276332615659i
-0.0910145192955915+0.0169239108868704i
-0.0200590990757955+0.00141964644607526i
0.0280112070094808+0.0207333843536538i
0.0409138628234485+0.062230150555596i
0.0429781099300894+0.0683519487605956i
-0.0280832370738727+0.137257749149281i
-0.0458627114344788+0.0716806014141881i
-0.0157539304710829+0.00636142416494024i
0.0328539230809881+0.00479935566181813i
0.0263312243565684-0.0208880196318868i
0.0561602102383604+0.0475923216004672i
0.0739289650220574+0.141698341406639i
-0.0178788957759036+0.150690331436413i
-0.0534761204998653+0.140032448674198i
-0.100142300724676+0.103158942692705i
-0.128572967411102+0.0266707035551597i
-0.0592088263381211-0.0182241623693396i
0.0236039337545552+0.0133438992659273i
0.0443299738156321+0.0672292087826035i
-0.0401828781350325+0.0974169643680031i
-0.102102844184901+0.0744831863168469i
-0.133810850568004+0.00760418619734498i
-0.125993075314017-0.0445262976392458i
-0.0238830545900091-0.0843816841364072i
0.0326923772453243-0.0408389277859144i
0.0809031195292769+0.0306943366111564i
0.0466285716162712+0.0786588245445934i
-0.0490302145534233+0.0920430337045751i
-0.0617333363866736+0.065620804664219i
-0.0239137032161067+0.0503233709297814i
-0.00478751221349458-0.0547112817091064i
0.00773790336738436-0.0576632269018767i
0.0403317482896854+0.0415227857115466i
0.0527715756525754+0.10940528535796i
0.0319650726944685+0.166617338109863i
-0.048496655925922+0.0908911715917809i
-0.0724206291309821+0.042773817803543i
-0.0691077805537851+0.0298249371355801i
-0.0117986122724953+0.0135565476148846i
0.0444112565696291+0.0323723801363936i
0.0351014242468623+0.0713336348798481i
0.0420168900129251+0.103499812333082i
-0.00716497595909189+0.0845834415321379i
-0.0551082857438819+0.0728593912590215i
-0.0543464025749088+0.0341840578096263i
-0.0254647691166956+0.026882045883393i
-0.0180018299116263+0.033371481308719i
0.0191710041374946+0.0625278553787179i
0.0264491619954421+0.0995406676992017i
-0.0817522678984271+0.0811453254904126i
-0.149397568962734+0.0637306933305864i
-0.118137321232668+0.0150557918870837i
-0.0578314129089734-0.0205219022838655i
-6.72480933418045e-06-0.0207206141749018i
0.0554848374753681+0.0286342152284224i
0.0542684851220373+0.0837512005344568i
-0.0255968360211881+0.105301189463775i
-0.0559371190603355+0.105214261205537i
-0.0684269525760575+0.0323192973149908i
-0.0303945381187837-0.023080157426895i
0.053019222328543-0.0294056036983184i
0.0196121778008342-3.07512205919182e-05i
0.0470975641501698+0.0824112417173284i
0.0262189341964861+0.133220055755995i
-0.0659080025519805+0.13447363400103i
-0.109965763678585+0.0854745214926314i
-0.137216407053827+0.000888715041209472i
-0.0759745526867644-0.046700525722518i
-0.0138523640926751-0.0520152776141479i
0.035766026776535-0.0125466422072078i
0.0447904244404877+0.0325251420758205i
-0.0261414882071905+0.0669644948799795i
-0.0712190783535185+0.0385675299883962i
-0.0480219282403482-0.0277712644593493i
-0.023844385431193-0.0522679453327658i
0.0527587588364693-0.0564969801011742i
0.116750329759932-0.0137236088735247i
0.0713269090667578+0.077271187287849i
0.0378857068538083+0.139118933960993i
-0.00163388595587144+0.13239040237304i
-0.0729717364426784+0.0798975139969752i
-0.0794660569295675+0.0541242873478194i
-0.0422351075366223+0.054789267508617i
0.0282250536382748+0.0503899250522001i
0.0677085758448621+0.0753002206018542i
-0.0336901641861857+0.100084248498783i
-0.0821859529049062+0.136917171786737i
-0.061859042986709+0.0639221289656317i
-0.0741048231229006-0.0253001204928338i
-0.0357696385079371-0.00746862040002829i
0.0425001849016589-0.0418952491584885i
0.0785563056165796-0.0367221677567179i
0.0482233825324806+0.064077799485726i
0.0094291486116231+0.0999600428489869i
-0.0441452874786682+0.0878766745174848i
-0.0584963933733792+0.0534082532395544i
-0.0279572902425811+0.00476694175674302i
0.0155035278073663+0.00974920539832446i
0.0437967100080583+0.048934846624321i
0.0522990391999592+0.114890294403901i
0.000479922463228276+0.143194417701681i
-0.100765971811833+0.108618263163292i
-0.109898410934026+0.0464961092834601i
-0.107392640729007-0.0201412356140114i
-0.0567315486847075-0.0582030090228801i
0.0125101248379169-0.0446297358174908i
0.057601702062342-0.00318913539972968i
0.0510866917826759+0.0596055971522795i
-0.0160333459957331+0.0746275362911419i
-0.0152739259712605+0.0133673121700273i
-0.0230984976965739-0.018151457088489i
0.00737146854359246-0.0357427845885067i
0.0361609786875711-0.0634413947570281i
0.0543631340280404+0.0107619898792909i
0.0832358094265046+0.119049846888858i
0.0123990222277184+0.144859978684223i
-0.0325496785824273+0.160381945200065i
-0.0806605542114091+0.0985888348280127i
-0.105390377790642+0.0201233619983162i
-0.032976510911006+0.030042411533036i
0.00370127317100676+0.0276344418410103i
0.0107838617953748+0.0629395357297254i
0.0103503112912973+0.0832851531849084i
-0.0377634959216327+0.0687682313987428i
-0.0906443640914468+0.059011034708474i
-0.0642005868841375-0.0245454325028174i
-0.017088457421781-0.0595346968937552i
0.0274195322009648-0.0327619052900701i
0.0758132407259089+0.0178247269804923i
0.0673797303647639+0.0593315571352912i
-0.0048020531579765+0.100040839629918i
-0.0593189635660201+0.107077078278129i
-0.0553721356481544+0.0323299622338806i
-0.0376690524965536+0.00114329798131191i
0.0229402040678432+0.0195392895514373i
0.0525126910759362+0.0637033424984139i
0.0495491659380044+0.0940594318252643i
-0.000789936121792688+0.107535722186737i
-0.0888289936289849+0.0921772744031369i
-0.0929204447623368+0.0737904796480827i
-0.099473621004557+0.023692587225291i
-0.00878373543009149-0.0664785418098252i
0.0380975883747117-0.0391958264538603i
0.0444774937812214+0.0412133896102414i
0.0494675320400344+0.087607963144521i
-0.0297466383805304+0.129567009094081i
-0.0454099168685101+0.0670347338965766i
-0.0790425683774247+0.00185847206183085i
-0.0065307944177061-9.85705063838792e-05i
0.0192743717847117-0.0230197565911532i
0.0258307615548415+0.0413497758448114i
0.0446584569542383+0.108838098141979i
-0.0460884486786462+0.0951818254231986i
-0.0516968191044844+0.0685114374990473i
-0.0600725806937751+0.0572424024455257i
-0.0458412867420966-0.00680159460323461i
0.0231396503086176-0.0449060566279568i
0.0804131978294712+0.00318808153707304i
0.0956927338893859+0.0212100566229673i
0.0362644409864312+0.102116181253733i
-0.0210574669384287+0.137929776006093i
-0.0316800464952563+0.0552960698749496i
-0.0255189129699206+0.00429391974196278i
0.0104099110704796+0.000367039472843295i
0.0324563931244885+0.0381865251298637i
0.023870225070247+0.0820339107337448i
0.00489743545233124+0.116768008826701i
-0.0363103786889363+0.0778094514002661i
-0.0597970089651705+0.0415083501111281i
-0.0648448804582667+0.03564271598061i
-0.0419054605921355-0.0380242815517896i
-0.0218930050300234-0.0327878576047795i
0.0268605242637069-0.00150210902252641i
0.0408603677558891+0.0227879017027189i
0.00550972092830487+0.081081031744995i
-0.0125277792075205+0.0748810246395728i
-0.0280491037206872+0.019021362551483i
-0.0206604105990926-0.0315000198390603i
0.00286859397084178-0.00176608995981958i
0.0699586892337282+0.0554799172215228i
0.0519942687348925+0.099521828114834i
0.00884264033828001+0.157256111313936i
-0.0421990661992883+0.139369001530443i
-0.117825550534459+0.0801853959088874i
-0.102310889093801+0.0492500954004028i
-0.0571132106276985-0.0204491831480704i
0.00144916947681032-0.0473127244515295i
0.00875566658519037+0.0537040816947423i
0.0120121474433389+0.0846122224744143i
-0.0342571594388978+0.0585398986768392i
-0.0643267231174307+0.0383975795166811i
-0.0432341773854433-0.0415031052293364i
-0.0486235357627003-0.0646505165457044i
0.0500943430897677-0.0245946945821044i
0.102846020231467-0.00210858061281691i
0.078618901951104+0.053732062249839i
0.0368471100309738+0.137122049086735i
-0.00884180119174893+0.130865716769345i
-0.0135061885416805+0.0850791576901954i
-0.0245840067225815+0.0263807935706338i
0.0133076805841194+0.0127576862432085i
0.0445095884543635+0.0674852682999468i
0.00198685819647821+0.0859351810135343i
-0.0281064365134026+0.0966551262469561i
-0.0489142496916575+0.103286584659331i
-0.0725882602281946+0.0615794879199021i
-0.0929913845028005+0.00703458928934227i
-0.045017641600244-0.0284172551235342i
-0.00143429704321238-0.0420195390838485i
-0.019567075261898+0.0211016635182883i
0.0141862904260095+0.0695384068858823i
0.00236492599467461+0.0684591092252284i
-0.0406918594880432+0.0799688261723488i
-0.0834163716210157+0.0322328623035755i
-0.0548007462717654+4.40267632619878e-05i
0.0421217150693647+0.00295324901975626i
0.013575864795558+0.0167241873155108i
-0.000348344130427121+0.0717607206044306i
0.00171751927047798+0.0889003578687253i
-0.0657201881977176+0.0717696186059735i
-0.105870146964996+0.0345308278953259i
-0.0947601130539363-0.00343043418889732i
-0.040113069641769-0.0248688521765807i
0.00578899277828322-0.040528934044078i
0.0356395344174733-0.00867847947505796i
0.0368650542583972+0.0784643229142449i
-0.0148686744906537+0.0858399195899147i
-0.0578323858222171+0.0325433886936262i
-0.0725258377438976+0.0144253654097789i
0.00127083371923058-0.0104017983216435i
0.0769951004076296+0.00902819911676778i
0.0511308586823805+0.0750592632592542i
0.0386039166885824+0.132501902502325i
-0.00862930760747955+0.121558921172136i
-0.0592471817853073+0.0842028921498779i
-0.0922130851352893+0.0543672653955259i
-0.089247641535543+0.028685118228506i
-0.0180807816993854+0.0162370525745798i
0.0327622172514977-0.00259792049421849i
0.0318055210396808+0.0799325817380397i
-0.00496278671879005+0.110271233605591i
-0.0580663898588045+0.0482935951605291i
-0.0677509920157792+0.0402016759125648i
-0.00609712290113392-0.0327608260195258i
0.0153952478940723-0.0410735902595371i
0.0387729507964851-0.00050297765143296i
0.0385067362780075-0.00432971011090702i
0.0224393193790341+0.0685012676259077i
0.0205877681965072+0.0994804027216157i
-0.0061580507410135+0.0754520285404403i
-0.0467890216820569+0.0595019479130976i
-0.060405795435518+0.0306131108372571i
0.00301883750847735+0.0190462774007138i
0.0173577401777802+0.0394753573409967i
0.0221204891766727+0.0601340452028438i
-0.0106613798715379+0.0790487192436455i
-0.0429937280592059+0.109013749535238i
-0.0274296573726274+0.0566777378338289i
-0.0334376096074148+0.0117644763148118i
0.0209676809628211-0.00730555062775162i
0.0502638429638557-0.00395575766734576i
0.0556505014625215+0.100594528707932i
0.0219417470881809+0.0917063454888692i
-0.0301024677534499+0.0673497666592526i
-0.0512517563121459+0.0706390132269891i
-0.0611505067835031+0.0223108405165465i
-0.0225388678266959+0.0167143606942398i
-0.0286900419210687+0.0308985513226653i
-0.0249621041891153+0.0572513480146869i
-0.0185265994667199+0.0645947535208054i
-0.0670576464604992+0.102262550272309i
-0.0756889525934868+0.0597322864378682i
-0.0754268024578558-0.0451010439662244i
-0.0644623497397377-0.0390700267596935i
-0.0125148319514027-0.0183946899574424i
0.0503147644987074-0.0283360767538305i
0.066490487497855+0.019632102256376i
0.0310214039902251+0.105111481961332i
0.00350731855668337+0.064753839051267i
-0.01675523750515-0.0111333482042376i
-0.0144058490869643+0.00746155260912775i
0.0123357963663474+0.0216541532332861i
0.0594597190441806+0.0387795880711957i
0.0498795326485632+0.0911229400042966i
-0.00271057889773849+0.104014592888834i
-0.0250048267053299+0.134804972663402i
-0.0892118005748005+0.126269297985515i
-0.10225748311062+0.0243781118567148i
-0.0753399888070817-0.0087942782621415i
-0.0354414863315556-0.0192707745903351i
-0.00413065814940841+0.0162612773919198i
-0.0182097074509684+0.0618423537579924i
0.00467529603784776+0.0277277897911519i
-0.0115098623867201+0.0137704098529868i
-0.0462251922117959-0.00907225460067465i
-0.038967271242252-0.0534538422787789i
0.0140758956495586-0.0321183663491795i
0.0621626710836702+0.00286016312123866i
0.0489677499759009+0.0822935771539004i
0.0173213530980211+0.118469399145365i
-0.0229029146914029+0.0700406369206126i
-0.0688120720338681+0.0898634818797416i
-0.0261709616471272+0.048560518704177i
0.0112995860390193-0.00746904836114628i
-0.0404001932361444+0.000809226413179088i
-0.0250652255617582+0.0327583979703703i
-0.0239384758999656+0.0676275527240948i
-0.0677755397313682+0.0680033392269011i
-0.0849666305710672+0.0207974066833639i
-0.068342046357474+0.00362289300708246i
-0.0240376413899992+0.000485635252903926i
0.00291898380256739-0.0325681562864412i
0.0331327840268559+0.0261659483405939i
0.0409340893873471+0.0402172930612723i
0.0123788465521866+0.0495613903472928i
-0.00800428723059157+0.10118914567415i
0.00137913869817688+0.0382806251263407i
-0.030864516794441+0.0151972677942133i
-0.0101624457296578-0.00611015736400035i
0.0401797516216734-0.0163259961482633i
0.00410943952189331+0.0440201062094041i
-0.023701967228624+0.0790778740221413i
-0.0330547577534918+0.101188371473458i
-0.0364151165151158+0.0531129880240527i
-0.0725556181569182-0.0225554283303864i
-0.0351511843786007-0.0544052117297524i
-0.00212626978709053-0.00921105177800415i
0.0117045952399766+0.0168580463094127i
0.0305191520837595+0.0510857737384732i
-0.0430123998233593+0.0639133566465135i
-0.044235513014522+0.00816856247681213i
-0.0548339018754165+0.0266105089828748i
-0.0334555538952392-0.00659821816601649i
0.0113724931697531-0.028593390872893i
0.0225081623300234+0.020431693679231i
0.0667326459552606+0.0493230788066366i
0.0120400155618441+0.105089055038458i
-0.0270101991154329+0.0921810133499472i
-0.0282886457836599+0.0431312500091985i
-0.0659110765867032+0.0222996225794609i
-0.0288613250270343-0.000983821376993177i
0.0188100782719781-0.00365288510196704i
-0.0113086877014334+0.0162911309467863i
-0.0216908975447151+0.0666711183246601i
-0.00785039766811884+0.0629412573284111i
-0.0563934771289776+0.0511479443362664i
-0.0564910338363999+0.0155271327323673i
-0.0149105742886052-0.00130932369007852i
-0.00978542040454182+0.0154627564596816i
0.00910573417958075+0.00530458479465082i
-0.0207507371536871+0.0541275557914767i
-0.0370495811100471+0.0727612223439994i
-0.0355310924732959+0.0483107653916461i
-0.0682486431136674-0.00660772513748107i
-0.0321605107224787-0.0531178781885342i
-0.000931437130169535-0.0297914332954492i
0.00179650754394752+0.0176026680564843i
0.0545586408191069+0.0233926038673075i
0.0531417349679674+0.0493360082519193i
-0.0141653115205249+0.0298606140861625i
-0.0412574215486703-0.0279591641290083i
-0.0197445130529633+0.019668274993633i
0.0245911929378705+0.0244294562938326i
0.056824063709073+0.015928221312984i
0.0759527830707543+0.0398387414044986i
0.0198140038335436+0.0772568993656707i
-0.0230001245443237+0.106462324942644i
-0.0468618210568632+0.0577197131801565i
-0.0971552664374205+0.0340123325983369i
-0.0476746156172881+0.0419191045097874i
-0.0341304047097225+0.00126761375671111i
-0.0307688629510851-0.0343784385747845i
-0.0118289144489376+0.0217538216525313i
-0.0475566139384714+0.070848306855385i
-0.0504238522258372+0.0189541415635311i
-0.0545774792308192-0.0179239894331197i
-0.0371465007411442-0.0334585144460428i
0.0138431942862692-0.0648892955983307i
0.0263519125694638-0.0310003444106633i
0.0377465621185057+0.0225641087217445i
0.0357578853937293+0.0307794403664423i
0.00431857190851929+0.0877405494622153i
-0.000599347987490491+0.0925618715948897i
0.0143621271858482+0.0323703683775223i
-0.0118288784421537+0.032228487576147i
-0.0300962026215216+0.0199537281627897i
-0.00489896032079393+0.0543007694878331i
-0.0150539973079458+0.0604162421011971i
-0.0432387945683593+0.0594096969699167i
-0.0489067749373591+0.0535733839831545i
-0.0236161267105324-0.018961264624384i
-0.00283342574279051-0.00240398749152533i
0.00789690268130625-0.0365643554501292i
0.0497809064307001-0.0499760590122143i
0.0341962620789413+0.0426127949882036i
-0.0129518308678603+0.0507252263318068i
0.0124674990558403+0.0552182639560455i
0.00168544232415198+0.0501402579976245i
0.0132270187904126-0.00315192021299823i
0.0366145795920673-0.0106709008908707i
0.0357559294044679+0.035646047693989i
0.0553931730599379+0.102714624723436i
-0.0260011538038168+0.107120059056272i
-0.0655908080701557+0.121760044863151i
-0.0677330281830488+0.0996709727162985i
-0.0842393834737585+0.00450941247520585i
-0.0473449633963452-0.00980608003105635i
-0.0341032641114915-0.013399039912295i
-0.0164306629112337+0.0104175966601861i
-0.00617247324214167-0.012297613273405i
-0.024158758670794-0.023991059691797i
-0.0386387753518171+0.00435096267720763i
-0.00701676625914496-0.0435326995116702i
-0.0155264820181728-0.020893548189675i
-0.010656379356478-0.00216900113748748i
0.0506347514695929-0.00529384881810594i
0.0438870090653345+0.0179606284609749i
0.0856133955763355+0.0591463115561895i
0.0431139324281721+0.103056549120387i
-0.0169911981137333+0.0776756373931215i
-0.0139889592143593+0.0445825490265383i
-0.0398433627165827+0.0716901294460306i
-0.00114424221220725+0.0638647250903853i
-0.0182213044438589+0.0668769517710914i
-0.0174533429034269+0.0969143126006992i
-0.0403039893784276+0.0613041296122302i
-0.0600193864570566+0.0335940976927316i
-0.0190562800152473-0.00331957728484345i
-0.039147111158666+0.0044916062233845i
-0.0295420534103466+0.0156401640813055i
0.0026568476144433-0.0155812284412478i
0.00768599510641113-0.0213892141315931i
-0.0293695694503177-0.0159905669126924i
-0.0096068504384359-0.00468644212275865i
0.00338472320160038+0.0107399475609982i
-0.0454135954545633+0.0140207584554679i
0.0126289182149659-0.00951996984725554i
0.0559454121766977+0.0269422072329145i
0.028729587070393+0.0704249835441056i
-0.0115467838474434+0.0860142375587345i
-0.0620295385262261+0.0607297740225713i
-0.0193208074840028+0.0272833419129588i
-0.0107168124799343+0.0272903831940425i
-0.0305594299692661+0.0234326833376163i
0.0144375114759051+0.042693063816189i
0.0164358776606969+0.0388678875450419i
0.00202134994700707+0.0819168648627377i
-0.0435309112281125+0.0536738829977142i
-0.0619619342442193+0.00602346154999951i
-0.0198870866001746+0.0275900805819169i
-0.00879139546770076-0.0138393770646848i
0.00424042264565308-0.0189856484905645i
0.0160747038736235+0.00997977559792064i
-0.00672201787912091+0.0486772523994339i
-0.00840385161533527+0.0247658152934078i
-0.0178369473822236+0.0244681850211788i
-0.0589130568096915+0.0276347929392447i
-0.0149294171742411-0.00841916671481537i
0.0245444520258946+0.0234358926783381i
0.0177818591641359+0.000457960773802278i
0.024265845198931+0.033790670815237i
0.00527743354670244+0.0571856547056882i
-0.0136452531847343+0.0515048623054757i
-0.0564299984231168+0.0773327747839178i
-0.0302581498954193+0.0188680765052359i
0.0127079275813246+0.0206737286412319i
-0.00663334661495629+0.0598292100453894i
-0.00757930504797849+0.0252551434862605i
-0.0251369631695257+0.0158436606901242i
-0.0435021595676243+0.0633661186108005i
-0.0608451002392747+0.0373214551289326i
-0.0575176765963126-0.021500032091477i
-0.0139284404553681-0.0390461278878822i
-0.00526738273579566-0.0290988477124664i
-0.00238078306399783-0.027455834112773i
0.0246727606548219-0.00714323835140878i
-0.00976894740338612+0.0246761565076909i
0.00147971998174124+0.0262010983556374i
0.0125399781457269+0.0226965897572861i
0.0132906449756841-0.0073065434230464i
0.0559096446332533+0.0431890510481907i
0.0248530646128895+0.064350717240685i
0.0429198451334703+0.0678430465422231i
0.0152750459028395+0.113164490374729i
-0.0284688670734766+0.0942584266966735i
-0.00669199711985282+0.108597373987024i
-0.0561596787819038+0.0856178904812279i
-0.0741253092911227+0.0683107789202091i
-0.0265865389920971+0.0323865158608599i
0.000327826235607892-0.00398400762263129i
-0.0578665707822292+0.0440048609591399i
-0.0606841210741202+0.0182885669009492i
-0.041338078117747+0.00475314733355552i
-0.0532541060017038+0.0179433703944186i
-0.031932110583133-0.0131293760816052i
0.000640069866060746-0.0328629977725023i
0.0449726777641273-0.0325998657297953i
0.019193199224694-0.0351438182484101i
0.0290906418210134+0.0121579781287105i
0.032318884578014+0.0296494763442935i
0.0124598712972021+0.0503535523399748i
0.0228476254378044+0.0613231726442964i
0.0197449106694204+0.04188195096974i
0.004657810631526+0.0465404934727281i
-0.00252463228002489+0.00194922397114708i
0.0169495526183169+0.0587162870879915i
-0.0261522957358096+0.070406119965705i
-0.0614738058703466+0.0497358471247894i
-0.0460850931390265+0.0284657879372579i
-0.041234697589455+0.000626175665003184i
-0.0444277977796769+0.0508532447911131i
-0.0239043453881943+0.0319662939713668i
0.00770114998546177+0.019677930363248i
-0.0104934123104866+0.022613015144305i
-0.0087450285867938-0.000387211808640323i
-0.00335268793701578-0.0116403317894727i
-0.015365113000841+0.013961796307259i
0.0212776740068788+0.00508538451322051i
-0.00227128373104817+0.00173469343705561i
0.0113604647517326+0.0459712763545375i
0.00818566034867358+0.0593223875460509i
-0.0461719056662126+0.0684663181020176i
-0.00801937572914243+0.0686198927176684i
-0.0231511621087254+0.0764388792064214i
-0.0203375895485941+0.0532912392936369i
-0.0464531444239823+0.00310020677927018i
-0.0369337384753693+0.0393733837162138i
-0.0182196752148418+0.0163086040069141i
-0.078997175216616-0.0126530523339348i
-0.0398403011372951+0.0344654061959001i
-0.0446225115973529-0.00244740198695529i
-0.0490355439136544-0.0371836682155757i
-0.0159582289589166-0.0300483081956495i
0.0233915456345669-0.0296547808306153i
0.0489209592803072-0.0142146887877387i
0.00525687881816688+0.0323519111753981i
0.0145250781349597+0.0310056378008282i
0.0266950227062318+0.024400317599677i
-0.00450118718981924+0.0397530543380469i
0.00569662909077424+0.0394701569685573i
0.0200932933852759+0.0345907490678537i
0.00395961085497586+0.0115188651605918i
-0.00870118751863106+0.0348777194121786i
-0.00931528764876539+0.0354632443589037i
-0.00701589249077229+0.0477520454971314i
-0.0643536989030165+0.0575691526544389i
-0.0673559368948814+0.0217821868574671i
-0.00286526780994128+0.0341295988946268i
-0.0239124837096816+0.0417553104108375i
-0.0243270717922299+0.028672673018967i
-0.0230035843090607+0.0055710532826407i
-0.0208608565727804+0.0100766208283844i
-0.0438600909315637+0.00528401048456497i
-0.0455278917183588-0.0152539389791895i
0.00168685039809719-0.0165112741042858i
-0.0152038027850929-0.0120634346601134i
0.0111494512433102-0.00694134774985686i
-0.0231882475293757-0.0303183918296599i
-0.016464042118391-0.0351455340277935i
0.0259664901998324+0.00614454333474753i
-0.0432058462885437+0.0296310668224895i
-0.0111427781068231+0.000422742944067756i
0.00877551509486952-1.33316153363799e-05i
-0.00266927635841924+0.0337302866206026i
0.00743574985604288+0.051499770022781i
-0.00239360285098211+0.0352396727411328i
0.0336598177301135+0.036344131883082i
0.0100962261595173+0.0331940458656312i
-0.0257254826373396+0.0201067526794435i
-0.0278115725261395+0.0456995227639983i
-0.0170119973194999+0.0242534342328394i
-0.0198827085526169+0.0365219383540684i
-0.0262841630282108+0.0554900058814646i
-0.0570018080299116+0.0361918879287326i
-0.0706984469548777+0.0259106425394706i
-0.0240185624551571-0.01966013491587i
-0.0531219786787338-0.0307502971391268i
-0.00636216901789414-0.0264235082493426i
0.0164903590981808-0.00505717162159713i
-0.00664456030340069+0.028490322597696i
0.0378419597752009+0.014178145560846i
-0.00796279617890563+0.0218236043467519i
-0.0182813445334225+0.00409327624697618i
-0.016970202339945-0.00642627371740736i
-0.0320790634036559+0.0105434889267391i
0.0248616537980711+0.0166453796771903i
0.0106605970023754+0.0212731009242621i
-0.035929287101762+0.0217930449342876i
-0.01829285094994+0.0620019440632428i
-0.0172310707953377+0.0287281855152565i
-0.0101617564755374+0.021008311017543i
0.00651020393718205+0.065198323068725i
-0.0285152645269843+0.0470367044368371i
-0.00971240897661403+0.00518003957900389i
-0.0161764063005381-0.00315831890632913i
-0.0558852817138693+0.0274645374302139i
-0.018268433328734+0.00777593511879993i
-0.0512106167854898+0.0201064529174283i
-0.040647419778033+0.0193765287958048i
0.0118852965716273-0.0155699021416724i
-0.0186061561896338+0.00515855232181463i
-0.0332596068253482+0.0155569636708861i
-0.00276267035236485-0.001921063446675i
-0.00478832027996083-0.0125515340970983i
-0.0191170722215451+0.01046234891667i
-0.00265743430501109+0.0249194899233625i
0.0149197438217807+0.00620493160071993i
0.0288518386780554+0.01351328193811i
-0.0104094506820749+0.00735335575986632i
-0.014611048031062+0.0129181022995172i
0.00349726299687488+0.035735403903665i
-0.0121419946804379+0.00568248921806704i
-0.00164835793347385+0.028149997701836i
0.0199391890550591+0.021882329189763i
-0.00297569786413716+0.0239900224508977i
-0.00551534583507588+0.0340959349536319i
0.00198070868160249-0.00965296637010748i
-0.0266088226134605+0.00362108911712489i
-0.0321066113496791+0.0496703867951563i
-0.0177737035040448+0.0585231579105716i
0.00345074766735685+0.0447287212669057i
-0.023534934446013+0.0353442085417467i
-0.0363357447709732-0.0113578664116046i
-0.0380666725933846-0.00699199934606689i
-0.0346254539405652-0.00815529224528982i
-0.00832468050941174-0.0109660582250639i
-0.00516082082311595+0.0231878843079516i
0.00850582353371025+0.0129334228910269i
-0.0179067809017993-0.000913161924651757i
-0.0149269775894331+0.0192928630811492i
-0.0122153555681936+0.0215782008218878i
-0.0098653922909518+0.0158493989883374i
0.0448841754240605+0.0246833846567982i
0.00673033408516887+0.0274126396655779i
-0.0132416332378753+0.04689959666203i
-0.00750256540757583+0.0634433693259514i
-0.0259645624127089+0.0367963076411967i
-0.012928604225345-0.00420376862708174i
-0.0294950644528802+0.024579255494612i
-0.0329455462270434+0.0347196450628878i
-0.0271741798683075+0.00755480108670608i
-0.0524129122519685+0.0117729721564286i
-0.0148326958381019+0.00301447956307662i
-0.00465019297341037+0.0402222847978341i
-0.053143127332404+0.0385349023838586i
-0.0200583765933298-0.0237391293028908i
0.0249590426726329-0.0103585432348409i
0.0310158774097866+0.00972258984271529i
-0.0103718152110609+0.00194942113487379i
-0.00124825534058405+0.0249636769165556i
0.0323157416137087+0.0479334785152595i
0.00229100030112127+0.0383791851785067i
0.00804499412796443+0.0467035669766207i
0.00237351569084611+0.0495648890361957i
-0.0186432082478877+0.0308344914670174i
-0.00683459427576813+0.0221542979293565i
-0.00692854010872384+0.0325963356891783i
-0.0366054018807691+0.0318185864138585i
-0.0559945751959333-0.00939251422145563i
-0.0443571183469561-0.00968765836668733i
-0.0320919179691754-0.0225028950670722i
-0.0232677424375407-0.0207246348849244i
0.000111168558272306+0.0149973519532216i
-0.024434909760259-0.00861115800300725i
-0.0330959384239099-0.00150597551024602i
-0.0062676752436902-0.0171962699009572i
-0.0033486737414159+0.00439794880764466i
0.0198233248773244+0.0440312611701145i
0.0102677645460073-0.0137871161498154i
0.029979794670372+0.0296373190586785i
0.0412845077822413+0.0702107393770203i
0.016574626757832+0.0219095876182476i
0.00578824278977701+0.0599012116724019i
-0.0301263228263669+0.0416100827164867i
-0.0319193597427502+0.0115060333675192i
-0.0343301550400383+0.037699645023539i
-0.0133413260033139-0.00576100975717037i
-0.0258867489667497+0.00936115906415432i
-0.0441774056454392+0.0732158396520893i
-0.0276435413500327+0.0364719867652369i
-0.0540327654587377+0.0181645848321091i
-0.0393601221901857+0.00983577274065065i
-0.0581537286338071-0.0564892792578368i
-0.0370155507669902-0.0209326550716429i
-0.0168859599323124-0.0153129780925831i
-0.00573857011299384-0.0296806230636999i
0.024108407553176-0.00081967678927852i
-0.00879115844786876+0.0124417742838945i
-0.00065777156515232+0.0149693760297121i
-0.0131131333558865+0.00367926964529557i
-0.00196497241981235+0.00794446770617487i
0.0136832230299414-0.00566865521092284i
0.0486327750820333+0.00291121049025941i
0.0252597365960477+0.00959575195794649i
-0.0418468726719902+0.0468774317762286i
-0.0133538779548604+0.0540779234269989i
-0.0490931524181817+0.0195469468525963i
-0.0582905985526671+0.0112299372409126i
-0.00955818124179113+0.00210131823538608i
0.00880390371828788+0.00696690824600724i
-0.00482051825258748+0.013234078809941i
-0.0227758409978992+0.0113988044335271i
-0.0240279440756322+0.0102561962440405i
-0.0255659516242488+0.00913516529612537i
0.0130320680364691-0.0177119332055023i
0.0318974562317991-0.012781233613928i
0.00504437356531319+0.0106834388859256i
0.0155108281559891+0.0105846673170809i
-0.00310449670945188+0.0035314447457352i
-0.0221108354659308+0.00039899209174291i
-0.00142804408673457+0.0116180134739984i
-0.0239729335163836-0.00884073325442702i
0.0069106169035362-0.0147080259058612i
0.020226202154553+0.0118824447347203i
0.0109726026887909+0.0216928340360099i
0.00753318381015354+0.0596170209464823i
-0.0669285357947604+0.0257602708763611i
-0.0669401886801834-0.0252084310579375i
-0.0198332847090594-0.0297552831730456i
-0.00532027409837631-0.0492064065684785i
0.0179660900364306-0.0181127706688721i
0.0296515424125052-0.0103653361811502i
0.0151208852411669-0.0196366496516388i
0.00250919469422682+0.0228338993650105i
0.00883924912706992+0.0046999307714923i
0.0161683034910307-0.0370799168409556i
-0.00239495312848602-0.00749505189088907i
0.0259934934805501+0.00265849663226604i
0.0596576313121823+0.00124966885446326i
0.022368782756025+0.0250859960852014i
0.000143801415584381+0.0626908298722233i
-0.00262115515113484+0.0459508620460698i
0.00540982583633692+0.0479671982641195i
-0.0126152691923791+0.0629218357725022i
-0.0193227412870576+6.09525395068018e-05i
-0.0176805189538312+0.0333103124784013i
0.006173821404265+0.060830805003389i
0.00752323288219017+0.0306836422413937i
-0.0681347485686589+0.0406410284906844i
-0.0622569814352724+0.0149630981997719i
-0.0397275380497857+0.00895837900884988i
-0.0469598461472667+0.0213497873367593i
-0.0252217428382552-0.0446075254812465i
0.0369222629273094-0.0412399184135849i
0.0179811802685654+0.0184940383761563i
-0.0227125854555848-0.00360448306204173i
-0.00290127171132716+0.01194229762686i
-0.0120872320225065-0.0181408426430723i
-0.0107678275652251-0.0177314957531363i
0.0183236450700545+0.00812716872267152i
0.0416090118932235-0.0322028940212699i
0.041619090099128+0.0431992972385302i
0.0548181674256226+0.043141854388105i
0.0106196645920294+0.0103810375893485i
-0.0276997527108039+0.0609446444158369i
0.0077755555596772+0.037240903704003i
0.031677990399664+0.0213188056781203i
0.00705640682358709+0.0426444168296925i
-0.00518996558337369+0.0523478533826833i
0.000746765748387056+0.0704770233177869i
-0.0273588687385755+0.0884230946851159i
-0.0400413388770537+0.0538026459245086i
-0.0699037772713811-0.00704852275456808i
-0.0068790605301039-0.0331716932600919i
0.0453011702686493-0.0360044709318579i
0.0013585764886579+0.00204872052137321i
0.0117763666261043+0.0364977381860911i
-0.0486442691270299+0.036970674365255i
-0.0661470138907962+0.0443871835938412i
-0.0487447173590814+0.0167015147368772i
-0.0526395076419313-0.0256788901846168i
0.0020843388063035-0.0409777089850602i
0.0523583531808847-0.0215157089191388i
0.0452164571655298-0.00997525133879992i
-0.0258718291314671+0.0139545826464575i
-0.0347978432842406+0.0177555388069334i
-0.023560993212742-0.0157359001102307i
-0.0166154080056472+0.00981492567285974i
0.0139213811720134-0.0439914467143461i
0.0299674511387353-0.063288393821717i
0.0441325694748987+0.0163008828364046i
0.0456899938737625+0.0506562502166002i
0.0169026166630159+0.0537186031690731i
-0.0104798958490966+0.0340495581252271i
-0.000790507021212118+0.0479302770446308i
-0.0188073890819446+0.048156698546347i
-0.000756377855818987-0.00375608452402615i
0.0420399298924573+0.0162898801639415i
0.0153339552579998+0.0621125586599923i
-0.0119090517071122+0.0400795062145014i
-0.0289560643538545+0.0602200306186525i
-0.0381701445697191+0.0396785947808227i
-0.0295061652922658-0.00140239039485958i
-0.026595962599592-0.0260330700343586i
0.0126047021695659-0.0269639564455741i
0.0184737555477099+0.0109411627794261i
-0.0229878639010448+0.00878305537778293i
-0.0187771889825294+0.0390054370921095i
-0.0515074617561135+0.0196000615235371i
-0.0475258323933495-0.025390499066083i
-0.00373389307428553-0.0200718085533371i
0.00113286092324347-0.0114765448804149i
0.015174182679586-0.0178632709930315i
0.0139622850122181+0.00428741217979545i
-0.0171497617307691+0.0532169349097739i
-0.0710771725608206+0.0421901170812287i
-0.0687352041260589+0.0175378405665169i
-0.0051664075316075-0.00374392718242736i
0.0255425916190311-0.00436107728297368i
0.0260320003013266+0.00633540622692146i
0.0189122781603221+0.0129649481609698i
0.0271510760615398+0.0256188651388125i
-0.000354253031604485+0.00849468245376471i
-0.0500619133865602+0.0239796835864992i
-0.0336426784231998+0.000626221874339862i
0.00607348336959927-0.0367262375404103i
0.0430367123076279-0.000970981165425182i
0.0617719290667338+0.0132354457618341i
0.0225639726518224+0.0403469895099867i
-0.0178937222781991+0.0475503357618773i
-0.0120284527073147+0.00745456169959742i
-0.0137360455630963-0.00534606004611542i
-0.0109807641901523-0.0174473346645037i
-0.0137633944186897-0.00991227733188371i
-0.0113367406965129+0.0328491266141987i
0.0190546485410886+0.0516951794322575i
-0.0205433820792845+0.0561505322758712i
-0.0356320973282191+0.0620554470346363i
-0.0319377101390938+0.000374004900878481i
-0.0461311763383767-0.0292883113032373i
-0.0119782195161734-0.0545668230706247i
-0.0324090011742851-0.0629563435079519i
-0.0134919951593457+0.0157592127661972i
0.00543281961496588+0.00698938899017528i
-0.00513748057482255+0.00993602909243558i
-0.0117129784168038-0.0126480344718959i
-0.00950650929598113-0.0814642313865639i
0.0308010025714882-0.0527029414338255i
0.0313872577422316+0.000279059420628401i
0.0564126121150824+0.0295485664940294i
0.0239282377492518+0.0370327966861704i
-0.0109092533131001+0.0520637905908311i
-0.0272563096558467+0.0369531653803406i
-0.058854202574597-0.00832516143021754i
-0.0203091382400448-0.0089856808182246i
0.0170041831479043-0.0136618972141312i
0.0288942075808105+0.00828608918202828i
0.0102236274147084+0.0636644046644762i
-0.0269077354239675+0.0671046146878817i
-0.0624689741536517+0.0583537142117414i
-0.0703450519104711+0.000201002392717684i
-0.0723769050489467-0.0559245837169012i
-0.0256477140414225-0.0319336697852565i
0.0250123166287817-0.00856656217521216i
0.0119828335241162+0.01240629179009i
0.00411092378096827+0.0268480706539166i
-0.00507909574556795+0.0140438111709086i
-0.00445259623216547-0.00371609500612016i
-0.0220062970367801-0.0253955370011187i
-0.023554971512022-0.0475071290526788i
-0.0091438609954924-0.0166480034920825i
0.0213039549808066+0.0188998835481165i
0.0564543947215697+0.00487991155563155i
0.00188273682168685+0.0470516731811515i
-0.0402325860546146+0.0817540377268854i
-0.0659069953111569+0.0255432032532623i
-0.0790367922325874-0.008202400399441i
-0.00824836167473647+0.00774323553219572i
0.0365002495703356+0.0252753477181481i
1.29429843434473e-05+0.0186135720062468i
-0.0389596687051081+0.0394204755612297i
-0.0326349727193996+0.0399005306465936i
-0.0512351385023477-0.0287929497808044i
-0.0418127016565224-0.038798394866158i
0.00995899243287853-0.0446667542013084i
0.0373182850810767-0.0624204990758208i
0.0632133852328391-0.0157415944939516i
0.0343556210713864+0.0479990234695126i
0.00538360409212986+0.0602198385877971i
-0.00242636111366034+0.0397099516481097i
-0.012413113550505+0.0371881420683225i
-0.00281245558854792-0.00265765458898041i
0.0108351881803116-0.00604926517557617i
0.0319848409231066+0.030926228953869i
0.0181634176476223+0.0651926701666442i
-0.00321295086965554+0.0742065226053496i
-0.0415961704691195+0.0377338536610968i
-0.0980559817258953+0.0250880980342947i
-0.0819774151457382-0.00590793753183554i
-0.0349561668095759-0.0243870170903991i
0.0257371896012623-0.0231462774119972i
0.044498704829499+0.00484849798076576i
-0.0126824532149053+0.0301140813143515i
-0.0640131915279726-0.0186034623833728i
-0.0548663624359178-0.0145135195598061i
-0.000821739719497935-0.0354519190043112i
0.00572870052232207-0.077275169751602i
0.0547761449254726-0.0263588416198473i
0.0954498620914632+0.0239741311989756i
0.0546183597671974+0.0573546637452253i
0.0165141442308441+0.0419221982965499i
-0.00788301628876683+0.0533902328717883i
-0.0113563442746671+0.0288636810117157i
0.00186177057916048-0.0135354282724602i
0.0227462646172681+0.0333756765266414i
0.024869929143339+0.026589240107004i
0.00593186692499761+0.0371772617034447i
-0.0342705105418497+0.0526940067659933i
-0.0504736903189471+0.0456588680471002i
-0.0686556879887632+0.0394692477514042i
-0.0611278488659716-0.00303947378149633i
-0.00690093289913497-0.00244501451457947i
0.013747741764887+0.0060671952258333i
0.0201497278115515+0.0150724419500243i
0.0134967716632876+0.0404845694207095i
-0.0215840546696765+0.0208269935430065i
-0.0169177654663283-0.0219079491618537i
-0.0022597828383177-0.0448993821526516i
0.0175948987003106-0.043139985669668i
0.0426613900425852+0.00552721988706104i
0.0414356470117832+0.0110664520166883i
0.0448446686211084+0.0132867325595374i
0.0123112299885409+0.0518930862760795i
-0.0435810264470325+0.0290847182800708i
-0.0491239158703504+0.0215948246130747i
-0.0525133016694928-0.0323808008339328i
-0.0489267368003101-0.0439550237910829i
0.0351573703670933-0.0285675159166507i
0.0278608793241333-0.0150193127761745i
-0.0144750286720847+0.0403552729878875i
-0.0485601745055454+0.00805789715765225i
-0.064018819270027+0.00493952966577429i
-0.0149669899832674+0.00274360102035298i
0.00638015115963396-0.0541721574452854i
0.0466090125765061-0.0516692246751906i
0.036465295193264+0.0101924157724045i
0.0326429174789549+0.00736032685929939i
-0.00100314956148295+0.0266926437567287i
-0.0581506364499623+0.0330065606578315i
-0.042311524031669-0.0121869270350186i
-0.0259644361115568-0.0129202670456093i
0.00458967008414022-0.0312356611773892i
0.0697985849203239-0.0137453547936329i
0.0640684731079619+0.0520198691213282i
-0.0145968341292504+0.0493490111852657i
-0.0195668109814165+0.0294962602592028i
-0.0436989485439452+0.0231647778763361i
-0.043374079772409-0.0540360886580652i
-0.00486304696213678-0.0414817495922758i
0.0064522215217597-0.0349367243657518i
0.0395199161937896+0.0129019445203244i
0.0112949486879859+0.0712446346398397i
-0.0319003674562718+0.0222330665072962i
-0.03685414204127+0.0346604355328965i
-0.0287630682497247-0.0299852655149944i
0.00639914549251395-0.069462412463083i
0.0353520232093267-0.00859370156119305i
0.0448307847074369+0.0496811107875967i
0.0147177557203364+0.0536780622359061i
-0.0254816309911103+0.0294568670176761i
-0.00769961837687772+0.0470601298511465i
0.00141946254640715+0.0142984830154039i
-0.0275139296898959-0.04098827916354i
-0.0129163869261018-0.0331597245903632i
0.0465836604070637+0.0071288449260055i
-0.00505378531427877+0.0439858595909881i
-0.060391689795201+0.0474235115516054i
-0.0387845923453616+0.0479938537477188i
-0.0716083414317668+0.014470811522515i
-0.0317146789861931-0.0491390577616798i
0.0251974559545618-0.0478266924451637i
0.0505256668108182-0.0202460583392602i
0.0508105475442464+0.00522961743536233i
-0.0192847647125134+0.0266922829932929i
-0.0388670229555944+0.0542747279361663i
-0.04191093110522+0.0187196173779942i
-0.0676526927880355-0.0417261206001081i
-0.033186230021833-0.0729402470011621i
0.0451326103659667-0.0407180300700884i
0.0397539187240916+0.0260135577824319i
0.000740950514107241+0.0186927596764401i
-0.022327570807611+0.0629947114797931i
-0.0524054475278692+0.0445926567852933i
-0.0459545810276133-0.0201265576577094i
-0.0424058075346243-0.0400267896868476i
0.013468635058449-0.0336359680093805i
0.0590631819323601-0.000884944907185491i
0.00226270252534499+0.0198379641539779i
0.0154707287352124+0.0676278302339024i
-0.0185645607585218+0.0314683333119602i
-0.0856462444752684-0.0129853105503251i
-0.0189211146720376-0.0357312614723654i
0.0199469648499853-0.0468488777447667i
0.0365665181553657-0.0145773389876523i
0.0368320617410089-0.00041560841849361i
0.0139850407774812+0.035595754842994i
-0.00785857907948255+0.0572241293173491i
-0.044569335701126+0.00590937875928578i
-0.0419397443430221-0.0384344598688371i
-0.0373712448379848-0.0349496310956831i
-0.000802009844711444-0.0400405378720272i
0.0519421007850317-0.0283771629565911i
0.0289583568930356+0.0182754383975477i
-0.0212951285934426+0.0531365173075309i
-0.0467921999404642+0.0655178041879728i
-0.0424491911435162+0.0114547334150797i
-0.0228651489804033-0.0586367334887197i
0.024796055999424-0.0261191376028662i
0.0343804499838927-0.00316398899705993i
0.00505600401828159+0.0148987581480487i
-0.00268906227247282+0.0239923280400976i
-0.0175086506150292+0.0134496001902647i
-0.0582058278765018+0.00469998593546319i
-0.0271100077385474-0.0569111957178419i
0.00837836123188474-0.0750852737990855i
0.0200381809905485-0.0418767142475649i
0.0670231753885197-0.0151169331004041i
0.0102929626250782+0.0367306718502381i
-0.0209617116082699+0.0662260097914195i
-0.0484522660354891+0.00350312766847553i
-0.057372677608254-0.0396639486655556i
-0.01399566880127-0.0557230580236297i
0.0430604797469468-0.0485293441382351i
0.0657744766797464-0.0475715949841507i
0.0296704229697085+0.0191900092410762i
0.03553921711247+0.0560351660905904i
-0.0434174699409546-0.000704899159523808i
-0.0342169031573077+0.0188968942772092i
0.00273902092754979-0.0461142158377395i
0.0128533424735354-0.0641821477941855i
0.0816403130708211+0.0128802854701993i
0.0679152979120689+0.0282531249245564i
0.0504124808714176+0.0723299210575492i
-0.0219581932860105+0.102374389381012i
-0.0617159999463235+0.0224203028277702i
-0.04887119845025-0.0186896836062374i
-0.0319549364956483-0.0246804221939725i
0.016592926747328-0.0269184027960893i
-0.00852657971733005+0.0400638735936978i
-0.000949728771258163+0.0237045798072938i
-0.0244081396893373+0.0478917989176662i
-0.0581532380372852+0.0531612083337192i
-0.0584385791055726-0.0250860164933698i
-0.0564990326042118-0.00765923423959757i
-0.00219486406589816-0.0452641673254942i
0.0152052104044036-0.0441336459168014i
-0.00198099291870046+0.00963371726881271i
-0.0521587161911537-0.00329479607255118i
-0.0634798386203895-0.0104337617081804i
-0.0581748298043389-0.0350795034359839i
-0.00949734467682301-0.0722124327667092i
0.0464833102030979-0.0825343298304494i
0.039284621816425-0.032413656494981i
0.0786012359746081+0.00379851445080492i
0.0439458759925935+0.0306922392302777i
-0.0295711236974153+0.000286790532770442i
-0.0551805237634036+0.00988472265050312i
-0.0337288644421787+0.0246377334944712i
0.0230424090916231-0.0510619521480155i
0.0376573487082801-0.0250401171698095i
0.0566786261628034+0.019895274757327i
0.0264384826246453+0.0773083817121172i
-0.0362050438424584+0.0886785635921593i
-0.0679345044029706+0.0258186482920141i
-0.06744054967775-0.0571319620829932i
-0.0378799873095263-0.0693110487806853i
-0.00568321453041171-0.0397474260816665i
0.0352860302891272-0.0314997882020395i
0.0487590107273367+0.0441300158120584i
0.0208352140765031+0.0686720073025214i
-0.0423381079807638+0.0483880652111305i
-0.0196089586549424+0.0151902912936085i
0.00982317026542404-0.0169168587740687i
-0.00205666362940388-0.0254767644277816i
0.0473689228020396-0.0415430758425288i
0.0632561029149479+0.0176194792664918i
0.029322850092467+0.0915654017229928i
-0.0323750329152896+0.0639334856871035i
-0.0649057801557328+0.0410528836552783i
-0.0752483300123103-0.0240021155501839i
-0.0633621010575441-0.0657310461415162i
-0.0344151987614268-0.0290845861363602i
-0.00667903857828519-0.000335625420617213i
0.0481728502365383+0.0419386911723192i
-0.00207819946967851+0.0182768156414825i
-0.0560582988648338-0.0245129883891692i
-0.052147331713147-0.0357889481751249i
-0.0523991174231609-0.040421590748448i
0.0202698093725408-0.0604374809424532i
0.050971334146936-0.0298433462236584i
0.0503068863909811+0.0180891851858156i
0.0125316008371023+0.0324373724886423i
-0.046496218504205+0.0533948918551219i
-0.0288678867982653+0.00757812525094814i
-0.0394242445086431-0.0282590972705496i
-0.0273502187744811-0.0364766545515512i
0.0176177626338074+0.00206380658859391i
0.0242601277087867+0.0587470810465308i
-0.0051556308665794+0.0141313632890125i
-0.0652917198204053+0.0299743489654589i
-0.0967690466210887+0.0122757340928552i
-0.104748096517296-0.0725952122188437i
-0.0431168687241133-0.0622428991032637i
0.0140680588247347-0.0574625043513538i
0.0342366339049053-0.0803615533064281i
0.058961268237029-0.0369013122786796i
-0.00732911893052988+0.0426493389516492i
-0.0288810612473907+0.0344473320191503i
-0.0590498084211856-0.0200397330423361i
-0.0267154306252666-0.0614681403612993i
0.0640133067696498-0.069928804111022i
0.0588380380504766-0.0346683895505894i
0.0899164277256429+0.0133942936329372i
0.0439166179588259+0.0478011152522499i
-0.0301340059444472+0.0744773235039356i
-0.0599132558420552+0.0560278957143503i
-0.0399467091488653-0.0265527799928112i
-0.0045573015593807-0.063702599924343i
0.0168481232066372-0.0178066559806664i
0.0577134752211738+0.0247244825372423i
0.0152293648323551+0.0564212585123365i
-0.0580359512994448+0.0483625636043398i
-0.0840631721602198-0.00487405893288918i
-0.0676778882680248-0.0212783489767325i
-0.0411888139674145-0.0793475594580344i
0.0173410719526712-0.0757323075514535i
0.0426044802284783-0.0376913236744018i
0.0146831272124918+0.00433766926054027i
-0.0316428711051672+0.0470829608730468i
-0.0747555623416368+0.0162165489016396i
-0.0486580799383237-0.0303048110701674i
-0.042781483886509-0.0998327063289668i
-0.0105522488037127-0.0465072808113355i
0.0315190316403577-0.0151190360913711i
0.0446884342956321+0.00216027152950289i
0.0409819427498665+0.0397409574523409i
-0.0320301084747233+0.0326839373513063i
-0.0516515080526592+0.0129467733224435i
-0.0107677463969904-0.0751580308652091i
-0.0116342978569894-0.0742400971816297i
0.027405989420634-0.0507834643560627i
0.0997114382549367-0.00213556136332314i
0.0326623705383795+0.0558987912322715i
-0.0437214833004101+0.0648335560602193i
-0.0493320261111954+0.0599035281901786i
-0.0450080596406094-0.0424330537661939i
-0.0138856333502715-0.0894521271842196i
0.0175443255224238-0.054352613536047i
0.0529431847103797-0.00619248220014136i
0.0503520274700683+0.0278549135849904i
0.00717390756202693+0.0408782390762755i
-0.0532320396862668+0.0712148914400506i
-0.0786051598240155+0.0112366827098469i
-0.0404351804639465-0.057252175512636i
0.00921301287842554-0.0688590556108469i
0.0202715633256313-0.00375312695848694i
0.0556413272505444+0.0565344646127094i
0.0544758755138865+0.06845093943084i
-0.0272297355787704+0.0972786294308552i
-0.0724547095265026+0.0397978840989646i
-0.0677736737612228-0.0231988912899191i
-0.0254560743061998-0.047200172749932i
-0.0133475869855118-0.0385658950185757i
0.0254523833400745-0.022913713709582i
0.0216426890548957+0.00757469980251976i
-0.058064273984972+0.0311953067224419i
-0.0795758195060651+0.0199776793816639i
-0.0630386116647522-0.0350429139853431i
-0.0515304319909834-0.0919787676288673i
0.00842354982663127-0.0621077365959462i
0.0777292969676017-0.0369159104734527i
0.0485137174779012+0.00816022112805265i
0.0310768630654326+0.0347583758531818i
-0.0342127913465247+0.0210388218116676i
-0.0558459067988491-0.00179382699203766i
-0.000673274318433894-0.0362948733251113i
0.00966565210186713-0.0321618962768912i
0.0768818722067533-0.0129390647751834i
0.0376629036832724+0.0137029599096695i
-0.0222844266551543+0.0646642933826561i
-0.0271312436988973+0.0578923584138192i
-0.102294387352908-0.0015834894783699i
-0.081516576967413-0.0556599842721286i
-0.030856715529444-0.106571900208044i
-0.000204929820391963-0.0786965741009243i
0.0487621156522114-0.0201118484443923i
0.0558785708880811+0.0252014914177535i
0.0246367345634904+0.0355522139998336i
-0.0479309072216583-0.0242394981819018i
-0.0632354869093565-0.0789320341571506i
-0.0127029244261568-0.0718278961880361i
0.038773498266531-0.033834502973821i
0.0840710770071832-0.0152703708136707i
0.090292521045566+0.0380834954876647i
0.0168319936464936+0.0830098807304395i
-0.0283810135341199+0.0780180841952523i
-0.054515421839339+0.04739640361285i
-0.0666695717266112-0.0314228022321269i
-0.0192398944609329-0.0466418659217094i
0.0134947384372495-0.0295500787874878i
0.0551418435504268-0.0155353013985382i
0.0300382241615489+0.0591955165813087i
-0.0346219492404075+0.0456800733186777i
-0.0821734213266079-0.0134147248571905i
-0.0821391750688221-0.0554555348805836i
-0.0374598124104011-0.0735493138053331i
0.0186140089503023-0.0659225927962003i
0.0538587152223277-0.044162141696189i
0.0255471053795206+0.0375697763953174i
-0.0053313130480039+0.0160059273562151i
-0.0581837840513606-0.0243391920528706i
-0.0653881835598007-0.0175879371307362i
-0.0439266344731317-0.0413074936325584i
-0.0236971311975489-0.0508714653728117i
0.0405995143973376-0.0426441490542881i
0.0229667786887566-0.0222287182120773i
0.000416857689921039+0.0278936931127148i
-0.0212011372680296+0.0363527245761963i
-0.0919345534498909-0.0322574880652483i
-0.0420709595968267-0.0630366057908558i
0.0234557064639088-0.0909724979737646i
0.0321414966052932-0.0667949778355379i
0.0511764892677147-0.0166250730752861i
0.0605777324051242+0.0063449093486702i
0.0227981224802908+0.0398780630459028i
-0.0336763099149245+0.0317135108280146i
-0.0268805363781948-0.0302235897178726i
-0.0279084792056847-0.0317966649826428i
0.0341260358518242-0.0107552687440303i
0.0877827118882334-0.0345383203457718i
0.0430262311259628+0.0480028140717375i
0.0244693791297382+0.0859349288590398i
-0.0481167900291425+0.0514036769965701i
-0.0808186942268352+0.0189815113844268i
-0.0581193963152074-0.0471629958087957i
-0.0219174649776573-0.0509948507090808i
0.0429428847082827-0.0337454024060852i
0.0381891114376777+0.00349078324356093i
0.0183245386165346+0.0560936658320027i
-0.0465576059807527+0.051073662368572i
-0.082286016365569+0.0215067520262685i
-0.061326277820947-0.0325442719089129i
-0.0456031221881334-0.079929070147381i
0.0380463744680275-0.0400096172790731i
0.0522666200989351-0.0179344846869745i
0.0281236417264434+0.0292047048425529i
-0.00615579274766664+0.0911004806745403i
-0.0630495070730317+0.000647194486181571i
-0.0751162580333834-0.0237095687867635i
-0.0891844478704552-0.0636418669624423i
-0.025463462162785-0.126226832157517i
0.0310280668265206-0.0321891231354788i
0.0373229096088552+0.00651925073573884i
0.0190248726569538+0.00350630385825637i
-0.0589456398573174-0.00915467530111554i
-0.0834763950050504-0.0166797849098865i
-0.0331024450769652-0.0814610978992453i
0.0159559750037851-0.118750274157331i
0.0623471412887057-0.0520062173086626i
0.0867957032152002-0.00418494355625004i
0.010603501867241+0.0560221083884085i
-0.0330473012782678+0.0305690707340748i
-0.00945732581076325+0.00391067713034153i
-0.046004743402505-0.0431538329444183i
-0.0152413284263083-0.0812079646007897i
0.0282581537165579-0.0404025643596819i
0.0354868698300374-0.0208755333943796i
0.0272188304571501+0.0303045608796815i
0.00998643901379691+0.0358080682263155i
-0.0287331249399388+0.0290652562480142i
-0.097763035672524-0.0126308488692971i
-0.0301178470885127-0.0696844148186556i
-8.65817541177736e-05-0.0598659411735039i
0.0293525901321834-0.0427121529062586i
0.0768482470672638+0.0247879147051658i
0.0129023227507222+0.0568588925298496i
-0.0330256523929276+0.0796706614822327i
-0.0747986043217142+0.0148715082091035i
-0.0592735853687738-0.0492417573005548i
-0.0084661175172207-0.0253470759838466i
0.00991438864338102-0.0720610474395333i
0.0280384569687861-0.0105905983770448i
0.014075136373544+0.0404141783644889i
-0.0095278621522656+0.0250309344532043i
-0.07315432393543+0.0097573469383342i
-0.101083608698708-0.0563111092454586i
-0.0345983172435059-0.0996091772844052i
-0.00432327272603552-0.0873597746743923i
0.0659042684489333-0.0660632428655054i
0.056829604152457-0.0234368909371871i
-0.0208652444445889+0.0589346822553059i
-0.0367539164722684+0.0413555575539857i
-0.0677463328292675-0.0306521366643129i
-0.0287766248338555-0.0569301627890933i
0.00177134068206293-0.0513602756278163i
0.00619355974485148-0.018477476411429i
0.0480397678161899+0.0305075544778345i
0.000773124257575206+0.0320677729709547i
-0.0716173443190982+0.0300758199038446i
-0.0694108485987292+0.000935170902187101i
-0.0925696947351547-0.060009624860347i
-0.0327885416052158-0.0853949706684863i
0.0389051889148131-0.102377376492957i
0.0162382231955618-0.0414689882668916i
0.0431866243123685+0.0036939229495017i
0.0106125163374355-0.00837244192184412i
-0.0490562609788472-0.0139004664361124i
-0.0501514004262389-0.048070235553616i
0.000149221963864239-0.0837343605489701i
0.0567986416987627-0.067479549741386i
0.0940407851824494+0.00684770886096032i
0.127285764305337+0.065326973768915i
0.0443979719632919+0.0774096472144856i
-0.0152557875743463+0.0665972730903661i
-0.0365768470842592+0.0255666849008451i
-0.0582919156977125-0.0327045739807949i
-0.0230057256181002-0.0645597122235174i
-0.00949272654255481-0.0223976376242127i
0.0458256101194787+0.0358910820216826i
0.0276888405580629+0.0889969586232086i
-0.0501891121312325+0.0899936717611068i
-0.0921724327426822+0.0337284713448477i
-0.113794900719327-0.0444749900240405i
-0.0413885060214231-0.110448686161474i
-0.00114077141072523-0.0798755271693591i
0.0266935275668499-0.0549609510909832i
0.0141777549300103-0.000874975414972817i
-0.0648753507694042+0.041844357674894i
-0.0952421765773136+0.00290524315248012i
-0.0761504324035089-0.0509857104118238i
-0.0377960555094092-0.0758363982934372i
-0.036262480248718-0.0592087217985435i
0.0333212666396255-0.0424286693390649i
0.054993486781919+0.0072854737203149i
-0.000295720035030472+0.0409354985047566i
-0.023097985012632+0.0404247568891988i
-0.0992270991728013-0.0248257836967454i
-0.0665167891412752-0.0761145975832592i
0.0291952948284917-0.096261991825096i
0.0587134544196467-0.127801567334739i
0.0928783550448752-0.0120623613758537i
0.0568530071047839+0.0315500202055791i
0.0245430731851828+0.0239028969925594i
-0.0259902310622008+0.0358705607046365i
-0.0434428912990439-0.0453995507778294i
0.0613762442510432-0.0525885994100467i
0.0844937165591923-0.0591425803900791i
0.0753842988584036-0.000356815093616663i
0.0430553295796405+0.0880723716540656i
-0.000523273825443045+0.0827315318651043i
-0.0631992850293851+0.0439771616587006i
-0.108951116697585-0.0300400458962676i
-0.0335319315058911-0.0429833610592475i
0.0135947420796392-0.0276869812442585i
0.0214103700358728-0.0510001596903617i
0.0402601062877507-0.0071512299446672i
-0.00283272203363813+0.0457215748987879i
-0.0653713917263182+0.0122069660694652i
-0.0629884881436997-0.0282995000776142i
-0.0503004820078644-0.0670903360633785i
-0.00644436211041432-0.0991515583419922i
0.0470092755930192-0.0605415700705342i
0.0653368836678243+0.00220599846563676i
0.0422749985889991+0.0232879469999793i
-0.0426209453429919+0.0466918912318353i
-0.0875767308691444+0.00648965751973612i
-0.0864414511734675-0.0735629739641979i
-0.0368286904246072-0.0828619670813724i
0.025533925637584-0.0806189861203741i
0.0473394573364367-0.0550784774861372i
0.0658327294651726+0.00891226707062833i
0.0215561681286021+0.0382285004240538i
-0.0565732962051694+0.0371211881554504i
-0.0818219935605482-0.0212245749949367i
-0.0110554444418275-0.0798884993150371i
0.00481481487114219-0.0696964264942255i
0.0369097705184351-0.0605269572478706i
0.0891122519612116-0.00891332692071192i
0.00507424515994778+0.0624324705840518i
-0.0182187294868286+0.0570326443245568i
-0.0794951986499029+0.0331626983784791i
-0.0946323411430188-0.045188919942136i
-0.0273644738630443-0.0858252302881649i
-0.0172087550790467-0.0297237820312603i
0.0144684876328636-0.0352009565205345i
-0.00302387696181188+0.00194295852377627i
-0.0269145506966084+0.00852122272251458i
-0.0784640798536235-0.0638758003605012i
-0.0754888158961647-0.0740918891020617i
-0.0173365708264826-0.0806818155632163i
0.0271011166571169-0.0917128086731309i
0.109783631968259-0.0344560431417309i
0.0737279863801514+0.0307999785916655i
0.0173742036989066+0.0436627641129991i
-0.0284644227871858+0.0625907698154526i
-0.0571908981231076+0.0400361482185539i
-0.0253707427314957-0.00246842370607071i
0.0108442084608111-0.0031266148084444i
0.0575371261620091+0.00472399674274044i
0.00408470771903749+0.0566318277388706i
-0.0117392521579455+0.0918087474977527i
-0.0526065661510846+0.0332557769096073i
-0.132719399627189+0.00870365520058953i
-0.107932443398453+0.00151828340746832i
-0.07502445618069-0.0914842839615437i
-0.00791235781334848-0.108998332218113i
0.0498267588555483-0.0575147647702627i
0.0587347003110553-0.0350566029978139i
0.00154646081541426+0.0151185346397496i
-0.0604463129660031+0.040809346270882i
-0.0685181453295474-0.00484686010650318i
-0.0572033652802121-0.0690280571162675i
0.01300375223071-0.0600976862579945i
0.0601287984305664-0.0209134015202296i
0.0435613121229921+0.00932255662061816i
-0.00735699429236518+0.0558070313939453i
-0.0746779428916915+0.0497998303855053i
-0.0971474020232801+0.0329760014818297i
-0.0477638072015956-0.0095711472283162i
-0.0272211199996578-0.0885594197435701i
-0.0372422780094798-0.0967050703713837i
0.0410161043313123-0.0473733200855798i
0.0407076336062274+0.00234167702732111i
-0.0231785967907532+0.00880076214320584i
-0.0300615133582188-0.0326941420560379i
-0.0199412904498452-0.0538680052360701i
0.0435565541812112-0.0725615109544019i
0.0798257344079174-0.106606459132506i
0.0836906937735424-0.0560687453846164i
0.0771189560215324+0.0142826468516984i
0.0229161276715033+0.0405446794558634i
0.000401821983290205+0.0295959652764659i
-0.00905134816810238-0.014802779015231i
-0.0138807624980888-0.0414660992198653i
0.0216669379719686-0.0449083030068939i
0.0326087160934321-0.0119902525666587i
0.0191009100944377+0.054155477690028i
-0.0441850569183367+0.0691074207958497i
-0.065996157912965+0.0526734482261769i
-0.0339530420140778+0.0194930123954666i
-0.0619479879714147-0.0718074483242146i
-0.0231173385565371-0.103667556963777i
0.0480733010063088-0.0724112499439712i
0.0190293771428402+0.00571214499701647i
0.00680606986805598+0.0352119716864966i
0.00126851350608905+0.0235708218961293i
-0.0650665084387655+0.0199769423282848i
-0.0695588809803028-0.0651458988521168i
-0.0510049427778718-0.0782335976125561i
-0.00278214150333308-0.0767736165286685i
0.0710929114883666-0.0540512616472196i
0.0553460755339354+0.0101160617116566i
0.00384305313442442+0.0087978578357318i
-0.0348087347337066+0.0180932876294624i
-0.0379576587639001-0.0213363913808835i
-0.049258670952829-0.0806431556493889i
-0.0212795318289094-0.0972463008956865i
0.0465215880287768-0.0693622344000209i
0.049453012557304-0.00888783128382788i
0.0357216742799121+0.0234130569722588i
-0.0104706139663295+0.0249821942705666i
-0.0376975686191017+0.0150767142925838i
-0.035303168164723-0.0512098127940176i
-0.00984915220149113-0.0889039839406929i
0.0531874981862789-0.0474539740763456i
0.06340997009219-0.0150975371390066i
0.0421370737654782+0.0427585170283177i
-0.0114187163931946+0.0458680551370651i
-0.0747542098964751+0.0216911423194583i
-0.0707839553632584-0.0265822712097999i
-0.0389665349734896-0.0875364792892467i
0.0165530597854554-0.0681843572189525i
0.0600563793785624-0.0491336960128257i
0.0474892781223295+0.010111372677411i
0.0156748232256771+0.0234066264063585i
-0.0315645159223721+0.00412935266304726i
-0.029305109126848+0.000463933819721235i
-0.0218040941230059-0.0513608449795283i
0.00679475099460668-0.0395786214659327i
0.028134946679229-0.008604655240137i
0.0186804550634695+0.0216348479581436i
0.0292022294875061+0.0657072596874463i
-0.0592700587001396+0.0774711764783234i
-0.121360937129078+0.00378979083746672i
-0.0879649425630976-0.0890444858595856i
-0.032204879230833-0.0941783747022235i
0.0186634573766531-0.0760614714970877i
0.0454710125452222-0.0300726349521947i
0.0366671928622626-0.025208455327444i
-0.0264035567879272+0.00772016759398724i
-0.0555021664652507+0.0289797917856416i
-0.0796234871896537-0.0588035310576351i
-0.055601863317764-0.0809184617752603i
0.0604692986744234-0.0969372081127264i
0.0757677158491189-0.0586811516724169i
0.0440827860217225+0.00524310831848074i
0.0086280669202145+0.0542990367736332i
-0.0495827452302827+0.0712677546638444i
-0.0646485742050587-0.00621213553031868i
-0.0954292519592609-0.06241368317125i
-0.0306756958113185-0.0987653717770566i
0.0366754521700844-0.0229364749357238i
0.0393704725480647+0.0277655391770633i
0.0178948921923821+0.0111251440620372i
-0.0462513303340284+0.00471019648949035i
-0.0915026332980379-0.0380745593664436i
-0.0720863231899837-0.0387667194136496i
0.0175380290026702-0.0914239391754377i
0.0310576459896309-0.126183405782636i
0.0665179787710354-0.0850129229107823i
0.105291910422171-0.00122407410870654i
0.0229526187302689+0.0338016554951881i
-0.0377498291453131+0.00768682923845607i
-0.0235827016570405+0.0286112443566832i
0.00991292632445535-0.052952099065445i
0.0411601899860032-0.0336363752897688i
0.0279090028563514+0.0323615183124479i
0.00868053388986355+0.0212322034392466i
0.00240802994418752+0.0757588307979395i
-0.0458071251240893+0.0554258394102955i
-0.113987106851823+0.0369062276486668i
-0.100857855281328-0.0236305862613759i
-0.0423758664655813-0.0844339555980903i
-0.0137533771541809-0.0394823531633012i
0.0295547759673163-0.016729997463215i
0.01024855588654+0.00446581766241548i
-0.0189817530017904+0.0196633548016338i
-0.047649494476014+0.00647857978415833i
-0.0737173768850148-0.0445525937063286i
-0.0177504186807997-0.0877048178873318i
0.0342691450341449-0.104847884732035i
0.0604758643851002-0.0508974691743499i
0.038964387676588+0.0254151511556584i
-0.00261068300568873+0.0559056310871356i
-0.0314164938268609+0.0376772954847351i
-0.0651567470635733-0.0613377571219409i
-0.0457544742835714-0.0526588326469248i
-0.0138047512696295-0.0465611985405093i
0.0130747767560638-0.0431465848424144i
0.0172845348617523-0.0179599644753271i
-0.0115707799839147-0.0163335564029994i
-0.0534787345291356+0.00799008218646913i
-0.0626863003101693-0.00650413461477348i
-0.0374499199467161-0.0329940189204372i
-0.0597075866784909-0.0931058480616253i
0.00463527548288173-0.0595841256302288i
0.0797842998235356-0.0406911673583898i
0.0465014928776354+0.0059867188536884i
0.00402385211222911+0.078909550736974i
-0.0251512684604683+0.0171151364069377i
-0.0364250200294004-0.0176687757255652i
-0.0274791055194513-0.0528231574253245i
0.000845313413972765-0.0555268725838262i
0.0309580769495103-0.0252298441548157i
0.0406554976598866-0.00846445886007914i
0.000802180565796934+0.0476893568605555i
-0.0864779399943686+0.0292903479994333i
-0.065673524045158-0.0262262227162212i
-0.0228239458113309-0.0343308614662822i
-0.0341844248209298-0.0637262927943599i
0.0408204878042506-0.0373444834324368i
0.046394037780297+0.0283319270101399i
0.0293804944916753+0.0371188621666705i
-0.013045808336611+0.0286813669065674i
-0.0647710478748596-0.0283117794935177i
-0.0710657809262177-0.0557797127988976i
-0.0852567309720274-0.0481674182782837i
0.0043327849292826-0.0680222988725635i
0.0266037332888049-0.00759090881108996i
0.0160762591405194+0.0456309656543854i
-0.0233805640016674+0.0518631347536967i
-0.0782841396829359+0.0119974945958909i
-0.0625664571128951-0.0687544055925791i
-0.103966191282493-0.0898886844182857i
-0.0159908555235513-0.0932393678242975i
0.0400142774383339-0.0501690207289102i
-0.0269925121612423-0.00812458843821757i
-0.00181604806759832+0.0140158058137572i
-0.02197274386247+0.0533960508002367i
-0.0682675001229766-0.00926792794750564i
-0.0503852285528977-0.0781587228487957i
-0.00584677475019856-0.0917894140633612i
0.0485969965010945-0.0962041146147165i
0.0732896321598537-0.0725293911256416i
0.0233765410290046-0.00106688417909987i
-0.0140395080644425+0.0291139609044383i
-0.0334112610558714-0.0222689545396943i
-0.0439929755395404-0.0470704771530212i
-0.00363890513760859-0.0880716728222099i
0.0428482477867427-0.0921199233996636i
0.0705236323214805-0.0575359772833136i
0.06859694444168-0.00114592097397133i
0.024681961500559+0.0425566439552817i
-0.0366000757876689+0.00327761923598548i
-0.037047552286858-0.019064383109329i
-0.0336129587897211-0.0343075657052416i
-0.0227664877484542-0.0388856957379771i
-0.0144238612708048-0.00878758597526656i
-0.0179481911109554+0.0204370559510559i
-0.0211814706940288+0.0452559110578802i
-0.061309838631037+0.0414804536774425i
-0.115920165822377+0.00344483316262753i
-0.103637556897531-0.0592451627419627i
-0.0288501095068652-0.0961001100854767i
-0.0240428683622547-0.0733637945597511i
-0.000412635655943602-0.0496842360706363i
-0.00170011573427079-0.0257122859280472i
-0.0523394555570583-0.0220512942532793i
-0.0249234965918451-0.0481133879201621i
0.00548359245047487-0.0854518023343748i
0.0178338187911486-0.0901554237791684i
0.0563214329498611-0.0775939465768112i
0.0657898030328313-0.0338186044696933i
0.0633164717704783+0.0337810557295433i
0.032376817209834+0.0589286211689454i
-0.0234330067918865+0.0506708293716228i
-0.0392146369399671-0.00739031203215125i
-0.0508474387938843+0.0222031050683149i
0.0112893985327089-0.00103826947727851i
0.0435895899442922-0.0434617046885009i
-0.0106300786450776+0.0395918104265156i
-0.0387695056300107+0.0230292341821145i
-0.0919010515880384-0.00288143127577836i
-0.109237342671195-0.0290212870471737i
-0.0699262662124684-0.0628939558812418i
-0.0380053670327365-0.060837648034195i
0.00244152157175201-0.0937075506711409i
0.0237262308744112-0.0587214944226699i
0.027574215734985-0.00847790821003359i
0.0115603891561449+0.003245371724177i
-0.0245756910362809-0.000949245299841128i
-0.0548133578045484-0.00550315046294293i
-0.0269442448858651-0.0165444722122259i
0.0146681800929287-0.0600024152585066i
0.0303937451375406-0.0203205591620866i
0.0134035150304532+0.0410139361394455i
-0.0257011695209921+0.0502869998197876i
-0.0288446004015451+0.0311773745852313i
-0.0772516123395634-0.0211581524321361i
-0.0506122099913842-0.0764358896383717i
-0.00766630305516509-0.0600135368791027i
-0.00352636305124617-0.0219284548079978i
0.0385571420284407-0.0255290707719866i
0.0137359700887538+0.0135677905916407i
0.0113836195537589-0.00252941773979271i
-0.0497424159714348-0.0442131583745501i
-0.057679667495376-0.0404314937574326i
0.0231621240669459-0.0583179905470844i
0.0181425693958897-0.053850850530581i
0.0533654328497986-0.000832539579072464i
0.0127922820988138+0.0272639509535616i
-0.0157219064634353+0.0323814068563888i
-0.0484054472390702+0.0392437993807942i
-0.105214825000049+0.0134401400848331i
-0.041285679064968-0.0574295893371883i
-0.0440221789338249-0.110725711904555i
-0.0187281227267914-0.0454126438117392i
-0.0037910498935805+0.000901501647399461i
-0.0258230542979011-0.0173781462447048i
-0.0526906452987548-0.0111883177591647i
-0.115961650306432-0.0428753269060078i
-0.0853414295086656-0.0829134620445436i
-0.0298506070237511-0.121384527553066i
0.0165884266792324-0.122994269571113i
0.043997208314006-0.0530388445649855i
0.0312428301153289-0.0201926539843972i
0.0327797847789384+0.0110958946211033i
0.00369167510469765-0.0132118344529358i
-0.0166587675652441-0.0299139470980062i
0.00922724637554142-0.0354529143960338i
0.0293830010562199-0.0754693093002342i
0.0391455498390148-0.00256793540474149i
0.00890396092733732+0.0533580855177637i
-0.00738720081079969+0.0438616100388604i
-0.0380742907583619+0.00858055651218564i
-0.0763462916297953-0.0105877828683905i
-0.0525569449758965-0.0457556907609248i
-0.00943008806499555-0.0635621641134399i
-0.00687174158930697-0.0387060274860646i
0.00727780409693142-0.00172239704234231i
0.0350205909118886+0.0300940467688432i
-0.0183676032498917-0.0123059277105649i
-0.0352635215437017-0.01679915100062i
-0.0146232483090867-0.042628732886481i
0.0265564583419566-0.0726141182779853i
0.0477281505967208-0.0744167761013474i
0.0511339863934839-0.0302514951310504i
0.0565336555175401+0.0324558049523449i
-0.0450226671267166+0.00238480927496767i
-0.0327042439974849+0.00279209005628324i
-0.0188540393962383-0.0354543420634313i
-0.0552868627875825-0.0671611412417788i
-0.00267152159840809-0.017894210516833i
-0.0018264593864732-0.0308909146007413i
0.0155678269254636+0.00241849931784392i
-0.0274302076377898+0.0089705616921082i
-0.0720848646900608-0.0334233797169115i
-0.0682075864010018-0.0114046054818335i
-0.0550107306378264-0.0789706118579795i
-0.013740226852272-0.0987849571032164i
0.0155644772951319-0.0678634018440921i
0.0538310475053307-0.0390329386894199i
0.0139548194518792+0.00732063466767129i
-0.00437369506240608-0.015826156348347i
-0.0197993044567044-0.0323072674161931i
-0.017896940392162-0.0780122332612734i
0.0351084876227771-0.0837310629034901i
0.0524884875864663-0.0627942876296556i
0.0996384663997188-0.0499776976595209i
0.0490474885646235+0.0131278562099941i
-0.00765248518953874+0.0557886244954305i
0.00125558480064573+0.0124405738078049i
-0.051510311748512+0.0021420450827136i
-0.0388790390905432+0.012463537158694i
0.00693172452304254-0.0280044850883263i
0.037268672241405-0.00918012370002674i
0.0515080503071321+0.0121410119295911i
-0.0243155064765559+0.0198436035832921i
-0.0611712783747989-0.000319255128026774i
-0.0977886302618987-0.0282664349602662i
-0.0828351088499588-0.0507028127100589i
0.00381062861848163-0.0585830765704546i
-0.0216320777924319-0.0627587301430035i
0.00618260903692538-0.0609268652118256i
0.00836750534187112-0.0172871265643288i
-0.0109143603261558+0.00652755805201112i
-0.0159827021544697-0.0321442148513626i
-0.0511392843946504-0.082371982723837i
0.00550515376903209-0.073877743219746i
0.0260105745592513-0.0626154386297549i
0.0298692119630301-0.0461574771520107i
0.00888840509557846-0.00728492301547814i
-0.0155310772260421-0.00383140706761798i
-0.0154586995257572-0.0263480654573225i
-0.0251157258830484-0.0188440549655937i
-0.0133989195351075-0.0460816681840161i
-0.0379484215803672-0.0337067852102233i
-0.014540741109494-0.0164646657863377i
0.00440313839851784-0.0149497064645417i
-0.01367931965655+0.0282880399749681i
-0.0112269191389228-0.0179892331269696i
-0.0740086965107689-0.0291412632346773i
-0.0456976331382792-0.0200222294244129i
0.00614977072524703-0.0660079654170835i
-0.00463856785637521-0.0723080214472212i
0.0376406575873064-0.0357827181092691i
0.0330474048671826+0.0255692096098549i
-0.00805012288521635+0.0207505640760879i
-0.069929030452336-0.0174397660386438i
-0.0481112366573561+0.000978491697702813i
-0.0315429943919615-0.0436156090621131i
-0.0331965203143798-0.0710180465490265i
0.00737797259054495-0.0205686242862717i
-0.0229139654650383-0.0347144243277914i
-0.037860687573901-0.0122897564074701i
-0.0556093545426726-0.00126309651172702i
-0.0445588899210149-0.0454889239510867i
-0.0392949688849272-0.0715622530070371i
-0.0145701269225542-0.0833313539427356i
0.035418639681458-0.0707834842436901i
0.0576882735497252-0.0537844382296222i
0.0622653858743183-0.0264524269173349i
0.0252656261853447-0.0374090999852703i
0.0174515995525598-0.00897122615586167i
0.0260284120340652-0.00969989152666745i
0.0333527293027551-0.0433946925141422i
0.0473827607863281-0.00826114144248221i
0.0433502855171113+0.0245291803016352i
0.0117332102023462+0.0654635520922718i
-0.0402155966536816+0.0700533418005285i
-0.0804066951124196+0.0213550515510109i
-0.0614900174767651-0.00703105989739481i
-0.0362543864524883-0.0292809117086182i
-0.00606863594544469-0.065594680413225i
-0.00265986505129915-0.0379283189525932i
-0.0483250485083077-0.00410796374904433i
-0.0500232215778339-0.0248612854957665i
-0.0381281099204892-0.0288112526630562i
-0.0719299154501103-0.023845472723309i
-0.0446377224466661-0.091255410548836i
0.0242502416006354-0.119764351363963i
0.0119761665874983-0.0902436292646915i
0.0334101266996434-0.0337480487044823i
0.0291687856490472+0.012702631536944i
-0.0117430673787734-0.0349252199311742i
-0.00241227685211039-0.00391935911823742i
0.000422286353293738-0.0184725194431919i
0.0110012445498842-0.065216345112555i
0.00671964975719233-0.0369608454633681i
0.022098188458708-0.00523673287303633i
-0.0110389865921127+0.0342802375932787i
-0.0547874467128171+0.0299475225671156i
-0.0263470726610825+0.0160058367852196i
-0.0570693641081194-0.0156247813460564i
-0.0426132859699293-0.0430638002732408i
0.0156157516233508-0.0604006042040384i
0.00935095052618819-0.0730074456046065i
0.00245606432118272-0.0454762218655321i
-0.020640565727543+0.0215583944625887i
-0.0336636057742417-0.000482685731815726i
-0.0111276603888631-0.0379736479380464i
-0.0302891113046828-0.0328121278311003i
-0.00601327704912835-0.0741403249394758i
0.0207499229539861-0.0321858665236508i
0.00724747977427955-0.00450689124932384i
0.00400567994410903-0.00985207948843362i
-0.055899060036255+0.0377879549467189i
-0.0330295748939871-0.00603721844759585i
-0.0326167818342388-0.0655521413608151i
-0.0631640253390531-0.0533667912095676i
-0.00487276384506246-0.0591565861875832i
-0.00535507404586126-0.0563770914048267i
-0.0138401919868784-0.0430371001886412i
-0.0368901668557067-0.0299524847156888i
-0.0539853388271389-0.0262282159376342i
-0.0442587109699717-0.0697947489865944i
-0.0208731710192607-0.0975823417868443i
0.0130701324997056-0.0735470797177681i
0.0151114295587618-0.0629205495149336i
0.0538712127784833-0.0152839042278879i
0.0451033649107305+0.024303947869607i
-0.0132704100953499-0.0248423347757462i
-0.0453314807460045-0.0366593528432023i
-0.0541675137365315-0.0311255229093212i
-0.00379475727643016-0.0187581876951026i
0.0199079316738402-0.00243909344568195i
0.0031441900495825+0.0174805683310134i
0.0186355667610422+0.0275354528814931i
-0.0177946881152911+0.00558802726657056i
-0.0821719775551208+0.00381637192696337i
-0.0812604519662805-0.0443746949402616i
-0.0252127149351485-0.0779765756557552i
0.0108731379779286-0.071228584023086i
0.000785757438147312-0.0479524733719894i
0.0163838109810304-0.00334505008118947i
0.000573026945249656+0.00754156196452583i
-0.0089549326066911-0.0205682511335616i
-0.0139061189851234-0.0544983771562599i
-0.0433001215733413-0.0511132896065895i
-0.012840438773156-0.0785376311731971i
0.0180816631330024-0.0638421590433898i
0.0213058520099171-0.0102906207703088i
0.010989241861417+0.0160674442418779i
-0.0140151759637374+0.0205831625117504i
-0.0192510911373719+0.00999858725809783i
-0.0313227916085901+0.0198842899442122i
-0.030411944101249-0.0189081697202i
-0.00846451968282032-0.0483672195024737i
-0.0187661479694519-0.0148203540268951i
0.00178983882638562+0.00726045313292754i
-0.0234989702748635+0.00138842253130616i
-0.0626159691466155-0.0220129132644454i
-0.0435344436275435-0.061421742384477i
-0.0450934346556739-0.0660940626040435i
-0.035126176116448-0.082328091225902i
-0.029227529496943-0.0604452114129874i
0.00268588542325617-0.0321294290511713i
0.0134187773481689-0.0431771186333111i
-0.0253385970277605-0.0241168090204444i
-0.0204008042934141-0.0522473415085588i
0.00311987899660384-0.0718439190057544i
0.0322965387059486-0.0488203725841657i
0.00237653605304952-0.0138890280997983i
0.016923447581738+0.0215947569642412i
0.054837051498626+0.00191965503109889i
-0.0320932833898414+0.00729906995602118i
-0.0636349453237357+0.001863535821551i
-0.043969484900511-0.0643419293646987i
-0.0455026822167363-0.0316169456076191i
-0.0490199622098517-0.0306905057605484i
0.000318532330601254-0.0399147113785961i
0.0157862466874274+0.0031640503711069i
-0.0433123838378316-0.011248669654728i
-0.0625921836774851-0.0116128554510235i
-0.0759456971232813-0.0265008146834425i
-0.0564647453967745-0.0407297418908766i
0.010132970804107-0.0767916271605508i
0.0224248920170097-0.0718585171476571i
-0.0129677528332322-0.039771812182515i
-0.0143136430895218-0.051701768883074i
-0.0131585067850563+0.00580321468187703i
-0.0180034589741978+0.0124761289840521i
-0.0338889466054269-0.0631844292890246i
-0.0248916512494575-0.0573273838105661i
-0.00338325562208829-0.0305937320209861i
-0.0208117975892222-0.0224716673456486i
-0.0105495016647945-0.0164437584982i
-0.0227983827789878-0.00408794832019603i
-0.0575809160699645+0.005200878901252i
-0.0281651099930053-0.0378487095050595i
-0.00334188563450612-0.0304027874824552i
-0.0135351771015307-0.033086321946177i
-0.0159516160540189-0.0544434597740197i
-0.0142854102884525-0.0295944292365192i
-0.0050893890184407-0.0425953997844598i
0.0109922211139882-0.0327699964961767i
0.000240123026023699-0.0182162145047393i
-0.0337601300616793-0.0327712777261026i
-0.039674675829394-0.0427477660104218i
-0.00198168036041306-0.0252551403003881i
0.0283967460368982+0.00349148019500537i
0.00937601996634761+0.0107844857660399i
-0.0249072743711654+0.0103437137023631i
-0.00130278641527793-0.0207588548042347i
0.000351780007384292-0.0222510061121238i
-0.0437152025333429-0.047880514151602i
-0.0448613491892009-0.0519944915007981i
-0.0369651162608354-0.00900610093242155i
-0.0124019196433881-0.0128057399997315i
-0.0266998574495336-0.0177950946644132i
-0.0524950625663964-0.0308589143224003i
-0.0431959082037154-0.0578507913429058i
-0.0284331985839143-0.105764464333065i
0.00445897237346112-0.0849132262637518i
-0.00377288815553701-0.0241225363528857i
0.0109177805191401-0.00911707378878727i
0.0418175648692065-0.00841802975490246i
0.0117942158653445+0.00118710037244305i
-0.00391788225075982-0.0069396249853531i
-0.00887063648202255-0.0311365974115964i
-0.0107228404687841-0.0151723559367028i
0.0233322300469719-0.0344875073779583i
0.0249672107185976-0.0266111848503533i
-0.00697689978234802+0.00362653446492937i
-0.0236390262086721+0.00201505862043733i
-0.0446991892667659+0.0024509472586252i
-0.0620627865746841-0.0123935469973582i
-0.0698372278394148-0.00322270623293619i
-0.0297183837847113+0.00141291715440084i
-0.0201858394775672-0.00289166960236727i
-0.0334332629696783+0.0024033753371532i
-0.030421171181953-0.000299302871427803i
-0.054493228157209-0.0402088157360015i
-0.0137451813759333-0.0632353304376857i
-0.029790912266899-0.0648519912331801i
-0.0165608039212452-0.0684463670653308i
0.00705349172392241-0.0771451883561553i
-0.031571707296504-0.0516348171705189i
-0.0130664650017561-0.00988650437963355i
-0.0171258365045318-0.0200608942657295i
-0.0163292885396569-0.022635281811299i
-0.0157395452214868-0.0458659938916132i
-0.00649043756563758-0.0186396964091497i
-0.00914839366229816-0.00789506515825226i
-0.0195291147762393-0.0174758948483947i
-0.0227509083506909+0.015795181748546i
-0.00725954399873082-0.0200107693340881i
-0.00561642974383436-0.0323998635293504i
-0.0410385268219008-0.0468606188732934i
0.000561742075737394-0.055306725049235i
0.0172818660639129-0.0187938452497093i
0.00914053000647773-0.030721521127533i
0.012695683137452-0.0108581908006298i
-0.0180595838441408+0.0100843933191049i
-0.026707193109745+0.000236690254929899i
-0.0346292337046117-0.00189245395726667i
-0.013198603210368-0.035922524072394i
-0.00308667547636066-0.0437455325209989i
-0.00151909938166472-0.0154979448641008i
-0.00419514671478739-0.00324661414481448i
-0.0112355196104983-0.0304046128095117i
0.00649989453428444-0.0563995475070444i
-0.0505407783737284-0.0410069735947111i
-0.0435497509688295-0.0335852641404983i
-0.0325088040440693-0.0389234770123383i
-0.0371109215332814-0.0441313251409088i
-0.00862271276304723-0.0343336801604294i
-0.0211536665706192-0.0137397727710384i
-0.036051626241355-0.0120101664961723i
-0.0343093909495367-0.0309582004232946i
-0.0172658056295235-0.0449093316628859i
-0.0318732331003411-0.0386325061988362i
-0.0132671936489451-0.0436849903842374i
-0.00768930694219818-0.0476821903236056i
-0.0179471347145273-0.0478714854576854i
-0.0258783979887711-0.0630243340841855i
-0.0153878873631541-0.0642363107205609i
-0.0102361977159804-0.0273123612279336i
0.00523826373497214-0.0467699776935254i
-0.00368607013999823-0.0390005073681966i
-0.0210449374723502+0.0192429709269764i
0.0095598693637078-0.0143962563974054i
-0.0091300505359281-0.0438304318603972i
0.0208349172091524-0.0439880718053899i
0.0053036252614757-0.0283932211012887i
-0.014698531775874-0.0152483309496432i
-0.00861364420461987-0.0289231120271121i
-0.0347757076731143-0.029921572913485i
-0.0309627668789915-0.0103935628943557i
-0.0306081102579953-0.0106831950890052i
-0.00971915918957766-0.033591158441421i
-0.032782683533317-0.040256612138961i
-0.05949839329503-0.029452058822498i
-0.039090501529133-0.0134768263282752i
-0.0159797972579519-0.0383971337705017i
-0.018734668185054-0.0414267820224765i
-0.0237716728141574-0.00555229727842609i
-0.0179886608898388-0.0103223723233895i
-0.0191585063271646-0.0356527108530094i
-0.0217320196157862-0.0430195274225193i
-0.00344819032935843-0.0359071919529164i
0.00199410358870264-0.0427963906230849i
-0.00718087692204087-0.0567000063131607i
0.0177018748320485-0.0421448387474242i
0.0125783925017093-0.0366427058927467i
0.00600818786759428-0.00455476961816057i
0.00421478854200267+0.00209549334861559i
0.00505587319702886-0.0581724087599645i
0.00600156785266695-0.0316342013288674i
0.00122663378322036-0.000964809107179867i
0.00375449576600151-0.00935841316887775i
0.00286754869294525+0.00350251073062675i
0.00658839096936176+0.00874392499161778i
-0.0282493350054851-0.0175229914267905i
-0.0308575020473372-0.0349824629848996i
0.00252437428333665-0.022363744550299i
-0.039771563417775-0.0453395912606879i
-0.0450236066986117-0.0410960647255508i
-0.00626279166206579-0.0302728898954026i
-0.0409947855688473-0.0640488834305501i
-0.047070136074019-0.0605286617790414i
-0.0477975988494953-0.0232672875409237i
-0.0383972619786343-0.0416774512702328i
-0.0214249412851859-0.0494026899617111i
-0.0188599703426764-0.0387171256340289i
-0.00462046239456262-0.0470903063163523i
-0.0364289051965099-0.0329691273240823i
-0.0297203847493023-0.0480929704125973i
-0.0479125715017085-0.0390236015533272i
-0.0221299178644904-0.0111767941158398i
0.0154937459678025-0.038681762020828i
-0.00380700201764473-0.054642839321146i
-0.00315948004926961-0.0319658296180663i
-0.0300331210766459-0.046204709846259i
-0.0245537983547103-0.0451920183944478i
-0.0543185247146127-0.0440399761630624i
0.00566993882615695-0.0425530308084499i
0.0303507679959505-0.0176853921955568i
-0.0423386994383439-0.0469088331214002i
0.0134535710152606-0.0397809941479321i
-0.00829286390610863-0.0261744110703411i
-0.0337454488171132-0.0294345593639473i
-0.0119803174437108-0.0217959396476245i
-0.0342434318284428-0.0282086087308256i
-0.0295132943576823-0.02917592975581i
0.000790213822896524-0.0431584826194327i
0.0157335582652323-0.0471089958962855i
-0.0158579457404888-0.0190835965295174i
-0.0236453926466613-0.00843708620986246i
-0.0381739498149832-0.00479655403080164i
-0.0654900650062571-0.0315991696109875i
-0.0221670431538865-0.0429133326776932i
0.0174438960648148+0.000345637801806257i
-0.0226244568644973-0.0508529983360692i
-0.0487214759655072-0.0560652487865027i
-0.0465138496856552-0.0333370305989796i
-0.0338064302626626-0.0529713560928141i
0.00426679465329243-0.0589003569074369i
0.0165904209964961-0.065878713548525i
-0.0123452793502264-0.0250644064890185i
-0.020923216481647-0.0334115223287791i
-0.0117325319391692-0.0315891843772369i
-0.0180214558304235-0.05985797717354i
-0.00824622249781097-0.0677188551732812i
0.0107992889741123-0.028190244690782i
0.00672557719504873-0.0529815555688766i
-0.0106237300277112-0.00208527603364782i
-0.0192192465625976-0.00873229413621141i
-0.0161662505255678-0.0560485190469375i
-0.0221449409313431-0.0149727572668959i
-0.0521373892560382-0.0318964258303499i
-0.0231098483039831-0.0366850770994526i
-0.0151580525433057-0.0460925479210007i
-0.0275619318615755-0.0297280613751071i
0.00202390470594007+0.00897415708739916i
-0.042260737164896-0.0357761274863768i
-0.0680505508750605-0.031401526712361i
-0.0237446248978083-0.0494870217812408i
-0.0197102649883258-0.0494514677860822i
-0.0198326290670014-0.0679652289168027i
-0.0150983456683978-0.0672899078672329i
-0.0165236102332016-0.0352733689924825i
-0.0182993680160689-0.072378105206557i
0.00899623648497578-0.0152145420916943i
0.01478632173283-0.0312413524867607i
-0.0226465208751851-0.075109192122385i
0.00704195746555688-0.0703440454350649i
0.00110545485492486-0.0598715887272712i
-0.00588974253546455-0.00332952617526123i
-0.0057533583101723-0.00607025178152089i
-0.0249688481794222-0.00249550213145191i
8.55413972731517e-05+0.000694401222939567i
-0.00948634921953189-0.0477392978967858i
0.00613749689970393-0.0547952751060694i
0.0125099364605197-0.0289486169421934i
-0.0161032069498536-0.0301856275516577i
0.00644568342033205-0.00841270691197509i
-0.0153997837402417+0.00153803284413954i
-0.0305345735451477-0.0272187539113199i
-0.00765053506626359-0.0472627623455886i
-0.0133272527452329-0.0414245408725612i
-0.00254372417446858-0.0450365958275925i
-0.00243899845740418-0.0187569614406679i
0.00331191831147598+0.0066789380084621i
-0.000156745995660538-0.0134475887997785i
-0.0203082956438404+0.0108999802041131i
-0.0111757581918633-0.0402576013807235i
-0.0368872153184945-0.059914163485212i
-0.0229038505559871-0.0347369502690536i
-0.0180299395073761-0.0385633290459694i
-0.00438321955533353+0.00139777752894567i
0.0268834788868293-0.0183790784370533i
-0.0427200887824017-0.01858033463156i
-0.0312920493005328-0.0338880365760835i
-0.0301360664279207-0.0652766515761423i
-0.0348817227392594-0.0696129546703812i
-0.00702326593877618-0.069068739227529i
0.00917607177451614-0.0351985907630272i
0.0259686154856173-0.0325021423831466i
-0.020891081777175-0.0168506711831719i
-0.000808663007630972-0.0237452025718867i
-0.021239158613072-0.0263654484386311i
-0.0540642693024559-0.033880011804553i
0.00456033009480884-0.041810359313427i
0.00955044684814758-0.00751879443575609i
0.0133592149310594-0.040814192533484i
-0.00809061767555669-0.0118320898844663i
-0.0475085698335857+0.0106915288054878i
-0.00828041927420186-0.0247816793069758i
-0.016074873838543-0.000489865477023313i
-0.0167213254702293-0.035957645583099i
0.0046443969650247-0.0535607032140858i
-0.039563088760537-0.0386747086000464i
-0.0451784501853615-0.0488459972458612i
-0.0409202875632057-0.0182973313473659i
-0.0478413578562255-0.0221164987530529i
-0.0234261525355598-0.0470409699776974i
-0.0162455526522242-0.0647938137693239i
-0.0173523781765788-0.0580438675251399i
-0.000440186119481469-0.0229699097849921i
0.00307211258745328-0.0331142391082561i
-0.00285206138993805-0.0477271179528089i
-0.0259937683329902-0.0259684474039758i
-0.00145561745868911-0.0131197023224782i
0.0124555671529885-0.064853635938719i
-0.0123952901331767-0.0676810503726316i
0.0419575822692852-0.0154872966891021i
0.00591748045748058-0.003447918453186i
-0.0523786958666491+0.0285992168988613i
-0.0318927111411265-0.00130643990513084i
-0.0460598427271081-0.0533607416216437i
-0.0509849345692414-0.0391901997996611i
-0.0546536235234789-0.00778621373485367i
-0.0273514174924506-0.0200347057927389i
0.00636507990273915-0.0552579798560563i
-0.0418134431582935-0.020595281674793i
-0.0498349382976221+0.000546553014304822i
-0.052770197237904-0.0248006413836465i
-0.0729476929840086-0.0454816105902363i
-0.0272259237149575-0.032380034940337i
-0.0181838287656415-0.0303961732232794i
-0.00139634074517483-0.0444543630852091i
0.00214523701200955-0.0402063362257968i
-0.0162455317713153-0.0278739663379688i
-0.0251481704662194-0.0307093421167515i
-0.0158023499200899-0.0676260797024023i
-0.0159802133887338-0.0450427393314081i
-0.0101301761774006-0.0297915341118394i
0.0395201732418823-0.0573204421763506i
-0.00755158154158755-0.0287691608186309i
-0.0178864978432655-0.0351706835220804i
0.0128280377789499-0.0512753052172842i
-0.0121856873494043-0.0100957371911621i
-0.0281228255890228-0.00518153720570497i
-0.0206993699654156-0.0339634342735479i
-0.0155127325255122-0.0255598411214938i
-0.00711472833816788-0.00112380896353191i
0.00420948770386172-0.013920307980112i
-0.0330614840421843+0.0119213301407985i
-0.0243789098122768+0.00426351307950889i
-0.0281665067235134-0.055473981137888i
-0.0403044026588452-0.0137954536499749i
0.000167583178348349-0.0333189376446133i
0.00799517891981911-0.0499296865550445i
0.0175485862932374+0.0429744923302626i
-0.0158202542571004+0.00368679978830681i
-0.0614355081126449-0.0406920251942771i
-0.0567905134560362-0.0493472437706812i
-0.0233688591291398-0.0549614652659877i
-0.0218055373605398+0.000375405994614198i
-0.0260262113820632-0.0480757980882928i
-0.000992728526800089-0.0522408683030088i
-0.0316222599041017-0.0248017492756161i
-0.0401331700275043-0.0293215190652028i
-0.0689366717650129-0.0231378160073779i
-0.0397776711826183-0.085503246671019i
0.0115812718757298-0.105989430794181i
-0.00641034753898783-0.0712989798860634i
0.0257451247856452-0.063399208543211i
-0.0190902932970567-0.0502145835907087i
-0.0210409443607764-0.0243218927820273i
0.0183358257627777-0.0410814713521405i
0.00857725810699795-0.049833949387109i
0.0206378336731715-0.0592285270031141i
0.000867256096946119-0.0466070944224291i
0.041062133187164-0.00119211443634852i
0.0295168580375444-0.0112759919608137i
-0.0255679988305856+0.0213818736700476i
-0.0379899275965765+0.0263232985905791i
-0.0730688738602455-0.0141120612526978i
-0.0472823851725045-0.00332151301912657i
-0.0505845472291492-0.0528381392295629i
-0.0281236528728817-0.0532899138578832i
-0.0247183113527044-0.0604529818286116i
-0.0416484567643845-0.0559455825466718i
-0.027686514913361-0.00483037445477216i
-0.0972401430782195-0.0497927381780787i
-0.0593567763531577-0.0636217536331213i
-0.00164524031564666-0.0698358541262887i
0.00416500224806731-0.0920030135540136i
-0.00615613759167771-0.0497954441976854i
-0.00956025740822833-0.0113491153072452i
0.0121051018321684-0.0401176375276428i
-0.0427778165411905-0.0138958243057714i
-0.0358997671915019-0.0221998065213048i
-0.0420781992800809-0.0753352518164572i
-0.0198614987948046-0.0529522281532178i
0.0389476480132615-0.0498603119920843i
-0.0061019372009082-0.0149383687161032i
-0.0617479465224362+0.00249661457954768i
-0.0538463548636594-0.0228980728185796i
-0.0440017191500334-0.0618822655723115i
-0.0574951743405028-0.0869389105227711i
0.00684693123232257-0.0591963174483364i
0.00521254916709518-0.0657017185548144i
0.00165039786689189-0.0389327692733448i
0.0323147331539788+0.0160884221677982i
-0.0133801778584958-0.00204385548469435i
-0.0433268591454614-0.0278238491145985i
-0.0337472445941619-0.0534021065751796i
-0.00980541906066824-0.0830267680025225i
0.0116749470992045-0.074242180250945i
-0.0138506026963324-0.0494747698838046i
-0.0132853263841248+0.0128974450729149i
0.00868252223621792+0.0458347046330354i
-0.0370861456686817+0.0089053065745795i
-0.0316179421450084-0.0232406097272512i
-0.0382266365584045-0.0165958020809002i
-0.0732239829075159-0.0479661188909003i
-0.0337068822718077-0.063842487130088i
-0.0285689154856813-0.0255868781467692i
-0.0486332546912541-0.0340886569922858i
-0.051129864616522+0.00428691320396641i
-0.0605417353593075-0.0155280284083449i
-0.0453210775338062-0.0655695364543895i
-0.0298199750553592-0.0983731089210625i
0.020299239041489-0.0983709489904643i
0.034611713135742-0.0275089944133544i
0.0127788388353585-0.010268126307446i
0.0227073868710411+0.0297660699205863i
-0.0234137995567585-0.0198153891303556i
-0.0145357699807926-0.0363553747749487i
-0.00489575830010889+0.00266437349164027i
-0.00301230150477154-0.064184389668677i
0.0673553417093933-0.0439094168026326i
0.0311303245631437+0.0211703549418343i
-0.0244761419815448+0.03997068742698i
-0.0512828226278308+0.0143600080958431i
-0.0568688395868091-0.00915294659040839i
-0.0309916347150569-0.0425201378777359i
-0.0496021463926604-0.0740473233181886i
-0.0168110655716075-0.0252347391980534i
0.00849292554641116-0.0302021187170881i
-0.0147549954657067-0.0283557272962526i
-0.0553105660629795-0.0239366046786469i
-0.103313056791186-0.0544065019365885i
-0.0690978106289394-0.0585956691240776i
-0.0189713188990988-0.0551732910665538i
0.0150176983223798-0.0773647779632492i
0.0260964652855508-0.0986980452522749i
-0.00997487503758684-0.0263536867475093i
-0.0371805921335752-0.0145693922885898i
-0.0479591568814277-0.0163991738015018i
-0.0471996518826272-0.0231253844589264i
-0.00344635426742137-0.0908999251540332i
0.0462558276398633-0.105070182043898i
0.0405698587774849-0.0749034417999901i
0.0177599093674062-0.0200876934734418i
0.000649285994285805+0.043978377933945i
-0.0273951657280486+0.0359514727715191i
-0.0311734530568587-0.0168955211263887i
-0.0240174388170694-0.0446510754562163i
-0.00313319964361808-0.07241844574722i
0.0330151771599132-0.0463306482881668i
0.032017923833973-0.0303076638439862i
0.019977422875826-0.0169626102674296i
-0.0201819997519642+0.015949707613014i
-0.0666999560281843-0.0144674568012133i
-0.039383530086971-0.0461352618507011i
-0.0166740679195042-0.0595096014837613i
-0.00535011786966693-0.0753116125681561i
0.00329090999138859-0.0514601234006175i
-0.0228968899159937-0.000269345675597154i
-0.026128421323761+0.0274110111557132i
-0.0289762150543309+0.0104607971887575i
-0.0263046060403361-0.044012912737041i
-0.0229581715565659-0.0564603554978142i
-0.00724380363609256-0.0396720138700639i
-0.0236879763610469-0.0351030701696834i
-0.0403856127935235-0.0427124327415393i
-0.0145106587814385-0.0290532398646954i
-0.0585418934261627-0.00594228934891846i
-0.0845868448366369-0.0423273910361651i
-0.0516003557341218-0.112552837568865i
-0.0260129187086242-0.123819573383343i
-0.00334691137478278-0.0679335859520469i
0.0190232879192801-0.056483059975146i
0.0049375351515584-0.0242701059186964i
-0.0195912872107907-0.00833948625362866i
-0.0539153042868301-0.0443343723507109i
-0.0584196909328063-0.0552023984232562i
-0.0209367388202896-0.0802599334620925i
0.0108801305077474-0.0536475232466552i
0.0431458713363784+0.00609831671478141i
0.0222391949049511+0.0236541328773973i
-0.00450691720426041+0.0721108023740404i
-0.05621726059713+0.0422792300272131i
-0.059956882376572-0.0238355293485798i
-0.0723930877706119-0.0415508789741499i
-0.0650936542199577-0.0969931649077123i
-0.00751729925742297-0.056500637568563i
-0.0205708325985462-0.0146503305776099i
-0.00129382062822194-0.0220384406523205i
-0.0589264286022089+0.0207247947594931i
-0.0612278950283847-0.0544002242758706i
-0.0160021042271399-0.107696049505263i
-0.026169328473104-0.0683866500685219i
0.010800810235242-0.091861381459587i
0.0395243851438895-0.027091337527462i
0.0469914485696014+0.00190515424851065i
0.0105627177054059+0.00686995277858665i
-0.0430988111039964-0.0159783209521178i
-0.0539950725759626-0.0579989124431061i
-0.0120055229009132-0.0107151900017445i
0.0232624732990399-0.0471165007170862i
0.0143424363662814-0.0276757339732728i
-5.06944414113557e-05+0.0116802064026039i
-0.0190594932404429+0.0209220473559253i
-0.0681228863246032+0.0118611890753179i
-0.0835511317611971-0.0518976710426385i
-0.0648070443090814-0.0695976625710514i
-0.0178968794179333-0.104526079798878i
0.00539612676771926-0.0804276746872461i
0.0165130962865772-0.027090954063237i
0.0221724690322138-0.0354537877090119i
-0.047896917240403-0.0245307698234107i
-0.0591314209857373-0.0272140454211988i
-0.0441507448243604-0.0665512818007671i
-0.00437242489008768-0.0852932496789792i
0.0247354804168553-0.070882929758797i
0.0260545989728389-0.00771546025234943i
0.0262498130894172+0.0487149801303407i
-0.0547793315917732+0.015573206538759i
-0.0765868542958885-0.00422233989515052i
-0.107973105006139-0.0430318981391804i
-0.0921238203225707-0.0817062379911406i
0.00831377154852362-0.101997390563462i
-0.0126924371323986-0.096697386066855i
-0.00617946936684661-0.01737694694436i
-0.0112666009643244+0.000498198716419608i
-0.0763193860341184-0.0233071950930836i
-0.0688325812479493-0.0283142325874712i
-0.0380416681999321-0.0677830909183343i
0.0148830036168368-0.103001144982007i
0.0400778781189796-0.088271774294531i
0.0373086026572025-0.0407887265158211i
0.0288178315314075+0.02466262714681i
-0.0127666601552114+0.0237028577631745i
-0.0336681364523049-0.00839714007441255i
-0.0495404327272979-0.0225413684351614i
-0.0397325364574181-0.0610787241946969i
-0.00166439556636919-0.0789592869362303i
0.0225311311455019-0.0231201531656595i
0.00929724112738647-0.00213579617309834i
-0.00470382001788367+0.00751462167586523i
-0.0601531524051781+0.00922996784688671i
-0.103069037121897-0.055833095848379i
-0.0267926308363681-0.0614760850368149i
-0.0227632567612306-0.0673805215318492i
-0.00526600448079241-0.0536391650553335i
0.0408130349301028+0.00230414541179447i
-0.0413900376247073+0.0113098707087623i
-0.100088213645299+0.00881597264084285i
-0.0705098346140066-0.0153977740501937i
-0.0679456049916757-0.0690905664654754i
-0.0454825628523303-0.0846957446753844i
0.0172246255592489-0.0573840532243368i
0.0414117490919883-0.0190049733484526i
-0.0159495328521765-0.00695851950170756i
-0.0542008368053788-0.00414997047546937i
-0.0344316103781597-0.0202490661318614i
-0.0943532409949151-0.087046972374466i
-0.0767862601885229-0.12848799785657i
-0.00565875548211722-0.115313980423606i
0.0366645216227814-0.0496010628903214i
0.0414148490999363-0.00477995115531743i
-0.0143310671568269-0.00464263561161321i
-0.0384422665289883-0.0208328669649761i
-0.0778414499317348-0.0266196317170022i
-0.0650003006212985-0.0449864477233713i
-0.015211132073789-0.0882377841839634i
0.0142842330988185-0.0787621844699986i
0.000114048096895896-0.0299438228383105i
-0.016176786027917-0.0107004594678197i
-0.0104735977101483-0.0396286673818711i
-0.0743093894329147-0.0344037428743838i
-0.034744277419028-0.0801799329539339i
0.00277444932103615-0.120859454084288i
-0.0121301156418046-0.0547923655020371i
0.0593391989556313-0.0427904055204409i
0.0577119902697767-0.0194078174540684i
0.0234562444826972+0.0187071453797433i
0.0191726690779088-0.00884378520935002i
-0.0436533233438069-0.0262700172598576i
-0.0453262756491581-0.0238507459040222i
0.0119920795878782-0.0524877004488873i
0.00981186197254102-0.0146910413302148i
-0.0153721959157648+0.0541647066409423i
-0.065185821353165+0.0398166319014957i
-0.084961093176478+0.022196462817883i
-0.101873808525979-0.0162187904328902i
-0.103114483631655-0.0587970182786452i
-0.0687251692393859-0.123868226185478i
-0.013768548287769-0.126688041290949i
0.0110176673464418-0.0467363547359049i
-0.0150574570115877-0.0224243093081007i
-0.0511410112631652-0.019955282014052i
-0.0838754989623445-0.0575407330415274i
-0.0429186471344496-0.0861536498526505i
0.0075126802539481-0.122850382695907i
0.0368470991033816-0.111406715916737i
0.0426174708182927-0.00885754667657828i
0.0436566673222211+0.0243839693494068i
0.0182325507627579+0.0544927669518685i
-0.0387470870956552+0.0320665798914723i
-0.0555571068407713-0.0506948678178678i
-0.0437808604324757-0.0902632703524689i
-0.020456946326022-0.0890298589606318i
0.0234574346809521-0.0201285539585685i
0.0188800884481587+0.0141823841033441i
-0.0237480753963249+0.0239992845566575i
-0.0502154978568365+0.0107597148632876i
-0.0725463419176105-0.0535766675468414i
-0.0673293127632474-0.0922661081709936i
-0.013936460773128-0.127917311855524i
0.0448515043170121-0.0967203267613715i
0.0444989372417009-0.0388242388314974i
0.0415374138017833+0.000153066956462958i
-0.0155108594894937+0.0438815513763875i
-0.0708103775060996-0.0344512607168187i
-0.0701237139963351-0.0868158112177311i
-0.0363909127995619-0.0456715745102437i
0.0641475501432183-0.0512161488718513i
0.0337811097056358-0.04779678816844i
-0.0116879735095033-0.00521310792941522i
-0.0208782679888832+0.0427429631566797i
-0.100749863695215+0.0291982067863244i
-0.0712503673692021-0.0670195089841931i
-0.0394809795076114-0.109875499907844i
-0.0269388430783238-0.0914965487139206i
0.0300513915764085-0.0841786227685866i
0.0301250377037935-0.0266522106233095i
-0.00626813604187477+0.0357478595091402i
-0.02525420119257+0.022880832927642i
-0.0434987162045701-0.0578318184365267i
-0.0672209707798766-0.088630349279358i
-0.0493481213826629-0.0895349094876921i
0.0101249286923736-0.0923902958098801i
0.0578537041393399-0.00814678003294257i
0.0293636217976193-0.012214489310873i
-0.0332098369285818+0.00385377133264828i
-0.0829845550830038+0.0087342980079404i
-0.0801758791145719-0.0918894176889333i
-0.0310246841332297-0.10216363297744i
0.028113221710035-0.100550215255904i
0.0417335933975929-0.0403081176652181i
0.00192662559366593+0.0324056128640633i
-0.0510297190008171+0.0401396225500288i
-0.081554699672116-0.00429176296860164i
-0.091579914459337-0.0558345158954238i
-0.0598727143543195-0.0951136603213506i
0.0142986170758769-0.118514357492401i
0.000639528786505754-0.058116575403195i
0.0257462881240916+0.00939000919259939i
0.0233233776051297+0.040676640700504i
-0.058956039522503+0.00941004639737605i
-0.0904089469881451-0.0319813716707349i
-0.0853816500666898-0.0834949785671513i
-0.0412657794240213-0.163947972805056i
0.00777190781570087-0.113893001247262i
0.064270421536516-0.0222516445238299i
0.0360082407174221-0.0190804693164626i
-0.0128215019798493-0.00434090600239106i
-0.0215333473998781-0.0260339921770448i
-0.0387130104865651-0.0711469051294961i
-0.0360033821470843-0.0867990389231825i
0.0281240330814045-0.0602149607726671i
0.123097296932241-0.0329130384417329i
0.071347535897452+0.0197902882713106i
-0.0195968108065792+0.0948788687820905i
-0.0642963789146254+0.0403252061814028i
-0.0864959076090355-0.0108388497287682i
-0.0792946051660466-0.031756448045026i
-0.0610452230668305-0.0375970927739848i
0.00757816210402766-0.0244946603008526i
0.0231138486360221-0.00918392423848818i
-0.0329490968761846+0.0427518674402685i
-0.0828448550994029+0.0233304975046778i
-0.128269094783504-0.0334282103431428i
-0.0933692857121968-0.0791756531110928i
-0.00968524156974348-0.124318297851839i
0.000710169427429315-0.101565261257184i
0.0570695131621028-0.0615106293856609i
0.0593802963938508-0.0519889168653298i
-0.0320441912478958-0.00090389917277863i
-0.0456728763991244-0.020077131008682i
-0.0549675535826519-0.0745841046985292i
-0.0294499242233488-0.0625985934751562i
0.0535001844143488-0.0711377843500869i
0.0815071586929826-0.0553299548327904i
0.0220202449971291-0.0142241341550174i
-0.0244138596120711+0.0272202302287957i
-0.0562908897038034+0.011214917094277i
-0.095204767661925-0.0732061224644088i
-0.0635462546644014-0.119651398027966i
-0.00351968382145812-0.145191231235516i
0.0330671078775686-0.122584684069844i
0.0405038477262449-0.0368387892266489i
0.0454041136685316-0.000364404682951879i
0.00126165379367175+0.006328508634496i
-0.08354102931247-0.00141491343602883i
-0.0447472524049532-0.0562214602028983i
0.0145533409081732-0.100213910049461i
0.0104682424764409-0.0569462298841212i
0.0513246618701889+0.0134454129278905i
0.0531249510293519+0.0555303624180704i
-0.0186464409419892+0.0731314417296708i
-0.0825221718050376+0.0159150186949152i
-0.114045396185296-0.0165599738186116i
-0.12465370796457-0.0624036314485005i
-0.0739297947369157-0.0964000030940108i
-0.00471663227193895-0.0371734308814734i
-0.0120524044599702-0.0376894516577203i
-0.0513155545646702-0.0210904977698073i
-0.0821905886644209+0.00283002522030958i
-0.101486555959116-0.0822754721280611i
-0.0740423307874962-0.106282690570845i
-0.00268703029853126-0.10267743594715i
0.0520071110611069-0.114473269945467i
0.0620425586808875-0.0425743226122891i
0.0384978143409276-0.00847888630982895i
0.00594272848964785-0.00298108861232361i
-0.0505168818585557+0.0257777384230513i
-0.0634602948819998-0.037828732947691i
-0.0292308831285103-0.0971005341053353i
0.0100020330098181-0.0665758153624942i
0.0578503324537308-0.0261751140057854i
0.0230599953564913+0.0254484763467888i
-0.0302871883076459+0.0329880973267796i
-0.0619796290870566+0.0257505496638341i
-0.11237963005565-0.0183199285871327i
-0.0889241811650206-0.11122296341846i
0.0188370178723787-0.0848593104292028i
0.0581128217229789-0.0411465155636119i
0.0615764060899106-0.0333816277690423i
0.0271167074543345+0.0162365370223652i
-0.0632736890755632+0.0242961605662097i
-0.0745808744365375-0.00125075615424299i
-0.0827348691704507-0.0730784094556202i
-0.0518877889553895-0.144239984161257i
0.0216846297457901-0.0869224164138078i
0.0362947794016565-0.0165894095794485i
0.00556192151092708-0.00501111231382152i
-0.0289638864462951+0.0343495248914574i
-0.0585136011896125+0.00891541234951899i
-0.0840629011966062-0.0653151067262611i
-0.053437014831647-0.0920528802824318i
0.0159350742727434-0.101300195577445i
0.0610320694451614-0.0841296959771085i
0.0669659224206529-0.0450193662361365i
0.0155082131906075+0.0417479970629801i
-0.0555350110046712+0.0714652086385147i
-0.0879964419699682+0.0144185581465541i
-0.0655247852689008-0.0363366098900701i
-0.00934059056112929-0.0868402248197165i
-0.00709553453597982-0.083279579242992i
-0.0142585947983415-0.0301629212017884i
-0.0321067018457916+0.0344021630927447i
-0.0801212348642756+0.0184655993148981i
-0.0950908373565506-0.0312446105669579i
-0.0925398028152378-0.0649241229739601i
-0.0948950750331462-0.139832163578598i
-0.044930641565947-0.113506749995455i
0.012374192306028-0.0623695228153975i
0.023336503144287-0.0317338358425044i
-0.00525063753624716+0.0190725938030231i
-0.0735937848293571-0.0144527189420493i
-0.0716082474265406-0.061916418490067i
-0.0559555232168962-0.0705019542834334i
-0.00313257332430346-0.0838742552520071i
0.0677825168233072-0.0442966548528159i
0.0489629467190146+0.0251605856322268i
0.0114047534440266+0.0570072539263243i
-0.0655936151898975+0.0502630172293625i
-0.108812097359732-0.00112958418294421i
-0.0942196117784223-0.0995731918938368i
-0.0824835845225286-0.144109199449488i
-0.002633987647093-0.104118715085792i
0.0609576359343751-0.0462029245622114i
0.0119454345034455+0.0117849603935461i
-0.0488295135055863-0.00376654729389457i
-0.0812078533524779-0.0554941195994213i
-0.0599060817310169-0.130540274787038i
-0.0229041514995477-0.14779745697979i
0.0531996166976313-0.127531070923193i
0.09699563635133-0.0895946035120037i
0.0686948650288403+0.031361376789254i
0.036770859491552+0.0669810099402583i
-0.0814410102822258+0.0446146668813598i
-0.11574107432115+0.00501339272809186i
-0.0648990508795244-0.0370390963085462i
-0.0252908221175891-0.0803430467790175i
0.00222868659293319-0.0631926850634878i
0.0164430714456838+0.0412747933536394i
-0.0213125708049157+0.0461741792297042i
-0.0801116089350258+0.0528246754638416i
-0.0731278329701044+0.0147354848078835i
-0.0863687692516862-0.0914990682389581i
-0.0654645583312997-0.10858896833915i
-0.00546168337954542-0.0901074917951404i
0.0313940084117422-0.0376509471538688i
0.0179351368831093-0.00228695060165523i
-0.0543128609963712-0.00828916454651172i
-0.0859751228683714-0.0293845646692393i
-0.0802793524823668-0.078812389789634i
-0.0710033165269916-0.0908065975361617i
0.0163509818990341-0.0948822674930812i
0.059061719294507-0.0497149545460818i
0.0449503408555167+0.0113176424711573i
-0.0340648839804516+0.000180732451202159i
-0.0982599334965241+0.0120298107914053i
-0.0629252410769055-0.0493135491389796i
-0.0604911534934327-0.0958520061586755i
-0.00122348040180162-0.119171028887467i
0.0553032646391096-0.0859480859797624i
0.0779133678742265-0.0274501633799874i
0.0204357853619492+0.0199633810011605i
-0.0533218441874401+0.0767980881192207i
-0.0659712820603408-0.0320273812728691i
-0.0921829645821872-0.0621307430581429i
-0.0089286915173912-0.0826363251366743i
0.0818297914670068-0.0807933999138171i
0.100715858166709-0.00868867268002088i
0.0533073191183068+0.039424233271616i
-0.0431807700198222+0.0987775361596023i
-0.0862169629562916+0.0398110041298065i
-0.130720537233127-0.0184946138648282i
-0.106839370446092-0.070336267085142i
-0.0184843482445378-0.107985784302148i
0.00661264080378832-0.0759878818113692i
0.00913846541062638-0.00118706603512385i
-0.0227007940106742+0.0373637803143326i
-0.0984433492799734-0.00459286542000156i
-0.11260154010679-0.0223544344785977i
-0.071082511473759-0.0914950480541103i
-0.0406991041373658-0.0917391783411794i
0.022496486186196-0.0496987092028496i
0.0312620042951038-0.0259875832165065i
-0.00903996231952485+0.0440435693671058i
-0.0493381342689922+0.0159543865816439i
-0.119518680209799+0.00343937925953698i
-0.11134528588725-0.0413711420139413i
-0.0355113099272684-0.0913374225085788i
0.00845800202257615-0.0644725926850899i
0.0353945210184306-0.0649975715634455i
0.0197550884513489+0.00600375069869333i
-0.0850187104206505+0.036479433908568i
-0.129442964423771-0.00499941223024173i
-0.0993805272357586-0.0423570360723427i
-0.0724589306581815-0.102855472692324i
-0.00911454577655926-0.117320114657863i
0.0530147498329352-0.0925234184419017i
0.0312702780205739-0.0187874576049891i
-0.00661426974380401+0.044810204658496i
-0.0351704233672324+0.0107422256461666i
-0.0820064843845172-0.0471105975741592i
-0.0574809452625658-0.0827591357329812i
-0.0109537281283501-0.077851476648747i
0.00910872266220932-0.0533112940486127i
0.0187671996756806-0.0362050286298472i
-0.010332330111209+0.0153862310998937i
-0.0674923523398365+0.055043818599358i
-0.0989409062863429+0.0160660828115697i
-0.0858065335572093-0.0644513594548758i
-0.0729891084283908-0.116214003835618i
0.00469264494467855-0.111661231548283i
0.0979683653751808-0.0768474745679827i
0.0599597989886021-0.0136035419105173i
-0.00293757482062088+0.0431996107996193i
-0.0672311646506882+0.0263881418414515i
-0.0812309316631946-0.00977466560674021i
-0.0365142780351289-0.0631116454076864i
-0.022833872434019-0.0859939690206509i
0.0343088176340815-0.0370557816548846i
0.0551244083783019+0.0305037189815817i
0.00265034063225516+0.0657594260278553i
-0.0540318924988138+0.0476331436896567i
-0.118238185883254+0.0213765729545391i
-0.119168848317774-0.0296458085464754i
-0.076947331225022-0.0884000089949347i
-0.0129051725464388-0.112794285352988i
0.0407846794387234-0.0490248518556308i
0.00508654862151609+0.0045176216460892i
-0.0566005296909473-0.0020864737107148i
-0.0979843436075623-0.034168912187366i
-0.0887267474986298-0.0795895699307201i
-0.046351817980803-0.0972026447618634i
0.0363137901543127-0.131133670774845i
0.0559143717408256-0.0900226004744385i
0.0166300925824675-0.0195255840182092i
0.0063317745683989+0.0339167166556598i
-0.0743074505282709+0.0230461579521831i
-0.123672906454649-0.0580864354890261i
-0.0838257845151247-0.0950593260182142i
-0.0272859566087171-0.117926767957811i
0.0266065336823687-0.0583556227664284i
0.057446613196628+0.00746965927073384i
0.0310546517874825+0.0315574674176781i
-0.0583943181768215+0.0333314752345915i
-0.101924751664965-0.0352692619742341i
-0.0859020585582671-0.0923929229315973i
-0.0584043950104664-0.0814878535442198i
0.0376658681607195-0.0584813777738891i
0.0772254031361122-0.0384663877856636i
0.025477391742472+0.028360483398207i
-0.0237931317611538+0.0651211625226364i
-0.0673691216928375+0.0568333861011795i
-0.0737865300864965-0.0113584110421919i
-0.0945004351477475-0.0569090557180477i
-0.0178816866853906-0.0661172702193386i
0.066642201381999-0.0477951443444223i
-0.012259784584094+0.0193093544583053i
-0.0225989228794317+0.0281870835576389i
-0.059926487273616+0.00354393953210994i
-0.1265743101954-0.0661432567959192i
-0.0925127170206531-0.0895418193268335i
-0.0271393242708776-0.114879811174464i
0.0516592248408882-0.0949204489561666i
0.04930681883274-0.0423880835880251i
0.0568956333764283-0.00839415683898823i
-0.000287171648542408+0.042392272792505i
-0.0728768566232509-0.00608542356600891i
-0.0789705951095126-0.0547038346815696i
-0.0697386009807629-0.0573033322055049i
0.0147574586393412-0.0454656269697283i
0.020660942249446-0.0346067231790798i
0.0135437476936784+0.00187044426129087i
-0.0295230422057312+0.0272422874474842i
-0.112474703182499-0.00483553474322298i
-0.0730461399258826-0.0614596827855302i
-0.0772041443717374-0.107823410064814i
-0.0580038675901431-0.147915409483412i
0.00590692583894551-0.119801468708888i
0.00915523961532935-0.0654796443448249i
0.00375290710532081-0.0344996161430885i
-0.0274310479516434-0.0113345717840627i
-0.0412939115214773-0.0628704954510306i
-0.0348445917939298-0.104626667898975i
0.00181829372605733-0.108357918717073i
0.0631824644360037-0.0783980744980814i
0.112852833136006-0.0289205398665533i
0.0425857651434687+0.0359283395717697i
-0.019729159672133+0.0886296282232268i
-0.0471776887162216+0.0432077021324273i
-0.105071406311956-0.0620366298170256i
-0.0395005163709673-0.109525582372939i
-0.00653206282232146-0.0785548340969008i
0.0157123202114074-0.0392062927505082i
0.0144167211777627+0.0590141835598059i
-0.0447803674605955+0.0844734869128502i
-0.0643773706668352+0.00123028698799809i
-0.132929620875663-0.0106500308353273i
-0.118176684607891-0.0986572575577995i
-0.0304830085587464-0.162109101216399i
0.0411516401094306-0.103553772425571i
0.0660624721283126-0.0257220827129544i
0.0238504857159958+0.0531886573161851i
-0.0224350029144818+0.0382810252545953i
-0.100189108809378-0.00906896818245584i
-0.0960272934740568-0.0577751360713688i
-0.029648979256546-0.100870447617193i
0.00548802269311657-0.0969651527357886i
0.0413685912106541-0.0422354311219949i
0.00644538374086787+0.0122132601591238i
-0.0507357643698183+0.0299927966190955i
-0.0962365491824395+0.0294320445143869i
-0.130551517806297-0.0460077331599423i
-0.0762979799037836-0.132560988817105i
-0.0102094521615757-0.112047867826273i
0.0119774381834907-0.103912593530458i
0.00901302068537978-0.0636051730965337i
0.00387901290967296+0.0271487495120512i
-0.0592801665376409+0.000158889419803312i
-0.0983646617099204-0.0600888456667169i
-0.0578807241589459-0.0997529091646099i
0.00258625876936719-0.103915280117361i
0.0714946152221019-0.0461333066678461i
0.0600351226071122+0.000680550347214432i
0.0392584841909461+0.00874572352070138i
-0.0292039144583705-0.0032063781778136i
-0.0718178403845281-0.0139401791012867i
-0.0306685124749272-0.0361653741031284i
-0.0134449750850849-0.0454026749372895i
0.0563343416090727-0.0321254178699657i
0.0706450943508337-0.0363961340557144i
0.0227646581877243-0.0016125998007803i
-0.0300835473962122+0.0518627366454407i
-0.0730418078456589+0.0491356386248539i
-0.1151655976204-0.0318889598314155i
-0.0938483340493929-0.0736533606029476i
0.0154920178560275-0.0679716122219871i
0.0388780673915142-0.0851593932576248i
0.0676204522541885-0.0278494531945091i
0.0143739388849224+0.00164678524998608i
-0.0957465493078755-0.0198888306764627i
-0.120020528067201-0.0722979106734088i
-0.101841152094779-0.111537041964048i
-0.019586311160115-0.123619435018657i
0.0237052084115861-0.136795558198299i
0.0598684294346765-0.0237473072465991i
0.0512305724428683+0.0214446107335565i
-0.0317327100505795+0.0142752636493266i
-0.0688744063777888+0.0255440553235792i
-0.0939051474092912-0.0271718729404328i
-0.0676552953288631-0.0696895901196749i
0.0205980965588472-0.0978191097583017i
0.0554810561875199-0.00966333710182048i
0.0304466311768962+0.0306429676201911i
-0.0685463928549398+0.0154118258642289i
-0.107028865118414+0.0440528121844159i
-0.0813889717730398-0.0477151811682993i
-0.0985272009821204-0.104506549067632i
-0.0285855049010725-0.0925455161338477i
0.0287838885199231-0.112753763022367i
0.0181723898835571-0.0496523559425424i
0.0092649250749463+0.0148253031001048i
-0.0268249464836978+0.00111104792858107i
-0.0735779211770181-0.0546590086624797i
-0.0364291730507656-0.117325632208782i
0.0239350467096981-0.108586253254069i
0.0822704926292741-0.0871564377894815i
0.0813490181404473-0.0234045547177752i
0.0175148599187224+0.0293632174046883i
-0.0017650574356024+0.0685474928888165i
-0.0762661753694945+0.0653982893319719i
-0.0513741182311152-0.0133321537048921i
-0.019801161533041-0.0316624854639858i
-0.00355723271217732-0.0455584519616863i
0.0471432994254818-0.0270149380895386i
0.0146350496154057+0.0062465733395121i
-0.0246524990254772+0.0385530986560147i
-0.0981082094382901+0.00905820068982911i
-0.0785301079372101-0.0660404138816161i
-0.0780656168441914-0.0788433576575067i
-0.0291439689908335-0.0993851799210587i
0.049715611052112-0.093041576573235i
0.0463471214871353-0.01856456506677i
0.0496796120131596+0.0364607821959069i
-0.0664964356534366+0.0110455647752239i
-0.0880712978203584-0.0383164351905163i
-0.0900625685512068-0.0582680071231871i
-0.0546000618274723-0.0749867888094647i
0.0373885874397368-0.0971853462757513i
0.0239288172712504-0.010830232927007i
0.0242354071385112+0.0466899301082464i
-0.0376258666300298+0.0266085080135831i
-0.0923811127836986+0.00619867540434609i
-0.13253943303907-0.0365201560458298i
-0.0995414156866527-0.0727210331185227i
0.0147406762529203-0.114150837329033i
0.0372883286047568-0.085238213641069i
0.0406555323064455-0.0268308854373079i
-0.0137036852099602+0.018828373988266i
-0.0777667900371341-0.00752135582349148i
-0.10088433419746-0.0613101958320318i
-0.0674362518249342-0.0848167291384173i
0.00511766005906338-0.101398827959161i
0.0269082977391876-0.0901190289937986i
0.0652687616147267-0.0514084014003466i
0.041630898473227+0.0158961209272452i
-0.0118974606879841+0.0359025856437854i
-0.0693735906173324+0.00905930705865535i
-0.0751708733319114-0.0266399016649176i
-0.0168742954789004-0.0558999705695182i
0.00015940252481707-0.0379739230641403i
0.0361328017782763-0.00094437595278394i
0.00120391190132692+0.0396901500831498i
-0.0452874876231112+0.0619856502892203i
-0.0558144205751362+0.0102152047921469i
-0.0883189810741326-0.0234161445165142i
-0.0488004548464732-0.0759684112440913i
-0.0184228838554018-0.09285778597196i
0.0203700201771281-0.0389619485818413i
0.0463337826177265-0.0315257137063887i
-0.031464898966953+0.0134772858741581i
-0.0666896879438943+0.0460557213982317i
-0.121631941099158-0.00377034423941268i
-0.115728226984218-0.0564110394991905i
-0.0586425177262966-0.0777587275365276i
-0.0249540506148437-0.058366158445233i
0.0498064808316714-0.0212664076477073i
0.031614156219103+0.0177819391481991i
-0.0241062977235888+0.0376179360653316i
-0.101736802236348-0.013288229948579i
-0.137051204062374-0.036329299212942i
-0.086665277367267-0.0631764724567685i
-0.0484940051821218-0.120129258530812i
0.0320228225352402-0.0827348829764891i
0.048118920896624-0.0101082958683875i
-0.0459600349305817+0.0162470720279325i
-0.0611640079760276+0.000622684944714932i
-0.0722786511980096-0.033725912285582i
-0.0750662964745341-0.0660388185367313i
-0.0204129241291129-0.0845744764883712i
0.0190526514685407-0.0760363068465688i
0.0398440526164694-0.0172058884371606i
-0.018144877923429+0.0339590381598718i
-0.0673217486560759+0.0300379809302537i
-0.0813624953911041+0.0335106890901829i
-0.0809789533974997-0.0122981421979305i
-0.0560814861104745-0.104231167411796i
0.0150976145988457-0.0821131531105743i
0.0532550874009391-0.0230995843975864i
0.013713683994759+0.0018613233426554i
-0.0118506859916481+0.0443231611366208i
-0.0515879321510541-0.0182327035043964i
-0.0490459572111946-0.084975997582444i
-0.0570451110368148-0.0831331390312898i
-0.0197186545483155-0.10170087331079i
0.0674017412732085-0.0262542780209592i
0.0436913090012216+0.0299140639874404i
-0.0194634738289675+0.0264820274638533i
-0.0608426026286371+0.0381181681874274i
-0.109930262005627-0.00348689514338299i
-0.129208765903508-0.0728786564432726i
-0.038762117374747-0.085180092690998i
0.0139361679245407-0.0676310612245398i
0.0128923200778608-0.0282980946449132i
0.0098525393649455+0.0137258146203829i
-0.0486631546081917+0.0301663150879471i
-0.105285568739469+0.00549390947924242i
-0.0928201981454776-0.0770319611828413i
-0.0449275069916505-0.125056761651187i
-0.0023666157890927-0.138474575116704i
0.0444325464916382-0.0716356762871194i
0.0377805456760384+0.000697626833397589i
-0.0144899166931007+0.0158340682024475i
-0.0586645802703421+0.0298445284681885i
-0.0635494038512754-0.0436850297314571i
-0.0239444459330915-0.106230407079704i
0.0253414504900189-0.109479587766625i
0.025741395714986-0.0808749187726988i
0.0590629765266519-0.00528754357665964i
0.0519217954991476+0.0132268262876841i
-0.073129507176817+0.0513442745106421i
-0.114340366324859+0.0181681986563363i
-0.050728226328522-0.0624255558683122i
-0.0194192573507555-0.104990338646254i
-0.0144283169106697-0.0940486309687369i
0.0165443047578169-0.017987019429951i
-0.00676020866127019+0.0137390869852597i
-0.0342479293224628+0.0380622779908829i
-0.0718060350847283-0.0309652995144439i
-0.103768969690553-0.0677207857401011i
-0.0518142792287656-0.0938915433010301i
0.000323619752131895-0.133482962081703i
0.0319608518853252-0.0548073422346042i
0.0327511008433644-0.0106508563449736i
0.00653047949619231+0.029031450709225i
-0.0427446955413724+0.0228846554676341i
-0.0499963196982202-0.0325845482612143i
-0.0270179223506072-0.0474672497253899i
-0.00244057345865595-0.0621756426058001i
0.0451161395595138-0.0555797869555948i
0.0304293209039099-0.0257098704303977i
0.00100267174919932+0.070593973965993i
-0.0716223342689627+0.066809386322458i
-0.132832216616186-0.0161331058625869i
-0.0860772488044532-0.0630730023991049i
-0.062790058555867-0.10527955793337i
-0.0214584684609106-0.0449628897211058i
0.0109158374457796-0.0428379075821953i
-0.0326010350582179-0.0334918283638967i
[truncated: 238,411 more chars]
