# Supplementary material for: Time-frequency analysis reveals an association between the specific nuclear magnetic resonance (NMR) signal properties of serum samples and arteriosclerotic lesion progression in a diabetes mouse model
Source: PLoS One. 2024 Mar 8;19(3):e0299641. doi: 10.1371/journal.pone.0299641 (PMC10923453; doi:10.1371/journal.pone.0299641)
Supplement: S1 Data — (ZIP) [file pone.0299641.s003.zip › SupplementData/fid_b22-3.txt]

0+0i
0+0i
0+0i
0+0i
0+0i
0+0i
0+0i
0+0i
0+0i
0+0i
0+0i
0+0i
0+0i
0+0i
0+0i
0+0i
0+0i
0+0i
0+0i
0+0i
0+0i
0+0i
0+0i
0+0i
0+0i
0+0i
0+0i
0+0i
0+0i
0+0i
0+0i
0+0i
-9.16764207236359e-06-1.0054847504383e-05i
0.00133984765505442+0.00139345925556536i
-0.0478350965206388-0.0645555294936187i
-0.02524820611875-0.134808867990425i
0.100889108742737+0.0394427082664349i
-0.0871630215582188-0.169079906758742i
0.221254520259007+0.2208038404329i
-0.269252111500707-0.22676333445494i
0.268515922606189+0.177454459414886i
-0.235193792338346-0.105608680601501i
0.107291345696888-0.193326582286342i
0.226991794794173+0.49338606921082i
-0.558591598759361-0.92891235786582i
1.1234433016584+1.47278011396774i
-1.71683825576262-1.91142411130996i
2.32498308932968+2.36921001615581i
-2.95433460359164-2.58746089005748i
3.47817625366092+2.5513989458771i
-3.98806731581087-2.01994593295302i
6.11954280588755+2.07160641454586i
61.5659365794302+104.473445674987i
10.5337823294846+132.589849274743i
-56.2817794620143+69.7803705228504i
-54.0752540272116+19.0303302834336i
-28.0241355197858-18.1364909289512i
12.5770617693013-5.36078776054651i
20.204836018904+25.2021403356694i
0.13299208696537+49.3775037946769i
-33.6518170799745+44.5982700004554i
-53.152591546979+12.7043214931465i
-44.5006315015997-22.2251927397809i
-17.6083605244054-42.5903016732856i
10.6417285041932-37.9439720147148i
21.6705686100953-20.8082580250971i
15.827398575623-5.64396908068553i
2.72970729847579-3.93491903796161i
-3.0114708527684-12.9563749073061i
4.0785802639427-21.9364760840768i
18.6823090433639-21.1359315727349i
29.9529584120513-8.66099067701049i
29.7354334825318+8.1920876065622i
18.4830378098485+19.4473447188236i
3.67555749507669+19.922610127345i
-6.08477093976086+11.6612397389544i
-6.84748781488888+1.5564982737393i
-0.839831076700412-3.64879068111588i
6.42240334042706-1.91302105434806i
9.91201859312822+4.59944950263332i
7.99019471368883+11.6703797778856i
2.15189425349335+15.5834126488371i
-4.6874389969762+14.7578370329849i
-9.15770518750844+9.56650224899863i
-8.85969189592159+2.33038162836467i
-3.38979331153007-3.33632565578704i
5.1256160306508-3.92604696305764i
12.3980493195893+1.89520922844058i
13.8472298441109+11.828357754494i
7.82292423397904+20.3680230035415i
-2.46432224508195+21.9041256687105i
-10.8129907231942+15.0983466213636i
-11.8008578001088+3.98255357418845i
-4.76461218506972-4.37135522207942i
5.07322924071105-4.67354203121155i
10.4969627879194+2.3288361677508i
7.59242814470196+10.2748409476092i
-1.09503289638889+11.7485455051738i
-8.05561627457508+4.14879431616053i
-6.5037464251579-8.05590547809368i
4.37664971511902-16.3119553945143i
18.2589298181053-14.3788224580369i
26.1234043787598-3.18649254210631i
23.0377342894776+9.58375913800409i
11.7705361894092+15.077983775781i
1.12656862697072+9.98752551717325i
-0.795584563922503-0.831348353153677i
7.11293586721404-7.98838661279685i
18.1578467022072-4.97257769746032i
22.7337834811781+6.9960637802874i
15.9918594626304+19.3303893080796i
1.51675783220666+22.8007341929192i
-11.2730330077509+14.7046656800039i
-14.1731915156817+0.64698958938786i
-6.42829585918728-9.27928881705546i
4.83818078819383-8.28982227155655i
9.91951864976802+2.06104083697829i
3.924069381103+13.1244250693421i
-9.64937822278418+15.6930315443999i
-21.5306589588944+6.67133364216681i
-23.5136901991162-8.84070162223586i
-14.0636751907786-21.1528003986769i
0.725597241407936-23.0856855886788i
11.7006081015917-14.7075836608204i
13.3049662833062-2.71166832972565i
6.7369252999962+4.75255614874632i
-1.3308357730625+3.72188086008291i
-3.99142591776751-3.26776280859523i
1.05723696358253-9.47517378677321i
10.3942920967059-9.13767693840853i
17.5187249699752-1.33802608273391i
17.9146189499462+9.61747456188356i
11.6474306901668+17.8520038542357i
2.5976006309131+19.8181265670048i
-4.22208717914457+15.9856014347933i
-6.07895700931585+10.2974128731893i
-3.90787624077968+6.74142486689352i
-1.13928570901596+7.00318770327068i
-0.839456414767689+9.68082999900846i
-3.9220133449971+11.4914582202959i
-8.7882678275903+9.90454707922697i
-12.249144050341+4.42091965095443i
-11.7849285986742-2.98216671678519i
-6.78857898932935-9.14311721478463i
0.943789281633484-11.3852787450022i
8.07448666241917-8.91620183313358i
11.7490440424385-3.38358921772648i
10.96561542372+2.0869480566629i
7.31154890740153+4.67840544199962i
4.06258712900958+3.63663748437166i
3.88388591833766+0.781474554921035i
7.16333157044798-0.421852548175253i
11.0966765577939+2.62448851623526i
11.4654087770192+9.41724722530042i
5.71607271714489+16.2386851353501i
-5.05471201832439+18.2210885424492i
-15.8048248351104+12.6225018839023i
-20.8384999595238+1.20730804401306i
-17.5853994522553-10.4857992306054i
-8.44846233373353-16.7969494023202i
0.757797218778455-15.6599303230808i
4.81614736496636-9.83267242299723i
2.66554479679526-4.95634674734511i
-1.8026294375643-5.21012643951723i
-3.07864558368847-10.1531454520686i
1.75489347234017-15.1914953982323i
10.6891035512983-15.048840466193i
18.2200592127939-8.00177218645939i
19.2646152516419+2.85756619205127i
13.1014797873334+11.8175207646565i
3.71828021102396+14.4587457095515i
-3.50063166696283+10.8068804409178i
-5.06496556579047+5.02312337934884i
-2.10127169130464+1.99255322234142i
1.02818639731756+3.70402543535161i
0.48105448179089+8.1280385067186i
-4.41289874441141+11.0547291351517i
-10.6306992281515+9.26007842062891i
-13.983402970936+3.12112328174837i
-12.1438533563317-3.90336948304627i
-6.23373987193378-7.91616559843922i
0.196526254226883-6.93457648525573i
3.59740137597849-2.2413463384843i
2.77819245729286+2.8019799645627i
-0.797911136547561+5.27235520259111i
-4.43830583364804+4.29903334711588i
-5.76988429578786+1.1321592295455i
-4.39671105163071-1.87487331679367i
-1.61941343711393-2.83514091077453i
0.695273580361949-1.37699506173188i
0.978363569677434+1.33495559577507i
-0.986438954212154+3.37948865957263i
-4.21482337333996+3.17289770542351i
-6.90836560015657+0.200803234913108i
-7.19568900295925-4.54945535416617i
-4.3184521733625-8.93460874205971i
0.902094355088153-10.7734281645436i
6.27839247843882-9.01815385286829i
9.38177473722764-4.53415361145908i
9.04599553696008+0.299657097736997i
6.24028232263999+3.03091357297043i
3.33527398054015+2.83542880369224i
2.55504110358134+1.07105578094174i
4.14786098729845+0.324075706574052i
6.17525091225734+2.39084336537346i
5.92290720898829+6.64317627858467i
1.8104278518476+10.4283647650842i
-4.88489264520135+10.6846975917478i
-10.7206651622066+6.32155388488779i
-12.4635376089833-0.680080759042401i
-9.38890577612518-6.53148232291296i
-3.92053020511489-8.34617636738837i
0.167157617859733-6.10681154669613i
0.485616110207539-2.57583349525784i
-2.35250166588808-1.32469233843829i
-5.1003776982015-3.81875664897672i
-4.47893040944592-8.38067357346679i
0.193338332987759-11.3510757609437i
6.39778615200838-9.84650126702916i
10.1864165149322-4.23052190470689i
9.15738222326087+2.45974290826208i
4.00128453877507+6.46448328766364i
-1.91069207767954+5.74431332083607i
-4.87879105829048+1.79543016135816i
-3.62268933748416-2.08787537661068i
0.0305006574474113-3.08168291127916i
2.75324734700584-0.555357062523424i
2.24486935756169+3.31517046692004i
-1.44635305049129+5.5849184865216i
-5.9338355635664+4.57763182860465i
-8.34327695787287+0.904725195531151i
-7.48751929319943-3.08511233007794i
-4.0756789820693-5.10251744244035i
-0.406471638787238-4.22848537763788i
1.29811609784326-1.30212321303357i
0.415379378566991+1.70697988059728i
-2.32161318671846+3.08685417467053i
-5.13099288674359+2.28965230273205i
-6.46354540488826-0.0803334772073909i
-5.83455734406231-2.70161358357208i
-3.78122329226716-4.26916640553007i
-1.54318979126866-4.18585077795135i
-0.218912896951042-2.72814345511939i
-0.465217613053581-1.06341424502842i
-1.85678912627596-0.486344749636223i
-3.09315164087134-1.59887989993194i
-2.8257606161197-4.01283994953099i
-0.469950991297255-6.21936920167219i
3.22156231693876-6.52407509309742i
6.54569840648864-4.18927660797306i
7.65061713946799-0.110967277920348i
5.983104816197+3.56520347611905i
2.72607301633235+4.95495301109478i
0.0338452604175764+3.61095606066449i
-0.330120622995852+1.01527299379389i
1.50158796127442-0.291270198866709i
3.51771268169695+1.12123361070343i
3.31462581993636+4.48836973306113i
-0.0624887386756586+7.13087920152177i
-5.059997075818+6.47210121245017i
-8.67626816817812+2.01580304636633i
-8.52815568625118-4.12098867367252i
-4.40285868245128-8.35081320818793i
1.01975526633578-8.42110646745173i
4.23904791609235-4.69616882186034i
3.48130914940596-0.267905566121871i
-0.298959217867768+1.43352856095784i
-3.9130497761535-0.694397544856707i
-4.44391080634738-5.08602144857645i
-1.27877219955356-8.25768139941963i
3.36783450864361-7.63043445963994i
6.16738836409339-3.33224257389859i
5.02626714213775+1.89952886312822i
0.535606116432986+4.63656056415836i
-4.37489190688555+3.35517190177464i
-6.79709527943514-0.78706484158212i
-5.66433392063307-4.86870294996211i
-2.34868696929606-6.28573087653531i
0.517097340651408-4.6090928359235i
1.02044366441908-1.62964617635775i
-0.762388626798314+0.37843299119716i
-3.19914752737795+0.132430986910115i
-4.30828630585813-1.84193004762882i
-3.17303982978558-3.76607574066272i
-0.800306968396516-4.01870775218011i
1.16294509879679-2.27953045151613i
1.39946215161847+0.316184263388553i
-0.2781585364778+2.19709245063599i
-2.68344287112459+2.25364915320968i
-4.3773403409815+0.602525048848651i
-4.32615984354142-1.6207490637776i
-2.55216148368543-3.17159072909994i
-0.0378062471261936-3.19915500258861i
1.91864430667379-1.79381524658168i
2.3606148049496+0.12033893601594i
1.38136926006585+1.44017591099779i
-0.142790353013718+1.28876969759866i
-0.867771791760379-0.198128466927298i
0.222233431917255-1.93558309587721i
2.93727729756456-2.55335693555106i
5.90675349466188-1.04505724733529i
7.27289696286389+2.34631111868069i
5.83547453613196+6.10560286744247i
1.9625241207755+8.13414500023525i
-2.34752688988138+7.10989374292773i
-4.71569636251876+3.6503223476773i
-4.10442418570648-0.144260154756381i
-1.37385603901476-2.04014741733487i
1.11151990069456-1.04699232128326i
1.02251449745689+1.47004155112944i
-1.86090603212127+2.86879787789455i
-5.56554649745078+1.32480596552231i
-7.26400503679135-3.03404683453605i
-5.35421796986335-7.73846627599658i
-0.719404138950219-9.8818426790042i
3.83794919867424-8.28994856346903i
5.49466927761414-4.11445101806487i
3.45833407653044-0.347327692242545i
-0.405381456995959+0.455912437425416i
-3.12017556503605-1.94777972839773i
-2.7228470546349-5.49162088982436i
0.385655480877563-7.28069460821964i
3.65756395310281-5.81202143657303i
4.60526435866569-2.01290649374011i
2.3278332469701+1.46233639689025i
-1.61506693348031+2.19610715528822i
-4.38565781062491-0.198395602469346i
-4.16750771734219-3.76518297251504i
-1.21302272678652-5.81816940828379i
2.36895048967686-4.83183097854888i
4.13448305699741-1.29251851219001i
3.02764707318429+2.55154374551333i
0.0754038690753687+4.4409479645061i
-2.73487798640077+3.71916384729507i
-3.63564671633416+1.55661681597506i
-2.45858239395617-0.0384124574350807i
-0.658370174865489+0.365032801645059i
0.105402926340963+2.60690809818392i
-1.23594848300013+5.06613640894881i
-4.17100612274901+5.91759014165877i
-7.09079902513057+4.31847178025763i
-8.37357927814588+0.761665342116012i
-7.1807033607391-3.09736478931858i
-4.070650421666-5.43039040485183i
-0.517649335637918-5.39367223043561i
1.90454869518244-3.47850076329013i
2.46255248036887-1.1637462565533i
1.52615083488685+0.018974801036505i
0.457582943161937-0.624306588122855i
0.710462610115565-2.4320706791399i
2.77070748076259-3.80379798948246i
5.86849121436916-3.213383705314i
8.21357925587406-0.277773941696511i
8.19360137523131+3.74357236166126i
5.44560769815095+6.88253041874654i
1.10735424985003+7.51309717390682i
-2.64730948407634+5.26744511741947i
-3.95850365594962+1.5895239338547i
-2.69432647839966-1.34494630583765i
-0.359459346102886-2.0605746103401i
0.938116313407478-0.809813224283025i
-0.00225888474324935+0.723656410549819i
-2.56085135747855+0.633120510567214i
-4.78494220752403-1.87159691527665i
-4.66455936995457-5.54991887695149i
-1.75912353672523-8.20768843625549i
2.33027460913576-8.20118514316687i
5.21665834939978-5.49292140317411i
5.32412043145747-1.805654585282i
2.91713718965772+0.62754515919923i
-0.0801246146880743+0.638796715837115i
-1.66854330340534-1.13655790489075i
-0.933347933116799-2.73314199825595i
1.08856572134312-2.48057021218459i
2.21464934769094-0.279099517026296i
1.08667740586911+2.45819840898693i
-2.10700471665106+3.78532963795852i
-5.58405424408798+2.5386454962975i
-7.21118820371993-0.710072634302815i
-5.94362158570896-4.04078971185741i
-2.66889453097902-5.5812319445116i
0.559215356764688-4.48239634631886i
2.03066829423406-1.73247797697893i
1.17417884854138+0.816838198794859i
-0.873249446864034+1.75893800684135i
-2.28323622763384+0.795159618850353i
-1.87944094678005-0.904442993377773i
0.303445959210284-1.74973557695936i
2.89609580844542-0.647675479055088i
4.16041789860543+2.1615241818443i
3.19191699566373+5.26317862799009i
0.401602850392358+7.10953861585571i
-2.76163119264889+6.74885366471961i
-4.67560320900152+4.58233962530009i
-4.56990194771922+1.87265555262727i
-2.92323985468014+0.0797529338016531i
-1.08594015621647+0.0843767077669168i
-0.412335500482434+1.27542878107379i
-1.34548378210413+2.34783259528917i
-3.12717914538911+2.0014589669357i
-4.39770726258683-0.1799497830531i
-3.90405231045941-3.29708372489312i
-1.40670824013082-5.70681273410578i
1.81889691669361-6.05779238228325i
4.25603079742575-4.3276744171986i
4.75523836785797-1.65664114582793i
3.42760992145976+0.137988134224794i
1.66182511379102-0.0350250456325457i
0.854165546918553-1.78056067505258i
1.87025176588329-3.52511709203391i
4.04435299546601-3.64762286104443i
5.68533752441863-1.73549704680986i
5.37534501805311+1.27641148843629i
2.97387115866402+3.47209966729441i
-0.291214594814858+3.39303699178563i
-2.52326456112367+1.15264396318553i
-2.51896908969087-1.65544847140396i
-0.75808558140026-3.04061818309588i
1.14213259183768-2.17039869191245i
1.43826195569224+0.137855982317179i
-0.395958520220028+2.06654202516798i
-3.27295854158035+1.94451004628226i
-5.27387328743139-0.321191787799877i
-5.12540963324141-3.27291055239717i
-2.95499762484598-5.03684009741688i
-0.209971859997995-4.412759051971i
1.23187899309573-2.02382370472625i
0.569068182670732+0.501228756011997i
-1.56290195561592+1.53267131690658i
-3.53517429074212+0.45507116077862i
-3.87142707949029-1.6098713387641i
-2.36866961670042-3.07439897393568i
-0.0545527109523799-2.7232562263195i
1.55533794214024-0.612276420386698i
1.36202315801375+1.94785274954301i
-0.462008410251187+3.47780748070284i
-2.76976404480149+3.17729742103375i
-4.18923494566755+1.3533657322038i
-3.87042489485141-0.795149515730112i
-2.10575540899524-1.99231933678162i
0.000869575015978583-1.72903216570721i
1.31908815448213-0.379886301420867i
1.30072354690072+1.0022218936726i
0.255680987276418+1.57062086564593i
-0.70264742019053+0.991218666351247i
-0.687986230028312-0.359282615180321i
0.574209722159771-1.40558141420919i
2.58893382892554-1.30827495846446i
4.23937949837889+0.100858855694291i
4.47620191573038+2.23823762274274i
3.00244590848735+4.03222500498771i
0.635602953842758+4.42801816256016i
-1.39103467791806+3.23762057080823i
-1.9970975438092+1.25985144437726i
-1.11138312498009-0.383919954769147i
0.322536990791929-0.783948603033821i
0.990268145700757+0.00368567574782216i
0.157033113922238+0.948377542782977i
-1.74389684457261+0.814914696435741i
-3.37496274435539-0.939399137156425i
-3.30908694576453-3.67925215412918i
-1.32166879732875-5.94602807957177i
1.63423616052855-6.43239304532739i
3.88887115949752-4.86922313037776i
4.27383020454568-2.30597467713744i
2.87494534575821-0.43839893550975i
0.962431143861758-0.292363810730754i
0.113411776610166-1.50564988523999i
0.942612486326385-2.74551126389211i
2.7847406306432-2.54541574590885i
3.89743461211764-0.482028577872576i
3.04493889483002+2.32722522880437i
0.337801508889826+4.2456218227227i
-2.94934417092443+4.07088300181649i
-5.06755566169321+1.92051594795383i
-5.06093198045079-0.741000997789373i
-3.44411018954537-2.30916372130124i
-1.63906570478554-2.00355533541594i
-1.08415059944072-0.364804698397418i
-2.19402937874568+1.08687703631184i
-4.01674005587263+1.07764354333377i
-5.21204843338646-0.582028698054794i
-4.70365262014122-2.93485626722011i
-2.55172044663177-4.47991202122604i
0.091857220665564-4.17822368360941i
1.8481486979148-2.1906700418542i
2.00447289879946+0.2718004154631i
0.793040397015346+1.84919059331814i
-0.806639331790542+1.83785817643947i
-1.54529101320896+0.571152770036079i
-0.975797191105619-0.854570130749836i
0.591240038986393-1.32720915544352i
2.14989015434647-0.423948108954071i
2.72324204041283+1.40002777393441i
2.02001597706685+2.98889974934713i
0.466263323195192+3.3883751412013i
-0.887843663248554+2.37625988545951i
-1.1983090337551+0.586555462723726i
-0.153910932742672-0.770047835583684i
1.53895144382534-0.88250966024639i
2.73142767817603+0.309695597110031i
2.64895214455229+1.90926221477289i
1.24377215009357+2.75784834491406i
-0.485535560361962+2.13242796948256i
-1.3644981424204+0.284893422908867i
-0.784031556731109-1.51554497533404i
0.869085354109116-2.16612208209189i
2.36560911768811-1.27996918434942i
2.51584792245558+0.456274508401103i
0.987298935084239+1.57398718002926i
-1.27326436190665+1.02387269898622i
-2.70253593193385-1.07025571439886i
-2.25073660874966-3.54823580947227i
-0.110084856344253-4.80283774535426i
2.22279507924206-4.00421808913677i
3.12192405220316-1.85636833862594i
1.98249169166254+0.10455711407891i
-0.491156322578305+0.471181214536178i
-2.47903245143473-1.10319585640523i
-2.53077028161735-3.59471226200039i
-0.525664489628602-5.22365490212617i
2.28466589691728-4.72336218163731i
3.88988604414126-2.29924531350408i
3.33852812568298+0.59957975621495i
1.00442273652907+2.22066620849192i
-1.6319282739416+1.75005890757563i
-2.70201594074537-0.0615220282046956i
-1.75197037318777-1.72419109989161i
0.324837948164076-1.88870176571089i
1.90150239424852-0.212814764819114i
1.61961993412855+2.22776202830982i
-0.385749350246947+3.88022971490124i
-2.92897034892042+3.79036541703198i
-4.48250650434707+2.1213367481709i
-4.21170496471532+0.0300621544896939i
-2.58517778510326-1.11200357236761i
-0.823728062897192-0.775915524628113i
-0.240591795570477+0.534863226750126i
-1.09029761102791+1.69179115250692i
-2.53720725510453+1.64331955714368i
-3.42214307729034+0.239729547577795i
-2.85295161822547-1.67646764658063i
-0.91823002707005-3.05125130618388i
1.51459440854028-3.04481364350582i
3.18980217035145-1.57109958719239i
3.36626090180962+0.343193647927317i
2.41427029824617+1.56543741721607i
1.20388068106483+1.54571945192443i
0.770518051725678+0.483226029853256i
1.61604720903847-0.693091534817828i
3.150495487398-0.869385366956948i
4.35216698996543+0.318642461528666i
4.33607754108818+2.2442778299586i
2.8463898830057+3.80249369925387i
0.643880012558443+3.94391073033543i
-1.07693533072088+2.46940476369179i
-1.35818082312593+0.197224385204138i
-0.125465809754853-1.47667065852142i
1.59671998517226-1.49246193210366i
2.50344665949322-0.0396226364533725i
1.80494165392925+1.73038088245578i
-0.254217859551408+2.43640642682238i
-2.38893824354025+1.31685664248414i
-3.19529051215014-1.11919233986084i
-2.2285495957996-3.3627389868152i
-0.170326464693861-4.00576448840482i
1.51434497405061-2.70186651109709i
1.46767791216908-0.423729799941196i
-0.335766203235529+1.04883844572391i
-2.74863713242626+0.535867129606802i
-4.1548218305556-1.76059031578563i
-3.5404313016667-4.43637861106948i
-1.28179919139756-5.73580959304998i
1.1845950335092-4.95421773256219i
2.31282399737831-2.75965296227253i
1.66459432393864-0.659487901227466i
-0.0325678592256367-0.0960208181529108i
-1.19581050879572-1.23747796190019i
-0.63409458861511-2.87077068209104i
1.34919719803279-3.40171987088398i
3.65024896963695-2.00799317959879i
4.77042949959725+0.876908270023673i
3.82283897033426+3.79490127514388i
1.49521986632263+5.28994461804551i
-0.851064321435861+4.94275713382637i
-2.0308858741923+3.50210519862323i
-1.72849106906924+2.42464358682757i
-0.785651046859508+2.50467111569517i
-0.459849734340369+3.6431946173729i
-1.50435898654022+4.82869744383686i
-3.5498514504989+4.73371942171488i
-5.39660581998483+3.01988197680634i
-5.84012443428995+0.292237151712549i
-4.57201661160624-2.10378232566466i
-2.22600762883222-3.18444719256901i
-0.0236487826476472-2.75078736419728i
0.968906650100526-1.53230587949013i
0.684412787359826-0.742109225397182i
-0.106193053140646-1.0265014122589i
-0.220520034657579-2.27611029209936i
0.995699223451622-3.54737433727605i
3.19444563331059-3.8729061443177i
5.36364573934973-2.76927180824187i
6.35868866150878-0.589533712538035i
5.67873553014938+1.55360012692939i
3.74387454046982+2.62676492872425i
1.78856248527954+2.26661567806135i
0.974674116177729+1.00132532033804i
1.50896819798805-0.220666428155035i
2.80159763231445-0.386587703815332i
3.64929886593947+0.738436485593996i
3.13758890437271+2.36806280285597i
1.27010703689356+3.50708476799906i
-1.05901559287459+3.2665928522098i
-2.6121011613163+1.71037771997802i
-2.74508840692934-0.174712849612417i
-1.66628930000003-1.4251158791888i
-0.471979558927079-1.36851823159684i
-0.182912221694424-0.309874967464359i
-1.14702723829468+0.695995169939846i
-2.8199434598915+0.743825118442862i
-4.02926789413072-0.471159678523242i
-4.0275674061153-2.30030829222817i
-2.71263229737957-3.64939111568414i
-0.985847333256391-3.74071142981503i
0.0420146021754604-2.6928114472692i
-0.0476158064006187-1.36544339855214i
-0.947992245667517-0.724007423280426i
-1.63877353413151-1.1974668378369i
-1.3698902441399-2.28234303376994i
0.0139272154851001-2.9765305856649i
1.78221401131475-2.44207418015034i
2.79792458404411-0.690953135770658i
2.62964136368275+1.37614140822121i
1.38774701902154+2.73739836272732i
-0.0302079045582536+2.7959834450954i
-0.602535265919911+1.82163011749439i
-0.0890682795218903+0.898107042222624i
1.07973214482444+0.951687849067228i
1.8778428067054+2.07413329270709i
1.54608214424599+3.64105832181163i
0.157700080913176+4.68747594816454i
-1.49836800230605+4.436586965555i
-2.47478597716774+2.95201875006288i
-2.32335893475306+1.16609365883633i
-1.16406608596373+0.117515139824498i
0.171220116604434+0.240212050090353i
0.736182499438646+1.27507334136178i
0.247461236068686+2.31728385109137i
-0.98296688582052+2.36852865710303i
-2.1212402879568+1.22956397219946i
-2.33595073353885-0.584056778125645i
-1.52481951331357-2.16786787029412i
-0.0505841931533589-2.76501335096201i
1.252530475548-2.28732299422305i
1.67940678111548-1.33125911407643i
1.36862750167949-0.756395956683965i
0.689865295757257-1.05402345611173i
0.36768723120404-2.04456792277968i
0.977442044334208-2.94060480198832i
2.22246994427677-3.096341563607i
3.37387763824968-2.28350344353512i
3.83432833582372-0.750524111484455i
3.21371396792606+0.633195597228202i
1.91341546690988+1.20830027026753i
0.742731759606511+0.963329011215307i
0.085408516530106+0.340519453392582i
0.198531347664016-0.0073460594341696i
0.549828506073099+0.335399091449262i
0.369369883701618+1.12465983935567i
-0.546734907904271+1.77419829601532i
-1.9445445564404+1.69689266467262i
-3.15883427144217+0.752014046927072i
-3.52441972644869-0.576328696176656i
-2.87094183617508-1.66831717771909i
-1.75536728291058-1.88000218476306i
-0.914224044546398-1.36916931384166i
-0.804071105109193-0.63623055093449i
-1.32835064808693-0.283847151323954i
-1.87620049646562-0.744892683934384i
-1.72632563073328-1.52977318050321i
-0.641635939715253-2.02113318812457i
0.866290928153397-1.61096782868026i
1.96413123566681-0.311193893875195i
2.04240148225572+1.28342093351403i
1.07187886658914+2.56370573434084i
-0.367577090272287+2.88789394215478i
-1.39717869920121+2.24055032234128i
-1.48414797594987+1.32525091308054i
-0.806717295506111+0.765227596548757i
-0.0375137310141225+0.798501998029561i
0.246033889429481+1.30759178030218i
-0.179323241295814+1.73942468946325i
-0.955135715189001+1.58157885870542i
-1.38836682198748+0.790922650692362i
-1.08117397074656-0.240526932297118i
-0.0677123692198607-0.978725666466996i
1.17177293992713-1.05787175025566i
2.01097257099233-0.488089688479611i
2.09715145508012+0.3285153508389i
1.59814403830564+0.899079737737755i
1.04557429810688+0.934806783063331i
0.853043800526175+0.57058422484966i
1.01410531067976+0.182970622847524i
1.3551823743+0.0223589632654745i
1.53544867279323+0.245266703207639i
1.26557342933247+0.647044957119549i
0.696961178712932+0.810250366663827i
0.0986648094476177+0.653596313933107i
-0.229762212295812+0.138998535760441i
-0.165720352263198-0.467547794739723i
0.138687983534739-0.784157395461194i
0.378714274632838-0.777965791876181i
0.292203048924043-0.506653067249976i
-0.046311289501833-0.234148461273184i
-0.491135713739611-0.230570309914773i
-0.791848320701174-0.544923517390147i
-0.753430547870377-0.982060083185373i
-0.473188837767683-1.19713700475615i
-0.236784975536145-0.986850976937989i
-0.33257226668783-0.491319063066694i
-0.784545897259788-0.0320132908891926i
-1.42214938666813+0.0472040964747217i
-1.92156608017692-0.399168337417827i
-2.0265687669045-1.15189373458019i
-1.63832275765864-1.85413284395936i
-0.94780946301852-2.09632552134367i
-0.30247013615644-1.77802950638242i
0.0928495794753268-1.14553397203753i
0.159171141798052-0.56165316140792i
0.0685338705122357-0.330775769886717i
0.12633962800378-0.416080950142041i
0.479193201037042-0.530674520366986i
0.989764951402942-0.25157357985947i
1.48101473902096+0.508374971823416i
1.62618772772369+1.51818430294099i
1.28150525154312+2.48526914589576i
0.5967018159452+2.99798419927352i
-0.220227328312+2.97218746385344i
-0.803627978246767+2.64350229752093i
-1.09269422692182+2.2938104257831i
-1.11905078916392+2.08990324842857i
-1.14990074045756+1.99170620115639i
-1.37315065487762+1.81590624821025i
-1.614278573136+1.37891056743868i
-1.79782898482742+0.687187599278714i
-1.6984432812499-0.0595123572647359i
-1.30838857278941-0.627469002449892i
-0.83342718591503-0.93478118066152i
-0.364982842104731-1.1046024712314i
-0.0137296303463791-1.26217819797046i
0.246694535947116-1.50563515430821i
0.582042041031488-1.9015995855406i
1.08218348880086-2.17820092057239i
1.69926447402511-2.08202036710321i
2.25246267803064-1.70112789700576i
2.56188337868636-1.19244294197599i
2.58976628683878-0.78219847004795i
2.38493725523205-0.571268735916638i
2.18910425989105-0.518394580215679i
2.19579989259865-0.519170774521841i
2.29823428969936-0.196708173306375i
2.36655580858021+0.404803139573594i
2.14120812539247+1.03452014948499i
1.52133446866081+1.54186737190695i
0.6875885574437+1.68042510887439i
-0.216466365762715+1.50055432211036i
-0.867793400363755+1.11228800380514i
-1.12596604939646+0.730408649260029i
-1.19155440167511+0.508675439632494i
-1.24599788401153+0.427445274423286i
-1.42905564346761+0.39783652252449i
-1.79199140814464+0.247069799489108i
-2.18970033815219-0.063434259375786i
-2.3514769605766-0.485440697664015i
-2.24856525283663-0.869006976349549i
-1.89144198701911-1.124425000623i
-1.39551675543997-1.23787271532047i
-1.0480144107589-1.18105761901134i
-0.882454157389163-1.09816516242896i
-0.789951380399779-1.00675471265202i
-0.596601602678726-0.873873138221172i
-0.304314153091515-0.73597640724366i
0.0411195624423104-0.477839631070537i
0.285986696742584-0.208174185906117i
0.337347979184782-0.0257856340402007i
0.325929867468812+0.118757307817999i
0.294301168609981+0.137644744025075i
0.459270660592484+0.0900432131347866i
0.843738888690153+0.191185987575735i
1.24767389650569+0.416335926984898i
1.48862953397776+0.792473214267088i
1.49457455696926+1.20097102876001i
1.24656344923113+1.37131106110888i
0.981432183736581+1.43246112511504i
1.02656070407646+1.36108075329532i
1.23602840838094+1.3212395338009i
1.54478555722385+1.54778284736644i
1.68557252081087+1.99710972550546i
1.2823239064967+2.52254484090539i
0.487532835354662+2.82559841313279i
-0.469435670200255+2.72448341708798i
-1.30265354875335+2.14769664178382i
-1.67173552636679+1.29350222329144i
-1.6377238417719+0.45525174021389i
-1.3973989561355-0.179783993955912i
-1.20469818712925-0.542280726073237i
-1.24460018096985-0.76206615501295i
-1.39552908217217-1.07811586032273i
-1.4913635206737-1.69436912288494i
-1.26701908204153-2.49197923409313i
-0.608913345251428-3.23898726099959i
0.312053786561526-3.63853225769677i
1.21901020633849-3.48043974516667i
1.87153004298793-2.9427309245932i
2.20323391146011-2.19183648448596i
2.28320766475198-1.54047465902576i
2.30638950712823-1.09225549788967i
2.39388301900587-0.67998890133992i
2.44726743159152-0.20177533485726i
2.3597577275059+0.536813155309324i
1.92571580489715+1.44535855786231i
1.08425485675214+2.18796756093831i
0.139698200524181+2.53096273473546i
-0.678736367070234+2.40659507551567i
-1.26050850011488+1.90272211139307i
-1.52187095328617+1.49436180241349i
-1.63245728860066+1.39366778016501i
-1.90849071417641+1.42858913832689i
-2.38673371747887+1.43517962521694i
-2.87783268545308+0.95686000281486i
-3.07731316657336+0.0273206687378321i
-2.71852006991183-0.942871324523803i
-1.76653923779428-1.63949996241469i
-0.652712907558679-1.61264315576117i
0.130332058201421-0.901862455576972i
0.374079533101724-0.0627936288778482i
0.124195943498426+0.446928234332984i
-0.236305373901436+0.361724976862863i
-0.290955818102238-0.130277380869515i
0.171860081983785-0.576111576654272i
0.95972412820443-0.487350070947225i
1.62252316068522+0.25237624734039i
1.67709467727938+1.16812080111878i
1.12160614536207+1.84513873199131i
0.246471317311176+1.85959820509065i
-0.453651019850105+1.17882719466198i
-0.539114047060263+0.275610229883148i
-0.0912989582040898-0.402074321549179i
0.685925621785438-0.515081616582676i
1.20326921447768-0.169319267249827i
1.26540155470856+0.157181250866849i
1.07167111814906+0.168074681626955i
0.829872891796518-0.229798856051748i
1.00976613296472-0.713462636685009i
1.63005527362905-0.863454095171627i
2.41683609700791-0.549501517769812i
2.89720566509307+0.330846182846326i
2.70550183771052+1.36214882928203i
1.98747222439065+2.04893750668683i
0.961377509242801+2.23747924949005i
0.0760685049807344+2.01893239331363i
-0.359551475790261+1.77630931614606i
-0.542366491395643+1.69134390972483i
-0.842494511988445+1.82307092200154i
-1.607873709751+1.96633603101409i
-2.71089200125232+1.65627358369949i
-3.80938843472907+0.701754742832576i
-4.4218049254288-0.72696094649948i
-4.12265874768426-2.1713199542432i
-3.11858177601031-3.24019085584842i
-1.87839362577434-3.62837398994635i
-0.870051426096515-3.40273477986793i
-0.418982029910137-3.06599561767652i
-0.345380963142655-2.92550253414089i
-0.035882473540215-3.08842529195846i
0.827021921932875-3.29228894427002i
2.12482947050503-3.07238065421391i
3.52498399999426-2.0639549096965i
4.28601549534413-0.296981117564101i
3.97211396532194+1.68503075408703i
2.77419923868212+3.20084921635739i
1.19367627647756+3.82168281265249i
-0.0123077247646241+3.63969216273739i
-0.530617800225881+3.06279142014615i
-0.522314724524106+2.68335827068527i
-0.44859636934722+2.81397132297426i
-0.881114190047187+3.22819863653614i
-1.85668403169066+3.3868327533446i
-2.98059714549379+2.90582820183706i
-3.64772413088622+1.66381823007893i
-3.39443850016559+0.0298541825388444i
-2.30717403527561-1.17827761652136i
-0.929575614771448-1.56529127219088i
0.100254111671017-1.11221061290816i
0.471803098809284-0.290651143290449i
0.162273462216479+0.257130533060702i
-0.26083119302127+0.215624396212896i
-0.265784264059158-0.34494062726795i
0.178133705481923-0.853602889841565i
0.925465668494984-0.861927023322662i
1.32811096924711-0.222850447668107i
1.08091507449695+0.591415528241908i
0.325761975366177+0.967246057359349i
-0.600108163857577+0.665616098033656i
-1.09610650602348-0.362281854051394i
-0.875255183787709-1.52476232099934i
-0.0568447283207042-2.23040061174594i
0.868321673559299-2.22603113895488i
1.30614611601619-1.61485926256752i
1.23179687764259-0.999111258088205i
0.90414848840533-0.90391834942952i
0.750750317127906-1.34941065763207i
1.20662705071865-1.88853664686608i
2.11447257757524-1.95688783923287i
3.03879953760284-1.13491713472949i
3.42281385655616+0.397531431253978i
2.844544791617+1.99574626200392i
1.47527203303784+2.95546855761099i
0.0188520940424666+2.90911079615873i
-0.95290645176402+2.21231573197278i
-1.19531290591646+1.53060896534418i
-0.902633971010005+1.43231864846311i
-0.794880282907612+2.02129698416955i
-1.48228360439141+2.84233592865337i
-2.9216340671226+3.13616998200267i
-4.55392067132424+2.30535877051181i
-5.60152371902774+0.563796316070409i
-5.48521153873274-1.43136757157706i
-4.25412875707656-2.86839030633731i
-2.59189329875046-3.20769990773774i
-1.42383307247375-2.76403434668154i
-1.06769171768193-2.18875929492471i
-1.30523663431674-2.16680741733574i
-1.38334740085667-2.89983357827166i
-0.55995561520583-3.92621608657728i
1.12914245373601-4.40520954728843i
3.23749958957627-3.7789501894686i
4.8834109206808-2.14635629896803i
5.35752784901638+0.00607184417748203i
4.71612455849563+1.73603529622374i
3.57445656215991+2.55387770909031i
2.72868511723827+2.68455983651602i
2.55149093870719+2.70170546569429i
2.73092662885304+3.24418959814958i
2.61552350246725+4.32548694164131i
1.55855361273008+5.48821771391695i
-0.428672551604896+6.03338802087367i
-2.60952485802734+5.42448693700154i
-4.21113253414956+3.77215995307216i
-4.62685086489275+1.7381830905049i
-4.01721826149479+0.165172133554998i
-3.12359869037352-0.636621543085435i
-2.62712662050637-0.886435050992071i
-2.84539599033444-1.10395126688503i
-3.29164218108096-1.94068090639902i
-3.13748409355922-3.36347253524726i
-1.97763307738044-4.85119731372735i
0.019547431970491-5.5967891515734i
2.18522322460931-5.02257928375888i
3.55427183137022-3.52829141464827i
3.64504961487522-1.66442725745873i
2.73962747434732-0.298749984233146i
1.57375385642026+0.000860196139870778i
1.00479711277975-0.429080180736747i
1.25528733287517-0.932779061812019i
1.98034774188333-0.795997021846075i
2.43171952202578+0.127155530339956i
1.90391183640116+1.47167604912737i
0.51908045194736+2.40503481147784i
-1.17099922077715+2.25831804012935i
-2.27940456760925+1.05564399838529i
-2.23338584849282-0.561293434773385i
-1.17141099977628-1.64812888622235i
0.244663438258704-1.6200228112192i
1.08872137771686-0.55414884475383i
0.966385266266824+0.862269039625303i
0.0495087082715158+1.76180598294305i
-1.00709593901495+1.71242326494833i
-1.48728413437106+0.97480124680489i
-1.15274538294933+0.23149456270547i
-0.420857618712833+0.171398172029122i
-0.0216355534950036+0.985511513967566i
-0.500945480317695+2.12028733656953i
-1.81008777736934+2.62877741415759i
-3.29152639989657+2.02496005628979i
-4.14679558865992+0.396273247667205i
-3.81126308690812-1.54252767119698i
-2.44819446476678-2.78169837833179i
-0.875198410667195-2.87362292479689i
0.128390783813555-2.14351098503632i
0.295642259132357-1.45596253470468i
-0.0281384880274097-1.45275733714458i
-0.019694676856853-2.23194799584144i
0.854477567265392-3.22054963496244i
2.51492060990909-3.44664644323506i
4.30803605365524-2.3702873775573i
5.19766511955172-0.265679046822229i
4.65681484950626+1.92137702764407i
3.03735611146883+3.13704547020008i
1.28371734805006+2.97989083861154i
0.265978554392669+1.90078226322208i
0.411781703873964+0.842189648436931i
1.20972063107086+0.691713881987981i
1.66940846348413+1.546193566753i
1.18350353882492+2.71729133934341i
-0.419201264899173+3.23431542450352i
-2.28727032666462+2.42263484970311i
-3.25835913615636+0.548291899281654i
-2.80762933755895-1.41686473249474i
-1.26595723605744-2.41844500919308i
0.368236613457852-1.95874582010433i
1.02565666445114-0.58362256002541i
0.292538391345864+0.613617356656463i
-1.23031421850427+0.765844647267996i
-2.50754392280978-0.33008186453848i
-2.57834481754243-2.01317410467135i
-1.31766613014635-3.18068336900731i
0.417233224628635-3.16110801614726i
1.54456535111542-2.00342409489028i
1.43151016498652-0.531508321363035i
0.264613473760034+0.160516194356669i
-1.00419955163751-0.300157297092773i
-1.26378713944925-1.53938969851656i
-0.284899638365599-2.61979567491456i
1.45057922773704-2.62363216393726i
2.97262929441963-1.35824234643518i
3.16224959685049+0.555537643799983i
2.05471730818739+2.10160427839818i
0.328356094255455+2.557818619547i
-0.921245291766129+1.8755949029302i
-0.967469669843208+0.783868581171696i
-0.248859559664013+0.241135966273102i
0.595653683964477+0.637710044282996i
0.64150982693702+1.67387246213343i
-0.493957060906841+2.4759511975982i
-2.04875708768582+2.18860510466572i
-3.02751178706977+0.776079102194732i
-2.69426721524927-1.11801213466534i
-1.04605510947775-2.41422932027939i
0.991802415245344-2.36112227222176i
2.29005327133234-1.07589205687738i
2.27230121877546+0.593091595576248i
1.2005863467823+1.61753968967095i
0.0304213038629757+1.53014353883652i
-0.357178542022488+0.584911702660968i
0.276790181946111-0.241721943585137i
1.41682665511516-0.175051387801493i
1.99167310536739+0.981316200683865i
1.33925995188001+2.5548386412797i
-0.529845836301357+3.36670746736761i
-2.71956407247501+2.71269211286477i
-3.94703915244425+0.676954359614022i
-3.74597235677931-1.80107864225169i
-2.23603263884924-3.68515971952426i
-0.258651260784834-4.09396890777166i
1.1265253382869-3.34114747663564i
1.49190881773856-2.34234558950142i
1.15269090607843-1.8148459812344i
0.952585408319678-2.26153075403858i
1.58191419481134-3.0652399673553i
3.10942049684327-3.34043746413688i
4.8615193918408-2.36526877173726i
5.88151396116139-0.110785926968226i
5.42375418976658+2.54915835180098i
3.56443333440616+4.60985020629682i
1.11647905938774+5.21505653984843i
-0.993629243330294+4.45446842456132i
-2.08793430353825+3.140975422051i
-2.24608710743454+2.07381385958038i
-2.17158073416016+1.78573891629456i
-2.55425338090257+1.967491706934i
-3.57708137412968+1.87064208091321i
-4.83012365816135+0.812560078097272i
-5.43030543683362-1.26953002030213i
-4.69591372746239-3.61589203941531i
-2.73753860529665-5.16431727966517i
-0.260475955157708-5.24671123232812i
1.69039857520642-4.04965463472237i
2.44303877615474-2.3358658780843i
2.13079799655694-1.14083944188572i
1.48869824552733-0.934293535485551i
1.40567967741686-1.31984156374569i
2.27379538457986-1.51711404067554i
3.59080129468691-0.764509745993785i
4.32066852473626+1.04656958069006i
3.77944633896978+3.18198871745448i
1.91592754264504+4.54281361624134i
-0.409263941346328+4.35974854988648i
-1.96335929284336+2.85839157969473i
-2.09575828376704+0.971036837789815i
-0.902834493678625-0.194154627680214i
0.559656844224936+0.00326600073046654i
1.17403443533764+1.14255278802948i
0.512266368470484+2.26576527833872i
-0.971506372470961+2.38624655811265i
-2.13951987617716+1.2644765380667i
-2.16954210670019-0.436501211495334i
-0.905837952897215-1.66360903867154i
0.932344918586312-1.54997565146561i
2.00812078930101-0.251337280651795i
1.58171774820837+1.38516387323901i
0.0576514270092165+2.21508046389642i
-1.70805013089393+1.57611065187445i
-2.54781396529485-0.10059959576775i
-1.83566460370018-1.8324682464383i
-0.232170598984803-2.57930937660121i
1.28538015368368-2.01570701322777i
1.75706065320137-0.720209509432136i
0.969293039559436+0.335819378890889i
-0.278739842256282+0.347363781641701i
-1.03019863024243-0.648442076033259i
-0.586871272906273-1.89903611356845i
0.925376471218669-2.51825347222753i
2.43092707572002-1.86141821688626i
2.93623997401806-0.226880801560851i
2.18852848211511+1.31313627392736i
0.652759425119579+1.92834744188587i
-0.684501845683785+1.41643940296678i
-0.982916083879859+0.170523686043212i
-0.152223372427338-0.823181215409369i
1.12104628873321-0.689998481664338i
1.79840378289605+0.464129927189417i
1.32345787848738+1.92231798240439i
-0.038515183771435+2.73811310327001i
-1.48589875895365+2.32540739242273i
-2.09941826067678+1.0510375182451i
-1.58932573393696-0.178914257123875i
-0.337540735331248-0.511137790945327i
0.626415712489112+0.373101807764527i
0.449727631623523+1.85683186650503i
-0.897027364373734+2.87145748467359i
-2.75342797745398+2.64389778144568i
-3.97474778079018+1.00691378424227i
-3.86237361893046-1.14587562198753i
-2.47337155291139-2.74065588822179i
-0.596460289017472-3.07714679357973i
0.72353215709378-2.13619839556687i
0.914629871736762-0.885477518227805i
0.234185431846454-0.305399516022488i
-0.361914527379437-0.875563849790806i
-0.0132390431604551-2.13056531681852i
1.49801090902995-2.93314703158011i
3.57903835405211-2.42196662553325i
5.07505804270793-0.450556508554015i
5.14236445529651+2.23190459755973i
3.604937782571+4.41078810860033i
1.18228812369473+5.16377944592894i
-0.936214399625127+4.33318925901745i
-1.94045315992805+2.8638451452859i
-1.81407017276907+1.79022901010066i
-1.38818072970501+1.55473337341581i
-1.54858105317716+2.02020905234032i
-2.67419561173227+2.24523199228641i
-4.20748893482311+1.25428794449385i
-5.1218918191072-1.06665690231748i
-4.57108779463135-3.82025128880253i
-2.38070954139843-5.83636133230624i
0.581992440642682-6.16352401452263i
3.0910289528794-4.78574283699575i
4.18493754325545-2.63615483726407i
3.92484194489275-0.827173969947289i
3.08095311387133-0.0458418016322408i
2.59333211214249-0.0793127832089975i
3.07623527060992-0.0649193057434671i
3.9672115675719+0.884262389313952i
4.26251535968922+2.92537732989222i
3.08693803570237+5.26554924305241i
0.339368282742068+6.66314844217635i
-2.92792283082843+6.23371774132749i
-5.36672128347002+4.05046208807471i
-5.96572349057504+1.19805668773027i
-4.88904794881371-1.06824660324478i
-3.16429809653348-1.96158593715462i
-1.9137227319891-1.61992428493061i
-1.87029439187266-1.0758850865602i
-2.58898179943227-1.3389909069585i
-2.88511742085697-2.6718320299884i
-1.79585541764659-4.35181250611792i
0.713535520838499-5.17962757066024i
3.62082400133189-4.23987658675027i
5.49980913583585-1.58939337706928i
5.3414611914476+1.60014389760022i
3.33286705362886+3.88387103615103i
0.654210190431+4.40904006181613i
-1.24981831677306+3.35537622850398i
-1.61446703789359+1.80636754957052i
-0.858733691059752+0.946563861184634i
-0.0792922449445105+1.29958978440314i
-0.371660936220925+2.33735584650853i
-1.88591009750957+2.88346165902756i
-3.80032753575233+2.02326510972597i
-4.78800427903977-0.161229941945462i
-3.99117562600115-2.7625089944466i
-1.71024252258468-4.47693637934331i
1.04705906328048-4.33280841595553i
2.87266930934237-2.66076895529817i
3.06380515098533-0.565309194445384i
2.06822165713638+0.78545809414503i
0.866073473999009+0.822413816409341i
0.522350880398656+0.0215526070833925i
1.27060529511024-0.533496542354811i
2.39518480607003-0.00400111105188316i
2.8542584524131+1.57363396745958i
1.86907281460402+3.41508315443658i
-0.355860242815449+4.29504730172336i
-2.64907743467047+3.51157322445064i
-3.84918919490634+1.43925957173216i
-3.51153525758637-0.836342071433068i
-1.97108851335439-2.14882552073352i
-0.320107804644222-1.96825874086843i
0.371928493000862-0.754365665656668i
-0.152141187337123+0.292074733840689i
-1.3097249309952+0.315858391986057i
-2.01181844749876-0.840429558455434i
-1.43887747113523-2.41012135929028i
0.218974635294578-3.1423352708405i
2.0157952322238-2.4397138535631i
2.99474274208084-0.462009329116581i
2.39952638375927+1.6826946420682i
0.504259249840679+2.79451625802863i
-1.41779439742556+2.28414347949985i
-2.36085956543956+0.57981492280398i
-1.88527331493148-1.03522253833126i
-0.39014943005852-1.5954493326545i
0.875039998825359-0.673975185650201i
0.959768915812429+0.971662348523257i
-0.221003982720739+2.02972958171381i
-1.98720033801453+1.79410569153674i
-3.08393386115946+0.194083141747936i
-2.74149639233245-1.78658731915398i
-1.11876276019784-2.87230721760818i
0.858733176795782-2.40758267855836i
1.89513999139192-0.723631348959628i
1.36091405263042+0.978498937231807i
-0.25466937783102+1.61575172756419i
-1.77701352209627+0.708684111079303i
-2.08773002573539-1.11134688159983i
-0.88017963525163-2.53307789806806i
1.10942195505325-2.58298195705145i
2.6627737228172-1.26707821908668i
2.79373868471078+0.607162065358282i
1.5221344437234+1.91038848395028i
-0.121617360726725+1.78599274574982i
-0.945462179489121+0.560048307553165i
-0.329805655977737-0.687330132289892i
1.16866165582446-0.82239680008245i
2.33869658867472+0.406408291766348i
2.26108637294339+2.29453346065283i
0.595685179699854+3.66737677567116i
-1.75336240557902+3.53706551431792i
-3.38393348108376+1.94095659775026i
-3.58494053270761-0.205979977662981i
-2.36094613952807-1.65244510059725i
-0.714024564415942-1.74783295080035i
0.0927190887191522-0.835986723348815i
-0.388920300014205+0.0875489209110681i
-1.64319262047693+0.0448520498945283i
-2.46406590161201-1.27252843423751i
-1.88360212626472-3.0994602661061i
0.115869022792919-4.21589037115449i
2.56897212119438-3.71439759218199i
4.17129995553547-1.64405608340335i
4.08328659575895+0.918911875680977i
2.3991675799879+2.75903132513659i
0.186043246497743+3.07083847815818i
-1.34071456428469+2.00308369326649i
-1.47051647046872+0.611941233490751i
-0.560613972690017-0.0686010829386291i
0.208654234414771+0.399893919705619i
-0.0366223106546586+1.60473026531961i
-1.50518494829881+2.3314902258456i
-3.46385121137844+1.77022185793063i
-4.64747884717081-0.207644592480479i
-4.30239635896842-2.82991165358297i
-2.34759711509946-4.68992691678964i
0.276668350002895-5.04211977029282i
2.255465496995-3.83513285648869i
2.96673304210968-1.91184594981336i
2.44506078300349-0.48568591070144i
1.59046658117099-0.115554441727609i
1.37308155714997-0.569799637960042i
2.08763008285754-0.943747040935729i
3.27240826120449-0.305262530318567i
3.86923884389436+1.46524662442682i
3.10229832727591+3.6958688484898i
0.933664020301169+5.19335195720822i
-1.72603937741385+5.02968433602848i
-3.6482012373006+3.28041188534618i
-4.10523934893972+0.888608438206482i
-3.17667155343498-0.89115994820032i
-1.75721387693813-1.34045117776986i
-0.905048200501525-0.683022128595376i
-1.1843484294358+0.046715653427831i
-2.1117133447255-0.127874350342007i
-2.65429105965981-1.51059800021049i
-1.98799340624022-3.31166956246494i
0.0103140221561606-4.31322954865337i
2.43434728719827-3.76120409529946i
3.91752677052067-1.63776870950523i
3.67413979909561+0.933880372413318i
1.94571386146988+2.54737276864661i
-0.218064278686259+2.4447253209152i
-1.45793501326162+0.964601082102487i
-1.22930535559889-0.656194170852105i
0.059935164045676-1.21421324507104i
1.28981996691916-0.393805662670898i
1.26505696631463+1.15173857666635i
-0.136058958490349+2.1775863294786i
-2.12732039198851+1.67370214955774i
-3.35048251178364-0.26085797431066i
-2.84087571612014-2.5737236100932i
-0.761919062986891-3.89439406674889i
1.69564385740711-3.44995104549351i
3.03610902967496-1.54306979929327i
2.75152658462247+0.584602023196992i
1.16454603330775+1.56811495075942i
-0.522364169686796+1.02346758416387i
-1.0286853492693-0.383510091683837i
-0.124028771513139-1.513667176763i
1.46579120540977-1.38740595587855i
2.4486516710287+0.0550681552395512i
2.00211678482348+1.82806015510784i
0.198617869763994+2.72215813479126i
-1.84760394648978+2.04355295050426i
-2.80125485701378+0.16958841083914i
-2.07698807104687-1.73729703334884i
-0.10469830726884-2.60435344232453i
1.79864836912505-1.84064015732821i
2.46169373648528-0.0557500990151331i
1.63381708239478+1.48224563764918i
0.0245957846726376+1.86638768474116i
-1.19319137481699+0.894471633550103i
-1.12571553506133-0.511772422860897i
0.147188084193654-1.21399844546582i
1.65122995875456-0.613946373034943i
2.17994905183393+1.02497815404527i
1.16052614073909+2.66598434475091i
-0.897452565770541+3.18691269677911i
-2.80730712598752+2.09329593589209i
-3.39749663894971-0.0186829892642211i
-2.34619333091839-1.88516444320034i
-0.485930010544633-2.44921934051371i
0.973187237277621-1.60543754992704i
1.20121257253805-0.0392811503159189i
0.0513425866864488+0.995560690170694i
-1.43257756959561+0.64281953920653i
-1.9927228507646-0.897338043591201i
-1.13244284834074-2.55461047982465i
0.843899736773406-3.10604288419098i
2.69363077859063-2.11160408484339i
3.26567942721803+0.0290826075416797i
2.1748784697519+1.94974394639086i
0.0648261078445576+2.51418508319846i
-1.71099983965529+1.46127036790696i
-2.03532353974627-0.596187650273905i
-0.750500944155669-2.18286129452514i
1.17915545771844-2.2958475290885i
2.47547156506104-0.927155343675284i
2.28727039634825+0.92299732691535i
0.857615006696309+1.97440103468677i
-0.752126418431546+1.56213000563138i
-1.34864343426371-0.0663509697115172i
-0.434514696608062-1.57984036067446i
1.38176268442659-1.85635999786048i
2.95534567229769-0.496333835240315i
3.07618311550061+1.82362130261693i
1.54118779474971+3.56232240205683i
-0.762073237296117+3.79194579589431i
-2.55919269141549+2.40182065585236i
-2.87356562054554+0.347260952109467i
-1.832801226593-1.05661559656847i
-0.362458438274442-1.01098388025317i
0.283065686899283+0.186622276435814i
-0.487536882729621+1.31279544912278i
-2.02777662602555+1.2882993962983i
-3.23877565065147-0.28486275855093i
-3.01375904508962-2.60635065673781i
-1.10401398500626-4.24030782829406i
1.47637543227923-4.16252476864367i
3.3880905252772-2.41012406031958i
3.6656821063721+0.0154080093843696i
2.33162612661255+1.68030229067148i
0.582240073388437+1.75452569618844i
-0.307050804460472+0.61826570855149i
0.185182227307886-0.55179389309672i
1.61992945999132-0.536442446703314i
2.65793192491988+0.901402026468789i
2.21139171175885+2.97691399796726i
0.195021378691776+4.28635203948217i
-2.48034013831209+3.80208412413141i
-4.2668774008567+1.62834842041829i
-4.16338317715598-1.0722680012465i
-2.40595845126513-2.79938081781833i
-0.125985841533987-2.81694971318341i
1.23676140796508-1.45342254171497i
0.927111420530721+0.0693130495959566i
-0.435524954571961+0.501167675182341i
-1.58359460997645-0.528273805406576i
-1.43507257846188-2.25856618154012i
0.198919006068232-3.37506408800629i
2.45617612209013-3.01861641469806i
4.02773676571821-1.18034790803503i
3.88416025125641+1.21394177530953i
2.19812325747687+2.74330365805328i
0.114722366708868+2.70448567501237i
-1.0626912326751+1.42029650202894i
-0.756345690541391-0.144122347055262i
0.566189391247033-0.762526806981269i
1.86254128464679-0.0031469236732068i
2.01852761056738+1.53374108277952i
0.84165664309346+2.7544775743176i
-0.910107451686703+2.75886634585748i
-2.12024296499255+1.56020709486006i
-1.96739740815739-0.0784172032016809i
-0.661029670114263-1.04050485912959i
0.841680100038759-0.703282751626235i
1.5002602749972+0.695391030701169i
0.761416807460025+2.21136269785116i
-0.947215848951006+2.74785919607365i
-2.53644171130329+1.86484362358908i
-3.04200111399554+0.135904853416328i
-2.21077091626917-1.35982391790351i
-0.704105404561139-1.8486012596978i
0.475181967880696-1.11883964026421i
0.518918406574197+0.100017904268595i
-0.588965779757174+0.836982456820325i
-1.86835274750983+0.386157066035963i
-2.31656272810596-1.20432327857303i
-1.41127408326081-2.83320590404324i
0.582569863820317-3.45751325768832i
2.49422043027167-2.66062077414401i
3.34953798930368-0.708401572575489i
2.7195582362659+1.27534241641758i
1.06253818893522+2.08959550362234i
-0.424929044090717+1.49099636187918i
-0.852789010492473+0.0810366671483174i
0.033397032957539-1.04095706430926i
1.45557517299449-0.916391609074439i
2.29255823280917+0.487496675992457i
1.80326757264838+2.2361314408659i
0.0845117582500664+3.16096122422063i
-1.79366962526534+2.55297018164548i
-2.72111447991561+0.700607764247179i
-2.10757613430688-1.23245138764337i
-0.346867937129704-2.08213546264938i
1.33996531765565-1.32126959703124i
1.85617241282491+0.459839426435446i
0.942588914283561+1.94891136834814i
-0.703632907746115+2.17824472962756i
-1.93343805763474+1.04700791836576i
-1.84174066765419-0.634972966153863i
-0.464293973714933-1.55360147778035i
1.1219687270792-0.991549235556984i
1.76644901740145+0.648766515486411i
0.97332757083338+2.31291274586191i
-0.890660842354214+2.78824535634183i
-2.56245338509675+1.68680497352168i
-2.99710074328452-0.246331305262869i
-1.93449815562156-1.86693808304361i
-0.0742438020129814-2.09934204754287i
1.21870461298566-0.916966309222942i
1.17142546088711+0.676854311814776i
-0.127160916977864+1.58326802187544i
-1.60652505840289+1.0480997024916i
-2.12610156341722-0.57460822991035i
-1.23195054337001-2.06559301656991i
0.631633810431592-2.33507488777429i
2.13428533554187-1.10866613370706i
2.30461200346921+0.832608442631558i
0.995513455611537+2.22322737274799i
-0.970796855700306+2.15377742211111i
-2.2988407496005+0.736904973409254i
-2.12749394005342-1.13898105178874i
-0.615817486747231-2.24322875440586i
1.16470507103974-1.83798577568384i
2.01045843002501-0.38478384681383i
1.38415182026788+1.09427777911441i
-0.11089872598705+1.4676289931026i
-1.42005754382789+0.500861860896495i
-1.5193574983964-1.09304798564498i
-0.1445320510428-2.30297924574448i
1.82790505134614-2.10745577967688i
3.178346893128-0.517963044834051i
3.00571536636217+1.57082600321052i
1.42536274462557+2.99361402094073i
-0.59561507617546+3.00100708921511i
-1.88415413645795+1.74107274872962i
-1.76210549624549+0.201941628054023i
-0.666599059577671-0.518085202332144i
0.427590654676687-0.0639889763534366i
0.575169576673809+1.13606723470982i
-0.549602194260725+2.11147924073602i
-2.23277677315872+1.96619464720866i
-3.4070378908082+0.564670243589324i
-3.30942195378393-1.36419227668961i
-1.87474419963429-2.81535991757647i
0.08330099935705-2.97738453433881i
1.43493491949392-1.84477358674079i
1.54506288714954-0.265745889407218i
0.60391363155125+0.673114928631222i
-0.49987675456152+0.46371376577165i
-0.761807122347551-0.544398569278511i
0.0824251792657438-1.48925194098411i
1.50679977640938-1.40667441501698i
2.50004219234275-0.0610089360623436i
2.2662513904504+1.84332174233581i
0.805039677453489+3.15705296582542i
-1.19738534232201+3.15218576654123i
-2.53719860547576+1.77770614831472i
-2.48395193160142-0.0940883288319521i
-1.26482444015953-1.14555404069152i
0.167673052322282-0.94095519540051i
0.735785940749198+0.28812625567642i
-0.0502626846210302+1.55699871680944i
-1.61874272658349+1.71386219257721i
-2.81835133415746+0.487885591258007i
-2.84880719699973-1.4423915258061i
-1.45109177831362-2.90381766925581i
0.555298968940459-3.0458686951228i
1.95681005733617-1.72910462668988i
2.01048542921274+0.103359555703076i
0.747260057656723+1.21156907111504i
-0.818381380610044+0.888335452163394i
-1.52569719366815-0.648263877681533i
-0.783084295386325-2.23466256314239i
1.00058358743566-2.7236129000363i
2.64869403809421-1.70496839555365i
3.15446201174906+0.245032372493602i
2.22211743116081+1.8941616388043i
0.478579150423488+2.26898230816001i
-0.870232013142948+1.28843317596484i
-0.928760236339447-0.196536557153847i
0.269069548499086-1.01457093754431i
1.66919071255575-0.469617713952012i
2.23806117266387+1.27806585018314i
1.38684031780611+3.06250973610339i
-0.650352706062702+3.65603531354725i
-2.593130419123+2.75883280978152i
-3.40678480167044+0.921016129106705i
-2.83180714497701-0.735224823450616i
-1.4793493542242-1.22415021765569i
-0.428557793676836-0.481117749320804i
-0.580013567693415+0.6828591359387i
-1.88330261756183+1.17504777054978i
-3.30907170349725+0.333455585635957i
-3.80645317678431-1.5805015015012i
-2.80728268079431-3.4381609182422i
-0.741536581907744-4.14743285952055i
1.24549274144033-3.38686076118792i
2.10838920654937-1.6666993895036i
1.51337206185442-0.203434518649465i
0.210604178788961+0.108878602174949i
-0.634537385463134-0.705394959061532i
-0.254011933652079-1.9953606947589i
1.30698805641138-2.53793500155447i
2.99467272246009-1.66497249159355i
3.69597754203482+0.220119298845314i
2.88945102720335+2.13437147088848i
1.05857713495518+2.97139469876062i
-0.653256683330389+2.37931425673222i
-1.3316781729228+0.87646808433814i
-0.593971148556191-0.380803444815296i
0.811184393728409-0.496086244599953i
1.76572352789218+0.587500440364837i
1.48430504073838+2.13838248303449i
-0.0384433052768091+3.02544937202128i
-1.84362575298979+2.62582171268051i
-2.85070567916777+1.06716043021045i
-2.46020142604429-0.736997412748829i
-0.992333908887724-1.66490466424597i
0.451287768365003-1.25432369051853i
0.897081845916524+0.0123069857852178i
0.12929155678266+1.11124354867054i
-1.33476868242566+1.15792206022114i
-2.38006545676499+0.0269262687888774i
-2.23049545029171-1.61099216631325i
-0.891452533944252-2.8009463514203i
0.858360882793935-2.76146486426792i
1.94119326563971-1.59141070189531i
1.88771395504135-0.073353434771154i
0.873188044390404+0.821779008508032i
-0.348526386980899+0.557116590276818i
-0.764121316224045-0.483174026017925i
-0.0532831635422662-1.47697704506068i
1.18734205709007-1.55274758469537i
2.14453379566056-0.498798811356968i
2.05451698727172+1.07250604981193i
0.844589281725432+2.26869289444877i
-0.799192920674165+2.28910418215786i
-1.92022017503109+1.18873388404212i
-1.94745526891856-0.233270472961082i
-1.03574189141875-1.12059245092827i
0.0765051428884431-0.905051204354137i
0.426662400361989+0.113960146595175i
-0.201080337128889+1.0579457832073i
-1.46822523730488+1.15125709915948i
-2.43637116931866+0.0842031098656002i
-2.33320196162216-1.62050145478111i
-1.13258288804952-2.83400227167747i
0.639676882161828-2.81345224256001i
1.89449132745129-1.59592630704315i
2.0282938298355+0.0684217593354077i
1.06231623647454+1.11576719783246i
-0.226878551119303+1.01267981388315i
-0.854313498243362-0.0747461064776371i
-0.319608543662113-1.20934935058818i
1.02852318192523-1.39589848365692i
2.19276969302122-0.457407184049873i
2.3986231730174+1.18203244431337i
1.337451810488+2.56717445828119i
-0.392617957295844+2.71468464427255i
-1.75671357665602+1.59829046618974i
-1.9091383085211+0.00252463673511021i
-0.894452178025401-1.09125860973835i
0.520067816915009-0.982106618688155i
1.34514041869635+0.162128491516673i
0.911082405283784+1.41911378694119i
-0.371363733139879+1.89460742939845i
-1.69560695703755+1.17198393316463i
-2.12839354522064-0.329135886477276i
-1.29350388065023-1.63226147959435i
0.210690084187547-1.90342250679243i
1.37090410731885-0.977376118390934i
1.44254318437879+0.40235776331634i
0.41608151808783+1.26478182574842i
-0.982996870410389+0.976386148872745i
-1.70718519909993-0.245865235347284i
-1.31499654541405-1.56404721138451i
0.0036729343092832-2.09822251912266i
1.33756556335001-1.52547787539339i
1.73984787930412-0.281638170978315i
1.00408581571282+0.825446544586534i
-0.372222044068951+0.917631933100062i
-1.30544397998063+0.0197072708177371i
-1.11517854145438-1.25090434848474i
0.0631958208974002-2.02452180207272i
1.42664289264127-1.59013063406932i
2.05930230700037-0.266529627791858i
1.52612676883471+1.11347991801165i
0.110151191219126+1.71246267014212i
-1.28553260293888+1.09401220794684i
-1.69931156635499-0.281726091774796i
-0.860742872328564-1.43504282232305i
0.497856955530834-1.61467636972296i
1.50042693103001-0.671683135800577i
1.51758259294594+0.731759457530605i
0.389065844230881+1.62979857923207i
-1.03168023770344+1.42797304666793i
-1.72404824927566+0.232849686920621i
-1.30074905827849-1.13634509101978i
0.0772434392105251-1.73733534272103i
1.50839297772275-1.18761166476195i
2.02257410045096+0.236200761718253i
1.38994633920171+1.64158138523656i
0.0294715331209024+2.10877880213229i
-1.15532720666446+1.49311134940116i
-1.35863192197558+0.2813579095908i
-0.557753975810679-0.634568585666806i
0.591886222397339-0.583372451106887i
1.24474276461867+0.378330354141472i
0.88221796285631+1.61980432007159i
-0.28783881351832+2.22484301734553i
-1.59370927305119+1.74852043047807i
-2.15545681233154+0.412264205207974i
-1.66438632654536-0.935243884361847i
-0.544594338134381-1.47180421085445i
0.569341947768704-1.04564530382129i
0.842447113845716+0.0118341332369629i
0.175073403200231+0.802883803473761i
-0.835208272130466+0.672534593820681i
-1.42690099491054-0.324876875501215i
-1.06649135626906-1.61973184096088i
0.0755984518090306-2.3005767515139i
1.44228288961619-1.88616746996222i
2.09295733269925-0.683280500206607i
1.71208606480659+0.623452457365367i
0.667332104644961+1.15240272037i
-0.401370165114176+0.604309830531228i
-0.620329618048561-0.484917370852757i
0.0731356762469416-1.31734502726222i
1.21666014125611-1.21839849876498i
1.98953767627246-0.177482378221954i
1.74062989860102+1.14307430603393i
0.598046026824296+1.9056195873832i
-0.769925903000783+1.64394860430233i
-1.55639630938657+0.471918714216397i
-1.23686966213083-0.774151519702359i
-0.0765617029688008-1.27563677531419i
0.98215440099298-0.689949212972479i
1.27158007992777+0.607458877337727i
0.481802702448989+1.66226944444951i
-0.906337567293142+1.71020079134224i
-1.94729852644204+0.735414984756692i
-1.96900900630501-0.624908628067598i
-0.976590880235186-1.54801530569973i
0.387435869420647-1.35220693349256i
1.2126921901235-0.240090402886321i
0.895564991398336+1.04501085721701i
-0.266797409550957+1.63022846384968i
-1.51677514764381+1.1444808299212i
-1.98214770572474-0.0554288600882134i
-1.35835167931243-1.19667249837278i
-0.033597649326528-1.47912113809012i
1.07685957822475-0.731394467194433i
1.20786538511014+0.505588780713676i
0.389631438558092+1.36452900282387i
-0.850456196896805+1.28898139254075i
-1.60185762481914+0.302193894775672i
-1.2983586962037-0.834611596167993i
-0.14206727364121-1.37212387862115i
1.06483580714046-0.988950747788359i
1.52368207964757+0.107367425992453i
0.973320508835901+1.11176860871513i
-0.192081354142021+1.34154180906121i
-1.10406370955293+0.633075457846435i
-1.10915746270083-0.535898798180715i
-0.163020804074203-1.33341840842384i
1.06788202274277-1.18537607000757i
1.76523063596747-0.190599522353694i
1.44845792268256+0.963774191230004i
0.374123294135098+1.53089537937086i
-0.707359432969305+1.09193710680219i
-1.12753801046985-0.0698679659889435i
-0.474115477797393-1.08302514299241i
0.709369503787562-1.28573475119611i
1.60354868824686-0.527679947869741i
1.60146447403161+0.697940459358611i
0.617170056308405+1.50278292563544i
-0.623068497225154+1.40970808005854i
-1.35863247728772+0.438953956320873i
-1.0966351477058-0.779424921775853i
-0.0462598104177661-1.35648509202186i
1.04817793642407-0.973518314059795i
1.41022033549195+0.17790921832577i
0.797173714328058+1.3143968408817i
-0.419935710353489+1.63229733808969i
-1.48730214363366+0.972419461236218i
-1.70577091059792-0.236875641415988i
-1.03753349119168-1.17647360409344i
0.0688250888703766-1.26451767461199i
0.761349132812934-0.45755046167842i
0.577430114524485+0.641969663848494i
-0.326524652184597+1.25209815723242i
-1.42935794255999+0.954313852527212i
-1.9358357401182-0.125324404894487i
-1.47003778314776-1.27390971964922i
-0.362379028715528-1.69793321455921i
0.67010025292214-1.20621028566568i
1.05787115272152-0.150730799104963i
0.610765344811665+0.800663158532555i
-0.295301633716869+0.931930537974464i
-0.913297476693499+0.324075155948123i
-0.743818869415357-0.528618816068948i
0.0768215434909693-1.00059437100076i
1.05752149649954-0.602289199857908i
1.53180153300391+0.455891354623911i
1.08193933417026+1.58024288858187i
0.0480436246441056+2.0103868536238i
-0.971983089644481+1.58025903615099i
-1.38043579180655+0.635836818652342i
-0.976340764207231-0.243593943531084i
-0.16914814093136-0.37816684061449i
0.393438913407503+0.183599973366192i
0.232049325867456+0.955283893212016i
-0.549232917613609+1.28420372733069i
-1.48510062322033+0.780910297004194i
-1.91260035664788-0.362673336306567i
-1.38226069980168-1.52328626380962i
-0.191872364913347-2.04840875912512i
1.00676654006155-1.70060350690472i
1.58251132421255-0.701652806607078i
1.2658822135514+0.200395631463153i
0.435459765479512+0.437304130689492i
-0.175017484528691-0.0707459399309176i
-0.0612183044292705-0.887206962290152i
0.759301396207905-1.29979223072378i
1.8161853242226-0.885662198803974i
2.38796874986072+0.274151480366424i
2.00305010331748+1.56914838282753i
0.797408997771956+2.28867221926095i
-0.557567677046438+2.06512418267935i
-1.30853602856452+1.18968013952154i
-1.2160597871817+0.274510827045524i
-0.576319202044859-0.14010450524989i
0.0031909524733389+0.22888200964999i
-0.150560799155282+0.994996651475303i
-1.03459120482788+1.46963743957802i
-2.16070161956156+1.11875052368547i
-2.88705206559709+0.026485952997408i
-2.66041904597318-1.25225725065182i
-1.66853106348317-2.16767788220353i
-0.462120230596568-2.17490189653534i
0.246044045120047-1.46783162933162i
0.175629825147434-0.725778239428518i
-0.38270182198001-0.42355771086637i
-0.846682650940255-0.815490513649744i
-0.662089183654571-1.56290265538841i
0.191206178855365-2.02883448889062i
1.37190198367657-1.78668803698529i
2.10354129748252-0.796962681949765i
1.99125155428609+0.412868562961373i
1.21996199869605+1.24123037783677i
0.261933514328667+1.27595633154483i
-0.202310924760906+0.709005287177351i
0.0922603423665393+0.11554788217831i
0.838319543912791+0.000542636732193848i
1.38564051243362+0.672864955235462i
1.22778589476712+1.62018667021052i
0.34377785953132+2.3019336667367i
-0.801869852421987+2.27516262099575i
-1.54013923605516+1.44057081377155i
-1.47559084633227+0.380805635328107i
-0.77648181127254-0.30116646194583i
0.0331485815535936-0.17888802941912i
0.327998769409695+0.594115022989216i
-0.122714429596161+1.31383209476279i
-1.05679228236103+1.33796719025198i
-1.89618929431269+0.626728771167924i
-1.99534066514699-0.566282730530982i
-1.25717785154825-1.58383149073964i
-0.158720342496055-1.83988089757754i
0.648304278164397-1.28866918583498i
0.817554761091767-0.408888031222799i
0.297232816991162+0.0690899368191481i
-0.426307685171148-0.110689647281811i
-0.68575975229039-0.931011169955715i
-0.231053966006172-1.76001844367307i
0.793746838742763-2.001466704547i
1.75215854475785-1.45112182576336i
2.12265441811793-0.317590003488393i
1.7197444576305+0.691827304288137i
0.809139631673428+1.10560673118676i
0.012483649585241+0.776228041573554i
-0.231035306496462+0.144983373052967i
0.131304086695862-0.232385655974618i
0.678829086760123-0.0028896500259918i
0.850637030687769+0.794647590124025i
0.385998419593137+1.57218976290174i
-0.612051252992933+1.83595213611565i
-1.66632794751746+1.35477006152037i
-2.12703789396084+0.35553304435842i
-1.85188076991586-0.553346048696741i
-1.15239132039617-0.886359695325321i
-0.489417152600479-0.641244305681i
-0.37533035039953-0.112551323901897i
-0.870777421808461+0.20855372265569i
-1.45571278774762-0.100503794035849i
-1.63696733087545-0.901344933310979i
-1.16440159488707-1.73335160329068i
-0.0765404247372357-2.02692703599079i
0.986245539115182-1.55567202029055i
1.47554116946016-0.581623934571643i
1.25140378444942+0.337884807226046i
0.541284312434567+0.695461769110049i
-0.0545549708306775+0.436286648913618i
-0.0673009544998553-0.125293665524983i
0.525976723698314-0.413051289788508i
1.2863785736789-0.098022817619235i
1.6660013212409+0.790149706282931i
1.27650712784396+1.78595992005082i
0.255962756302493+2.25866387774792i
-0.820688452016049+1.93908989367569i
-1.40681415365607+1.03888067875413i
-1.24778076415759+0.157931529258251i
-0.499416118736404-0.279512470219651i
0.150752852587098-0.0724273116945511i
0.211103163276909+0.497828138869095i
-0.321771666644582+0.900546973918395i
-1.11260852130219+0.724469686572504i
-1.54120869845529-0.100731505367896i
-1.30353827911109-1.06947967688727i
-0.442545126099081-1.65362935086292i
0.524659582610626-1.60014667912421i
1.02363315576873-0.936746621520567i
0.884700226150674-0.191403516117048i
0.324116286262433+0.121075471307547i
-0.245437616133723-0.10243198161599i
-0.327003224262445-0.740429915623302i
0.229287173285276-1.21284279071971i
0.918772133035433-1.14032826422704i
1.35228396086751-0.536082739550247i
1.2892055727097+0.277305595790216i
0.600286060388129+0.826789581524443i
-0.221369438312835+0.790520171353863i
-0.60636215600551+0.175413048760899i
-0.450524890195703-0.433311606910282i
0.110267805088863-0.665172790725824i
0.575524896135096-0.326623587019189i
0.596805020139514+0.40518203889468i
0.110748669230196+0.921150101627191i
-0.658740376324558+0.939394345411917i
-1.16504346187046+0.400965753802421i
-1.1120183760551-0.343746197509969i
-0.531559427421084-0.793223423904339i
0.127615928847497-0.66989442853207i
0.461607208429253+0.0352202638042505i
0.187303696411084+0.765325323074592i
-0.516947959291475+0.97044619579582i
-1.12787783110572+0.579695332946915i
-1.2804634377228-0.18990366811914i
-0.795906655203578-0.888001669848445i
-0.00776094740411651-0.999806914481474i
0.619544820322692-0.424397021692396i
0.715112426271081+0.381571358447693i
0.241759638895126+0.917151455101293i
-0.43494598725729+0.851096883514165i
-0.776981218883697+0.231906028836769i
-0.529923360609517-0.427111124286617i
0.143470730539343-0.685567483806078i
0.861897402877444-0.323520495048563i
1.13685327796171+0.478149738044275i
0.782998669589361+1.17826366423126i
0.0288043225107502+1.3760506306188i
-0.657288755275498+0.981612043056728i
-0.858873116968049+0.252280702373032i
-0.478190444649972-0.336388895114618i
0.115580472297188-0.36419137062094i
0.486502553284101+0.0697779336491373i
0.343657432551442+0.545885640541716i
-0.248717165774041+0.720823317579129i
-0.808598372827402+0.295208608052732i
-1.01805619546352-0.523989799665966i
-0.662927927412847-1.20924144088577i
0.12403944156371-1.43354449621802i
0.845213486211276-1.17391579644595i
1.14591520991836-0.593072004818753i
0.912100581825048-0.0907068596459907i
0.514951326488578-0.0353388389330281i
0.330714402010207-0.305035956000208i
0.453218773459424-0.579206437009341i
0.941860960886384-0.497308361379387i
1.40920291171179+0.0219233072373333i
1.36380796057731+0.784857225326717i
0.744974096240696+1.47421238962047i
-0.224907716716497+1.64728951558874i
-1.05563074253033+1.30257603580401i
-1.41107346795039+0.676513630024962i
-1.29481922249373+0.0739922471250445i
-0.938157681945614-0.110495696192276i
-0.751990143268785+0.0620514226590171i
-0.982996098905868+0.246783902612745i
-1.51491946150794+0.171411091079998i
-1.95402613392246-0.31752940033009i
-1.94018442445859-1.18022083717664i
-1.30335386988705-1.927941216377i
-0.255632177848835-2.18667096062208i
0.695848044772035-1.85734523499158i
1.20917266949424-1.07556499539833i
1.17120397318118-0.307922212862695i
0.787238293922169+0.130874809418655i
0.537014385391785+0.134895713369169i
0.633612934870478-0.0437353831191555i
1.02813591939409+0.0189779918777932i
1.43281102015676+0.516866249136139i
1.41744648700922+1.28847362315973i
0.883512935052595+2.01136394820079i
-0.00544427834179735+2.34032582070375i
-0.890472235038029+2.1087133314994i
-1.43365059006798+1.39668249199092i
-1.44329102025566+0.581059552791942i
-1.05998361632791+0.116343768274724i
-0.696512499573203+0.0269216481158578i
-0.621261152802014+0.132348957328834i
-0.835883340413934+0.178028872952717i
-1.0238369893314-0.153081322941902i
-0.997298044058373-0.780802830417234i
-0.564137397291048-1.37777046555557i
0.245497397889072-1.66957016018444i
1.0086116798649-1.41319155678472i
1.44179533470259-0.77227579130189i
1.382432839461-0.062234517842264i
1.00287948312618+0.329263954550559i
0.644912209263763+0.265895349911904i
0.538236827934089+0.0214793783365659i
0.704780853360462-0.134951173805868i
0.93931252146358+0.0693538841457117i
0.916724750466792+0.549562047867469i
0.502159308607042+1.04424610258405i
-0.164574715090799+1.17786176795784i
-0.851077206554557+0.816671652001785i
-1.12164450434732+0.0955175537437116i
-0.898601076395601-0.594089984233527i
-0.401191180989105-0.842131378503293i
0.108128071629901-0.627004236784781i
0.225778008567287-0.131860861514847i
-0.0462943575773179+0.208650038412614i
-0.442672019463271+0.18439766781995i
-0.699727091557443-0.227705575639004i
-0.531793761270181-0.650539029610347i
-0.0405487949934715-0.749043205803753i
0.455568655203701-0.400009841901921i
0.621483953488138+0.322269419081068i
0.224607934263617+0.936046628147836i
-0.463189736391716+1.12995459735644i
-1.15958845143951+0.826271880916401i
-1.45457944679194+0.23403227898533i
-1.20386361227759-0.312953908049323i
-0.757942200037798-0.518558902122858i
-0.352324975479415-0.336452554048054i
-0.276142742616499-0.0660535562425347i
-0.513561889660476-0.00677254885260775i
-0.789497005847152-0.211231124745728i
-0.731723989225519-0.677558953102336i
-0.244143062841345-1.15984813363472i
0.505707941866663-1.20107048726916i
1.23074908755697-0.746758981622155i
1.5619562574432-0.0433307062553638i
1.41743079209609+0.638597031299004i
0.935980473208582+1.01003019749911i
0.596845342416502+1.03380435505218i
0.478184008526918+0.937767767715969i
0.525771265672829+0.934834698030792i
0.616735492222288+1.17379196850614i
0.363134367313826+1.53845435000251i
-0.160740243424006+1.78772569438115i
-0.924878512609884+1.65530187149456i
-1.57500204303035+1.08178726511886i
-1.72966326652029+0.291267165498926i
-1.49350911597501-0.43968750693896i
-1.04848307494353-0.840114414990162i
-0.663516674652402-0.911887156659376i
-0.520304500678656-0.88160711714524i
-0.548405710002683-0.956712137583651i
-0.538349489781649-1.22838508881165i
-0.305242064560965-1.66697041463602i
0.3635938974312-1.97878082690267i
1.14446188998398-1.90266047629409i
1.75159139449567-1.39242350082697i
2.00293937747163-0.584910849096215i
1.71564413421725+0.173151897182462i
1.24165889058685+0.646128078744946i
0.760252972890227+0.725855756605228i
0.489286915018306+0.623530992739577i
0.484432618061811+0.584732215128547i
0.497825136620035+0.75633494219561i
0.271131521443799+1.14137658424033i
-0.287480577841912+1.47527299763191i
-0.98456439090123+1.50460158016108i
-1.65778966680689+1.07622022579842i
-1.97255870866173+0.405964672973928i
-1.86441256555857-0.326190391123379i
-1.48403998379791-0.833969192545368i
-1.01452680531296-0.922202325310949i
-0.769956486548849-0.832087868954702i
-0.71578161222131-0.694403465357515i
-0.727822594720346-0.726292431157894i
-0.611051205975644-0.990569831297341i
-0.244261612481512-1.25203852406899i
0.271653297834753-1.28096475241251i
0.844699708650005-0.971569589641494i
1.169163031438-0.386136927481415i
1.12068580167126+0.263766531698268i
0.838136023195487+0.656873759673096i
0.516578221899881+0.761379546899866i
0.398089054152739+0.667537918406502i
0.389186856839097+0.600784709982484i
0.409270196383136+0.749724581636145i
0.372938267287319+1.01882835099698i
0.134845890695669+1.30645339311501i
-0.270066227019275+1.28402365777295i
-0.704279099715564+0.95544593152541i
-0.871464008665474+0.493216373626296i
-0.732939142462864-0.0213099834550065i
-0.391579125356691-0.281595596720787i
-0.0234890444697001-0.16907404592812i
0.0837361723807707+0.0754639164325265i
-0.039025433533057+0.160161638067323i
-0.23656424686376+0.04270034424003i
-0.326634987100339-0.305695554258299i
-0.150988726867346-0.662692482137782i
0.204706076944716-0.759588880805557i
0.603529552642277-0.563357871476937i
0.786906015917821-0.170226875014913i
0.59546506080204+0.183866728229238i
0.206117438929017+0.311760686491066i
-0.189504389665196+0.0838963352321153i
-0.315598795065452-0.297838781005899i
-0.106468565390994-0.580345041995489i
0.201388970644989-0.606548456679666i
0.426570305859139-0.344016238882463i
0.404222873449529-0.0693845953246185i
0.129269535386013+0.0787311789339103i
-0.182686607067554-0.00731173375586871i
-0.325160240290403-0.251972334302602i
-0.221034060719019-0.462080756672423i
0.0733415507964662-0.527248843953064i
0.317584882996336-0.315372936599273i
0.372749084580005+0.0158171905747538i
0.191977129248113+0.295587636472046i
-0.16126224030221+0.43605830906681i
-0.417799268417136+0.360746333124169i
-0.490988652752124+0.219847155212085i
-0.418720740769927+0.13096780204384i
-0.350523195677927+0.108315710752788i
-0.341137458959519+0.269840804174733i
-0.469512947674328+0.362801551753051i
-0.743601446531029+0.271438886689712i
-0.853977153224473+0.121422683723149i
-0.802688459713583-0.195696082181369i
-0.570628506195551-0.408256507465845i
-0.240853895757963-0.459096427020526i
-0.0243469229974886-0.380967827455289i
0.0986817275347859-0.154689833041562i
0.0837269923290056-0.00738395368904953i
0.0177468684023677+0.0179255793525684i
0.0891091915580801-0.070844572377653i
0.312053952377456-0.121942243581647i
0.506204555004742-0.0544361764599472i
0.658772084895309+0.175484400638766i
0.659881297437529+0.483152804449154i
0.432361960145224+0.700110058422129i
0.147845448019475+0.750153723996646i
-0.0904507119023878+0.559300824930791i
-0.139238201208301+0.298647115121254i
-0.00297610246148509+0.0473962776356501i
0.199925237581339-0.0560961414919216i
0.294502624619426+0.0758902740472603i
0.24480010998094+0.233025989914398i
0.118013953898865+0.291382182627926i
-0.0595175600164443+0.157639979403352i
-0.131100552994-0.0883771144317813i
0.00402100828703896-0.315171491442312i
0.237885036863724-0.430364709114629i
0.416569739976062-0.274931674160058i
0.430226134600184-0.0257957602158848i
0.275205087862159+0.164346453038536i
0.0417601600481518+0.245640983055578i
-0.231664634843104+0.0791699695325919i
-0.383949061744088-0.223959866325753i
-0.297749313019012-0.447368114500412i
-0.149705253743049-0.533868349204321i
-0.067562122119941-0.545661125257009i
-0.000455715594502277-0.449076449648027i
-0.0327750047699426-0.384915840460829i
-0.0862397149635066-0.469379031240536i
-0.0016798208132384-0.601396596404448i
0.171554332311265-0.637210731431556i
0.402283401786414-0.486558334643839i
0.578585380338637-0.152767260435927i
0.58470543011313+0.205963192463185i
0.423658103276445+0.463625478136273i
0.18904279929012+0.619888261073705i
-0.0307262460586399+0.646744605032867i
-0.196761590799427+0.698177710062894i
-0.327406008689504+0.72870701511952i
-0.488947200902729+0.786976588724086i
-0.701464010564017+0.817668160824581i
-0.970159659514788+0.678799836376347i
-1.17370200653696+0.425883682535617i
-1.22437840254662+0.0151807630378557i
-1.09350400663354-0.441290378905077i
-0.742055047137553-0.735688543284387i
-0.287787035668001-0.747017078825908i
0.131331549681489-0.646693170545553i
0.349520776843049-0.515477113463279i
0.465943152824336-0.37454779768049i
0.637652821554638-0.281709133580643i
0.797228521354969-0.142592932615794i
1.00409604142514+0.0929042378169834i
1.19212045839093+0.414072780453606i
1.13556254048254+0.834924758431995i
0.885854062325712+1.20979576416672i
0.468422125083311+1.40068477796054i
-0.0540069266213853+1.42136791698515i
-0.47020548993913+1.20814257744363i
-0.733989540757039+0.869105318469977i
-0.877218899058164+0.505081917484137i
-0.88759538997256+0.135567191483101i
-0.781846698002137-0.14101237905037i
-0.716345673643284-0.425388327241739i
-0.620741892014458-0.776080491295476i
-0.430656981316869-1.02158284758619i
-0.122807103119136-1.20459503015777i
0.339613418202711-1.32473561544577i
0.781925645868605-1.24888557950482i
1.11839808291376-1.02196198173395i
1.31309599787489-0.616395445100577i
1.34217873278753-0.16055664500391i
1.24284927586406+0.248616295555599i
1.01158444206145+0.603100366262968i
0.721377466419163+0.844771142588901i
0.375659903359513+0.999715205557854i
-0.044511409872474+1.03561128558989i
-0.443281556435062+1.02345740216167i
-0.862484125756202+0.900066241500797i
-1.19112565818858+0.637614710467033i
-1.39753227545222+0.261243823729677i
-1.46028836634057-0.169744519656047i
-1.33150791428137-0.517499605675267i
-1.14192187672801-0.799659344516401i
-0.873933842135594-0.9895038868785i
-0.591260443141508-1.10203508298185i
-0.266012783998829-1.14972312504275i
0.0995010840488649-1.07707966890077i
0.460112623154441-0.936538435622478i
0.799392183633645-0.684900355550891i
0.987297985444859-0.281742774821224i
1.06081424348427+0.159510427511201i
1.01066925215903+0.632848074893836i
0.787559607507644+1.00795066771101i
0.446132284538362+1.23854462431335i
0.114698979130181+1.31046420979236i
-0.109549194092746+1.25159827515762i
-0.37376218950616+1.19382629153257i
-0.572782612251026+1.10242391939857i
-0.716260421264699+0.965807129503918i
-0.919754229871958+0.743686120076821i
-0.975564207772136+0.443559720661271i
-0.953296838898419+0.0676178004115028i
-0.841899389273336-0.29116514471093i
-0.592010912167005-0.561326581914904i
-0.272677537049661-0.700378697720653i
0.0701350087301514-0.741510575541836i
0.434750028244399-0.696635934371555i
0.718346835398306-0.534796968362703i
0.855852735718385-0.409119454038493i
0.960924137330185-0.231650992629316i
0.964323835805706-0.0077054469176952i
0.905825867949391+0.200607235122688i
0.827913936405411+0.399249513502899i
0.706096804393149+0.545061841557776i
0.541255212158454+0.646991238839028i
0.317619276766076+0.677879774094533i
0.0777216108285235+0.684934191507905i
-0.172278085942253+0.628645907347632i
-0.413918051590968+0.543262769519262i
-0.598922156183659+0.402969936840804i
-0.730306165551882+0.112404147998878i
-0.774905164728492-0.213762046433446i
-0.738868268084698-0.483073769826109i
-0.605249796944815-0.667957127502853i
-0.395965164501024-0.743747944092352i
-0.248578005687806-0.725315914276065i
-0.0684661324026215-0.730600776914919i
0.0841657738632814-0.706010035795525i
0.198880202348808-0.613727400458201i
0.352735443328138-0.509649407906969i
0.457185515283369-0.342343900185747i
0.508594137209949-0.0697693677502667i
0.447252231303398+0.29014919173235i
0.337122529094112+0.587673344670648i
0.136632789714428+0.760343197758695i
-0.160351548105401+0.837481502651169i
-0.443454919508349+0.836610111592771i
-0.69401509005446+0.778048953804635i
-0.905488914135796+0.67890475424773i
-1.04694112512191+0.51114068748505i
-1.09368122254928+0.257618441963249i
-1.10432722484576+0.00401733831155856i
-0.985002919035288-0.277283637982047i
-0.780384004520506-0.526107094588785i
-0.498154163051472-0.653290729538786i
-0.119068590095147-0.687525315403576i
0.186240545562624-0.620401207490702i
0.449563454316466-0.494132426342207i
0.68785533432507-0.34377075852068i
0.874545400974443-0.132496531815047i
1.02700705796551+0.184131603683763i
1.08902514008914+0.515255875576197i
1.00329772713399+0.88595175581479i
0.781849555643585+1.27188240833901i
0.406832892307204+1.43980458180934i
-0.0923006159214373+1.43130496486585i
-0.53532500962707+1.23622160268152i
-0.880250167997849+0.859170393974115i
-1.0320404478243+0.498906301059095i
-0.980167850424264+0.134939155885361i
-0.951272457862214-0.212290959006514i
-0.854293083596069-0.528516970405342i
-0.684071845399446-0.829858753235939i
-0.500760171075022-1.11324467303i
-0.166132293743802-1.36379028037558i
0.273027356919842-1.454381193978i
0.751343666588193-1.34559212389932i
1.18617390782105-1.08221260704949i
1.42673976254715-0.661409971607421i
1.44534967101042-0.149246175432327i
1.26365596068643+0.301893671601492i
0.909876401491233+0.637606915978894i
0.535408090698664+0.842553364668925i
0.20101319808243+0.975262744337032i
-0.141012540488114+1.02055780311186i
-0.486391792834451+0.935776179944018i
-0.8344575445914+0.788375599027303i
-1.19139368896744+0.529918388834372i
-1.43910209496371+0.144100836654367i
-1.4778282886578-0.280385150403504i
-1.32640751741615-0.69342611605423i
-1.00512042309322-0.987699588016773i
-0.603694527414086-1.15155595476066i
-0.247296690956952-1.13877340359372i
0.0271747563561099-0.978615587591827i
0.303898486554164-0.792390587187367i
0.534064741000857-0.570601631901946i
0.70463129473135-0.28913849064537i
0.836820278913394+0.0897992178523577i
0.826119078134844+0.524255500028673i
0.596714141477838+0.947515250892004i
0.207905296295512+1.20332778598691i
-0.225449614926085+1.27974914625382i
-0.609077526131057+1.14578655516497i
-0.843843958177132+0.862563392928576i
-0.903404265988399+0.568742412380526i
-0.839344057548307+0.308535972870726i
-0.787789650365728+0.144875104448257i
-0.768996411379039-0.0567780291712092i
-0.70475771310926-0.239125222676888i
-0.549195222706246-0.49543588963168i
-0.248624661652477-0.79643778245066i
0.232714974356771-0.918518161703179i
0.716145539254356-0.836383177655368i
1.05859107200033-0.450872133652215i
1.21276462138365+0.0357639537206125i
1.11141161732983+0.452139707801988i
0.837320614707482+0.732929873449664i
0.5197795026898+0.765809646563513i
0.305486524859172+0.695068432712419i
0.182538588422066+0.668061231962796i
0.0678056301963868+0.635822018349233i
-0.128410499769376+0.631929778659361i
-0.38769813097929+0.602129096819743i
-0.641564049780567+0.384195357085836i
-0.867297222337511+0.0262633472568238i
-0.872251357509074-0.409778905064173i
-0.667457805126229-0.852316219558802i
-0.375595878971797-1.02666294467272i
-0.0555113567646293-0.960093222229275i
0.168240721978169-0.854021026129511i
0.266578743784397-0.702096254743105i
0.278937045831071-0.645640168253412i
0.30652166122655-0.61058091330063i
0.431612947511135-0.547459474872181i
0.562923411780414-0.357213541840113i
0.570127478289594+0.00696031262576707i
0.425695131402746+0.302087138122963i
0.120594060005243+0.522335817284468i
-0.236184872478553+0.522935976407453i
-0.521787846305995+0.319864111917884i
-0.628799301851649+0.136702073992601i
-0.529931326047424-0.0306358701545579i
-0.415963099457209-0.0665661730907299i
-0.347540552290481+0.0575553131484689i
-0.407026783070308+0.136681952314453i
-0.566764754657375+0.077754500862529i
-0.669649708399523-0.10114112432342i
-0.60428821179638-0.298702040368713i
-0.294308249333404-0.382426621667049i
0.0334956897578237-0.314756219680211i
0.219901935791664-0.0743770411530093i
0.228939016402939+0.241862843590496i
0.0307122108253353+0.414438377617486i
-0.213222554436196+0.365971443992852i
-0.309945955650618+0.177456575012861i
-0.200225358515383+0.00437364842747654i
0.0500434291616739-0.0563029595225i
0.324116365771712+0.0757065894655784i
0.385069228495729+0.279347174527093i
0.263917991525888+0.450794145581269i
0.0150562331070562+0.503017161468172i
-0.224009571303623+0.29623659827982i
-0.179006459226177+0.0469707424771404i
0.0505097545019157-0.14351863272447i
0.304971136625693-0.161476963531091i
0.413819384152435+0.0108534605951902i
0.367090920456926+0.175303716663137i
0.144951227128998+0.254756651425347i
-0.06899992212303+0.142928862683461i
-0.102009156629302-0.138107037291888i
0.0279216940421307-0.362369369655101i
0.290921479515707-0.389008268496598i
0.467617758147757-0.323088048493519i
0.49878306714273-0.161676473161289i
0.346568056073806+0.00931155026351214i
0.158933964243082+0.0143497190338115i
0.115141873434246-0.127850107256159i
0.168676903600573-0.291621444654702i
0.30630516104139-0.255058665265186i
0.421292761598061-0.0645735410828706i
0.346293378042665+0.180178522233918i
0.0592920012325439+0.389497008340403i
-0.320424748931728+0.36920010348085i
-0.603784142321025+0.15572788549795i
-0.683563774615971-0.19359942030698i
-0.560856424712315-0.467581415347329i
-0.372298554029988-0.503890585328552i
-0.276795434371694-0.421442750037719i
-0.289172577401379-0.254100734952792i
-0.391565615739272-0.232607624381624i
-0.464183177354471-0.447437676513579i
-0.337557066493731-0.722890482649332i
0.00529032103251291-0.872865678347478i
0.433366412233913-0.724237791595169i
0.744060729396836-0.328993391016699i
0.81407186225264+0.209599656173234i
0.623848367814153+0.682104415881939i
0.250445145788697+0.900798282024506i
-0.0571714826536097+0.799591443556303i
-0.206692844410795+0.604967899263742i
-0.197815317126349+0.543959390708506i
-0.127143048664553+0.587299500209832i
-0.195906666783567+0.749069415555501i
-0.385111809244746+0.881638922337437i
-0.69990224212138+0.781780619902801i
-0.997196224867644+0.398622715925405i
-0.986712614852789-0.106458135393559i
-0.669633632116418-0.53914865772911i
-0.231545063947297-0.751347358785042i
0.233045182681099-0.635435384934015i
0.52537948753561-0.344408828895265i
0.555800625450125-0.11693988561151i
0.491769604920474-0.0272879294978436i
0.44986485732805-0.0693542832270493i
0.58811803932635-0.117224758854166i
0.791659323049526-0.0733290499942405i
0.918867724059678+0.208196678112884i
0.886641956644512+0.621388590379601i
0.548991353607601+0.833170065215217i
0.0357960609956061+0.821978743685317i
-0.383050361129158+0.541203530583064i
-0.466563647772025+0.132212916813315i
-0.327500190900881-0.207778361803557i
-0.114216911771582-0.340953922611771i
0.079741830159158-0.25910379009758i
0.0522428260774855-0.200433277870533i
-0.135503588218076-0.226032031334462i
-0.273808840710613-0.42755506291351i
-0.157926749863656-0.736569911603701i
0.206535607762751-0.889672873516613i
0.612131176068323-0.778404989082726i
0.870042043415314-0.368469371772868i
0.829027404342519+0.165299309821372i
0.448697757428924+0.542604993214292i
-0.0761855887368904+0.560557187364118i
-0.402766763824288+0.314784221191642i
-0.427396942260008+0.0252538464689605i
-0.248828308914327-0.145520681269036i
-0.0491949531881822-0.0298984989761354i
-0.0523360739155184+0.208323994988995i
-0.346556576453608+0.37741134082138i
-0.729673569396515+0.307368330147436i
-0.897684473559889-0.018366013462176i
-0.74464412239929-0.455669349910217i
-0.326702388952772-0.733544635570147i
0.164768110585852-0.628530536394093i
0.508901801217733-0.27602890202275i
0.51460935513722+0.208049303210356i
0.261710646680499+0.551197247044695i
-0.00842409262010427+0.577917593662268i
-0.162997072796053+0.398821311948975i
-0.0729793366300571+0.225444420846933i
0.185884641538971+0.234575999011021i
0.319869684053583+0.42782916052926i
0.21834914343094+0.717823679220269i
-0.0874074901018241+0.844461430406444i
-0.448838626244321+0.676038079366602i
-0.61262772386931+0.3240350940538i
-0.468159096706929-0.0796149786428556i
-0.0763417587515512-0.321313563861348i
0.294980881949105-0.290338790506433i
0.485357790215333-0.0427221985954878i
0.455365482127425+0.220981311575657i
0.270326886725553+0.281626184808681i
0.154819453736908+0.12958326634693i
0.219124952431271-0.0670296204127526i
0.460901604980122-0.168478139462334i
0.721214454973515-0.0421721155356294i
0.769383848457956+0.294173759143161i
0.520253903734622+0.60834794388297i
0.0878012883151505+0.735248104055461i
-0.277658861686382+0.525760832749158i
-0.444359094544308+0.0900797860177678i
-0.391352846795834-0.337233370066799i
-0.0765950940003188-0.542096009445072i
0.233602921158513-0.441036639185634i
0.321818933874503-0.164336102299957i
0.150992695085526+0.0751490724459067i
-0.128260542192722+0.00912596376819014i
-0.214031363078942-0.293515396226321i
-0.0731375167558086-0.581830757455842i
0.275041481085132-0.642602189065792i
0.623444346092895-0.395785679391497i
0.748452739081768+0.065744608348134i
0.533505449935782+0.57590554822581i
0.0413524193261688+0.826901192654633i
-0.476180286673178+0.723557427890293i
-0.751239941034208+0.34654565208156i
-0.708343929906802-0.084460104831695i
-0.475706380870325-0.1926018106638i
-0.194001596271586-0.0376336228239103i
-0.162155339294665+0.180101102562933i
-0.422309164969367+0.341603704138709i
-0.718578391870794+0.236792600443995i
-0.835543400028585-0.161400740660731i
-0.622004568772267-0.563387843342625i
-0.125896868744775-0.666545722822031i
0.381169581285972-0.438745846802054i
0.64506334157138+0.0392422639923459i
0.496188533140927+0.500872362980167i
0.108409015713094+0.692568780628567i
-0.209904695211944+0.576588624099763i
-0.291245526099119+0.30064537270627i
-0.0739827397021926+0.135601462254343i
0.238878243184315+0.237372175876595i
0.355307311789009+0.543993169560519i
0.12671469881921+0.854822722769844i
-0.297902107930424+0.906731775473059i
-0.670065737435449+0.574528454663147i
-0.726995318416266+0.0546136948964012i
-0.373620857672516-0.377825055903788i
0.164734690356246-0.521088586262852i
0.571043655620744-0.266780943287435i
0.623934049061465+0.167502150540683i
0.364319390529057+0.403546003357997i
0.0240860339194085+0.329281501117593i
-0.116050182682404-0.0208330048599536i
0.123130110961014-0.368000956656947i
0.560576125086917-0.392953855689459i
0.906334797493431-0.070375446606202i
0.921741243367138+0.434573431136011i
0.504074618926797+0.814547701815519i
-0.106346146274198+0.829318643716539i
-0.561071932489082+0.442439933415653i
-0.612067874955236-0.0751976446774241i
-0.277701890510299-0.455727921603646i
0.146034097484405-0.487689019823545i
0.32695644815813-0.156447321790253i
0.191358153346506+0.192232182051771i
-0.221230670752418+0.319082207605971i
-0.617982101945374+0.112408374595057i
-0.672693496032597-0.309500127832246i
-0.389741938020241-0.668973725434388i
0.040651554891568-0.755745439610466i
0.341392337992037-0.45903088828412i
0.380858851666742+0.0140618202851468i
0.0838590128809855+0.35774611428427i
-0.326568105901979+0.378531016168724i
-0.557249009828093+0.0660356647056592i
-0.504379490671441-0.301473509207629i
-0.174848369406906-0.445183887890494i
0.176060814047165-0.26643859559706i
0.282918389871176+0.13587172071839i
0.104986319023789+0.51108880021044i
-0.227932408910149+0.635202118844381i
-0.523805945653918+0.462090638006212i
-0.546831020736711+0.116989319547051i
-0.293933809353372-0.0691751171731533i
-0.00202881592619281+0.0309751072888208i
0.166565116680529+0.319018370322593i
0.0485090986701361+0.694725705090273i
-0.285578220891466+0.857924846866999i
-0.657362372210726+0.663594287178737i
-0.842485830252984+0.20271639531263i
-0.602417089857025-0.2408135437988i
-0.210078177527465-0.419108300348505i
0.161503994194542-0.23229889496543i
0.331015570653012+0.118953635310312i
0.147567452432746+0.351710861424316i
-0.0958816348023187+0.337159379284987i
-0.198682533862054-0.0132940071865302i
-0.0539380564132488-0.381660232038912i
0.405833180231434-0.552076453288094i
0.932881754313308-0.351868785720782i
1.17506269641632+0.193839041181484i
1.03705251828269+0.733531231061397i
0.543617815323769+1.03026563128442i
-0.0478316155819909+0.894892197838956i
-0.336904970892117+0.50892058685572i
-0.265653076317324+0.158459793805926i
0.0186077555346448+0.0509764266654076i
0.236366188494635+0.240538918152286i
0.111731598969991+0.524700687971286i
-0.343302895004408+0.667055586170774i
-0.8921602765348+0.414525227857487i
-1.17892317437443-0.165785876872551i
-1.05071649318574-0.766114348957712i
-0.542183298539203-1.16201542517491i
0.0307972537971139-1.11589203978685i
0.385098814756287-0.739904783822037i
0.349450973755677-0.346268559237939i
-0.0299101176065058-0.148204680226434i
-0.29000848748629-0.302675445380409i
-0.257126897261757-0.611250847861723i
0.11812207734195-0.768860111685104i
0.558926553327804-0.601529853781068i
0.725841935940236-0.105065206265263i
0.561256225783045+0.456127769327567i
0.0429620546800607+0.757866078446332i
-0.50202184486696+0.623205095813688i
-0.75220532302954+0.22925589612482i
-0.621921682607311-0.134593955887263i
-0.239354937372543-0.275133947494525i
0.0831061835684033-0.0668796636106329i
0.0963882300219633+0.338449225287131i
-0.190544350344763+0.572709311973811i
-0.605120915332453+0.475439119433739i
-0.799284165345677+0.121078126726696i
-0.508436904164082-0.327644819794192i
0.0122404370582616-0.445513687351932i
0.470242541375137-0.156479675123129i
0.608494787458728+0.323859905768899i
0.296066341628446+0.78850788500831i
-0.199164616244194+0.911919201613092i
-0.586933574565406+0.653892000575265i
-0.632327660377651+0.183223776910981i
-0.301485644889546-0.189445671251508i
0.144177508769304-0.205060583761691i
0.349001454105496+0.0750027840550498i
0.240396624363888+0.46524878267298i
-0.146313667484327+0.645139572773595i
-0.568421381011951+0.38889542139469i
-0.629721606514881-0.147656105162038i
-0.323386700196671-0.68464342062476i
0.251614722320912-0.85218030028468i
0.773978110052532-0.581732376367003i
0.929692463140939-0.0758549011387124i
0.671730388087865+0.356851875998955i
0.25495676587813+0.44452946950861i
-0.0583966783737447+0.224459458234033i
-0.0823150817292616-0.138656497729766i
0.237590492923387-0.368865178666333i
0.544663981952779-0.26441058430902i
0.66397803230408+0.152799880633318i
0.399687170039248+0.578304269288144i
-0.149836156226192+0.698064838805732i
-0.613449641719423+0.388147699916573i
-0.81307375955316-0.152648361534017i
-0.595090652422088-0.60470294033265i
-0.180239136700848-0.73023517159154i
0.133770605300191-0.517811982831676i
0.170904251974129-0.153532269197349i
-0.103174654559421+0.113459558743867i
-0.463084989089292-0.0284921522669018i
-0.658824696649582-0.435277877853272i
-0.416519771747172-0.808915097552208i
0.079953342300949-0.896675987597467i
0.465173122299114-0.553779434980882i
0.616711802258415-0.0133752939136626i
0.346051171704588+0.45715311615463i
-0.11992554339947+0.527637455644439i
-0.483655549408337+0.218211668776734i
-0.495513462910137-0.14717872684704i
-0.109783417299178-0.36736881056702i
0.329454475892327-0.169222392617247i
0.538314322729075+0.331814584996011i
0.340284597173515+0.780516576618098i
-0.182483014476523+0.986394079769338i
-0.726858121458046+0.781152981700679i
-0.878931442191968+0.234600013798503i
-0.583197238296898-0.218657662456723i
-0.0793944644791553-0.294611942430722i
0.378619840198493+0.000394642610939227i
0.362044203827681+0.506505466934849i
-0.0662045753994023+0.811969364666325i
-0.561931576541184+0.681769076368008i
-0.856685184290989+0.208352287137063i
-0.653703895639462-0.340245169966619i
-0.126317982557684-0.64838370961171i
0.44303636346051-0.530246424096201i
0.700949534330347-0.0571733849650083i
0.52568206472644+0.373416992748865i
0.0788262487411662+0.456520425706718i
-0.337593770231438+0.165643033496338i
-0.298893762680898-0.309722065674189i
0.0956422153877729-0.667174298852697i
0.633601439062991-0.648757664397756i
0.975399591813772-0.230526040509261i
0.820266145927944+0.294368378281048i
0.352089927917546+0.584634035652185i
-0.13706999484629+0.419079297212536i
-0.352289179942062-0.0576882753018499i
-0.153003297221774-0.517042602397236i
0.322976742607211-0.632183053994528i
0.686565083416369-0.343810681708361i
0.640982008579181+0.105647173858994i
0.241137166874754+0.424068193265338i
-0.273000477244213+0.328218169123371i
-0.547172462051563-0.0600914434286784i
-0.38734472287252-0.525888749058192i
0.0626862196135446-0.775149922168146i
0.535389183701507-0.587668252009014i
0.66603399353837-0.0313113725458i
0.352520969041126+0.486111304006086i
-0.165325014546168+0.557100903293371i
-0.604466785871324+0.280113583076059i
-0.653323003119884-0.204876064855093i
-0.284608666086094-0.552610903408461i
0.216117394982177-0.478096728962165i
0.50694676600121-0.0365653056514543i
0.331109487720226+0.505174783119988i
-0.223858014676572+0.848034568905378i
-0.728975813508109+0.644597296693158i
-0.931153117791143+0.0496254610670687i
-0.700970591208399-0.433687542724773i
-0.102845522898246-0.608254975741045i
0.383483516974569-0.275672271846371i
0.477699714885835+0.277610114143603i
0.201323190037844+0.703753862435532i
-0.320073250138409+0.70727225935655i
-0.660272546011085+0.281229381252319i
-0.576556785013183-0.202979724350854i
-0.10308843193506-0.542529823439142i
0.455525291433981-0.362069087115288i
0.687382546095771+0.164635763062974i
0.529107814770729+0.604454011901558i
0.020049234562083+0.797786946206258i
-0.414011350147017+0.512090539794714i
-0.488357394396009-0.0227695680639163i
-0.181349733413569-0.469350516618832i
0.399104451229622-0.56466056452203i
0.775104538203158-0.22904757335059i
0.811273664340746+0.23470228072476i
0.498521255376344+0.528892951364139i
0.0398144052437708+0.406428878204341i
-0.120389392051318-0.0182475602840825i
0.0573260885704266-0.402416819954434i
0.499633873311934-0.539473939975924i
0.927429054497471-0.255365614255417i
0.993926706309233+0.307885687807896i
0.674907446217385+0.717138287882756i
0.118943262960349+0.770094926021106i
-0.31857813486143+0.441897019961556i
-0.383932737916072-0.0561045245936895i
-0.129569458010373-0.361507697979518i
0.256102107899512-0.26389544731634i
0.414940925229311+0.0851546225965695i
0.182683837828852+0.40842938204747i
-0.294746981316163+0.549969985970332i
-0.776587997161549+0.22780883293518i
-0.888075840789691-0.391853936209489i
-0.564470289509265-0.81021719168138i
0.00960279830983522-0.9217410880183i
0.527177809952778-0.620368235816305i
0.582862421399282-0.0247534457213058i
0.212919577909883+0.365701781142722i
-0.258346384325577+0.384439872205102i
-0.596629875731261+0.067031381703959i
-0.499513840132125-0.355053922689757i
-0.043348156748535-0.549683790513603i
0.405161853748707-0.306154751143731i
0.618615638908986+0.309242264307844i
0.300826503604963+0.783670768324351i
-0.341235320685147+0.88364668469467i
-0.829517698795744+0.61480499155008i
-0.95590147794404+0.0722193949032884i
-0.615317629234206-0.393783040087937i
-0.0663949297855941-0.481361176560847i
0.311322556482099-0.170472677789165i
0.355308404416227+0.254269882861117i
0.013096598265372+0.487990210117543i
-0.371164397470317+0.382434376908413i
-0.450566013318115-0.037474072138956i
-0.166694292027865-0.470453583989271i
0.411133151053128-0.565850442702304i
0.921213716914744-0.255569503801595i
1.04626806625838+0.326309906538053i
0.714017095670063+0.806839427105325i
0.21941187641191+0.936188176874438i
-0.110646401088187+0.66237043705013i
-0.12210121816325+0.209255798444921i
0.180880927179336-0.0635072857434113i
0.55000793935672+0.00762358703086348i
0.677868507572616+0.442244974800949i
0.371208767100902+0.818683696625396i
-0.0958852933275381+0.863679236156838i
-0.52711794299456+0.545987820671791i
-0.663452621932508-0.0944960779239061i
-0.286391269510192-0.597977059311146i
0.224055442341078-0.651778580355138i
0.596709687657017-0.354016213208427i
0.616551784971068+0.120896458791931i
0.25337594917689+0.443167202856118i
-0.208823703473718+0.318200034150202i
-0.45482027496829-0.156760183635784i
-0.224186196900123-0.57696422775536i
0.274192315377714-0.706291658008884i
0.681063095636933-0.40252554179356i
0.77741928354963+0.240979552843602i
0.369399066864508+0.674701426611579i
-0.284820711371813+0.734269269420373i
-0.785302636138937+0.418873643030713i
-0.884386409841811-0.196346531201852i
-0.521193082863574-0.632483050087633i
-0.0167687771717268-0.599362235168993i
0.284467422324139-0.193865185631753i
0.188326007092539+0.284787133489121i
-0.227203962790577+0.506124720941196i
-0.691821958912958+0.237876992003074i
-0.842946457523658-0.291512840808574i
-0.515590023938085-0.726463175441269i
0.0833217236792705-0.809461240752697i
0.615567818596645-0.403077007377953i
0.761576227082289+0.178086392374854i
0.408061018680125+0.62235482068698i
-0.10344384924965+0.734945288050766i
-0.396604638706021+0.445646299744562i
-0.357322825997951-0.0267624166052567i
0.0517298605454649-0.190053514646163i
0.528850989147208+0.0837395233273145i
0.687021128302213+0.555167899565309i
0.384360819154016+1.00078746561445i
-0.171721120476827+1.08788536091734i
-0.604073889668738+0.738160000530681i
-0.673917612411031+0.179990846635026i
-0.32297579839331-0.200965675272112i
0.23423980313339-0.224755670287183i
0.577289470061959+0.146427407109529i
0.474447076214423+0.668426146009863i
0.00969944835408493+0.835575963837944i
-0.464054334888476+0.577356981029988i
-0.60524522170155+0.0801795411417466i
-0.3218137417874-0.404267052478507i
0.256505174160093-0.535920157246336i
0.714136212285748-0.172292676330376i
0.753696251601981+0.35580053747507i
0.316478717035822+0.710497217466925i
-0.273227415930616+0.68162135619593i
-0.601238781937856+0.182697889102473i
-0.502756405700661-0.410037139525549i
0.0236202927913637-0.703367609051991i
0.54971825370669-0.559768101809187i
0.677774006783502-0.0376420415340047i
0.392500079730713+0.467395778031247i
-0.18635424327014+0.573237454254167i
-0.676845446369019+0.21638876055243i
-0.725046992765583-0.360115826684954i
-0.336714780399738-0.822842395627955i
0.242526656231127-0.869998920174581i
0.589671233228736-0.410207263641307i
0.511439458170793+0.142363915004479i
0.0469226260363193+0.449977556556284i
-0.452341392617162+0.344735125662256i
-0.684169348628943-0.128034882988838i
-0.492527145327734-0.608204152488347i
0.114961771091483-0.75505938734734i
0.573730481821328-0.472294860522633i
0.641657162696624+0.120949066150312i
0.312793630196666+0.624275468070436i
-0.199708062205481+0.682269841462918i
-0.528683920397029+0.407565241764171i
-0.530082547927598-0.0668128180218225i
-0.130126281892445-0.349375039877925i
0.340035738685316-0.177854601311554i
0.54796509198592+0.306503467272121i
0.299596182447443+0.840047111579468i
-0.24693211735495+1.00362104449993i
-0.655983675197887+0.739805077964746i
-0.757508518791458+0.222406866984188i
-0.463222085918706-0.233943213785567i
0.0715170906023452-0.255952057658873i
0.437123979041644+0.0999402942575276i
0.399900467712574+0.602151116028341i
0.0136278592887807+0.941126689961313i
-0.525369743003012+0.807322654907024i
-0.751150035630549+0.24953808114678i
-0.517656457657848-0.291738981693235i
-0.0497203508710144-0.442871325843974i
0.481379552761148-0.219951172945783i
0.612371033550776+0.278134323664167i
0.264620847229455+0.703673191681804i
-0.248854732232792+0.711105334969749i
-0.663061626715187+0.254788514760027i
-0.646368959878464-0.373665496872657i
-0.176564807336608-0.765011646600356i
0.405432376851365-0.739747776628808i
0.75941281184461-0.259669852113272i
0.702334929455746+0.28767446527572i
0.224230275120869+0.502585273944558i
-0.291622365516044+0.275460628896119i
-0.434988528630553-0.291277968949975i
-0.116457176643325-0.794604653440874i
0.496489292652173-0.829538893501357i
0.94477167688508-0.419876814619271i
0.95334672891126+0.166402484583918i
0.537207034597332+0.6648037068812i
-0.087882640237897+0.652792377062677i
-0.496601736867416+0.213528930435382i
-0.468718545341908-0.235212897029304i
-0.0797223185600745-0.46474789890219i
0.350857034931774-0.267508800216671i
0.472064425327537+0.21717897571785i
0.173298561506997+0.646665754063371i
-0.411471009499684+0.719245258862293i
-0.884370778024009+0.348881647099326i
-0.920140564337165-0.188190756938029i
-0.53662217163023-0.574884684415712i
0.00228066187643427-0.564707681831538i
0.333875482646306-0.170490816948859i
0.242992258704685+0.345489583382086i
-0.188547130342332+0.583329420118682i
-0.649971323592752+0.397407693717617i
-0.759992707046036-0.0328616263985886i
-0.455263890246083-0.465720691119393i
0.036888571318223-0.507829239499242i
0.453298336570098-0.0927025465393356i
0.45342720132509+0.473373795942922i
0.0589216675450972+0.83433160946638i
-0.479420443825135+0.779533059554723i
-0.808943124585679+0.320093835575993i
-0.651400813749712-0.197919936437403i
-0.157032555686884-0.437143807136358i
0.366447214774575-0.304539601736426i
0.5648323924035+0.15611726642091i
0.330612302404669+0.571440886521856i
-0.161206720055576+0.667730909389847i
-0.545641151263811+0.389061845950284i
-0.553950895796543-0.167372251355329i
-0.152010870328532-0.5426574084462i
0.409095649610978-0.510085697467655i
0.749760624388764-0.174645995474338i
0.70989394196458+0.362847615661458i
0.285303606823662+0.668080470432648i
-0.239516649806497+0.548981354002745i
-0.468210155056308+0.157553258166903i
-0.287305594742041-0.384192773722721i
0.107361289630201-0.638706262870474i
0.537226792872387-0.484488328225957i
0.67772016339204-0.090415286378775i
0.384508375550359+0.27811622604262i
-0.0269793044556867+0.301779020225637i
-0.290486996371247+0.0313394368590291i
-0.237547916849209-0.472268809870457i
0.135531503671617-0.791722920956991i
0.607153531157005-0.630787618559359i
0.876184456702916-0.187496626876961i
0.78405878602059+0.352111008453264i
0.372138952004281+0.667911312553301i
-0.131393551518522+0.575027490493352i
-0.385190868292607+0.222157571073249i
-0.263452207426671-0.106797424724781i
0.0521092979376376-0.144263167710752i
0.243432606392315+0.162956586095549i
0.122864061086514+0.57917627789398i
-0.287462865949773+0.860642651794902i
-0.852518895541623+0.735443718329872i
-1.18318756670741+0.240416249944037i
-1.11204162885752-0.333443469851522i
-0.714894124214767-0.707218032808527i
-0.178550184448213-0.643852789148647i
0.0987292448237483-0.28792226129156i
-0.0301489254905372+0.075506356432733i
-0.38030591643081+0.16414726696923i
-0.635184971753122-0.095067131363842i
-0.518519636873664-0.593886396202175i
-0.0360454182675026-0.910510291884204i
0.569615575375553-0.721320710632052i
0.993267707416079-0.190557603066419i
0.921311729790858+0.491231143596896i
0.457457422429274+0.8891736742171i
-0.0895775804222345+0.801065566817963i
-0.395688560192265+0.380629821090593i
-0.250761231327854-0.0746768949948101i
0.208642034974274-0.18679031976882i
0.629380085284897+0.0818116807087756i
0.664966456750658+0.584288616010087i
0.29095374361988+0.974321556155543i
-0.317651896568966+0.892273741613759i
-0.735389266218081+0.392910407430107i
-0.672286326098788-0.204959662737591i
-0.21338836781468-0.588931054301252i
0.388423619232006-0.511564009482172i
0.713468088511563-0.111547635928893i
0.575532153394672+0.288779517489231i
0.145715645396898+0.50012938040632i
-0.285724959842748+0.265559346908475i
-0.307687135286266-0.232158694841349i
0.0843081115878466-0.592882909832652i
0.543580447040511-0.576323074829966i
0.894948918484599-0.138510251856022i
0.818826486369514+0.395705017065942i
0.333228962917229+0.70354233385136i
-0.215072094939539+0.584556213450671i
-0.533845723055587+0.178559301809994i
-0.400737812055756-0.223807920732437i
0.0381003645804159-0.422505914239716i
0.372626392239329-0.194321811789168i
0.319264682781902+0.260933636428032i
-0.0869364350783742+0.581782612972188i
-0.62661293959193+0.52407488165946i
-0.96521599357393+0.02895645114292i
-0.866468225581539-0.502564828643282i
-0.395277900422405-0.808104455116976i
0.111158016597136-0.731144126556355i
0.357698700953511-0.302653807774617i
0.206180990177606+0.118667403918806i
-0.213301865512971+0.278059159267218i
-0.543462949082893+0.0494148841825186i
-0.544181843496952-0.406658234029096i
-0.152769098477911-0.715495088925323i
0.377513335794044-0.65151448636777i
0.733879162825089-0.223788561318455i
0.720408767867208+0.371236222588491i
0.308790184219236+0.750707027925625i
-0.20810213412622+0.74464640966081i
-0.552315006100242+0.360822814273154i
-0.462543571578096-0.153520584964162i
0.00318932762849871-0.337983233203606i
0.407235867094904-0.120073207413241i
0.553341189327104+0.328241939506718i
0.292756377101316+0.714347592098082i
-0.202025580072085+0.756759942795201i
-0.527512829858644+0.415888846575727i
-0.509978056212577-0.158981047727462i
-0.0977077201640633-0.547720419376402i
0.466179821848007-0.476156554533601i
0.822534153307804-0.058667744185421i
0.789671358473991+0.460073864951439i
0.457305409453933+0.735024141482604i
0.0186585859470562+0.648825059212036i
-0.201999247193379+0.284812164021001i
-0.010098867309685-0.121474289146201i
0.366874142811508-0.147582338923771i
0.647670184016562+0.192558137945417i
0.609947340533424+0.681536981752307i
0.170988621508392+1.02182287834429i
-0.417581209300576+0.874172942155918i
-0.807728386568304+0.396530104706927i
-0.796475470791857-0.179621184983164i
-0.399668819579257-0.587896052270472i
0.0174922256560605-0.568279923633848i
0.213023288187658-0.208827619613051i
0.060188137400644+0.0868667810443165i
-0.344314721191384+0.040446514848589i
-0.605275825728849-0.322333538090951i
-0.500022268619968-0.900772478012016i
0.00833929429156166-1.20691306759138i
0.650979303821239-1.03732852475209i
1.05198582218874-0.507416569415288i
1.00982321640482+0.207077702020461i
0.552123097317458+0.587721380897744i
-0.025776703234863+0.512170479035061i
-0.293341790652809+0.197586925677428i
-0.157588751821824-0.145404208366509i
0.242339339527403-0.1981533127447i
0.563397078981901+0.184151119008386i
0.446219136988597+0.732776603477566i
-0.0772472226723576+1.0419870699466i
-0.716161921333382+0.934433995285745i
-1.09421018333546+0.434856763059931i
-1.05205172696792-0.232665276088047i
-0.578969842397376-0.613750379928093i
0.00974915633245609-0.583195499834584i
0.342498736089477-0.203767907480677i
0.273988305611651+0.25798560015236i
-0.101652847680355+0.364024237435517i
-0.385855351092544+0.143880649650017i
-0.322522711055132-0.234330799394308i
0.0672881703740931-0.486431347257932i
0.602773410234274-0.359311881720117i
0.942817531692118+0.107622869251768i
0.851573635372763+0.722607202926399i
0.399733380068116+1.06940003135649i
-0.149394443973494+0.983392630274297i
-0.431933145302238+0.645760038110841i
-0.368813781070346+0.223033602365257i
-0.0732888755341627+0.0296835970892236i
0.17941401070814+0.187034321189856i
0.127765562990989+0.480247587245337i
-0.184057376498114+0.649195998148362i
-0.596941035989667+0.497021197100859i
-0.788689466490157+0.0335336037424138i
-0.660209880474475-0.513833875112485i
-0.224542589343411-0.834818577017581i
0.36663506923842-0.782896441704747i
0.637956781585143-0.427977294898827i
0.538977957718148-0.045205462917386i
0.297995954222642+0.129453022022801i
0.0130175590004833+0.0380429806019902i
-0.0388991708028129-0.264344259736866i
0.274948156209598-0.534530365967192i
0.668359494128257-0.442600019798207i
0.873396578519844+0.0332277139889653i
0.717364249530275+0.507277040384249i
0.261105509726443+0.790718343629068i
-0.264587517794906+0.737878659317834i
-0.605053305096863+0.343070302458142i
-0.571596835313038-0.111121378552746i
-0.284546518017303-0.384453471510222i
0.0413670649136919-0.32024660738636i
0.134845491256852-0.0175217752408185i
-0.0532693146505983+0.291124735312754i
-0.397779023080363+0.273653456692187i
-0.680637075669785-0.0484757092913282i
-0.62269111276268-0.510211881946935i
-0.212462149578118-0.862965885475701i
0.31919891620962-0.79818158296576i
0.691115238852419-0.393220208278849i
0.768531150705933+0.1717187867678i
0.46612469000135+0.523612495776219i
0.0599338857915472+0.540825398107472i
-0.146680634260835+0.347735108694134i
-0.0451482835485997+0.0989366137940508i
0.255856607586591+0.105931358726771i
0.484414893894862+0.397351773138344i
0.430431924444471+0.832316883281502i
0.0206978647977227+1.16644858469154i
-0.477868639367209+1.11486338557814i
-0.873000201264123+0.718255863831528i
-0.925224806749769+0.208940249129034i
-0.6539263954211-0.122500423227902i
-0.295506905894546-0.16389228694964i
-0.064756720528239+0.00652526067503932i
-0.161699071072792+0.22016571336333i
-0.432486395392588+0.234427669440289i
-0.625523267423413-0.0513772497110159i
-0.530979731399175-0.543560614150504i
-0.136186329479089-0.825642092478253i
0.418348933542251-0.802339262358299i
0.8551737004463-0.468358035125328i
0.913549917562407+0.0752090094464765i
0.616768593382162+0.356267093314725i
0.182987884986754+0.377924456599252i
-0.038168186321197+0.109539895957661i
0.115932280299747-0.235206271865878i
0.484122448465686-0.258183039543786i
0.780605211613949-0.00151707881264532i
0.745761845712166+0.449280104660891i
0.344351518796137+0.80069477523848i
-0.196809795984546+0.761426478728017i
-0.554360178348735+0.39350238904064i
-0.571571937348885-0.0996999395310774i
-0.268896630102008-0.465961632094763i
0.179563653123549-0.469394984698905i
0.385498548142818-0.128634070463251i
0.298188239761816+0.268468415195001i
-0.040199862981291+0.396146151462278i
-0.45046458329047+0.210800965158828i
-0.487797514247944-0.163661142804102i
-0.228371803250885-0.492147862336149i
0.194085983078925-0.483749406990155i
0.514644981404418-0.139088784807855i
0.451373947955538+0.351229909439889i
0.103349420991334+0.654182424692653i
-0.37882070552601+0.635441503363016i
-0.68037656606103+0.356693225843286i
-0.63539488902351-0.0639112281544427i
-0.341459820851811-0.275863802596433i
0.0016127991423194-0.177695428780436i
0.0798626647436543+0.0902016786653201i
-0.131099859199435+0.403793635279158i
-0.440087213284509+0.414709663688977i
-0.698449469070354+0.0935920566742097i
-0.602061009535519-0.300153338251575i
-0.237967530536783-0.577867413156512i
0.201113060309119-0.505091765602313i
0.516696284939628-0.190438109881346i
0.447137429026174+0.231419304823357i
0.185761259004706+0.495250447147764i
-0.132702995175638+0.372131556796616i
-0.225529983302383+0.0830517273660113i
0.0300224435834802-0.144857390607209i
0.379681245658783-0.144679107171844i
0.60950680267249+0.147003168663933i
0.535637284161629+0.578099561991983i
0.189500225661441+0.852488017788931i
-0.271830446662887+0.75525104403476i
-0.540206762421479+0.322856165241516i
-0.466850921103621-0.158857652847679i
-0.111641820939514-0.418191338982128i
0.284095936369919-0.326915903703996i
0.469799225826113+0.0250681523558461i
0.343304011686457+0.341450452421839i
-0.0263254476956484+0.359028907736409i
-0.285651704438159+0.109416444753132i
-0.258863136396814-0.289411197377491i
0.074936788625676-0.627053582035103i
0.521441170380175-0.547136793055153i
0.782838005825608-0.144456781135526i
0.693615031696635+0.332879412155131i
0.345252333429439+0.608508439449783i
-0.0985638205128451+0.533777309288915i
-0.382278182459643+0.222490843328037i
-0.270743825134444-0.163765675745379i
0.0187214089613342-0.278995998793103i
0.270501800233743-0.0769495755671237i
0.295991731974675+0.267805332155776i
-0.0108645578978353+0.516867472347548i
-0.429220561540428+0.462548201871408i
-0.72642553411441+0.112082756061351i
-0.699558025306547-0.351384702332381i
-0.327225594394566-0.597849523213138i
0.0906435572410551-0.543715809648018i
0.34418713799969-0.215013807875902i
0.243750044381338+0.120363604632126i
-0.0812562982372877+0.266451228294349i
-0.341762191411946+0.125575701256823i
-0.366913153691638-0.21196277378081i
-0.0818023584963836-0.378769463621987i
0.265382394610322-0.313776925045673i
0.515050689194741+0.0608208944375935i
0.457404048347924+0.486968218630785i
0.0547970409598541+0.702811047549034i
-0.343811768342791+0.633266537028135i
-0.555197139786533+0.295581497663325i
-0.445962850519754-0.0618558628405409i
-0.0373983685221737-0.188634935247551i
0.243761183416656+0.0145077280532287i
0.244884433279193+0.338772854825588i
0.0217262323327912+0.590278144049779i
-0.387811664377678+0.517205112342963i
-0.626143556379558+0.151418319835274i
-0.482605200894305-0.255605389137654i
-0.0795046180987527-0.526659022856002i
0.374213958912811-0.465365124431652i
0.639285934538111-0.129690795405202i
0.549495310564164+0.264774712729448i
0.215101273636665+0.455955298306262i
-0.0645986890916693+0.324842629410786i
-0.125663099339227+0.00426910339440698i
0.089700717497641-0.269280395762323i
0.476300738157504-0.292952389153828i
0.750755158180311-0.0203905380034898i
0.675873009147345+0.42993867992017i
0.347175297475612+0.729971762175259i
-0.0538622492113523+0.682926013599618i
-0.350042419927902+0.377657797617083i
-0.314266234587899+0.0225745253580953i
-0.086279275098202-0.187842491031755i
0.176110986939383-0.100166567569726i
0.270720406401096+0.211084645578986i
0.0462970979685721+0.452674956652154i
-0.316276490615022+0.463341958690516i
-0.624316543460638+0.181266446660858i
-0.623183520207046-0.220548892592638i
-0.376919310386314-0.515174098467958i
-0.0829356759844176-0.528894084972045i
0.144562525095266-0.285632754239744i
0.0958666999946983+0.000194329021917534i
-0.129844490578599+0.141996787591508i
-0.381824645987829-0.0135228184004215i
-0.468446508053307-0.337894608048321i
-0.250050082933065-0.607932180632027i
0.1455931530017-0.645727513093425i
0.438381216712393-0.396422726793183i
0.434940323355876-0.0135099276399234i
0.278245291048715+0.229912281796416i
0.00607061404293502+0.246024924308395i
-0.145754782556764+0.0570339824042335i
-0.0172604684227458-0.210149984759285i
0.226042641394617-0.230978416343563i
0.515034076349835-0.0580899396831185i
0.618474206965085+0.32458299973796i
0.429617574989333+0.732798834249779i
0.0361051662847493+0.820873499685964i
-0.323685051283954+0.66584155684428i
-0.409372188205388+0.328710469784669i
-0.255548082179312+0.103869044859557i
0.0318474110235482+0.0942800988416444i
0.208437114624956+0.299986858514383i
0.0918805571069203+0.603307246015052i
-0.210139385530035+0.669580783279249i
-0.520528989874526+0.528647534840663i
-0.681576835363091+0.156821470652223i
-0.554344126598924-0.232228361937801i
-0.184504722519024-0.373794137833596i
0.158400890291311-0.271060960894831i
0.269474659040712-0.034199234695121i
0.165173740929742+0.105908039221928i
-0.078932530270224+0.139740377090721i
-0.252821146552828-0.0738938905523921i
-0.155775191744082-0.392181481137531i
0.107665349161806-0.515808127678783i
0.46475281228386-0.452382935086967i
0.702679389353911-0.177037092849897i
0.625188449884441+0.128189594757405i
0.392513165596892+0.313694351647585i
0.109823794140313+0.267312526392913i
0.00546622961654002+0.0509500022544857i
0.15165271826125-0.100299524851935i
0.359778338889502-0.0829349143424092i
0.494500705349208+0.159235922622404i
0.375095600709639+0.448370717639625i
0.042691604216235+0.590326872927462i
-0.297021990989825+0.528437315399264i
-0.498701254063123+0.311342804509059i
-0.479186410121077+0.0230649713486448i
-0.278235119085765-0.148695450222423i
-0.0757921489713146-0.0930770442268358i
-0.0345861622894051+0.0585767551004048i
-0.234260212652879+0.204956825394208i
-0.505800891576634+0.118549252929839i
-0.621349115592675-0.15569700122514i
-0.539341280920965-0.469708812081376i
-0.212258585691691-0.692627247019498i
0.189724622292318-0.589012238323317i
0.428123807681179-0.311754872360937i
0.446768811806286+0.0162076444227409i
0.254445708860641+0.232216982677633i
0.0481972468967072+0.198079721834201i
-0.00741931475529146+0.0696582437441092i
0.139068914118401-0.072882725935629i
0.39516710134831-0.0478377983392248i
0.54054459381362+0.26762268136861i
0.464159405746111+0.647480442506152i
0.145109969910594+0.908852116737628i
-0.247240224040976+0.938837508986672i
-0.533200250682491+0.664130382413353i
-0.597989344457057+0.264772842249773i
-0.44314959211123+0.0143106011837329i
-0.19148348320817-0.0188061646297117i
-0.0363064742600063+0.0919260035828921i
-0.131643256494212+0.253532813712902i
-0.355536215372779+0.249835656903238i
-0.506937346208924+0.00692678112841453i
-0.429612521167545-0.333848720888072i
-0.114868130804649-0.589510448781312i
0.275725708417411-0.603627697052297i
0.57118320456405-0.3581328065032i
0.625796058275091-0.0189555503216668i
0.455386933489214+0.201215570580418i
0.268611345103894+0.221206409934985i
0.168467513031061+0.131528481418518i
0.188022659515335+0.0201506614319662i
0.327105443071175-0.0203889447315733i
0.439274292152529+0.204941456843055i
0.355829958044064+0.500879923965569i
0.0913303879168647+0.653529191456954i
-0.244931180939156+0.582045917109513i
-0.531205528191787+0.292361495546895i
-0.535503912108072-0.0638177170349088i
-0.314221437129903-0.353991040610831i
-0.0356690524052119-0.324493195031851i
0.115862993105888-0.132903852412347i
0.00607312718171088+0.0303199642903826i
-0.155433757805425+0.0229736649445883i
-0.307056672723091-0.165060332030325i
-0.28087265181687-0.384256727380571i
-0.0202568588330487-0.576629505369548i
0.310999452022241-0.484643249691702i
0.545034195736585-0.161007790855583i
0.489926220588306+0.206607719717405i
0.253876702034434+0.445824830441024i
-0.068470030014437+0.422794413267627i
-0.261901795411671+0.216154309058459i
-0.191943509481816+0.0185586055201833i
0.0160424684838671-0.0306194628159761i
0.215439023522836+0.118567357442906i
0.24011691650486+0.391683284148061i
0.0183604245014884+0.556087496772502i
-0.309215443825149+0.527160413526935i
-0.511804564648559+0.313732051466994i
-0.491769950633467+0.0466260663699851i
-0.256495403814029-0.164840002534823i
0.0306686136753625-0.150065734713151i
0.186113173490729+0.0586143433244868i
0.150283068479202+0.252048772439291i
-0.0439573304075195+0.393415953015572i
-0.261325496832503+0.32229902906135i
-0.316916293686954+0.077059129207544i
-0.204740107756455-0.0983339516052094i
0.0460066241072155-0.122739347444435i
0.245698316545216-0.0174970485468221i
0.208164876249775+0.202308384741879i
0.0342967401592974+0.354978995060068i
-0.218509154965121+0.289311261365037i
-0.297557409462051+0.0768515703943649i
-0.193571145074167-0.160966091530802i
-0.0122093275596236-0.305274680650415i
0.247595224715225-0.252609588397338i
0.314249807311322-0.065226882509174i
0.220707184347443+0.132437285000783i
0.0668580223362878+0.160836473485112i
-0.048426280598816-0.018214167309416i
0.0320751077883494-0.219251157297671i
0.248370837962698-0.354065518969703i
0.497276858016141-0.233938462001986i
0.637224103596852+0.0245925454186644i
0.54668778095158+0.312045620698239i
0.29554706167917+0.526710194185807i
0.024336774155353+0.479908246453154i
-0.118726469991175+0.320795415999292i
-0.0639147393711326+0.14865549457725i
0.0360157963475781+0.155188190162376i
0.0742104058224064+0.304360951214696i
-0.0471153099046401+0.506797517436897i
-0.325529318409435+0.661611084326781i
-0.670322693996783+0.530399060657199i
-0.884090742492464+0.193609478357129i
-0.919932631556564-0.197789135541298i
-0.743289053194087-0.505821647088159i
-0.407636939337339-0.603007386167914i
-0.21536421327831-0.499371856889915i
-0.131590818629917-0.362396181997157i
-0.179004928478305-0.371459571391222i
-0.198924485661514-0.502787432754369i
-0.0421308324737551-0.687286832886636i
0.247986781379136-0.811176827534916i
0.65596065914645-0.651495917478068i
0.919857930155131-0.297980452742844i
0.971361509572456+0.147826409945996i
0.810805286009415+0.542588997384375i
0.519957244070565+0.697739994944581i
0.302402345044316+0.706827324844464i
0.16878562935736+0.649863317104086i
0.131501822513588+0.667500059498367i
0.0907602379188865+0.836160350776769i
-0.0931419824440124+0.959807826150697i
-0.432487012217634+0.949319426943186i
-0.801478968470994+0.791136022265923i
-0.987519327907706+0.405812007897866i
-0.971740019099418-0.0342366313754613i
-0.789771898024271-0.371486000900314i
-0.4604567719135-0.512675277162377i
-0.198135018294644-0.50164254063562i
-0.111382119624543-0.447736453928956i
-0.0740490802288714-0.454458864664488i
-0.0174777548183696-0.563061160060794i
0.156301215048003-0.669556940807262i
0.487280346178457-0.696987076493168i
0.806845912358155-0.489705638978025i
1.00549668893734-0.129508544945047i
0.940709295162101+0.260138773863662i
0.65234206517854+0.532633054754849i
0.333387452669341+0.636768005114768i
0.066486937963754+0.535326274965549i
-0.0210724455882077+0.32516888827737i
0.00670956987797406+0.293072889351387i
0.0437366906068153+0.355774968442038i
-0.0137723191472467+0.428048291646431i
-0.253511631348889+0.425859064809732i
-0.509701208272795+0.299383076457963i
-0.599003383107153+0.019466649842162i
-0.538102841101347-0.315908236321471i
-0.311487598928437-0.515547829129027i
0.023051986651954-0.523491711378126i
0.234260409395117-0.359181077715772i
0.263018938754062-0.129710722664298i
0.195110948843714+0.0319690209589769i
0.0695682127904905+0.0525219126928543i
-0.0216391305916002+0.0175906034925331i
0.0282855869526199-0.0320177445198379i
0.162984400179782-0.00699786296824282i
0.211439270979516+0.127554742363489i
0.111197308371085+0.292798236990257i
-0.0513026245320663+0.432501364239094i
-0.3201867597733+0.385517435788272i
-0.507029512377376+0.166005010383937i
-0.45107488411236-0.0461642648356421i
-0.308700944440366-0.206063853436861i
-0.127235576127943-0.24019134521794i
0.000247805181053396-0.145617138366251i
-0.00381840173917645-0.045040429037032i
-0.0452030331253791-0.0118920280228657i
-0.0351683890589178-0.0665071407534698i
0.0502275815918956-0.144837434751522i
0.249457724160849-0.211182480132923i
0.401387141492461-0.0935996818196123i
0.475248317996256+0.170760569853785i
0.438494253055351+0.381319841966027i
0.207746688803548+0.539027284249214i
0.0163096390714902+0.514847612036881i
-0.0957817530250479+0.389022419754647i
-0.118702338612996+0.22811989899231i
-0.0217594190454275+0.122286802640578i
0.038292440516295+0.178431714428993i
-0.00953137074455547+0.246712477435194i
-0.127298968152508+0.305853868485474i
-0.307249773021306+0.19741963783872i
-0.374760636954376-0.00739166795312451i
-0.255382275072943-0.237834422011531i
-0.0688755876485762-0.413834965432208i
0.159316920542285-0.351940432789047i
0.306880139516899-0.232665511341798i
0.334227083811938-0.0367090205805575i
0.229494785039743+0.0744215102260163i
0.085289245964384+0.0235708986746721i
0.0645963560752224-0.090354484906628i
0.129164642244623-0.144373516972687i
0.254042245655256-0.0701035366763524i
0.341527707573438+0.0139951314297936i
0.313018030112563+0.213727351469126i
0.151372427928977+0.319951233212451i
-0.0500890413003363+0.295511989771033i
-0.185200487593512+0.196262102935658i
-0.241051498134795+0.0162370690308158i
-0.146164326298679-0.0537974527720986i
-0.0698661101326678-0.00640569300477273i
-0.0621733295592573+0.0491189082443567i
-0.132436186788525+0.0565605728274399i
-0.282221852905057+0.0429480526337941i
-0.291343571405487-0.0560176008630109i
-0.254963784512755-0.234037573232846i
-0.125483212462163-0.356580703279101i
0.0689138979744868-0.314663615038913i
0.150409064133897-0.188148807896051i
0.214551675196313-0.0724700021859877i
0.185129642514933+0.0185721015306003i
0.134153006973696+0.0320653772195089i
0.165098100577975-0.0197315897278361i
0.243960040202801-0.0126641586150493i
0.367184485417502+0.0944876473733721i
0.413345556707924+0.304235215881349i
0.315803480560601+0.499387354523799i
0.0949224053979219+0.590154876735131i
-0.147460663328925+0.624464183111907i
-0.307157911187639+0.498462119348443i
-0.348379665463368+0.32662609504168i
-0.315175689246202+0.224040070408057i
-0.252059799836173+0.193360721121478i
-0.236411687219714+0.175823550168402i
-0.327077623889671+0.112648573356888i
-0.410801444953819+0.0173025502050516i
-0.424908954629925-0.206450851029413i
-0.308486074480458-0.424142786488208i
-0.037871924894272-0.559063992401836i
0.242813616832313-0.545303596334974i
0.457780767374538-0.381548513466861i
0.550720467779776-0.216787170584718i
0.530473784383494-0.0263570865203452i
0.48303662643062+0.0997703187554805i
0.405574098656212+0.12802780189098i
0.42662151138727+0.131280209377031i
0.463323991013836+0.213405884617968i
0.449237977979933+0.37792333523019i
0.340670495665092+0.529910913037436i
0.119533099439437+0.6108230714432i
-0.094262574488323+0.594817386072067i
-0.316025434894336+0.501033273845281i
-0.405420175560226+0.282445366064507i
-0.386716114272936+0.0858045787896018i
-0.289391683795165-0.0290250849865001i
-0.24740413574879-0.0552493810777572i
-0.263500897695065-0.0753535415478078i
-0.225418964153182-0.142218143223235i
-0.212646500734745-0.178895542935409i
-0.126933246945158-0.26670006035051i
-0.00477100816039618-0.290096702761297i
0.116297303416918-0.271675809151125i
0.216818047745942-0.148850367375459i
0.200682118867218+0.0266960212744995i
0.10940758872724+0.121098255584325i
0.022566604578342+0.167258379029337i
-0.030706338800487+0.0886674569577906i
-0.0368204573229558+0.0469805319327234i
0.00409361922358847+0.040620625445074i
0.0316545736526551+0.0463552066642555i
0.019616189654497+0.133979692387523i
-0.0462063807511055+0.16557159295152i
-0.148593997833541+0.12221736883058i
-0.150884573420695+0.0554194120843338i
-0.0547504785733218-0.0917322840954107i
0.078783413539128-0.135646049559556i
0.217112545791901-0.0331993055332715i
0.279940092576686+0.0967654362839401i
0.240002860101456+0.304726909160772i
0.14662934613624+0.393905002605255i
0.0276172447720922+0.376008932356016i
-0.0952702694595603+0.315327928274837i
-0.0827009472634499+0.230010881909315i
-0.0356354188529749+0.244943737405712i
-0.0494142926598038+0.22634490843775i
-0.0769293232538142+0.26785081567403i
-0.189162878907872+0.309111323561352i
-0.305015325425363+0.173894385033922i
-0.353428535173568+0.0296795455275631i
-0.295678860397046-0.151237962404177i
-0.15235151256533-0.260250734515253i
-0.0113475948760584-0.282180613197979i
0.136765648277223-0.259148592061023i
0.214630013301599-0.145853481808419i
0.172421759133361-0.105593845351728i
0.146902258692979-0.0959702041778472i
0.211703440459893-0.101494246940842i
0.310578426228889-0.0568816084734889i
0.376791615991237+0.0638681363605321i
0.342008956081222+0.148131686195709i
0.268064438667137+0.261595737181648i
0.148903837164871+0.337948913454513i
0.00508965708256062+0.285340748958699i
-0.067811567206792+0.235196140736704i
-0.0982907472801131+0.182625131251672i
-0.0762197676538456+0.129368583726352i
-0.0616365372411336+0.122851768773868i
-0.0756864516636186+0.112038945194059i
-0.162349696204367+0.108606442753062i
-0.204960970194814+0.0300229879327264i
-0.167141978538498-0.05306199553248i
-0.140877100260686-0.0598723625574163i
-0.0135207153075064-0.0668982189225437i
0.0758578455482288-0.0589347460694562i
0.0544723938443719+0.0260070268924626i
0.0128797024842297+0.125714752782419i
-0.0745593383591175+0.142206906800681i
-0.154004581278347+0.109478135939471i
-0.128184537941687+0.0193751194271387i
-0.0856901179042742+0.00194957103656877i
-0.0406486886291785+0.00808141217984643i
0.02635127876323+0.0163315883231061i
-0.0167980867209153+0.106195608704826i
-0.0549913027354789+0.107191141568613i
-0.0569104730666817+0.0963122022656998i
-0.0812896487741932+0.0829966065459687i
0.0200577569935938+0.00527337973560483i
0.104789095553716-0.014537159101759i
0.127623684628209+0.0430397230960165i
0.159867193648805+0.108241278882023i
0.114198872263954+0.211515409091904i
0.042200377114516+0.299158014426094i
-0.0149334782974923+0.277740369214194i
-0.0446845497497555+0.223295791454003i
-0.0707983755538285+0.142208009781032i
-0.0580566670285589+0.14256282443784i
-0.0348902141611035+0.143622714441213i
-0.0511071743470283+0.0942488221476291i
-0.0872951377363876+0.125024556744783i
-0.133222737791485+0.0977860820961546i
-0.0940025149857364+0.0275808540246213i
-0.0211412694354225-0.0426860368596196i
0.0234856654958226-0.0892307314737464i
0.0639812641784832-0.0369447544106543i
0.0836053716949394+0.0316020788283264i
0.0832092834485234+0.0625879963075316i
0.0658545140619091+0.058690292421581i
0.0644350509905495+0.0307321129969618i
0.101011515672487+0.0271000610626853i
0.0705935700725349+0.0595369719539421i
0.013789206361348+0.128309458167603i
-0.0152469482113199+0.149882180017468i
-0.0642294834554141+0.107780740247619i
-0.120323762802163+0.085722006002495i
-0.129245709185569+0.0582161030053767i
-0.136564286977866-0.0140196385476889i
-0.12201746046768-0.0528683913211707i
-0.0211016425762371-0.0287383442796199i
-0.0153278757168348-0.0401225320259449i
-0.00768717548980651-0.0142538084760721i
-0.0256853583322487+0.0100694145174811i
-0.0810654073841536-0.0264259477798412i
-0.0219486297079208-0.0148894039781129i
0.0273824451826587-0.0339592865019276i
0.0549716149078399-0.000528749839588954i
0.0807903617709501+0.116279914502387i
0.0508631751046548+0.170826625286326i
-0.0417993762962162+0.168684304292005i
-0.0946084046424273+0.141404297211643i
-0.132828003063098+0.115660444854679i
-0.148947259942774+0.0380045481653424i
-0.088857307575753-0.00286987131650814i
-0.0621847463701889+0.0279954642917013i
-0.0449392329501009+0.0278760010396444i
-0.0170601081851873+0.0452494782916933i
-0.00241342667583601+0.0747158288290753i
0.00741246462225907+0.0861922217371537i
-0.00248281461628234+0.0879207112818256i
-0.0128923474433579+0.0963663491930809i
-0.0131757723448773+0.120087913507138i
0.0210001992442943+0.129241056979022i
0.0310245313099166+0.121891339232857i
-0.0148110071680724+0.123099666505263i
-0.0294963819420208+0.142582214581354i
-0.077051791019135+0.141167376974792i
-0.098913909617894+0.113947120398564i
-0.0797639160037833+0.0632311753231518i
-0.0963284499108018-0.0104375227885744i
-0.0697935366962986-0.0770902053972874i
-0.0281416251705439-0.0987643575985649i
0.0154829404009636-0.0887621889978176i
0.0745862603681133-0.0791613048260117i
0.140832254194324-0.0425581061056172i
0.16566860528731-0.0154220696859326i
0.17791249191205+0.0296456799423847i
0.156219362494036+0.069749088067421i
0.147368901333763+0.0985384971366973i
0.159869098754741+0.127045193097192i
0.0594784934782893+0.131875431748074i
0.0164405443830292+0.16091978227718i
-0.00245021333827444+0.174451028954236i
-0.0653315263672026+0.202607019722188i
-0.123113119189479+0.174103682498551i
-0.190423836454475+0.105173034235409i
-0.198680499697082+0.0505908021628254i
-0.195813220350794-0.0380448094049677i
-0.204520408301497-0.102638632555453i
-0.152881846016902-0.156887720251016i
-0.0777816101698712-0.19857887688773i
-0.0469343959497244-0.205965492234683i
0.0419561669269386-0.154920968134446i
0.0858067444836502-0.0892853160619424i
0.11363599010647-0.0701425368533i
0.173823631559505-0.0249151361486647i
0.137568593263094+0.0396513956612674i
0.10024297019773+0.0907199694443363i
0.0503396524114689+0.13305793472003i
0.0347222988932359+0.163508845023855i
-0.024660008271936+0.195278866912452i
-0.0675069344862325+0.18870609532624i
-0.0632849683615084+0.187489505558251i
-0.138477133402819+0.18092800775402i
-0.169753642256276+0.120943216427582i
-0.20272645816844+0.0357144361342443i
-0.197746441335372-0.00257179362241892i
-0.172592609338996-0.0487890757106522i
-0.118915740874303-0.0822331660317153i
0.0128578352611982-0.0692632811528677i
0.0489601652802039-0.0695633877520136i
0.0729664273027762-0.00259295950345716i
0.0772153034579232+0.020949003261824i
0.0357488071772263+0.0762664607368432i
0.0647091817726106+0.113516430146109i
0.0428794211255586+0.0801890173062613i
0.052419799113448+0.112062148496188i
0.0606894563092198+0.117937530411095i
0.0389388996310924+0.126705823304525i
0.0214063118327911+0.130250103587214i
-0.0713692592092381+0.140166846661902i
-0.116458519247388+0.118680047875055i
-0.136125611522123+0.0104697327037548i
-0.0520486623328841-0.0936534730962676i
0.0178737375545876-0.128456317844722i
-0.0131825715267279-0.0889843360170532i
0.03676080113697-0.0945117993804423i
0.0914491942022913-0.0977185423709282i
0.108005583826283-0.0559142101323875i
0.112496786220919-0.0635555616620279i
0.14754857601613-0.0255604499981647i
0.162670670967173+0.0143179642942663i
0.150599528663331+0.0329231892534017i
0.149107445973142+0.143977776994994i
0.0698885216316574+0.186460498304538i
-0.0236653744316234+0.142173279331416i
-0.0233036581730366+0.133863374470925i
-0.0308238495776634+0.0793928094405705i
-0.102069376137614+0.0900267626977143i
-0.119243059044696+0.121950706740014i
-0.11861489849941+0.0327214240034868i
-0.175282428940534+0.0103897579472816i
-0.176558901369374-0.021106044602131i
-0.144481771830903-0.108809909179577i
-0.132929103186919-0.157229669048661i
-0.0244520859212569-0.187140203012178i
0.0429952549311344-0.140848447871818i
0.0236326823546198-0.110987707959058i
0.0753900153249912-0.0210671367379496i
0.079213082176254+0.0480293457714203i
0.0473910025801608-0.0108819159836098i
0.071370409255146-0.0157851225811691i
0.118229760192828-0.00933282887123819i
0.166415330954535+0.0526168456641552i
0.140325040749984+0.0855146914990814i
0.137621827423525+0.138843165469954i
0.102224250559606+0.232868494706727i
0.00150015871424424+0.217702312369951i
-0.03607308825733+0.168193993028136i
-0.0581464095961991+0.0999186002180348i
-0.0319488649789714+0.0919435451980175i
-0.016523656385563+0.110300234109476i
0.00112858143311985+0.128158706588803i
-0.0301240540152866+0.161295087598379i
-0.04993859350979+0.135842503103595i
-0.0761139107902858+0.0973336482387211i
-0.152154625797875+0.0262192607788069i
-0.0861156489940362-0.04788218414702i
-0.0474559184566561-0.031058634291962i
0.0125513124996356-0.0217423859282183i
0.0752397472033961-0.0154889507531385i
0.0701655832819577+0.000365193603313337i
0.013406704158881+0.00132879303750809i
-0.0187618114456582-0.00777858854785636i
0.0475254436516488-0.0498275246862516i
0.101585691963704-0.0577399700436051i
0.133975887940228-0.00684938138298659i
0.125351729043998+0.0585152655201982i
0.10809169456706+0.0558325594482732i
0.0231485250255991+0.050809999509801i
0.00705190263208938+0.0282227768333283i
0.0378351981426362-0.0147280941815836i
0.053165575159187+0.0113984517348944i
0.116619702031157+0.0431319564947202i
0.113380199898142+0.0752421915071694i
0.0645404868965897+0.111489330846637i
-0.0240551264908834+0.114341927198786i
-0.0730296347125543+0.0357127301380015i
-0.0165921816554571-0.0135229090744658i
0.0611994976854341-0.0265543374518127i
0.0935864585919079-0.0296585675625086i
0.0921695601235466+0.0638184949107669i
0.0840719262968303+0.144420328893867i
-0.00896435915003646+0.176314597222184i
-0.106646669474606+0.156313705312049i
-0.117372572102751+0.081698420472828i
-0.105904552379075+0.00277210375664405i
-0.0505814199066607+0.00881926313548612i
-0.0150582508951245+0.0488281463035595i
-0.0152315190853679+0.0724346095209813i
-0.0764942234823467+0.123003125875621i
-0.154695358151279+0.0592181085639821i
-0.187003457470407-0.0251995922082827i
-0.1460960919731-0.113978085816483i
-0.0072893517452395-0.197017604187226i
0.0511562465889721-0.188379753349646i
0.145765448665935-0.165049640119337i
0.187563264391572-0.047141603066007i
0.147676989620796+0.0067867141318652i
0.13293784845538-0.0063596007775791i
0.14516326778012+0.0163880734316434i
0.214833948708242-0.00353040900634101i
0.238968611791626+0.0477522921231701i
0.31283545703787+0.145101309597738i
0.225818778485563+0.252435103019225i
0.116224766447909+0.335959588593753i
0.0761410125832893+0.352561606536914i
-0.0596795055283482+0.303077503976882i
-0.0722574769153916+0.208936736603316i
-0.0813700574132152+0.211758250159309i
-0.103383459945786+0.209650319738613i
-0.105297580971396+0.197998969798402i
-0.170815002678771+0.177756688798119i
-0.227144229239313+0.064544272914286i
-0.289446081224341-0.00560472128486601i
-0.218408506406282-0.156121463256255i
-0.0620752282804638-0.269836857859762i
0.0233742506931621-0.199953762862918i
0.122891169888494-0.127922871522329i
0.157056875099085-0.054430134902782i
0.0921524187606758-0.0361967705586471i
0.0671614810089694-0.0703501678545275i
0.0923242529716165-0.105150365676411i
0.135506287795944-0.138427665716924i
0.252174213857399-0.0935433770710232i
0.323944526386358+0.0234981656399294i
0.280917557731357+0.173753102876189i
0.136638269976882+0.264449291587827i
-0.0164854829717705+0.270046317547558i
-0.0530477654752807+0.191307893071235i
-0.0758124418127662+0.0528882577535297i
-0.0040537095875357+0.0626168910332113i
0.0823552881729917+0.094484935242394i
0.101174456994123+0.150655196057876i
0.0452635540578729+0.254993249392981i
-0.128109067942892+0.2055244320456i
-0.203372376846191+0.130817181990026i
-0.208536336020329+0.00761832229346308i
-0.116289173558189-0.0525808576627058i
0.0212662105080427-0.00713503353429106i
0.0679814887991068+0.0406502887106759i
0.0394913655648481+0.149545762457504i
-0.0772825697783321+0.171710644011782i
-0.162015124780351+0.133778520370653i
-0.177389805144987+0.0518198350668624i
-0.129067012036642-0.0463607523829018i
0.00613309331148003-0.0588768961636859i
0.0969688012443774-0.0025307566548745i
0.0665347351204937+0.0817143127815092i
-0.00897033752989053+0.101718513335004i
-0.0751107898778865+0.066320536594806i
-0.0846050692579065-0.000187422336421726i
-0.0400965955149304-0.0653845528693314i
0.0541092065685873-0.099799342696146i
0.172584223406491-0.0598025445650332i
0.174571673966736+0.0758558505204506i
0.113337014021648+0.167663089000794i
0.0400951164774258+0.169621588520187i
-0.050118927506826+0.119365387616086i
-0.0148239925482016+0.0516941674581901i
0.0618959815446075+0.0325852804431482i
0.128243225527796+0.0794035640226876i
0.140447765223455+0.170559627457319i
0.0577922833736827+0.254215095099408i
-0.0391807753109918+0.277897505138518i
-0.173165986311965+0.184348435593753i
-0.222516784881837+0.0757862961254687i
-0.150743520125711-0.0392987850665088i
-0.0727862970545012-0.0945246205154612i
0.0178768322995262-0.0211646036355485i
0.0545607184498999+0.0294839080013823i
-0.0456493526242609+0.104763417220893i
-0.170304658554806+0.114849647513921i
-0.182380843364005-0.0242028253330005i
-0.0781054990215265-0.14922962595908i
0.0377555058804813-0.181149962658145i
0.165508202033124-0.123798377278478i
0.203613850081338+0.00720988973710522i
0.131597036039053+0.132616369395734i
0.0713307401927605+0.195365857147945i
-0.0358648473138568+0.178367211455225i
-0.0657313766093266+0.067942022671071i
-0.0283256096403376-0.036387874316789i
0.00482821862254925-0.0310981061556033i
0.095867658420608+0.0649321276303936i
0.0741949068345893+0.176607884765342i
-0.0595089732222938+0.239953307989219i
-0.144589493081333+0.198152497094834i
-0.207917963973985+0.0930711851123111i
-0.194800357567486+0.000533830595016594i
-0.0724819860127035-0.0900866698461954i
0.0100428052966241-0.0899249222548156i
0.0326173307663252+0.0262387318628336i
0.0136810497126203+0.119536955014534i
-0.0647248129580013+0.136851154972231i
-0.0792350719911929+0.0495547860144785i
-0.0609150199618947-0.0699253444721313i
-0.0304421112423442-0.0892333754914297i
0.108946187252736-0.0489881868941791i
0.168050792944593+0.0388675594690516i
0.122691864039684+0.197595885660923i
0.0181196193954266+0.262619051389761i
-0.0998942273876142+0.176173639666136i
-0.110164926551264+0.0580112946169547i
-0.0975468671982384-0.0524173425759735i
0.0271333838496036-0.0302485717119977i
0.147741671791084+0.0813133884278863i
0.112234848299942+0.167573709901665i
0.0205617799689091+0.220488773073282i
-0.127932019051166+0.196153877101834i
-0.206123707544848+0.099631196126417i
-0.176831501241859-0.0679212189748758i
-0.0787321608318418-0.105377995669015i
0.0647316781266885-0.0402405775232799i
0.138775239636301+0.0537667874244745i
0.0832449138625493+0.197017597460126i
-0.074165391038336+0.171747552113455i
-0.187795489302171+0.0889328855205733i
-0.210759064755909-0.0212865760593815i
-0.101223148970519-0.172700238886397i
0.086782884639607-0.156714955763049i
0.144636181820253-0.0516361662493548i
0.138317191758978+0.0642505371083765i
0.0697655285649698+0.153212117276477i
-0.0585880038059677+0.139252829151836i
-0.113866680180436+0.0336049595226037i
-0.0437422586501042-0.077713636827732i
0.116694663414421-0.0827531109017502i
0.199045509763944+0.0040626107329176i
0.176782691500466+0.15901642526457i
0.06249993086377+0.288553301210871i
-0.0659894141555814+0.294437279379297i
-0.164012240599708+0.201411524977696i
-0.243966995573878+0.0734100480693212i
-0.136361366915515-0.00858225412041361i
-0.0293261855344945+0.00100220094422422i
-0.0553085288848685+0.119864866961085i
-0.116799630928717+0.188906196850905i
-0.242488336330379+0.163259974675952i
-0.302779076125302+0.0460666798187226i
-0.259142247783983-0.143717457759786i
-0.144103544809417-0.221032128564669i
0.0129175038909959-0.227082998587631i
0.122794104541365-0.136406116106394i
0.120579951997508+0.0239740722509594i
0.0273632036856216+0.104343132359162i
-0.0626133817355654+0.0640408380747141i
-0.0706206701904722-0.0736456619888522i
0.0279610679325643-0.173760476459867i
0.172261784671019-0.115414704976353i
0.253008956955315+0.00686763215601903i
0.214644966625595+0.162456522920782i
0.108211417243296+0.30912649871853i
-0.0522984817518897+0.289592623400052i
-0.182427244079319+0.198907821727961i
-0.167841080654114+0.00959595085520719i
-0.0372457206786939-0.0765874996277768i
0.0842767068825249-0.00680515568261656i
0.144333804614755+0.0734884248008636i
0.0591544667892089+0.230154271861458i
-0.109849850813155+0.253094212718647i
-0.198414775251423+0.132399517342879i
-0.269060803902014-0.00438904315756767i
-0.141495290866338-0.13723789966485i
0.00411106137524756-0.164000025358763i
0.0684691151963406-0.0212871839193068i
0.11674604338956+0.0855053016259475i
-0.0353898220927561+0.127416406326173i
-0.13601347717268+0.128509193734564i
-0.189406922536185-0.0232295791122753i
-0.172987817363347-0.137215483564138i
-0.00468809482825805-0.182553231686307i
0.129774598306139-0.136490243576511i
0.17214652229337+0.00408674440910092i
0.138880909755483+0.122998851409451i
-0.000855189431583846+0.158545646974301i
-0.111632419912904+0.0535547675698497i
-0.0955589130647897-0.0359369204299261i
-0.0111401823990854-0.069462472040723i
0.100009795093074-0.0837487021386164i
0.187190756871409+0.0223174098131121i
0.176152838672637+0.214838797923751i
0.000786772653003096+0.248755389252806i
-0.122211289136369+0.159339006679125i
-0.177150956205126+0.04112487734903i
-0.0988662132796635-0.0879129610626465i
0.0367306339480679-0.10486909202135i
0.0979839027187756-0.013429180298088i
0.0778649910356686+0.130087414697605i
-0.0905035524472047+0.186156870809183i
-0.179585561244786+0.149336125981568i
-0.252570183817942-0.0286024410844089i
-0.172146940034307-0.191829034351726i
0.0400655874306078-0.207785402091456i
0.175932256445748-0.169630861428587i
0.289910883073247+0.038413398742871i
0.19010087314493+0.19248775228331i
-0.0154969759798586+0.207868185386525i
-0.142751814328022+0.141269210826804i
-0.151010779908468-0.0221873608045861i
-0.0372807797034176-0.0996624256285896i
0.137455332834822-0.0624334717604457i
0.250284661170806+0.0681881616766694i
0.141228626146313+0.249345539983424i
-0.0328378015818264+0.310837768200307i
-0.198627583161907+0.216789786458002i
-0.26406586721582+0.0564515160258969i
-0.169550977942986-0.116147521295683i
-0.0484551533853096-0.184864895480527i
0.134073070373274-0.117910598976806i
0.149082131637524+0.0523890606565741i
0.0334239534371722+0.164783777001437i
-0.101296793414864+0.135105376550568i
-0.252835480386107+0.0359851037715548i
-0.167019684808449-0.11345481665558i
-0.0158632951312169-0.199528243829544i
0.120493197412552-0.150286976370824i
0.208503474454044+0.0155774336546982i
0.0985356678358702+0.150104354836551i
-0.0813289846694747+0.167143718147416i
-0.179147972931859+0.0856735544132594i
-0.130164188765592-0.0728853540336541i
-0.01370960488029-0.202705918325686i
0.109711151741915-0.194865698666551i
0.213396106941039-0.0800728068257189i
0.190634895641321+0.0632763307555121i
0.0422777914857442+0.161046703429377i
-0.0665315026951037+0.136491990822009i
-0.114970419980125+0.019046487978642i
-0.0411182733371929-0.0719705244016669i
0.137010465136731-0.0479075072655548i
0.219349982409504+0.0566924730288085i
0.171866296366265+0.252537083019692i
0.021402773251046+0.353244481169422i
-0.12671237745768+0.300142940009787i
-0.277192278165157+0.174567446860215i
-0.31414598814495-0.0100505412034147i
-0.184013247451694-0.110678839301599i
-0.0587177201526701-0.146348014305161i
0.025039609659588-0.0359491373604304i
-0.0100755540655404+0.0831726632930774i
-0.174780768726649+0.0722975936391919i
-0.25202440758423-0.0180306062984779i
-0.201077332877103-0.245106291416469i
-0.0764364988430647-0.38154910048157i
0.171320197745452-0.335777173930822i
0.354758039629124-0.189446750362858i
0.386502286845843-0.000529435579313497i
0.256398418070625+0.173347085046632i
0.129730350927224+0.22693418345214i
0.0374070585406207+0.126563867739581i
0.012218406481303+0.0245180792787994i
0.15394520272645-0.010450208471244i
0.201401645085614+0.10526967720892i
0.189551303531653+0.274249929437531i
0.0785628491975387+0.367348918805371i
-0.0977182828767846+0.391018528754351i
-0.264777395998482+0.258837001420619i
-0.333424243766626+0.0577925147706195i
-0.21551453120397-0.0617944508510019i
-0.0877244297212133-0.0847935895597185i
0.0298395433626691-0.0114618933634207i
0.0206802910706698+0.073155847068374i
-0.113817536982034+0.0962380844318695i
-0.227787506797241+0.0172088488825777i
-0.230757999242926-0.148818145262209i
-0.147198280223789-0.227150407470138i
0.00431486552638335-0.232838224028272i
0.16151976876421-0.144802615241349i
0.168738214441081+0.0159215378237656i
0.0764625797722876+0.0974438820751444i
-0.0317364086837435+0.0886877419307632i
-0.0905741815980234-0.0575002420817481i
-0.0680982863686539-0.198075424852619i
0.079238952251137-0.256448540706085i
0.27650513594801-0.213586951092714i
0.375702238808859-0.00647755418885163i
0.3096507932457+0.205179895241476i
0.113282900066405+0.244420729101961i
-0.0367626833444864+0.170284020594716i
-0.0340212316744535+0.0465261319180871i
0.0985430983978017-0.0671228025018525i
0.263301739811429-0.0204315787105813i
0.35213273917888+0.168512782313676i
0.235960293278065+0.380585105767574i
0.0277242674710208+0.458265545953224i
-0.171613800993334+0.42834696598868i
-0.332144728940045+0.260781316449385i
-0.295556370000533+0.0351861679868833i
-0.147845253054037-0.017854827253257i
-0.0286372016394111+0.0129325594383339i
-0.0090430435397641+0.140940133610498i
-0.130002759428947+0.264135208913289i
-0.301682028128504+0.18717330195952i
-0.418470383408173-0.0115911631480534i
-0.370932738160059-0.240932231331399i
-0.158552825958372-0.367584321020192i
0.0442995781043887-0.341000310356414i
0.188856094428907-0.200287941607797i
0.175480522126357-0.0272760332473875i
0.0272105518887824+0.0372275360256369i
-0.0486509181342699-0.0245428537444654i
-0.0466522089161364-0.16639269601203i
0.0973146672262216-0.241830776511897i
0.284567283104542-0.212157104120844i
0.345379031095939-0.0561951159107963i
0.333005016407325+0.158273219788609i
0.19414011972775+0.283478238794854i
0.0308341073616978+0.280345080628038i
-0.0579467435334091+0.141564469234628i
-0.0272317163665104-0.0131861564687018i
0.143886628419378-0.0674894129153226i
0.221774464320263+0.109689291298061i
0.178140976791003+0.293166584966086i
0.0575579676966609+0.383356102206976i
-0.152978428327918+0.387477427825655i
-0.285940115019071+0.199703089324534i
-0.297859882220872+0.0386067910703977i
-0.169014066864277-0.0608132662633212i
0.0221925062453165-0.0953116570623263i
0.0620936425700042+0.0630829817646831i
-0.00949641850496546+0.202222641638683i
-0.167306271637339+0.181941273161698i
-0.283086237831354+0.0840315430241938i
-0.298420588895637-0.162712438771842i
-0.174593302596289-0.318992214806632i
0.103323622548524-0.307839842804646i
0.250875162540271-0.187970023518382i
0.27387910135351+0.0205769685492332i
0.176547392310486+0.143392281488065i
0.00328664838998697+0.176620329994067i
-0.0752407465607677+0.0322858438428723i
-0.0468178244565825-0.0883009719471462i
0.152949066697201-0.113007820471885i
0.321761035719346-0.0605981093068059i
0.340539554845039+0.152330572390203i
0.199692373632771+0.320342032146521i
-0.0551104388169947+0.372637297501782i
-0.204662424509043+0.262874980572791i
-0.236871020841942+0.0462343707070442i
-0.116385702415902-0.118902085003607i
0.061569680790314-0.113036681956463i
0.132117760263152+0.0093572354475023i
0.131318418231298+0.166044060767629i
0.0274821479379193+0.224907840978673i
-0.135772594212528+0.148372351684411i
-0.193727898338359+0.0292302636085445i
-0.130671723070105-0.129748634114875i
0.0430103947348305-0.156933675223976i
0.20937248121206-0.0500791715548273i
0.208323980775375+0.133258456406506i
0.055290956375856+0.29965401810336i
-0.169920865117751+0.29526126986299i
-0.332025620108375+0.136230729197975i
-0.31969981792105-0.0597651443833583i
-0.147633766971251-0.1826818730457i
0.0532599299847108-0.151035245242145i
0.120265982665076-0.0277790329019024i
0.0281186014952888+0.0677804149703288i
-0.120749587024701+0.0923087893596952i
-0.222187181656648-0.0689774538202395i
-0.175935025587684-0.260467689149236i
0.0465730200159064-0.336695545383227i
0.298705443745553-0.311824668734588i
0.466399289558689-0.0721311296887704i
0.439974928543777+0.206258176422213i
0.237174155711321+0.350050167838841i
0.0712143679842962+0.376553399629916i
-0.0349818832909465+0.271635212767746i
-0.012175925936766+0.120139531603812i
0.144305193375906+0.0725290250258424i
0.199050749217596+0.227518283949428i
0.109235367033857+0.40204253073138i
-0.0707714286989629+0.518160771360805i
-0.326048872183124+0.508012846893356i
-0.531627884317624+0.232187502217924i
-0.520158328341025-0.0302879505856436i
-0.339107987325885-0.211650634846631i
-0.118153694458347-0.281179451401512i
0.0238821536050437-0.132506176787916i
-0.0178509213739887+0.0114376980784304i
-0.0972161524987067+0.0484051063313014i
-0.207730411500001-0.0449736377119147i
-0.218314093413749-0.228218144989818i
-0.0347136306212394-0.373511127542693i
0.207862489481535-0.339992227737491i
0.349431557123981-0.12199335710018i
0.266416149949842+0.0923933119557872i
0.111005151398627+0.201492179429711i
-0.0350680289503795+0.183909806035088i
-0.101042286790985+0.0522483737152792i
-0.0939287232125349-0.107883953307769i
0.0246210323894793-0.163408974030611i
0.196392377604064-0.0748813743627703i
0.230921455313278+0.0851896276447554i
0.124316523873343+0.18757697706628i
-0.0592382414723038+0.2037732039669i
-0.181918897894008+0.105332958715268i
-0.0963499417270307-0.110609915386623i
0.0698569095848081-0.203411150210871i
0.196369741692431-0.10299241664845i
0.311530757433386+0.0988254003937807i
0.217836483567793+0.30997579959943i
0.0276930584949024+0.357999478486594i
-0.129418782381907+0.282346501100366i
-0.240758063929918+0.140786057388572i
-0.161595325129391+0.00357758837488572i
-0.0554979854805158-0.0177665057179816i
0.0341670678779569+0.0656273800885285i
0.0223367227571703+0.267385182732617i
-0.138589339435751+0.345962820143308i
-0.317707519337612+0.223108924362464i
-0.472813599690101+0.0485251451866361i
-0.400972789157967-0.196669243791935i
-0.186129502490387-0.302264444256853i
0.0208900185965178-0.241156622003193i
0.177916314296229-0.116058599320691i
0.0951909022733098+0.0635869067826055i
-0.0783269907374748+0.0961859630106399i
-0.188682837694202+0.0112685183959859i
-0.199908960239252-0.155061904349555i
0.000767151003607906-0.299027619739809i
0.209240222953255-0.231830850914722i
0.319577722853898-0.0697807189103553i
0.303672345923671+0.123682808125952i
0.134290756738559+0.276314118316844i
-0.0560681109626015+0.237867274920642i
-0.138615259868716+0.0874930657932688i
-0.0670275906037127-0.0403457438223738i
0.0656296724524971-0.074963276957441i
0.221549203627279+0.0115264051712846i
0.198692135966493+0.152711035668667i
0.0535224071818264+0.290755633532024i
-0.107088784505558+0.298881456740941i
-0.266695365400099+0.119773674229196i
-0.211878367426177-0.059752767942341i
-0.0543627858025707-0.137262550544112i
0.0900516200670014-0.122588238679655i
0.136823477831976+0.0238051392282058i
0.0665346281744059+0.190709259273631i
-0.13635861363096+0.212005615834573i
-0.266313114761036+0.107691182973335i
-0.182784517311879-0.0709424809376224i
-0.0883847326203888-0.229463201742768i
0.0726499829556079-0.200587544670598i
0.182626720088553-0.0491411794257403i
0.183926612275116+0.110099159465196i
0.0572608294685554+0.215324153819827i
-0.138795626371687+0.161464431418321i
-0.217331830055349+0.0198570350362707i
-0.159587676734329-0.115333871188501i
0.0203995567735492-0.216054743451042i
0.177116927182323-0.119674059663709i
0.197995878725953+0.0935468461542659i
0.0743825967936009+0.266249831467905i
-0.144653184648756+0.288069672143258i
-0.281435537164297+0.0929545196174206i
-0.256046825374707-0.0755417372137546i
-0.138545313535498-0.201587504634243i
0.0620508988767178-0.210816263291751i
0.191616254907667-0.00709892739374214i
0.158693086149776+0.159977335422134i
-0.00069075168527819+0.204035876898366i
-0.168712089123743+0.162045513299225i
-0.203562063144587-0.0247070681202369i
-0.14784016272231-0.146749983507633i
0.0353194818140097-0.135022473555602i
0.192763287189472-0.0362663815243719i
0.172436431792345+0.203751617825709i
0.0363782316191332+0.31306136320168i
-0.184283571551102+0.262755689966423i
-0.305939374447328+0.103048909293374i
-0.275268573623868-0.123906000267313i
-0.135780353853543-0.206412691128524i
0.0650364292228515-0.16563828914444i
0.115728884378073-0.0493312131706934i
0.0460446730157484+0.0662868698939916i
-0.0463988898250371+0.0820449321409427i
-0.157990019207201-0.039502042062481i
-0.120706054980713-0.21823655793728i
0.0472587903642888-0.315989545798262i
0.240726486898123-0.257909046510786i
0.367242881707546-0.0279599239189569i
0.328024150515206+0.173271092497868i
0.197759015681741+0.29637332727869i
0.0327623819214179+0.249416189275285i
-0.110229747797463+0.0934533455878295i
-0.0491583062469756+0.011854047433643i
0.130839792708272-0.0118470726157016i
0.183273525455115+0.105527858037407i
0.157763237192582+0.282653111800383i
-0.00352636747872568+0.409222616637448i
-0.253352028615988+0.325118482979653i
-0.363185763268669+0.111946508754148i
-0.323297144441696-0.0554862248459011i
-0.156755276987599-0.223854746577013i
0.0346192791303875-0.200191824831093i
0.137774992386781-0.0106585094835166i
0.0809868938874286+0.16948567647975i
-0.102064071930497+0.222680577259797i
-0.27261316695713+0.0794437119655424i
-0.276927256808882-0.0891139776709971i
-0.122581390109791-0.26258425642302i
0.0565567905796173-0.270885338536845i
0.200995458697365-0.0770141022195471i
0.158309192717571+0.0822110031239052i
-0.0123928276540312+0.201439998667277i
-0.188225741346536+0.154684381208432i
-0.290637198017213-0.0653724463306674i
-0.188108838996297-0.233306086505738i
0.0212083358276028-0.29188592813091i
0.183996257688587-0.257909205900851i
0.285460982735009-0.0572307165637537i
0.204901105174483+0.139344262457883i
0.0114446932218545+0.113451444238173i
-0.0548552610134358+0.0223405506998565i
-0.041526266225128-0.0643782080026455i
0.151895526139557-0.111732015961068i
0.340658122042927-0.0524745867506642i
0.345551086820433+0.159565011326075i
0.268097884566602+0.370851438427045i
0.0473767648377549+0.429342208311328i
-0.133992065759477+0.388842080211813i
-0.187690788114776+0.177773860042221i
-0.160174748067448+0.0140708773703032i
-0.0615549543405886+0.0234380644030719i
0.0361448992416928+0.0945910535842721i
-0.00538529895764855+0.210120126414339i
-0.183877808405803+0.291613892635966i
-0.328284610280185+0.209650624064692i
-0.373101831417592-0.0219417585935585i
-0.275597798164127-0.252064570215579i
-0.0540612929229786-0.337085711559559i
0.16280375190482-0.227715362843905i
0.238856649772781-0.0600957700950776i
0.148337267221744+0.0994110681687254i
-0.0307501608315116+0.171257446889006i
-0.156027045817092+0.0595642869185388i
-0.127401786553046-0.105369751412729i
0.0200256871287422-0.187080775747569i
0.191820975387677-0.142876281844244i
0.259664455348978+0.0403139268462825i
0.160182519810626+0.240405700035018i
-0.032343896613115+0.33115060907421i
-0.219429828591516+0.207775108742153i
-0.3134479898208-0.032856030403727i
-0.233795699302584-0.202852829713912i
-0.0170195750368036-0.296677107070459i
0.160856943452501-0.196625918380703i
0.167484617195391+0.00613511948250073i
0.0565170469554141+0.12697717321582i
-0.050029050156273+0.14677127373726i
-0.140075737455398-0.0216376876751815i
-0.143309564338903-0.199824355145357i
0.0395944280101412-0.219701737613328i
0.230658824620237-0.160465892854843i
0.294362208644997+0.0461895720346629i
0.20496428206856+0.28035191776658i
-0.00199008131237196+0.320847139802427i
-0.21034014066326+0.19943239295648i
-0.257853285292761+0.0234099465806719i
-0.10822052731107-0.103566757091196i
0.0440799458617024-0.0889396266818077i
0.168909980633009+0.0719306476915531i
0.140504188903491+0.195994316302127i
-0.0693576046119933+0.230269381097479i
-0.223360312963726+0.156182799143886i
-0.266361044390188-0.028494572537713i
-0.149845052009055-0.194066757827966i
0.0510202766409446-0.221699853955068i
0.196031077116907-0.0950273526400511i
0.226593706475093+0.0972027185346993i
0.0891303710925514+0.277958681058158i
-0.0940660534579526+0.233081562747436i
-0.209699212641338+0.0745697201991745i
-0.175657982986174-0.057090497979467i
-0.00446230910935316-0.163175246077411i
0.159328617519711-0.0585225384564567i
0.231747023110443+0.129752816930057i
0.139256357067273+0.257242010425873i
-0.104777633494694+0.275420622782869i
-0.277549240240483+0.153748010151636i
-0.290203540826643-0.0240792492481516i
-0.179601687880305-0.20948789561141i
0.0448004080952441-0.270724522407696i
0.185977426588585-0.137303654558533i
0.204041046661342+0.0777114604565089i
0.0671791569653465+0.161251325215299i
-0.146546549563338+0.088805689216341i
-0.182462244282596-0.0111695655358215i
-0.0759739740918332-0.185135091116437i
0.114931633544735-0.24398889385997i
0.278912386939924-0.126092365833518i
0.300976251595563+0.048748069608439i
0.161547010998383+0.229530975627559i
-0.0301429882228152+0.238041881470377i
-0.171445946235063+0.17282956410606i
-0.169772753593933+0.0184896607792655i
-0.0457555436421006-0.120073027177743i
0.0751560698370484-0.0687463846257832i
0.160820313559013+0.0201121892952067i
0.086054338879382+0.167315031957722i
-0.0862691250339979+0.228119740636887i
-0.231779378221783+0.108293109831243i
-0.254636787842408-0.054266071963924i
-0.133331533560554-0.228001481150402i
0.075935171069144-0.226381214676069i
0.201195864545633-0.0951028750065569i
0.193257691743248+0.0184122261848898i
0.121385078169024+0.183362964282819i
-0.0418778806469304+0.202689404457493i
-0.085329956003333+0.0751333871958028i
-0.0595245277841352-0.0504836474635077i
0.0572680754564274-0.0968379702481473i
0.248474407663646+0.0275565524217984i
0.225400248373811+0.209427596884516i
0.0778360436877445+0.379136027648176i
-0.108920549203439+0.410801268395084i
-0.281470249894543+0.253470865184541i
-0.354720611679232+0.0518646648239458i
-0.252948736525691-0.0998016775373957i
-0.0778199205639919-0.11094666581838i
-0.0106779030871142-0.000167164146932838i
-0.0362600575490648+0.132776524208242i
-0.159872389418233+0.153715709526772i
-0.302228108272656+0.0124630702154677i
-0.327037811462716-0.163027498095965i
-0.173439972407037-0.339212017250462i
0.0620499440718016-0.39930366098481i
0.266481195379004-0.28841975536912i
0.331531956696295-0.0813320702233991i
0.264916842278321+0.138499658557838i
0.119682465099297+0.164899544274969i
-0.0199212622392463+0.0367592343202943i
0.0324897072604685-0.0960200298105867i
0.12323150916813-0.13887691305193i
0.236181771201848-0.0362558533843956i
0.311463810884987+0.150637949242099i
0.190403438587184+0.30405832311646i
0.0110756530145777+0.354207610814974i
-0.186759898688091+0.265199111101405i
-0.296668850833626+0.036851080962711i
-0.210583993142185-0.153468462678721i
-0.0239082957837937-0.175445720264018i
0.105528249631798-0.0940680359722564i
0.102155782523069+0.0765105465251615i
-0.0185741977567674+0.176154886597996i
-0.158647361614466+0.0996891380093941i
-0.221975845046301-0.0231846362622012i
-0.130051757890092-0.165011091065387i
0.0768551473903021-0.200908641986344i
0.214065484643732-0.0855116792810035i
0.238451259079073+0.113012022866762i
0.127841316790158+0.258478988247539i
-0.124957668347581+0.276483889674259i
-0.264497600351929+0.19792825553281i
-0.238565310976374+0.0129197551041272i
-0.167455363360871-0.10212180773535i
0.0122945947491697-0.0560664125213983i
0.0673598467686928+0.0178362660289733i
-0.0430263203182241+0.141975202519687i
-0.205158268421184+0.166605323365241i
-0.360667993254691+0.01139651856876i
-0.318897351660108-0.178719924566662i
-0.159753031387509-0.35100207455738i
0.0863787098102387-0.340227874574117i
0.253463434361176-0.200100922294021i
0.280836479621619+0.00975071083858196i
0.182500009718627+0.172643781884495i
0.00526596522647+0.128847795229529i
-0.0542068443139648+0.051490024107626i
-0.00695038900110092-0.0456236675299883i
0.155969596169923-0.113390106085591i
0.288737048612679+0.00882126301424818i
0.261904310107501+0.201786164418579i
0.112048267298229+0.379994070993619i
-0.107366129304129+0.420001905884636i
-0.297213129523276+0.260342151285861i
-0.290736344695894+0.0384241909767255i
-0.203847886434597-0.115617127298696i
-0.0234120730816118-0.161094730716057i
0.119382757353285-0.0953583935113771i
0.0454109183462449+0.0661976183563166i
-0.0570822843467786+0.133974384077062i
-0.198395410118478+0.0251429610735153i
-0.187130613677203-0.13567254650646i
-0.0408375924619165-0.264070214851195i
0.135286676008856-0.279470557777948i
0.299655109496148-0.134557391581525i
0.33289567206401+0.0853932466576274i
0.2088685788519+0.248045489512907i
0.0180415865685592+0.254666875487025i
-0.0811107360578132+0.180651150447279i
-0.0856041951159683+0.0524356047001317i
0.00908747124249231+0.0049953242526159i
0.134982406544489+0.098350576781879i
0.143145190682318+0.162498174867568i
-0.0148190940217721+0.288849318653891i
-0.217883134271856+0.305878904097048i
-0.373289080915034+0.144453403761645i
-0.390926106798372-0.0724537151886155i
-0.313159307435818-0.299169249574305i
-0.124261307634517-0.290855920897369i
0.0834244537066991-0.151046113443928i
0.0756174837530182-0.0352603853957758i
-0.0530008577497708+0.0163288342806278i
-0.173365966753986-0.0422112983979153i
-0.166358442850717-0.173085610792675i
-0.0376681278826818-0.316567064172705i
0.149899106960612-0.334193293267911i
0.311187304930834-0.149891513938971i
0.347473177345188+0.135657910125518i
0.225317885216875+0.295268503052419i
0.00746123480798519+0.307655869210816i
-0.159975259239055+0.183361527752005i
-0.202464767307518+0.000429915780663903i
-0.074929566794125-0.0700996163082477i
0.0808452504533427-0.0627769049717032i
0.118947519974619+0.0665353533053195i
0.0395181846297039+0.25153905739317i
-0.12320436816279+0.282890349298415i
-0.259151355464831+0.120747179255389i
-0.268428218548434-0.122275403098647i
-0.116686881784838-0.300393283188401i
0.0897913835901925-0.314082955905496i
0.235826811052094-0.154323256040329i
0.287076522381414+0.0347782053032808i
0.172862601228802+0.177951262036116i
0.032801813051963+0.188483916249487i
-0.0545303410438058+0.0715632671442721i
-0.0274401766818483-0.00718570579240967i
0.169617216449549-0.0376992592015774i
0.231026993003225+0.0511595378439689i
0.219835690063818+0.24666778021547i
0.0871043840862291+0.368590495301658i
-0.183192185184376+0.337492735932671i
-0.295448367105484+0.19541070947484i
-0.326709666179593+0.0221154659376943i
-0.214082374335171-0.112114565001147i
-0.0272888326131782-0.153217799094013i
0.0213075553130115-0.054783316837582i
-0.0122126192270729+0.050765880243849i
-0.133165612669172+0.0151626570609181i
-0.242083631557453-0.0730575804864868i
-0.223167362353197-0.238131806370691i
-0.0861233502614911-0.389798964697294i
0.1743898160821-0.351507590244855i
0.334449794414084-0.201104251835812i
0.349453649753369+0.0198014008919273i
0.212687154452608+0.209414611233943i
0.0235371258640963+0.22851548683092i
-0.0568723965265744+0.104941547773718i
-0.0855629270250232-0.0447960339140033i
0.0514078004447149-0.0675270622600496i
0.157796691386238+0.00642880709756676i
0.138188850556903+0.158662751345399i
0.025807153462978+0.295238379604026i
-0.220325057318433+0.300356012159716i
-0.327023993718031+0.152852528887484i
-0.307500063392885-0.0873457763909737i
-0.225349190445212-0.215188180303958i
-0.028295503856434-0.259593526716812i
0.131188362114354-0.152876041521497i
0.145767248737972+0.0515692168211144i
0.0308414251309838+0.120159121618779i
-0.0681777602755207+0.07982320245595i
-0.0827740590447864-0.016378221852207i
-0.0107166166318401-0.137700083045639i
0.138993319665323-0.146681471646351i
0.228697006056979-0.0142249177402377i
0.223978620064992+0.170101035843768i
0.161415380695733+0.323819964119852i
-0.0304104877166526+0.29972968996572i
-0.179578613156333+0.167260404428736i
-0.123786403193555+0.0335599931815131i
-0.0425155886966869-0.0424670753410211i
0.0604142393193119-0.0197115967569358i
0.0956394739213415+0.0951652505290683i
-0.0203198716713099+0.198673913116865i
-0.120676650056055+0.170456195070919i
-0.217348207374694+0.06486573701894i
-0.240364174614325-0.112463294560266i
-0.0993916404000569-0.25022047209429i
0.0789413176183517-0.231097462211126i
0.173213899429582-0.0871815346562743i
0.163302963221041+0.0888713727626807i
0.0320873044253549+0.159038319682539i
-0.123047740433726+0.106920129068281i
-0.170821903906258-0.0170351091922603i
-0.0868139985706251-0.16389100813306i
0.0667849479864193-0.189667091783592i
0.178491197744151-0.0837806865813988i
0.19664809739453+0.042806660359684i
0.0645188063321781+0.198635833411372i
-0.110520324358196+0.184118988373859i
-0.214868602141173+0.0212123256172316i
-0.21210673201045-0.109375113604924i
-0.082681697216311-0.20754254002331i
0.110261956359146-0.166031693427911i
0.211511476559794-0.0665904652154844i
0.127460818761773+0.0707480747610751i
-0.0134207628720458+0.135140891728222i
-0.137833590443775+0.0558509994121031i
-0.15954002354772-0.0742991576493921i
-0.0483797413422465-0.20186525398695i
0.120295106460438-0.189142146542906i
0.25374765425879-0.0765695097896703i
0.215847841295517+0.0969563583229879i
0.0892626837682347+0.223645155748169i
-0.0546769373410191+0.232437520435727i
-0.144676157695334+0.154715729926453i
-0.0895984500019781+0.0117866702977886i
-0.00267535204475621-0.0451477344574942i
0.108654701454122+0.0341532681449057i
0.133006400046628+0.189285711154677i
-0.00462435281997315+0.317799092758168i
-0.183367063526336+0.318556414265909i
-0.312824042529171+0.195499984907677i
-0.295856357874335+0.00745114486978275i
-0.190277004222993-0.132425358729208i
-0.0598200736503922-0.149678329646181i
0.0126757663789783-0.0300794150515362i
-0.00875268910272816+0.0641124556666591i
-0.108320055933597+0.0844450551623197i
-0.178561584348731+0.0337491769734805i
-0.139581380568381-0.173086611082559i
-0.0551123999193874-0.266629576271011i
0.146629969836591-0.25839334925383i
0.281369583683535-0.16654908286093i
0.267203816979491+0.0346936857052804i
0.180224050069294+0.14919831590702i
0.0136969084952685+0.176872075476115i
-0.0589600212586208+0.06328790922186i
-0.0411142310305426-0.0375393390702116i
0.049476149547634-0.0713561354675257i
0.185315512746879-0.0254111217285028i
0.195193083894834+0.156246453437846i
0.0878778658833068+0.257199470974558i
-0.102571281473257+0.2486722060774i
-0.242694884299788+0.158576284233277i
-0.22726016939084-0.0312694256153468i
-0.123506493237299-0.184244495357619i
0.0463871080140428-0.209161491525168i
0.137813069451977-0.0835937641208246i
0.12385988682429+0.0799871319714541i
0.0071009395060317+0.0983977705065779i
-0.125068312973437+0.0925783918636691i
-0.14178825517493-0.0035236815937994i
-0.09729811172727-0.167309187825284i
0.0503952815732576-0.161371820814002i
0.175066168179227-0.0595591578401656i
0.176553021375861+0.124306915555276i
0.0870928920107525+0.275793169338833i
-0.108633773866459+0.248447313843438i
-0.232007692491733+0.143572499451092i
-0.239317968487958-0.00869650693152404i
-0.157089637793362-0.123957752093142i
0.00714445903422685-0.0735093111983804i
0.0747209977541762+0.0140667001204002i
0.0132971825858668+0.0993434985069962i
-0.131236948646704+0.149048303063934i
-0.204362529063269+0.0415056165202102i
-0.19494467130564-0.106906793718312i
-0.0941570720812008-0.202350303340375i
0.080734548768668-0.185777822135242i
0.161444848064044-0.0487561278797146i
0.20221888762731+0.0935079391435176i
0.077500703783715+0.184352288253117i
-0.0930931662605564+0.175477888006739i
-0.109662482374327+0.0852163707697002i
-0.0998620619415243-0.0262775820023337i
0.00107057851764971-0.0533973967988596i
0.140165512023208+0.0265591828723392i
0.150105932939562+0.143534628955965i
0.035474687005079+0.220106661395337i
-0.123829190765225+0.21973008537901i
-0.238875533663134+0.113795399460971i
-0.21787662254722-0.08630501831715i
-0.077617663293972-0.180893291211452i
0.0752994256028678-0.125474071526875i
0.180540840014445-0.00341818322863411i
0.161665713790224+0.100871969184558i
0.0355739830758209+0.124050325023358i
-0.0994158881411666+0.120536048492426i
-0.129895077886365+0.0148261631161243i
-0.0497310782970598-0.113568891597756i
0.0777974150583728-0.117905812738112i
0.16738493793679-0.0721458030578651i
0.156100956997549+0.0688394276602384i
0.0513982941928086+0.151738090727421i
-0.0969380487807172+0.111181281537578i
-0.180687062290287+0.0333481233123675i
-0.157881235585843-0.112737555328365i
-0.0135817325329099-0.217198390121509i
0.106682736010927-0.175166321976686i
0.141565744537059-0.0546514506844839i
0.116416302436767+0.0654641440418028i
0.0132443535321935+0.124555083473765i
-0.0726008776537765+0.0903658866831255i
-0.0911358173863788-0.0224037619852406i
-0.0271617057941796-0.120480856479158i
0.0850804841317937-0.0624528670060695i
0.130061680054274+0.0603443911984294i
0.0627952899515096+0.179709605118332i
-0.0616224033314908+0.245113825091134i
-0.242083266581628+0.197216957472402i
-0.282273802732378+0.0592329203872666i
-0.206869305748811-0.0738017520869764i
-0.141312336884209-0.127459695246888i
-0.0145946098259048-0.103772306522093i
-0.0138707945649688+0.0162794450250762i
-0.0902091529480228+0.12091990877291i
-0.15585034201583+0.0811009497469499i
-0.238650005252022-0.0649855922904182i
-0.173789433049458-0.20644362962951i
-0.00610031868453656-0.233469422685773i
0.133160166652138-0.162567303723389i
0.221278044679411-0.0473768009326052i
0.15070435414682+0.0912704826911478i
0.00305415944506856+0.140996230704105i
-0.0620390923792445+0.0906822274582818i
-0.0526470570507198-0.0227642468574712i
0.00916419685393319-0.113190522971i
0.167090976985312-0.0740452497473232i
0.27162191124704+0.0530499315000456i
0.173164595364504+0.1800076379085i
0.0748189114162287+0.262870035630608i
-0.0530464171016134+0.241694848790768i
-0.109399483038646+0.096368669484908i
-0.0744344638596311-0.0386628986808026i
0.00506590048040225-0.0762938870903047i
0.16662591314817-0.0213375555078709i
0.138793680651818+0.137123637026081i
0.0260045447215782+0.256472550026437i
-0.113316879242363+0.240755621131935i
-0.21517867180666+0.143326176794268i
-0.217066391306348+0.00636181060931796i
-0.159870320356002-0.0908013681100736i
-0.0180782621994192-0.107896295451995i
-0.000730874345979636-0.0155988088898014i
-0.0677250384980797+0.0344340765561028i
-0.11845462917213+0.033472730944612i
-0.189139352473688-0.0359456345335061i
-0.200167707658002-0.156959387203503i
-0.118722004554977-0.217395356890985i
0.0201980614132441-0.247744527078809i
0.134337974894474-0.129323120982358i
0.158195327610454-0.043423591701813i
0.0731670142000024-0.0124510625993194i
-0.0362395004407802+0.00617109364080675i
-0.0673151056476877-0.0758097780135159i
-0.0211833032096772-0.135809444036763i
0.075409988736618-0.13868576001625i
0.133437261439189-0.0415799399827822i
0.156036792639559+0.0765990555683921i
0.0742930571351571+0.144897050164327i
-0.0673835062270255+0.179744445783044i
-0.143874150406851+0.122698040849176i
-0.160564103656646-0.0239656106776874i
-0.0590976951484078-0.114416739698305i
0.0499700224058404-0.0774662489290226i
0.0924296952490615+0.0570948357437563i
0.05623378159409+0.164935188531399i
-0.0605785505769255+0.166341947393999i
-0.162884295670775+0.115070643319397i
-0.192483153539536-0.000187722212230834i
-0.13488044337951-0.0753141050324812i
0.0175200981201839-0.10767058343339i
0.0644113280414064-0.0365333352588981i
0.0551080458779815+0.0924626346332436i
0.00982909309817488+0.15205488347064i
-0.177153048519328+0.130767033703192i
-0.202919770717254-0.00838274421355077i
-0.148110281558626-0.110554423753416i
-0.0580192000686107-0.180930407128776i
0.0613258239975598-0.155146890732116i
0.109699851388169-0.0517624922020825i
0.144350432744947+0.0135890073492624i
0.0507343959386367+0.066784881239438i
-0.0303914934291112+0.0482091560686867i
-0.00698108950226296-0.0469327279121313i
0.0327938725552039-0.12489726974532i
0.129020069802351-0.116536893233924i
0.211036951551322-0.0344293711875641i
0.173463377516201+0.132625482374731i
0.0541142464563908+0.238465304666942i
-0.0393811162530403+0.204269444500883i
-0.11031800478433+0.0973881634708545i
-0.139507113115344-0.000840470342841726i
-0.0548510757097416-0.052103091735362i
0.00739859897071916-0.0259333585588105i
-0.0380441642092655+0.065582317155349i
-0.0814502082289409+0.0746955874336808i
-0.141973809909175+0.0411545435570652i
-0.207767800365808-0.0771389564792861i
-0.166113146514915-0.237099860069865i
-0.0288654200438957-0.266529185586372i
0.0990553069528291-0.172022386095913i
0.157224761341739-0.0517502521062472i
0.127918861778241+0.0315065777556626i
-0.0199518175013761+0.10608165992028i
-0.127235911981652+0.0771341556268016i
-0.085190467819454-0.0343263088107795i
-0.0116743412621846-0.0842803560236323i
0.02873914818402-0.070153927834756i
0.09678085367317+0.0243415500910978i
0.0612440744280836+0.168950243789334i
-0.0589316113226432+0.192381735645413i
-0.144857472416689+0.140776695235875i
-0.233696894423151+0.0280079628570977i
-0.183813356985786-0.127087995580471i
-0.0679033789331522-0.16379593399021i
0.0585916346790325-0.140578658487681i
0.107332917797531-0.0472070216175723i
0.0426751612817667+0.0609399459355644i
-0.00863854476540784+0.0676690939471227i
-0.0696459592750725+0.0317144141686709i
-0.0416056228307329-0.0260505812565439i
0.04711229002454-0.0734418907379461i
0.115168441436957-0.032132449906974i
0.172527110199398+0.0645482013307097i
0.139527132418638+0.163721584954451i
0.00598807584110724+0.221830828369484i
-0.0880648709297868+0.169997681892779i
-0.127513473796893+0.0789862994139796i
-0.127365119891381-0.0146041766545803i
-0.0726150260320736-0.045337646994034i
-0.0164442173887686-0.0105103577449208i
0.028317522581741+0.00982869169154092i
-0.031281467292154+0.0389417146830698i
-0.115764821481127+0.0282821859067373i
-0.124165729718685-0.0437747576150042i
-0.0632719784914284-0.150279576680695i
0.0463970095130164-0.171307292361835i
0.110631417496503-0.141742201194825i
0.144384421241972-0.0594785628170955i
0.127000788311518+0.0461662481919319i
0.0495375433877509+0.0314462969661328i
-0.0437831051198691+0.00655901506064004i
-0.0499364877925266-0.0669322754598287i
0.0127513996435898-0.112793002771124i
0.0640497247482957-0.0600300875233758i
0.107552024050814-0.0323461589381456i
0.0818297882374674+0.0431619085496379i
0.00173977063109566+0.0983190986630365i
-0.115351971765819+0.0248699454904912i
-0.118817697057677-0.09319315135656i
-0.0373208937122792-0.143842437770138i
-0.000244313917289512-0.127076800629666i
0.10180868853704-0.0698092434575717i
0.133956038359982+0.0569435802299819i
0.0502119531190975+0.114478716974775i
-0.0179916385497298+0.113301476893944i
-0.0765292118050135+0.0811534288247729i
-0.0648247948242121-0.0283324396641223i
-0.000582351118379799-0.0422682528766899i
0.0563407404179788+0.0265402423429562i
0.0959925643169005+0.112748453706384i
0.0298559262676282+0.214907343709574i
-0.0932590687020218+0.215440889243235i
-0.190477325355336+0.129264017835993i
-0.229324623487321+0.019892743590372i
-0.18547244968704-0.07765509560461i
-0.107592738232701-0.0812172927625972i
-0.0427580552897183-0.0765313304545022i
-0.0306107730531246-0.0370331902430789i
-0.0547615778616639+0.03419830295288i
-0.0989514401106802+6.24340708682137e-05i
-0.0894720177472996-0.082076255876693i
-0.0386902834950255-0.170659131369125i
0.0221318934231913-0.181541563270785i
0.139142849675863-0.120996104420659i
0.171979797694157-0.0537117929631316i
0.133740936031608+0.0256482729289229i
0.110065676972212+0.0850556063692219i
0.0633761505531519+0.0864763296634135i
0.0600412452388781+0.0248457646592137i
0.0985930051226171+0.0280974890492729i
0.145491430769041+0.0770827560688531i
0.159460090476444+0.110306158056613i
0.111753661212324+0.195740125393047i
0.0084664640164745+0.198380672756043i
-0.123611925296946+0.133503545577184i
-0.111580811406816+0.0584677886216546i
-0.0753488388849743-0.0178687903597458i
-0.0556699966520499-0.0253255116380202i
0.0028857492066236-0.0145757222532345i
-0.00437775067148169+0.0512673266303576i
-0.0812804486102108+0.0701678432895389i
-0.177293631113655+0.0149112345240436i
-0.184943162089924-0.0637330946554575i
-0.146185015179989-0.171822131974746i
-0.0168327405939173-0.214787114387218i
0.0768876694042625-0.200122544265501i
0.102397060104861-0.0777808072439893i
0.0992058834503533+0.0399719169955767i
-0.0166514373002362+0.0460836498245714i
-0.0806650039248878+0.0122785862386385i
-0.0732407086672713-0.0621157218132762i
-0.00962177654998412-0.104446674719196i
0.0562363512874272-0.0631864324267622i
0.0759032060884507+0.0521709980317003i
0.0663381162229133+0.115998259848064i
-0.0229780631507184+0.131906447618272i
-0.121767512990884+0.0868530790645193i
-0.197568904472796-0.00610133863558915i
-0.170799216152376-0.0371170868569552i
-0.0425876115266199-0.0721756634549963i
-0.000336009514606319-0.0566724530169123i
0.0381556954426855-0.0182211101048587i
0.027010690600742+0.0478148038691088i
-0.0582468191103983+0.0858700077698683i
-0.0776627693696607+0.00613778936931502i
-0.0464866766333062-0.0197779655966328i
0.040294555371486-0.0396033112437132i
0.0829680704168338-0.0404481039072089i
0.0978685687243795+0.063517544314647i
0.0762354774279352+0.150510839331949i
-0.0043778728569673+0.179925432048015i
-0.0650223100861234+0.144218387106377i
-0.113144868129925+0.0720280333345474i
-0.0659362016844079+0.0227401878438285i
-0.00636875928751152+0.036143783499534i
0.00247601689381405+0.0532836085203029i
-0.0118575153558788+0.0872022130532674i
-0.128078742977267+0.0990720899709506i
-0.19192145456215-0.00879330330478677i
-0.167311347464161-0.0842557813513444i
-0.086212496103713-0.167299485152326i
0.0417252622294566-0.199678561510029i
0.0958928501735527-0.136809058626877i
0.127283550523206-0.0749534879440506i
0.108512634811216+0.00512794771657373i
0.0606386409334585+0.015981578198856i
0.0366971155830264-0.00179813274720638i
0.0564259194080271-0.0459718985729297i
0.105707611462016-0.0849507033722212i
0.12564983255277-0.0165191436769568i
0.125135663171508+0.080426802051494i
0.0866957638067002+0.144564123514905i
-0.0244690416150184+0.203020489495524i
-0.139297211569014+0.167319143563379i
-0.137173521010193+0.0423179014775399i
-0.116745578394437-0.0332139772449042i
-0.0947277899037022-0.0419441693547363i
-0.0554295531444008-0.0363977338618433i
-0.0554623498885933-0.00771574561723078i
-0.0763838098873976+0.0526508977093943i
-0.0886565819291299+0.0243345777388551i
-0.116837615344564-0.0699730815100236i
-0.106555829870526-0.137389901456859i
-0.0238759658811645-0.127545828464573i
0.0702779240299005-0.0823543480434185i
0.124878185041134-0.0424274573950749i
0.0456650144182043+0.0249483057706084i
-0.0217535798973817+0.0680029688660123i
-0.059971234007173+0.0892504776003945i
-0.0946799460061258+0.0732219381679661i
-0.0640966943477106+0.0571743460151181i
-0.0401654904043557+0.0576803394856108i
-0.0276193245772958+0.061947721585808i
-0.0622257402304677+0.0958695494183432i
-0.116459025177848+0.12510698479734i
-0.160388937379673+0.0537900940585132i
-0.161978231534184-0.0569746306119913i
-0.0881648800740098-0.0768740498464676i
-0.0470046348156957-0.0686533940010293i
0.0155315577957238-0.0739127263447807i
0.0535637608759484-0.0482790990731339i
-0.00174789041947958-0.00946081706991447i
-0.0213221139437655-0.0557907972485055i
0.0249884119375331-0.0710022102888552i
0.0656618926194864-0.0368400360361604i
0.121660771837788+0.00108517439807739i
0.204385288500444+0.0651218606994937i
0.167226231653783+0.117835864250637i
0.111696151712657+0.181890778071998i
0.00859687659988054+0.184481215986207i
-0.061592485536288+0.179796997883427i
-0.0922372033581176+0.14950806065242i
-0.122078653674097+0.0896335779142571i
-0.0716789116159284+0.0645594280943993i
-0.110094225935655+0.0609443120430068i
-0.137736867604909+0.109340790625139i
-0.180581056119094+0.095873545703915i
-0.232177230306279+0.0299418958688913i
-0.251005516498994-0.083979064033767i
-0.218864318195064-0.192516797801294i
-0.128313505667136-0.197977036199415i
-0.0360561430573938-0.187735618508284i
0.0340341075648605-0.193867380793324i
0.014691480905301-0.143287127203477i
-0.0133735540805493-0.106765082966301i
0.010816967017108-0.127582120313612i
0.0745391329917809-0.0958385767472709i
0.0720987962176095-0.101231144355538i
0.080023124302455-0.0525738153812002i
0.130369003120379+0.0266283373910723i
0.119576621545799+0.0612926263161555i
0.0620636095395497+0.12472245368414i
0.00707677794705827+0.0797529545145882i
0.0014535010667854+0.0719340511744632i
-0.0374446281141818+0.0663630327219486i
-0.0409512293472575+0.0549718053624042i
-0.0558916136411691+0.113222743113242i
-0.105277926574155+0.0977500456404965i
-0.123441933688649+0.112884114523127i
-0.163974178100258+0.079469884284182i
-0.150109267988188-0.00254741551130706i
-0.152574150589785-0.0305489075245867i
-0.141390110277228-0.0523237085731149i
-0.0880638742011555-0.0423076817055085i
-0.069699598154468-0.000957553626231856i
-0.0950828943466701+0.0108212748270686i
-0.139050252613352-0.00963201438506048i
-0.116537515144278-0.0584968826473107i
-0.0684657456950654-0.107803894573442i
-0.015032090932498-0.0739066440737159i
0.0400869205073579-0.0647259685655514i
0.0432103321390633-0.0840457393568377i
0.03060297616384-0.00189793105010668i
0.0199836906314076+0.0284197422284184i
0.0106617687537695+0.0179182792307524i
-0.00897773021053203+0.0171790621537869i
-0.0172707386739258-0.0656130662892581i
0.046453065899776-0.0527683387937117i
0.0748661688657294-0.0177734530036696i
0.0810198232653661+0.0178753687830391i
0.0730288631982309+0.0651276320294482i
0.0177963138419879+0.0467308496783578i
-0.0209137016411389+0.061136279170152i
-0.0166145761606154-0.00375555408873869i
0.00153479906474855-0.00602332363046398i
-0.0263153804015077-0.0035010444885403i
-0.018579644225304-0.0286863633302597i
0.00916798349243666+0.0543780886768486i
0.00801902039646472+0.0334357581825165i
-0.0359937022821276+0.0135055436049133i
-0.0606400091897822-0.0134279966446594i
-0.0249838652970198-0.0558433876235581i
-0.0133427284268219-0.0303907179268799i
-0.02147575584753-0.033435315319669i
-0.0246700590109196-0.0137190836271051i
-0.0565803462380508-0.0297894490354586i
-0.10248739809321-0.0154804602162411i
-0.100356040554965-0.00477271086833169i
-0.115443795665153-0.063808517993239i
-0.107598073418332-0.0485907023816051i
-0.0490967863844047-0.0517880201700655i
-0.0559332958297291-0.0548301830525377i
-0.0946999825363934-0.0563877425292961i
-0.0981923488309005-0.065492908552126i
-0.0870111499700468-0.0932947908047584i
-0.0764071803793981-0.133148746443304i
-0.0257247770622208-0.121930203533755i
0.01688089697359-0.106634340426367i
0.0451178528589505-0.0499599020471996i
0.0573398544642757-0.0143277906371174i
0.0178270015673781+0.00805012878712018i
0.034797638524241+0.0132184061421082i
0.0348728265130646-0.0134930605611012i
0.0269750270623062+0.0145303657152128i
0.0401217096400243+0.0402180376595497i
0.00993764157780835+0.0931444928897845i
0.0117932640081935+0.157721563294754i
-0.0121093414524278+0.13315672162439i
-0.0952052261470921+0.112935904706822i
-0.128794423270401+0.0968734734445584i
-0.0782245237130064+0.0567647758923241i
-0.0802867883696408+0.0294785980825843i
-0.112474675020716+0.00640226736077235i
-0.0731839784029929+0.00343308051236802i
-0.0777229561831207-0.0205624772044096i
-0.0773664140230326-0.0284293734268262i
-0.0587835063379539-0.0416590748894331i
-0.0758579061829733-0.104284744445464i
-0.0303409640746949-0.0997661299166697i
0.0372469888448835-0.0941433461202288i
0.0504658669377842-0.112300210357883i
0.0477245203522061-0.0538843293577453i
0.0422639016100114-0.0326962642673104i
0.047892524837957-0.0378449092139308i
0.0557392677134758-0.0161689216542943i
0.0321189340567509-0.028894940400986i
0.0375083707541499-0.00400770616156293i
0.0400129934848179-0.0138676907347964i
0.0296993781515366-0.0257804767910978i
0.00453386642927046-0.0504840400061769i
-0.0113581601599641-0.0699008263662461i
0.000491867942652615-0.0293642907851448i
-0.0103304734453136-0.0771594363261427i
0.0210843056673848-0.0485039021264399i
0.0199394845756908-0.0408145159848183i
0.00503315672757319-0.082730107989898i
0.0180981925447961-0.0379066112790284i
0.00499404172401692-0.0229829912232087i
0.0205672404325611-0.0186600374360133i
-0.000160205847549676-0.00955487224436125i
0.00956225550102553-0.00600481063550658i
0.0173952208789667+0.0356769430585624i
-0.0396859017283435+0.0535420994132002i
-0.0395383052123158+0.0516768105482193i
-0.0973742779847579+0.0785024880405307i
-0.0945095187197831+0.0248825364327326i
-0.0813145061946737+0.00519509997453426i
-0.141197651861294+0.0150819161313895i
-0.104401779088045+0.00169887468188547i
-0.0746452858756582+0.0141591129352524i
-0.0826179181036403-0.0105782986929579i
-0.106051484441155-0.0200257121525001i
-0.0896740733228557-0.044631155301733i
-0.0846702224963636-0.0820669068629986i
-0.0654277363433174-0.0775518486042846i
-0.0301730203198921-0.0824736370444648i
-0.0269527310319768-0.0643776912950271i
0.0157701457797018-0.0770077940673696i
0.0530184952694802-0.0673276593323018i
0.064888535564189-0.0281883785957945i
0.0850162108147096-0.0502644201306063i
0.0824597861545207-0.00406989686983831i
0.0458886565243095-0.00521745527049162i
0.0737756673260382-0.0156775401843769i
0.118481107180689+0.0265208021110622i
0.100603499511492+0.0158119373856067i
0.0875140510476199+0.0599305998383031i
0.116655224968142+0.116864740209003i
0.0805132396265861+0.0999137709825819i
0.041538295357181+0.112279079612065i
0.0381336324069763+0.146767288194495i
-0.0405349072641442+0.131638693151545i
-0.0719050104235166+0.102913066934038i
-0.0926195850082831+0.106301753438414i
-0.111394139836237+0.0778179208808427i
-0.133230398976677+0.0191366325363659i
-0.170251475758491-0.00879613779828678i
-0.1219620317716-0.0531437144316284i
-0.162038180009014-0.0749088304496682i
-0.15230525203559-0.105809616630833i
-0.0958618398454704-0.197212346601854i
-0.0978266876515031-0.230032777165164i
-0.0212947434832986-0.206339444388267i
0.0379847519226727-0.238728443557203i
0.0831645998009853-0.213316370401401i
0.114072298441181-0.184195124558445i
0.145609872234519-0.146148627286992i
0.145207253712182-0.0506867804059484i
0.129289634635864-0.0230862705181168i
0.14847652970217+0.0166762666685999i
0.120563502678015+0.0344467592794434i
0.0872895813921445+0.0862261610800084i
0.0673415616349296+0.145016668030705i
-0.000514298060996473+0.128648056405756i
-0.0602810403328229+0.131921420045597i
-0.0709834312765019+0.124881822619937i
-0.107394634373197+0.136245557312269i
-0.100581659011732+0.109615217453467i
-0.0931635560123976+0.061321879135808i
-0.147158323699576+0.0626181928794705i
-0.165510926065135+0.0185615934064329i
-0.141347281140391-0.0407798568218479i
-0.113066273301842-0.0710077360598562i
-0.077707056441831-0.04976858118985i
-0.0389575064543811-0.0241267948337266i
-0.0348725939213491-0.0339929229019977i
-0.0396678488704259-0.00215257265788116i
-0.0485505374127957-0.007126599102943i
-0.0327005654806856-0.0658812882806344i
-0.0101107774214876-0.0431476766928464i
-0.0152239547205723-0.0228129002239432i
0.00504021817531007-0.0198107960549959i
0.0127840821869535-0.00427621402883862i
0.0485994275404511-0.00364652439156945i
0.0473338582710559+0.0507462013101415i
-0.00492446541882567+0.00116953820021062i
0.0479267120212083-0.071157639368087i
0.062436778138762-0.0468896776956012i
0.074878144961489-0.0467620623470914i
0.0974311112692662-0.0288159020176959i
0.0929477687216978-0.0255731529532189i
0.128583184787167+0.0355800456485819i
0.0802965919772766+0.059942838230396i
0.0220386828004376+0.0469338181554374i
0.00789098710112532+0.0578538985166002i
0.0420609849651472-0.00404513300851302i
0.0178808811748523+0.0736005858722103i
-0.0297269452440929+0.114217765908159i
0.0383168098573047+0.0935544402232378i
-0.0435682330132296+0.0876315689261732i
-0.129532431598737+0.0405942253883617i
-0.0899003512203583+0.0320134942796195i
-0.0644464167091699-0.0363246977949718i
-0.0494847931325233-0.0377606123846443i
-0.0712289546297763-0.041271352323903i
-0.0573267405457753-0.0627351318794009i
-0.094640663920323-0.0446479961317381i
-0.105243122195993-0.0884074926170236i
-0.0741367928023931-0.0885964796031168i
-0.053148056862054-0.0890207706801438i
-0.0220291744166357-0.106745104965286i
-0.0259610083639354-0.0974773494115702i
0.0192887200659865-0.0593005075550181i
0.0300721203362488-0.0319246874123066i
-0.014470788822133-0.0194411178567542i
-0.0244270804873096-0.0351222688496267i
0.025899823339355-0.0681161171797451i
0.0510587891956483-0.0028182095170272i
0.06576814140169+0.00472498268504709i
0.110850509551295+0.0357541763103254i
0.0780625432475259+0.105076106166922i
0.0276850703639963+0.133739053138337i
0.00118966326210372+0.122589105252715i
-0.0137937642487131+0.0757673651835938i
-0.00590240638159652+0.0934913025418938i
-0.0191763411181996+0.0868491222932474i
-0.00477530064575716+0.133819177484415i
-0.0506969473867492+0.152746748736373i
-0.125066908184238+0.167562935926161i
-0.144300340225947+0.134326438035087i
-0.207972530746889+0.0166992798269024i
-0.195952252881388-0.059777414472384i
-0.162251775101392-0.116275838811331i
-0.123616940842951-0.121097738779723i
-0.0455261841575214-0.128042938482262i
-0.0338081715724631-0.0760774853605084i
-0.0268998296936382-0.0940909487982739i
0.0299385153973827-0.122455207716278i
0.0814342021369828-0.11737585662621i
0.0955327080343203-0.130898249403585i
0.156075208761412-0.111101299532787i
0.186334862676335-0.039003144337277i
0.167164247151845+0.0889918679734072i
0.160452501919401+0.123096619494347i
0.0633649461175288+0.151490762548402i
0.0214622642388005+0.153404924551142i
0.0150055719905097+0.137362843687673i
-0.0604469694442354+0.119620113545853i
-0.0752566900262937+0.0838354854808541i
-0.109463179955737+0.0864907356869567i
-0.162553382354788+0.0598652319391021i
-0.173738564082127-0.00209730284627304i
-0.185263950588098-0.0726676689193673i
-0.174665607841238-0.146242125391024i
-0.0941150555767032-0.168533467071803i
-0.0231802082585773-0.150906483623839i
0.00115932189402816-0.143146772080142i
0.015682827815686-0.0870154117955965i
0.0221319887001974-0.0770454513301736i
-0.000210105782043205-0.0849661574282005i
-0.0115574440905257-0.0730589624148077i
0.0385865344416881-0.0791101232163252i
0.0819989424353721-0.000679095407540463i
0.0795332863602912+0.0761930604919385i
0.0526438138933127+0.123781772282009i
-0.0377113618136566+0.183297239486268i
-0.157892121051305+0.157198296135845i
-0.161466386162099+0.087064634137688i
-0.136827255070535+0.00388727247699316i
-0.0887472269461288-0.0573915674328521i
-0.0438334979940327-0.0148387622383813i
-0.0669497687601669+0.0144154306241088i
-0.0675551187341941+0.00563853400680523i
-0.0919361794168593+0.0368858530411688i
-0.10972051203441-0.0149805977245377i
-0.0861562634374376-0.121504973644117i
-0.0160165655636283-0.110543574380034i
0.0463660830425258-0.0685761209306117i
0.0701534593038717-0.0107176638794825i
0.0749795393949401+0.0951870243483155i
0.0271416216686483+0.108639727106241i
-0.0310236808038997+0.0596727656185662i
-0.0695779584049547+0.0315596317281708i
-0.0504239888676812-0.0203673339565041i
0.0069895828020413-0.0349052046401039i
0.0319737891707748-0.0361695388821884i
0.00392766942100107+0.0024413590730619i
-0.0140546539250181+0.0685226411435095i
-0.0306565039037428+0.0384830446038231i
-0.0762747244482684-0.00790440040226741i
-0.0553193521724039-0.0684375734086569i
0.00585315110120184-0.0937132457779158i
0.052550500693165-0.0465600613588832i
0.0543902390227544+0.00924014688580978i
-0.00465573628349506+0.0457989643590342i
-0.0381386902281327+0.0660619498675891i
-0.0509897250744718+0.0305495268273116i
-0.0818980665502639-0.0444887842532483i
-0.053381179757665-0.071821078774319i
-0.0145703452856107-0.0632836633657062i
-0.0282779163521665-0.00349229123787177i
-0.0410538184173702+0.0387610681223642i
-0.105799829305671+0.0155177194939891i
-0.148240978646145-0.0528191504831995i
-0.120323933067238-0.08819971135923i
-0.076767573544231-0.139248918567302i
-0.0170215505407042-0.168438560271309i
0.0447927024847335-0.0645098007762468i
0.0408394763567202-0.00842000562717836i
-0.0341615493990602+0.00827787231822061i
-0.050177295608621+0.00317887566420944i
-0.0867991848198308-0.0119231100155422i
-0.109204345480792-0.0351820238921927i
-0.0068838670726015-0.0591777639101102i
0.0381879751800003-0.0190427358852214i
0.0178263137580778+0.0368609463784444i
-0.0269596695741556+0.0749766895274354i
-0.108840017763092+0.0617563042889682i
-0.135342647334238+0.0412740775361844i
-0.141193012812899-0.032030392738871i
-0.120904112647045-0.0788471024121055i
-0.0277274911364416-0.0872874932189269i
0.0549429719871283-0.0532171411510536i
0.0236690300546477+0.0512751025095557i
-0.0188071198987411+0.0611500617847018i
-0.0276775450291659+0.0359035507997021i
-0.070995503422294+0.00591817965624206i
-0.0607177854085452-0.0374529145668782i
-0.0106506031071982-0.0437641538033726i
0.00448693637416914+0.00482319640950417i
-0.0317241167924536+0.0830472328298773i
-0.0609252051260172+0.117915472776381i
-0.098446191731099+0.104517415851893i
-0.146768069101698+0.0318761345982952i
-0.130018078085436-0.0762730653560947i
-0.0871696943471813-0.117849684213665i
-0.0163566841432379-0.100422228800986i
0.00829630058910379-0.062386606382268i
-0.0224843928806094-0.0190096049558204i
-0.0307626883286476-0.0516022310094569i
-0.0567987894680341-0.0906263818685931i
-0.0170900083143654-0.10477280082403i
0.067317269563222-0.166734249694643i
0.143989995695567-0.0947567209793432i
0.181511016074038+0.0102488555843061i
0.0952334925892246+0.0821417353669298i
0.0220236683788838+0.133840592725305i
-0.0350807665343641+0.0631728087267291i
-0.101461976268538+0.0437270237226356i
-0.0956542392511925-0.0211838971466235i
-0.0413254106840172-0.0285168286045532i
-0.02028430449915+0.0184029029379495i
-0.0233063755520681-0.000437243016524402i
-0.0800267813202584+0.0741035350796577i
-0.209773513210479+0.0318860149522589i
-0.24799549082383-0.0762438383903414i
-0.182222707899495-0.180482459643583i
-0.0613176090104653-0.241332886553881i
0.0116508009209304-0.191653767713871i
0.0718323859295635-0.16178114663455i
0.0934414810813125-0.0619018424878619i
-0.0139874596831455+0.00474721010676644i
-0.0615664502312946-0.0185755639207976i
-0.0388298190057623-0.0711494645576461i
0.00284295765011365-0.110738260488879i
0.0759455211732067-0.0597607945269802i
0.10711578691795+0.0382344949822646i
0.0533536886467369+0.10614383083358i
-0.0147858167892393+0.130727395408307i
-0.0718822015677575+0.138481037056122i
-0.0940310832207043+0.0623064706214698i
-0.0877453010328832-0.0115984524352086i
-0.0746579217843656-0.0271600388355801i
-0.0252273045188743-0.0148888521625517i
0.00202258745803021+0.0770167524444477i
-0.0470596204896121+0.11474694033526i
-0.125585117699864+0.0616246221237506i
-0.133121779211357+0.0356953708473001i
-0.111939384059955-0.0133767406934174i
-0.0778574910366975-0.079307435406991i
-0.0222042306407924-0.0803615622608971i
0.00698330950784267-0.0297484072750128i
-0.013343961153104+0.0570690128391909i
-0.0800070973055224+0.0432766695215577i
-0.0982813589592884-0.0572447513475314i
-0.0860581490619319-0.121639744157524i
-0.0442860118972171-0.174640303523075i
0.0713414728892583-0.16695453779323i
0.149378746357377-0.0975133793344812i
0.133976427108251-4.23043838714605e-05i
0.0943588060407065+0.0728749654143595i
0.025684849153326+0.0293275341854277i
-0.00936100498968493-0.0344604720020066i
0.0264570684661084-0.0631091270206507i
0.048087351886053-0.0862270753886802i
0.0615459807814879-0.0133956338156034i
0.0847803901408822+0.0938456095740729i
0.0500627180949314+0.148027462662575i
-0.0850902136882701+0.140114049071879i
-0.190688686442766+0.0828457135343033i
-0.219594679493381-0.0465615626957319i
-0.162427621508931-0.141977042074582i
-0.078968610729038-0.114056702287624i
-0.0250263744899664-0.116401321704539i
-0.0110114001887099-0.0631545627810422i
-0.0738382350621215-0.0316032556435404i
-0.128386039815675-0.0973860546149482i
-0.124103099600616-0.119467232994839i
-0.0398193263709437-0.177213008353458i
0.0625993343346873-0.189077618436226i
0.127410348892022-0.110448846472461i
0.152772754268465-0.0284619772612415i
0.0815249469702829+0.0801306630419523i
-0.00440897657653398+0.124432545960221i
-0.0683050449324857+0.0581699876475623i
-0.121002978505533+0.00124595799774492i
-0.0560692011788743-0.0479812510155412i
-0.0179956980305446-0.0473349371828733i
-0.0246152732530122+0.0328325510452171i
-0.0279476606352769+0.085090127885989i
-0.111101009128691+0.0835398299217296i
-0.170951997056045+0.00869257510418663i
-0.165974057197925-0.107572280591065i
-0.0756179075541047-0.171047379709116i
0.0360248069026287-0.132808885490866i
0.125041550335587-0.0605425894946374i
0.115083781093958+0.0180064066922687i
0.0467745095940906+0.0986377876319074i
-0.0164907190442979+0.0961132986362394i
-0.090740864810553+0.016843130828444i
-0.0212128008558694-0.0263410160389497i
0.0450373890599085-0.0441118343042838i
0.0802062518645452+0.0111714314000982i
0.0807011136503034+0.114964555924105i
-0.0318787534616206+0.13233157208289i
-0.12969522836808+0.104670960145339i
-0.166490019535949+0.0163813092742173i
-0.145279726138987-0.103797389292414i
-0.0509379199627466-0.192493161105521i
0.0809849098308137-0.177171202844899i
0.100928445467256-0.0934142925935386i
0.0653569950993988-0.0298193909666732i
0.0095933119857367+0.0102987772256885i
-0.0461612829752755-0.019184035082326i
-0.0232830723638791-0.102929379051588i
0.0276467447248171-0.144961846650808i
0.135151299915476-0.13732359578061i
0.17848535639457-0.0395150972070203i
0.155131356692882+0.114042000765653i
0.0546030644065641+0.1875481792201i
-0.0852851203200576+0.156001421246166i
-0.117843242824244+0.0526863664482222i
-0.146035195691345-0.0340665997978935i
-0.0981854292104231-0.104183823464735i
-0.00470408554869695-0.0338840173754092i
-0.0199735703924823+0.0423661020469111i
-0.0736418639182318+0.0388836225714876i
-0.133895405177819+0.0579306329387147i
-0.172593698985468-0.0458912050145114i
-0.128395694197177-0.131415477477956i
-0.072100317000294-0.155312398761506i
-0.00101766964789256-0.144842106421814i
0.0662339810034817-0.0425866966392089i
0.0490308705737777+0.0236989351819597i
-0.00914723447542711+0.0583758000763651i
-0.0551696044490377+0.0488259977660274i
-0.124262477029295-0.0532991405620799i
-0.112812500342537-0.0977799244799267i
-0.00482703366304803-0.0816314246132611i
0.0704615892610365-0.0309469907756475i
0.0456636950689453+0.0642726895226874i
-0.0514152803102835+0.116174307657403i
-0.11191994100517+0.0864675777214863i
-0.167558696406967-0.0355925789567762i
-0.0995383435474662-0.137702049611423i
0.0241598828828973-0.139334966759914i
0.0969993906375807-0.0962801559784597i
0.154028619270568+0.0177837152724182i
0.116648741230843+0.131127311308436i
0.0200165118344529+0.144594970684348i
-0.0704147783457257+0.0920893618682682i
-0.0868785679852609-0.0223492657703652i
-0.0289647060773946-0.0675640358167782i
0.0586931605558133-0.0308134422790936i
0.106811696100811+0.0505068968559228i
0.0535723521766929+0.165262814973974i
-0.0495880565471841+0.189956633321892i
-0.151576700763161+0.10973982106833i
-0.212116606301539-0.0444643720579656i
-0.176058868315598-0.157782455143963i
-0.0418799269485435-0.170871512560813i
0.094233049473112-0.141751811184276i
0.103961375357918-0.0669098935185436i
0.0598745867435068+0.0339024874056875i
-0.0270227708079786+0.0380111015557569i
-0.0875606147660569-0.0405067765471331i
-0.0505890002471581-0.0904905037003104i
0.00999589190945048-0.132543937013021i
0.117911056526983-0.0753366014496113i
0.140953438229293+0.073805476756316i
0.0506933899485056+0.143804580569571i
-0.0953062209705962+0.172373590299523i
-0.19985594693957+0.0904674220566082i
-0.213561019704956-0.0440410540007608i
-0.134606093944236-0.108083214809771i
-0.0435423893579118-0.156361873844875i
-0.0226761579076354-0.0811922720038533i
-0.0175620000529483-0.00433971937604655i
-0.1012560447066+0.00066346696739572i
-0.15528746779079-0.0356907433710893i
-0.166446134537084-0.147870065462391i
-0.0919355135911906-0.195334520180373i
0.0695552656295409-0.21042865932726i
0.139718469424513-0.136450560786923i
0.172200348363923+0.0249433063697346i
0.0888999569334451+0.0836626594514785i
-0.0375136273312995+0.111841449794935i
-0.102115980392584+0.0939782864838562i
-0.0704316020189306-0.0175426815389243i
0.0419185096099189-0.0342437705126518i
0.0631717965854678+0.0218498613665673i
0.0922149837831404+0.0881577656711321i
0.0113799436022714+0.208231818507701i
-0.145501306493205+0.199540727623486i
-0.217371332992553+0.106150299055956i
-0.244080736572129+0.0119480829563174i
-0.158343186672383-0.102008458506589i
-0.053321366625645-0.102110305642009i
0.0478915607850088-0.0470900489529889i
0.0239388971431463+0.0201352074133927i
-0.0573303302299904+0.0401243509080893i
-0.119645815912467-0.0196706528264053i
-0.170078329475419-0.0668908570325807i
-0.0786966746121765-0.170322913285082i
0.029482783425302-0.224911885662492i
0.130794576360503-0.152700688000483i
0.171888340419595-0.0262308753719839i
0.118424986335006+0.119615701246628i
0.0114062549710156+0.104767583988361i
-0.0440086230958655+0.0321825987385801i
-0.0257993479364724-0.0422129713769534i
0.0114098521079423-0.110528916755618i
0.0830629008833664-0.0409997415414992i
0.090111026893577+0.0535180416806972i
0.0477072767651156+0.105181896688866i
-0.0614206251111431+0.127566762504403i
-0.155919326711904+0.120082991628005i
-0.19176220333155+0.0159932117822324i
-0.188560662135373-0.119955922847337i
-0.0751244072712988-0.138373321148847i
-0.0178687749810123-0.0723161191823471i
-0.0215163519852643-0.0110786830163579i
-0.0603346486507554+0.0295524092540963i
-0.136397773325205-0.0328134031551325i
-0.152686131773562-0.133846622978332i
-0.118908942241927-0.196445974347653i
-0.0124375474809893-0.212592115919899i
0.12026006710218-0.150448414668819i
0.14360160488194-0.0333328601576825i
0.0552926543618045+0.0742551628825389i
-0.0276653323388478+0.100587600124338i
-0.112528775016031+0.0671578293921192i
-0.115252641034546-0.0615254750864035i
-0.0584217592709177-0.102189030579241i
0.014121533326713-0.0735795352259834i
0.0944197390618754-0.012543034647248i
0.0358324120310445+0.0974050292989238i
-0.0811359946828108+0.139149756526732i
-0.207519864514329+0.12015566232013i
-0.270671558283824-0.00860540222597049i
-0.18623243151671-0.141120789738328i
-0.0336801065413244-0.197470164101627i
0.0933911352267438-0.137607546855985i
0.103473278506421-0.0150641167800169i
0.034700951150756+0.0573109232473087i
-0.0382180774344374+0.0643742318339674i
-0.0848784694495364+0.0404691961707155i
-0.0619817689413487-0.0188250012584425i
0.0232999761555913-0.0498181942589928i
0.114957257939425-0.0063777878151558i
0.146878457268499+0.0948814143904647i
0.0742209149684537+0.230679127507203i
-0.0698026203314952+0.269586877652855i
-0.206768773282517+0.20473837873935i
-0.272601932220384+0.0641248908413176i
-0.234550679887426-0.0581862208012701i
-0.151510796726375-0.108709783226808i
-0.0618548671066676-0.108625073005445i
-0.0567824163591392-0.0780276549147013i
-0.139974688363047-0.0561145790265243i
-0.192385047120112-0.0955683050136096i
-0.195268985810837-0.221081261830191i
-0.100598032382144-0.333524652275717i
0.0784967625240064-0.365761269697189i
0.242211997085703-0.28576893707316i
0.283669657713985-0.117374648835017i
0.23871658586081+0.0451576934358169i
0.152757989389369+0.0744320660312361i
0.0439848044465281+0.062864973725448i
0.0447056210745057+0.0116114928213597i
0.110119345105662-0.066018982193465i
0.164176880280624+0.0203064983567948i
0.171661470244518+0.139377549073931i
0.0383306936493686+0.263729374350533i
-0.160623178678516+0.306345434088485i
-0.291223152043948+0.185676768554826i
-0.300003075486023+0.0461786527240916i
-0.268602203471226-0.116920435257848i
-0.177206066829279-0.18715867799129i
-0.0507247572955721-0.125163415796416i
-0.0217835882970907-0.0280512686073084i
-0.0622828679897839+0.0620949577777353i
-0.142141518942332-0.00835470697696356i
-0.19096271496423-0.109387292336588i
-0.137570050342556-0.17759322594665i
-0.00290609400691284-0.243720593876195i
0.115956500730526-0.133724226547622i
0.181520862975276+0.00614433665544298i
0.13288722242351+0.0988564667284682i
-0.0181244985226157+0.157070051590984i
-0.165035909834805+0.118934654637796i
-0.197413935253145-0.00265291162668467i
-0.132228430418141-0.076020913689256i
-0.03805193566981-0.0532068871368374i
0.0463708334944154-0.0195005259391799i
0.013548064149744+0.0653923774487613i
-0.12633641697858+0.111022865991784i
-0.219976752566753+0.0267934550175758i
-0.214024082970863-0.11503838407295i
-0.173088278840888-0.183341446081229i
-0.0124073014669729-0.204041573664159i
0.130376550465005-0.173256160824583i
0.139931054996801-0.0183225622423259i
0.0679266121518875+0.0720545406733957i
-0.0180787373485844+0.061502140927031i
-0.022318132315082+0.00327146812278171i
0.0180054484127394-0.0836008556734219i
0.0839370711567887-0.0964438629309218i
0.141856631426569-0.0331795783648915i
0.191737069691006+0.0578676339050894i
0.0653851936049092+0.163174195194631i
-0.108964422312269+0.199220269383558i
-0.186506719618311+0.102705064379987i
-0.240386088890308-0.0016687675365515i
-0.131141236018635-0.152360180167393i
-0.0251372958835692-0.170912295719944i
0.0524506285927715-0.0235802564996607i
0.0312038540069056+0.0371143487915819i
-0.0949599395315059+0.0659617389535916i
-0.177045229056331+0.00826484671614849i
-0.221271486520203-0.124113166599065i
-0.0947433020787723-0.267977869147648i
0.0478635234791229-0.284405492297278i
0.148562991916794-0.173592280290863i
0.177513497067165-0.0455255121249966i
0.102971961637618+0.105361569276147i
0.0105125349743999+0.111949353289853i
-0.141572366217379+0.0602540355220276i
-0.128811992204102-0.0354014581863579i
-0.0106473031657398-0.119914340308608i
0.0343725959957662-0.0320955514307634i
0.0769892689132857+0.0528645556670078i
0.0494124554258962+0.151739054615002i
-0.107121673000497+0.211427929294474i
-0.265483540939955+0.150190140159645i
-0.295617726540942-0.00436298550644502i
-0.223929590808651-0.140021334075062i
-0.0554472136750616-0.145803739858271i
0.0148140059474849-0.123722095009787i
-0.00910559551178058-0.00585686070695399i
-0.0581242278475317+0.0817086491095318i
-0.173798889014795+0.00444811983904987i
-0.187735446520519-0.0933625532939288i
-0.119360222601766-0.171091359579073i
0.00886249193672424-0.210995037849092i
0.124919007273613-0.158967123275979i
0.154097874787471+0.000533337938962184i
0.0781367604138882+0.111171195872263i
-0.0334996874030429+0.100084187875999i
-0.092148242295182+0.0577875876087081i
-0.0863386254281583-0.0370404467287284i
0.0177811551843043-0.126253537992947i
0.0861822445635318-0.0841558681941338i
0.118318200968697+0.031254354206738i
0.0773450076873245+0.125437517790621i
-0.0760369510922773+0.130715889922373i
-0.162125694800668+0.0679476076719788i
-0.152759901618212-0.0795651415246818i
-0.0681229392103263-0.224286268127377i
0.082930349888309-0.186557159690341i
0.16498336976658-0.0759398777344959i
0.130832310356386+0.0691562850596597i
0.0699485511569763+0.144619130832472i
-0.0160488250420736+0.0716605937842979i
-0.106676423488727-0.0286207711993793i
-0.0508783596505891-0.111998241306204i
0.0607268938181484-0.100979096023615i
0.120232324876886+0.0195401387968613i
0.147737345035305+0.133463163325989i
0.0193770837345072+0.227892409633832i
-0.171106932301303+0.223220733254535i
-0.263577011637928+0.127791479939893i
-0.291491970361279-0.031922502424783i
-0.259460174324202-0.170430139062076i
-0.13925022829431-0.144432334645602i
-0.053146937374316-0.092159390985848i
-0.0703661396727699-0.00190365722407894i
-0.137058235524375+0.0252021212271008i
-0.269489833181294-0.0576661814894626i
-0.255133494121235-0.203253759371535i
-0.108618822292694-0.311090947241627i
-0.0146889033071321-0.305783583505692i
0.145253894959292-0.260594216172662i
0.17661858245889-0.108769376214036i
0.0959933735689856-0.00478667964647256i
0.0536799428219303-0.00238500485758001i
-0.00797846837727409+0.00360538763954432i
0.0310866811272052-0.0751405644959552i
0.0839513247939471-0.113232096285433i
0.146018807154008-0.0112107251798833i
0.190761712206052+0.101179416341054i
0.11999336467888+0.194921558980925i
-0.0392523371978671+0.223595431041413i
-0.153166465888863+0.158629210984794i
-0.181016102801954+0.0512648882057809i
-0.168183510273333-0.0271872456796848i
-0.0546718820412025-0.0412597151597894i
0.0244744421407458+0.0266806110277658i
0.0159909336481813+0.116243049222946i
-0.110969053344357+0.109723184142659i
-0.22425190233937+0.0441433242377069i
-0.225978211081825-0.0670127226519672i
-0.145376497600663-0.206642371342872i
-0.00579247688779623-0.205152150989918i
0.0817525549906592-0.128325926053623i
0.138296420322216-0.0204890863414972i
0.0604341718315008+0.0710802120484372i
-0.0658117516186479+0.0934703048754081i
-0.115242718794007+0.0494409627122807i
-0.129353101870962-0.087703195417128i
-0.0304160671936945-0.152379610206033i
0.0806003019622253-0.137388249522496i
0.123312463611103-0.0270977246550623i
0.0782687247022424+0.0656755568904522i
-0.0568104954308647+0.108496468805285i
-0.161393571516965+0.0988481858689346i
-0.192873492826268-0.0541359135914147i
-0.121200155322201-0.151688205424535i
-0.00468014638590559-0.174728596113051i
0.0685842298927282-0.106003918645756i
0.0611361029139557+0.0300920816552908i
-0.020140452480666+0.0980722866867154i
-0.115435571788173+0.0849234964281702i
-0.15940765313037-0.0186284532613987i
-0.128255096488775-0.133216616682094i
-0.0350410968871559-0.190556682669532i
0.0710609980612452-0.143953157657501i
0.088214229473487+0.00272095388157408i
0.0279197190183751+0.0701824441641397i
-0.0840955070532411+0.0958118311828536i
-0.177440242104824+0.0667140489935378i
-0.179539652216532-0.0960601339984658i
-0.120021044228477-0.157004000838013i
-0.00245120383712735-0.14602972062056i
0.0606388571470539-0.0650171706890328i
0.0451488118806886+0.0470008088392498i
-0.0308419119561173+0.0656737647736923i
-0.15727085930309+0.050125573169716i
-0.172999201473783-0.0827903980649341i
-0.0772407741653682-0.190212151835749i
0.0696720305569001-0.182512321272263i
0.193020928963549-0.102410316252699i
0.205021250527027+0.0728549051431197i
0.0976767135204475+0.161809857077567i
-0.0658126374950451+0.169770451939228i
-0.115581815262641+0.0896252375231828i
-0.100829765478955-0.0674052038218848i
-0.0497234574892107-0.0756385684468327i
0.0843702515122821-0.00939175140918071i
0.115000964933245+0.125515776457263i
0.00808645108092695+0.252411081614661i
-0.128506257367705+0.24672234925625i
-0.288287937601068+0.120679918778734i
-0.32329169395208-0.0359104906002542i
-0.217522797932549-0.136061936389252i
-0.0992673418210138-0.188138500681087i
0.0610479345587844-0.0959966170387097i
0.0696930525973042-0.0130375075864769i
-0.0713513591486714+0.0446559673832077i
-0.157136812378704-0.0263154308940666i
-0.198931516874577-0.193688543167554i
-0.129541323679657-0.261403470621082i
0.0206593170618489-0.297124184768247i
0.154317187379285-0.195749134734998i
0.21585182250506-0.0656555884957329i
0.111317874653882+0.0398386787596445i
-0.00496844546686138+0.095124804408537i
-0.0806867105892341+0.0198440500177971i
-0.114032186250927-0.0632628301639879i
0.00381872021866941-0.0903480393172028i
0.0901363446639015-0.0818836447304183i
0.106441054395485-0.00342849938867541i
0.0314183299590948+0.106290902813376i
-0.120189203964111+0.113564223312276i
-0.198926259811433+0.0712487059105644i
-0.235298802207677-0.0251414214909731i
-0.149835631804845-0.166167298052808i
-0.0317254321426398-0.173042137401185i
0.0305969984235936-0.0804084734936896i
0.0182968622664469+0.0419923629621842i
-0.0875341283593808+0.0996948590223578i
-0.162517205122145+0.0188529694164543i
-0.185009333161162-0.0613598677843898i
-0.102079166761664-0.164336751411096i
0.0277379244754819-0.198473754516945i
0.145859972613401-0.111285525515941i
0.170293005902258+0.0206484327223218i
0.0787712797190825+0.158065094879377i
-0.0512496349631125+0.161229687379359i
-0.15946577118995+0.0559219406334923i
-0.151509347015355-0.039559956722728i
-0.0606606276996068-0.0940070042039466i
0.0574463550931201-0.084319360679798i
0.0705070803443419+0.052013328613098i
-0.016668697245385+0.178913479070945i
-0.135694269153296+0.1673722598363i
-0.241475009003701+0.105665690639512i
-0.291701211678379+0.00268756130298015i
-0.236628395100872-0.157695554520246i
-0.101801657002844-0.215794673589783i
-0.000511752983834656-0.107753984567479i
0.020329608081837-0.00820340711074265i
-0.0565510542339056-0.00171956760137624i
-0.123515412448829-0.0112726871905796i
-0.189741543268157-0.0872207658978977i
-0.119495060819806-0.229332105747017i
0.0188476747694551-0.278941437006073i
0.0978235681299798-0.193477984157857i
0.18154756668626-0.0895051334693997i
0.144889781964145-0.0305695624400714i
0.0568728383194484+0.0584455828425381i
-0.0570132804316788+0.031233330647613i
-0.0809214634281454-0.107739221594948i
0.014752991236536-0.170086249136833i
0.109191077377094-0.126179303411592i
0.17876388235046-0.00479955849790595i
0.134702634314965+0.0970458628776411i
0.0141109589485815+0.153542575839479i
-0.123513418035248+0.107745817889375i
-0.17676160485241+0.0142440110242863i
-0.136472694185401-0.0543849420861545i
-0.0473989618369188-0.134268597584086i
0.0497816932176357-0.0613338353458976i
0.0432604585205369+0.0818028748525277i
-0.0898477620242112+0.133491125025128i
-0.197275472745849+0.137869049425568i
-0.247816947329451-0.0148625715220202i
-0.263306973476154-0.12584979023095i
-0.1238597302613-0.141482600317061i
0.00862034937828238-0.127309253058647i
0.0754960835064835+0.00678625809135596i
0.0117796467777767+0.102411166166069i
-0.154102908389656+0.106913267939734i
-0.234105923686735+0.0156285856919375i
-0.244470775876682-0.0725142747218022i
-0.12837880104178-0.156202129342642i
-0.0013584337156902-0.183469448279841i
0.0651960052864977-0.0591902584399207i
0.0645936166489461+0.00575957303724711i
-0.0269519370081085+0.0652129621849522i
-0.136381517404192+0.0767600340375545i
-0.181229132148718-0.0786846109188123i
-0.0892927894613975-0.179813191131834i
0.0437703443372076-0.184792502748099i
0.171239838931137-0.0910006113497237i
0.15106594046717+0.0244351428477176i
0.0674346709244745+0.115763660600411i
-0.0322526296008699+0.139783509211701i
-0.152728543310764+0.0320886788829936i
-0.0984399859971715-0.04390704256535i
-0.0228998317890669-0.117479377626681i
0.0649155056475227-0.0779524179375503i
0.0751793327461093+0.0191919270240004i
0.0229497349478325+0.0828377688401909i
-0.0797190928526529+0.163929571305033i
-0.20196416611536+0.0787489727288283i
-0.184073132917486-0.0418129694855931i
-0.144903355538797-0.137432075202551i
-0.0320634320665427-0.197342139542103i
0.0520856133195489-0.109097626655273i
0.024822582186858-0.0190262783317948i
-0.00411343567600449+0.0194361696860357i
-0.11059965582645+0.00814292033656686i
-0.164401718330501-0.0952675009827185i
-0.0532007931942581-0.191434720605385i
0.0423028990508742-0.182816896718677i
0.125570109931999-0.10850042172403i
0.136856889247717-0.00570293772175453i
0.0456519624880934+0.107462132576487i
-0.059338613152125+0.115064779253174i
-0.14995007808331+0.0614987270090663i
-0.139292045444727-0.0163880135708143i
-0.0443789471274579-0.129465804132451i
0.0511064170095327-0.0970053476447565i
0.0656260475193773+0.0464770548847444i
-0.0118563351939067+0.0953738613465517i
-0.109856469677805+0.126616224367552i
-0.204777083482282+0.115460093853801i
-0.255198418733229-0.0531075809322777i
-0.196992239907834-0.135060831664164i
-0.074020479146264-0.141240228995823i
-0.00163992746710913-0.120029254428441i
0.00282115178987624-0.0138508971560645i
-0.063505218026778+0.0483277588378038i
-0.161543235033403-0.0107309892135963i
-0.171554337580249-0.087214598105342i
-0.156617756772388-0.150120242691998i
-0.0615482851677091-0.270175955993836i
0.0678488204178313-0.215127541799848i
0.116711530334711-0.0857651899870668i
0.125296937361819-0.0220858689936302i
0.0251112128184699+0.0436923835823764i
-0.0261482222627616+0.0106480929871514i
-0.0304532605743782-0.0748958727463855i
-0.0349703496971151-0.129180826487233i
0.0946895030789665-0.10721521236136i
0.132549354974177+0.000820394160930173i
0.0867915460295659+0.12431236905827i
0.0324901707719847+0.18763361867875i
-0.097122345253771+0.155602673402225i
-0.157404916903918+0.00794022676412075i
-0.137762808653788-0.0962914480616758i
-0.0440523854943801-0.0964511624731239i
0.0248998704973682-0.042758978904499i
0.0285656588392147+0.0302729493519243i
-0.027052161690101+0.0730542363975682i
-0.119213250368695+0.0806309188762037i
-0.177811952457051-0.0326268972896095i
-0.180140817355688-0.172532424660062i
-0.0611679622473348-0.210234682036839i
0.0535840961031838-0.15925645800019i
0.0969984110728026-0.0498362186297877i
0.0789447591237985+0.0878604511181145i
-0.041903804730105+0.117603608944862i
-0.133129145050711+0.0447092310981527i
-0.138336070603612-0.0594451321835283i
-0.0836770999422964-0.107122564137534i
0.0346099052674383-0.0947271323558788i
0.052282441988758-0.054229392323594i
0.000400003558320527+0.0964158924681398i
-0.0819034622783293+0.138667603656499i
-0.200301271632951+0.0907645367225366i
-0.270233168111772-0.0172508905040894i
-0.257434697760599-0.191686395058489i
-0.108959290579085-0.235849235707392i
-0.00620767275748583-0.206187715211118i
0.0170488073228347-0.113566852953637i
0.0233495982576994+0.00404589030278277i
-0.0644038311324446+0.00994377788753055i
-0.176287811316726-0.0551705742791724i
-0.157829687259918-0.169208308513492i
-0.0310752800939569-0.191508392729124i
0.107907474873341-0.15546458914188i
0.216788966122983-0.0745095050082262i
0.148996113986192+0.0901800095452664i
0.0170182156077508+0.158536472798189i
-0.0863496110161936+0.14334236332194i
-0.14582104126232+0.0409391971428979i
-0.041481154589126-0.0388663784807045i
0.0579280199861743-0.0894327263825663i
0.0613405773308337-0.0116354841904602i
0.0442619620176412+0.135410329389162i
-0.0327784324645706+0.178047727589763i
-0.168563921072692+0.153568537201792i
-0.22251434456309+0.0148168556556067i
-0.177694920751813-0.117906324348189i
-0.0651944212098003-0.153528088544985i
0.0064284341499624-0.0849182942094326i
0.0218271404794863-0.00702602655439748i
0.0133331901525825+0.0813199844589048i
-0.118712416387416+0.0745565965101704i
-0.196186600076513-0.0214521192705809i
-0.173368719371044-0.0980904176085944i
-0.0836698711181835-0.160052685955567i
0.0442284535636183-0.122751911610551i
0.0907761883761793-0.0514091479829007i
0.0562873489150264+0.0621175151162683i
-0.0418758289488601+0.0780357896666337i
-0.14589694902975+0.00984504152004085i
-0.199105100661801-0.0708372901185018i
-0.120601630849871-0.210049134544976i
-0.0124066023756234-0.215432961235526i
0.0542813648264585-0.139721202048537i
0.101768138431029-0.00737305020641799i
0.0201413603582898+0.0935402955342948i
-0.0929398956768112+0.0328858275378986i
-0.162725980131036-0.0230786452394969i
-0.130742413515884-0.119728071412653i
-0.0050941059974924-0.188098463794593i
0.0913884355366778-0.134067390414821i
0.126763198679573-0.0475012306139596i
0.0707875781280469+0.0958001083361667i
-0.0557607926820702+0.127787376937423i
-0.152343509159862+0.0234174365392207i
-0.148533690488738-0.0527131962516974i
-0.120914242921691-0.0990394864103803i
-0.0250368501909672-0.0836610943893893i
0.0475296751311942-0.0202532991651311i
0.0278560408325696+0.0596210101664914i
-0.0445804103641164+0.0994112207339347i
-0.186535160201068+0.067842190967141i
-0.228063489826218-0.00774355069493392i
-0.210712036118113-0.119073570522839i
-0.126910574133569-0.16574686164241i
0.0109965286751532-0.112646194251823i
0.0316811095391948-0.0221615130370067i
-0.00923645239882367+0.0545890973761145i
-0.108862906165993+0.0517809551595713i
-0.146277555125852-0.0489413197976186i
-0.0961947337947291-0.113331695980364i
-0.0433317022483607-0.145465566121712i
0.0807875511602035-0.107529450741031i
0.121363644073533+0.0273728319134133i
0.0566162205701379+0.101612048581533i
-0.0442146808760871+0.11745677173602i
-0.145319923555046+0.073146325148699i
-0.155407746863474-0.0272361585357728i
-0.0557052080012036-0.0862315309084999i
0.0179473900552762-0.0525361758071764i
0.0471135582221139-0.00141511387873441i
0.0243151591907896+0.0879929266023044i
-0.107525286552198+0.142725651789833i
-0.196701441328688+0.0804956095784611i
-0.266309929418366-0.0152364253401479i
-0.232042794130735-0.124215725495498i
-0.101423496096422-0.174577073410671i
0.00240401395390224-0.161113667938248i
0.0252798295330645-0.0583323637600327i
-0.0510928241689379+0.0284420315095277i
-0.132837561829573-0.0110096796184175i
-0.190609148461317-0.0918627085221335i
-0.148913741486463-0.191610847770936i
-0.0373921929462065-0.232479208342925i
0.0745015315867287-0.198738338907877i
0.127663573717197-0.123218586222514i
0.0979326274593733+0.00516665092286366i
0.0497275834575027+0.0630973696963337i
-0.0271741430125529+0.0433117244292348i
-0.103515908622578+0.0105022233995852i
-0.0537466529942804-0.0799613054336208i
0.0544085990795979-0.0951340059005152i
0.0722211872861218-0.00251920870542621i
0.082137806651638+0.0698209077168703i
0.000836768209903883+0.151564867344155i
-0.148716212734787+0.153284664342495i
-0.180565176859998+0.0561691511571124i
-0.161285939492594-0.00795409818265025i
-0.107414268494498-0.0857477938674644i
-0.0746245956734891-0.081554549050408i
-0.0379933846074868-0.0178066201391759i
-0.0679341195278099+0.0653916594220549i
-0.150128419393759+0.0916252354907989i
-0.197186665441918-0.0419661385516365i
-0.238884963216694-0.115635198573244i
-0.118742855403897-0.147666316652392i
-0.00327322902977631-0.146294639955446i
0.00501255377243884-0.0861268729348999i
0.0146077129070474-0.0137826572106815i
-0.0489214330358718+0.0540540931325145i
-0.129151905678187+0.0213823740387101i
-0.139379990673938-0.0843001622492566i
-0.109525391704504-0.150760159132673i
-0.0275198646659961-0.168873055801651i
0.091119171400467-0.119636372948652i
0.100214224272611-0.0225050819628562i
-0.00314611602103487+0.0749957307801748i
-0.0985634839157955+0.0892824116701761i
-0.157365841116196-0.0147298269834414i
-0.139419273202776-0.107517031776196i
-0.0567624102797552-0.17317832252827i
0.0129506230969788-0.132602315355911i
0.0467060752631708-0.0502587497644139i
0.0328864448840257+0.0722692596088531i
-0.0301874435815431+0.139039090293737i
-0.110788249451271+0.0128359855102564i
-0.176245556303415-0.0681893671577637i
-0.117832229163663-0.156475573932779i
0.0165856242908797-0.160127934396495i
0.0640671531291087-0.0434484113836746i
0.0707359715289323+0.000389382304541786i
0.0164747018481532+0.0720141177936757i
-0.082854807961514+0.0656832066415856i
-0.126539954891325-0.0362199037440045i
-0.115835576383958-0.0906547060760498i
-0.0738705575128385-0.10430673096679i
-0.00591549566589921-0.0602409151581269i
0.0436145120711835+0.0247674070110089i
-0.024266840797319+0.099077118198771i
-0.106754891958757+0.0752519584358533i
-0.171945333030668-0.00895040338400794i
-0.201681035226545-0.0818920817004142i
-0.126796455030273-0.147958969344951i
-0.0394679018342206-0.145190290323619i
-0.00637533615129125-0.0548175403212255i
-0.0234845327613855+0.012689746189949i
-0.0875183612404091+0.0400125365717638i
-0.157302545953507+0.00653650132428276i
-0.168132258991211-0.0921184927674355i
-0.143521321245643-0.13636062011103i
-0.0307602876277168-0.143051931958585i
0.0659109126893855-0.103603694238388i
0.0206332474735268+0.00478631512212919i
-0.0734196752509844+0.0810510672088388i
-0.128222196102062+0.0603837151529443i
-0.139226505081338-0.0266543875772552i
-0.135746406259915-0.0739185940182186i
-0.0427073841576832-0.0979111050565566i
0.0303598317579861-0.0754343705114385i
0.0395817094393219+0.0529628291356138i
-0.00359860581952871+0.106085300077245i
-0.154540762985518+0.0792075006270874i
-0.230400077972211+0.0234871679820307i
-0.201865238001625-0.0896770817890002i
-0.117430903076562-0.17748800359671i
-0.0173690193009299-0.187125280495496i
0.031326004162736-0.101886865970439i
0.034832225009234-0.034970480733455i
-0.018403091123553+0.00784992740789976i
-0.085470582797198+0.0224437954992934i
-0.10577562254225-0.0788182114460872i
-0.0368182124314839-0.15582476611552i
0.0250708299894966-0.171943637576235i
0.0897938060888713-0.103465389785372i
0.140641004977849+0.0144531520519554i
0.0460685018042567+0.10389566135829i
-0.0657282462994036+0.135669621340033i
-0.110746050717593+0.061372392411575i
-0.114753629788299-0.0129863245901786i
-0.072164478193825-0.0341354830267949i
-0.0200205032528622-0.0322656263280995i
-0.0459597819367365+0.0150024806269482i
-0.0744142722375418+0.0788913339691167i
-0.153362250910241+0.0625450932101485i
-0.211635197855214+0.0235780958033436i
-0.194526027565827-0.0735242141024433i
-0.15356235082115-0.168772060462029i
-0.0256890538901605-0.201047882579879i
-0.00212296699785557-0.140366265524275i
-0.0145994255946184-0.0235166970724162i
-0.0346139012855267-0.0241168222459538i
-0.0968274790433582-0.00469897972383118i
-0.113413638025519-0.0714531976608771i
-0.0580480317437889-0.152953242759491i
0.0373465301241971-0.0964127747097482i
0.0695017402094276-0.044184618904666i
0.0594381266163428+0.0463369678094502i
0.0192255124917794+0.128951166611191i
-0.079679906452969+0.0851479471697123i
-0.18501470350889+0.00904744900186765i
-0.172527730413372-0.0271720979383897i
-0.100571007510936-0.110181678907888i
-0.0294956487620145-0.101855311204301i
0.00226582301101071-0.043225691214737i
-0.0367683854943869+0.0293124671550715i
-0.0682226214452281+0.065753567998291i
-0.128652918375605-0.0387179105991987i
-0.13159032291284-0.089859694789854i
-0.0697170711008781-0.175670754556983i
-0.0111516626820873-0.201529119361976i
0.104610025639338-0.0860383164213762i
0.112751957632467-0.00446722809649431i
0.0313612797908232+0.0456594511090114i
-0.0534755391994114+0.0598813152459455i
-0.125468901551427+0.0425346442446672i
-0.104294915598327-0.0163664600820988i
-0.0659615802828803-0.0326599483316156i
0.0204570389610149+0.00486900746371587i
0.0205957565904069+0.0320220267928731i
-0.0444239358140329+0.0801435227958026i
-0.110198442195551+0.0911223360253579i
-0.193414981441023+0.0485853865007862i
-0.167217095432838-0.0545173698813746i
-0.148657921527289-0.141110407665798i
-0.0433122551819141-0.132777288938239i
0.048589768193731-0.105795816703582i
0.00410683936919993-0.0173792975901205i
-0.0517668963654646+0.0206178184437441i
-0.115185612595492-0.0269724405647457i
-0.0778375453174988-0.0677233831283141i
-0.0373843682735598-0.125630702803062i
0.0202987248553295-0.119737414948164i
0.0771517348916075-0.0823904748297159i
0.00720759009911355-0.00302367524322579i
-0.0225372005555798+0.0648525738321437i
-0.0911114075101364+0.0131543140013216i
-0.152023529269574-0.00412626021349316i
-0.112773120125034-0.0587464549903095i
-0.0856989102403152-0.135173348575663i
-0.0188955716024342-0.080119680882527i
0.00180251456661802-0.0138239538936596i
-0.0512246624024168+0.0262700097838347i
-0.128796380405496+0.0148545643904744i
-0.183063471515141-0.0291351131830482i
-0.152375641281579-0.106464314119323i
-0.0989241661486705-0.176609205215103i
-0.0196930137476157-0.140401683469893i
0.041264719014045-0.0719906053694799i
0.0282699295246912-0.00306882503037479i
0.0118700000591781+0.0460890908696197i
-0.0450961471820286+0.0165024655862057i
-0.124028070946766-0.0434875706699425i
-0.108585443809016-0.105273312432228i
0.00507692735270332-0.11939987315511i
0.0745628677494534-0.0558458338913693i
0.0845339990497174+0.0219204515216487i
0.0494887641511378+0.0853507228470068i
-0.0775278745908311+0.115539394136187i
-0.130288791404675+0.0691854893250657i
-0.111143640852276-0.0491606557258567i
-0.0773817409842863-0.0817898396342566i
-0.0151497037114583-0.0982793919610275i
0.0109204676075034-0.0639279182276914i
-0.0497993620378767+0.0232914545541648i
-0.0923386721610201+0.05791426369525i
-0.115787191103738+0.0491665184671135i
-0.162090310601541-0.0701908233177583i
-0.15298124799098-0.128278594737383i
-0.0855186095434959-0.111293076164963i
0.0106526588109469-0.0703495258636661i
-0.0143914330791902-0.0195476775483113i
-0.0446514980361568+0.00635869397566731i
-0.0395306141961224-0.00958922491237677i
-0.11722352531117-0.0847073500996407i
-0.0980785172442399-0.131578205068363i
-0.0290478185859673-0.13840856390469i
0.00301773048457187-0.0959462475400176i
0.0575755786636711-0.00494305324093634i
0.0148876230792596+0.0478765105558209i
-0.0803087591698758+0.0390688228945496i
-0.101062935666833+0.0387824999569009i
-0.103106900752358-0.0379685337357484i
-0.0630467561801023-0.107840772086042i
-0.0373721938225928-0.0822397199759242i
-0.0182875045736161-0.0580981702059993i
-0.010682384863362-0.00642966504626507i
-0.112197096649168-0.00116781093601405i
-0.140554727893084-0.0263100174877809i
-0.131752747741965-0.102078982310599i
-0.108948710691444-0.182592852994113i
-0.0108610441699678-0.142272064605629i
0.0650874617133184-0.0587494387191691i
0.0763804748717984-0.0287898368644541i
0.018511035701938-0.00138216326792176i
-0.0425548773296251+0.0498268731521237i
-0.117126974146474+0.00263280804293362i
-0.112222022304151-0.0488901584584256i
-0.0572424669948055-0.0660849141706313i
-0.00641319288891141-0.00650243337063075i
0.0330414333115952+0.0320220780318176i
-0.0455311548148412+0.0450133110337052i
-0.121341085658288+0.104926938319532i
-0.181051191776726+0.0362518650114667i
-0.21499313294346-0.0313014216762828i
-0.162550153419267-0.0672622633078371i
-0.0667495964394983-0.0912648833024678i
-0.0124789014309688-0.0742730148840153i
-0.0440471481864739-0.0311242260026022i
-0.0400532150536703-0.0222311998622347i
-0.0690207948129865-0.00508930989804377i
-0.118202929653309-0.0300399203588371i
-0.072102540483897-0.118419676446692i
-0.0180224652632969-0.097012799633417i
0.0406393268534589-0.0802977277137742i
0.0476033512499777+0.00637357524327349i
-0.0327379877028036+0.0330483431863952i
-0.108314979221188+0.047462035198194i
-0.128503926602984+0.0539027157395063i
-0.100626375572657-0.0502963076077708i
-0.0747016790422516-0.0589675728635617i
-0.0300817872756425-0.104892235555763i
-0.0224107246691399-0.048073947618595i
-0.0821210002150958+0.0375462634523575i
-0.0949243153354588-0.0084084794657293i
-0.118239834878197-0.0480689568888299i
-0.11180770967378-0.0987146318822468i
-0.0740692702397782-0.144037006989162i
-0.026241366558095-0.131875276972186i
0.0388746679009738-0.0699819404290107i
0.0158072795192975+0.0124772611356557i
-0.0130623138622736+0.0537559273593192i
-0.0604049420618662+0.068143076280747i
-0.100117657088121+0.0158518213917454i
-0.0868916757892595-0.0760333054449102i
-0.0481864061726899-0.0275088765835462i
-0.0264908355726203-0.0270519354363365i
-0.0471150371128086-0.00411495143959654i
-0.0744130718041783+0.0886188994363339i
-0.125837832478773+0.0389061640312538i
-0.17685771253053-0.0123923218938545i
-0.168890571928316-0.0932925299007295i
-0.131427037121283-0.174450706731229i
-0.0224597628284595-0.162076857061381i
0.0672960362849066-0.124074211605388i
0.00580180626341137-0.0665383695487436i
-0.0415567058403638-0.0166242784834924i
-0.0544673963714634-0.0425918829924727i
-0.0475425711453441-0.0895881456764197i
-0.0248714733220214-0.0647423889820395i
0.00968690723278882-0.030227070153558i
0.0374618820608719+0.0288009973188108i
0.0041614391662736+0.0905544991016297i
-0.0530777140691852+0.10505431486365i
-0.114584666865416+0.102304567271596i
-0.183990918010552+0.0356813021447259i
-0.197083750113215-0.0275774362495348i
-0.129641745421394-0.0387320616698465i
-0.0751965820079921-0.0827520921111339i
-0.0585361073708505-0.0425677428595482i
-0.0907960295052284+0.00927894067999828i
-0.126073254293422-0.0350642728535311i
-0.125666104726865-0.0961860609588377i
-0.122941569827769-0.116548823611252i
-0.068956313178692-0.1142383012792i
0.030785114229346-0.111343653541676i
0.0462735266069677-0.0426624633320013i
0.0407519791130873-0.0123608508852571i
-0.00597824202462912+0.0202959098445438i
-0.11125364351573+0.0570772933768609i
-0.0849695518760883+0.00483193573432264i
-0.0560047455929462-0.0446140839880841i
-0.0259341760951577-0.0514591805322093i
0.00983339166405475+0.00073134026257995i
-0.0127087026596853+0.0535473337662612i
-0.0407539595743152+0.0729111373501025i
-0.131713171128643+0.0351318409646346i
-0.147922429597658-0.0598876403300132i
-0.145479833389337-0.0733730611764539i
-0.101267717421696-0.101433956770822i
0.00487081555232978-0.107574204162876i
-0.00251834165700483-0.028205114817819i
-0.0362575970038522+0.004921897876573i
-0.0780807151396673+0.00799882332237527i
-0.0994050461315385-0.0115205518659808i
-0.0986570787707963-0.0314217308372892i
-0.084405417254372-0.0836084083622366i
-0.0376351254687901-0.103606961765515i
-0.00194626670342698-0.0388675486618339i
-0.0369687952035337+0.0044130142791038i
-0.0681534521185665+0.0239126295949086i
-0.0871671285918345+0.0162891642206868i
-0.123706027061897-0.0277689549057436i
-0.0910303541916267-0.0681119969493773i
-0.0621952045684225-0.0794015246384687i
-0.0245793835932505-0.060377102168203i
-0.0458796627245346-0.0348051236021149i
-0.0856727461064901+0.0051568841212611i
-0.102140662903353+0.0173875692366462i
-0.133978565287165-0.0281397141146459i
-0.0992763492160134-0.063189805464864i
-0.0856691698732623-0.0863459033912825i
-0.0450069506224311-0.0697749228613595i
-0.0157357103308113-0.0348373412684804i
-0.0605919140106168+0.000953634172156148i
-0.0898690816276336-0.00350716961284552i
-0.105798105414659-0.0475503394387552i
-0.0879531964071685-0.0756680488788579i
-0.0673594789380623-0.0746261739705454i
-0.0420611740365685-0.0824072793727374i
-0.0118356571362218-0.0857127571711493i
0.00597902665142748-0.00557425942070113i
-0.0319376202038786+0.0257849038617686i
-0.0926196436403706+0.0183436301600293i
-0.100900977956937-0.0402812237816012i
-0.0969587023787881-0.0588125901699105i
-0.0711699143367442-0.0405886454114915i
-0.0457349750799258-0.0392510981207972i
-0.0404094087002681+0.019876833423138i
-0.0952876060651257+0.0239688886366574i
-0.1310892577442+0.00932378899906423i
-0.166629493488401-0.0393968873394923i
-0.177770069188414-0.116606657369578i
-0.110739057753773-0.154032550971904i
-0.0561530404446931-0.141379227164256i
0.00401442909465445-0.0922559048118236i
-9.51583743992029e-05-0.0371226715734123i
-0.0286280374139624-0.0350440274846522i
-0.0392203609664606-0.0466736480135771i
-0.0285341262792206-0.0497277826634714i
-0.0334370266252226-0.0754563550779039i
-0.018490668478261-0.0518354738994217i
0.0222041930818667+0.015222586475314i
-0.0206894316214226+0.0467233593630805i
-0.043669201588552+0.063217965252687i
-0.0891189179874793+0.0785972926650556i
-0.165971391051914+0.0197357131653651i
-0.18379497437108-0.0367394367944101i
-0.168709158240234-0.0467320210170394i
-0.129116064072703-0.0599166269594485i
-0.113629067429962-0.0887248399873113i
-0.127245721939498-0.0761984269671463i
-0.125883383413961-0.071603860756104i
-0.105097659346663-0.116103723271573i
-0.0934996464921573-0.154648875746451i
-0.0415956348909173-0.180130584507924i
0.0233603492366288-0.106397157913526i
0.0419045565308009-0.0699602046886646i
0.0403911502271909-0.0533505142406537i
0.0372482233849366+0.0314012171448509i
0.0175375587813168+0.0467102881326492i
-0.0350253402416841+0.0504599992105498i
-0.0380505471255942+0.00867960999450187i
-0.0410214732056642+0.0077368639678571i
-0.0854419788611117+0.0650663026154546i
-0.0926181107613893+0.0806059886882093i
-0.12927758525732+0.0698157864255703i
-0.182810930008282+0.0346444593513723i
-0.200169366915626-0.013161385224961i
-0.179491435169957-0.106016413638534i
-0.156883901717063-0.143885916553465i
-0.109840121555999-0.134723427756172i
-0.0303275203818129-0.0928338827778882i
-0.0441677768245155-0.0797182741567884i
-0.0526879040398555-0.0992219355061419i
-0.0454970025474192-0.0926899710486571i
-0.0279621856503283-0.0898436752253967i
0.00863757647948288-0.0577260784997437i
0.0420209247250321-0.0458297071463826i
0.0647190266556633-0.027946512383434i
0.00788486846368528+0.0245045643118908i
-0.0430812872742681+0.0717878895286119i
-0.0811384987838282+0.0853636235280426i
-0.122891499243303+0.0584856324548429i
-0.161079059747508+0.00557984528760547i
-0.131750432632623-0.0315031208531422i
-0.108946672757519-0.0443162229063166i
-0.129728554549817-0.0450267019824666i
-0.0939137212458533-0.0571404682372603i
-0.122054816057078-0.0576604936994011i
-0.127548057155556-0.082590850069953i
-0.0658785367020274-0.108730073255542i
-0.0562608107689272-0.113536020912766i
-0.00328984092838435-0.126432458556712i
0.00857775573259259-0.060675715788461i
-0.0287965118899916-0.0508212857594084i
-0.00621055677069184-0.0349100257932676i
-0.0384241750421887+0.00230221916665073i
-0.0451407891260329-0.0294322595685723i
-0.0501655597898502-0.0338992020384089i
-0.0859867819400727+0.000168324586987572i
-0.0438654599599312+0.0199173129988757i
-0.106627611827068+0.0110880735369664i
-0.16526888718988+0.0119517293184614i
-0.124774955395927-0.0247009557492328i
-0.162546770026374-0.072174125118883i
-0.141246127299023-0.100463999905671i
-0.0793214773657518-0.0956792888121806i
-0.0620145640858909-0.129766875822605i
-0.044165904058846-0.0899339841450087i
-0.0487875419238137-0.0301239520535125i
-0.0340183761901236-0.0731937338209054i
-0.0194449805621481-0.0377689994455677i
-0.0436345380240093-0.0670917621773449i
-0.0283179018254755-0.089575499323554i
-0.00450929819563846-0.0361190519102948i
0.00490529181581002-0.029593383977009i
0.0106449760271345-0.00552863957668894i
-0.0552845674537303+0.0415552044527406i
-0.0935634880413106+0.0346036926341787i
-0.0871188162962654+0.00398646477007265i
-0.0978535486232325-0.021905001144854i
-0.0743246266142535-0.0339285931504688i
-0.0220015517204212-0.0390778367828361i
-0.0272701136507342-0.0240246773454892i
-0.0721271878849364+0.0192717545632058i
-0.0661452455282107-0.0184200384254314i
-0.101863953063869+0.00050671526856939i
-0.11452334670093-0.0281549761804171i
-0.0869280781412466-0.0687737744448255i
-0.0914199752115011-0.0276799244269429i
-0.0368937612096617-0.058300062801201i
-0.0745381461424836-0.0404819061631586i
-0.101500650187901-0.0516995629862649i
-0.0573440598610794-0.0822406403916411i
-0.0534486743950254-0.0455511356616791i
-0.079222177525606-0.0634399055715253i
-0.0722097991068679-0.098505174369073i
-0.0177881793853473-0.0624993975695623i
-0.0233869964787812-0.0493842920502303i
-0.0153626810769932-0.0499110624124319i
-0.0411986475890918-0.0284263109255542i
-0.0311777785141567-0.0319641994100315i
-0.0120212944408579-0.00489915335091444i
-0.0327752857188954-0.0128118641107138i
-0.01292818923709-0.014793997446483i
-0.0328103802662132+0.00764876867062978i
-0.0576818923215187-0.00135886322590562i
-0.0778364892600428+0.0243246164395681i
-0.0933186847201063+0.00227090921317427i
-0.124897916137509-0.0448857339508577i
-0.11206732284595-0.0383768241188397i
-0.0633725146635303-0.0294568960302573i
-0.0611517706102954-0.0368704356971823i
-0.055188369374838-0.0357033347508903i
-0.0974571567798836-0.0427936973563934i
-0.101058541378735-0.0577433174100309i
-0.06475725662113-0.076207002915619i
-0.0459273739709476-0.0843513053672572i
-0.00755120804989785-0.06208402325045i
-0.0385900614293742-0.0278621953345443i
-0.0259237981752841+0.0234906516283407i
-0.0174390699634417+0.0231299730908877i
-0.0909461445688806+0.0173197313066i
-0.111370070008153+0.0178616172816419i
-0.132031214085645-0.019983929467463i
-0.13635201464203-0.035470445756844i
-0.106845554739265-0.0466252139732492i
-0.0908575861202708-0.0683925566755771i
-0.115872227797614-0.0906746695784878i
-0.116408515671374-0.0962201878268496i
-0.0436351177481273-0.111296168386198i
-0.0686970479387702-0.0879421481943862i
-0.0747580740453302-0.0837314214779318i
-0.00993872180308625-0.116759483362477i
0.0133025882591289-0.0814469032049017i
0.0247996923095177-0.0895994205866129i
0.00679660304314154-0.0230001193497431i
-0.00258262705588861+0.0499438132462885i
-0.0279769019072916+0.00228146766292852i
-0.0388493724225713+0.0354393684537243i
-0.0664640920188783+0.0388352230497389i
-0.0898351496167071+0.0404538522171392i
-0.0988611789882899+0.0576391458247637i
-0.116074125761677+0.0214475365712091i
-0.144755092552344+9.79347709033339e-05i
-0.177414086196826-0.0468505043395046i
-0.116585499093996-0.0655789171826005i
-0.113951441350367-0.0747150489604611i
-0.116014828296901-0.0786007522937941i
-0.0687086099174482-0.0674608466439469i
-0.0710191792143997-0.102860385086681i
-0.0477304833466492-0.0931831305797034i
-0.0085320950134329-0.0826593426239939i
-0.00817395094631924-0.103363351817466i
0.00315850931085437-0.0761033848174661i
0.0157040217581752-0.027789262226307i
0.0093784639757147+0.00173633521658355i
-0.0078805332034164-0.0133032560225542i
-0.0724584787355384+0.024002571712184i
-0.0935640508725187+0.0449011004759662i
-0.0907640962609279+0.00175162963395931i
-0.0906491304509731-0.00916447978640651i
-0.0822226488474954-0.0422628722355054i
-0.100860452121627-0.0338640261336796i
-0.0777043989986099+0.0136295480416491i
-0.111112218638217-0.0100035322829807i
-0.128725899951821-0.0249929491149992i
-0.0546224481475197-0.0386624299820392i
-0.0643675954490594-0.0645048035951867i
-0.0720367362287293-0.0459160489509551i
-0.0314762096940248-0.0605001392876862i
-0.0442404866075275-0.0476910905148833i
-0.0261991350318053-0.0266476776802925i
-0.0205958521831131-0.0101333167100791i
-0.0835437161484574+0.00271287256192764i
-0.0533900495766659-0.0477221412259418i
-0.068357076822623-0.0118916814207923i
-0.120007952730294+0.0052968538712875i
-0.0947000306253304-0.0315240826515487i
-0.127359925559223-0.0307266308402323i
-0.118064495801661-0.0636941496563681i
-0.0796599100351863-0.114499914939254i
-0.0767209587218875-0.0719750776575407i
-0.0535345169885076-0.0253844988388254i
-0.0269979972151437-0.0469382420787413i
-0.0170537925368296-0.0521367438143427i
-0.0482806204584212-0.0444470752853007i
-0.0618819874041488-0.0116634441754503i
-0.0633146999899759-0.0194412484503744i
-0.0331058384618565-0.0113944788597593i
-0.0100746714921062-0.00351971373471965i
-0.0399606788738302-0.0178028237413149i
-0.0597423816159634+0.0147698971486342i
-0.10538119983911+0.00192383503128501i
-0.102725656561574-0.0145560288103665i
-0.0984247852005563-0.0229979814858003i
-0.119589417054468-0.0419358173810017i
-0.0851953071701044-0.0509717489842937i
-0.0901450116161675-0.0797718717710393i
-0.0941387596000516-0.0754388915335376i
-0.059660688295078-0.0532492544769202i
-0.0434291676917478-0.061059089971986i
-0.0327966357814367-0.0625705383317936i
-0.0231643024075007-0.0318980530045891i
-0.0425401379486447-0.0105617944014548i
-0.0407048628096344+0.0112520294149711i
-0.0276256129252186-0.0211163272754937i
-0.0637978730857701-0.0288197625270178i
-0.0915954718828196+0.029130349972675i
-0.121642648234871+0.000104234601283834i
-0.117220020014082-0.0114042892542403i
-0.125492475296188-0.0277410105071024i
-0.161711894063439-0.0174449300392155i
-0.157625155497365-0.0168745617367371i
-0.145692717750602-0.052518959173163i
-0.128847065974665-0.054704884480566i
-0.0947514660502678-0.0839727540485546i
-0.0888593502774235-0.110230198620703i
-0.0477165237887777-0.111638934842267i
-0.0181331422236693-0.0765516272197277i
-0.0555902737955221-0.0756883268118956i
-0.0220658401548236-0.0078050827377238i
-0.0361472121452702-0.000425018974102329i
-0.0418585841446081-0.0376114304213286i
-0.0272531510424664+0.046594409498519i
-0.0438412935616187+0.0478701358213848i
-0.0588276146179271+0.0199090941443902i
-0.0840484728033878+0.0509295422571868i
-0.0975393241452661+0.0750919411435244i
-0.136393608891675+0.0199896515927315i
-0.149777751844503-0.00576646412828045i
-0.149003938048314-0.0193271455264095i
-0.107332634316693-0.073010171045303i
-0.0804410117905107-0.0745806299506163i
-0.102434124763223-0.107200569949415i
-0.062512457581128-0.0887074168039762i
-0.0770149375615283-0.0412820821925362i
-0.0884193243003494-0.0622709092408713i
-0.0451442142702551-0.0596308375306637i
-0.0572970356551223-0.0565228815679774i
-0.0288248442389176-0.0351284151774737i
-0.0393447316934771+0.00890242190999715i
-0.074658480652045-0.0101406861353839i
-0.0611550736001087+0.01596567419183i
-0.0611247630863009+0.0407738394565752i
-0.0997450082878018+0.000568054233310554i
-0.106568092877733-0.0470300229974026i
-0.0943275242818795-0.0715719885430996i
-0.128480001836665-0.035138048433571i
-0.114264691202594-0.0514772965636923i
-0.0934724943786613-0.0622490099465484i
-0.0822447022102915-0.0525821280632428i
-0.0692709967241419-0.0674262884714738i
-0.0351562013112336-0.087112539912817i
-0.0421186416061743-0.0858086110543943i
-0.0490525421103037-0.0166923539375253i
-0.00324509774757005-0.0409213395811663i
-0.0359450794597187-0.0416160240228984i
-0.07730412321814+0.0242970877872327i
-0.0794339384503422-0.0076410867088858i
-0.0669185938499123-0.0177715335882668i
-0.0723373789799106-0.00656109797575949i
-0.0517119446271406+0.0169939638786959i
-0.0396030161072742+0.0290786924586972i
-0.0952091039473043+0.0221194978360022i
-0.116918014825016+0.00458868219824643i
-0.13265601498649-0.024652991372812i
-0.149829011669884-0.0170216655191002i
-0.13973927909771-0.0867717111687541i
-0.105602363798158-0.0806898213220507i
-0.06761323081866-0.0318818953605688i
-0.0977659049163915-0.0796336021284352i
-0.108124762966634-0.0461421066329264i
-0.0793326857887119-0.0452869475925023i
-0.0849245467478568-0.0620561598197507i
-0.0896297202931899-0.0883381547723471i
-0.0523079144482071-0.101819343119506i
-0.0391759383733065-0.0598488889179976i
-0.0612691783067354-0.0663839042196002i
-0.0204585854788205-0.0120622802509192i
-0.0362087685354588+0.00709509895890992i
-0.062826977012546-0.00861239514613923i
-0.0560605771864688-0.0405396196619996i
-0.0624906632660152-0.0402152711698117i
-0.0604836745871262+0.0221803346226936i
-0.0632491322992502+0.0136793200162566i
-0.0447857407966121+0.0246655617647152i
-0.0860300682795742+0.0318315419193136i
-0.116600015032334+0.0244978501655782i
-0.101394677121572-0.010163845345481i
-0.127832963529453-0.0163172550275261i
-0.12811676400229-0.0326685729402593i
-0.127055009250332-0.0383223562504573i
-0.15528022762053+0.00692480139462556i
-0.145360327401702-0.0697810805608152i
-0.147514664129221-0.0658598591103542i
-0.172327952679223-0.0923761385552848i
-0.14509648962237-0.147847480326228i
-0.0641633729262592-0.11358522517059i
-0.05383947538467-0.129156243017346i
-0.0211583380852528-0.0904398673501874i
0.00264275377187816-0.0903367416844245i
-0.0197332829815081-0.072588009629308i
-0.000879313839284465-0.0417641517355549i
-0.0431043503308512-0.0519167616465611i
0.00692224845112061-0.048004852437056i
0.0236368199554564-0.0403620622312758i
-0.037860028124289+0.0276102710283751i
-0.0124699216517717+0.0268913231901973i
-0.0656940558030759+0.0439066562873359i
-0.127188123351595+0.0924175107071903i
-0.153206907858213+0.0380685391378i
-0.176265223751662-0.0413557491922274i
-0.125168367660884-0.111259375320713i
-0.111149142998422-0.0774220837324083i
-0.106274336806273-0.0560584861103506i
-0.0756208745054456-0.10023273990529i
-0.114554537414312-0.0682202668270903i
-0.112797703598491-0.0980042537326656i
-0.0569604370878589-0.149188406971276i
-0.0347677037166384-0.104097380691664i
0.00166763862813849-0.0931644505085638i
0.00855086357814173-0.0546531052282729i
-0.0213434488378779-0.0127467853725978i
-0.00156214512581878-0.00429734175742504i
-0.0269857557124602+0.0407549214830624i
-0.0912321789548068+0.0214951062330991i
-0.0637601179055518-0.0166584075611652i
-0.0618054321564782-0.0378060043096322i
-0.0763565256998654-0.0264049623158737i
-0.10912529959503-0.020488754755321i
-0.147418668038264-0.0198756264374682i
-0.12366712046384-0.0281716899259472i
-0.147733551164491-0.0878899947513666i
-0.111266739818421-0.106900686807795i
-0.0658349951872861-0.124097897874146i
-0.0453274682812138-0.0865239739314337i
-0.028662568597715-0.0608311529654793i
-0.0213074326153905-0.0231233645783882i
-0.027424267486476+0.0292176035853194i
-0.0908650477197163-0.0323449479039753i
-0.0560797607761868-0.0500712352800475i
-0.0283958440909592-0.0494612284544854i
-0.039779820753912+0.0081407520885712i
-0.048766135833722+0.036647250147104i
-0.0804632607278889+0.0243668844551279i
-0.0998525761285547+0.0467097301524869i
-0.124019868979521-0.0150752424680663i
-0.157229113934582-0.0459658817324088i
-0.185304672850261-0.106685051275192i
-0.138924086055646-0.114175407307556i
-0.0830884652817176-0.0644683102518794i
-0.0500737108342096-0.0813808744019402i
-0.0656518155984547-0.068961755761216i
-0.0878677954232384-0.0772321503053797i
-0.0656254310985547-0.110367799856766i
-0.0592878758590982-0.11971271509837i
-0.0277263254106731-0.104985576646739i
-0.00328385155013496-0.0711353019582208i
0.0357099579290457-0.0187944644314615i
0.0448465089295971+0.0265887922210865i
-0.0428649787372316+0.0805192400124846i
-0.0658647192385226+0.0658661202106433i
-0.0947388391557706+0.0283791067031099i
-0.0998316348409902+0.0304432405242015i
-0.057424946893389+0.0183944250475052i
-0.124567064030791+0.0208205589711476i
-0.12558927597096+0.0235929370868867i
-0.127523125054675+0.0135890727022719i
-0.175036928559648+0.000885258445749149i
-0.171199141959797-0.0352744691804674i
-0.150623341738246-0.12174877564845i
-0.0961525177031443-0.126945311219276i
-0.0586919884589837-0.0936783147638238i
-0.0402244290313545-0.0926814445613311i
-0.0732932759599737-0.0586098634192891i
-0.0937936564127516-0.0390490727269998i
-0.0531400111713067-0.0634500610985763i
-0.0468181422674913-0.0583358962351304i
-0.0289028058510382-0.0674475123584102i
0.0170578007739397-0.0691688835467774i
0.00763103935321904+0.0166741420847885i
-0.0387882714809584+0.0474434844121286i
-0.0805602839923905+0.0625001890378387i
-0.0784853772263016+0.0455905538324716i
-0.0840377785508552+0.00204978695294587i
-0.0990710380459297-0.038551644194977i
-0.048465601210068-0.0655168510379131i
-0.0633008216777732+0.0408542304015595i
-0.0895800750024187+0.0609188718537996i
-0.122874539162747+0.0264023220773949i
-0.186631165925023+0.04439774856331i
-0.155610798025239-0.0695468592946271i
-0.148361899231885-0.13716261460375i
-0.0947973802788728-0.140633186538397i
-0.0355114121820121-0.121243593326409i
-0.0285809586983233-0.0519690844142603i
-0.0072422041248476-0.06073522101757i
-0.0803000643835246-0.0684979456840168i
-0.0899126209796504-0.0893686776768421i
-0.061575105030028-0.114510051730792i
-0.0628547693541737-0.128070921136365i
0.0224181760195318-0.0869504498231408i
0.0322044485514072-0.0171780758614492i
0.0118405854960028+0.00812118671151224i
-0.0160568260351229+0.026646541073172i
-0.0920049151931721+0.0291595807242069i
-0.0783495724866111+0.0322649391495517i
-0.0948277577199604-0.00258185766600522i
-0.0893597874605585-0.0283439754415347i
-0.0562337357183912-0.0263110945498962i
-0.0951421805555001+0.0137516224563844i
-0.126956933543477+0.0243537954889918i
-0.152326650883575-0.0336188595642642i
-0.145153523172973-0.0508111355719575i
-0.135574941045917-0.0805626582102729i
-0.102739397876422-0.0997052379005757i
-0.0588909431052061-0.0898141870149284i
-0.0478652734274238-0.0440278311452955i
-0.0370257476858395-0.0142059798794606i
-0.0453654730436613-0.0541255018810174i
-0.0779035033461568-0.0340917165898188i
-0.079800214015643-0.0410986565551468i
-0.0251611922208867-0.0516630192600327i
-0.0215560132325872-0.0119220924573808i
-0.0371263162630491+0.00647733671429886i
-0.0409154073193474+0.0613896620597592i
-0.088665547402237+0.0965969451246276i
-0.131271564177452+0.0496959475985088i
-0.184472769670762-0.0165589705945937i
-0.179318190130328-0.0765376378907782i
-0.0876891841349841-0.110104074184753i
-0.0312717722754333-0.0653880638882433i
-0.0806241933520644-0.0329758357561184i
-0.110309739904338-0.0221623629740083i
-0.119441205963818-0.021880633494248i
-0.149582574894825-0.0545493423936024i
-0.0694585619176735-0.130932411198226i
-0.0377637341398902-0.18526176189844i
0.0165433429433253-0.0885823279117493i
0.0491512343581131-0.00980400314700819i
-0.0209092454627552+0.00526820796135683i
-0.00777350526599098+0.0444204836845653i
-0.0825148435472562+0.059696904490269i
-0.148317187493447+0.0136104476716282i
-0.0969659561107508-0.0389196205548954i
-0.0572335122828351-0.0424075209780642i
-0.0475381928337599-0.0159338547104364i
-0.092065129112843+0.0208448133083984i
-0.114418981304852+0.0210040620420396i
-0.145858874761407+0.0160665218151032i
-0.197973553371685-0.0201760566977314i
-0.140811053553765-0.0912234475854998i
-0.0618967330253638-0.0975518365072455i
-0.0596031926844635-0.109579057047326i
-0.0306848750553424-0.0756111301755197i
-0.01537169029812-0.0271506440813352i
-0.0732688621989249-0.0351169294390362i
-0.110636479584672-0.0415634144233224i
-0.0803393958730287-0.0734165280923668i
-0.028904443299061-0.0712814819134845i
-0.0201649842790765-0.0344620900170935i
0.00846881159552383+0.0171756407411055i
-0.0196163082401389+0.0614553264289362i
-0.109343102810577+0.0886411960002232i
-0.154964662696984+0.0386526198304596i
-0.159485721182758-0.0299808089854277i
-0.130861533217948-0.0611612012546956i
-0.108196320144767-0.0927968220159712i
-0.0655133001154717-0.0771005778439353i
-0.0907365909357981-0.0269076898002133i
-0.123501319026131-0.0152432950733242i
-0.129257986756351-0.0572385057199372i
-0.165789261606331-0.0886657858208798i
-0.0939160402805727-0.142181598391636i
-0.0301020158245375-0.150585231270848i
0.00267564580319458-0.117219234430887i
0.0274356674749531-0.0423608179141903i
-0.0147627500556935+0.0355522191958092i
-0.0591151255819457+0.0511671666071473i
-0.100837800767836+0.0195946641885381i
-0.102130842172908-0.0611129057169436i
-0.0579735031845471-0.0500474568038956i
-0.0314423270203714-0.0548918530838153i
-0.0297079613690062-0.022840508560942i
-0.0207893462360574+0.0449789394000486i
-0.107939349803836+0.0300679578856939i
-0.147373663606174+0.062830078175017i
-0.15978695339754-0.0269588651449335i
-0.195065110335244-0.119448101935025i
-0.114408383521894-0.0782294465227376i
-0.0731311395760995-0.100185217858975i
-0.0220727929121199-0.0643273164713394i
-0.0449151723142493-0.0034514400262069i
-0.100579470020685-0.0671335714686273i
-0.0961250469270725-0.0816026818949488i
-0.0915593994421377-0.0809130634270379i
-0.0305251101382185-0.0750593283728176i
0.0439482158228426-0.0542843348690499i
0.0213956708276842-0.0690189917851332i
-0.0265533528218722-0.00241035825045429i
-0.0153791478416614+0.0125861789350186i
-0.0841651827171556+0.0243301713547058i
-0.0918499522022995-8.22316226482432e-05i
-0.0622456844234013-0.0634404571989663i
-0.0574455441618831-0.0181817835048566i
-0.0230436331983016+0.0144120083444084i
-0.0436473113485647+0.0390684472477716i
-0.129066252363561+0.0262952392054459i
-0.176757117636106+0.0143138372240377i
-0.178729954426552-0.032691416539933i
-0.178299436505891-0.121421501657146i
-0.0997552152223686-0.104770666523754i
-0.0690786722913458-0.0794310943861767i
-0.0520330034842437-0.0585503054182458i
-0.0652065160692742-0.00446464034482207i
-0.132618611135146-0.0251362973298032i
-0.1183837710971-0.0993015667065316i
-0.117529968490008-0.136730270295186i
-0.0592910541092568-0.108872906220051i
0.0389425418913801-0.0892853539066853i
0.0371520774357756-0.0417099975654014i
-0.016397300335022+0.0403131093149478i
-0.0802759339246277+0.026411200380745i
-0.115009003991987+0.0298211118363552i
-0.123975546960736-0.00498116386297481i
-0.111365890819448-0.0740488229695629i
-0.0527683113886152-0.0705794019941589i
-0.00713651723697-0.0108775238125758i
-0.0434854070633549+0.0527595702157072i
-0.0837992467198324+0.0594328424946794i
-0.102230719369059+0.0558473290897545i
-0.163209162742929+0.00717549823086311i
-0.179064554554219-0.0807651906202817i
-0.101136283604226-0.125833947573644i
-0.0322253508524165-0.0743524244881813i
-0.0316302279782844-0.0502962113634717i
-0.0252053473381157-0.00389374479384918i
-0.0793565080419196+0.0540745540535357i
-0.173323898002068-0.0108049965452074i
-0.138673600557092-0.0665350470030163i
-0.119711287270952-0.0925285338215847i
-0.0805624972192087-0.069472683827027i
-0.0359376926676335-0.0257962749329766i
-0.0530214511190658-0.00426107123916901i
-0.0888723588030405+0.0617131485752781i
-0.158853643723592+0.0444069851203027i
-0.13491797363653-0.0783117950086457i
-0.143745147320693-0.137159423690773i
-0.0772912090662088-0.109211483915665i
-0.0189994504582924-0.0757322778053736i
-0.0542045302254093-0.0285243871750639i
-0.0525385512430717+0.0144311247947391i
-0.140942354626042-0.0232044531780118i
-0.128436841165727-0.0708895815267228i
-0.0824827228963818-0.142041667213413i
-0.0351316901500087-0.124979758256093i
0.0252589940020879-0.0390967813556719i
0.0257745189440343+0.000535028009798795i
-0.0204807854819428+0.0783266734983666i
-0.096181486889195+0.0773735029477047i
-0.161627748993333+0.0111924393628666i
-0.156724107990002-0.0602610419380733i
-0.0541391434367275-0.0996641266468652i
-0.0638273576537085-0.078944316917416i
-0.0368919219348158-0.0204059074887979i
-0.048756061190648+0.0547968962663472i
-0.159635634716176+0.0775041967318639i
-0.172114679979583+0.0156415222398454i
-0.167598099689102-0.0671117162834392i
-0.14244690427512-0.100964990779438i
-0.0805686711591473-0.144272557422323i
-0.0252956212765927-0.110989413978683i
0.00706632669743225-0.0428819142785172i
-0.0151926250442737+0.0165353142442487i
-0.0750862592604519+0.0252867655411416i
-0.0811760145279782-0.051407546233594i
-0.103041508410366-0.0601578775278933i
-0.0590026480663583-0.0722231304495081i
-0.0143284613267568-0.0426440790340449i
-0.0350807720700404+0.00672039720254224i
-0.0123274125046359+0.0541103846874596i
-0.0868031046055204+0.0842603625400273i
-0.165571360034115+0.0237395300102726i
-0.143555566174869-0.0270577569995299i
-0.118124615375833-0.0613732322428521i
-0.0604436808220679-0.0761357652166558i
-0.0162814584915928-0.0493488153715855i
-0.0717562359820201+0.00806805752445128i
-0.123523164197689+0.0166856787149913i
-0.143337776450978+0.0210420403633906i
-0.176072507462164-0.0403158737596801i
-0.155589858221394-0.135415420079772i
-0.0933481474646347-0.139214042029851i
-0.0457491435310157-0.100861949917161i
-0.00823073982806314-0.0262349724252678i
-0.0691901977722309+0.0177443385131019i
-0.159445800139043+0.0326064480459992i
-0.190953170543511-0.0532337808592186i
-0.160699267777442-0.118413439811065i
-0.0661678952104408-0.114333017756539i
0.00161303429825841-0.103660162809181i
0.02007363817534-0.0207613282574093i
-0.0261825270815603+0.0272166423472716i
-0.0816669947433266+0.0217459873510686i
-0.125971267237001-0.0173663524042349i
-0.133163670150512-0.0418522467358216i
-0.078233523128336-0.103423724590507i
-0.0423714676824386-0.114379312384291i
0.00462162146897452-0.0466359058304985i
0.0216748320102552+0.00839780508181473i
-0.0616435271668581+0.0858511809691121i
-0.116306713494084+0.0608947845839573i
-0.12761749733091-0.018679837668656i
-0.146796301535837-0.0678441004062936i
-0.0722756977261466-0.0704114833299947i
-0.00592433942523986-0.0605759097920563i
-0.0269265699706928-0.0202472949810917i
-0.0683302682201858+0.0426441982782526i
-0.149271040425513+0.0431800325261554i
-0.185288786413431+0.00560387297308021i
-0.165906327369748-0.0689447409292287i
-0.144465561597588-0.0981143763266687i
-0.0704822339475928-0.0894026869733317i
-0.0332126233920999-0.0486188241151724i
-0.0773706343870616-0.027276030667374i
-0.101643101341118-0.0132137173177915i
-0.120229651411046+0.00834389007357007i
-0.151345097130331-0.0683482770869109i
-0.108958842027884-0.11590713555125i
-0.0301291716659579-0.0818318566011089i
0.0104640038947722-0.0152268232100086i
0.00226397058388419+0.0367228055978004i
-0.0524702515797038+0.0689152633902521i
-0.0765519081944087+0.0372464098863007i
-0.138622006318078-0.0411186778595752i
-0.155116233555388-0.128199696070328i
-0.067261068685637-0.148243622749442i
-0.041665385513913-0.0750648798235779i
-0.0142516556903401-0.0181303513838478i
-0.0602640303849723+0.0311095091649629i
-0.145140327191084+0.0107332806820949i
-0.145025506884835-0.014811975512381i
-0.168073930682443-0.103337169443026i
-0.105593645656626-0.174046617780956i
-0.0175836203530277-0.105610293543582i
0.0340669212350331-0.0428147619965815i
0.038674037041182+0.0337383311625943i
-0.0280783195528166+0.0702477306828919i
-0.0743149188635847+0.0373142066274939i
-0.12080108364457-0.0422175963101132i
-0.1064138974465-0.0767800542935577i
-0.0320173221422241-0.0785064902187182i
-0.00577231553452327-0.0655586775133522i
-0.0302099562421839+0.0339466483633552i
-0.0456538410069874+0.0639708733174193i
-0.136782343402753+0.0499741804421434i
-0.217798878877584+0.0334217490957596i
-0.179060917859283-0.0628054878155474i
-0.143510705410244-0.129820172844941i
-0.0758490144379158-0.098235397414026i
-0.00340400188263773-0.0646494740928104i
-0.0212458386246926-0.0656920165053757i
-0.0651982303380587+0.00449472062515994i
-0.114054145697353-0.00982978033911903i
-0.136402479182262-0.103073473757281i
-0.0836406722351364-0.0898335680940188i
-0.00942078789945624-0.115358727418176i
0.0363021566289393-0.0728327559736325i
0.00669128489741844+0.0257099180839366i
-0.0823350502751943+0.0718634502788125i
-0.123009981378396+0.0745781598654372i
-0.10850740080812-0.0179222040786608i
-0.124534658999028-0.0500793408053294i
-0.0954930939261977-0.0992078802450627i
-0.01810753000725-0.0694193884934162i
-0.061743990014425+0.017675350523221i
-0.115541925325861+0.00928764677458826i
-0.185727856524684+0.0322433816768038i
-0.214803990117647-0.0268641391796964i
-0.146284922611278-0.11602300793575i
-0.0982998456727781-0.195746177556772i
-0.00230561589560946-0.171036846858311i
0.0153158941842447-0.0434057477173902i
-0.0160389393990561-3.04470095512484e-05i
-0.0348038015250875+0.0328177957334045i
-0.0815502957990019-0.0110614633061127i
-0.115231790570879-0.0761111099820193i
-0.0720716468914236-0.072812604612074i
-0.00514998961589002-0.0778707154121654i
0.0254690257129958-0.0437470131723536i
0.0468963516999751+0.0455961670420161i
-0.0578060830230379+0.110702594459772i
-0.12918994701742+0.102542880427934i
-0.18381230424143+0.0282191927588725i
-0.194872307905558-0.0574941907873317i
-0.0937689539265752-0.0733530835690579i
-0.0924087699126053-0.0552192194625386i
-0.0521817207641867-0.0241093247858877i
-0.0463439626529961+0.0442649545865518i
-0.129968055200589+0.0425252676911745i
-0.182456339306866-0.0375607602662352i
-0.183743833692307-0.0893986314336378i
-0.128375006194905-0.144253499152393i
-0.0582250860183072-0.14728306073021i
0.0268996435691028-0.0850335926699116i
0.025026242522987+0.0265556536931973i
-0.0483778210114055+0.0718631794781269i
-0.097355121308771+0.00176138195731409i
-0.102310331329223-0.00752143340494734i
-0.118032407320689-0.0429590097083014i
-0.0732110292790158-0.0779811336751514i
-0.000194445370485598-0.0621697986553621i
-0.0439866748276493+0.036070088219798i
-0.1072129518945+0.0962078635653673i
-0.140672807175802+0.00364206490284118i
-0.152089897925316-0.0466134498519841i
-0.176582670482699-0.104096861066572i
-0.130482044744206-0.157015856305035i
-0.0382658951198934-0.131055723568464i
-0.0189142849332623-0.0754986966127332i
-0.0440224386897053-0.0105545417429517i
-0.108697633456423-0.0136341455542081i
-0.141055036642656-0.0378091613412757i
-0.117213292273834-0.0950421774519777i
-0.0633883934604928-0.156219202766687i
0.00220906457964869-0.097371813186537i
0.0667988079177434-0.0356156535420078i
0.0446162420325633+0.0516178662447089i
-0.033770575328799+0.1305576971773i
-0.131782600779429+0.0657500481106202i
-0.179012252725974-0.0191296809519522i
-0.0934676458135788-0.0566879284036069i
-0.0511507411264334-0.0769411956030961i
-0.0128762031133968-0.0353208046283526i
-0.0261316070176165+0.0298782971339791i
-0.0809122881650137+0.0687388414659317i
-0.141173351975026+0.0686804139121032i
-0.214409551912927-0.0180265476133463i
-0.203810031597954-0.0989100123380855i
-0.119828186432226-0.127247486200241i
-0.000685770187994429-0.123311741617589i
0.00785114954157364-0.0934504762191923i
-0.0267030142892346-0.0198616259968288i
-0.0864689007945185+0.0695566153098026i
-0.155816337506222+0.0386261931552222i
-0.148401805626458-0.0338963102456691i
-0.112138286853952-0.0901735100774257i
-0.0384130925304627-0.105588616910438i
0.0184294218507334-0.0536026192689071i
-0.0219089436950693+0.0345623164385135i
-0.110004126816634+0.0915151839998191i
-0.207060563023131+0.0390327521854321i
-0.222730820077138-0.00412578957111864i
-0.151351378400651-0.0724457993511176i
-0.10385407095596-0.119907415234203i
-0.0414906615740041-0.0521253156707034i
-0.00914535714080712-0.0269672423931511i
-0.0727774739028914+0.00756435062004436i
-0.125370357154692+0.0317551578147196i
-0.166095838115411-0.0584753805886251i
-0.136259752046766-0.112364910444977i
-0.0498193183800683-0.153885497003333i
-0.00683303773361747-0.14182017161796i
0.0338640035533265-0.048754908866835i
-0.0118444876850121-0.0083746140194712i
-0.0366682221765608+0.0568260712988902i
-0.0890047786121824+0.0070061078459474i
-0.164044444979986-0.0626708816109139i
-0.105347318745184-0.0536558675262248i
-0.0145735151000109-0.0973852109365547i
0.0271384892445648-0.0196730194401881i
-0.0233045609458999+0.0759838544241151i
-0.0762506332142449+0.120592684352992i
-0.176546001651969+0.0837533659162778i
-0.233336648111883-0.0244486964905216i
-0.162807420296971-0.0781549266119137i
-0.124887735853053-0.108138030215688i
-0.0331300518095244-0.0843303808470425i
-0.00688092590252757-0.0259275637322416i
-0.0823916769431163+0.0458373866761797i
-0.132275395694359+0.0525263591226816i
-0.192397776899683-0.0152581094747171i
-0.158542648885456-0.0736283072070718i
-0.110824613850344-0.160143264601561i
-0.0525634636725924-0.144065389552076i
-0.00044800830326362-0.0248454370805015i
-0.0149262226472205+0.0228061228927065i
-0.0579877799895242+0.068407371812611i
-0.164899997887019+0.0629286957393536i
-0.179854497085056-0.0252762868960779i
-0.162203476638269-0.11125246712042i
-0.0975086853101091-0.123359002273789i
-0.0282629760287413-0.0598598494221523i
-0.0908290282529826+0.00240396206865146i
-0.10950074147925+0.0407332952733722i
-0.127765799659495+0.0178629890248181i
-0.194526870151738-0.0269502262321773i
-0.188365907394391-0.0938473735347873i
-0.0985750469751615-0.151161513406948i
-0.0627285183962485-0.129863520745986i
-0.0340610536872052-0.0648305919253976i
-0.0109629130349123-0.00249691068476283i
-0.083117710078016+0.0102872740942201i
-0.132726074591985-0.054661577598843i
-0.124916463167054-0.124237845388765i
-0.0607398787123885-0.156570629908399i
0.00943221458908636-0.134433032115244i
0.05372012177622-0.0379287728498382i
0.0418386061533168+0.0229220764068607i
-0.02443758334625+0.044220493805303i
-0.0849188973751962+0.0424000119412845i
-0.111892186115673-0.0285519838865175i
-0.0928833633497202-0.106556446885775i
-0.0461655996798456-0.100489794977199i
0.0633613009246485-0.00966500347976607i
0.0519988019933917+0.058340811892332i
-0.0548156288718196+0.0985784966242015i
-0.145693606538869+0.137536082781342i
-0.220805587228962+0.0612873325847847i
-0.183407745839661-0.0514702354039456i
-0.129193133385718-0.0865890125334769i
-0.0596771714558527-0.0858529549997696i
-0.0238494601640016+0.00949798935198346i
-0.0886765839685987+0.0491147795361939i
-0.173024277396637+0.0308596904242609i
-0.211047368807771+0.0266291831684677i
-0.20822960091685-0.0951892317641106i
-0.17032826569085-0.165296188808147i
-0.0445873152661808-0.167057807934295i
0.00369169619970155-0.115107032139854i
-0.0324178083495879-0.0296282269965946i
-0.0318224830004585-0.0213819447869413i
-0.0992270986336038-0.00316287668016076i
-0.150925813713419-0.051379506686255i
-0.127733626988665-0.13064363222335i
-0.0501266168426578-0.146801745604i
0.0169540977099794-0.127421991697516i
0.0370674115696678-0.00579512737739505i
0.00349676678884596+0.0829058425238987i
-0.0900375419748809+0.079177004960786i
-0.123328844007479+0.0108117818572508i
-0.131999914186471-0.0432900946740468i
-0.0779096761149924-0.0455921397141505i
-0.0183027792089174-0.0877464862522048i
-0.0171196251566545-0.00669361101571031i
-0.0119241894191415+0.0751030099154999i
-0.0959121178248619+0.0601007008624212i
-0.189800508566054+0.0231457446581897i
-0.167815880536252-0.0693490118996315i
-0.135785249711641-0.109966970711099i
-0.0671302747210194-0.164363946927257i
0.0315808843229461-0.133820926983492i
-0.00471632520848637-0.0311189824383389i
-0.0682850229846209+0.00551088243775859i
-0.0945295829530588+0.0128051530362228i
-0.11923145390593-0.0654921063189151i
-0.0991582163158165-0.132598523552476i
-0.0420353362211038-0.152070902662025i
0.0459615010814292-0.0928185918752281i
0.0731897412149521+0.0101444947053566i
0.000402957969927324+0.102041102133947i
-0.0903722130627926+0.112115675583498i
-0.142199079078096+0.052151005871644i
-0.156221114217427-0.00308430806789776i
-0.114877206342768-0.0536964836148015i
-0.0242930450333293-0.032781603093415i
-0.0288265448625058+0.00306758992658062i
-0.0604743195975096+0.0842672859078451i
-0.0945378296202841+0.106664394001969i
-0.212607509393534+0.0358779900605908i
-0.268299393539973-0.0284455569642327i
-0.197622543233914-0.131269165423214i
-0.104201022440853-0.182747340568433i
-0.0199535286332586-0.0983197496057952i
0.0126349250193338-0.0881456458629698i
-0.0939629880124044-0.0377650982041146i
-0.133008449212812+0.0321763923912373i
-0.134828424384082-0.0941808232215636i
-0.176335339069011-0.110158609846727i
-0.106851126334194-0.144067619508243i
0.0136873356184985-0.160490828185771i
0.0755546815587048-0.0503780863868832i
0.00933365237179768+0.0154343049506204i
-0.0951406079637529+0.041245021505251i
-0.161864380172056-0.00748691066587796i
-0.142406680030841-0.0602306585834529i
-0.0842677590423005-0.104715877876376i
-0.030204158665543-0.108444156468873i
0.0449182737747974-0.0382835463539981i
0.0515769314377568+0.0474807634756349i
-0.0278357384927558+0.0800704543435237i
-0.113710918114107+0.0622652183023081i
-0.125261087357706-0.0103199642255904i
-0.0905304299203837-0.0836627975992486i
-0.0223915770734157-0.0971403022253177i
0.0286321530956817-0.0209323847492962i
0.0241016807163635+0.100162029405311i
-0.0279903901122392+0.127693928540629i
-0.167320842582029+0.12802134552724i
-0.225054473739826+0.0656360442763793i
-0.197756259864951-0.0241004674318116i
-0.168823313213725-0.0787179161160198i
-0.0462618877468352-0.0881452152572664i
-0.0389226645814764-0.0326417752161633i
-0.0892632185990247+0.00715095108007869i
-0.11972279809512+0.0315032547642894i
-0.239449792467655-0.0441704255659346i
-0.188399050544882-0.135166896427203i
-0.109812202802064-0.179315483630068i
-0.0570482024948892-0.213143247804166i
0.0546988036976085-0.138784347608298i
0.0395121432120007-0.0252441700461334i
0.0124923023067749+0.00969972118494132i
-0.056097467639462+0.00450518795056945i
-0.107566583458908-0.0246989154608082i
-0.0585417660592058-0.0758443889646291i
-0.0210654122230016-0.10516001324988i
0.0544494601372935-0.046606057849951i
0.0429584480701209+0.0705239677396082i
-0.0463194180007732+0.134298863608652i
-0.130378003135584+0.149526795640042i
-0.193608636461794+0.0541211211861328i
-0.177004052421126-0.0684072042962899i
-0.136465380646653-0.100418172244427i
-0.0731191271524107-0.083140982651274i
-0.0555273010147802-0.0536964012745727i
-0.087778651808606-0.0262224019429623i
-0.132461360442628+0.0137918658193058i
-0.194759394620968-0.0301795780745946i
-0.185869239202027-0.107760586035453i
-0.128405324422304-0.152801846443269i
-0.0629910107508519-0.148866269457767i
0.0261775496235152-0.093289811471649i
0.0273048517732566-0.0333313388999321i
-0.0333436731978606+0.043698593355722i
-0.0921422674307102+0.0537184909114735i
-0.12777970926933-0.0072861949515977i
-0.0583230010007138-0.064412278937136i
0.00187934247104069-0.0989841616087751i
0.0500580760418896-0.0283394535171553i
0.0569702092866137+0.0639000684316342i
-0.0175771272234362+0.121632323297085i
-0.10574033641902+0.150175032637152i
-0.181800918066734+0.045455678433021i
-0.175221952293623-0.0471249267129693i
-0.141586035253559-0.0680357431111188i
-0.0911319695551827-0.056565024688324i
-0.0356185715409601+0.00181320429764436i
-0.0567127080445478+0.0706424112275461i
-0.172993416016951+0.084559415288453i
-0.232497635502144+0.0299280916176577i
-0.232067935334609-0.0499983903200316i
-0.191484619360638-0.115650187213218i
-0.0932232105024844-0.147918802709271i
-0.0268530048308874-0.140399775640624i
0.0125632423460013-0.0638308676222941i
-0.0488480228883211-0.00163207755991191i
-0.109849716168605-0.0105642467814006i
-0.137440509157165-0.0583478091058413i
-0.126748896298435-0.121320270336182i
-0.0362759463070083-0.151700575009728i
0.0410158327597775-0.124646276259617i
0.0547594480447948-0.0539863847739718i
0.00580260672753608+0.0605228453913763i
-0.0529810163508741+0.100846505634413i
-0.134308757512515+0.0327946688422391i
-0.175805546768226-0.0253447405916695i
-0.130643736094936-0.0626338337544469i
-0.0526897343704983-0.0829444387477232i
-0.0086235210694004-0.0195557622599096i
-0.0319640370136516+0.0605158964492527i
-0.0831694571182724+0.0662948488248032i
-0.135994903031153+0.0242116434959148i
-0.161155135500276-0.056215887631519i
-0.137523038263831-0.134662842970357i
-0.0739888741877514-0.133369372594504i
-0.00309993287257725-0.0788338281706205i
0.0300612805584096-0.0292641109413801i
-0.0225730107939273+0.0698854658222537i
-0.118700003344942+0.0978098253287894i
-0.153418877720981+0.00783883942306184i
-0.172939273833544-0.049725166525141i
-0.108639586833809-0.0793468740022516i
-0.00617652029232646-0.0477223179385068i
-0.00892387645839366+0.0108558647307445i
-0.0433505374832033+0.0843139484766919i
-0.142519786435859+0.126553993062921i
-0.218355423501146+0.0409865784532492i
-0.211653304313924-0.063072936595148i
-0.176069760887962-0.124043540296689i
-0.08534224998496-0.132520195812706i
-0.0152090566057627-0.0684334036629888i
-0.0261824055219273+0.0241383505858344i
-0.0964792386529402+0.0434914549152202i
-0.163195866255825+0.0138965244612084i
-0.156533815297312-0.0693022547010387i
-0.140486032382281-0.132326273042049i
-0.0929978534700227-0.141661478965266i
-0.0080230211183099-0.101975390584504i
-0.000190137398377367+0.000570514019546244i
-0.0526073055391037+0.0542116880131713i
-0.103721452967481+0.0588043263823162i
-0.148181488144956-0.0103570442507861i
-0.169466595743025-0.05867436331102i
-0.104359586220479-0.0892726922779535i
-0.0307011535872564-0.102347790762907i
-0.00954173622031083-0.0398370440441877i
0.00585408660782721+0.0267757585148215i
-0.0610793268523711+0.020354617514155i
-0.122885248743963-0.01327534362327i
-0.115756044609237-0.0416924046919476i
-0.112611170648963-0.109525055916161i
-0.00746004321728959-0.124850106287464i
0.064963440985723-0.0441300685661417i
0.0339640408251267+0.043104447770483i
-0.0156367687822544+0.0477637536436668i
-0.105167053220062+0.0886851790333779i
-0.15098374516535+0.0562879066493792i
-0.142628802323251-0.0332332594099844i
-0.0958646262214658-0.034251757310078i
-0.050281470013702-0.0589339269321323i
-0.0427735899702689+0.00277877379366164i
-0.0667766233018768+0.0563867920272075i
-0.178026686433104+0.0263705585632251i
-0.230773378598717+0.00790109093957908i
-0.207548716415402-0.0708501644814792i
-0.178658497249869-0.147338360565475i
-0.0717310208818275-0.139143849018865i
-0.027986877525198-0.0633627861636747i
-0.0315824365286738+0.00867396526618944i
-0.0971919568577359+0.0390737673574856i
-0.168609263994402+0.0214778163405812i
-0.152788426596693-0.0736185624104075i
-0.143845375527586-0.121617256881221i
-0.0721797565640743-0.119428070338266i
-0.0287029531443908-0.0914441833388818i
-0.0010650487930808+0.0183273681245786i
-0.0463544315307827+0.0553335411920282i
-0.156304243178059+0.049345761106596i
-0.184214237316301-0.00455540973542316i
-0.203707928857468-0.0690895418783245i
-0.130497878431053-0.0951641432351975i
-0.053668505230284-0.119459902223114i
-0.0134636400386232-0.0379323259599918i
0.00437936381142947+0.0380351180964103i
-0.0610071474131844+0.0423576467802406i
-0.143770195002821+0.00475177528557967i
-0.161225407736133-0.0108152583307297i
-0.0987917322092968-0.0697473650313371i
-0.0606209056801969-0.102204304574026i
-0.000447474315600089-0.0142606582022137i
-0.00640068515128677+0.0378089886991267i
-0.0844057359027082+0.0407569393909346i
-0.14833080436782+0.0456080946182182i
-0.190812612342492+0.000769383394526466i
-0.153825331072456-0.0982080748459009i
-0.117769841846114-0.10038613648148i
-0.00453131293938845-0.0941511394574724i
0.0343198709529319-0.0629179024167354i
-0.0571898569135421+0.0255641900933307i
-0.0894708560327899+0.0246548924871845i
-0.159033443859525-0.0201509564607002i
-0.113586292480177-0.0960263912764764i
-0.0242124645465888-0.127384024949661i
-0.000500638310846704-0.0415036608721846i
0.0239547961039179+0.0154220399907138i
-0.0062649512185734+0.0551931761703871i
-0.0832917096357743+0.118135730256159i
-0.200680693428779+0.055741686950004i
-0.199581537677299-0.0238220584927345i
-0.16511601282729-0.0589234681019282i
-0.0717742992759741-0.104893330896754i
-0.00706113376911326-0.0601574358651313i
-0.0803681437345627+0.0194009272445718i
-0.131706521102209+0.0595650716531773i
-0.206917889361781+0.0170543124211442i
-0.213062215361152-0.0619858469667047i
-0.179616476237018-0.141031899705774i
-0.0799433198888573-0.199031588739545i
0.011012636311684-0.139911485829979i
0.00439863800987398-0.0744581842597291i
-0.0333799345699794+0.0144829656871597i
-0.120621423049826+0.0490183343141851i
-0.131826295813339-0.0320939252138643i
-0.130514813316322-0.0876062601944908i
-0.0682760960769987-0.133772646537153i
-0.0244274655328373-0.128783990272085i
-0.0355132548997008-0.0729584665521943i
-0.0232925450830771+0.0274713871479215i
-0.107502160093856+0.0878578424175378i
-0.148166792581202+0.051217849823997i
-0.165700833226942-0.0269648987191756i
-0.117725997331246-0.108366233489983i
-0.0359036816384255-0.0943308913227447i
-0.0160354456599503-0.0425311872965967i
-0.0224580494932862+0.0265256999425221i
-0.0689551296895922+0.0971228011858205i
-0.121733884527132+0.0798377630435964i
-0.182094011524821+0.0235179034429202i
-0.161639681369691-0.0494280745400782i
-0.112777262299806-0.0794571513457906i
-0.0566961912188915-0.0309493318912075i
-0.0172868767315045-0.00607385487563804i
-0.0701820790422169+0.0305332402666659i
-0.138713249806966+0.0680559954576463i
-0.191645672522201-0.00116512830647131i
-0.171990796032844-0.099986954237677i
-0.128829060081459-0.157543272553596i
-0.0963031517288541-0.145145100521479i
0.0319109561269188-0.070301598604859i
0.0263751148889034+0.00348608714282214i
-0.0822618309286902+0.0343307520851164i
-0.108975474450871+0.0285446391513303i
-0.159638237873343-0.032581361671189i
-0.143033866555746-0.0699500505296731i
-0.0333529509572538-0.0685319065207538i
0.0307030590568551-0.0559238754508469i
-0.0107063640730374+0.0359113286908452i
-0.0697930464328885+0.0814888953744459i
-0.150049432026564+0.101281507967824i
-0.229514954355021+0.0309036778361892i
-0.219899643137133-0.117714190355493i
-0.160937415952549-0.15089932883266i
-0.0891388714982603-0.143905222520251i
-0.0205629535496029-0.0979411307292902i
-0.0188977442267704-0.0357068664633004i
-0.0958441195958977-0.0199500663637382i
-0.117563055519563-0.051293700902588i
-0.0950557474435644-0.119312248591158i
-0.0467086786376772-0.133204201851017i
0.0138424578622883-0.144793329333099i
0.0425084973074538-0.0951504784702777i
0.064426624868612+0.0175093225398366i
0.0115999193140375+0.0681349515396451i
-0.109279901522514+0.124602881769847i
-0.164668199078391+0.0499924621197154i
-0.128491791120734-0.0211846659949988i
-0.0655704142302566-0.0101857144054843i
-0.0644059233831149-0.0276132766969666i
-0.0904310540913107+0.0231735231606889i
-0.10714281377973+0.0408788423495706i
-0.149718719310212+0.0286406590425873i
-0.168678594867246-0.0223057998939883i
-0.189290943852183-0.0997063755029011i
-0.125687808202806-0.134752566382062i
-0.0330001773736527-0.136309022418687i
0.0223518818779104-0.0795524927850431i
-0.021053731064014+0.00050112663778707i
-0.0930215890780978+0.0381571253084558i
-0.10600013003118+0.0250278239410046i
-0.145939859176899+0.00182039249302737i
-0.0873486973909404-0.0689485147827904i
-0.0201387303164044-0.0760031741533573i
-0.0313406630846514+0.00933730496029722i
-0.0588474551734455+0.0477384434935635i
-0.105211202156575+0.0746666153365392i
-0.196526928654136+0.040642257379192i
-0.21745424846105-0.0423347836562652i
-0.194481412795356-0.107058828032923i
-0.142483525319511-0.150291080225373i
-0.024033264901795-0.15103602598221i
-0.0182837650503374-0.0784454992430968i
-0.0440772521495687+0.026124207770178i
-0.0284738563218111-0.00505567176262324i
-0.091495917176041-0.0535709712281247i
-0.104682370318519-0.0857684046634838i
-0.0152513394210769-0.127712822516839i
0.0181591060623588-0.0738473884121125i
0.0542838007207524-0.0089748257666612i
0.0389868412005262+0.0631906599644214i
-0.0641812297817925+0.090218296000472i
-0.125730179229043+0.0564435974455055i
-0.16540539735809+0.019619481558215i
-0.138512918642402-0.0107953782405844i
-0.0829007416557612-0.0421358772512855i
-0.0687530847827963-0.0508854718251725i
-0.0419377035571347+0.0119361914340944i
-0.0922372765726791+0.0425059186874672i
-0.160470875280104+0.0311838260889581i
-0.156884287882787-0.0347755785425079i
-0.15315992297914-0.121027923190477i
-0.081021787409729-0.126015623352763i
0.00550349011215325-0.119196186547542i
0.0101133765652182-0.0528471485640916i
-0.0382544705957753+0.0054079201160001i
-0.072268385814533+0.00484969278184757i
-0.0993669454252148-0.00663921757597159i
-0.110791703490142-0.0610727796015734i
-0.100212677850833-0.0707185227274455i
-0.0821835939897685-0.0446519445076378i
-0.0190244038807808-0.00859220000587651i
-0.0195759859784009+0.036090153465734i
-0.0588611442979058+0.0783924957199548i
-0.146243850534871+0.0202665320131224i
-0.197652113755776-0.0630015067417578i
-0.136562370421756-0.0562307253489662i
-0.0843183937044048-0.0763143868828399i
0.00360538476965938-0.0603307951246496i
0.00138247462599066-0.0177586015199418i
-0.0604580333491781+0.05235976600758i
-0.0956949057241913+0.0751584656109101i
-0.161236137157011-0.044672973365891i
-0.151771952789862-0.0710981239481724i
-0.105284302754668-0.122163738136211i
-0.0345619091928348-0.143085945222745i
-0.00791271205520649-0.0447482258093494i
-0.0668908777637378-0.0190155232209054i
-0.117893218017689+0.0438400392172243i
-0.180938031390343+0.00564685156367137i
-0.166904478287673-0.0955766925393529i
-0.110309227246422-0.12447839796316i
-0.049827728476394-0.1499411210721i
0.0253976843812188-0.106498624363221i
0.00582603790766461+0.0206410392954369i
-0.0320222841959845+0.083947572545697i
-0.0877981448468104+0.0462073536831353i
-0.121589068532219-0.00765552076997643i
-0.0881283149181234-0.0469227582800237i
-0.0619546349516224-0.0289210075874827i
-0.00315976654170332-0.0106988408243315i
-0.0379534463413467+0.034888289411055i
-0.0973790500742395+0.0675254693324416i
-0.140963425697418+0.0668735562217041i
-0.22286666475673+0.0322837152606473i
-0.16264315351287-0.0634438547556259i
-0.0886344631527215-0.0849953139718368i
-0.0334745813581998-0.0757489125350487i
0.015045200489226-0.0637484083200271i
-0.0270985579168483+0.00973464319651698i
-0.0788460585298991+0.0461712463067965i
-0.110972495503375-0.0131267638943929i
-0.0895164609509221-0.0477353592895247i
-0.086565037540807-0.0595845070507639i
-0.0489377287092761-0.0487688276537604i
0.0235308095223018+0.0184724329037442i
-0.0537850323325604+0.0662239822199088i
-0.105804618380911+0.0968345419679031i
-0.145590244429591+0.0768195272846578i
-0.207959669546959+0.014016652216616i
-0.136200657096082-0.0527622496629592i
-0.124686507205663-0.0838983341267839i
-0.0934022380248309-0.104685877517422i
-0.0365369880787531-0.0589731387017722i
-0.0934497951078455+0.0337267681833313i
-0.116608236310608-0.0193577671091671i
-0.152479398877887-0.0745728562578942i
-0.158449661028039-0.101899157829627i
-0.0476261946704807-0.138104684504828i
0.0290309158646055-0.110384883987429i
0.0463623094163591-0.0369439881465413i
0.0457608305071896+0.0706087182802808i
-0.00657195107373806+0.107413673907005i
-0.0578635069452534+0.0674711239804748i
-0.119632628588599+0.0415238312051662i
-0.125886133268891+0.00912986355073487i
-0.047315583969981-0.00731763650384891i
-0.0278525069551171+0.0359573650738967i
-0.0677589124551105+0.0672331182062345i
-0.094099150460426+0.0691089333077212i
-0.141954682951127+0.0471162371073777i
-0.196575449686735-0.0185030530632611i
-0.169357320674361-0.0843161534425437i
-0.116213008398079-0.107914199117959i
-0.0922645386397483-0.105109534942517i
-0.0614205965140066-0.0810758469536745i
-0.0464523161387806-0.0157930026478526i
-0.0987767105272847+0.0268364985451229i
-0.109767559635348-0.0251931095296954i
-0.0823357133120494-0.0598530493217185i
-0.0861633774729906-0.0854260749730954i
-0.0580279715520346-0.0555504717544151i
-0.0202395694817996+0.0243277867545679i
-0.0431620220791176+0.0509663827941455i
-0.103514694169565+0.0773311398860603i
-0.186058362995239+0.0175632520809525i
-0.184503568173915-0.0631373458332905i
-0.119352513372647-0.10488597438633i
-0.109605921076066-0.104476145932576i
-0.0379718801979559-0.0713877938500634i
-0.0416064847380661-0.0367779146213904i
-0.085010811353264+0.0145582640694942i
-0.0763448370161097+0.0142949647817318i
-0.101407440238589-0.0211229694052639i
-0.120452378379397-0.059072023943273i
-0.102005840256522-0.0861927957557544i
-0.00376981434764733-0.0508429821104591i
0.00645536897757721+0.000720351803178124i
-0.0452466453018968+0.0694082636693083i
-0.114895746613623+0.0986032767527232i
-0.189263532735012+0.0299261096856414i
-0.191187678040105-0.00968001285155082i
-0.163751766559284-0.0805463588562684i
-0.12291576029627-0.0648312893127744i
-0.10187966938415+0.00805071362725536i
-0.0482991170819796-0.0100084636153743i
-0.0647290046207083+0.013608012965344i
-0.156196094673797+0.00314204819651798i
-0.161152564296389-0.0427126649234698i
-0.0976096632467928-0.113348929815156i
-0.0506295008144425-0.104055421438401i
-0.00765104192113249-0.064174210163524i
-0.0163344270262936-0.00954697940775532i
-0.0355161273467181+0.0850838937092294i
-0.0491204683035429+0.0455212595203593i
-0.134469691924574+0.0270148779780459i
-0.143061806985265-0.00855224586134846i
-0.0992043119349765-0.0290348179737607i
-0.0855406221721348-0.0208615745082032i
-0.0786302923637342-0.0330042146213471i
-0.0534406257767587+0.0265539580508919i
-0.0966363347124827+0.0208268355809626i
-0.167675874664194-0.00625002424054516i
-0.125826169956108-0.00866993028467408i
-0.0681706461145662-0.0606136089063262i
-0.0389057542626527-0.0627404656969658i
-0.0109314122916817-0.0227226775092969i
-0.0120832276844411+0.0418649849967002i
-0.0543501122039935+0.0691793158893729i
-0.093268842316589+0.0175620375253767i
-0.115054625946738+0.0227711200089947i
-0.13243247835208-0.0156359288093852i
-0.120141613719767-0.0683557015638357i
-0.0940331363071242-0.0323359368911137i
-0.096388010624207+0.0117093007279286i
-0.135428929667358+0.0386444921987611i
-0.176697914075-0.0062102881537322i
-0.187357312175688-0.0637642457494506i
-0.182122386521027-0.08826260390398i
-0.125813131484824-0.161671065521059i
-0.0266654821848565-0.192496507148263i
-0.00583416798175913-0.132661501024734i
-0.0117642223137412-0.0441605300902418i
-0.00873476843401593+0.00385809748686997i
-0.0713136974765965-0.00724586489642823i
-0.0712392236350049-0.0209919285084525i
-0.0626346327656852-0.0225400769444836i
-0.0655479372700116-0.0354481460090454i
-0.0263625696227006-0.0209405840081613i
-0.0445225617553762+0.0706438262943535i
-0.0903629636279804+0.109349281793395i
-0.140290116458913+0.0967113969919941i
-0.172406517564715+0.0336781789369008i
-0.208991353038715-0.0562442397635335i
-0.162567153053514-0.0656249104588121i
-0.0767207825826496-0.070631193147789i
-0.0755675380360075-0.0372351212584264i
-0.0872166353342544-0.0182830452184672i
-0.106545337782453-0.030650571267343i
-0.11821558027057-0.0378746059382016i
-0.119586163308439-0.0886595035746319i
-0.0840438355597952-0.102125364894162i
-0.0459157894625823-0.104102624704055i
-0.0474110805461866-0.0466649074874466i
-0.0195147983452617+0.0172130668865532i
-0.0527416680791131+0.020494910672783i
-0.109962475053143+0.0482559988718447i
-0.118083791153189+0.0390781925818287i
-0.147297500327797-0.0145116268120589i
-0.10536676814369-0.0369691935878069i
-0.0670062956201521-0.0257591295818733i
-0.0665696239276638+0.00494438196667939i
-0.0986061332525663+0.0357932610275927i
-0.14399105639786-0.00732295601847895i
-0.122238916587646-0.0669608671116511i
-0.124690672951931-0.0967613761279587i
-0.0659050191396482-0.113685806245139i
-0.00536370190399888-0.082110281641134i
-0.00111368226782534-0.0149817351679171i
-0.00705498345178293+0.000714801867020798i
-0.0883104097418957+0.0184885213851177i
-0.113008348647289+0.0502564112655566i
-0.0908613223818692+0.0085024112286267i
-0.0744831882356159-0.0261892823224843i
-0.0649034326983269-0.0347400769559675i
-0.0634190891973464+0.0143246732859954i
-0.0475412858538086+0.0387770485513605i
-0.114435378991717+0.0159612510624752i
-0.17323209970532+0.0156660057693247i
-0.185700889241124-0.0338237328722669i
-0.148286706549385-0.0633242695449757i
-0.100623087137096-0.092421510113748i
-0.0683865163798032-0.107242924480194i
-0.0378164275557099-0.0744364578110709i
-0.0555009952028667-0.0205571545494459i
-0.0723566981862441-0.00832892148328108i
-0.109130708145093-0.0377500181576554i
-0.10231136592723-0.0171304920976445i
-0.0761771359710015-0.0512947397393473i
-0.030812525304169-0.0620943935557094i
-0.0187394697326668-0.0173693872307656i
-0.0720935165639474+0.0336741079050757i
-0.0830352918596203+0.0446511225446253i
-0.100357122567448+0.0310276057527984i
-0.137545101354052+0.00243447001899187i
-0.151392657857221-0.036020468771228i
-0.107816022949384+0.00239407856947621i
-0.0783012731680173-0.00652637610814199i
-0.0930637155036662+0.0161730102042665i
-0.070139447967289+0.0412793595530392i
-0.0605899546735946+0.00677761872700924i
-0.126189125332688-0.0347518747197886i
-0.157322779843766-0.0678346074507224i
-0.120671613616471-0.0680961276459257i
-0.0769186051632715-0.0454014364368001i
-0.0391093964887042+0.0118044600544925i
-0.0591624012718566+0.0149998666064776i
-0.10546131243516+0.00483027142385054i
-0.129791743862893-0.0213856040481179i
-0.129155830222035-0.0819787288594399i
-0.0671482287801716-0.113721604720299i
-0.0400765682736677-0.0872075352336801i
-0.0317705216951617-0.0412147125219534i
-0.00555658217745944-0.0431198089710099i
-0.0571094729551481+0.0208268436236869i
-0.100147516561946+3.24701010348885e-05i
-0.0811989186819315-0.0855306359792716i
-0.0664413658496704-0.0563587012363113i
-0.0291280811683005-0.0454795860430578i
0.0230384952126392+0.00102568384781106i
-0.00281848588206683+0.0593954678310847i
-0.0326387083242742+0.0797606895794352i
-0.0725511678383599+0.0777429312854273i
-0.155270595772067+0.0342856848747804i
-0.156814847613181-0.00950207468962871i
-0.124376924332586-0.0388099640458884i
-0.107244420639203-0.0621199952929344i
-0.0993564250782013-0.0595898997544365i
-0.09413014657885-0.0440047253423853i
-0.118436363766986-0.0597143382734554i
-0.144249892163676-0.062299478755347i
-0.131928819213472-0.0755242255097763i
-0.107799066569229-0.0715274467747779i
-0.070405918066377-0.0618151046222891i
-0.0131363496167276-0.0696166035365488i
0.0482135071471408-0.0424666732688756i
-0.00913779847105487-0.0144327924326958i
-0.0639828614727536+0.00187876659105468i
-0.0832504211274391-0.0201001669846463i
-0.121869287935636-0.0170588622893971i
-0.083414904355571-0.0154685854762127i
-0.0912835448308538+0.00244734750615309i
-0.0891948154481724+0.0260518825797922i
-0.109397399552543+0.0144272625920126i
-0.144033021829877-0.0130705696740359i
-0.104068067381616-0.0580713279320112i
-0.158260350974474-0.0668787311973714i
-0.122941512767489-0.0817468286108839i
-0.0543031099758876-0.0590473850810943i
-0.0383068686426641-0.063467359302237i
-0.024865426324258-5.56533473896487e-05i
-0.0649773791154013+0.0494485100443362i
-0.0683489994959353-0.00988627120898484i
-0.0577799027922014+0.00427161495025006i
-0.0225051959265725-0.0231059002447679i
-0.0332107043427767-0.0188641699418366i
-0.0140617167424738+0.0229108118433519i
-0.0130273861008111+0.0488042849849707i
-0.0946686527517025+0.0964237459871301i
-0.144808086384085+0.0886351175736884i
-0.195666009208279+0.019451810477322i
-0.159198917434539-0.0174603976154969i
-0.140499362598806-0.0533340741440068i
-0.156987511415628-0.0980358584277684i
-0.109953750157949-0.0653424196359507i
-0.104946169624645-0.0387907718472377i
-0.0816359262813245-0.0581456663964999i
-0.0791823313799158-0.0999961558238539i
-0.113765197778057-0.111854072871142i
-0.0809055012487925-0.109064480141629i
0.000758131417856195-0.0734302382494313i
0.033756054184397-0.0615829692200726i
0.0339965034498255-0.011876394078346i
-0.00575053291804629+0.0701731538760849i
-0.0684998212232913+0.0569378190926559i
-0.0400177125132112+0.0436081184004333i
-0.0868691588388326+0.0386575266401622i
-0.11591658877832+0.0568130073764433i
-0.116000903826068+0.0295780913752381i
-0.127946264663951+0.0301756768798019i
-0.118797886925562+0.0450411847648709i
-0.179018306978079+0.00206688236887846i
-0.130611973680478-0.0314569877404321i
-0.133704789132335-0.0585613137283197i
-0.153784771316544-0.0560774051249642i
-0.092273492773857-0.0748164954120448i
-0.07537299202434-0.0653028335369364i
-0.0595477307985715-0.0480254356764857i
-0.100474061023499-0.0641858698118436i
-0.0799222552195227-0.041771491626589i
-0.0544277882394993-0.0362605428226752i
-0.0568907930965099-0.0530056229044725i
-0.0547549188041838-0.0282280472957407i
-0.0567803207787161-0.00155450380617771i
-0.047274647741861+0.00349523666892063i
-0.0900088838159365+0.0322570555080523i
-0.0870687813658448+0.0104088998033283i
-0.0823174314588123-0.0165536360843246i
-0.090456668338847-0.00540145614227751i
-0.0738342094331393-0.0122737116854366i
-0.0657064957419841-0.00348652831029144i
-0.0557428646178857-0.0263120937982394i
-0.064369352426413-0.0118547983457377i
-0.121907431043969-0.012748471714712i
-0.13193346827998-0.0313142740517261i
-0.0984515926759241-0.0348387262174035i
-0.0871447185817445-0.0574465869267601i
-0.0685957130737945-0.0528789944869002i
-0.097570897831099-0.0356649904321193i
-0.0837718773864378+0.00234835662519714i
-0.0614622688668085-0.0162918979929058i
-0.0878798011973173-0.0167432482900794i
-0.0741218690770824-0.0343726111312844i
-0.0778475103909713-0.0452091232182612i
-0.0539933422089909-0.0343819117729089i
-0.0548890908109876-0.0219257896754455i
-0.0424223863712602-0.00815522384250931i
-0.0340309237922306-0.0074192958614111i
-0.077532104769861+0.0238818530742872i
-0.0619116656031039-0.018859798320941i
-0.115114080885495-0.00846053916153398i
-0.101222440981337-0.00127599378357782i
-0.0533491865041795-0.0119731357011226i
-0.100182063459958-0.000849782148793017i
-0.118922482486809-0.00969808229685143i
-0.134046087342943-0.0135011107607366i
-0.137862209801115-0.0500083115746798i
-0.102100368098742-0.073953672221893i
-0.0743303549199546-0.0876698516560394i
-0.0679713355836788-0.076711889195846i
-0.0362332812822245-0.0631340892220122i
-0.0621596144806574-0.0434105160700962i
-0.1042878659796-0.0207009118749828i
-0.0624554050310122-0.0198783772623028i
-0.0304100129135985-0.0150340038851545i
-0.0195222901787553-0.0198182488763602i
-0.0129508019778814-0.0161976010461777i
-0.043423392708448-0.0062856400633521i
-0.0483750758238862+0.0423444766599599i
-0.0489427793352439+0.0750253317887801i
-0.107997567350995+0.0652949578056074i
-0.151158355169359+0.0634700986886879i
-0.15544467920152+0.0452726412433982i
-0.135762293165262+0.0268364846092578i
-0.152302097625236+0.00591425608201821i
-0.169297489536272+0.035174638639517i
-0.141887190077+0.0141342318546766i
-0.132423610101993-0.0512594768174893i
-0.113553651093817-0.0679183118401577i
-0.106212713915228-0.0901471679970746i
-0.0862000152421202-0.0992880226254664i
-0.0494608364094459-0.118256495802956i
-0.0346085745632626-0.067578583035467i
-0.00726209489298689+0.00918743458001025i
0.011432439948712-0.0154270345063318i
-0.00812604385603476-0.0325695864057524i
-0.0519869292093597-0.0244697914722906i
-0.0846826763180359-0.00729422750166535i
-0.0515574937209192+0.0335345754056917i
-0.0343180858793641+0.0296085890106429i
-0.0727656220775731+0.0235026120591088i
-0.109943359937064+0.0044312160168253i
-0.14579352817622+0.00487914560745084i
-0.129377840562922-0.000424355668261465i
-0.117777789544826-0.0300970057288275i
-0.113875775111825-0.0268817122786673i
-0.113233476570929-0.0359215736212707i
-0.130322139712418-0.0285637613010455i
-0.0674668097239844-0.0506921360105098i
-0.0648285094228199-0.0256115431544718i
-0.106622148073335-0.0450013977737058i
-0.0804292809542245-0.0527569815621647i
-0.0735063427498255-0.0192738601041079i
-0.0581147506186543-0.0139141646459788i
-0.0602674540651656+0.0381708417403501i
-0.0765924286523714+0.0175031267765135i
-0.0599704279429859+0.0228464546144695i
-0.0878633259437858+0.0276110429023602i
-0.14262051279583+0.00999796550953904i
-0.115565973735399-0.0139207505514415i
-0.0920444508027153-0.0170231008923629i
-0.0905027125037431-0.00852280865236981i
-0.0815663108941602-0.0120636502924621i
-0.119409358553424-0.010759674014825i
-0.152532902240712-0.0552570292328453i
-0.121380194320369-0.0644515299371431i
-0.081166986618261-0.0615496436463051i
-0.0978230867572485-0.0723088761722626i
-0.101756785769547-0.0445860693503568i
-0.0563017947561463-0.0305765368418912i
-0.0494191802217853-0.0217248303568143i
-0.0798159527590324+0.0450488867554334i
-0.0449066857512402+0.00882532839976801i
-0.0402783263206785-0.00921004217861853i
-0.0570009018975738+0.0103760762395222i
-0.0484286793171098-0.0283189962763431i
-0.0590449754538011-0.00631773877874717i
-0.0896579641068466-0.00500342129707239i
-0.0934020191042627+0.0168309769051716i
-0.110914260506551+0.0362091368185393i
-0.134096048794591+0.00877004708343772i
-0.0709557781459075+0.000330995594058896i
-0.105353000130225+0.0233080219745341i
-0.130304196421456-0.0108129294287208i
-0.12397102529859-0.0500862848045287i
-0.120190310802907+0.00852278792172979i
-0.0829879984305012-0.00972740811110985i
-0.0986502360894494-0.0491171086973891i
-0.0761998668669068-0.00787961741860396i
-0.0953604298974002-0.0331194571435003i
-0.0955999716943571-0.0810625109782259i
-0.0727761799110402-0.0435486632584046i
-0.0867522442614734-0.0192365567815284i
-0.0851512165148109-0.0348430912133527i
-0.102721575618682-0.0130378159162221i
-0.0533479490393424-0.00828621418397071i
-0.0134144694987065-0.04172991094292i
-0.0576158652910633-0.02863993090001i
-0.0449969518043165-0.0432050665264345i
-0.0684129707582148-0.0541207416667399i
-0.114124719081757-0.00305680412002027i
-0.041883831761752-0.0323308869403492i
-0.0643176389256381-0.00622246845940904i
-0.0970284893870812+0.0392458210111033i
-0.0682494889683671-0.00476889306150423i
-0.120717701958628+0.022048958832182i
-0.103727912550608+0.0307777721416233i
-0.128921540271876+0.0162317105613094i
-0.172911150095159+0.0378484956092267i
-0.128902313582167-0.0289402396026062i
-0.122078658214287-0.0733114852948574i
-0.101550036163588-0.0144638592083592i
-0.100135411694069-0.048543257977695i
-0.0875087383322018-0.0724746270212547i
-0.0853441942462384-0.0333162976715025i
-0.116088139553218-0.0434804151567644i
-0.0719335182126968-0.00951028245768558i
-0.0655448842605891-0.010850531337056i
-0.0653447111238807-0.0304205800287904i
-0.0304819631587708+0.0200893228811685i
-0.0626181760012626+0.0251331446956292i
-0.0654625088820906-0.0273242797712178i
-0.0328280973207574-0.0121105432933754i
-0.0647211865865134+0.0105639227129549i
-0.107855130623139-0.00216601364089021i
-0.0972665575898494+0.0335521219250573i
-0.0989438634065797+0.00116244221267581i
-0.0996703494546774-0.0133792721690641i
-0.0962446040628712+0.01290769686845i
-0.14533568085529-0.0279398335296901i
-0.154268255393761-0.0270619701990955i
-0.136282216042115-0.0189486507078833i
-0.118501424958909-0.0494850762153747i
-0.095141797932546-0.0323820346103341i
-0.0897009989346875-0.00368603616613476i
-0.113143110289596-0.00422985881840978i
-0.106490447054506-0.0389154639702308i
-0.0462301343992983-0.0543509577525882i
-0.0756899216436176-0.0330818085039842i
-0.064448891839355-0.045348198726952i
-0.0306703346717134-0.0254897150433821i
-0.0668085337521083-0.01537518656246i
-0.0663789496179855-0.0190999604522724i
-0.0815653300443609-0.00216158782117551i
-0.10248372994923-0.0143626609460896i
-0.103376088993837-0.0162440230230251i
-0.0778075313155658+0.0144160701547036i
-0.0956872092402166+0.00731517172555886i
-0.0892706339228867+0.000392737555464319i
-0.0960746645498496-0.00519574296172671i
-0.141978390576182-0.0346452943176922i
-0.0925351042187315-0.025822568894918i
-0.10995445855887-0.00602432604107635i
-0.122265099770649-0.00824049158980999i
-0.0873379005816823-0.019204454017656i
-0.093040222992331+0.0102645416703143i
-0.112104403489713-0.0178247824100157i
-0.130310706575704-0.0191950387260446i
-0.0908949533526525+0.00363035308262681i
-0.0574961928053764-0.0418211930592607i
-0.0715669156421259-0.0484388586329121i
-0.0933730667260549-0.0583842098445052i
-0.0951865545111245-0.0193547982716835i
-0.0905961785135331-0.000311481150951081i
-0.0993925883509645-0.0234921383099583i
-0.0729266489457819-0.0351789855789581i
-0.0468138526939185-0.0389929208470568i
-0.0492062767167699-0.00575023864837578i
-0.0211978168132446+0.0145585090591139i
-0.0431302958274692+0.0140643466674721i
-0.0857369272961233+0.0184771266155564i
-0.0828666545982269+0.0243217179519683i
-0.114858132025852+0.00225288015266595i
-0.133639880529895-0.000480429760393572i
-0.112614278618781-0.0227676509384646i
-0.0718635745359885-0.0160386960850477i
-0.0831552789272302-0.00774545540619279i
-0.101139252359574-0.036116338539703i
-0.0729138136026844-0.00979899386470183i
-0.124927778077863-0.00751478229055799i
-0.113877122904412-0.0328141157692153i
-0.0723677566025833-0.0648582994355092i
-0.0543987877252987-0.0627057518778672i
-0.0313404991828129-0.0237842361460632i
-0.0648070301370482-0.0254052844535441i
-0.0456502498274943-0.025908593785998i
-0.0489481005329314-0.00131561164698858i
-0.0663751783263771-0.00169639423496064i
-0.0592461908108875-0.00663779187853009i
-0.0669188519796834-0.0131340378890828i
-0.083590064212874+0.0114262304754741i
-0.111529009853822+0.00811229894803606i
-0.101659472926745-0.0196883760825972i
-0.100261230189324+0.001646429797521i
-0.144483282848193-0.0197280685459874i
-0.132689756872602-0.0489501601691377i
-0.0950366201615325-0.0520625723588924i
-0.103888758435637-0.0523430699815486i
-0.101094396191054-0.0575157604386781i
-0.071756923505113-0.0286968876909855i
-0.0533752949532331-0.0423011649185306i
-0.0771585789193005-0.0629727526004279i
-0.0456641103704164-0.0217094826375725i
-0.0107885315627666-0.0451419026080777i
-0.0303321605672021-0.043994748934937i
-0.0261543327114209+0.0171131475203509i
-0.0430335066692711+0.0389211877211517i
-0.0570113904534273+0.0286944650983868i
-0.0754607924174048+0.0253945312319652i
-0.105564968268947+0.00751163734946272i
-0.112354079609813-0.0154171857713959i
-0.124732587837968-0.0250545867492878i
-0.100005672047989+0.00380990726287452i
-0.0943213804235098+0.0287118125791945i
-0.122173432385135+0.0229430078541035i
-0.136454393992338-0.013520317945342i
-0.134447608582087-0.0580605926154956i
-0.0906883309524675-0.0488928016244288i
-0.0940974058422357-0.0842418854831841i
-0.0769256587238928-0.0774172534155037i
-0.04441290166699-0.0458971534492169i
-0.0930111971352458-0.0359633291540573i
-0.0751021258512516-0.00565909679575521i
-0.0641131729660752-0.0203011625405802i
-0.0924728519287015-0.0334193216103111i
-0.0638496133370027-0.0400204924080963i
-0.0612895125250535-0.0309081454467581i
-0.0637111284900642-0.0171283922910233i
-0.039142090787583+0.00685408352726106i
-0.0361965403847784+0.0444751228693893i
-0.101208050564576+0.0284589782956573i
-0.105414551486408+0.00397419266625959i
-0.0878048986207638-0.0070957684144262i
-0.101155147078504-0.033534954823389i
-0.0721059148521085-0.0215164806246397i
-0.0832856896946405-0.011206669648409i
-0.0742390313049405-0.00599899348243125i
-0.0784074182253604-0.0121326674173919i
-0.118483163800572-0.0398570504214617i
-0.115158545437288-0.0449517540345598i
-0.0477846033270877-0.0394295980008243i
-0.0412187760741425-0.0274539125431628i
-0.0595609068468512-0.0277061716185319i
-0.0420759706371905-0.0197655162518692i
-0.080336911937231+0.0164548709683234i
-0.0779394542768321+0.00912424809745166i
-0.101068537762268-0.026963369328658i
-0.115270479543661-0.0360940033747992i
-0.0782501777809129-0.0498518785463959i
-0.0874850559053888-0.0188316082531931i
-0.0918811269463867-0.00964322077652702i
-0.0848925892100128+0.0141317333269523i
-0.137947717507641+0.020033421521856i
-0.166780810038663-0.0257343396785822i
-0.115978680502308-0.0327271671065074i
-0.0851496844581493-0.0818124664492131i
-0.0793805769316731-0.044155272574965i
-0.059948197385138-0.0196157932264452i
-0.0323971871064184-0.0658467650506002i
-0.0743632686709093-0.0358981364525752i
-0.118450652126598-0.0239347135476309i
-0.105557414414865-0.032079874124525i
-0.0580040891032441-0.0438682214901702i
-0.0132344214494009-0.0382591298701582i
-0.00228643332301607-0.011611106204503i
-0.035484899232335+0.028491572222245i
-0.0742175497216379+0.0595650605165201i
-0.0674385175563289+0.07180717014811i
-0.0906660885806539+0.0619530330602802i
-0.0980326837331611+0.0100948215462865i
-0.0667343650554487+0.0161943847693372i
-0.0597375700147304+0.0353453884149403i
-0.0745727049336628+0.0288180113406049i
-0.0904773573429566+0.0286156564512042i
-0.13029191582943+0.00971597892331969i
-0.146337222117785-0.00736674373198214i
-0.139199417488404-0.0325985597082366i
-0.139333309477647-0.0413870880673782i
-0.12023412735053-0.0311054971442168i
-0.0851677074724165-0.0563998004341264i
-0.0620395434307718-0.0413492610071148i
-0.0451626942145753-0.0173384917517996i
-0.0874499533283382-0.0293494809828925i
-0.106318044384618-0.0643990690706731i
-0.0158944648493645-0.105434823869941i
-0.0340528858677048-0.0752051532878514i
-0.0397659428789608-0.0576453102502187i
-0.00579833505654084-0.00435841538149961i
-0.0468499777209486+0.0105605512369908i
-0.0666603256216868-0.0129230091242986i
-0.0819873745178823+0.0185870901448718i
-0.0559500157220581-0.011583865913565i
-0.0180395927337416-0.0190937971286308i
-0.0292923671964973-0.0104587789668137i
-0.0455453377224019+0.0305994969387815i
-0.0871143108535538+0.0547913617366349i
-0.108121381765646+0.0244180942299754i
-0.132098915697847+0.0251870552286882i
-0.192318749001857-0.0497076669432215i
-0.12778108103503-0.0622335414805828i
-0.0714444065477-0.0174742487326635i
-0.0861717289262108-0.0417597135563364i
-0.0901756031693285+0.014598125397244i
-0.135627652692126+0.0335289995213618i
-0.160555806790242-0.028452919416741i
-0.123845296963559-0.0622753280791795i
-0.0878902622612866-0.0934729311033453i
-0.0987512825220815-0.109175569817039i
-0.0949367181922595-0.0679612302671182i
-0.0601555627710822-0.0268518771474332i
-0.0667669837615831-0.0485065778543174i
-0.109632470563294-0.0374039184841107i
-0.0894100193510365-0.0317780115354131i
-0.0735641455578313-0.0575163005930952i
-0.0585781222316756-0.0584390396662541i
-0.0142628608353124-0.0504359465239833i
-0.00260722378943323-0.0198009960262813i
-0.0128348212856428+0.025773679068541i
-0.0373555874004146+0.0423600689335462i
-0.0748450719350639+0.0149779662071445i
-0.0908229552872847+0.00210793823029815i
-0.0513893767457408+0.0130486627259921i
-0.0566880765454332-0.00532541063945949i
-0.0710392199771973+0.0153649566121116i
-0.0611572404813811+0.036569765174502i
-0.109128341619902+0.0282442403506348i
-0.14256947717613+0.0552271553100778i
-0.138230275444957-0.00187163542220198i
-0.126475217466415-0.0649698063333818i
-0.0974049930534847-0.0455675783349509i
-0.0717940212575938-0.0366869579815387i
-0.0560311889173122-0.00636998401618812i
-0.0828923734252316+0.0204421903480247i
-0.0995847678283594-0.0136365285758502i
-0.130996065175656-0.0319659596220223i
-0.117957191701557-0.0471507410969087i
-0.0518903536244919-0.0652165335911482i
-0.0477433905989745-0.0297486523369253i
-0.0233396788329287-0.00122519198879881i
-0.0416815520315455+0.0370805421385977i
-0.0695524120194697+0.0510009991845544i
-0.0973602278977448+0.00758775800811761i
-0.0974186119686453-0.0358867816482391i
-0.0522014354457887-0.0789064803363698i
-0.0747696906440149-0.0349000489289703i
-0.0497872060306385-0.0309646980186925i
-0.037205835094146-0.0467350735106888i
-0.0886014526452638+0.0329831192633682i
-0.108763659356509+0.00120506104199496i
-0.135770647114278-0.027659138512742i
-0.114705990002622-0.0250941124975945i
-0.0513591140577868-0.0962085305936268i
-0.0192048152723721-0.064259414692378i
-0.0185663108306078+0.0082322109372099i
-0.0496277310594392+0.0378043494472698i
-0.0693943388877505+0.0624275180447283i
-0.0993782559439171+0.0541611747162641i
-0.109105256944119-0.00160943957708015i
-0.0676432906163959-0.0375202450975788i
-0.0694256021067324-6.65321438504046e-05i
-0.0802907918847604-0.00543102212150817i
-0.105931935616287+0.0111702642307331i
-0.140258538171526+0.0195586037776363i
-0.13881287227842-0.00132636671187644i
-0.166641465906408-0.0119888964923539i
-0.134881638232471-0.0753872936080976i
-0.105476833614211-0.0880211119789063i
-0.0899992916390814-0.0867847745178866i
-0.0831948936909281-0.048344505266974i
-0.0905017383691698-0.0201141970193644i
-0.0656974658853414-0.0253586466740934i
-0.110082004859311-0.0344382680999357i
-0.0821778970650148-0.0561295914864378i
-0.02742520394582-0.0443335025076536i
-0.0199171671360701-0.0506460121782316i
-0.037784800630586+0.0203403691301205i
-0.0575836425145927+0.0900502855444223i
-0.0683385651868684+0.077498924412239i
-0.114787920249058+0.0690441303935953i
-0.0829413329252769+0.020485623520295i
-0.0767950165198005-0.0142096907691433i
-0.083845403246893+0.0272857939569714i
-0.0431207603407046+0.033219799956674i
-0.0844525579957473+0.0434879839508861i
-0.103591674726059+0.0625337178343744i
-0.141793254292199+0.0191855076360654i
-0.180774904960833-0.0261911510633163i
-0.110406500638658-0.0693252644357265i
-0.0704925205973641-0.0965746874793984i
-0.0373096252248828-0.058705915040855i
-0.0432792973172496-0.0230774049613143i
-0.0748622173850921-0.0347943567590506i
-0.0898917705626036-0.0262617693692496i
-0.108944172150637-0.0312488909230311i
-0.0823387191025155-0.03900763082306i
-0.0746665455358066-0.0604262697519431i
-0.00729884142207891-0.052894591221786i
0.0240088700398569+0.0219509596069935i
-0.0347025454518335+0.052694492342893i
-0.0871355382875651+0.0437308477565009i
-0.160088497804894+0.0292909039061593i
-0.143208274144571-0.0109184400981447i
-0.0933232697428474-0.0635007726373264i
-0.0817235174494351-0.0482955354985379i
-0.0638881366134933-0.000658549818771446i
-0.0850440888592004+0.0291358531739093i
-0.111251254168355+0.0194240015034805i
-0.108107630861956-0.0111459519090888i
-0.111874124437099-0.0196377123053584i
-0.0770416827907092-0.0585545771832708i
-0.0451372047943015-0.0686907792170773i
-0.0265877416698918-0.0450480001758695i
-0.0251632627994277+0.00608454419914254i
-0.0407899085191461+0.0568129131236918i
-0.0645441826904269+0.0256798072283578i
-0.120960831790813+0.00284612001418312i
-0.0920325567090119+0.0116900641453058i
-0.0571803440668625-0.0278044912029186i
-0.0386064614713101+0.000191098069581025i
-0.0458317372906103+0.0607814970301479i
-0.0964195927871812+0.034246224950309i
-0.126761020994057+0.0443433757583483i
-0.164702739378035+0.0309612377981371i
-0.176475696849084-0.0415006995358283i
-0.15292135782925-0.0759915575653036i
-0.0987343995759305-0.0728416479423962i
-0.0758189733482714-0.0481761448569121i
-0.0677602357448398-0.00393397926457368i
-0.104206166904869+0.0108419399618307i
-0.130453807832828-0.028545126669702i
-0.122732041339517-0.058925956265164i
-0.0950598547962345-0.0810967522769382i
-0.0194033548318002-0.0823457116508291i
0.0497268129002841-0.0469245564017034i
0.071785929335568+0.00641319262646494i
-0.0145825386364019+0.0480949359553296i
-0.0543727956175211+0.0505457946006974i
-0.0751629354940232+0.065239408812423i
-0.0996192786013606+0.0133668681459718i
-0.0793126999821328-0.0393735607337448i
-0.0606060991067976+0.000595588704865911i
-0.0248953124504194+0.00804894486219013i
-0.05611211923687+0.0371920118693868i
-0.0928883575389102+0.0777881247035495i
-0.118597842164017+0.042744340703988i
-0.148280835507707-0.0228267919551838i
-0.138144089729559-0.0672770199589305i
-0.0910187332716027-0.0791203474190498i
-0.0483271926817828-0.0552407332167027i
-0.0871698796709536-0.018375749644615i
-0.105110276526687+0.0202934215685539i
-0.0983832446998892-0.00593701278510072i
-0.0950957788287345-0.072965218389353i
-0.113987523760674-0.0564888510842034i
-0.0714125989748254-0.0618096151533032i
0.00396853974368574-0.0447894678102654i
-0.0164039734807972-0.00478060354834855i
-0.0396229072796518+0.0274073257963541i
-0.105872053173029+0.0585214085947905i
-0.134950197195925+0.0109383098409532i
-0.134933635787285-0.0250946825640941i
-0.123880377739718-0.057371621405578i
-0.0507132544202062-0.0329754439883752i
-0.0567137041969328-0.00192004631419724i
-0.0648449660585639+0.00593045400984186i
-0.0676854207583428+0.0241300566698076i
-0.129454445783942+0.0267515546458022i
-0.138133437130729-0.00530981739806694i
-0.105620533868812-0.103528885228141i
-0.0538273646393745-0.105706409875993i
-0.0339557169478279-0.0493803831830735i
-0.0293240991806352+0.006397641117196i
-0.0248989165004314+0.045432169648559i
-0.108323985671229+0.014530623004952i
-0.133588215679887+0.00394889280188422i
-0.0882200034086926-0.0198645129497498i
-0.0749666584251773-0.0519476879928604i
-0.0378318666030042-0.0510662147855086i
-0.0152749064949696-0.00903928164445717i
-0.0332861530016272+0.0518721080363116i
-0.0940393835122351+0.0663728393960913i
-0.135620027277201+0.0591936495220063i
-0.136397089127153-0.0264226464777848i
-0.139369207358075-0.0899435697360046i
-0.0733199022144237-0.0707521422530904i
-0.023915786136854-0.0678243312877071i
-0.0380896618145952-0.013620855580419i
-0.0878035397297836+0.048530849662897i
-0.116179558591607+0.0188811699817379i
-0.0954368893198164-0.0126278828900828i
-0.11119967963185-0.0627591353430081i
-0.0996544082045607-0.0776910161766386i
-0.0364772702914406-0.0194291536604481i
-0.0345045802751063-0.0105893748020426i
-0.0513381234550873+0.0344624990974147i
-0.0749610269868332+0.048110188682046i
-0.151916099417955+0.0203809937204435i
-0.108194263074491-0.055109428185188i
-0.050257449613295-0.0819659717282782i
-0.0547796610231539-0.0288049578272457i
-0.0155114761543479-0.0454026518405i
-0.0732726614577229+0.0343082897248036i
-0.139623012869318+0.0520550460907648i
-0.162937313469735+0.00429540258606594i
-0.161299448133094-0.0275368515334141i
-0.0877092660848374-0.102510568054936i
-0.048094204338701-0.0825099669706611i
0.00649245075407407+0.00563517676232765i
0.0136241738230364+0.0808701276643957i
-0.049668344312277+0.0868337651553328i
-0.0864054874628755+0.0136322186648503i
-0.123017675740705-0.0443207431341441i
-0.103679403143052-0.0518044154777608i
-0.0714945606748583-0.0874901561840271i
-0.0297471714985812-0.0397926829574756i
-0.0310361679864718+0.0383299443723879i
-0.0894977926269409+0.0568109146194222i
-0.107448013359772+0.0370030839199645i
-0.175942632155862-0.00858422058864393i
-0.186421617614121-0.0392218977049549i
-0.0859803856345554-0.100344879009938i
-0.0418825145039503-0.071848014474785i
-0.00914103523625948+0.00528046611107735i
7.51846429772319e-05+0.0400267574963678i
-0.0944926226773203+0.0858464961987322i
-0.152376563279884+0.0320779929544873i
-0.138660042000924-0.0445459255961437i
-0.106196909570141-0.0315355580973686i
-0.0463995489415443-0.0410986807174411i
-0.0371998506235013-0.0346830288508929i
-0.0461174490754055+0.00126701239183644i
-0.0514222173748455+0.0380303754279083i
-0.082307130499511+0.0437106253083572i
-0.113195072216433+0.00623743073454846i
-0.140109514251829-0.0378065661019314i
-0.10783160453181-0.0662994137588873i
-0.0660275866058265-0.0357897609309833i
-0.0691483209509801-0.0021835950308179i
-0.0771306337740689+0.0469051772070719i
-0.0854415721849922+0.0920744370044338i
-0.135134667212743+0.0350973834414023i
-0.154476277260901-0.051967146876095i
-0.0774083521058626-0.0889751744771699i
-0.0474677802771164-0.0555014085698731i
-0.0477745220159417-0.00673661583037534i
-0.0589273155220175+0.0252131237874233i
-0.105775239153208+0.0517971460666276i
-0.138805077234395+0.0173176452388446i
-0.148438907557963-0.0328528961364465i
-0.120236532244943-0.0700573089877082i
-0.105780537409899-0.0803213623324446i
-0.0483332202095129-0.0292059006233325i
-0.0351965388135512+0.0291369581390485i
-0.0964257705560459+0.032026845214304i
-0.121814378569565+0.0282007600776067i
-0.163314080287761-0.0122895586018854i
-0.121558392883645-0.0874075253874358i
-0.0506638199468211-0.0903191960687348i
0.0118384185415995-0.0826308495376507i
0.0598320408413739-0.0352334167960207i
-0.00809838362336897+0.0233707729354832i
-0.0976935780442163+0.0553728289536505i
-0.124518778917449+0.0140214971983992i
-0.0892850451140295-0.0588418542491422i
-0.0722729694413509-0.05583306827427i
-0.01412532532866-0.0720967748621825i
-0.00083892922686511-0.0142877220319842i
-0.0335581833100882+0.048308214397009i
-0.0279554545227387+0.0810983256665516i
-0.140194294258276+0.0861197747653591i
-0.157546377666409-0.00791987018520505i
-0.107172240583383-0.0272678527601049i
-0.105060412162308-0.0499186666704745i
-0.0410625736589625-0.0374152321065145i
-0.033600136539887+0.0477065854261277i
-0.0788800947637934+0.062580435591011i
-0.164718254792618+0.0845955094960888i
-0.198737462949731+0.0397920672625928i
-0.168360289833329-0.0332326404495102i
-0.148666915280193-0.074635436721167i
-0.0726068467026617-0.0882832705457251i
-0.0619513877970643-0.028053229005331i
-0.0794339924251455-0.0103100960053383i
-0.0966332290142915+0.000505016576343585i
-0.161754687120514-0.0282007623522612i
-0.146088626098982-0.101659234583602i
-0.0888296183504245-0.118290680975633i
-0.0183205301936337-0.0828336677509476i
0.00908311481453698-0.0356613877572967i
-0.00390016638706268-0.00615894646894111i
-0.0279773119874947+0.0469612532182225i
-0.0905223625413687+0.0426425279550265i
-0.11554045007754-0.00430903058286342i
-0.0982922881826657-0.0427260770675331i
-0.0521362413814846-0.0472883028289289i
-0.0211534389191903-0.0178192663328681i
-0.0136440393555674+0.0121841189455074i
-0.0543784581926489+0.0601467608942191i
-0.115141122500742+0.0523505702628188i
-0.163485440222142+0.0271384671302743i
-0.168959944522288-0.0495017296760635i
-0.104369014754164-0.126115739682436i
-0.0417102995238477-0.0939198821423705i
-0.00121781176548829-0.04225113126233i
-0.0488499856858794+0.0358650182881563i
-0.0785088377811996+0.0493679524725719i
-0.0826691186988834+0.00788718505314164i
-0.129892067795867-0.0151143082036161i
-0.0951072694188503-0.0465769935642812i
-0.0410078523520755-0.0430329419861318i
-0.00871898950888796-0.0132315087756559i
-0.00530878162704281+0.0372223861199103i
-0.0566540591713538+0.0803292249968825i
-0.142875747550834+0.0733384413413626i
-0.179853893655401+0.00543683139240008i
-0.148417311119623-0.0559165359073331i
-0.130366427381252-0.0987735140906222i
-0.0618628929408936-0.109409951318978i
-0.0351057540199155-0.0302979115936278i
-0.0772696017137239+0.0365735625555508i
-0.120530384051564-0.0013766769457917i
-0.160135682369021-0.0325638201349132i
-0.111044235549046-0.0653390933747917i
-0.0633762145380866-0.0907884630386597i
-0.044057776646243-0.0411142041615137i
0.0187499400387817-0.014589932488092i
0.00970148555005891+0.0368544062626214i
-0.0721566279100422+0.0809065467889097i
-0.117000492430088+0.0744811343650376i
-0.141833472139716+0.0168165367005207i
-0.111844971430309-0.0231254976133903i
-0.0599497219963088-0.0553916471434631i
-0.0439202120872719-0.0511755554463001i
-0.0538799854953741+0.0381689452972767i
-0.0968304235066908+0.048593553015089i
-0.152826592993387+0.0374962243034531i
-0.204152308391886-0.0214139063757541i
-0.149480386506899-0.0844194023580444i
-0.0931745720731014-0.113116613607052i
-0.0390771075039502-0.122873480683981i
0.0574423786367877-0.0577180387929315i
0.00697803817918907-0.00196774127192724i
-0.0620094567904731+0.0161849508530764i
-0.0702566678116503-0.000479350791648098i
-0.0777436693530572-0.0671895782329993i
-0.0427881359839672-0.119925503749934i
0.0207157587918951-0.0502556989313601i
0.0256940582194365+0.0305164636693685i
-0.00328683476535937+0.0679043958628919i
-0.0226246657691301+0.115845506265331i
-0.086750190208199+0.112426430385411i
-0.159694458019828+0.0233976228566255i
-0.145430963323516-0.018464160459642i
-0.074035163575866-0.0171477612759412i
-0.0528467123918546-0.0716683370408291i
-0.0329295413166617+0.0028932931285336i
-0.0394638616944922+0.084197472446289i
-0.116302069767305+0.0506087357868455i
-0.188626934330103-0.00821614398480256i
-0.188632878550776-0.0397777728562265i
-0.131124117341258-0.0506539998536236i
-0.0253219433317601-0.0746323520462236i
-0.0314319232046923-0.0326226375304061i
-0.102286755554127+0.0160622465113518i
-0.0816931255832627+0.0795684416044408i
-0.175576113115171+0.0338426914337561i
-0.165799620044022-0.032680119453771i
-0.0945857351593138-0.0516073781491567i
-0.0764455626310246-0.0822096863850749i
0.0194896834304695-0.0422071337781005i
-0.0315130001255629+0.00507871440738351i
-0.0712324514558078+0.0516851201991476i
-0.0914431009177768+0.0229963141482812i
-0.147153168345825-0.0105215660817931i
-0.0897902701999692-0.0593238029053i
-0.0367211116001135-0.104169137021994i
-0.0208608365506871-0.035392186791152i
0.0145355148116083+0.0377590856980392i
-0.00987187480750181+0.0687014386350942i
-0.105809424730223+0.0780362357715376i
-0.149888365382795+0.0232332811387738i
-0.121874242269884-0.0837770950479857i
-0.0691726782430625-0.101381332505159i
-0.0340151459487813-0.0495897448359366i
0.0172874749389433-0.00951170653288263i
-0.0102935904966306+0.0401397811234577i
-0.0826101454767603+0.0787457265721268i
-0.103403746930738+0.0391013739940992i
-0.134195800919013-0.0326790507828991i
-0.122589612941059-0.0667179691477422i
-0.0567067975916251-0.063969117221956i
-0.00731324129547215-0.0211238713598192i
-0.0177329883813898+0.0552651013561771i
-0.0435561180105205+0.0805410967739753i
-0.0944411259379609+0.0438818164339726i
-0.189219262749012+0.0393166259399723i
-0.199227462858225-0.0508383536319734i
-0.115624991426959-0.0975187512868963i
-0.0495532755285354-0.062456666220839i
-0.0360353138873551-0.0356590902716629i
-0.0613867170258573+0.0331629532382572i
-0.110709770618095+0.026679156886182i
-0.174114494327273-0.035249267516561i
-0.160923018995406-0.082618158533638i
-0.108107352762279-0.115162332356445i
-0.0468058262214825-0.0997448906678529i
0.0175481080441139-0.0395606674656447i
0.00594007175950717+0.00680373058609073i
-0.0442708546147297+0.0667295915536149i
-0.0890624272375594+0.0483141295047286i
-0.10874772831261-0.0259656534213285i
-0.0921507812382968-0.0486751820668992i
-0.045764920723968-0.060432151832346i
-0.00912745941475145+0.00879838696709174i
-0.0364775526214114+0.088989772080429i
-0.0907649173864073+0.0628492950575517i
-0.142333899030398+0.0494888412568003i
-0.177751033497141+0.0180845628618969i
-0.154032410483494-0.0688592442830843i
-0.0841863947775976-0.11622170778206i
-0.0163404738817338-0.0879546931797664i
-0.0196424332680289-0.0030958769334058i
-0.0313504742120074+0.0119745648734591i
-0.0733817385163817+0.0204008549484738i
-0.0971834532200777+0.00409847188945203i
-0.0656764871839194-0.0898384228796218i
-0.0722881001845831-0.0699795907290701i
0.0226079296130411-0.0461100608694573i
0.0761112352525555-0.0178336915535504i
0.0100407784212021+0.0860009004060144i
-0.0366417259283617+0.0922501165620066i
-0.114685049492339+0.0974147083890516i
-0.145842767528049+0.05567004472423i
-0.148005314777821-0.0501422807186593i
-0.117243003853071-0.0657007059288377i
-0.0428355196066723-0.0258390886384327i
-0.046634682649648+0.0373512549229939i
-0.0816510494520802+0.078711925698454i
-0.145517429788192+0.0425667753587296i
-0.182682835759649-0.0243114715362189i
-0.151413194366999-0.0257940983069124i
-0.0721397567249187-0.0481559492909872i
-0.0340457322060444-0.0637426052466883i
-0.0309431570472627-0.0097810762381741i
-0.004064269433528+0.0359462042557051i
-0.0647743304508025+0.0569678608028789i
-0.119668516012631+0.0387340636778762i
-0.152509552979042+0.0111055723686174i
-0.10913500144026-0.0502472856025304i
-0.0629674584110194-0.0938009613583973i
-0.0511648373930543-0.022695403863042i
-0.0101173326947869+0.0649924720457046i
-0.080126795924775+0.0886903963399289i
-0.134110015798216+0.0333949452243452i
-0.162103508582971-0.0347458362800687i
-0.132121500542304-0.0800268109614643i
-0.0511547019545845-0.0905126251556428i
0.00609905521711074-0.0417704522857873i
0.018439280435333-0.00302483295319106i
-0.0481481825551859+0.0589609214366315i
-0.0552804990207403+0.0417891207711164i
-0.0854780804583709-0.00892673278261191i
-0.107294547821843-0.0113936243977636i
-0.0384715567116465-0.0595034559483866i
0.0127728005205949-0.0290523131684982i
0.00931159290650531+0.0402375917122001i
-0.00684697374406761+0.0805088020216421i
-0.0714446590738768+0.11934182704752i
-0.179003017894801+0.0689485258329535i
-0.174346659767384-0.00994562439961661i
-0.140544272912141-0.0283609270211744i
-0.0912208017028069-0.0672154005669342i
-0.055808107634103-0.0482369140085946i
-0.055053906096055+0.0237072240337643i
-0.0425807406281461+0.0983908078812288i
-0.123204507487205+0.104814290114663i
-0.168539992196874-0.0202020049597381i
-0.139128315983446-0.0481626166604403i
-0.0855577370245371-0.0540214355289846i
0.00518495997345754-0.0418482835176003i
0.0255761673404104+0.0152908775651317i
-0.0179005614136001+0.0622590825939721i
-0.0916091900218298+0.0983276056537988i
-0.169323880801272+0.0253021992192043i
-0.168756106431886-0.0418208551502678i
-0.124284083888023-0.0971161613431071i
-0.0632308242769471-0.115489035024396i
-0.0369865528549204-0.0307027361864591i
-0.0275218568130628+0.000852551859036628i
-0.0475001379622246+0.00367365703889089i
-0.1633835836775+0.0266076003579271i
-0.161670275486962-0.0544941084516494i
-0.0768439993118788-0.0892694829515093i
-0.0380989599607468-0.0724544574738112i
0.0241163856441564-0.0588968676941806i
0.0147730390801829+0.0188453314432763i
-0.0659230330728878+0.0634567712379228i
-0.121785199871634+0.0572850425490046i
-0.115707408355046+0.0290258380932466i
-0.0775501202996781-0.0139470132608844i
-0.0593884076528539-0.080858053244162i
-0.0414172798650634-0.0348555882565928i
-0.00402775895537244+0.0138278332742765i
-0.0287043167249576+0.0321268936680752i
-0.110577701162395+0.0854517494607882i
-0.134419551033772+0.0220460529395864i
-0.126806244869417-0.0243447005118037i
-0.0824228265793359-0.0589351051640223i
-0.0358310326570919-0.0762110357435083i
0.0116519875048183-0.0385332121714757i
0.0080664284241467+0.0181640705300027i
-0.0498804291530082+0.0988682268860458i
-0.100446601449291+0.0854548542483548i
-0.151374240157563-0.00444443242315265i
-0.124830121902132-0.0681148961914454i
-0.0845876304953197-0.0412236878259388i
-0.0562760983771836-0.0114656623125894i
-0.0455518991393873+0.0161709935285927i
-0.033655953642847+0.0779481354575258i
-0.102053765373546+0.077829334065528i
-0.202403600122819+0.0302198917499365i
-0.156638716207561-0.0684897099929905i
-0.117297948056529-0.0997346314867979i
-0.0429924829004617-0.0978284364501473i
0.0381867351855479-0.0339983336724022i
0.00340264169604504+0.0615459820991752i
-0.0474669237056235+0.0647279084729918i
-0.10213786035659+0.0831322816825718i
-0.120288504885119+0.0289675246482954i
-0.0972652047444821-0.0234438520575429i
-0.0707984752336898-0.0715333777712432i
-0.0479927224712668-0.0163630792342259i
-0.0525170695798945+0.080240114389018i
-0.0897917416907928+0.0787425960202942i
-0.155612405645666+0.0801783714282794i
-0.203164538719074+0.00255500916640909i
-0.165057463773256-0.0553037928917307i
-0.120253870649759-0.096904668654859i
-0.0697738099592867-0.113777622038152i
0.00747941429491447-0.0542373939341399i
-0.0170283707702439-0.0155076282877394i
-0.080183468868096+0.00827974618343743i
-0.0960574111462666-0.00979567446600545i
-0.0820553550390093-0.108155766731871i
-0.0171829903506029-0.11045642593322i
0.0514775992988442-0.0505397231410708i
0.0665557079747454-0.00403373832515969i
0.0714642518011253+0.11460994837033i
-0.0298680225596984+0.127913109502368i
-0.130499973264012+0.0836739167482788i
-0.140683841369843+0.0532821106039682i
-0.131799889291055-0.00653258427861212i
-0.0444553885876486-0.0326204330230519i
-0.011509297921953+0.0157403755593012i
-0.0295260885216832+0.0910271889697375i
-0.101341038051879+0.0898302606851799i
-0.204590203499051+0.0713917752680022i
-0.208417797413052+0.0150552412694956i
-0.18471292401629-0.0622808904523694i
-0.1148347483094-0.0989430715293835i
-0.038223054437459-0.0621287894444577i
-0.0156678927831746-0.00972438209459921i
-0.0348033262119484+0.030880583856509i
-0.11600902967012+0.0955804349103822i
-0.156582275596754+0.0542396293683713i
-0.18450034384469-0.0439537884835393i
-0.140922608527141-0.09214478400127i
-0.0863414144312001-0.0874023519983003i
-0.0707577799661762-0.0290247797610762i
0.0118284340861269+0.0112839773657456i
-0.0710390090608061+0.0295485092807746i
-0.165643573127399+0.0179791449639467i
-0.151077384782203-0.0546161519272741i
-0.11979630249761-0.105240488399376i
-0.0225296802854497-0.117103116019963i
0.0206795322927653-0.0657989556892455i
0.0509090397628791-0.0148391724033709i
0.0400252159337383+0.0396903381520436i
-0.074217683630528+0.0699722570678772i
-0.106518182709692+0.0154911810629863i
-0.0541058286517489-0.0192753500460976i
-0.00716711687059166-0.00630603210014738i
0.0239897316571641+0.0279308078502005i
0.0219509405497362+0.0628373882613155i
0.00633130733636646+0.133446991930658i
-0.103408510623508+0.112912780084917i
-0.174188919823213+0.033853266552112i
-0.167643568826417-0.0282374460639356i
-0.127319632828043-0.0864429495765263i
-0.0380235592332531-0.100016480500053i
-0.0204597389948347-0.0520983077034296i
-0.010343666130487+0.0582967866907513i
-0.0728244775477459+0.0573406688830657i
-0.131391685028641+0.0288003197423411i
-0.146872231210712-2.0624257674678e-05i
-0.123006195888011-0.0957021749766443i
-0.0496927124080251-0.090633642493926i
0.00898155324247911-0.0608619043449191i
0.0424610002529801-0.0386415446258295i
-0.027036669676127+0.0714562810637098i
-0.0844253707494545+0.110492313357523i
-0.176509156352185+0.0094962832874374i
-0.171729965190585-0.0524311495800331i
-0.0599397529625852-0.0511401213803584i
-0.0153611119352599-0.0740080003779704i
0.00294514188341186-0.0464045062205294i
-0.0194078281387261+0.0474319317914943i
-0.0611107987193431+0.0721425564046728i
-0.129093773628632+0.0516498060567956i
-0.136430916664734+0.0101957316688176i
-0.140175448115362-0.0785805591406732i
-0.0492441789416543-0.074621756048866i
0.0129611446140509+0.00567939700816422i
-0.0443188458737847+0.0425988668619827i
-0.0321630631479111+0.089103022682775i
-0.111680391852718+0.0910042664541316i
-0.174805286161416+0.0214083903386283i
-0.204235613837363-0.0287630210940658i
-0.159898550552324-0.0621138075145073i
-0.0733059859108856-0.0855981038160213i
-0.0551183512949215-0.0567644835251143i
-0.0519325694221865+0.026382859009604i
-0.12653304631928+0.0126284485715297i
-0.138379879766685-0.0367660979004864i
-0.115953176363674-0.0754920996262113i
-0.0748459108239056-0.116911788464615i
0.0190877909917405-0.0741828823008001i
0.0609122539262427-0.0263840445816773i
0.0199299684623802+0.0536617215786135i
-0.0280225109812918+0.0998207294719193i
-0.0438203121239191+0.0674134453773791i
-0.0924229918633945+0.0391733683946439i
-0.0866565957083844-0.0167855696303928i
-0.0403335133181866+0.00417977106277174i
-0.0231710313838399+0.0369964324489047i
-0.0276808365014926+0.0495645855556508i
-0.117588057135899+0.102438641515464i
-0.161385442358825+0.066987180959651i
-0.187311000447042+0.014370274447798i
-0.211129104717627-0.0595520943071743i
-0.136705457239771-0.141434867364732i
-0.0596047150163314-0.0981174812489011i
0.00316684399436717-0.0268932734858166i
-0.0326392259773272+0.00307366579179384i
-0.0921184469853184+0.0309983721428243i
-0.133227852718057+0.00889563350497151i
-0.125109195771599-0.0183123703472419i
-0.0496675381832933-0.0717307314946975i
-0.0213827368571505-0.0715755626338374i
0.040125264591903+0.0108046124596692i
0.0142475773100837+0.0268125179590485i
-0.106367848255557+0.0922543743142933i
-0.132424249955502+0.0802408164165595i
-0.164950510007775+0.00246396129446901i
-0.16862113038535-0.0665872247896116i
-0.0954211773878285-0.125708453686321i
-0.0692573710353114-0.087838246576402i
-0.0448931664441402-0.0568477489027597i
-0.0584923261641058+0.00695162933561901i
-0.113348065776042-0.0225652627507895i
-0.0869000527883001-0.0609280845602793i
-0.0606694650053577-0.0604162658480633i
-0.0373942690908439-0.129221488176067i
0.0362094321677685-0.0881808609616145i
0.0587140098677623-0.0104697870249741i
0.0328403724831162+0.0590964621144419i
-0.00990284869452396+0.101350122674022i
-0.0721853706565234+0.0897046049775833i
-0.0901890982428902+0.0482200724206981i
-0.093509179815225-0.014049182049648i
-0.0613231915291664-0.0160166382145753i
-0.00968002243008251+0.0428385270241609i
-0.0305045365449034+0.101951083692598i
-0.104950797467731+0.0812388795801231i
-0.164789981069833+0.0595225220715803i
-0.148034725700136+0.0190806940231452i
-0.142785364752136-0.0590035685505351i
-0.074958677738371-0.0650122260989322i
-0.000201542624524964-0.0533795501042003i
-0.0298179734896738-0.00710739248643949i
-0.056234847896221+0.0540536133602483i
-0.0923676130977188+0.0624266087335133i
-0.142085378539319+0.0131410834421175i
-0.166779828523593-0.0291346720249042i
-0.0730500396675922-0.0659601112584884i
-0.037378186639093-0.0930319993686014i
-0.026176603180506-0.0174489072767332i
0.00621224633314123+0.0369869674236561i
-0.0944800281682283+0.0523379699785871i
-0.10008479534066+0.0305200020460202i
-0.0976381956590353-0.0386007547272196i
-0.117991940685673-0.086525144348689i
-0.0507685444843113-0.0881906757485235i
0.00754963310679856-0.053792137528057i
0.0262469846408062-0.0171733724600866i
-0.00845906608701829+0.0327200166698363i
-0.0649505764013116+0.0380931386087466i
-0.119954705592942+0.0266052435491229i
-0.117007313487622-0.0139576096785678i
-0.0581031934760012-0.0618171423865583i
-0.00496043633147572-0.05466092641382i
0.0116497944454718+0.006567341609434i
-0.0144984124633484+0.0623684034843452i
-0.063587706765658+0.0545006697254063i
-0.109930681650505+0.0260804734970377i
-0.130280410243776-0.0261729672167434i
-0.106334448652172-0.074330430990613i
-0.0477196331750123-0.0879347219097508i
-0.00397507246243589-0.0257379740676713i
0.00700353840645017+0.0333500595405468i
-0.0360677837488027+0.0685702593389501i
-0.0995845462728927+0.0762242350746141i
-0.134789155258937-0.00543595177737232i
-0.101466626889204-0.052905506709893i
-0.0447706253853605-0.0672804709763138i
0.00288568902230886-0.0066205143365542i
0.0291048149709187+0.0754351862239125i
-0.0666539176517937+0.0776654384156552i
-0.132295157175085+0.0815997592096603i
-0.198622966769503+0.0193156240268929i
-0.205220671662034-0.047881209018317i
-0.064685973835837-0.0895445275343372i
-0.0157011826214607-0.0879566104692414i
-0.0179094435703094-0.00408741154888847i
-0.0292345074710707+0.0181828332483181i
-0.0910451035166903+0.0483703581855246i
-0.130371631084996+0.0299008974673047i
-0.101520486990658-0.0806909319987712i
-0.0707583819749328-0.100682389775188i
-0.00276270197084607-0.0681987759554988i
0.0653820402731155+9.26638099704196e-05i
0.0337448538713427+0.0718731627653837i
-0.0408897144976023+0.109657526658131i
-0.112659917433303+0.100835191447061i
-0.141163305858559+0.0385218370273339i
-0.137286646160929-0.00716513212489779i
-0.0805077172551426-0.050893237013585i
-0.0540452004005656-0.0488269212052105i
-0.0764345415308814+0.03370280066574i
-0.106806482325496+0.0735456626728151i
-0.150774668317186+0.0147313046688729i
-0.150841341957715-0.0431579236154536i
-0.122261609910338-0.0839277651779791i
-0.0459732936964389-0.10708545210126i
0.0114559218138865-0.110945570245301i
0.0414501637354676-0.0584901841855297i
0.0271176511019815+0.0273872096706441i
-0.0141200847757051+0.0564000592852801i
-0.0390100343587296+0.0885136458906207i
-0.0782267166562742+0.0327092329272263i
-0.0546647969712634-0.0385032474381542i
-0.00870213409182853+0.0010264744847516i
0.00643295292153989+0.0113712073265772i
-0.0493919576454647+0.0673006020099495i
-0.0931950427785982+0.112486631086573i
-0.117825795676459+0.0668802437881032i
-0.1974901090582+0.0200642098859864i
-0.171974321662805-0.0380250408686566i
-0.102181916676852-0.0660945398566237i
-0.0773780766769227-0.0746129174304396i
-0.0230139789386986-0.0356320490367634i
-0.0461986751333566+0.0325211139691898i
-0.112966113937226+0.0457635528822911i
-0.10204094385653+0.00197540004967479i
-0.100014490360955-0.0474210019430763i
-0.049271267698986-0.0838957566350261i
0.0165347571971829-0.0905255380254298i
0.0326963849622048-0.00499386876374625i
0.0376760188192607+0.0612116028182597i
-0.0497084285124352+0.109203196171764i
-0.130269591023768+0.0992162371743269i
-0.142286749452008+0.0451559259148399i
-0.129688239349901+0.00961533926296342i
-0.0734212609758719-0.0890102935339175i
-0.0442333902651345-0.020439557325581i
-0.0345284313686498+0.0387316225819158i
-0.0612510458299844+0.0100730852336721i
-0.108415628418172+0.0553284764015986i
-0.114348611615192+0.00997519493958393i
-0.121182857322414-0.0531203466894359i
-0.0901911378533254-0.0916279465261922i
-0.0496326078461053-0.0735729039869997i
-0.00631279340286982-0.0324230607104842i
0.0196751460829317+0.0193552588349265i
-0.0258108327200448+0.052215067771678i
-0.0882961830534579+0.0130875508621318i
-0.108692572838268+0.00188502604943515i
-0.0859206398992797-0.0197113682267863i
-0.0474753529706972-0.0493217799133679i
-0.00525114918082409-0.018687232197421i
-0.00335861063303072+0.0622774217658085i
-0.0624864021381562+0.0581504704960121i
-0.0862976233952375+0.0373217047986581i
-0.0913246963624809+0.0421980077141726i
-0.102017113449156-0.0257347858175457i
-0.0543660889699875-0.0561986152369295i
-0.0558052385361633-0.000295399698665197i
-0.0250858893174431+0.0664190218737374i
-0.0444559388952535+0.0669078001975944i
-0.12804597826597+0.0588087574028609i
-0.113426669024715+0.0437254281599515i
-0.137660033477897-0.00965270971305092i
-0.0894128543903929-0.0580589644427129i
-0.0346328914020383-0.0372532981100201i
-0.0303639269241004+0.021809963157356i
-0.0505338609322484+0.0327610620552872i
-0.116824619664039+0.0501320562641859i
-0.129038533190575+0.0573019424617228i
-0.163848958327361-0.0315608427191068i
-0.135363535634861-0.0817436371157394i
-0.0540170857773499-0.0546737950900629i
-0.0211845893796077-0.0542719238950343i
-0.0165063505103273-0.0086244717395033i
-0.0467853740657294+0.0327404062021994i
-0.116235154050098+0.0451811439079176i
-0.142610294444156-0.0263213234130449i
-0.116197579022075-0.0914633590087799i
-0.0788679591160689-0.0778076736919303i
-0.0192520104659866-0.0583791937642298i
-0.0192045913777209+0.00912350254536647i
-0.0293266301222695+0.0236157677290563i
-0.0471391793006109+0.0440234401102827i
-0.101455001172586+0.0338845838128747i
-0.0924179890595827-0.00815607511000996i
-0.0336986718556563-0.00574765191069132i
0.0189236278583111-0.0400658581441478i
0.0186199291590591-0.0237554330045751i
-0.0345277926220577+0.0676206593324882i
-0.0717118432249677+0.0849034428672411i
-0.0861817661280441+0.0521943595363273i
-0.0924808348117126+0.0390904585108853i
-0.0921115314432094-6.00665844786628e-05i
-0.0641816382807108-0.00171138633459192i
-0.0483837915380726+0.00746676094507867i
-0.100586430959755+0.0670376414759869i
-0.130016867941645+0.101116009097688i
-0.162309865811704+0.0312796743427514i
-0.225294381566138+0.0170070393190775i
-0.178986136959363-0.0258708365989661i
-0.110918261804492-0.0774827474909688i
-0.043170183395479-0.0701631181965018i
-0.00466386228393132-0.0324971131525116i
-0.0789475276181176-0.00672214401305375i
-0.0715845227710771-0.0102538748256321i
-0.119047333174948-0.0309083122429705i
-0.10727871050705-0.061869597345799i
0.0187860475301888-0.0669793722279273i
-0.00354799921151772-0.055342183834352i
0.0595868811966954+0.0089957498772545i
0.0542452519503425+0.0727274376764167i
-0.0373293276227928+0.133461159458672i
-0.0822706564807869+0.123528522658389i
-0.135168270697402+0.0369556670061863i
-0.112529500639098+0.0145976615214962i
-0.107641162047382+0.00638467695042201i
-0.0470409633023754-0.00281748815707315i
-0.0383222626981762+0.0453746482707089i
-0.11108006510229+0.0745346105677032i
-0.122147215699069+0.04992877064822i
-0.176794365426185-0.0247228264848657i
-0.184542804800573-0.0901524060531992i
-0.102862193311296-0.0913292748499054i
-0.0288811993036568-0.100401604976691i
0.00632568481777797-0.05054697423779i
-0.0232878892828359-0.0232684350444348i
-0.0495138791475637+0.00711378176872231i
-0.0785181727457774+0.0446394384536627i
-0.107672008543734-0.0349794863283019i
-0.0648359463700845-0.048014331727117i
-0.00739685859198947-0.0215460178467578i
-0.00509732658777042+0.0141636701842974i
-0.0270340917603967+0.0529381967905339i
-0.0609572271051509+0.0567590785052415i
-0.131710255705315+0.0802630502712468i
-0.142032915270516-0.010561656454104i
-0.132833775191254-0.0582228181736343i
-0.104646636612528-0.0492857608903204i
-0.0303800603398682-0.0645740601207544i
-0.0402890544397172+0.00643514007377958i
-0.0509654606755583+0.0121187767456041i
-0.0472112628421696+0.024413405195343i
-0.0953371073929722+0.0284969097874374i
-0.0712952413725363-0.0256276576593554i
-0.00823648835220423-0.0254475934869325i
-0.0301632385634486-0.0156119925991446i
0.0150924630936083+0.0391080622989588i
-0.0175475433236647+0.0861646237962636i
-0.0981365936763654+0.120930619861577i
-0.110690325069247+0.107139522162672i
-0.159227993961211+0.0140402176522991i
-0.120698460761843-0.00774199072008956i
-0.125110176919283-0.0380581970630523i
-0.0832377300495268-0.0357101419614569i
-0.0382452100448322+0.02005070536623i
-0.113011501209763+0.0305347356890037i
-0.143989445836652+0.0178511142329347i
-0.142766251281172-0.049656507467176i
-0.130221025089763-0.133685249261295i
-0.065716556746925-0.14523155900072i
-0.00285365869807221-0.124378453686831i
0.00998233808950404-0.0952800824498683i
0.0378138142945739+0.0112094831940145i
-0.0257111885155964+0.0215633830899239i
-0.0902712282129259+0.00256942449869925i
-0.0314642358888473+0.0157800033645349i
-0.0358269310041075-0.0548304637828937i
-0.0250193078158791-0.015691486028807i
-0.000210802173077885+0.0292141146189009i
-0.0335248260425691+0.0647319929199765i
-0.0594882443158051+0.0994984219540003i
-0.126097981921289+0.0179636576145584i
-0.116263024715394+0.00327081758957797i
-0.106170476425945-0.0307963081455092i
-0.0799897287629155-0.0478412128232223i
-0.0278257684024877-0.00422186377793482i
-0.0758744472734107+0.000492635276362568i
-0.0674463334602281+0.0466752837802264i
-0.08397279960576+0.0162871587421434i
-0.141344575167434-0.0113472580075476i
-0.0868504348863233-0.0392404143918001i
-0.0416535667132784-0.0608642867879263i
-0.0228958173504758-0.00946314694341803i
0.00681418604880098-0.00281869233005113i
-0.0265731339882526+0.0492084615259402i
-0.0353932291769793+0.0504679918666106i
-0.0971868871755097+0.0230820667986491i
-0.140790485976493-0.00245741654886978i
-0.0862580874943124-0.0214821503674471i
-0.0861084007610761+0.00261757129838944i
-0.0520664173816033+0.00662521057410697i
-0.0292467447793234+0.052050286661049i
-0.099688933391233+0.0769576988538783i
-0.146558288489032+0.0440332803998255i
-0.146540624927235-0.0176092396469753i
-0.136315837499688-0.0753068130189848i
-0.0721011234670406-0.108244858843245i
-0.0293654251980135-0.0706134647244851i
-0.0207289166311924-0.0252893018313928i
-0.0343601582966695+0.00192330244329061i
-0.0551788495349774+0.0385888545899103i
-0.0546428159202179+0.00251161076483159i
-0.0924047919669815-0.0672482027503428i
-0.0400768118992635-0.0719821324408587i
0.0151553241290399-0.047602539435136i
0.00533689849728807-0.00266443228584745i
0.0288544941063015+0.0695180512582544i
0.00204656471511783+0.0648317040718617i
-0.0596530021253263+0.0554514609975576i
-0.109636820625796+0.0604252072522494i
-0.111057350732429-0.0196727606582126i
-0.0786802670109903-0.0223595674975922i
-0.0880252685633946+0.042154492868112i
-0.0629843042760746+0.0157202291224933i
-0.063553718553824+0.0452215585380413i
-0.117618229794924+0.0390526922802101i
-0.150196389749373-0.00610006722146252i
-0.120740790009519-0.0378596023832518i
-0.0730576453504756-0.077170498133045i
-0.0666910858511803-0.049310452410846i
-0.0326784979455213-0.0474054447106236i
-0.0434141622037637-0.0430905244532625i
-0.0702329775691754-0.0257236954629737i
-0.0727377437050675-0.0255114661462409i
-0.0591479269819613-0.0572241068873904i
-0.0408148750775024-0.0596944956531217i
-0.00430471577815751-0.0356779967674486i
-0.0207166041948259-0.00714360312605768i
-0.0547965581044132+0.031200329846216i
-0.0383152953677247+0.0331619187977825i
-0.0846282735012407+0.0347680329303863i
-0.12212738685786+0.014437891790697i
-0.108846720067687-0.0234591370131787i
-0.0447051716276305-0.00399389360884627i
-0.0468420674628008+0.00829117798308997i
-0.0462298601236401+0.0156437816732054i
-0.0448290939376427+0.0452910301249571i
-0.0911283413546551+0.0375249534753406i
-0.0778406031707314+0.00776747191557865i
-0.0935087841694181-0.0500907270184715i
-0.0488586432790513-0.0490317452996778i
-0.0115684398382304-0.0377564078181663i
-0.0226365689694903-0.0194951716987816i
-0.0210026737648948+0.0614474933530845i
-0.0670935154326921+0.0589094018237519i
-0.10486517096192+0.0507173292848535i
-0.127789139943407+0.0294449162503064i
-0.0954167591648871-0.0309141251656722i
-0.0479025868013309-0.0293021237567651i
-0.0814340847546028-0.00961605581560505i
-0.0984028801741146+0.0157979694123213i
-0.0951960930949755+0.0274123514258934i
-0.129764290068051+0.0167821908997296i
-0.112525287700843-0.0302910920783641i
-0.0747718362380437-0.0970478745683306i
-0.0583366053651412-0.0942320276635953i
-0.00553052938536359-0.0570915728243473i
-0.0126595599277773-0.021119655105407i
-0.00280382308274639+0.0227927409179295i
0.0173862573659746+0.0295327536514393i
-0.0550705471815347+0.00696024213547194i
-0.062731642103315-0.0179922921942966i
-0.0392862699656686+0.00356963701581244i
-0.0154239379766552+0.0289255748833304i
-0.0214740608888838+0.0500175745539095i
-0.0190796881145557+0.0841593980821699i
-0.0324350643447136+0.10305651303019i
-0.097874882789978+0.0846232840423155i
-0.110801886457744+0.00420525527376556i
-0.141475421213974-0.0346035783377516i
-0.0949930173662562-0.0307572657155141i
-0.0726216375131016+0.0113767999692182i
-0.111329346840226+0.0427302303058368i
-0.0872249665218284+0.014979724949613i
-0.141278835571317-0.0168255618875975i
-0.15061408325396-0.0535865069571002i
-0.112292227504153-0.0995252315520396i
-0.0918195166083638-0.0902723603399721i
-0.00760110087824402-0.0477163643943642i
-0.0168365045269939-0.0414590722748384i
-0.0094154300152969+0.019623645015285i
-0.0236335843946905+0.0158852180946117i
-0.100098257810544-0.01742093389606i
-0.0482673177259726+0.00682236315357646i
-0.0410726360721417-0.00351988793517972i
-0.01592914386989+0.00697001285781343i
0.00571403005067338+0.0268252247630057i
-0.0210173845795544+0.0454119430101639i
-0.0536847593063753+0.0376068495547875i
-0.122876307104601+0.0264159395006561i
-0.110403780756901-0.0172824969176424i
-0.0976486150801464-0.0485086267515466i
-0.0747048520101798-0.039653331644663i
-0.0230884272654043-0.0274662265148248i
-0.00231851787446211+0.0248767279802072i
-0.0261080928341379+0.0394006857797216i
-0.0723747544625135+0.0372831884233606i
-0.0653322941944491+0.0046250179002571i
-0.0528880644854519-0.0368447037901457i
-0.0383158373362023-0.0247340164067157i
-0.0214931487920062+0.00497291674852243i
-0.0154386557929518-0.00998148730611161i
-0.0491382417253292+0.019785485387657i
-0.0974853897507305+0.0831368672303957i
-0.112508883430071+0.0197643804712002i
-0.116972349398023-0.00576563010390382i
-0.0795374642123611-0.015301367036683i
-0.0841393040825179-0.0520897052061867i
-0.0978791703955066-0.0144842437801251i
-0.070299979236461-0.0119646013617101i
-0.0800154894200146-0.0169448723930004i
-0.093555799092522+0.0181453193726907i
-0.0751606667772304-0.0316633744823154i
-0.0926061750074129-0.0668146978760591i
-0.0162461237239552-0.000716325405409705i
0.0256341335325258-3.60685326564508e-05i
-0.0554040643894544+0.0100355734298038i
-0.0253428284198644+0.0790524883388442i
-0.0680738893604162+0.0559250716415517i
-0.0928880091160854+0.0129615346145681i
-0.0696915870677743-0.00981436334716137i
-0.0750326937964779-0.0306059323200104i
-0.0378133619867026+0.0254012779572112i
-0.0432656153153197+0.0346653044431561i
-0.0555280975241151+0.0459483927371591i
-0.103107231137022+0.104876538466275i
-0.13277348132639+0.0625339177909968i
-0.117174887483893-0.0420419124603278i
-0.0945138248657212-0.0877839094780443i
-0.0618207901673796-0.0429313416453976i
-0.0348273143381519-0.0562945695615289i
-0.0168201981316343-0.0361989203291982i
-0.0471467119595171+0.0311054822730737i
-0.0580799490183403-0.00190216623413874i
-0.0533443952242687-0.0158332434177209i
-0.0426340929158033-0.0405950727999837i
-0.00892489361605844-0.0564960798124648i
-0.017072667671647-0.017823039349367i
0.000686236539895486+0.000850485985404095i
0.0220662574878392+0.0360740855503106i
-0.0636963343338516+0.0370809614285065i
-0.104010582919166+0.0523254338299396i
-0.0701093238409769+0.0410567003888851i
-0.0984029702170776-0.0104168320364785i
-0.0653539279692459+0.0251315041625577i
-0.0601366819724916+0.041899080673283i
-0.105263729775616+0.0522056476024316i
-0.12369098282282+0.0391627340940719i
-0.14344520979924-0.00898580210345225i
-0.111639871263324-0.0112679967367286i
-0.100419608629887-0.0192635178474284i
-0.0593539887353997-0.0456383755008656i
-0.0377095596086379-0.0538192729899403i
-0.0391794050333728-0.0310708698632984i
-0.0574101681570729-0.0112102079598443i
-0.0887168900493846-0.00884219857513145i
-0.0164411533122211+0.0137889627297789i
-0.00728304164307346+0.00187209408638433i
-0.0168149630851151-0.026807965377666i
-0.00742554326737335+0.00945082019337522i
-0.0328462647416485+0.0394234176843027i
-0.0688410126634653+0.0484401057579993i
-0.0945563271303576+0.0533023331389599i
-0.0830461452934801+0.0486711582189107i
-0.104188695802373-0.0107346669384218i
-0.0693932513297478-0.0340257039238991i
-0.0654033451268373+0.0253231987460637i
-0.0733156560694645+0.00366249418763554i
-0.052257579162926-0.00320111863741422i
-0.0837741257895938-0.00423766325555554i
-0.106968296341515-0.0236158431740861i
-0.120794827157114-0.000706055363651289i
-0.110398227144854-0.0276535288476197i
-0.0571408063892741-0.0616039383551025i
-0.0174570818545791-0.0502057280157401i
-0.0417598510073198-0.0206835293324696i
-0.0569311744546096-0.014813219478919i
-0.0641275962335178+0.00221038206466706i
-0.0940901593670809+0.00412253857566859i
-0.0868054420978404-0.0221259098607018i
-0.0383891996905781-0.0387858966649039i
-0.0214045738114442-0.0260374811030338i
-0.047327476335278+0.0191028427635695i
-0.0940011862595769+0.00662486720903437i
-0.0915460737541405+0.0445150416764737i
-0.0901450696536537+0.034562005507566i
-0.0908131401424329-0.0321263963919947i
-0.0326099255771971-0.00556978696072551i
-0.0519425303873882+0.00407580208890219i
-0.0607447364355424-0.00273284441325521i
-0.0279919028144386-0.0327243715188608i
-0.0624032541052686-0.00361236894543141i
-0.0813159005275327+0.0302602835792326i
-0.0558398633472911+0.0103003419226591i
-0.0293228891428084-0.00727203398055008i
-0.0409993849595727-0.0232859041981518i
-0.0200746549435836+0.0163338518843735i
-0.0413738487425758+0.0347269960360302i
-0.0702713937307277+0.0430027058003466i
-0.05013990433469+0.0574477930957575i
-0.092808406600572+0.0152887621784541i
-0.0625510001195642-0.0177451636518136i
-0.0971721267442833-0.0108866466346213i
-0.113172861286467-0.00971450230402239i
-0.0496130813953805-0.0438414987425176i
-0.0893330105534203-0.00516641159054439i
-0.0985606264458716+0.0270335439151819i
-0.085267883275442-0.0389195549013112i
-0.0867303908436967-0.0287523786495452i
-0.0744112649932337-0.032206226390674i
-0.0432036655206549-0.0397171487469144i
-0.0502543870669541-0.0172454464516627i
-0.0294428664006376-0.0320240924477768i
-0.037065181151245-0.00110286210413143i
-0.0662207548766426-0.00566921981873202i
-0.0167776220212601-0.0160911038968257i
-0.0539846093019816+0.0193783575349571i
-0.0341077615081629+0.00627038516692808i
-0.0089255318489289+0.0200548665803187i
-0.023850502558013+0.0581689467176882i
-0.00919341271538214+0.0339420682051751i
-0.103473835846653+0.026588247199832i
-0.122725260538333+0.0440493289442981i
-0.0789060348781897+0.0419885354322345i
-0.086219319389937+0.0373664939617401i
-0.0886942411257486+0.0168102722556791i
-0.0863650684534032-0.00799576605446317i
-0.0897201849917923-0.0203793334464431i
-0.05934570943682+0.00503089722355793i
-0.03137286285228+0.0162033171331863i
-0.0961816366114126-0.0399150960330595i
-0.115769625485058-0.0296021939874956i
-0.0341113370567078-0.0232137290738407i
-0.00507564624515263-0.0410074794336751i
-0.0439074662380324+0.00311303579111321i
-0.0434383172919239+0.000502591614784721i
-0.0101112575998705-0.00323368470067777i
-0.0416820575643511+0.00247829807078404i
-0.070996942798664-0.00287484623508765i
-0.0322002712287985-0.00877930648131232i
-0.0305499593373655-0.00271619904685281i
-0.039556651058413+0.0185490459804417i
-0.0690046350769136-0.0122684857514306i
-0.0923555291967621-0.0124338170283862i
-0.0677033985994594+0.00849814473085201i
-0.0673778704407745-0.0270448814638771i
-0.0569588277011124-0.041630712004017i
-0.0466298245075721+0.0145964888674794i
-0.0307481280154676+0.045840424816208i
-0.0434311587247891+0.02884262858849i
-0.0618048856874724+0.020259243698188i
-0.0697929786627801-0.00274215048718038i
-0.0863518358853222+0.00105317459098848i
-0.0425470938768588-0.0316141889788213i
-0.0551968169804067-0.0272632959151666i
-0.0579594893183081+0.0123192257786639i
-0.0533032819042201-0.0201742985142595i
-0.06105176635419+0.0154015911470093i
-0.0392487760910013+0.0308788673710983i
-0.10421225944754-0.00430594085229472i
-0.0872615087272225-0.0107049760230425i
-0.0688889311767366+8.52482916973333e-05i
-0.0902963411796521+0.0145612503665563i
-0.0732836898639042+0.0118046681885739i
-0.0964472542396081+0.0225823552283917i
-0.0796141357981913+0.0233008643871196i
-0.0823330977838265+0.00605852880819243i
-0.0845860648939425-0.0205711760346875i
-0.0890526935457023-0.0459136149442983i
-0.087971280648809-0.0127949512438591i
-0.0386344569604784-0.00070779620067479i
-0.0334200426019585-0.0253803261892493i
-0.0313404485887097+0.0141436812368453i
-0.049333917229709+0.00214409906502077i
-0.0365235089079625-0.0175820184607136i
-0.0122459178443715+0.00911159682359814i
-0.0446835693432601-0.0316574296479481i
-0.0282090415375851-0.000215027561107972i
-0.0406354192844968+0.035319857524194i
-0.0507755976265863+0.00857989587717256i
-0.0131766546121712+0.0179195097673528i
-0.040342507727976-0.00194791364143236i
-0.0633895710354473-0.00286017759123613i
-0.0483750711778224+0.021099935281065i
-0.0515368283735818+0.0119837775182394i
-0.0593960211469529+0.0253522618859602i
-0.0616779741765753+0.0492095288398997i
-0.102098173377615+0.0279077566428913i
-0.091174161617587+0.0136493566944086i
-0.0577799841750668+0.0364822296777011i
-0.0809913781057587-0.00161215864777128i
-0.0594735027229109-0.0348020867549182i
-0.0800973099364226-0.00102810137529506i
-0.0820203866089078-0.021007343267521i
-0.0677425238387254+0.00147612423274307i
-0.0862724655742262+0.0247935263020301i
-0.0657697805478305-0.014554361364286i
-0.0608453360606379-0.041862259156672i
-0.0331706346342384-0.0575195002241978i
-0.0258489322875182-0.0104014602455848i
-0.0208688470120868+0.02207283525262i
-0.00613076944861146+0.0180031814916258i
-0.0449027414942415+0.00471549151791604i
-0.0671802212496081-0.00217828028422008i
-0.0277876913049905+0.0126729406749249i
-0.0494303533814709+0.0192576379739027i
-0.0717334745691864+0.0422337150006015i
-0.0323110518463032+0.0323480191806924i
-0.0583964314618384+0.0112625954624128i
-0.0476855994773331+0.0296368325767437i
-0.0452792826697656+0.0258794482362363i
-0.0922874829052982+0.0430707429410034i
-0.105156686662507+0.0301723294591187i
-0.0993682891780804-0.014557628206761i
-0.0629747416846745+0.00397372020069869i
-0.0657953663319764-0.00873612572890893i
-0.0775753349986054-0.0317229879172044i
-0.0690192068030454+0.0021967983211953i
-0.0500193910038688+0.00491275428492433i
-0.0584561197862661-0.0133840382409494i
-0.0714504830188924-6.00991588931992e-05i
-0.0328282124902819-0.00718398799829739i
-0.061221073025747+0.00360494858909222i
-0.0406719612128143+0.000223270489868857i
-0.0209747149287247-0.00875386531448479i
-0.0626637430746603-0.0282622325727116i
-0.0556000956706787-0.0359408041662996i
-0.0463157376578093+0.000528392919130696i
-0.018750792771459-0.0033974406548393i
-0.0425227597318661+0.00836958015014077i
-0.0636827476954277-0.0179350362095704i
-0.0327798451865444+0.000495475093068556i
-0.0423437455569594+0.0308144118577651i
-0.0851438180139012-0.00384476583195491i
-0.0757162362118018+0.0168402913367611i
-0.0498673094866795+0.0145849306126441i
-0.0687585023004084+0.024716184131684i
-0.0931070785527644+0.0422959137546247i
-0.0994382911706848+0.0190531333217453i
-0.0515517667503359-0.00991989679575824i
-0.041090464513745-0.0176296453174013i
-0.0711464663162372-0.00407079639189625i
-0.0275570353359649+0.00367104281294164i
-0.0270226067992329+0.0169404141834859i
-0.0890188419019925+0.00485226317738127i
-0.0577435827445064-0.00209095608545138i
-0.0412932034119158+0.00289053200236957i
-0.055502733740317+0.000617286864820357i
-0.0370676162338691-0.00694872595639261i
-0.0529328955803856+0.00766174216937038i
-0.0753828081679499-0.0163617898147921i
-0.100230967951722-0.0367295244842311i
-0.0902183619863837+0.0230689541024886i
-0.0498680691145944-0.00826159526976869i
-0.0165342597165586-0.0345142175748651i
-0.0237302654139285+0.0230871759365224i
-0.0555153633202864+0.0287923573276191i
-0.0449477216773415+0.00753010910177879i
-0.0651395376731659+0.00965653709057639i
-0.0751538995260745-0.011986980649332i
-0.0236008680983537-0.0163305190368403i
-0.0298317930064775+0.00052625716366479i
-0.0171404737896639+0.00805839882685461i
-0.0229688709270968+0.0235179229342732i
-0.0720592914260521+0.04833514928299i
-0.0507526254604812+0.0544275843378534i
-0.0811275153359817+0.0126199020069169i
-0.0696356824136281+0.0209288173228632i
-0.0885894051316734+0.0270075395820838i
-0.0789422444026351-0.0142124458949369i
-0.0214483561565274+0.0204988692797468i
-0.104292246658227+0.0323328145701342i
-0.104142824936712-0.00210244826412464i
-0.0785353646888896+0.018094715750761i
-0.0647327090727341+0.0125141964692129i
-0.0302682156445417+0.004157999095055i
-0.044539736079345-0.0357397226151863i
-0.0764909601901726-0.0261760728656999i
-0.0518729396944564+0.0171817766191044i
-0.0281133435215848-0.0208832304142605i
-0.051951742230489+0.00401171194597976i
-0.0331348547312718+0.0396492564849841i
-0.0330058836665481-0.0134804373383665i
-0.0371929529413917-0.00475012115720846i
-0.033398196022206+0.0332840882313799i
-0.0414136915152786+0.00143448196847998i
-0.0504418392619283+0.0167831395149466i
-0.0570339810592816+0.0492025378918458i
-0.0555052105179346+0.0355728687727839i
-0.0683108619346182+0.0155503587895287i
-0.0601670870322458+0.0125656064670315i
-0.0513289806699785+0.0131665574238864i
-0.04678132989222+0.0238242642088419i
-0.0780429434819713-0.00212569089126926i
-0.100668397381065-0.000706553240666344i
-0.054789000483322+0.00773769120641465i
-0.0664645731145694-0.0190120104567401i
-0.071699790124263-0.002237542966782i
-0.0439822825030891-0.00274083142257276i
-0.0560496014515032-0.00473237524941476i
-0.0508649922721494+0.0174669667170847i
-0.0591466360923352+0.0365353743731742i
-0.0982886651637559+0.0144020594652395i
-0.0713828240519325+0.0185852214402346i
-0.0327665382509869-0.0104524392906006i
-0.060583845123129-0.0242387398802055i
-0.0709687081250313+0.0024025375301603i
-0.0601464155674024-0.0166429486784517i
-0.061921573172987+0.0176402293227032i
-0.0631551529413822+0.0111851131522544i
-0.0657491292336637+0.00501281488711108i
-0.0830372342241907-0.00195918171308385i
-0.0716926624405609-0.0260555711916568i
-0.0393433572728031-0.0165319237933232i
-0.0395678433083301+0.00433436323213921i
-0.0262945925385344+0.0160759959564549i
-0.0274654741933896+0.0242978947922802i
-0.0420567954768263+0.0378609218169823i
-0.0565238271914414+0.00849917352021517i
-0.0680192546084961-0.0118558906542206i
-0.0677832048323931-0.0115381984252419i
-0.0576951260949243+0.0243338973690021i
-0.000538611629372054+0.0332620391738344i
-0.0269512006055813+0.0214055924296602i
-0.0719217983348679+0.019564928698016i
-0.0822128499502117+0.00646889097930451i
-0.113623206763651+0.0169112818150669i
-0.0731021894870205+0.0189573212251785i
-0.0734891558108942-0.0123510445528291i
-0.0820923998288384-0.0125015411983476i
-0.0857575175612277-0.00185808350034856i
-0.0958120042606538-0.0198983913635898i
-0.0595972896475548-0.0086583796957003i
-0.0559283901191515-0.0374271122302727i
-0.0567049434460719-0.0239889917160185i
-0.0396482117219016-0.0204844284705247i
-0.0192472501767603-0.0455006056602323i
-0.0316997010346475+0.00310270243342624i
-0.0341623047791051+0.0237868986463791i
-0.0587942327950946-0.011389804995766i
-0.0579402082061326-0.0529547695479524i
-0.0200559539270082-0.00949769992471082i
-0.0444219333504755-0.000586044412544777i
-0.00847767818792055+0.00226789584940702i
-0.00217225350942392+0.0376374585668239i
-0.08657817960378+0.060553342494685i
-0.101224960415083+0.0596437731728006i
-0.076464070079167+0.0242773143706174i
-0.0634606125645303-0.0073409879601256i
-0.0523348997558782-0.0481024201693706i
-0.0172783019704123-0.0210555209605238i
-0.0363206040841209-0.00354003902403355i
-0.0836420372120614+0.0171224839449775i
-0.0535137008610884+0.0323700968102656i
-0.0845917928470623-0.000677492261800088i
-0.0761959083768105-0.0134370392987827i
-0.0294378842724117-0.0200767043188689i
-0.0575846264942907-0.00952367497357845i
-0.0385564930512992-0.00304676540496774i
-0.0257882314181475-0.000306349570959391i
-0.0265994067590742+0.0144996930363362i
-0.0553468305594151+0.0129733725715552i
-0.0698524984731185-0.00904006412598221i
-0.0620572205025285-0.022066797149946i
-0.072722581561166-0.0107403676287786i
-0.023241035520047+0.0108510081542245i
-0.0354221980377651+0.019617613572205i
-0.0413301812637718+0.0145632592791699i
-0.0324388624048248+0.0374630880210825i
-0.0607337849151926-0.00796479163144883i
-0.0491634578770229-0.0182173567856597i
-0.0487590176283733+0.0190483061587818i
-0.0444965380714525-0.0121408063596798i
-0.0263538571721625+0.0355315404269679i
-0.030420237876628+0.0191429247861079i
-0.0806714439230715+0.0397350082541426i
-0.0574226992867314+0.058919777714299i
-0.0462034739327973-0.0116438020273261i
-0.0862647817842275-0.0121406727018097i
-0.0265132539154822-0.0205240651020469i
-0.0445496397438102+0.021126268462043i
-0.068659085658482+0.0499996578734776i
-0.0508709942731092+0.0509329474629037i
-0.0828690842469708+0.0438430154905415i
-0.0792591191087395-0.012692664837868i
-0.0981192423405199-0.00929534914325298i
-0.085879918050877+0.00788277247796551i
-0.0719050607825956+0.0100060154872187i
-0.0542128780614715+0.0108676607004884i
-0.0525679552052606-0.00223091988857526i
-0.121515535698132+0.00585992422410069i
-0.098724157147736-0.00722224710640338i
-0.07649243123209-0.0101835138406873i
-0.0861122931578913-0.0378227327928017i
-0.029776448142158-0.0364238807519337i
-0.00902635148363979-0.0293660679411006i
-0.0221283828335149-0.0281813064413575i
-0.0278679327780604+0.0157009691286994i
-0.039779208432197+0.0207813515616961i
-0.0369932448770918+0.00714249129853364i
-0.0463732994890103-0.0179857858411916i
-0.0219666421175195+0.00152882602769648i
0.00993512598410903+0.00135677494360061i
-0.0125883419201631+0.0297205777843776i
-0.0428383550747447+0.0723884052569866i
-0.0843140852975054+0.0576265922119612i
-0.0954743737013141+0.0276487378244495i
-0.0977019118532661-0.00967349235880053i
-0.0945695095992278+0.0192437344400093i
-0.0465054195661511+0.0160741394638467i
-0.0454417348214719+0.0109811520990816i
-0.0560436925373564+0.0225743637724852i
-0.0848875319743881-0.00402128059032875i
-0.0803894854201011-0.00663789668569519i
-0.0519508131743234-0.0394152019721773i
-0.0682871656452411-0.0767608665382016i
-0.00680227521820503-0.0612518750919691i
-0.0104694151168092-0.0283377452889601i
-0.00983935880074098+0.0185704534356326i
-0.0139553491785052-0.00169589311611574i
-0.0579417432636774-0.0238332621933859i
-0.0276783459935635+0.0162085982252417i
-0.0538906961409789-0.0195897651947956i
-0.0261552091665194-0.0154502230848666i
0.0252016852260579+0.0203639580105762i
-0.0112663233298575+0.0380491172928148i
-0.0606435824373726+0.0624732326376082i
-0.0689960644092726+0.0228603490750632i
-0.075512475729646-0.0128119936892848i
-0.0727258438784758-0.0421690445380286i
-0.0457014547967874-0.0248135853352096i
-0.0264576584308148+0.00596706136186511i
-0.0152084165742881+0.00689259022635381i
-0.0268312636217996-0.00945278708916581i
-0.0454415812130482+0.0160345836413094i
-0.0654059332405338+0.0403817406152264i
-0.0572180742927863-0.0437751183918017i
-0.0528687197515205-0.0510171570151425i
-0.00473490932821206-0.0190079842844007i
0.00764422093726038+0.0292051293308689i
-0.0279595223261665+0.0939062215897992i
-0.0318699470144703+0.0523888279714024i
-0.0957959426289067+0.0138253018520238i
-0.131018078510492+0.0204432778383106i
-0.103804839301441-0.00127367771863982i
-0.0661986071914659-0.0327340207431572i
-0.0630171345290105-0.0106588941148006i
-0.055781139510219+0.00888960735392358i
-0.0450749250485492+0.0102040046069635i
-0.0738578989705865+0.0111408900340506i
-0.0978455353156416-0.00546997525753i
-0.0604885180895383-0.0294125947337511i
-0.00734927938260803-0.0440528588988119i
-0.018198096763765-0.0366275843827573i
-0.00476214984187806-0.0113693889592157i
0.00962649820655799-0.000850490247162961i
-0.0461661578522362-0.00816054769937268i
-0.0723129653854593+0.0369304744334773i
-0.031992992198658+0.0264622076734513i
-0.0388300671657916-0.014017837433375i
-0.0165851211943045-0.0145400179325814i
0.0250423508047638+0.00980558618815494i
0.00162207063837463+0.0811591153626543i
-0.0260024119158222+0.0621430300842633i
-0.0527499357017764+0.0755369342020114i
-0.046821531958983+0.0455386380357239i
-0.0951508870584851-0.0218428780279254i
-0.0768551768824635-0.00629174236032939i
0.00147483658412208-0.0176169964111475i
-0.0600491803650863+0.0284428928379502i
-0.0433065263151843+0.057802719454751i
-0.0666230835302342+0.0554573558606113i
-0.139075387589281+0.0104257960855322i
-0.0843378099367433-0.012885535567327i
-0.0686844386219205-0.0370285850363574i
-0.0141360188574393-0.0462277551152605i
-0.00448031463418473+0.00558254734571394i
-0.0191353803847348+0.00953829982479996i
-0.0282789308274757+0.0241561659802137i
-0.10001670318035+0.0231501521567886i
-0.0893306220561371-0.0109905174162578i
-0.067878215176574-0.0453246465098736i
-0.0143794164080246-0.0177994760869254i
0.0218575747538019+0.00291571418760405i
0.0270277915744385+0.0404368688012962i
0.00376772666725604+0.0878284681180627i
-0.0842649734839485+0.0584303103742864i
-0.0963759173467464+0.0116326942976609i
-0.0550505649437317-0.012096455339308i
-0.0224112502517958+0.000193967899413246i
-0.0138054522435003+0.0122584862585861i
-0.00730239072045308+0.0301570039388477i
-0.0147915838874223+0.0367730792755405i
-0.0515558078193317+0.0351999985823595i
-0.0640119591924917+0.0065522367323354i
-0.068755971358006-0.0126349314301616i
-0.0669559486985697-0.0143546062582549i
-0.0313734219290133-0.00621296169310811i
0.00751992028783714+0.0307512812022965i
-0.00545349103698322+0.0565566612064778i
-0.0542618952898282+0.0703842039519973i
-0.0888636195374474+0.0354240435021897i
-0.111251482201644+0.0146644912526964i
-0.0579448387364337+0.00241487152744639i
-0.0136072654601953+0.00305617411728609i
-0.0455363051330185+0.0220764954114129i
-0.0323249396762886+0.0318315216198455i
-0.0853367315538797+0.0840833548729851i
-0.136155511150065+0.0533443405841953i
-0.103555527104546-0.0168513914249675i
-0.105350682333693-0.0373774519652592i
-0.059069875779329-0.0583727259608417i
-0.00586971064846331-0.024766007101509i
0.0093777721565257+0.0128176026813273i
0.000784401658791218+0.0392057758297753i
-0.0129456152728043+0.0159550333573147i
-0.0332292006258444-0.013592869492522i
-0.0545828637308694-0.00913470950828991i
-0.0115641083626956-0.0225412844278705i
0.0320138004154104+0.0107103664386428i
0.0199077111474394+0.0220007690668951i
-0.0317942429690429+0.0778529334191721i
-0.0414435281578937+0.132131587449619i
-0.106736288150036+0.0988474616023151i
-0.152404873854529+0.0570871005921773i
-0.0775217864175811+0.0226278173120266i
-0.0820236631938712+0.0355855758495162i
-0.05974826277537+0.0239325078246576i
-0.0672576876371745+0.00811927473711813i
-0.101277585707898+0.0351446634421596i
-0.0579100075911841+0.0249028649294684i
-0.0900339014946415+0.00858406630571941i
-0.0881973005264186-0.0590581388811543i
-0.0576318298902915-0.0848135608937371i
-0.0152670670194719-0.0209871432805072i
0.0127153106521795-0.00773056050828801i
-0.0207574283466139+0.0526523546528785i
-0.0295888727137232+0.0612296845774036i
-0.0818259690542917+0.036206442538484i
-0.0573681434818703+0.045104709574806i
-0.018871231119384+0.00638977534671456i
-0.0440929685203457+0.0126140186250749i
-0.00760057982853442+0.0370096797869704i
-0.026808696705464+0.0559457420648235i
-0.076316431957234+0.0439591934012933i
-0.105800433676673+0.0239420567738153i
-0.105294087588665+0.0428010091088882i
-0.0668915766373365-0.00249139307001332i
-0.0404689889687664-0.0365985453320682i
0.015084147930874-0.0145194496319481i
0.0166684820538659+0.00500223634748948i
-0.0539036041802538+0.0399408805696083i
-0.0771593408325288+0.0299151096809888i
-0.0641667181498702-0.011230990325023i
-0.0635452735067552-0.00781011941023689i
-0.0410814704116697+0.00196893378804225i
-0.00732193936039515-0.0172292859512957i
-0.0147842648634958+0.000366987765614606i
-0.0371584596015978+0.0539136614503576i
-0.078173282355559+0.0750090293049748i
-0.108624591324174+0.0519246043245826i
-0.113496521943676+0.0119012513475798i
-0.106256880517825-0.040038312681806i
-0.0559537297427593-0.0607760722000307i
-0.0433562114699252-0.0388332577986421i
-0.0578240185334971+0.00183674492239126i
-0.0531831106133278+0.0129330185991293i
-0.0852951422694423-0.0213892629211781i
-0.0904216983753195+0.0044151062182656i
-0.0789795762780165-0.0223949089327284i
-0.0398832010841896-0.0594616530025529i
0.0247597494778047-0.0181071613843838i
0.0198367794961503-0.0183742922465211i
-0.0195233389366963+0.02920768974737i
-0.0563822758918189+0.0603601548059425i
-0.101191498113108+0.0314297185703317i
-0.0788056179962753+0.00141630289291489i
-0.0192280223365642-0.0137986534734332i
-0.0236491212152946+0.00886844619473062i
-0.00973341677297974+0.0042172574118932i
-0.0480157645278718+0.0250755566790421i
-0.0762287923370002+0.0491076264992229i
-0.0719545318412594+0.0384688442449886i
-0.08755661742374-0.00254269092093938i
-0.0467950251497472-0.0504070313428333i
-0.0318719418420218-0.0420130691889468i
-0.000443047377054861-0.0059484481548183i
-0.032597636964978+0.0434342008321161i
-0.0713819893979265+0.0689039325183043i
-0.0782213996689301+0.0552245327619669i
-0.127418955259649+0.0467270210697308i
-0.0767352416246678-0.0112502629204524i
-0.0494855338071159-0.0637654699682151i
-0.0398571650396784-0.0149647647911798i
-0.0164992055665994-0.0128625088029451i
-0.0282549952427828+0.0200468336658564i
-0.0634236863897615+0.0575984096522424i
-0.127680044882429+0.00168503397080387i
-0.087010910472837-0.0205250802992881i
-0.0413446882139327-0.0593292538523288i
-0.0190702216143421-0.0610739347695031i
-0.00806226598607448+0.010030857683337i
0.000622604923212488+0.0561935840107717i
-0.00842287176022148+0.0664681831780489i
-0.0845643421915613+0.0441736548615239i
-0.0982348833278297+0.0188868630275288i
-0.10362502010546-0.00357470390167416i
-0.0379070567740083-0.0284039604184336i
0.00909867464321675-0.00878991964791287i
-0.0166362955518043+0.0240341786476305i
-0.00920319474007223+0.0478554331403279i
-0.0320195084599022+0.0472821138656098i
-0.0719053688399609+0.0216761870196986i
-0.0958697229614466-0.0426272083030365i
-0.0462711812461187-0.101068548830659i
0.00120624761756661-0.0496622030956286i
0.00427828956300563+0.00215978405734099i
-0.0065787239536218+0.024335187632121i
-0.00602637045990208+0.0593446388654039i
-0.0500176694006454+0.0507116570856859i
-0.0948940231198008+0.0370483904574555i
-0.0620773310292003-0.016685886087314i
-0.0358191841574541-0.0471846013156365i
-0.00766233668460134+0.0101064333197984i
-0.0240159886068376+0.0697941435502633i
-0.0910360820720949+0.119924433252479i
-0.123319301295233+0.0818296155774711i
-0.109445723232381+0.0182033814620701i
-0.0829739757569927-0.0213208999265524i
-0.0727808068157963-0.0308083812172126i
-0.0691088285398851-0.0131793701424539i
-0.0313254908386816-0.00388843349813492i
-0.0393643671063949+0.0126902383067507i
-0.0810722196708118+0.0080594877718948i
-0.0777553282838561-0.00256598792870982i
-0.0658911964858159-0.0430977435533535i
-0.0534327300372546-0.0947070530344208i
-0.0179956761778599-0.0713636681747972i
0.0461930310913451-0.0105222995866995i
0.0186236029319575+0.0227133073187203i
-0.0663134820530681+0.0552835591697602i
-0.0927868972759375+0.0490022682605155i
-0.115923152182484+0.0110001486364258i
-0.0904202523207233-0.0116278201091771i
-0.0247284915918135-0.0366107377745506i
-0.0383507396513396-0.00864710992966147i
-0.0314520768748974+0.047836797227937i
-0.0465834866183192+0.0522920659698543i
-0.113820594756163+0.0202588783745873i
-0.10087336918104-0.00241977895409061i
-0.0884072264748249-0.027483578848676i
-0.0278666722187021-0.0689446340937101i
0.023463520037446-0.0656874495571511i
0.0247972906598484-0.0248465038508071i
0.0434651565906438+0.0563081954376723i
-0.0343492323447201+0.0677737156071003i
-0.0818268181652721+0.0224897268295827i
-0.0904038889911852-0.000660021225617052i
-0.0712455201686853-0.0453871806173943i
-0.00289325948235996-0.039113533833611i
-0.00397618341800544-0.0140730489771527i
0.012187984340181+0.0366251020311494i
-0.0342913142986028+0.0622004812796973i
-0.107521691502739+0.0352159542422342i
-0.0766911070034928-0.0161064143266192i
-0.024415807933548-0.0507741054601272i
-0.0239686831253963-0.0496665167824711i
-0.0325408102663185-0.050369029937777i
0.00494577421012812-0.0211950281360659i
-0.0049115542942605+0.0351052533803796i
-0.0344342667998426+0.0336734817349775i
-0.0840695555086414-0.01198365105716i
-0.0512653899904631-0.0137639485075392i
0.00376994620774101-0.0457449627236438i
-0.0487524266000142-0.0141477248957362i
-0.0140526437665966+0.00516832959237908i
0.000785542562077728+0.0391048865516187i
-0.0511807521404409+0.0729960996444874i
-0.0882443712336378+0.00399812168449839i
-0.0840505712940141-0.0252755955608477i
-0.0426441545467436-0.0654233751215017i
-0.027349374255191-0.0457372351117182i
0.00928491985173059-0.0094430827313818i
0.0131159192309141+0.00407916906479057i
-0.0212143328831828+0.0370545954354702i
-0.080472305632505+0.0363031725396807i
-0.103714207267506+0.00321474539485904i
-0.0822744495338745-0.0619687923600989i
-0.0445681069474224-0.0754201355235131i
-0.00586025103380472-0.00835871868123197i
-0.0144361971646171+0.0168536044009176i
-0.0335626338934923+0.0480336461250865i
-0.112100727336928+0.0498233071154479i
-0.0996019765622633+0.0102180953543181i
-0.0710187355478541-0.0268873612028527i
-0.0711261355409061-0.0746882304487755i
0.00614348527287533-0.0517448400119993i
-0.00117949111724641-0.0213110966170666i
0.00397296068449275+0.0126849340059081i
0.0173215616305439+0.0239531889667604i
-0.0295263484626935+0.00568384893043244i
-0.0539752059654851-0.0474743771610682i
-0.0191370628219316-0.0637853694041125i
0.0317877588342454-0.0259483035890244i
0.0258012126550069+0.0154492362413959i
-0.00198319983842208+0.0863685515925502i
-0.0477952188579515+0.123795843706999i
-0.0790398874958164+0.0913343905217137i
-0.0995151411608305+0.0222691888660259i
-0.0994704968917982-0.00838742335413911i
-0.0692419805409357-0.0110873600782815i
-0.066312113979865+0.0219444121887505i
-0.068040982704036+0.0428653070091444i
-0.0971694427779147+0.0466990993567232i
-0.0887653169927651+0.0400900850397732i
-0.0899067530148055-0.0172016476336575i
-0.138709718591551-0.0441824219411334i
-0.0738289879292794-0.0853158721193633i
0.00322824473236042-0.0781928533536572i
0.0252211895479287-0.0167920817746617i
0.0163013905579126-0.0222539320169126i
-0.0664587776960969+0.0398446243721948i
-0.081661868810616+0.0298606483099515i
-0.0794126550939628-0.0322958646778163i
-0.0590615566191008-0.0312648316405471i
0.0289082077033976-0.0255219444939125i
0.0250655039163232+0.0152689907720989i
-0.00675642480880037+0.00908343144240902i
-0.0418618524031271+0.0756439854617116i
-0.0883528403355061+0.0734693454140925i
-0.0913549837264592-0.0373411129288641i
-0.0591290977585018-0.0389887342342944i
-0.0295221897211439-0.0592613950668124i
-0.000236941476933435-0.0683739944370837i
0.0122148704975021-0.0123635299363701i
0.0206917629261732+0.0341781612607605i
0.00452286152413348+0.0362701878055057i
-0.0337284382387419+0.0340723398526219i
-0.0344346402769065+0.0136651484632515i
-0.0121760902156703-0.0493527835705003i
0.00328183386930383-0.0135716669962342i
0.0269806070911526+0.0457927567260388i
0.0200407674594132+0.0589199428606689i
-0.070547640896371+0.108820326361285i
-0.0854362433874937+0.0944503678063848i
-0.118790127959639+0.0327423900862228i
-0.127941401110163+0.0127114015981093i
-0.0423749013007527-0.0309787532492528i
-0.0347299981075593-0.0210856516458693i
-0.0500493966899216+0.0115041193428036i
-0.0660151935791089+0.0124942814522985i
-0.0784164635792441+0.0173808612345391i
-0.100222879365656-0.0155523209493393i
-0.0811029287247848-0.027106668314873i
-0.0237263358897476-0.00202692910463194i
0.0211881032146028+0.0144922712080936i
0.0696102669001933+0.0137156720129074i
0.047335722659542+0.022387628859503i
-0.0175494452646853+0.0388643451387796i
-0.0470354426620364+0.0434391970281135i
-0.0589145323085209+0.0250979972944858i
-0.0482120154278856-0.0285420988659551i
0.00775321016856797-0.0165108293571415i
-0.00467809955241209+0.0552459145303294i
-0.0272239461967515+0.0701345596700768i
-0.0399836166544033+0.0528930815501122i
-0.105526160116433+0.0302543818466351i
-0.110292584935409-0.0102755230820419i
-0.0718332051888065-0.0283931414002974i
-0.0323436479630332-0.0470918045916134i
-0.00755498779282597-0.0408301336304034i
-0.00107956488986092+0.0308640109967712i
-0.0171954768729903+0.0626368501357565i
-0.0654794811124276+0.0890248339877603i
-0.119875923751192+0.0495074358320361i
-0.119471250950242-0.0127111362183718i
-0.0489404477992596-0.019589343609211i
-0.0114403606482762-0.0308401251324336i
0.0285298677614714+0.00279335762284434i
0.0149643771924072+0.0273480864792726i
-0.0728708481058089+0.0792486153897525i
-0.0729267737699387+0.0854274135258512i
-0.0844220376365416-0.0129017563486769i
-0.0560163108682943-0.0740282030464993i
0.0124426197862752-0.084605582303152i
0.0174371860154657-0.0316058810532151i
-0.004192288786961+0.0593217539924209i
0.00883272684368578+0.0813082933919017i
-0.02471598479856+0.0571043047390234i
-0.122360351198387+0.0483560341033067i
-0.0841073955886759+0.0169853877936206i
-0.0472388713455972-0.0471474030160288i
-0.0296992448170532-0.0260862260211033i
0.00868360481371835+0.0399746821293119i
-0.00857560981491537+0.0558310206247481i
-0.0777917336211806+0.0810752431402518i
-0.117714132233267+0.0426994923552464i
-0.0950499621221811-0.0228192129133476i
-0.079007635107634-0.0214067661031572i
-0.0143436930928826-0.0344392669017771i
0.0140914634252977-0.0146452487715644i
0.00301946438285503+0.0159856944696944i
-0.0328651349410674+0.0290091917534132i
-0.0463229096479068+0.0211241773894635i
-0.0434679988124278-0.00442541255419933i
-0.0609596697004249-0.0416418486884863i
0.00379428585493181-0.0690741406952414i
0.0489286628768353+0.0118061921263013i
0.0511287136482346+0.0586798451336157i
-0.0168398469828596+0.0739948904679121i
-0.0947021831794881+0.0874681296383418i
-0.126927182695354+0.0284555825606025i
-0.10555856718715-0.0272512209631406i
-0.039067538058291-0.0502287706542858i
-0.0169248750995269-0.0345333866078076i
0.0295112545372394+0.000417720472910244i
-0.00287713074031767+0.034557334044951i
-0.0577443534403001+0.072350071640048i
-0.0757729466500992+0.0360697652942511i
-0.108376638376755-0.0512890058347939i
-0.0420944083336318-0.0870861742492642i
0.0129922635067647-0.075678805891987i
0.0605213317533695-0.00513090194229603i
0.0896737367271297+0.0638931059425657i
0.00935448991402237+0.122065149497773i
-0.0744277499433362+0.115458446735037i
-0.0761241903559678+0.0324488229773813i
-0.0809961561891827+0.0169999098273395i
-0.0837334753381577+0.00676391410406728i
-0.0199088652066922+0.0358409802514135i
-0.0270001929898007+0.0894496718900609i
-0.0359463985015552+0.0866061202422142i
-0.0520489068900237+0.119923812951924i
-0.12462267231556+0.0697542126356681i
-0.120329286968602-0.030429634952643i
-0.0776380992646132-0.0538865930146645i
-0.0277764197605601-0.064897589910051i
0.0257117044174265-0.0183758468729835i
-0.0114220539157007+0.0358360753042696i
-0.0663029685209147+0.0462375149253921i
-0.0746972771317146+0.010977099332654i
-0.0938916787523784-0.0350865816039974i
-0.0561529745684706-0.0577336528054224i
-0.0242300432471082-0.044027208067628i
-0.0255019625335513+0.00883632005681369i
-0.00658464132798418+0.0650661850111233i
-0.0234332849163331+0.0569304606042403i
-0.0879642188853946-0.00263822560583545i
-0.11032096000731-0.0150838760994079i
-0.0715334549887834-0.0561573114181314i
-0.0453504762807931-0.0487847165002356i
0.013793362860786-0.0382516606917195i
0.054835902844866+0.0271455244746593i
0.00785590305841155+0.0739509125227909i
-0.0485932302642624+0.0260340106116385i
-0.0565688997737409+0.0476299010586696i
-0.0621893816654605-0.0333814233444171i
-0.0441164997573269-0.0452269691966885i
0.0247391548610502-0.00669778451556837i
0.0372850134945642+0.0143570927285404i
-0.00659178929950642+0.103921755039784i
-0.0534927177522818+0.129343611673984i
-0.102180236953248+0.0795855995018228i
-0.107802042307993-0.00618390409316979i
-0.0751306422182121-0.057950469010795i
-0.0445277039906555-0.0656709574406634i
-0.0180979796321952-0.00979476289397119i
-0.00810193194536787+0.0315464673693106i
-0.0392140664266848+0.0694339164093872i
-0.088925385276724+0.0654498669468134i
-0.0912869112551978-0.0127277836475517i
-0.074601846686157-0.029176548846089i
-0.0326896341691562-0.0415731969851475i
-0.0110344040099179-0.0171216374706919i
0.00148213432324733+0.0252813546730159i
-0.00317179619962622+0.0299893012870695i
-0.0699260468496763+0.0327740808288075i
-0.0658425228575911+0.0130594819284597i
-0.0927929228592047-0.00472365013171741i
-0.0928995186846462-0.0525359014619779i
-0.00863292667015263-0.0626478648464864i
0.0209239245017781+0.00123021110135683i
0.00631973983274548+0.0471844173240899i
-0.0384831712805666+0.0816792360617931i
-0.0616622354951934+0.0150931132801571i
-0.0972311144275093-0.0444974380902657i
-0.0831052014282777-0.0246223482843922i
-0.00213314826923003-0.0479178007126951i
0.0336722494913628-0.0228783968961782i
0.0320583361093072+0.039839106408648i
-0.0217988743598175+0.0682198122525963i
-0.0911279446739992+0.0460258787177752i
-0.0614772567570657+0.00765643912166506i
-0.0566550868054846-0.0131849228238414i
-0.0620971971549385-0.0479856546282897i
0.0283297536253322-0.0521306695570815i
0.00993134389952496+0.00734918170044664i
-0.0288339165467527+0.0747766757683273i
-0.0503260226545592+0.0777911943266257i
-0.0837480878206298+0.0291530696495555i
-0.0619419639911883-0.0442550159785235i
-0.0517507225936462-0.0723004821219724i
0.016183127422747-0.0268710981939536i
0.047087342481638-0.0188164423915975i
0.0107741937626489+0.0169890698334616i
-0.0113608546512268+0.0591124365732209i
-0.0506345565227471+0.0426476574557296i
-0.0622526371321871+0.0163055725633716i
-0.0625092101196635-0.0142120295675835i
-0.0429402431950135-0.00528032921144289i
0.0152503937284483+0.0183247737473798i
0.0281417383306345+0.0514434270297082i
-0.0321548785784798+0.0994532771733342i
-0.0993601828109521+0.11227268498294i
-0.0918526661008076+0.0563778331392885i
-0.0954761547775064-0.012184213061327i
-0.0801904778050416-0.0575085055934528i
-0.0227993293210809-0.0516697905072647i
-0.0206743951870923-0.00743158405605358i
0.00524027515197891+0.0343115880693932i
-0.0235208784688834+0.0502119522489252i
-0.0786231287486156+0.0154496256815145i
-0.0854849317069366-0.0231212994497696i
-0.0863736710234767-0.0746198377498517i
-0.0320054967352556-0.0619427253066658i
0.0130499726391746-0.0363807011468159i
0.0371601967213304+0.000299213549413359i
0.00583435864312738+0.077040950926291i
-0.0988623929714728+0.046566441473842i
-0.086963633596296+0.00776351715227286i
-0.0506872924655746-0.0329154305087297i
-0.0377442038315584-0.0512274187932936i
0.0200743536009102-0.00344182687962944i
0.0188533144612772+0.00895964858416417i
-0.00097625507592197+0.0779080782073519i
-0.0325265166683163+0.0838781560653773i
-0.0683205586633559-0.0117162383920834i
-0.0766818115770876-0.0202153327030622i
-0.0281785423563858-0.0300529300132224i
0.0132555300003134-0.0360037107793705i
0.0162203126332569+0.0277747888587544i
0.0181942681396431+0.0623001398051306i
-0.0516394870140376+0.071476782559647i
-0.13465755965219+0.0772520575481319i
-0.0982863136515885+0.016529355197364i
-0.0414609142252302-0.0188925460313937i
-0.0436930495566366-0.0151066388651803i
0.0209252689868922-0.0147140933930694i
0.0310057576985961+0.0286570154101948i
-0.0392521353873768+0.0580008501116341i
-0.0656356546818671+0.0502560638627616i
-0.0769182340476656+0.00877753840766564i
-0.075301248787882-0.0522959889344744i
-0.0512771173282501-0.0780916507494701i
-0.0107384529348449-0.0794796092523782i
0.0543704504916957-0.0169880253608016i
0.0346571236240445+0.0667482827284325i
-0.0648497943621053+0.0615963117390688i
-0.0918682829037266+0.0630039025567129i
-0.0690868187644208+0.0147963110302642i
-0.0239479110908011-0.0324843313419664i
0.00137908361748084-0.0152792573122347i
0.0187984688623644-0.0098661068490735i
-0.0128572742370814+0.0285684462088335i
-0.0534718344297716+0.0278132460207998i
-0.102368245457494+0.0201822923972694i
-0.127589420991994-0.0143398386766063i
-0.0681898650142931-0.0739782424707136i
-0.0624533655096757-0.0622318153062054i
-0.0128636053152975-0.0124653282334733i
-0.00325875114148962+0.0289471160878435i
-0.00182470303492992+0.0350165526062845i
-0.0307426842337035+0.0195320183483283i
-0.0809355854024906-0.020135858968348i
-0.0106934256990431-0.049929436277837i
0.0198121620497446-0.0658544970613291i
0.0556859172623865-0.0445949630576447i
0.0369471162823107+0.0194118253411875i
0.0131667692923019+0.0908278467723677i
-0.0159327978842045+0.0979584163654825i
-0.0793549407850142+0.0259256428651228i
-0.0718778764973373+0.0133384761508767i
-0.0684638383848816-0.0303516863178979i
-0.0090542000188187-0.0412168221919947i
0.0128733986380297+0.00696833379846047i
-0.0269473738852084+0.0508768803647423i
-0.0402344675944993+0.101358115600719i
-0.0836181737686779+0.0388638394300939i
-0.0889584146306915-0.00412104201981589i
-0.0784558236190912-0.0175716813918834i
-0.049799863613645-0.0532219425793095i
0.00229622670566416-0.0630602036919855i
0.0227881182919782-0.0322270613054059i
-0.00165849716008854+0.0584133161825476i
-0.0471672339599137+0.0693428700021836i
-0.0952529219195731+0.0232605821000053i
-0.120252974963213-0.00506970716894187i
-0.0444495741745476-0.0165172023834488i
-0.0124499952600201-0.01011041752476i
0.0109556897273549-0.00521213718082878i
0.0341694795529032+0.049057332534037i
-0.0276546836223562+0.0520277318714199i
-0.0728630904615635+0.00933546146308834i
-0.0985537321782203+0.00944562767259442i
-0.0699730201120826-0.0413419860854723i
-0.0426817667132601-0.0645119885244218i
0.010057124681908-0.0124177416683515i
0.0103913226195249+0.0134381140732491i
-0.0521612638869307+0.0452579061167354i
-0.036718785721328+0.040033533851898i
-0.0571690616692399-0.00310853658471802i
-0.0533178225361667-0.0595569727743429i
-0.0132551271160021-0.052037356541708i
0.0293201855434304-0.00244240543792372i
0.0197323522424377+0.0152090098392563i
0.0181965713601408+0.0737480423673332i
0.00648996365296632+0.0615507366830784i
-0.0841534127749867+0.0342077770254447i
-0.0494915550379101+0.023013679679234i
-0.0133430015779286-0.0187433032449754i
-0.00169282942139738-0.00720097763718193i
0.0259051505569056+0.00284804792597736i
0.00513714996733507+0.0427223682080283i
-0.0451665491564791+0.0647722779252773i
-0.0933385490021834+0.00152437749757982i
-0.107944523414379+0.00495871596496768i
-0.0928805093351653-0.018436432656697i
-0.0246552316592901-0.0620427195559269i
0.0164732223786255-0.0439745367631978i
-0.00482839813012365+0.0123228058502517i
-0.0223606543855069+0.0856437818052855i
-0.0349943923324208+0.0238177942701454i
-0.107868215147219-0.0269234831727411i
-0.0929013488048177-0.0446406461669629i
-0.018493541595178-0.0828229638356216i
-0.00690919760827382-0.0194122731866612i
0.00448793116169073+0.019194636988686i
-0.00770715982957686+0.036064769987892i
-0.0229449926827781+0.056975812368332i
-0.063015619054555+0.0640281144944315i
-0.0632976679565626+0.0396102999775734i
-0.0197317159048324-0.041222106923849i
-0.0201382140554566+0.000544431724939896i
0.0320463128103085+0.021296381708949i
0.0139723516442806+0.0379784788250378i
-0.0517834958973035+0.105659577494409i
-0.0549998791883493+0.08963211739614i
-0.108960996710713+0.057622584578366i
-0.0960291050324673-0.0497010801121081i
-0.054555745457507-0.063478753867849i
-0.0030881516589324-0.0136618652657997i
0.0410298654044635+0.00515445130048538i
-0.0143231965843653+0.0362444111574414i
-0.0388779499523033-0.012277644927173i
-0.0127141013022568-0.0184277983325105i
-0.0349946748864958-0.0187609798248334i
-0.0322912064425088-0.0541280227999097i
0.0433455705743228-0.00895604923245533i
0.0665246669741253+0.0459065578902995i
0.0259351741431646+0.0737864524596416i
-0.0168830575724893+0.0742720059060291i
-0.0560930902992822+0.03753385629419i
-0.0524942504580542+0.0119175549957157i
-0.0151101171016039-0.025553869939949i
-0.0133160738424-0.0166343460620818i
0.0159682388873163+0.0498998525580771i
0.0300848370817851+0.0492577887606456i
-0.0210557948572131+0.0669223490250787i
-0.0753163669341229+0.0991725835912742i
-0.0911306046721913-0.00962256021372898i
-0.065060743779803-0.0389899430685885i
-0.0415591450797529-0.0100688414822263i
0.0371768682457067-0.0465399380618882i
0.0658013984496802+0.0139218796200586i
0.0283505153899529+0.0535122146644228i
-0.0171763027578129+0.0482755806346951i
-0.0680967958243858+0.0516266677022971i
-0.0383166775289826-0.000190663549932045i
-0.0433220706064967-0.028207380605108i
-0.00876045753604615-0.012182691960217i
0.0493072564394183+0.00999720953523233i
0.0122265277608605+0.0757832119217356i
-0.0130388855870216+0.0992368479407874i
-0.0624464802881347+0.0692198705086999i
-0.130627117554884+0.0072903703770545i
-0.117695471425109-0.0261372613874087i
-0.0200688930410643-0.0109790675392104i
0.00975346420125256-0.0488731886848879i
-0.02305339329533-0.0198197423353348i
-0.00684192371197838+0.0248402851485583i
-0.0458834042754893+0.019519812164493i
-0.0644424544211436+0.0125072828108065i
-0.0396241284123386-0.0621952337928218i
-0.0241610475481242-0.0671684833320062i
0.0094823106345205-0.0223643437751771i
0.01446118407499-0.022880960826172i
0.0369884441157237+0.0607507650977114i
0.00905251271045097+0.0760458054881067i
-0.0664389574498181+0.0238719781023889i
-0.0719552999909353+0.0257154051110394i
-0.0217177830847142-0.0132498637946486i
0.00380639534589146-0.0333679647496797i
0.0227251632540219+0.016429047177733i
0.0139979602677743+0.0868453391260278i
-0.0433443221193507+0.102943193594579i
-0.0801311494086409+0.0528286033725676i
-0.106739702061827+0.0183745302605063i
-0.0883446879022718-0.0209698579140473i
-0.0539027202473324-0.0301846863150579i
0.00695831640117842+0.00250513385626374i
0.0220027672360543+0.0307500354225007i
-0.0289023110854126+0.0569090763355346i
-0.0447434593230351+0.0545037315775197i
-0.0743130890313997+0.0230676535680035i
-0.0464167753563091-0.0178660969604812i
-0.0183584925043645-0.011554013664564i
0.00506274424846315-0.00240739315800242i
0.00882353699741457+0.00550845132598629i
-0.0227357511752411+0.0706116302819065i
-0.0209906814399049+0.0979293419865809i
-0.057675905943246+0.0327955913112935i
-0.067948096262067+0.00559194778425292i
-0.0701190951337811-0.019196870128917i
-0.00628313905002265-0.0377210724841044i
0.0139170313581132-0.0160288875284719i
-0.00651736300712066+0.0536123688174835i
0.0142577210960995+0.0918332780221322i
-0.0396377645579961-0.00646567751731561i
-0.044779187129107-0.0215316815290411i
-0.0695552488234856-0.0207195047749936i
-0.0602674422236462-0.0578653901675021i
-0.000859337875678912-0.0136032337175297i
0.0219489799850685-0.00596786708214551i
-0.00129773802840083+0.0317633463712152i
-0.0518962058474009+0.0795295271650585i
-0.0461177528805137-0.00315859918106706i
-0.0786244832371546-0.0298938128863295i
-0.0478357525367286-0.0332723256045328i
0.0108120563938438-0.0222913703781032i
0.0070130920380815+0.0432059449556003i
-0.0112764950022434+0.0474836878294749i
-0.0349662166840673+0.0465327708906614i
-0.0439124171673395+0.0332534267035463i
-0.0875981714944853-0.00763257531975111i
-0.0690631635599229-0.0350451955540663i
0.0115121801654733-0.0234965586116061i
0.0331537724313409+0.0155667044649533i
0.0166927223375904+0.0570857167716476i
0.0183293904958958+0.0656778745796114i
-0.0131444831516015+0.049469961214184i
-0.0803662311003978+0.0207416380615218i
-0.0957404182149566-0.0212324167719971i
-0.0648618263812046-0.00847131734581108i
-0.00936383505446946+0.0232926193876673i
0.0137793523460386+0.0306737583902792i
-0.00940964729908075+0.0547695307306437i
-0.0537737621497531+0.0621030738025382i
-0.101129111468746+0.0296981331388162i
-0.108103913310912-0.0098564064124874i
-0.0774686690088384-0.0351318000818457i
-0.0107683705413033-0.0417556340379006i
-0.00308201305177858-0.0118082522609247i
0.0171523274289576+0.0219791269840093i
0.0187158863614167+0.0417562455129323i
-0.0601842380377139+0.0567469163298302i
-0.0687910397640673-0.00474381764643718i
-0.0431266182935051-0.037795972718411i
-0.0215189124608382-0.0176306085480386i
-0.00292413580623885-0.00534126788202758i
0.0257249561311192+0.0497645415895101i
-0.0106991141610208+0.0863924434629754i
-0.0614130510999142+0.0697206897434063i
-0.0651702592278319+0.0336349868930844i
-0.0877757339883544+0.0196885349411545i
-0.0882782424561663-0.0369069864481327i
-0.0240104818129312-0.0445861214932414i
-0.0181253362625722+0.0116199486709588i
-0.0416216891979025+0.0166874809580883i
-0.0280846427907104+0.0384423650499067i
-0.0677903929713191+0.021179628108208i
-0.0658250177968032+0.0189864478719499i
-0.0495380314341131-0.0106195605147224i
-0.0150517547296687-0.060398990934446i
0.0399274983296492-0.000362105402823646i
0.0341645661657364+0.038713910628161i
-0.0130005034468406+0.0383131257610503i
-0.0379043747258891+0.0610576964380125i
-0.0698284405983399+0.035661243489261i
-0.0528087887592261-0.031604681739289i
0.0601538954248787+0.0104076782713065i
0.0389487430941142+0.0373156798843058i
-0.0275228365238961+0.0465471057058917i
-0.0258366697661728+0.13488259760133i
-0.0691383377139441+0.0942856828159476i
-0.0641675540555012+0.0278947578415791i
-0.0664496822123131+0.0306584106740129i
-0.0647452506799938-0.0167067582058317i
-0.00837456508911492-0.0306152338724737i
-0.00137447028959099+0.00941704814272825i
0.00976908420150548+0.0505971838465277i
-0.0554629000437686+0.0411479183476506i
-0.105607865240965-0.00431992817242142i
-0.0836311348140464-0.0136775537571293i
-0.0568888719785975-0.0571908844680681i
0.00793902867315579-0.0534948290959064i
0.0349677606234758-0.0194164641851734i
0.0284750631310355-0.00141721169008899i
-0.00338619290184931+0.0717582955914826i
-0.0496305883011795+0.0752769783820194i
-0.0624864685541385+0.0155403102635725i
-0.0517944378997499-0.0223834895774022i
-0.0224299343557562-0.020068655317979i
0.0366076309798757-0.00559401378543675i
0.0193921508647+0.0468535827276628i
0.00369968151686092+0.0739321284324673i
-0.0341487022339084+0.0245466855383061i
-0.0650076470277074+0.0197139569911145i
-0.0320932054456291+0.019077998498154i
-0.0375924284670906-0.00319636144859487i
-0.0126777126569687-0.00846603800306302i
-0.00230460349561027-0.00367985814749417i
0.00212553024404293+0.00993421633861982i
-0.0419734150612564+0.0203602938800713i
-0.0225169491708795+0.0304343302107679i
-0.0230829271781734+0.0356294985947469i
-0.0599586334778707-0.0302711687649905i
0.0196527780907805-0.0500908778164771i
[truncated: 237,920 more chars]
