# Supplementary material for: Time-frequency analysis reveals an association between the specific nuclear magnetic resonance (NMR) signal properties of serum samples and arteriosclerotic lesion progression in a diabetes mouse model
Source: PLoS One. 2024 Mar 8;19(3):e0299641. doi: 10.1371/journal.pone.0299641 (PMC10923453; doi:10.1371/journal.pone.0299641)
Supplement: S1 Data — (ZIP) [file pone.0299641.s003.zip › SupplementData/fid_B22-4.txt]

0+0i
0+0i
0+0i
0+0i
0+0i
0+0i
0+0i
0+0i
0+0i
0+0i
0+0i
0+0i
0+0i
0+0i
0+0i
0+0i
0+0i
0+0i
0+0i
0+0i
0+0i
0+0i
0+0i
0+0i
0+0i
0+0i
0+0i
0+0i
0+0i
0+0i
0+0i
0+0i
-8.84626315932173e-06-1.05119189559901e-05i
0.00129355373928011+0.0014585412658769i
-0.0458583017532198-0.0668749056514979i
-0.0222378625409286-0.136359416844156i
0.0976587693479001+0.0421340981727516i
-0.0830670679989574-0.176200345004564i
0.213458679426138+0.227802606392833i
-0.259801557098322-0.242533463030808i
0.263605813505603+0.189866796167599i
-0.228892043725545-0.118493219462453i
0.112634428973381-0.185744081431555i
0.211583829202718+0.500885407549533i
-0.529445464706666-0.953142979524201i
1.07416292798069+1.52254045297094i
-1.65199224730856-1.99179707217186i
2.24233681811694+2.48128418124837i
-2.86289588775593-2.73179589903777i
3.38074716014046+2.72771673973485i
-3.9053767626492-2.22832846805615i
6.01429927597188+2.39608818919046i
58.527519322556+107.41127181277i
8.01125030731037+133.849854152983i
-55.7953956016515+69.8276721101106i
-52.6126270082707+20.8978518972817i
-27.2831959848299-14.6423542328069i
10.8617356533907-1.18429807223225i
16.6387513365688+27.7607477537058i
-3.50969867051172+49.5032496384731i
-35.6399560452095+42.7965891178768i
-52.8967605783157+10.6847091561063i
-42.7546999948727-23.1093139907221i
-15.645362283653-42.2631746441003i
12.058693746431-37.1517270058831i
22.8371402625202-20.6030830002929i
17.5489520078983-6.20598747685076i
5.65981600743156-4.53348905045083i
0.836135254483945-12.7141092449022i
7.96655883982669-20.3711805024564i
21.80933427053-18.5547038246502i
32.0838679037582-5.86859187501058i
31.2434759097181+10.5514026649808i
19.9116566381517+21.2268791832034i
5.40930092962285+21.4619360500731i
-4.19062613785699+13.3597835245294i
-5.24320702969857+3.60401745217072i
0.194765055538608-1.61835467768091i
6.74917493046185-0.316931590843219i
9.97230983047183+5.49856184405823i
8.25238464992151+11.7751972772264i
2.83659279906964+15.2043373748392i
-3.34197321910547+14.219918033898i
-7.35179206780353+9.18948519879679i
-6.85557108303115+2.4387019315045i
-1.45301674053829-2.64777915445217i
6.62199577527067-2.82574440174472i
13.2012698309748+3.03468775401438i
14.0594209523977+12.5467020608775i
7.95556246534419+20.3908552378244i
-1.89361701700499+21.4385211298096i
-9.53375541232644+14.7167121365064i
-10.0332855024014+4.22434917780388i
-3.25058707073001-3.29419296594131i
5.74132738956982-3.10092215083918i
10.2336040023192+3.58412806566057i
6.89943044973386+10.6726065804311i
-1.36356402629312+11.3711850884975i
-7.57291063763088+3.53647138978688i
-5.45509092867896-8.22502554460398i
5.43938562362961-15.9336968054461i
18.8042659741914-13.7951694043868i
26.2650185078772-2.98944042782777i
23.3663563315245+9.12004815220979i
12.9905266768025+14.3518564625217i
3.2687465140331+9.71490156148025i
1.65097842282475-0.0727995005838854i
9.06626089763608-6.34404788377926i
19.1041680581225-3.047739617615i
22.9607949904799+8.37632017896444i
16.1908701572779+19.9406227099393i
2.31855036094929+23.1847426984668i
-9.98128053123858+15.4842884782658i
-13.1459077302879+2.1706090885828i
-6.41162906999113-7.42245549469393i
3.65506148368413-7.12467970495093i
8.2720410098089+1.74817195896689i
2.87154147000895+11.4246360991177i
-9.34268160646581+13.3580471978427i
-20.0162038416633+4.7973446300706i
-21.6302293197896-9.61910601540108i
-12.7468620161872-21.2344010688592i
1.08296235903278-23.2999301641465i
11.6533406508267-15.7608324704573i
13.709476088245-4.58011369860645i
8.19528329791082+2.75017783000109i
0.999647802290213+2.31597329794946i
-1.55248958140413-3.56021299006178i
2.79406124659915-8.80858651538642i
11.0943162216431-8.34088117942073i
17.6718131819953-1.05023955729414i
18.0593037267458+9.49971838907696i
12.0140781326394+17.6857681350871i
3.06615395805959+20.0426967153261i
-4.10027874105659+16.7213764060037i
-6.70084098782618+11.0681275585386i
-5.28693570091749+7.17481494273798i
-2.70989044628813+6.7327599818927i
-2.10039554934427+8.77983870255865i
-4.71302174314005+10.4475330255455i
-9.19795029200947+9.01713011766813i
-12.5911787541311+3.83137700045894i
-12.2569863304883-3.47838675669789i
-7.37053854457086-9.72623933927733i
0.487436827115519-12.1694391369573i
8.00654199473142-9.81169541022713i
12.1127439098192-4.20574172949194i
11.7436152941328+1.55056269695142i
8.33881974881341+4.70078618639523i
4.94221941368213+4.24151967293234i
4.39105917816215+1.93914742955499i
7.01247943064918+0.973730827238643i
10.2130130192108+3.75839678929633i
10.1704477098273+9.85564652297083i
4.46574876973443+15.7894743145134i
-5.6135875018854+17.1781536959299i
-15.5358792380255+11.6088359021696i
-20.1395513834631+0.837480502055889i
-17.0830451221818-10.2255122650595i
-8.64645312399361-16.4169333185893i
-0.0822543273033455-15.7759982274029i
3.89548455580984-10.8935424088971i
2.39773790224851-6.71771542401594i
-1.14634704568196-6.97164581285123i
-1.83767278026461-11.2233728909481i
2.85871079399485-15.4550006708503i
11.2041871827416-15.0127478114581i
18.1407556197279-8.27729423179058i
19.1052657208709+1.9864686973525i
13.4473131827699+10.6794914869368i
4.5062214449985+13.6877618941672i
-2.66730943799781+10.8560236176486i
-4.93532894491226+5.67856264729489i
-3.02407570691338+2.4867132988499i
-0.458949756928845+3.39193692134985i
-0.742740158943334+6.96718541583399i
-4.84908338094624+9.62551878934702i
-10.4821717888521+8.40320875016043i
-13.9734394707684+3.16331347447851i
-13.0619947764742-3.44543896362272i
-8.13391956677509-7.88391332694687i
-2.04027371207977-7.97970773436137i
2.03951518738808-4.31342886560016i
2.47521840305996+0.610350641622801i
-0.173810995908358+3.92099086997444i
-3.65954335249301+4.09000976330596i
-5.78796208896975+1.70788498215994i
-5.40125728739291-1.38024699235878i
-3.04936099536033-3.05121114365981i
-0.484782821726958-2.32520073677088i
0.616717120788955+0.239656864790801i
-0.755787427379018+2.82178982592924i
-4.0119578559617+3.28974419874733i
-7.16832369331029+0.623688117552962i
-7.92340829406936-4.34860430443212i
-5.12131760818719-9.34167711797968i
0.456900761611855-11.6492944431713i
6.43703230862375-9.74717537823574i
9.92256637275413-4.82390471048356i
9.53505263212051+0.457822305024357i
6.33520678944524+3.36144769148387i
3.08170212167878+2.9086828006912i
2.25568886052077+0.762696514540933i
4.17351224901314-0.273895863153259i
6.59239455478134+1.87776206103289i
6.53018723053725+6.47580434439474i
2.38227093693241+10.6439242088616i
-4.69617038048124+11.1086571956575i
-11.0561345829037+6.67053796078232i
-13.2890244516291-0.630167987691084i
-10.3806461659233-7.02934176753009i
-4.71109460186001-9.28542797203182i
-0.2219840330851-7.2966055524414i
0.538642673326239-3.76337258667027i
-2.10226743016093-2.18997131771688i
-4.97665471773222-4.34182627202103i
-4.75537790723128-8.767595184902i
-0.546505670181131-11.9878246251446i
5.53840009374348-11.0970710156837i
9.77316501739632-5.94425272249367i
9.40774979596701+0.814901782774374i
4.82131266950937+5.37903788946652i
-1.02490032298122+5.60052503868014i
-4.55887785322413+2.33449695622452i
-4.17703748257195-1.56858512169388i
-1.13013558420711-3.04243748535345i
1.76363361541604-1.13955785412764i
1.81692055416837+2.40593880636622i
-1.33980792259904+5.07428666152622i
-5.89208620980752+4.86314287018324i
-9.06016075587484+1.64714656443617i
-9.02184338175473-2.58940899784704i
-6.01981126214658-5.4212347882912i
-1.93449743849806-5.40718715249987i
0.721506577555002-2.81065217876813i
0.642674821014158+0.702773660018537i
-1.91455600311677+2.9297326539947i
-5.30504555526201+2.68488109394853i
-7.39505588596565+0.160067278235949i
-7.01814267327842-3.20117471591106i
-4.44401397450119-5.48024925814354i
-1.25984735029072-5.53043324278597i
0.730961118522616-3.45847981829945i
0.470234637210584-0.852400156874249i
-1.63499646494804+0.370983189456968i
-3.76230243948453-0.958638362141776i
-3.88527290660007-4.20529325745722i
-1.13009218246005-7.22813456858328i
3.41028642046399-7.81814508185438i
7.38993993927706-5.00725411404501i
8.56071878093267-0.132837711745971i
6.30478048545962+4.06703587320679i
2.34266835744888+5.3108267428904i
-0.662946488815737+3.29617182317743i
-0.804780329244065+0.0959259815282158i
1.63762543157765-1.40175538533436i
4.1729572178031+0.388974702603191i
4.0675203906017+4.39107428862024i
0.246737451366953+7.48568664535482i
-5.46422779723765+6.8824290359849i
-9.50542140187807+2.0032033224619i
-9.35647350526816-4.62193859423039i
-5.05516312083721-9.1833216178498i
0.610139068468799-9.22818379077196i
3.95305247188467-5.32431301402654i
3.12604884840097-0.751405840202557i
-0.846640483690346+0.986761074248626i
-4.57715955079263-1.4502787882637i
-5.00843163561684-6.06420204776251i
-1.61423200338229-9.36536164545743i
3.37491096972561-8.69585564066106i
6.41248944645636-4.12620716659727i
5.36161854793789+1.41498504272299i
0.792990338815362+4.50044685819247i
-4.37142947493602+3.37846558530594i
-7.05889204208656-0.819801008992383i
-6.05133841443944-5.0409853334929i
-2.63696368012348-6.64047393054438i
0.525653093814018-4.97497925506763i
1.2673174914877-1.61072221593387i
-0.697951752522251+0.870928463107607i
-3.59472595941903+0.844379354071003i
-5.22873340851991-1.35716025974382i
-4.42722979747472-3.89885252812365i
-1.8244785161378-4.81521951194524i
0.831708310326444-3.4439377074129i
1.78707292473852-0.629316365105819i
0.44140173425299+1.87253147944814i
-2.2503726528304+2.53990697758688i
-4.59636081786628+1.1113551106181i
-5.04482539760552-1.52477059119869i
-3.21794541054876-3.75282671823305i
-0.092993528618811-4.17392966556279i
2.58824456507831-2.54782353891166i
3.36743101596584+0.0713005870347305i
2.04118826385101+2.03253784673696i
-0.226829559396542+2.07445816038533i
-1.61116410950082+0.18973216130902i
-0.631663525415207-2.29460600904671i
2.64883549021972-3.41286736657454i
6.31259033394846-1.77428365905299i
7.99062803232868+2.24376967188433i
6.29993113833576+6.58888580030597i
1.78113646953149+8.67832320005775i
-3.01127548563035+7.28924991221065i
-5.36574244421149+3.28114296246786i
-4.241831927009-0.870203575084744i
-0.903144730211825-2.54884902676084i
1.6854603933103-1.03550893039846i
1.21701048257974+1.97442630444104i
-2.29082019339765+3.52798750107215i
-6.51735963286468+1.62744406774984i
-8.29683970430342-3.27641361118941i
-6.05210488119863-8.47733266256444i
-0.893985140586123-10.77000968761i
3.99254029833414-8.8864193043148i
5.64291490789907-4.35938124702205i
3.38063223817371-0.402557595164329i
-0.734405809298474+0.317205868431376i
-3.48289092273713-2.32971350020479i
-2.94713617379067-6.12055681104964i
0.46626297353085-7.98949721036791i
4.0917029174826-6.36039723617598i
5.16490621710509-2.31292902114682i
2.86458327794186+1.52765557592906i
-1.26225464248062+2.52849581803259i
-4.32594407501323+0.242136374135543i
-4.34487207976218-3.42747865181621i
-1.4317332762885-5.74309659612448i
2.26408356451661-4.86781660273519i
4.19063864049834-1.34961659717395i
3.2640604802173+2.68312940705097i
0.149708375843318+4.83046634320088i
-2.99212871562243+4.17921608074522i
-4.17282214204062+1.86264783704927i
-3.13527090649638-0.142355055435652i
-1.01530133704323-0.137285373309204i
0.180757776689491+2.02111565435069i
-0.786451617976476+4.78073105569834i
-3.62795592302545+6.13871410440492i
-6.95335290055452+4.86271133717886i
-8.68314699457534+1.19975980259611i
-7.73929038890372-3.07537131211629i
-4.48733847393046-5.85761980148924i
-0.466075878349845-5.95162576473805i
2.35552238432795-3.74605666168993i
2.95395475448092-0.962096143499338i
1.66866652221759+0.468653634395101i
0.144685825843555-0.303258165113524i
0.230485272304601-2.59620031878008i
2.57027626767298-4.43992369739581i
6.13343486637922-3.93749213866653i
8.96247853063755-0.729432177243702i
9.0609508655158+3.92326853821842i
5.89810274254581+7.48919492624199i
1.10323103651623+8.01618735589624i
-2.8292789559861+5.38248762408656i
-3.98817613592431+1.31931504195474i
-2.36103878536954-1.69108965990764i
0.295429326723272-2.10749108447526i
1.52939010625849-0.297037923924741i
0.146546909219863+1.52119096850265i
-2.92078951652852+1.24650798682061i
-5.44275024563935-1.68286756841164i
-5.20106683421245-5.92351363803549i
-1.94348792894059-8.90512775674905i
2.58135591918416-8.7999927083987i
5.74565850141699-5.81262226949026i
5.80142851272397-1.84889805787504i
3.18022685345973+0.720052022119363i
-0.0315654890074095+0.598537182783586i
-1.55236437658383-1.36597303791459i
-0.613281794452975-3.0608200500206i
1.59889081313566-2.77747468132274i
2.91975030882225-0.297458482782414i
1.76031665648043+2.85488921114504i
-1.73886380130658+4.4074214436852i
-5.58447790970779+3.1518857176758i
-7.48097952355227-0.227366356670793i
-6.37048191035453-3.81389939644879i
-3.07459331856555-5.562393791888i
0.328287409226869-4.64014155429844i
1.94884056877217-1.88315609101162i
1.09707127394711+0.828459407969599i
-1.08716405506479+1.81565928821237i
-2.61163671917867+0.718031736812773i
-2.11110229555724-1.27348311355064i
0.351989023350714-2.31839526830408i
3.37779392469142-1.24472501055146i
5.0220645429852+1.83596804020486i
4.09572159127894+5.46544682384671i
1.0320669667659+7.79667449743181i
-2.60271927274459+7.62283079778418i
-4.9205603811179+5.20052924280612i
-4.87659482214558+2.12891344949253i
-3.00905388963861+0.140964319855586i
-0.899501996925025+0.139261525643944i
-0.125098961540746+1.64153685686874i
-1.2985896863158+3.03196806802411i
-3.58840377171578+2.65399881489371i
-5.19471217445911+0.0323107335559124i
-4.6546136784556-3.73373470935847i
-1.74673102469885-6.58815165387386i
2.15974325074423-6.99471977964263i
5.03605543450199-4.86335478425364i
5.59516507201291-1.70976388036687i
3.94737852300782+0.361761250909026i
1.85597729030254+0.140970559502879i
1.05690450080449-1.91099225354377i
2.28965477607741-3.9094875570978i
4.83264044223871-3.97333255267004i
6.62571320328381-1.59302154133955i
6.11686291839379+1.88451658372587i
3.22166555697248+4.26872748828271i
-0.510505391378417+4.00367668623094i
-2.98001503704206+1.34074791677824i
-2.87463412794005-1.87841299885125i
-0.744714774930153-3.44168961301152i
1.43205836203458-2.44716207897997i
1.75122691553713+0.116769210826439i
-0.290021881774977+2.25579068538732i
-3.39391341467363+2.05919520441524i
-5.57343349512809-0.520959105971244i
-5.31329879257002-3.76213402123051i
-2.78298724363271-5.57687725083114i
0.226316981856477-4.76279028091324i
1.77414108676955-1.99053680846647i
0.991895443088529+0.835816378240394i
-1.44513023451973+1.97922360833791i
-3.71291676441807+0.835015151708i
-4.2354246425605-1.50597655761333i
-2.71783981396905-3.1743085131552i
-0.222920464563348-2.92883139584612i
1.53496630615044-0.795900344367187i
1.42807924722011+1.90987612670265i
-0.467393468297861+3.57753215901851i
-2.93942725152836+3.1904174383561i
-4.39397181701695+1.17507464499524i
-3.97886036028486-1.14033908161244i
-1.9066745729311-2.44966142323611i
0.546166371069427-2.03391022067803i
1.99440106556197-0.376576689701386i
1.91790026320683+1.39961756177968i
0.646281304918497+2.14913920703368i
-0.631266683903512+1.4458796780429i
-0.790707657535303-0.115512768307387i
0.608961307430699-1.3569057216187i
2.92552885197734-1.32043059533894i
4.73242917115206+0.251640814773082i
4.90096985486242+2.68522435680323i
3.16102530361982+4.60792062476565i
0.452405353494563+4.88151482681356i
-1.69250702087774+3.35568753872866i
-2.15507759156486+0.989065517915998i
-0.924441236483918-0.777945951073593i
0.848496574217236-1.00983036720511i
1.58779174137181+0.0702219011332633i
0.553119144936677+1.29812124951457i
-1.669874023236+1.19575234751373i
-3.46601374822135-0.804678356535244i
-3.36497499232541-3.89546116262237i
-1.17436931590024-6.32117632578047i
2.05330760176402-6.65031404383657i
4.38565912915358-4.80045512562922i
4.54363463737284-2.01816605008395i
2.76142662580312-0.187906385033486i
0.669559934076721-0.246620340602124i
-0.043853989088806-1.76603037281555i
1.0759380370545-3.17537123520272i
3.17799811376533-2.92207350094016i
4.3944524588114-0.628765218666307i
3.42957368907098+2.53220296719361i
0.415672319873811+4.55740303284535i
-3.08680624737745+4.29519514195802i
-5.22334449337168+1.95312728320504i
-5.12306604735997-0.891666657180815i
-3.28982072594738-2.44177382327094i
-1.38308057463806-1.90998629461785i
-0.947614328883652-0.0153908759585021i
-2.2843617603055+1.54312770663466i
-4.38933151759994+1.47081996504945i
-5.75237160850191-0.474410746023522i
-5.18763414539686-3.10306142873995i
-2.85124268658007-4.81182646157893i
0.0312550406863318-4.58301476282994i
2.01686350240954-2.48614548846268i
2.21975056337875+0.123993294625375i
0.974417189011602+1.81881300818524i
-0.649967548687087+1.77697083686811i
-1.31748699895438+0.427159253099031i
-0.552366846708049-0.995642840653949i
1.16146898677082-1.3879282227583i
2.85780562286398-0.233497515185674i
3.34952965794787+1.84521586523777i
2.35919753974273+3.67574421185025i
0.50687814602656+4.02533320658043i
-1.05052454574347+2.76847065748559i
-1.32174994608431+0.777280639251209i
-0.171058006017037-0.77782635715863i
1.64623082240599-0.857182195360223i
2.90900145688929+0.399432561262684i
2.72157082112381+2.10012283383286i
1.20044350942981+2.84039996150198i
-0.59886694843996+1.93703230442317i
-1.41248779885088-0.0637706323710703i
-0.555264321138729-2.02024728292965i
1.37867847328246-2.57627519983307i
3.01517413485967-1.40035840209016i
3.0621484021901+0.551413594035845i
1.32176021365644+1.80201717047293i
-1.1550713806015+1.24148348255437i
-2.68945991335117-1.04921404275587i
-2.15507606112175-3.65818666463695i
0.0249977916438429-4.87923836954962i
2.40454270544675-4.03945650391035i
3.22827738414741-1.83733037983308i
1.87632341558884+0.194311738964931i
-0.707391623016951+0.423206649900824i
-2.68938896460048-1.41627976600192i
-2.65376255132632-4.06161325540968i
-0.471162545013171-5.73122976021379i
2.59294724153283-5.11626433110199i
4.31233463567781-2.56557133980328i
3.70602445397023+0.429010189548297i
1.32571324368284+2.16673068520755i
-1.29158986210784+1.77732585656625i
-2.39780206140397-0.00567378524900638i
-1.4317295439564-1.61275584465198i
0.644204521607884-1.66389477616025i
2.09753916692436+0.0938643834697092i
1.72249330233357+2.5991168003063i
-0.475377730195506+4.26247271262548i
-3.15633579909315+4.07328652133574i
-4.73697113258013+2.24840718879994i
-4.43310192147603+0.0314159868646276i
-2.71247644107451-1.20736965157296i
-0.882581569151388-0.907262687215328i
-0.175951423635263+0.438949650471482i
-0.95973727153315+1.60871958534737i
-2.42714016181853+1.58707226872532i
-3.31434022871656+0.208849651241673i
-2.64629010654559-1.79624936824224i
-0.557019215978392-3.16475952535585i
1.94483637243714-3.0320845129941i
3.63399915658065-1.45197294485151i
3.7607153555391+0.609654566661298i
2.61511036447146+1.88770403888275i
1.23336725335918+1.79546364672815i
0.770077122657733+0.606435579530238i
1.64558276598512-0.711429198064289i
3.32363538991737-0.997809787283443i
4.6300541347604+0.177654180231148i
4.55298633775115+2.21474675140883i
3.02272620296001+3.81683337482551i
0.765395223394428+3.85133120856455i
-0.981467180228497+2.264021419121i
-1.13035463550477-0.040403657417655i
0.217056250366929-1.68146999155648i
2.00364748468734-1.62267282817605i
2.8796253035734-0.0402951769264349i
2.03083749658569+1.84387794163753i
-0.123958842586741+2.56732981124613i
-2.32329016806198+1.40031688221587i
-3.20488052427708-1.11283944762232i
-2.24188696010994-3.37531038812882i
-0.213988592447371-3.96218583219155i
1.36058101427054-2.68004526411799i
1.29714689838961-0.522166070182418i
-0.527124132100002+0.847244767567848i
-2.9532163358348+0.242305998754744i
-4.24750166879156-2.13055638236059i
-3.55912785168405-4.81859817720853i
-1.25263858180817-6.07846186562173i
1.28537899894343-5.20466645543664i
2.50287207119116-2.95441218550432i
1.88551552043482-0.852114662433437i
0.221715458854685-0.281737232164456i
-0.874602819717302-1.36939675596396i
-0.39900047795207-2.87885972791593i
1.56011175499104-3.35423701737637i
3.84735652040195-1.91804587140342i
4.89595677749395+0.989320358960724i
3.98256064186028+3.89865561259561i
1.60341347933068+5.41545027880368i
-0.780394678533932+5.06032521610591i
-2.01444378004076+3.65235045166381i
-1.77684787077713+2.49052745826314i
-0.75506812680442+2.51918706599554i
-0.370647436250637+3.65749299926928i
-1.31333052192653+4.82145974399061i
-3.31141047046412+4.84978966149283i
-5.23636705124872+3.18289404436687i
-5.81368046056338+0.4912297640018i
-4.64359802766203-1.9760310787327i
-2.32174464518469-3.20200190820077i
-0.0913504115056678-2.83952971895447i
0.978096301843088-1.67353693600971i
0.711357852786488-0.816267529868657i
-0.0458739888976957-1.1028857206704i
-0.201142836676399-2.41530641454055i
1.00359925120644-3.81531482573468i
3.25407286733905-4.24949651129704i
5.49826705170082-3.19294189806371i
6.68315974565298-1.04214833433841i
6.08174633262462+1.23882021080824i
4.18947048641139+2.46729773018385i
2.25598147493297+2.19085476244177i
1.35883129433625+0.906924734784817i
1.88667510475066-0.236074949681014i
3.20262532621407-0.304924208289697i
4.01976053358345+0.777979670030006i
3.44596879617753+2.50680590631825i
1.50562392173858+3.70279907511687i
-0.935733653788098+3.49089659480433i
-2.62362741948234+1.94541302134277i
-2.8293998332887-0.0710951163084683i
-1.76646980336663-1.33793465908801i
-0.607377869990874-1.34289656179357i
-0.350540661828947-0.375092969326558i
-1.29243328190627+0.584059692710138i
-2.9600949233146+0.610913200380602i
-4.15495569829986-0.618599906586257i
-4.05867608432299-2.48250476185216i
-2.68528040203137-3.81014478670312i
-0.953120477378431-3.95642645143183i
0.131092294591985-2.88422976864471i
0.061597521071024-1.46781831957437i
-0.828974139952223-0.746758899262367i
-1.57927359892614-1.10373895039357i
-1.35373100709998-2.15440911795048i
-0.0342414632544177-2.84407723659734i
1.63421172714552-2.38484241810753i
2.70746964642552-0.804552399581672i
2.57898283381202+1.19542961558006i
1.417741377111+2.53404241850976i
0.0942088954853313+2.63067198033217i
-0.442495081107216+1.81326283108304i
0.0308087459288418+0.908736992260675i
1.11959794344062+0.823866874425957i
1.95863743912852+1.89155253896788i
1.81683406494594+3.50329721420301i
0.621893214830502+4.62659868978681i
-1.05345179145902+4.55709731807359i
-2.1623812910977+3.29902614043952i
-2.17285365936294+1.57129695599222i
-1.24404642024403+0.437450969813272i
-0.0216778689662345+0.451997589481757i
0.588994364181445+1.29029435982918i
0.166758863873799+2.22837347312499i
-0.993166952704887+2.36234482168041i
-2.11929945262363+1.25036072917317i
-2.45733212818904-0.60087673430598i
-1.72426450754161-2.28092260515264i
-0.231988521222674-3.07469877309934i
1.21932635774234-2.70978166192845i
1.90442792241471-1.73883166914845i
1.6737026868299-1.08836612890667i
1.01631391994619-1.23158721813481i
0.669136582218067-2.11296102232994i
1.15225100780581-3.03179909560039i
2.33408620765992-3.23823841881149i
3.54377892186336-2.43919479311014i
4.04760910102994-0.926774171178221i
3.54674960259321+0.561061621678088i
2.22646966865535+1.29940214562667i
0.804254357136499+1.12528010800744i
0.0662366352959201+0.457656147314601i
0.0487051247960272-0.0380181653496799i
0.35748378733727+0.157834334747016i
0.37557742345631+0.880853691405415i
-0.415603698364869+1.56085741276229i
-1.81740159020994+1.54114333221616i
-3.05786713490049+0.669135750635987i
-3.50685328705298-0.632168181189335i
-2.92709811435557-1.72483875688338i
-1.79779275036426-2.04604422002461i
-0.868289813997889-1.54697821911462i
-0.674976451421413-0.773086665350196i
-1.17566900585925-0.379678154013716i
-1.7180353288503-0.614366719883484i
-1.69167815120363-1.37516285583596i
-0.73320483267714-1.88293113975811i
0.715436016152885-1.57233553482398i
1.82467148436417-0.498949573477014i
1.98388561317084+1.102851017338i
1.16195484504049+2.34211871296104i
-0.158400390018322+2.69781640223942i
-1.20194960763209+2.23851395427796i
-1.37290386595377+1.3202242710358i
-0.774240327786694+0.713754855744534i
0.0333305224827802+0.691449168334325i
0.406723159610318+1.12792412390812i
0.0868948359461319+1.59038884530511i
-0.633896316450179+1.5648952949164i
-1.10962972084246+0.986897708155714i
-0.955947782989886+0.0109302052367897i
-0.0942137270387549-0.81643448667578i
1.0758545338321-1.04390042298519i
1.91444937351838-0.652777772733874i
2.17331675518753+0.0850769521196924i
1.88565400572408+0.70011064762097i
1.32552423462685+0.854431258945038i
0.987509002983447+0.593923635411261i
1.0931254055668+0.184969443587029i
1.3918786683006-0.104985828629117i
1.61623169350024+0.0530715546235371i
1.49983788722598+0.395899226439646i
1.0402962191417+0.653773205230354i
0.470297723702279+0.681009299765455i
0.0136669763065165+0.327169605734666i
-0.0774733574247358-0.206530986970284i
0.0396666910955631-0.712971942784809i
0.213316062630895-0.85542718538604i
0.25335164294724-0.661715129690149i
-0.0568205559000735-0.406751975379663i
-0.43436633039545-0.303483343704517i
-0.774191743244596-0.536078511100207i
-0.868046730725054-0.960245729106335i
-0.643586794998803-1.28622894293689i
-0.448811026709893-1.29678539354283i
-0.414155489661723-0.910938062319126i
-0.700478082321382-0.409217763592846i
-1.22839367611085-0.189469997806338i
-1.70910288654198-0.480438277595951i
-1.91473916188112-1.17150844877175i
-1.69931205446421-1.89153104920735i
-1.0253718954419-2.21445504050925i
-0.257224107337575-1.96198352913154i
0.200486978621005-1.34442077783812i
0.357962080767196-0.647306931562671i
0.259770397347782-0.297496773990508i
0.184276928514632-0.301199990096498i
0.356548965465562-0.412833307628286i
0.787470951546693-0.347743203476677i
1.31865373457171+0.266073513549239i
1.63239359287693+1.26215225413329i
1.4739740386299+2.22622697789263i
0.850764590848825+2.86774083316269i
0.0663448222885347+3.02591995890521i
-0.613435474155946+2.74290205076579i
-1.02751531444206+2.34324400435473i
-1.11842709390648+2.06573145683668i
-1.08542870223193+1.90559139193577i
-1.16366597284495+1.79008504549774i
-1.38061427147463+1.44658665502278i
-1.63688134602634+0.863424718013222i
-1.7220908918804+0.227947386439106i
-1.51532764574439-0.47192971099063i
-1.10270449533868-0.987546317032524i
-0.58375872756313-1.26323234209386i
-0.078029544773871-1.53030152312205i
0.306349916603174-1.78216911184359i
0.689242400288519-2.11766363608205i
1.12453526207072-2.34786971819741i
1.65633094483477-2.27705157161037i
2.25209777792524-2.04793929184053i
2.65543026876737-1.63302851940568i
2.83916184423653-1.18541628206427i
2.82904483368915-0.873322145418432i
2.67417838993187-0.641377129988549i
2.51174461286911-0.437588035116938i
2.43679341056505-0.102698488025525i
2.38137535061375+0.403262868062846i
2.1533484027536+0.927815953356091i
1.65144739276788+1.38478184340665i
0.857030216824138+1.59436902824061i
-0.0409587650175263+1.4682662007468i
-0.773018619209704+1.17057430190035i
-1.18052754386246+0.83208936413045i
-1.34499752594825+0.508207751643676i
-1.41695715768311+0.312552209293941i
-1.4987072358336+0.168528143660148i
-1.7120219507903-0.0533129841510469i
-1.98509781128075-0.259038263471731i
-2.15678228441421-0.511896093757003i
-2.1320440085452-0.770191382388603i
-1.84822041171046-1.00273210473909i
-1.46058717593997-1.17965797248285i
-1.16238670583612-1.19524307428377i
-0.920695310698666-1.16073947622706i
-0.77836276770103-1.04222209482897i
-0.621259127018781-0.861653740411203i
-0.379810772262735-0.652606063923137i
-0.139067047770925-0.456954384269203i
0.109384792175261-0.310422853911313i
0.247115057187107-0.178596504570868i
0.306704344968555-0.139261130380534i
0.432077645765049-0.138966295291116i
0.679671365873054-0.0324098390144436i
1.03512650073524+0.149592614704849i
1.39812060390437+0.405240427357077i
1.64111884209773+0.774983370775555i
1.64843109734939+1.1037484461323i
1.4595337344593+1.34684558879663i
1.28211185601233+1.45721994555177i
1.26860450614297+1.47770070251731i
1.42459507664365+1.60354420857712i
1.63565518703825+1.83927604423464i
1.60588996582759+2.15987336546802i
1.15922554774897+2.52494251648229i
0.410563649123146+2.73034173390496i
-0.491829385350915+2.56251592386309i
-1.21390536473142+2.05259876865102i
-1.56538660499304+1.29307816643825i
-1.60993887752568+0.488941798674298i
-1.41847746754607-0.156408221046415i
-1.2724825009475-0.646729828650426i
-1.28794416732718-0.968274224829152i
-1.38703815581213-1.33464645497709i
-1.41687950447415-1.87339212328851i
-1.1400493455765-2.55376549435127i
-0.513431031147343-3.26601530751659i
0.290903658757825-3.70542770169509i
1.10394004290481-3.66804869878931i
1.78088694331953-3.18107017067869i
2.18931536366307-2.51185104096091i
2.3602779715766-1.84746174094376i
2.42892039838054-1.33290529124887i
2.53321894924665-0.94289555051285i
2.60953716506492-0.415728668078707i
2.44311741999654+0.33970456967049i
2.02647263791816+1.22283364733005i
1.3366460725949+1.99001342100039i
0.437892257316495+2.3923107440908i
-0.362230618580843+2.36793476259487i
-0.950033063244216+2.0311780905331i
-1.35585065624557+1.69669521063497i
-1.66540157442687+1.58248768850217i
-1.99190561413482+1.6059556678406i
-2.4262076703871+1.51507019387349i
-2.90604600565344+1.03974001358092i
-3.09870532971102+0.159991926291112i
-2.74828960437563-0.872396436269412i
-1.93667940294461-1.58171394406503i
-0.907985730952424-1.67327419421538i
-0.0781163279959667-1.13576366470664i
0.259166105649227-0.311395004539755i
0.199824444838309+0.178156442444965i
-0.0661866292773258+0.155361214552439i
-0.0771309946822015-0.251934859041513i
0.408310999824659-0.639385636466016i
1.10780185714916-0.511044980109257i
1.72589430000333+0.206988814913528i
1.85104819872379+1.16890942310254i
1.30864226108122+1.86703183525522i
0.445824742979259+1.89927090962967i
-0.281585780907621+1.27560789271663i
-0.51809981790815+0.416422856119337i
-0.154693621350674-0.315137223955468i
0.547089232362225-0.579677364557237i
1.12491696969122-0.382683821844263i
1.27557729933301-0.116510038676371i
1.14029642528905-0.119979295805799i
0.998071473613138-0.44459029880164i
1.14832953247382-0.891947058680167i
1.78277033364824-1.10751781140653i
2.62979987404898-0.747319290338606i
3.2075356006221+0.133704736111842i
3.09457313292386+1.17884744628908i
2.3369930850273+1.97324159657224i
1.29399091291376+2.31578830727281i
0.340247077564258+2.25195343397911i
-0.235692368986964+2.01415067506082i
-0.569552385197304+1.91362519011064i
-0.958723024423423+2.02114283744433i
-1.6982929482249+2.07685114490123i
-2.84830570604403+1.73795310799896i
-4.02104812576158+0.756584760297408i
-4.66837723776483-0.712541206884086i
-4.40841574311067-2.22903539548199i
-3.38012849490177-3.39611298895427i
-2.07151859006531-3.8600511876951i
-0.979716410077418-3.73123472198867i
-0.397789342768524-3.39147338369979i
-0.203431131074407-3.17427510592723i
0.136249759410742-3.24227609529487i
0.986086392919177-3.36983429369536i
2.26985489097366-3.1115264198516i
3.6491023854889-2.04189982555608i
4.41355762768186-0.300888817187914i
4.14129643374999+1.65427753864929i
2.94960455746077+3.25010717046304i
1.32795225976743+3.90630713769063i
0.0401909163877811+3.76253922577069i
-0.514092125080595+3.21697805404114i
-0.544651498381372+2.7369795994918i
-0.526109129025703+2.78534185803789i
-0.873280771891513+3.14843105173258i
-1.75830388735556+3.30920207174597i
-2.85043565605503+2.84652121922218i
-3.53662406666454+1.65009134631741i
-3.32949736521237+0.100942922920391i
-2.28536894598818-1.14942819717834i
-0.938674276149562-1.59011242904063i
0.140301937370381-1.19137951188028i
0.513829824544158-0.330704125242735i
0.259848410531037+0.300310990304564i
-0.141969791112826+0.281289540962111i
-0.238616218756445-0.253415492977641i
0.138601613492309-0.87564209526349i
0.800434118035659-0.98129900082353i
1.29270019954037-0.437057030338926i
1.1488911069549+0.346881039935496i
0.404826423582873+0.826755373187295i
-0.514988714176548+0.522543051593794i
-1.04282647721402-0.465410007951507i
-0.856770753626605-1.67140020565265i
-0.0575674765266555-2.45105343618724i
0.934829296028127-2.42536071689565i
1.48777403725431-1.83434529801616i
1.45976285908498-1.12769477787131i
1.11220473448808-0.912030722738835i
0.864752214118048-1.31433983905948i
1.21480936310547-1.90913274188264i
2.06707613444006-2.07551171679592i
3.00323594399458-1.31854013295934i
3.45438450265614+0.233652419860538i
2.9355372561041+1.88835575613182i
1.66872435380678+2.91756612685827i
0.140760520563826+2.94801644343611i
-0.875059925714787+2.22768713768189i
-1.07043737173387+1.4982941090146i
-0.823492173000538+1.36696039057364i
-0.682674003222501+2.01327733548727i
-1.30322186975558+2.89762984584301i
-2.77198622368448+3.26799367535857i
-4.47835301689968+2.54901062356457i
-5.62379388916514+0.764368980647624i
-5.65691130841293-1.27245579383387i
-4.48732883258641-2.74629652848612i
-2.83684646266905-3.22235706850362i
-1.60218249508662-2.84406951068493i
-1.23658105550958-2.25728518279815i
-1.47815499303488-2.3148996297664i
-1.547990028062-3.11237120907116i
-0.75171993767559-4.15477422134152i
1.06978364748533-4.7480873191065i
3.32424498644625-4.14215869242513i
5.10870569761792-2.49227641547984i
5.72577941064116-0.319470299643325i
5.13288854282881+1.55134673097977i
3.96725245939653+2.51728789090002i
3.09467984633003+2.73470322547848i
2.8885514055057+2.78470707450318i
3.055731115387+3.39631232341347i
2.89892361744038+4.4962242516352i
1.78811757019967+5.72600797957913i
-0.264324612297779+6.36298017124069i
-2.59283130533622+5.75088536803758i
-4.3250284781769+4.06544563676345i
-4.83155596343556+1.93952893910325i
-4.27903029826373+0.203676307475267i
-3.34557282466582-0.759252843013174i
-2.77995697834158-1.03228536219667i
-2.93496728317451-1.28746640237054i
-3.32012822351713-2.0660871501566i
-3.22432223449248-3.43624795295327i
-2.10779859147599-4.96126174862832i
-0.0698822260940621-5.75607127651578i
2.20355827121543-5.34966086709186i
3.74782259898027-3.79145886510247i
3.9277447713245-1.82268807019911i
2.9956771321603-0.361280260058389i
1.72993626273878+0.114272883590915i
0.996023473450193-0.286886821558137i
1.14573317346986-0.879904626041199i
1.85219767768928-0.910624809093227i
2.34819301397353-0.025875403182756i
1.95689304042845+1.34043123723597i
0.600400204156191+2.31320293051564i
-1.12300533933967+2.25906978121587i
-2.29177417307899+1.05412628263122i
-2.29446277281012-0.616132577828135i
-1.20350157727611-1.8118476755826i
0.320966978103312-1.87054325359661i
1.29108381528624-0.716981377432895i
1.20083704365853+0.838253854547091i
0.26904504970849+1.85161332803686i
-0.881489921987474+1.85948163624884i
-1.4428318665048+1.08217068384483i
-1.15105023303693+0.256952338728828i
-0.425947057528482+0.148267039607981i
0.0088803379793709+0.971927456081246i
-0.407005913957403+2.15593953774394i
-1.77025729196466+2.76738985266859i
-3.40783363156885+2.12987255192124i
-4.28843628046365+0.368380869894079i
-3.96013198905556-1.62323638545459i
-2.58385436076253-2.99294771374309i
-0.869609438493515-3.16877892763935i
0.245730859924528-2.3559761111799i
0.465064913810442-1.58887103404842i
0.149251124494106-1.48027764662748i
0.0439279025382948-2.21788398874056i
0.844874143009493-3.27341713461709i
2.55664298296693-3.58215281524106i
4.41768919918679-2.58307112395442i
5.38953893970354-0.453850347508945i
4.95724506311464+1.83260485678896i
3.29818959788638+3.17974217906209i
1.40589504685375+3.05952763244758i
0.325035120187372+1.86760635266349i
0.406500922818476+0.757956095681756i
1.23683664392857+0.557932377262397i
1.81482707797996+1.38660550359685i
1.37909143281799+2.63133563324725i
-0.169954775559452+3.21845921154773i
-2.06848316888391+2.53246577501631i
-3.18455560464827+0.67079706505356i
-2.82823371914176-1.36873799540276i
-1.28732726638314-2.42881639914236i
0.432391956750039-2.0726207042116i
1.13425006645373-0.687025298192521i
0.393096059064065+0.63723057561933i
-1.2066367605595+0.890581913145594i
-2.64889847084891-0.21939465776289i
-2.79013547766374-2.01759042688393i
-1.54565365015253-3.36556156791754i
0.276965660216569-3.43740283770924i
1.57089829769361-2.27396311158084i
1.55752336062572-0.769526968207568i
0.4334496867073+0.0613771260560258i
-0.879353707568857-0.332120687951335i
-1.27227424262382-1.62668108678936i
-0.239887728149569-2.78379301689359i
1.66713205890463-2.83407508273974i
3.18529153140843-1.51292723411269i
3.4590943456396+0.544879940479435i
2.29215931952818+2.26641309329387i
0.445692998989563+2.77598386068251i
-0.89680557560926+2.03154796846396i
-1.10286589546863+0.867023631907094i
-0.26029798519141+0.193045703478378i
0.630470987813793+0.560277702101903i
0.669384357270367+1.64024462749439i
-0.399510604658658+2.44553307490761i
-2.04369996238418+2.25076187867456i
-3.08835190083058+0.793124736362565i
-2.7900147423767-1.22295822543702i
-1.11147698302361-2.60932916485636i
1.06571862530344-2.63863403720555i
2.4813194074567-1.32809531280948i
2.57003381995744+0.455840363722832i
1.50096386570762+1.63589068996878i
0.211843573765267+1.64827080148074i
-0.277459316423829+0.727953143346028i
0.280739798537925-0.177785975734146i
1.40150385118616-0.145022816209605i
2.04147866784029+0.978618426558521i
1.38258668059776+2.56246769009263i
-0.469994669248133+3.42101494531674i
-2.70969366047279+2.80524558992074i
-4.12055801649148+0.741593204946763i
-3.96549792849341-1.8779961511239i
-2.40999957345239-3.83096620920486i
-0.327167850307631-4.40974766869645i
1.13622516279308-3.66040092692828i
1.60887562617454-2.56762413208251i
1.32330900801834-1.98996720927016i
1.05559612213152-2.37434330063109i
1.67875057400883-3.246871914793i
3.18166319464464-3.5523399659802i
5.02146768733926-2.59468482511268i
6.17291719072481-0.268428203860686i
5.74996176711842+2.56522290611519i
3.88764296260571+4.72480551722187i
1.30160509681817+5.37767463510553i
-0.961836332285847+4.60651342850717i
-2.15067518943386+3.17089681032082i
-2.34078854274985+2.04601167128888i
-2.16020256659644+1.73446434967439i
-2.45334498960251+1.99302275819817i
-3.51751821762349+1.97930473573916i
-4.83227561581103+0.894963552790006i
-5.51687759496928-1.22711529604363i
-4.86142400210732-3.68804054504584i
-2.82900306044776-5.35913150179448i
-0.22567158647554-5.51307494472464i
1.82180823795764-4.225162382693i
2.58711132630939-2.39794964513093i
2.20469366402735-1.09538240973116i
1.51609123059051-0.888188660933617i
1.41488059541672-1.43584849243812i
2.276862824795-1.71545961684582i
3.68491204521774-0.960624805125266i
4.57181332566777+0.894364206796165i
4.04390701644945+3.10811028245162i
2.16706387637236+4.57281458035834i
-0.214488938547603+4.42601418117427i
-1.87144877288471+2.89537884839083i
-2.05413789977952+0.996940770636339i
-0.892365059379006-0.2311094972262i
0.689173785382323-0.0830612852412759i
1.39157212242845+1.13248311737828i
0.699144043090948+2.30063924504046i
-0.861809443699396+2.50075415905387i
-2.12088123294672+1.38097505533081i
-2.1725878498646-0.420682461612307i
-0.944997302162628-1.68346914889463i
0.890459593055667-1.6566824713342i
2.08322577253905-0.342088642819164i
1.7131043388795+1.33389495086351i
0.10520533767296+2.19725112535255i
-1.6823570137793+1.58596316522292i
-2.55968257449114-0.137209806206812i
-1.89571907312633-1.8758552855575i
-0.183418252468886-2.7067144140466i
1.40943808596991-2.21081524115109i
1.91968557200534-0.854738389621371i
1.1417386588388+0.32691022093667i
-0.208222352743974+0.433555970223995i
-1.03281921218684-0.566551180396087i
-0.599063022955923-1.91074198885882i
0.914942993655389-2.60040362345527i
2.48398508065934-1.9892055044628i
3.1163414408554-0.395467670900589i
2.38611979305878+1.29577346659452i
0.764670343773565+2.02571165085481i
-0.675790910621196+1.45597015850404i
-1.06313285687793+0.141443651922914i
-0.201404295705579-0.970985529146586i
1.16644654460524-0.955634089257965i
2.0174980135824+0.235978739422766i
1.64999633846214+1.82945537656392i
0.198006107792053+2.83040809652073i
-1.35378510622472+2.53961837699597i
-2.09878808408697+1.19848617827393i
-1.64069126956689-0.12310605742412i
-0.342933405765083-0.56025723113451i
0.655772895529778+0.283851859865846i
0.529473367708859+1.89928229531498i
-0.783745568693073+3.00927110196992i
-2.74313773347672+2.79461559752793i
-4.16106015825484+1.11843626480793i
-4.07999956451743-1.25160541222151i
-2.59031503621598-2.98731905976109i
-0.589901537326821-3.29083656183209i
0.859851248391945-2.3430865626114i
1.09162941105552-1.02448405643363i
0.396816899076656-0.358118464984943i
-0.239360414288432-0.930351558167849i
0.0458828088222994-2.23375790946608i
1.56886026974334-3.08549051095631i
3.76223002221896-2.59575944213174i
5.38965865406695-0.546952536953698i
5.4367125076755+2.29367806767i
3.81706118272849+4.56455963983554i
1.30132783274776+5.30883380897701i
-0.940805082720274+4.45886303048529i
-1.98540148420612+2.88428708535137i
-1.86958768443057+1.67174561099937i
-1.36968924887015+1.46446170860706i
-1.47007799371209+1.99460488070649i
-2.56008375652978+2.20534286557527i
-4.14768131190445+1.23897493690701i
-5.21494786970611-1.07061852781876i
-4.70886269751334-3.94054982478843i
-2.48838073939487-6.10003785849825i
0.61479756801424-6.51336678529575i
3.26330243489528-5.0782149764534i
4.4632175166206-2.80802259054819i
4.18408845117618-0.887981461045911i
3.2052158782136-0.0185229622554416i
2.67465708839134-0.0531403334811788i
3.1356722904665-0.122677266479428i
4.08793361824415+0.766462602876611i
4.4701494648774+2.84794071615138i
3.32163010816055+5.2596800621036i
0.573580047189816+6.79020742533451i
-2.84722256239527+6.41368756595541i
-5.43865890596495+4.1857889416339i
-6.14954017570933+1.23321957606714i
-5.07978397484434-1.19844476552972i
-3.15607768442454-2.13235930202308i
-1.78082664181794-1.73538042895455i
-1.72913989975905-1.09770854280896i
-2.51729522848791-1.23880969651244i
-2.98411957986046-2.57188997156098i
-1.97790326581917-4.37798825761337i
0.641385176390614-5.34885613602786i
3.66364800024727-4.50281980226482i
5.65216135529801-1.81340829263844i
5.58490587336995+1.5374516894763i
3.46722045892932+3.95791403397768i
0.703319916810325+4.53960749526477i
-1.24642375578199+3.39546697607865i
-1.65233602079738+1.7057595274078i
-0.795338588133447+0.832190001275771i
0.056402010028122+1.19123963955914i
-0.221994632924515+2.31030414790458i
-1.78196434874213+2.95646333326819i
-3.74667166950789+2.16783358605033i
-4.84196851074028-0.112613417171213i
-4.12654914315868-2.88124674022983i
-1.68184323211281-4.62843222907301i
1.19730432152787-4.53581148748594i
3.01500573147055-2.78701315301161i
3.18424968424237-0.572786879858345i
2.08254824288828+0.844993100103668i
0.809274074983712+0.827042491409389i
0.521623617927795-0.0551474809426525i
1.3246450181363-0.700895031200427i
2.53060895744281-0.237934817818943i
3.07586901075175+1.45910440682984i
2.09666245057719+3.37444925318077i
-0.173945561642353+4.36691468918491i
-2.60346360956938+3.63307332933192i
-3.89700521342728+1.46461416355345i
-3.56758411997063-0.935620341203478i
-1.9821608435998-2.25429021704821i
-0.236622624423088-2.05726652513364i
0.473210656757545-0.842645564507766i
-0.0530774035181423+0.349956331680717i
-1.25826907091977+0.336411298390273i
-2.05724792524325-0.853077580661308i
-1.56963603984655-2.47225473251954i
0.109817985381074-3.33925697173766i
2.06405299958685-2.62621024191372i
3.09304482774668-0.610679319816447i
2.49528434546714+1.63002212644011i
0.635153245102535+2.7717850164858i
-1.39377750100463+2.29404222564882i
-2.3956451182312+0.550236981840387i
-1.84971333266091-1.17835149802923i
-0.333843076841406-1.72827041542683i
1.02083242947964-0.771264142116792i
1.12886264636808+0.953055815195181i
-0.130463847504186+2.08372087574344i
-1.95663244086218+1.85460884482391i
-3.16047701651706+0.183469056573537i
-2.81624878974299-1.84573178069761i
-1.09439319083733-2.96823000250763i
0.947435294210984-2.56836782892774i
2.00042574184117-0.792036293268817i
1.44857952070597+0.996243953387628i
-0.203404236800974+1.55169179343957i
-1.78014159730862+0.63406880026665i
-2.07303361698805-1.24712502275435i
-0.78831027361871-2.75787954121525i
1.32189513897382-2.78451817961018i
2.9028419225967-1.36346919528522i
2.96370818666295+0.651128937309225i
1.65963684183602+1.96378843556052i
-0.0848732436553521+1.78765026798604i
-0.942808700238476+0.495668692082463i
-0.319951374853022-0.787585185254355i
1.25570281260752-0.949903154787004i
2.544151384959+0.349334891023129i
2.37495034700699+2.29663012324326i
0.64375280292581+3.68279492538362i
-1.76534186552627+3.56232653671096i
-3.46571485498089+1.91576262573299i
-3.58976751451098-0.261223253696309i
-2.28210975664426-1.77277350957264i
-0.605190575037475-1.83839604847305i
0.228888070302293-0.864492019767861i
-0.293919840417513+0.103774598036072i
-1.60951069928443+0.0655985144724367i
-2.47998221582767-1.26592435272843i
-1.93542373435197-3.1430728107851i
0.105145175832101-4.30706444254422i
2.60381393540992-3.78807949269063i
4.26995724305234-1.74427906286685i
4.16663278139194+0.889701387376036i
2.39720760311786+2.75024186169374i
0.16778318578202+3.01640721353913i
-1.31338208894463+1.93666772001738i
-1.4424007309749+0.460847238656826i
-0.508886743688913-0.214912732084247i
0.327898721804361+0.303776028354923i
0.0594894768239375+1.50307799155924i
-1.41604400034848+2.31878905392411i
-3.38540929088826+1.75459775500599i
-4.65573735708559-0.271348195003125i
-4.27072327542977-2.88584852426781i
-2.28229903581444-4.81884985807427i
0.342906411379904-5.1072447094676i
2.36292958028572-3.8062192987848i
2.96592172875296-1.85860926440121i
2.40357079142887-0.419788694509323i
1.51857674282918-0.134529357527362i
1.2871739522547-0.641595475373901i
2.06757411625645-1.1011159487922i
3.3056677109055-0.493126388120898i
4.02035465124136+1.39249446573365i
3.30005969879646+3.64934597656284i
1.10338954108941+5.19324273483957i
-1.63115357505543+5.05806153338976i
-3.60190737655706+3.25170734265267i
-4.03315866760556+0.84401280617366i
-3.06174593575458-0.957386810635279i
-1.6131112445707-1.36988736429355i
-0.791046283642761-0.646126016507404i
-1.10777216039523+0.101860453667718i
-2.10259753981564-0.049689773251654i
-2.7294361802248-1.41355074099489i
-2.06877105400747-3.3536356913292i
-0.0382333698013073-4.47645337003546i
2.38657197058936-3.85527916250999i
3.89586395722725-1.73254886941259i
3.70324873616372+0.860911024427613i
2.01377083934817+2.51150780219131i
-0.181719513925648+2.36156618436029i
-1.48303379001716+0.878225190913649i
-1.18204622402778-0.789900506937583i
0.185706448607532-1.3762905282734i
1.43397083478104-0.498039268897079i
1.43283852424868+1.08205532141081i
0.00108524237576397+2.17222006535465i
-2.03403342120865+1.70768755644948i
-3.3251806437142-0.244932988259831i
-2.83234650469786-2.60379082868453i
-0.72328989684327-3.95094495361446i
1.72246910011249-3.47970797626113i
3.14429461085815-1.60567149816902i
2.83332924671805+0.520071598108719i
1.17532075561599+1.5470196539224i
-0.500787611131762+0.985314940072471i
-1.04736081477754-0.486781609840876i
-0.105845924977983-1.65703109826624i
1.563427801358-1.55015103171811i
2.59144501505801-0.0840577480106766i
2.14290618129612+1.73739343638137i
0.368332148283776+2.68879987506038i
-1.72618062543574+2.08764054110961i
-2.72859547706099+0.164823585302174i
-1.93603336862815-1.85375621974203i
0.0300513067760227-2.6943502079793i
1.96723160335905-1.87315066956731i
2.6464930286486-0.0797508184730453i
1.76176394269273+1.53274335255808i
0.057113531000785+1.94887574829053i
-1.26634386243119+0.972994759230607i
-1.20352808189027-0.509589396626938i
0.133820224715325-1.31029607076976i
1.74352372246205-0.754005834319595i
2.28353883487838+0.916250137050774i
1.26022782588949+2.61743430208447i
-0.814226316559421+3.14270000748951i
-2.7570429484397+2.07736568812546i
-3.33880630231678-0.0700244951090278i
-2.36619177798802-1.97657165920591i
-0.415166692346025-2.56968737266019i
1.16640649922159-1.66898300877679i
1.3078584769197-0.0274089910222992i
0.128034302035079+1.01350197052223i
-1.38219904046655+0.6880358519082i
-2.02405844600523-0.852982503275699i
-1.13182391436207-2.59884349387253i
0.879434445163097-3.19631808052251i
2.76801902276755-2.19135561117607i
3.35573667149597-0.0515506964330993i
2.20742253416397+1.95306006202581i
0.0779375880848352+2.51219923613231i
-1.70060711003003+1.41238224783237i
-1.99396867886942-0.661520260892893i
-0.703221033364059-2.2699220328402i
1.23906250598257-2.39597366403076i
2.55501438189246-1.03798387329998i
2.40102997204958+0.895875368762696i
0.953086251036689+1.96005885616345i
-0.697778356269596+1.52170086336696i
-1.32096270424955-0.0831864888773642i
-0.427027442196412-1.66131624291655i
1.48134939631951-1.9335269790882i
3.06261254763368-0.568181048489813i
3.1901344278329+1.78104379750501i
1.6261682359973+3.62939702275274i
-0.714452735583741+3.86916445554656i
-2.53243908894227+2.43640404761071i
-2.88504517972995+0.285685149565584i
-1.7500279026912-1.11372499149247i
-0.270043917011579-1.02424697462905i
0.374425486983441+0.198494431980266i
-0.382471060991651+1.35917347128772i
-1.97519975091445+1.31593555168761i
-3.26021524184146-0.280647193562836i
-3.02559192055491-2.62097826994541i
-1.09629525933449-4.29288753386191i
1.46366457349177-4.27683881716176i
3.41846177094171-2.45870249344672i
3.70056119741793+0.0022793274193042i
2.3864086949041+1.63748068168251i
0.575535678825281+1.69983388085669i
-0.318352663279098+0.498699879615744i
0.245111865137819-0.692201436907525i
1.68867225953498-0.693820599787563i
2.79860618763587+0.757158003196398i
2.3608128856657+2.90499510157513i
0.325017749843869+4.24381537097266i
-2.34261468144421+3.7977630044917i
-4.19025537385366+1.66216265190635i
-4.15112952219681-1.0864281083708i
-2.34124356233939-2.82515047834787i
-0.0397242200723387-2.82807252056536i
1.27880426137619-1.43897674498942i
0.988157962572584+0.132164281770901i
-0.398738810286851+0.541075100349063i
-1.61456818445854-0.536294828862623i
-1.48435999370608-2.3111419686842i
0.203907668263914-3.51526014495829i
2.52670553483869-3.16664286815464i
4.10160745694766-1.25874629593333i
3.95330164008994+1.11109783599763i
2.30625283537056+2.67623138989072i
0.237869734942664+2.66401243007135i
-0.981205681037918+1.34049882442975i
-0.632878199645665-0.178196461313177i
0.737428398545339-0.76063204894346i
1.98870484569618+0.0481081848353156i
2.13331260931015+1.62807318668811i
0.870584553703838+2.8507342215128i
-0.940719008034891+2.8301670616535i
-2.13974860188873+1.55933584642233i
-2.04068434029165-0.115651335406845i
-0.697156561767127-1.10858989615044i
0.894537473613981-0.781651420560789i
1.55279455244401+0.629306410039428i
0.783692349387568+2.15465188433321i
-0.933138471650764+2.67962175856372i
-2.5225349305898+1.83903668007655i
-3.00865770624513+0.0893754915496022i
-2.12355348909979-1.5139779198827i
-0.539222381648858-1.95723878412815i
0.619415915891358-1.14706921624986i
0.617955514098087+0.166043576145589i
-0.473648296151155+0.946452591312934i
-1.81597944399986+0.461172153452172i
-2.34063515396628-1.11970427024256i
-1.42467133398709-2.78379537058443i
0.532457044617384-3.47660852495534i
2.43852310498011-2.6347583251031i
3.30592220620841-0.707391287335179i
2.61906097487253+1.2094544615162i
0.9833526886518+2.05691502825208i
-0.485007707496436+1.37512405921029i
-0.87029394741411-0.102351280641276i
0.0616777607758827-1.1695750786716i
1.53704957344637-1.06218474399147i
2.40764479763361+0.34484879986497i
1.89153101568351+2.17162195946246i
0.187628779048031+3.10430181142168i
-1.69944850442916+2.51409236301173i
-2.56823945723502+0.668938984857759i
-1.95705333274844-1.24012111239418i
-0.276874854199178-1.98361460613145i
1.39153155011641-1.21762866283499i
1.88663776840248+0.552369212933089i
0.915608092133879+2.05641719536847i
-0.786660238616046+2.18923922175097i
-1.98517624692099+0.983890396905323i
-1.8808353211595-0.723029096735381i
-0.491687642038566-1.64055189347255i
1.15944726578434-1.07720088136095i
1.81230732094309+0.554263473889302i
0.993358403794376+2.21144856931509i
-0.836004032167425+2.68577088582518i
-2.50659546205901+1.57107081289929i
-2.90357538155644-0.409366134385205i
-1.78077234670658-1.93655340655156i
0.0604354871918508-2.11809249359895i
1.35421401719769-0.917221522062081i
1.29570065522111+0.745774771572411i
-0.025706611203923+1.6133676734482i
-1.54280683690455+1.05188404782724i
-2.0985084744895-0.575258951594843i
-1.27800895105485-2.0434179594103i
0.588134624949211-2.27737463819656i
2.12332674864403-1.11954990260887i
2.29085055617256+0.766993017586372i
1.0477950289224+2.15846504212368i
-0.931234839860539+2.09095631281729i
-2.25938221928795+0.617660115190475i
-2.07451374008095-1.28005393074233i
-0.56073156693516-2.31264767037956i
1.20220580346791-1.92352118935336i
2.08864139951472-0.437895304199047i
1.508689660972+1.05078428280845i
-0.077695271512305+1.44660052245063i
-1.33639555248639+0.536136344696812i
-1.35022764575856-1.12572712812363i
-0.0369298841766542-2.3353938452706i
1.91098770176996-2.13243232950516i
3.23575401058528-0.53936029139613i
3.01248770965529+1.57408655837268i
1.44159935697551+3.00254429680012i
-0.613668416657107+2.97285991756749i
-1.90124569558771+1.68389216148795i
-1.77786347802379+0.170513789822818i
-0.648397157274297-0.608661152602115i
0.522674357822744-0.169140046178869i
0.672472026505146+1.07005310284444i
-0.397927744174499+2.08359452840554i
-2.12113835926043+1.99343686187019i
-3.38405270773387+0.539996411656276i
-3.29516387565247-1.40207813806823i
-1.83835969556845-2.81780223579474i
0.175204146678161-2.96177516107191i
1.50039252054805-1.82677182929163i
1.55214226091374-0.285078767657121i
0.57909836987733+0.693467464042907i
-0.490731163547136+0.426363536031715i
-0.756208904129591-0.625350139801336i
0.0533699454234774-1.53439841431031i
1.5314099798586-1.46102691155793i
2.57446365418371-0.0927630264944635i
2.33674448183313+1.79646108351024i
0.833223060254705+3.15456052816399i
-1.17425351422638+3.11726207888732i
-2.46849524159239+1.73199477531152i
-2.38162093853203-0.113260630272373i
-1.2206832655184-1.23585139710783i
0.189333217759743-0.968161494806733i
0.722769224747201+0.27294889132892i
-0.0288303635107269+1.53290689228189i
-1.57681108740193+1.69474598941845i
-2.83456559541171+0.471627214381038i
-2.78249375019496-1.46215449047801i
-1.44471317431655-2.9948424881564i
0.541537182943099-3.06790149962529i
1.98809790739067-1.73674270322301i
2.05745290267298+0.0596792774688637i
0.815073871611361+1.17849230882887i
-0.785020934425738+0.847632733441481i
-1.43417655545191-0.657583972131883i
-0.698994316853434-2.26790635837666i
1.06757988918946-2.73265038733298i
2.70153551714845-1.63794276071629i
3.18136937836327+0.289947141181972i
2.23300376651347+1.92796654781484i
0.439046382321477+2.27174290584098i
-0.878348062643379+1.2814463116905i
-0.925473016240505-0.204826337195997i
0.22791663369909-1.09024551583731i
1.71967396890409-0.465431210947462i
2.27655384705083+1.2493382306321i
1.34764503071585+2.90978530025312i
-0.598208453820293+3.54588813404517i
-2.54663898469744+2.64344810599758i
-3.36846728071729+0.826878657466359i
-2.73865843742278-0.800481843189998i
-1.33844491966867-1.2932613998047i
-0.294310688914973-0.507367642789518i
-0.437878588219664+0.683205171992877i
-1.73600110908782+1.16553660927638i
-3.26316743406666+0.295296558810828i
-3.8050230345347-1.56736926944216i
-2.76019043163142-3.42882532512612i
-0.633629726676477-4.15198842766743i
1.31883350644033-3.38643899413674i
2.12229115318385-1.73774221957384i
1.55841721784023-0.264528493919497i
0.270432542982372+0.0402715556424222i
-0.582643579855078-0.798210059212585i
-0.176369025508082-2.05870391814423i
1.38000069237996-2.60050928734636i
3.07354170101381-1.73744300192909i
3.78332396562718+0.174830931503222i
3.03222298466278+2.14970920444952i
1.17989190666908+3.00550923275484i
-0.61960567958817+2.39955980444919i
-1.24129891659632+0.909262327189819i
-0.526435673692782-0.345415292328713i
0.854449183745409-0.481111244175501i
1.80954742409718+0.597671252437442i
1.44465672774799+2.15530025113619i
-0.126307995418003+3.0108188091739i
-1.91620689905902+2.55153988057752i
-2.84732637251297+0.972019601895015i
-2.42299219051112-0.836208327507934i
-0.984900249830226-1.77288945103295i
0.494496864575976-1.35842349599504i
0.978068960798523-0.0720596176613745i
0.191396287411811+1.02127682758262i
-1.2209581710994+1.06368248349561i
-2.21556662756341-0.0388539386905753i
-2.05517062994057-1.66597237225848i
-0.68933394773749-2.78850377709229i
1.05504798989485-2.6531176260048i
2.0687860593938-1.44284367919444i
1.91743857713641+0.0634258104814528i
0.848935658740613+0.928825946739998i
-0.326310720315322+0.631380325011495i
-0.742095901154547-0.436669636221056i
-0.0860825340564309-1.41762320726609i
1.20406348609387-1.52375882865025i
2.12380761564207-0.494944565241683i
1.97642932461001+1.08960234904146i
0.808771747457143+2.17364240688224i
-0.789885902277483+2.15412802839581i
-1.87855616018499+1.07725660809788i
-1.80857556056157-0.384952342043813i
-0.831597144221572-1.22662633264038i
0.227419417648944-0.97136154739523i
0.610809451891028+0.116093411919489i
-0.093168930713503+1.08474434173973i
-1.36050743569567+1.14496378968015i
-2.32708120632407+0.0666647144643379i
-2.30283663364393-1.60365607702124i
-1.03476427561837-2.76205305209996i
0.700644767426114-2.72458121611686i
1.9382889930433-1.53347070947631i
1.99342811957913+0.106708720974501i
0.980989425226385+1.15157415535806i
-0.275176781444441+0.943892187906939i
-0.850643905954878-0.15247185488259i
-0.290381613582499-1.29981887648198i
1.0588108576828-1.5221470536813i
2.28694072536671-0.463998746642487i
2.43831308734502+1.22063933550366i
1.38272156139609+2.51167971631686i
-0.320216999713581+2.66679775069807i
-1.62223575703319+1.58770513203801i
-1.7758604470708-0.0415722063554129i
-0.79231089268256-1.07327969464058i
0.615511831570511-0.927286052192455i
1.33846594814611+0.23169045815531i
0.931448700896867+1.51078017729664i
-0.398067596931089+1.91136010130931i
-1.72014089541009+1.09326810660226i
-2.08729635066463-0.42416179466251i
-1.24678396034037-1.67797982824159i
0.304182851968327-1.9293117415298i
1.44653364118716-0.996587414329839i
1.48941645215645+0.372219531084075i
0.438669132254715+1.20802224620766i
-0.951473773381318+0.942537675528397i
-1.66135010207926-0.291096033427894i
-1.17145757605367-1.61518747153702i
0.196680912329616-2.11042536338899i
1.46167211301075-1.49027041141251i
1.8416465737143-0.217740935172344i
1.07747585135001+0.859476897913199i
-0.293290076424646+0.970379488835424i
-1.23935960495508+0.0400250225442192i
-1.06716671218692-1.26193132490378i
0.122621870507854-1.97504605272399i
1.51171138129633-1.54795043031008i
2.13334172385408-0.239037008908789i
1.54699462513806+1.12838540750192i
0.113290061697952+1.67904727484522i
-1.2343059683412+1.03723634358738i
-1.60264192107509-0.345493344886404i
-0.812070022485199-1.50052629091681i
0.64865454740832-1.63625970184625i
1.67380836393323-0.700303078072833i
1.55188796033795+0.715248514209896i
0.438841988374206+1.61607817467976i
-0.961666101559655+1.38213023862841i
-1.64599686020881+0.232183162229812i
-1.17728266951833-1.1549147829718i
0.201920698989723-1.73112854561731i
1.5700648232383-1.135439864189i
2.07439910833688+0.279720585698172i
1.42062150309178+1.64198924620586i
0.0358244819571423+2.07700140369794i
-1.0739686025339+1.49505960098445i
-1.29124257080147+0.226663828924835i
-0.497398868407723-0.668169187798716i
0.660597328422251-0.548403120061293i
1.28600728597629+0.403385656379426i
0.942670039685014+1.65438338851832i
-0.297264251748529+2.23303069430356i
-1.57876148139077+1.70084991613522i
-2.11707271578017+0.362603444253929i
-1.62836478436238-0.973137983772005i
-0.413320011156846-1.50212804704741i
0.602550243405637-1.03686499274273i
0.842783522902362+0.0231597290698584i
0.234170990446187+0.820824908475482i
-0.782474242432446+0.660861050832095i
-1.37328991566338-0.361898081521974i
-0.99839102700553-1.64909574159173i
0.200661432417553-2.31225850350462i
1.55257111073863-1.87498959402755i
2.23357141938797-0.665727990986167i
1.82987947119416+0.650949897553143i
0.723973889527464+1.20117994027379i
-0.303438660960462+0.653316144573949i
-0.571052204970206-0.437006899009465i
0.123732904339501-1.25830784888341i
1.28303509079066-1.14163166628859i
1.9748618890521-0.105937865613085i
1.72005619270839+1.15931151762351i
0.582291786725163+1.91131115941659i
-0.811008216700669+1.56531532171866i
-1.51408574166282+0.363599955645254i
-1.16784504191196-0.863036073748772i
-0.0430617119607194-1.31911154989796i
1.05407355887773-0.679409024753637i
1.33470177359406+0.577190630618526i
0.546525295618778+1.62531998704343i
-0.831152155570697+1.70806085377613i
-1.8612213417259+0.701464404574107i
-1.84589200723001-0.696392446895193i
-0.804468812301164-1.51874184162954i
0.50573616254254-1.30308879968188i
1.26007276574505-0.200457223934728i
0.908066695261287+1.08167865480928i
-0.288798631154317+1.64027976642273i
-1.49379551058367+1.13308929799942i
-1.93413934370596-0.104953027057651i
-1.27151602841901-1.21665157477083i
0.012006981051853-1.47156251247261i
1.07161610169641-0.76318182779236i
1.22410756261101+0.43798233743744i
0.405766790585549+1.25549284337664i
-0.79739583123635+1.13974170772499i
-1.45945891059143+0.202697415652092i
-1.08071195557491-0.915222360845131i
0.0313566882774451-1.41476235414515i
1.18136450232848-0.970146748220481i
1.62017602380474+0.171367124006822i
1.00442377413693+1.21529568199158i
-0.185553852215578+1.38429280803765i
-1.07275008718079+0.669063011315289i
-1.05757334895909-0.483064535157836i
-0.119917916586709-1.27394608943697i
1.0743596834876-1.12102671751749i
1.73065501257529-0.182585310322898i
1.41867360333948+0.94029061266585i
0.360441884961735+1.43963169548489i
-0.71975491831167+0.987208717645525i
-1.05929044220887-0.125838761591758i
-0.339318266201918-1.1272804662604i
0.833175985828618-1.31287351562032i
1.68537785347451-0.545104219917109i
1.66682308579337+0.704270446646819i
0.692983194917616+1.52682168405986i
-0.509605753696529+1.39145737233997i
-1.24489064695023+0.410874892256925i
-0.9864020409767-0.747343255664941i
0.0629592229285228-1.27994377037251i
1.07641747394822-0.878292462659009i
1.43038573056624+0.231073581742218i
0.777478059830098+1.3359929126563i
-0.466340452549748+1.62785691788877i
-1.5204213371187+0.92287838915394i
-1.70685093086704-0.268872901540271i
-0.954588720048805-1.22381669096893i
0.142746772862382-1.29026548241323i
0.83744033500043-0.433877578636078i
0.621097762959122+0.64718361201546i
-0.317921466068074+1.21576569029671i
-1.3401263030089+0.862096980867662i
-1.74854372788014-0.208146827595572i
-1.25522917253433-1.30561430560621i
-0.150941315741316-1.71636135054403i
0.840209540682211-1.12623631181516i
1.12897221397847-0.0311199773331764i
0.622204233221397+0.813645527489396i
-0.304782400305263+0.970714653871605i
-0.882971490854649+0.323005389796606i
-0.707626193222539-0.59132109881567i
0.0855225298733202-0.993493928478492i
1.07196527733684-0.587141744556656i
1.50375394608196+0.458369776756752i
1.0597349681149+1.51519209673554i
0.0362204780105656+1.9203522938943i
-0.948175055376418+1.45507229442859i
-1.25739058170393+0.470633554583229i
-0.827879599082737-0.321283925687664i
-0.0469413766248401-0.439563918289916i
0.487614487161272+0.156202117503511i
0.35554458582149+0.935267834781094i
-0.481726982874976+1.25244094458062i
-1.43122661572584+0.770494107536886i
-1.73960278836398-0.381294124434368i
-1.23949150723956-1.4974693973547i
-0.0995989388764348-1.94878785241304i
1.0604067604637-1.56828757012771i
1.56954814519057-0.607041663046212i
1.26366185891047+0.25851269166894i
0.452423344199009+0.4554614721802i
-0.152216371502781-0.080423065733083i
-0.0355767647992819-0.908881353325053i
0.819734879169824-1.28943632844335i
1.8801143812833-0.838980444189304i
2.37192691996146+0.299385810166885i
1.95321624468305+1.52264649859048i
0.780215673956989+2.18856942766482i
-0.506552327094887+1.96572620604864i
-1.22787234057993+1.07167158628762i
-1.12569947352857+0.193804273938483i
-0.456398744427186-0.130643171726747i
0.0721317224627683+0.21446287080816i
-0.0872993029213554+0.926994450732378i
-0.952126787571845+1.39744276737621i
-2.077424625969+1.02036298871258i
-2.72235968548332-0.0989194713890042i
-2.48416501779981-1.39165511257406i
-1.49576233327016-2.20145035714143i
-0.275215996913458-2.12161431583354i
0.421643267232767-1.4442751863817i
0.338542982896901-0.663555752044124i
-0.266104067257993-0.387145061619105i
-0.787478292678625-0.794509626942801i
-0.561590013373716-1.49451328610846i
0.336934001632952-2.01017473282814i
1.45785326296093-1.73976845237244i
2.16060282426644-0.708469093484412i
1.98286842201248+0.527888864155414i
1.15942507634022+1.30108412711551i
0.205971205282139+1.21759086028889i
-0.185763034091779+0.669748494352897i
0.149271331232575+0.0490770941025249i
0.847567426792614-0.0686546400091899i
1.40368866671916+0.635622313870172i
1.23839988268601+1.58239000288337i
0.356349602123399+2.25080368321991i
-0.749534002561627+2.18651489218454i
-1.47372333912347+1.33889414841956i
-1.41195446021446+0.277438153768748i
-0.666403874887832-0.328903795959791i
0.156781938665433-0.139287708079853i
0.423221583489682+0.55078119937512i
-0.100484301296492+1.21922938072598i
-1.05249957172034+1.30678521854527i
-1.79120075017333+0.539843779483675i
-1.85248570167952-0.665147998283634i
-1.09903113333311-1.62771657731671i
-0.0135364070150836-1.84768971643005i
0.763251276472248-1.25199603644641i
0.870409786304089-0.374729895678265i
0.335864198107608+0.110670111742732i
-0.343442720160986-0.119589856317511i
-0.566681923204346-0.903579163800995i
-0.0701190639730072-1.72986624540544i
0.927244788256422-1.95654996940148i
1.86217009087666-1.28783134746123i
2.17486877589256-0.197764305426657i
1.69146484806986+0.803711681120635i
0.758590779919917+1.17635457850333i
-0.00603982191082136+0.767967516484377i
-0.209766152950777+0.139158989041941i
0.159128209170837-0.244572619191026i
0.726249377997164+0.00733935951864621i
0.886809534081824+0.76541596539289i
0.342484608845906+1.4971171594071i
-0.654723108406154+1.72392410948779i
-1.60937304347715+1.20446955467574i
-2.01636228254341+0.217528642259299i
-1.68165896001112-0.677161824616183i
-0.966672278967262-0.993381692246146i
-0.353030482982259-0.682027575540286i
-0.207376857100846-0.0938256451537782i
-0.691094224712872+0.202740075058859i
-1.32281938502705-0.116149168994105i
-1.46878028809444-0.894920702032636i
-0.999411343496597-1.69465156177971i
0.00310204290857644-1.94528445566323i
1.0592102545159-1.45312419271175i
1.49317477181406-0.503288675682883i
1.2107860849988+0.395555247956146i
0.493301809607689+0.719221509910988i
-0.0719083969576881+0.402455398653423i
-0.0310952521187696-0.163988858364389i
0.536538605802315-0.468128521091539i
1.33085826181658-0.10522418480655i
1.66014033924812+0.75686612332712i
1.23337405286447+1.66210085884346i
0.244191736463194+2.12403426411008i
-0.835051665993346+1.78013606159348i
-1.28605132911848+0.926513505701048i
-1.05973272300026+0.113479966287704i
-0.413205264224522-0.279211046979532i
0.203189981905671-0.0699594027307553i
0.27706579082554+0.512809675274784i
-0.275217247484696+0.883631955956665i
-1.06454200362781+0.619932360174001i
-1.45367173480975-0.168709241661683i
-1.17205721500497-1.10192541558067i
-0.320777017643502-1.66476969228914i
0.616816956246705-1.51135511431942i
1.12252073732638-0.883372159078501i
0.976937707438196-0.179448976439099i
0.326209445289365+0.151478540281556i
-0.152875519708454-0.13940126294373i
-0.134876538080937-0.730289573845965i
0.362183966770836-1.16498551840817i
1.07018808056577-1.10038234785659i
1.48272030248137-0.470859819039001i
1.29928178121503+0.363304321901193i
0.588506704899704+0.898146238984416i
-0.152975735673901+0.792793619071793i
-0.562249140183018+0.205639957077631i
-0.348482373764845-0.403893912618489i
0.216230936377911-0.649761540440109i
0.628252480278888-0.292244360330529i
0.618547632033029+0.363866313289674i
0.0769590368576924+0.863668234993115i
-0.647937041333768+0.874707220973205i
-1.11500735221853+0.293339403249214i
-1.00094362546091-0.449052689860616i
-0.431924643513059-0.845909824461311i
0.242980840808551-0.6261453009916i
0.53632216327086+0.0361178813821016i
0.195566442535553+0.713225968480837i
-0.446159679997208+0.92861944759066i
-1.05136287252945+0.52749189197364i
-1.15148238118628-0.205881976343397i
-0.633991568706386-0.838486436397925i
0.0995683587604179-0.874028369964229i
0.67966265804411-0.328887167899313i
0.714464387548886+0.406289348213648i
0.223849675818339+0.889355043884915i
-0.39386533434381+0.800705754243145i
-0.673100410672184+0.210522879698524i
-0.408732276343019-0.433418487307078i
0.248991134544508-0.678413895690281i
0.91818423341473-0.289839077396498i
1.12171638306442+0.490473356097294i
0.733733469168142+1.1314459283554i
-0.0115456823603451+1.28074775699615i
-0.626028205369556+0.837895682147661i
-0.730413601923476+0.150948158672104i
-0.377274098321181-0.357470111916846i
0.205631413370473-0.35992977463031i
0.543490534647349+0.0698765819085824i
0.313941022193132+0.57766790388896i
-0.234232281659619+0.687842485195595i
-0.801603180913117+0.220112697917336i
-0.927939657002514-0.500995642347658i
-0.495032791345512-1.20159897933862i
0.205089521700707-1.4030240116707i
0.901288396348685-1.08497448654965i
1.16561816077335-0.511939551686065i
0.953030051710818-0.047561357747623i
0.557270019111859-0.0222896945582914i
0.328266847026424-0.258240302029433i
0.477761787635466-0.560197648843419i
1.00271803283802-0.465227052437956i
1.4294695371943+0.0483228770790999i
1.30976627507773+0.761671825182544i
0.738055669003678+1.45623585873507i
-0.190774865481283+1.60287532618681i
-1.01725249335311+1.21715939532142i
-1.34222628738967+0.569694974759609i
-1.19499380316327-0.00659641195958398i
-0.828988541286411-0.177593836732072i
-0.641048333441017+0.00549685459686325i
-0.848851297942801+0.213546253134833i
-1.40152733718346+0.120030186205815i
-1.80611985866944-0.394267961729287i
-1.68439417068874-1.21011379655209i
-1.05842406942091-1.91908365105974i
-0.0662844789921446-2.10340540800661i
0.817149693477704-1.69087392412462i
1.24488916094786-0.948201996891188i
1.18788474098274-0.235827262429484i
0.770955109024876+0.174256058438811i
0.540410280976517+0.144552991399974i
0.666586705276223+0.00276235714837248i
1.0397513870085+0.0966343190220675i
1.41096885897391+0.522500863819619i
1.33272925600883+1.25663127086319i
0.813056400542835+1.94959787778245i
-0.0612417278061386+2.21119308951849i
-0.937114697379115+1.91152540236857i
-1.35580807514925+1.23115442168686i
-1.29218922118449+0.462333291102875i
-0.908846126926622+0.0320098009632923i
-0.577489594410803-0.0187901920967372i
-0.559183121872583+0.0839067417419031i
-0.723679715942831+0.150435405917577i
-0.910599009065429-0.178271886280807i
-0.881044723984378-0.795139297032229i
-0.380195856802604-1.3385565140328i
0.391340376064084-1.58934902782624i
1.08562983238121-1.32575280646092i
1.44660196085911-0.650541445666411i
1.3468829896013+0.00334225858097407i
0.971453664603017+0.330918492398871i
0.64023979686986+0.266436529709498i
0.539841391677348+0.00631059468330403i
0.71204402826774-0.0902884469448193i
0.978298194980551+0.0919905217781787i
0.940472878667375+0.536265840828716i
0.531706693344433+1.04127392672455i
-0.123420676417861+1.1297760904555i
-0.760833802124057+0.742129728067648i
-1.02767648302502+0.0454197049153015i
-0.791288985435373-0.599985831827352i
-0.239914793094639-0.796869758475735i
0.148827766138859-0.589431020063583i
0.27470863680057-0.12404865671493i
0.0452365728616357+0.215133368173042i
-0.381120252337865+0.141067506501177i
-0.58732254624146-0.252638648564979i
-0.431575808071246-0.670574994872136i
0.072186338784496-0.737218775672142i
0.517734129096335-0.384542261728418i
0.671291949813859+0.300804563640109i
0.304588437463406+0.922141711780009i
-0.450828249636962+1.0357732763297i
-1.07182542835873+0.72185433733567i
-1.31563965086011+0.137862296814187i
-1.0824633796317-0.399703156430596i
-0.613623457662794-0.521387289014369i
-0.257853209115014-0.321364725305903i
-0.221476073922961-0.0662438810949425i
-0.476507888172266+0.0107692187124327i
-0.710973510639962-0.265770779854153i
-0.6315119933094-0.746984323842056i
-0.159231783887284-1.11447241531032i
0.607989281405929-1.10385235098322i
1.29631242876737-0.665323339066378i
1.5305000265256+0.0514335348556777i
1.32609086510187+0.692360849174421i
0.906625035295816+0.961165267704287i
0.532991659134017+0.990360661615313i
0.422284289053522+0.862274355107708i
0.499183441531109+0.871152728554471i
0.601137188139299+1.13710794126032i
0.39084625159377+1.46592152388926i
-0.202645051288563+1.71772371025022i
-0.917054868487374+1.53665181012984i
-1.49853817760029+0.96467743179891i
-1.66704698774575+0.190039724711761i
-1.36828338139536-0.503196923198996i
-0.827529414285311-0.820282857522816i
-0.502992254693589-0.89659744842002i
-0.373903068149714-0.847193629259407i
-0.39941227680166-0.924755451088774i
-0.413650705780037-1.24885990904636i
-0.106396025767347-1.63391772720617i
0.508734970302841-1.89540668558352i
1.28561394884575-1.75002047696524i
1.83963509494188-1.19690725647848i
2.02193115627698-0.4376644243587i
1.73428504199033+0.280384244670356i
1.20126432855875+0.650033878810936i
0.753934283122653+0.704213825351714i
0.516359117994995+0.639307728686663i
0.536958040390673+0.602724962617054i
0.469094677800975+0.752508274319422i
0.233292671004747+1.100358888523i
-0.269982642364323+1.38701846735102i
-0.996763736471542+1.34084695642791i
-1.55718743971799+0.942777595028726i
-1.82994610187465+0.275660635910252i
-1.6855336041118-0.434003846867967i
-1.27936408886426-0.839405631549259i
-0.873282772143456-0.889541955296715i
-0.639915442749692-0.778500569685219i
-0.61477929680926-0.643679387993815i
-0.555156436956212-0.725764684130061i
-0.448932866576465-0.985934733278303i
-0.140729363942889-1.18287982204388i
0.471678383320013-1.1997207286469i
0.969550720016629-0.857870853129368i
1.17361861658992-0.253129089719608i
1.14003929946416+0.34427454863461i
0.832396329568278+0.678552183754808i
0.502315035406432+0.772553682972733i
0.372485091374448+0.706955892588393i
0.371473206589484+0.609414167671555i
0.42571669046675+0.720421950560857i
0.37694745436797+0.956792677821622i
0.109479287190196+1.21441606505115i
-0.32255737006765+1.20422724691821i
-0.674411384330103+0.899111465043514i
-0.808643539706583+0.429360691738983i
-0.656344674145165-0.0923718087770306i
-0.278734884089303-0.257131193833601i
0.0381406078942181-0.165161770131385i
0.149033962971684+0.0264655588671021i
0.0225227995007972+0.148424363152496i
-0.175626886212391+0.00978038672710645i
-0.266263164437038-0.260523593710994i
-0.0640892385813338-0.603424264449752i
0.320416338435124-0.716371822129287i
0.670991055459358-0.476722754514304i
0.850703744607649-0.0858286065032105i
0.623036074229623+0.229141189741595i
0.206955053155202+0.257621128432714i
-0.123434237936551+0.0519557617759957i
-0.204974247089689-0.293224610159271i
-0.0295799348258529-0.529371540747426i
0.274330936075355-0.497680570037154i
0.490423584945635-0.307046660089776i
0.395275412632197-0.0104076519639324i
0.164388608033548+0.136046510926821i
-0.133299627151085-0.0114868561359723i
-0.274732710369776-0.238196103630059i
-0.110816570955593-0.471216999569613i
0.141375274747255-0.522296637538272i
0.390834016328422-0.278804403900556i
0.450411825314551+0.0380946258592403i
0.220172977983478+0.317196256338954i
-0.122538499710257+0.401829405772139i
-0.333395499118327+0.309026258758182i
-0.402398520084151+0.168821890833393i
-0.347042343974292+0.063416892076518i
-0.229267754068977+0.121963718116133i
-0.260885375295353+0.226610660731901i
-0.404202151111541+0.29147919517929i
-0.6248508729253+0.264592809954425i
-0.772473677107738+0.0676538137006327i
-0.732199872430684-0.200620072163685i
-0.510258608843275-0.379245357917245i
-0.161812837628347-0.44080309033419i
0.0723536569208705-0.343366500215725i
0.171749971680175-0.112149089237663i
0.151656051953392-0.0109662101117344i
0.0969029852002861-0.0109115447530433i
0.167288294020945-0.0729479268787887i
0.346453547811648-0.138078517630638i
0.533679083539904-0.0155824288012295i
0.688907151628444+0.183933479488557i
0.660514127696694+0.434410259487911i
0.419200603460509+0.656714302938604i
0.179876514751739+0.724292703617642i
-0.0159197878879072+0.540728118052557i
-0.0599331818353228+0.288175470733784i
0.0837498694080914+0.112338174815216i
0.252423032443481-0.022143689173392i
0.343057086818807+0.0944854859614993i
0.286010599693321+0.23823689486156i
0.134197683470134+0.281989047056606i
-0.00738844312141946+0.158942299750443i
-0.0356103954974754-0.073249003039488i
0.0730453887591906-0.271387286410595i
0.272385567541464-0.366424205534117i
0.478989704954636-0.234809306340701i
0.486257524456941-0.028699359736886i
0.321532387672956+0.181459570506189i
0.0911952357391847+0.215731031503582i
-0.152158312535124+0.0584380673247343i
-0.274453247852303-0.184694917663824i
-0.200657725366808-0.414053208610781i
-0.0353354856764957-0.488442015058613i
0.0275817727047916-0.446100499141508i
0.0532946127007258-0.360822183574756i
0.0607713576060171-0.359808842153368i
0.0286983180455824-0.450428989786354i
0.0966331515180513-0.545841892441845i
0.273429285716167-0.605463305059452i
0.519238002802996-0.426799502993704i
0.643478554330378-0.109302107644033i
0.583531784564456+0.194977658130649i
0.452500800644114+0.4918086500438i
0.206635421117734+0.607539373459692i
-0.00389190774797718+0.611508569992614i
-0.137757384789452+0.609124598465669i
-0.286721346886331+0.640707921009596i
-0.427704897346815+0.712361008897607i
-0.606383966986483+0.719701077285481i
-0.821090514361146+0.602772850580398i
-1.03759695901713+0.305811945642354i
-1.10790196514138-0.103545789245755i
-0.932944733445353-0.42633853702047i
-0.627280462839435-0.640384282866021i
-0.202745804960123-0.734708902621822i
0.18695043273347-0.612696812954733i
0.404548582800796-0.437397906815577i
0.550865795170699-0.324537390301432i
0.636385014630047-0.198292540920751i
0.78726110682843-0.0723554712747812i
1.00543108710205+0.128750884767687i
1.11229280927068+0.494767227703555i
1.06698216122371+0.89880096765819i
0.801238022780518+1.2008856482223i
0.372011903970724+1.3815042410775i
-0.068452527381291+1.33938451356094i
-0.452290663483773+1.12693458129108i
-0.687482707276718+0.796756347219808i
-0.769442689720923+0.396163519704226i
-0.730233662039712+0.103132952735042i
-0.674204193403594-0.186490122528689i
-0.609573831585649-0.46316398617449i
-0.489241044158886-0.709563638128765i
-0.288808353495929-0.976424118571736i
0.0471103270018189-1.15404772860036i
0.439901407341768-1.22149538005903i
0.855287095595818-1.12858723102778i
1.18827723761139-0.830973543498361i
1.31175143460936-0.454317521401578i
1.28998312907215-0.0858223096704961i
1.1916672013841+0.294437774455001i
0.968110011712641+0.613928580481766i
0.682044427144173+0.819091023212883i
0.385200254916792+0.977153459533208i
-0.0058266822672715+0.982681269119623i
-0.44030339861691+0.907184239400372i
-0.813878127400785+0.80540006986932i
-1.08827161400443+0.527698979608507i
-1.21628904175213+0.176379764903821i
-1.24647482373298-0.186928378885469i
-1.15058976948783-0.559636939691997i
-0.897643487718642-0.843290506894349i
-0.669378446773573-1.01356019964502i
-0.421098892335054-1.07270062311814i
-0.106644500912343-1.01373256862751i
0.226609209369166-0.983232516971469i
0.56317250829824-0.822053806365604i
0.827280902693087-0.552870552045835i
1.00473388105608-0.232683123255771i
1.05858004489304+0.260129809919165i
0.958414824085483+0.677726648093302i
0.712116239147854+1.01369187302542i
0.39786673588334+1.19677540790484i
0.132484440979481+1.20156670734726i
-0.113423197261088+1.15007363406514i
-0.352182457418159+1.07326020007047i
-0.518588498658372+0.970328938993733i
-0.690637067098503+0.820023403132383i
-0.796179918212402+0.646133691900126i
-0.842732723369315+0.379425295793106i
-0.836283795879572+0.0199079033604021i
-0.664620778690845-0.306546330061571i
-0.425215685007921-0.533062466382346i
-0.100435058901875-0.656731190731339i
0.235527351576204-0.646025318368454i
0.510205726292919-0.563697244825955i
0.735263949268972-0.435120803428395i
0.857800071006411-0.288351261789287i
0.921646103952914-0.110447086666327i
0.960715814793051+0.101756074296688i
0.929185532772229+0.264049547334052i
0.819629185219346+0.44217017007306i
0.674587047542362+0.597731011874728i
0.5030260761994+0.632140793415987i
0.337605942720404+0.634656521310239i
0.10670276972524+0.642717198635968i
-0.118381129977608+0.567695326237094i
-0.271304938761978+0.44516594821456i
-0.453329552618408+0.334180319085812i
-0.587236828343644+0.0881135929762493i
-0.641882258702492-0.209512705973002i
-0.584570863475632-0.445156925316574i
-0.438118270605917-0.632260765344011i
-0.283347250858555-0.705709557223375i
-0.0933383102391776-0.716750267974233i
0.0270761513886355-0.664905222756285i
0.158017340829058-0.629516956623955i
0.307922040609173-0.537841483134315i
0.351697297418622-0.415239397818744i
0.473347756432673-0.268703788061032i
0.52111831436565+0.0450541623125726i
0.464816599539017+0.303233907743091i
0.344049422551386+0.567759585386558i
0.102533185670785+0.742979886274293i
-0.102082168671148+0.731694467413821i
-0.382452060914524+0.765186960244315i
-0.601251963137197+0.728004321580811i
-0.752579618640889+0.599873950099978i
-0.896918079971148+0.411451325802649i
-0.954635398947444+0.215042452528615i
-0.963300608576586-0.0192645145066011i
-0.80973975330052-0.355324758341554i
-0.6067093308904-0.560253840725341i
-0.336281868058371-0.634023775854541i
0.00495427484586864-0.635284220634345i
0.280867263941212-0.518172436857368i
0.548950621748172-0.390281140352192i
0.734347643126046-0.272364998491628i
0.882113326887352-0.0783482219045015i
1.01449513210578+0.197792974917564i
1.02330643129554+0.550223659240627i
0.902929549851043+0.907394187347945i
0.683473057439026+1.20839194320261i
0.361392585647254+1.38357571154042i
-0.109304348853149+1.31143110267592i
-0.527961674076785+1.10603518117987i
-0.796686459908027+0.773235249851281i
-0.929619007279162+0.380013365666913i
-0.86733000364235+0.0771014527721501i
-0.754787297014185-0.234133734639869i
-0.673018053376987-0.513855881070048i
-0.504834564441997-0.808232553619814i
-0.289294268527796-1.05474318031823i
-0.0229479478710657-1.21836328404583i
0.408089868441527-1.33182440755601i
0.845748647248846-1.17235663651076i
1.19235742048166-0.878304722571595i
1.41420952289663-0.499576959621811i
1.41284810178787-0.0575733030216522i
1.23089829376462+0.359203990794241i
0.901398621055046+0.682190766515126i
0.548692641288737+0.848536580899295i
0.242721017696623+0.94426847178745i
-0.0888199478102859+0.907309657629822i
-0.419349130072164+0.872323925704641i
-0.777069159188712+0.702140728485917i
-1.10911666887571+0.360603747254408i
-1.26511653845769+0.0345299593568028i
-1.28113666676513-0.343618165399567i
-1.09556077855269-0.680716069427192i
-0.75265429905533-0.969321350522122i
-0.422723634280134-1.07632997376693i
-0.0717457015233168-1.01522904554492i
0.206604354395244-0.887991675562049i
0.391052592835492-0.681540239756897i
0.588631228201819-0.448641593739389i
0.781275299534681-0.168762238874095i
0.881371095552662+0.125622913760591i
0.83800973874605+0.538510159462097i
0.591678683945498+0.919223180162523i
0.21630916868116+1.14339621786534i
-0.187833128802121+1.22767615275684i
-0.547052386567025+1.05871209078652i
-0.729282631199304+0.784730599193246i
-0.774976501111477+0.48786809547416i
-0.736112605649886+0.212257019127046i
-0.673558414697541+0.0729860726669711i
-0.597336486602966-0.0492535713161998i
-0.549792227312424-0.223157547357143i
-0.425004650697666-0.451147495493326i
-0.080393221600103-0.719559917905322i
0.32269312714796-0.819155398699512i
0.764030303295745-0.702110968374823i
1.10319264052645-0.384989942233387i
1.20273719724801+0.116229200129152i
1.0816714680294+0.51255514465021i
0.792984909873075+0.725755444175186i
0.532632339620865+0.776256642819084i
0.327833106455934+0.663311052298491i
0.18262268256766+0.595205675804368i
0.0703331980742638+0.588137475930924i
-0.0882336377968785+0.596280365079429i
-0.31739762470035+0.543754830249071i
-0.576145395080753+0.352913167905718i
-0.742663860779823-0.0164857545976799i
-0.699648795883082-0.466377124118171i
-0.477050743818943-0.747885123155161i
-0.185009557360466-0.917749992112481i
0.0838925175612169-0.927073546098813i
0.26389852584423-0.756335680055932i
0.355973440169654-0.61971743919358i
0.346966139594881-0.557821169689644i
0.401101772056323-0.53098575826601i
0.515635811980593-0.454406982295399i
0.574218349309162-0.2447063059566i
0.560764390153522+0.0600193203003895i
0.450920321090026+0.344712354619794i
0.179026230867098+0.524209983849955i
-0.181854283321757+0.468383598858489i
-0.421604022043962+0.276227313085642i
-0.501485675770328+0.0441246656892042i
-0.397273719875925-0.113818564763982i
-0.309808048877405-0.0328699581316272i
-0.275117290510222+0.0372624956833342i
-0.329104528699945+0.0914542790747492i
-0.4923630338187+0.0532107677310846i
-0.540194541459784-0.161244849381308i
-0.43826592467267-0.292229102849286i
-0.182052201222783-0.367609749749797i
0.139081740893434-0.308214475648309i
0.334877869272693-0.0192824036338844i
0.286894201864686+0.240943280582553i
0.11125864498954+0.379739731929435i
-0.108501143644262+0.354558260303332i
-0.214929450292311+0.133917993888918i
-0.0912340873342094-0.0428696404043412i
0.131722352062492-0.075464202008582i
0.37378473344466+0.0561271591203081i
0.441962390399327+0.286790746686914i
0.278969145328479+0.457244468274408i
0.063020460119351+0.438505064163967i
-0.0873356202188554+0.288769157128399i
-0.0807150141655436+0.0838424987189383i
0.140984119326425-0.147032529819856i
0.41014856081288-0.105878956995291i
0.481947225304985+0.0614660493901523i
0.404945900861873+0.193666484453622i
0.249023826086526+0.285928753637904i
0.0661186202184743+0.146702081807003i
-0.00840604514813911-0.108340896677067i
0.118195500233356-0.318935053147524i
0.363663134444423-0.346169784281782i
0.524367735621887-0.243462862566294i
0.54851870873537-0.107899821567018i
0.422229235781052+0.0416477128110566i
0.252029704750014+0.0578364753154935i
0.169809605349908-0.0833519873023482i
0.254892226942675-0.249543600637707i
0.402841372508278-0.216899604313325i
0.4930944164508-0.0281678683084513i
0.392354015432209+0.209077789670018i
0.052851139781729+0.386071927511554i
-0.231825376749758+0.383524163748258i
-0.464827556219439+0.132381407957637i
-0.527067783864786-0.203343375203067i
-0.389543430209792-0.355649081028612i
-0.274339893021653-0.448059994609778i
-0.137293816136456-0.34658156473126i
-0.147462135277966-0.238260467045017i
-0.289885428511913-0.303594020996717i
-0.320031101587886-0.382561922108404i
-0.189624318628452-0.634552741479155i
0.151169771885183-0.764342765380705i
0.538828454641473-0.60588162273185i
0.768803947261979-0.2383068354042i
0.808345701339769+0.250822499930126i
0.603965909031858+0.615243995753734i
0.290450926995834+0.818128845340851i
-0.00386075913385628+0.71220309963159i
-0.145435224251135+0.560695194553339i
-0.096966767509032+0.502529681855242i
-0.0847494455445697+0.52386758739827i
-0.147467414393869+0.746665222653588i
-0.329899186224423+0.785447511389529i
-0.627797376559065+0.69326909523454i
-0.824157052207484+0.356713930303188i
-0.826018340378589-0.16148634341575i
-0.55791053798665-0.472280104396719i
-0.0847820744813192-0.65598021029607i
0.314886975910353-0.506563746288005i
0.573806388559402-0.250837909789747i
0.634505756879508-0.0788073814059526i
0.551252642423988+0.036157916634687i
0.514697731460112-0.0521217512583126i
0.585652332390405-0.0840670357351189i
0.791999543699085+0.0315492460667482i
0.912932672711865+0.242693440561573i
0.812736863707903+0.583198280064628i
0.54736249201221+0.799243295105577i
0.131161155279841+0.728169210076158i
-0.257359990658092+0.46988422166158i
-0.358486261252634+0.0975159184178809i
-0.192683326150845-0.214101718278442i
0.0473916480039112-0.313370615292436i
0.193382168584484-0.221672108511201i
0.125452153797507-0.159273723237761i
-0.0267527273582442-0.2354333386232i
-0.105677080252564-0.428000238118495i
-0.0399304950356503-0.678382817433299i
0.261920938127009-0.798146636372605i
0.714219615662599-0.656524016427965i
0.900030185218024-0.252610194183927i
0.788448734225372+0.180920514491132i
0.457528144860181+0.482069589576212i
-0.0301357745473853+0.510433675305964i
-0.293097684365431+0.287581597968061i
-0.326961236060213+0.0375194138638374i
-0.122883252140056-0.123305157310825i
0.0656903139627022-0.0197116893601844i
-0.00178645201774738+0.199777963986943i
-0.21418144563646+0.352126944523276i
-0.549695662851158+0.275717123904818i
-0.731391480982059-0.0803763530441988i
-0.570058542142531-0.405153608901315i
-0.169466692380221-0.626163810195837i
0.275111046893352-0.573942041630025i
0.556414254446314-0.227715782502614i
0.564615204070083+0.204870471893376i
0.317080303113487+0.52137866321618i
0.0537290134535397+0.499182316910326i
-0.0562659697766308+0.356252721213956i
0.00786875333177689+0.239876096218835i
0.25378612457056+0.229508455878329i
0.346715193727114+0.404734431287031i
0.222695526670026+0.654160199681613i
-0.0501639855155553+0.780724281102571i
-0.392998708245317+0.621735114005368i
-0.459248614267465+0.266911323044554i
-0.310926593968923-0.109364089070397i
-0.00163033334937393-0.316337230093592i
0.361458797795239-0.24762575967994i
0.52315415104028-0.0129569065556618i
0.452250353158015+0.231166679467279i
0.295954912490455+0.303961811067785i
0.228186225764046+0.164898441110125i
0.267795589052911-0.0243775844367169i
0.473180003810369-0.167636938642462i
0.716868780748278+0.024332796483201i
0.751567896828848+0.356824370918877i
0.532543867320767+0.588801808912564i
0.140107207318232+0.689108442404875i
-0.22044156748402+0.435047847972492i
-0.360278129453906+0.0740496864163303i
-0.243188685668417-0.295613680993436i
0.011124715411321-0.498780093995805i
0.276505980561011-0.370323427725467i
0.40871003898271-0.117737371070587i
0.237240958607098+0.0414681362981609i
-0.0170956181340537-0.0128458359523464i
-0.124533489790767-0.234738564456029i
-0.006462847095086-0.518092059563154i
0.358106145570153-0.554034570634275i
0.650814047388623-0.293607481792729i
0.724375710070495+0.12674407262075i
0.516750431778051+0.586696274267814i
0.0403148822483378+0.785642297381111i
-0.41004777653554+0.637657620714038i
-0.656289041578916+0.247814277250988i
-0.602738325668737-0.100208490107863i
-0.341206812189599-0.192275951224864i
-0.0885587405608277-0.0830024614385558i
-0.0772927478071913+0.18851021804642i
-0.322569197798843+0.31084711213787i
-0.571450171111492+0.135629291690763i
-0.662077408516961-0.175036939337727i
-0.442181680073111-0.544402178016737i
0.00899474483278715-0.625729230650753i
0.460543815808317-0.348898368088943i
0.641958529212853+0.0839126200493778i
0.488658513612542+0.514860440397473i
0.148466587161665+0.666885104075142i
-0.197882110062399+0.516546836269635i
-0.217322894295286+0.243486029005315i
0.0248300392019662+0.108232990461961i
0.296173956048985+0.233452486455266i
0.404707566603276+0.530525407007853i
0.191497332061383+0.780795624889081i
-0.223868356707378+0.798804302744496i
-0.575555218254518+0.532285781411646i
-0.582575833028311-0.00313194422883296i
-0.23621566946408-0.392762724978938i
0.254613038635236-0.422240081915393i
0.617476137921626-0.187492293951729i
0.669784177277138+0.185603590142884i
0.430975313621488+0.388071770064954i
0.0997412340296556+0.316649617110157i
0.0036664689794397+0.0147165078537232i
0.22347540766826-0.285479973850555i
0.632211717688621-0.320648530086782i
0.911688852436403-0.0189960781143001i
0.859993677657248+0.423060324094294i
0.492826538832976+0.748155344125459i
-0.066777025824368+0.769113842391459i
-0.451079919604568+0.375666151516685i
-0.478486337187681-0.139174039189192i
-0.158261542958839-0.431285748910648i
0.235531612598967-0.400097907456059i
0.400866110634477-0.132396339059308i
0.240903335126312+0.172789315954685i
-0.13359481880574+0.293180125686518i
-0.472443824130453+0.0895769130850499i
-0.542455503297003-0.307130126340884i
-0.241035514338816-0.607344197651833i
0.184324618872021-0.630804363045309i
0.46698291842486-0.353270699599555i
0.423538245991891+0.0486120165221298i
0.102231235436472+0.357844667967711i
-0.269787833905298+0.353827843171011i
-0.473973898033969+0.0330529851009308i
-0.374038882158842-0.27497079420488i
-0.0435093369221096-0.370137176264099i
0.277937328788462-0.233188155213398i
0.347736166094658+0.143863942080655i
0.172588288319099+0.494561562301814i
-0.168864414050747+0.563406114399592i
-0.40906092840266+0.416012347744687i
-0.401899640520037+0.125689336773898i
-0.19197707552845-0.0521280661350922i
0.111834893046296+0.0300225748593898i
0.232292920679707+0.330139234053787i
0.112730485125436+0.682548044372127i
-0.212596175168281+0.783150865592778i
-0.554804135944389+0.564307046449073i
-0.680970760951168+0.162850255426982i
-0.486458774190407-0.207838966237257i
-0.0734549099275897-0.322094950669873i
0.259596762334336-0.156612540238275i
0.374478281310428+0.124690092105933i
0.234778703145238+0.356150210796117i
-0.0179480522118275+0.29274526422015i
-0.0920912623011789-0.0218237070975689i
0.0355260101689553-0.352279288761309i
0.433545501683243-0.495284023798397i
0.921811456905425-0.246590947633171i
1.11587081495556+0.228421523608621i
0.977886497310598+0.705786309862845i
0.50883259490362+0.96235902387007i
0.0250976900261262+0.826687252576941i
-0.223716104774316+0.444360067956174i
-0.158901465057099+0.129364067324984i
0.0771050960279559+0.0626302187202418i
0.252070872998814+0.205521746200088i
0.173703192307243+0.520152724721531i
-0.277353847327277+0.651457166216174i
-0.745706695663065+0.351191342764767i
-0.999999797814967-0.19280434804906i
-0.83159866008879-0.750405993565119i
-0.3324514211668-1.04053583565179i
0.158801141194928-0.977733696898591i
0.469403808144087-0.62715724531103i
0.380460371308406-0.229962434720026i
0.0861370906208017-0.115344036582644i
-0.14256293725312-0.267689219310082i
-0.123971653005085-0.534621497470976i
0.215052834629135-0.690157252481366i
0.576082784280703-0.503717974681054i
0.766828357335714-0.0169271617594865i
0.564542049828804+0.45957098641896i
0.0434056600851507+0.708785175341887i
-0.431166491857113+0.603851168527843i
-0.647057701968523+0.185747928239146i
-0.458823967076549-0.180519840395508i
-0.0805086981955655-0.244669979480517i
0.157374042876478-0.0339909394052648i
0.143653113051758+0.298777307061173i
-0.127593878535878+0.512893211442945i
-0.4436439870406+0.416497404960968i
-0.588355064791032+0.0899922201334021i
-0.404655609727297-0.277838538609063i
0.122464375906452-0.371545301047627i
0.538965435671783-0.116325915115546i
0.605254991627639+0.354892440991293i
0.348940199516375+0.800649918833748i
-0.108617720747596+0.847924753013831i
-0.471520048886691+0.577875977271182i
-0.516489566001194+0.170406468495502i
-0.220698900936855-0.184687004285848i
0.194085808394745-0.154732580506202i
0.411946152298898+0.132120775351321i
0.283559328208699+0.445531427581461i
-0.0685057543646033+0.579455393996847i
-0.427512520851081+0.322834061147407i
-0.496611785621463-0.129792301271876i
-0.160833269553211-0.616779844476711i
0.364613660382914-0.795103395222829i
0.801590060012443-0.495962546765526i
0.935570254326888-0.00849390944867676i
0.704706895872539+0.398498657129312i
0.302237934350673+0.469564688439425i
0.0102733056261894+0.192006637829328i
-0.009984640223974-0.170762344682158i
0.26236221976407-0.338379010317337i
0.603606144512967-0.2143984513867i
0.691685552565329+0.171785780671752i
0.401915919156191+0.585207627176771i
-0.0649473919516296+0.672521017904121i
-0.459743297011088+0.387314250872511i
-0.628871672099928-0.132042820759942i
-0.434207010022828-0.567298079075087i
-0.0370052317033563-0.636146758321416i
0.239130032942211-0.427937330654342i
0.246787792957334-0.0978712939972907i
-0.0256345955988946+0.120070071609498i
-0.347901463427144+0.0144028553411035i
-0.486346703966511-0.334591230175244i
-0.31447144061599-0.683535371040406i
0.178926160009912-0.772532949466581i
0.570375448608408-0.462996273366435i
0.648421920626888-0.000649650999518782i
0.396097949812329+0.428041550407397i
-0.0813294362012744+0.518168850716532i
-0.37317930479585+0.193352067597471i
-0.358803053029223-0.140307789211493i
-0.0371478411226447-0.351093556592763i
0.410020684360685-0.172469647416516i
0.557394339998212+0.312275293327475i
0.342981676712039+0.744555486532844i
-0.110372587922972+0.912251818312334i
-0.578776003773772+0.664597010330981i
-0.70813136794345+0.203938304982939i
-0.455379478126155-0.160591584539192i
0.000590311788772934-0.217240323760579i
0.342955128629515+0.0145911217125444i
0.347933247450005+0.458534716970342i
0.0147741334350631+0.768323056897408i
-0.451164981007709+0.620801297243069i
-0.734000211377584+0.173739427976524i
-0.565225298227036-0.313081113675135i
-0.000441376009763661-0.563564556971805i
0.500506357926613-0.430930513350782i
0.71561739952932-0.0312928565477723i
0.514343975020719+0.362657195311684i
0.0864921290565207+0.454237475040795i
-0.192705321669201+0.15089495681691i
-0.180508667792351-0.297826472364553i
0.203001352159308-0.614595228733802i
0.685153514264984-0.514543984747184i
0.975779988321551-0.0662807663083034i
0.85172622122296+0.362636809135454i
0.371574427455101+0.563905841747077i
-0.0637904190019811+0.420794113309107i
-0.271228717952047+0.00617089087599105i
-0.09476838970227-0.437444812629909i
0.354338183452404-0.563293225032025i
0.664273992274934-0.281253782844458i
0.663583159079723+0.135435864875285i
0.291826020212389+0.402522901936064i
-0.219598327401037+0.32669047151682i
-0.446060572139578-0.0667384033336583i
-0.297858536010968-0.501071537542301i
0.134595555913662-0.709037257666631i
0.59248661971411-0.527977183596557i
0.699673015499158-0.0211787663907423i
0.399288080883838+0.446592928267274i
-0.0961447125155068+0.558173633790825i
-0.480107478422738+0.283231107814169i
-0.484005094764989-0.183222368198611i
-0.162673650899029-0.481407292578316i
0.280787283778508-0.411080065864446i
0.511342751406771+0.00222308832492935i
0.324682483394728+0.540919367280812i
-0.119689769793378+0.761261977463937i
-0.624973849350513+0.542047619513572i
-0.784461847055239+0.0924447192567165i
-0.479568344397309-0.401951769122304i
-0.0217128761276878-0.552716145235696i
0.39272176954479-0.252352697907484i
0.464466908036006+0.264122904028581i
0.195404717485442+0.662118201168516i
-0.199758574446657+0.632808004471164i
-0.498822591379382+0.286031292634221i
-0.397918358156071-0.203973257646087i
0.0245978909216648-0.457251401696083i
0.474731184584791-0.254718776342917i
0.656880510466139+0.199719593102027i
0.51555087726492+0.629627541465756i
0.0874316248527326+0.781857509943415i
-0.336668744545582+0.490999443224307i
-0.404068810544458-0.0580388142476373i
-0.0994510364847688-0.416317419237502i
0.421001759901587-0.478312987879418i
0.748162310021918-0.163531888936984i
0.758343942164992+0.292668235664581i
0.489722136702947+0.523212437323483i
0.0981882973430125+0.421063625385044i
-0.0570635666685317+0.024058959801561i
0.0993717503568943-0.368532252273447i
0.523035517298598-0.467351492361317i
0.913675233018575-0.181186809958335i
0.957948076569893+0.282764488043937i
0.642919647182563+0.65040332969906i
0.121020306956555+0.684250328999446i
-0.252996793025296+0.409174395458529i
-0.295295621963873+0.0109532325730343i
-0.0296905069491874-0.281440589326673i
0.328067556694922-0.190662375255763i
0.469499879715397+0.131963018786524i
0.222763998138251+0.414825675259793i
-0.251170091565652+0.499424902463304i
-0.637439060441591+0.210965399991943i
-0.722343851618698-0.332843408002613i
-0.416289240727305-0.730453310162642i
0.115731778983556-0.777650933595821i
0.550949550225795-0.491002403935175i
0.606428976131098+0.0253416575063433i
0.286731298566729+0.37845088887567i
-0.205117011497798+0.381708448146895i
-0.48116219331675+0.0937938652577213i
-0.357698457296597-0.308530568634291i
0.0672769069334233-0.460389381939577i
0.499494356359413-0.23347305711711i
0.595171193617945+0.253753941070761i
0.313597698985017+0.728185393364232i
-0.230857235534132+0.827385872111827i
-0.683117679344337+0.53140641359819i
-0.769425405796684+0.0545096737033707i
-0.432906710969578-0.361879570482577i
0.062296624317765-0.433797542035497i
0.376206754588726-0.149082420422996i
0.38204001071993+0.274700012242095i
0.0697818464027707+0.493226938881598i
-0.264293629888017+0.350275796688295i
-0.339241327765847-0.0425356620872913i
-0.049811145068501-0.382501994965725i
0.480516676485974-0.478695464648742i
0.902942693535563-0.201224130331233i
0.984300413911732+0.366395296289852i
0.71895153754596+0.756763716688961i
0.258512470294397+0.838682777956333i
-0.0561600354870396+0.57334253883081i
-0.029851760755935+0.142524681211683i
0.254544724330637-0.0846920426418168i
0.599430252861426+0.0525465162602103i
0.694536030010103+0.436776419745016i
0.412801085393161+0.762761105682773i
-0.0785288964327999+0.835869816600702i
-0.47941176986932+0.493592682086293i
-0.516742332416981-0.0972518673690196i
-0.171953563277326-0.508282447964159i
0.281240044581866-0.559496944591341i
0.599850951776764-0.28761906415203i
0.610066693045417+0.172921863000483i
0.265509670812395+0.435431690540411i
-0.143003201017201+0.28336625319491i
-0.32662389130972-0.0960941320746566i
-0.149837036968996-0.492659650393257i
0.33931007302995-0.655141901014106i
0.72689426819646-0.330238272488911i
0.749390713589607+0.215941570580726i
0.427581430619171+0.632436698384196i
-0.160477675817891+0.722551122468406i
-0.613440359979464+0.347360603345886i
-0.673088444345745-0.166808480880886i
-0.365473148443859-0.486568802012676i
0.081956155165524-0.467039061888439i
0.325406568878371-0.128802261002014i
0.24886361149222+0.304795356203042i
-0.182992696726599+0.465179760652297i
-0.584033796043108+0.220971230447882i
-0.668388004392342-0.230426598421349i
-0.376832203564797-0.657749173034368i
0.208730079512573-0.72626929100053i
0.626401967400771-0.365923636642653i
0.733794502797806+0.193714688987695i
0.456897658465987+0.618044356028562i
-0.0219386389048789+0.66300949091205i
-0.289810748208822+0.376441322260191i
-0.205384527577896-0.000225414863468026i
0.206007725606641-0.143175265687334i
0.596163915689549+0.0731303957784318i
0.696489832256061+0.535335962920638i
0.428320558550458+0.948708437171978i
-0.131027172179287+1.04542085939606i
-0.528661261960296+0.68471751727816i
-0.553572282103499+0.172849186619621i
-0.211896123533182-0.130364245721885i
0.291901822028012-0.191471806712376i
0.550197138835087+0.153863111979786i
0.465678267286641+0.6165151515166i
0.0605309703232403+0.756971752899302i
-0.354784956852309+0.530354496879301i
-0.483027177058643+0.0575072723784926i
-0.221428607810029-0.35782727579708i
0.358004545467815-0.459910286753739i
0.74348262803422-0.141670730727147i
0.739586671158652+0.362650889729021i
0.368885616932776+0.687156313076742i
-0.200520342106716+0.630164471468324i
-0.474156180919192+0.18620086175425i
-0.365300062757782-0.313468849707993i
0.0738805713959741-0.607931223454017i
0.559232944609823-0.484999926086141i
0.70073126288611+0.0187191542848016i
0.443306452903514+0.469452247022639i
-0.12139844993053+0.543840401633442i
-0.556105364370587+0.235354563273465i
-0.595616814767108-0.291775628334139i
-0.192387224599174-0.738218209759572i
0.339422023762267-0.745725788317698i
0.614548230188512-0.342701148146334i
0.581150423443255+0.15024167226231i
0.140909566334069+0.41513491061944i
-0.354944905524022+0.342506335593629i
-0.53675637397343-0.0726139818034659i
-0.312230966176147-0.52177586376752i
0.196948096653277-0.634826667003607i
0.602259983385827-0.358008415108452i
0.698677222503175+0.196403540792818i
0.380760925709429+0.605517317782087i
-0.173037784734531+0.649946658444207i
-0.473623041147067+0.374638742232051i
-0.391484234337955-0.0662634136799699i
-0.032543777314623-0.284887691383473i
0.382954761363684-0.103058402408419i
0.532540111850642+0.349434536175631i
0.342997813894615+0.813947312016943i
-0.126858628889278+0.905002851767592i
-0.525383648499133+0.601363455469748i
-0.604362430516452+0.168041608486752i
-0.31782870565372-0.209548478373222i
0.183673734033366-0.210540837592883i
0.491412034726575+0.166659862478313i
0.450249299898764+0.604172417185782i
0.0333788686671279+0.852345135115678i
-0.422047891859474+0.704913835162623i
-0.564146334390378+0.236748294173539i
-0.353626194862731-0.25370821636166i
0.111827671289379-0.415925667644127i
0.5041172134328-0.147957355424282i
0.61743194480299+0.344869370315044i
0.335568658829992+0.711776409026238i
-0.175899015061185+0.667806312704714i
-0.520347914726865+0.274126244643954i
-0.483572395618014-0.27352525712797i
-0.03606435233564-0.653579534191293i
0.4696203218905-0.601924425176446i
0.778192155291632-0.177944919657591i
0.687942083451804+0.25385483392138i
0.229373887807507+0.426760792214348i
-0.142134862932555+0.237078801842952i
-0.292895429680285-0.277081384973136i
-0.0349618915498454-0.667326137992918i
0.518555608552934-0.690500302842188i
0.913892994231372-0.351459322831434i
0.960249460700532+0.212973640562014i
0.562055891353633+0.61019110643665i
-0.022447803635024+0.616367774763896i
-0.357983860674004+0.25306030554097i
-0.316609141371588-0.163156404769461i
0.0167924429124867-0.361314341242264i
0.423059956512139-0.234225212704255i
0.522744555417011+0.24851608554726i
0.199335107167013+0.65300938482733i
-0.322498879958278+0.679027019273259i
-0.760100488703228+0.35224200734463i
-0.791129174231969-0.167853620106169i
-0.418450701134061-0.524986071464298i
0.0791606171130757-0.469348753508728i
0.372688734920036-0.0895160434920476i
0.259548191566517+0.333861335640819i
-0.0927918720923715+0.518659567257099i
-0.517200633423741+0.364663047348198i
-0.646097953354152-0.00743617423150563i
-0.320736652995072-0.390573028985829i
0.145268293858572-0.399007064505011i
0.507384195043196-0.0562210969430346i
0.506076161301568+0.417710573714543i
0.109363257311402+0.786538425692026i
-0.352281100847998+0.713770138413074i
-0.593102118798576+0.334388627768845i
-0.492057103997548-0.120312751632061i
-0.0619771713755009-0.362105419610911i
0.401548385933971-0.201918034860456i
0.593915377952387+0.18259087253849i
0.361618177166572+0.567175812985557i
-0.0708129516197364+0.643860254997446i
-0.412602428029567+0.353854069047275i
-0.459499253728209-0.10947938325314i
-0.0461576808352244-0.455824667805068i
0.447896001183612-0.485039045743975i
0.744687443265631-0.144515990964164i
0.705931533741318+0.398650178727033i
0.335045730770415+0.62682291640839i
-0.0885163054493837+0.500386065411994i
-0.324112919490184+0.138298177334186i
-0.196704764267735-0.343310600151873i
0.217465595047973-0.531003339838938i
0.59379342990942-0.336618393863939i
0.635199624801555+0.00743793539091017i
0.426402111709267+0.315494415390229i
0.0540527234681867+0.342111178323347i
-0.212561741567667+0.031625697148356i
-0.139307236606036-0.388800350849946i
0.185324470417158-0.667391336251883i
0.638409886075034-0.554217132621077i
0.858955186866364-0.136702337813778i
0.736475967591491+0.340762770586445i
0.35617343418489+0.631861120542175i
-0.0313985947850622+0.567714320172327i
-0.220784946923649+0.238548219191541i
-0.15543989271224-0.0476428281147754i
0.181685730085931-0.084209856850897i
0.347038814986288+0.162277970453237i
0.245021718794333+0.601506307429721i
-0.160240071644697+0.843747619446852i
-0.710185761285962+0.704140050180257i
-0.955281267724418+0.253168892403015i
-0.923969933782603-0.315844389720401i
-0.573973523893876-0.604730292829598i
-0.107380472883415-0.496568211047239i
0.151517875793587-0.198943703375994i
0.0551659589650532+0.107946503575215i
-0.247675702058919+0.179140595566842i
-0.480910071363087-0.100587682092816i
-0.436681744394911-0.530738788906124i
0.0283844676703493-0.772239003372671i
0.625369927354077-0.644067881249332i
0.978134286045624-0.137713381157791i
0.933544479609427+0.497269303072746i
0.526861235851607+0.823782375172632i
-0.0042643015354794+0.769415256685625i
-0.247189661330496+0.403672571146295i
-0.114192290897312-0.0118488069120396i
0.285748970068938-0.12923634505513i
0.659839303719732+0.126881217524374i
0.662705876779564+0.596402699559819i
0.315450413759208+0.921351718747161i
-0.241806939711382+0.868217218077745i
-0.628800611262776+0.434553048464567i
-0.56484748599054-0.160412682871262i
-0.10110501450215-0.57028061343516i
0.445963175605768-0.463759031436115i
0.71179795400681-0.0334313761733126i
0.572647772679981+0.314044250013022i
0.159009661126588+0.459235746230367i
-0.195946998866085+0.237511882860931i
-0.221394866010234-0.18554522312937i
0.132730182929953-0.527683211791779i
0.61406240801896-0.513492946750517i
0.928597392599217-0.0945462606463874i
0.837823987747508+0.409820171452517i
0.373810976750528+0.74117581425762i
-0.116274368854337+0.64184087510571i
-0.391977431463489+0.204336063179836i
-0.27171585688219-0.18609383382265i
0.113085492216538-0.311219763228036i
0.406074804697908-0.113214018620242i
0.397938773934188+0.295686774384878i
-0.00991543562963165+0.563380525972767i
-0.494293191507451+0.498404714572538i
-0.786950111299975+0.0844651104844869i
-0.748808982038816-0.450211717740776i
-0.273273505115158-0.73221571255658i
0.231626680409056-0.669530306223519i
0.413176292340799-0.262825121283558i
0.261471775733256+0.153514189641803i
-0.0939407056763574+0.274810014562743i
-0.417918548313211+0.109291857759139i
-0.42374656954862-0.308901161643456i
-0.0747840115108039-0.631424488365416i
0.437334578527589-0.572429572245576i
0.751374166471116-0.150563466625333i
0.704600605089252+0.386110222155011i
0.340988788735006+0.701045146091059i
-0.196417802760345+0.682165900800529i
-0.389015431500604+0.376412884971261i
-0.257873659063767-0.0708803400231386i
0.0776778627907227-0.252057988525676i
0.465632465830006-0.0423814023556611i
0.53495965316492+0.341230802474187i
0.303505024295942+0.723892327637235i
-0.130142071236455+0.740746223765623i
-0.43046747497002+0.384540204150273i
-0.366976087576973-0.120872083757651i
-0.000225308262118078-0.451327373447263i
0.503605829370314-0.396146566206033i
0.83421184070818-0.0183391375311335i
0.800204663982107+0.482729894997487i
0.458929327341701+0.698188470738266i
0.0608980957298369+0.611058559625995i
-0.0742191479542409+0.255568330103022i
0.10058755038845-0.075536230970538i
0.449709593701409-0.0684960004470436i
0.693257013098793+0.217831262437229i
0.607650051614863+0.684006906108982i
0.217567628771836+0.936164179397416i
-0.340321311414234+0.83394946785998i
-0.672567518167886+0.346716928248379i
-0.646209837804715-0.230947836804701i
-0.312119162579492-0.498359149245562i
0.112219498638332-0.483309001233593i
0.282869396607929-0.168238735925819i
0.130498226765971+0.110881033408889i
-0.226646020996119+0.0705331471568494i
-0.483336178301903-0.28075388166763i
-0.354062903145971-0.760083685384214i
0.126485123781641-1.0362068358646i
0.703920584574218-0.894753867060943i
1.1103542686913-0.384637804055914i
0.997004431799967+0.195531041300271i
0.541109974134638+0.577448628230253i
0.0997925394226063+0.535424144451534i
-0.142400649921116+0.206203934041933i
0.0126798979217203-0.109669935804585i
0.340623441655461-0.110104097896409i
0.583935488030541+0.246926659424461i
0.503050776048772+0.699817689969174i
-0.0177831852883073+1.015507787415i
-0.638873992324463+0.889828164116562i
-0.986142808970468+0.402580446078141i
-0.881819550013892-0.175948786161802i
-0.391446685500988-0.57447579258536i
0.126534085920639-0.51725389945354i
0.355735884244672-0.110314470089041i
0.276966571838875+0.278440508870876i
-0.00136928675144942+0.38078733934917i
-0.283836984901563+0.163399283673637i
-0.24517510693537-0.206983994841109i
0.167423597049678-0.383321028293853i
0.678395950573018-0.236331586871852i
0.96122354520122+0.180558124913794i
0.825376642458242+0.702247758244585i
0.388114932563518+1.01384838087536i
-0.111091240851368+0.983946818708235i
-0.363680454205918+0.637131885334927i
-0.269521769950524+0.254897742864097i
0.00444500988275186+0.116869914293743i
0.228408770185034+0.246281816514111i
0.190782955549368+0.489555664672967i
-0.107589315933366+0.665401534101452i
-0.48867598240015+0.510786589556226i
-0.666885599471193+0.0275767156109727i
-0.530214815734246-0.442956562105645i
-0.0760485171088947-0.752715915424473i
0.455588571287362-0.703942251944414i
0.664348173843468-0.357620435181382i
0.599936051366574+0.0244623901152458i
0.362582708745266+0.188503477001082i
0.0795434829248611+0.0608701112835872i
0.0652367122207693-0.224960102345738i
0.325335792403028-0.41882266838798i
0.7040352401315-0.311921589094422i
0.889602153444598+0.0347032562987605i
0.709186456227466+0.51850185257089i
0.296920671551318+0.799297196485417i
-0.20286185568412+0.706825674983236i
-0.502998860482342+0.322173407882955i
-0.488593208814393-0.11075960577701i
-0.175833938669406-0.321040185212307i
0.1220778587345-0.275769227293711i
0.190959168287718+0.00293409405340669i
0.0611655164545075+0.256779060293316i
-0.294174744923779+0.257018508898249i
-0.517279959369266-0.0131980984102193i
-0.462205766596078-0.453225528549714i
-0.109220812320786-0.743063314191943i
0.411842468480593-0.671546370662097i
0.733859823275259-0.277392896153034i
0.744325726354159+0.243769506540718i
0.494515682719052+0.561174373844356i
0.153180427315895+0.511467747855271i
-0.0651369408920552+0.294788350149403i
0.0233885563370435+0.13446287429047i
0.28197232913824+0.124021285387563i
0.503878322310371+0.375859094614928i
0.454125114317152+0.79459431959106i
0.0691479197524643+1.07198204572349i
-0.383103017581174+1.0264549769393i
-0.751701857109143+0.682540729188598i
-0.800450392092658+0.223440680927388i
-0.526104529588309-0.132250602011014i
-0.169193485290343-0.140586927661345i
0.0610611827781941+0.0917044160422895i
-0.000565620831600352+0.243748100811665i
-0.275270738071131+0.263437390761663i
-0.515727439707891-0.0241031702604698i
-0.397150669144157-0.435400069341232i
-0.00149581138105788-0.69040824610189i
0.495794149497715-0.683333191818321i
0.854470565683358-0.331690765349943i
0.887241235954954+0.118484651089734i
0.652264028501775+0.412507743784678i
0.190884099426853+0.401626497591149i
0.00740210605595982+0.146033348997566i
0.190449053908447-0.136510582564577i
0.500490021703601-0.196760158564906i
0.766990985688568+0.0447172846990928i
0.741037424665267+0.437262463330793i
0.401735030599297+0.715959012863403i
-0.0877523180496172+0.711262667380922i
-0.419971245062203+0.375500616847612i
-0.439268722111013-0.0715494698403725i
-0.134458128066668-0.343867787590747i
0.245482817392025-0.351333046012957i
0.473716410235303-0.0898642709636395i
0.387362363431538+0.264072504762526i
-0.00600252711885554+0.412050038791981i
-0.315800746882337+0.197149560341701i
-0.407529695633219-0.141882506829397i
-0.143350026056005-0.39320400383594i
0.308191513928406-0.425768055258566i
0.537052312692703-0.127000154135625i
0.503783166316625+0.33507368892178i
0.160884755070911+0.649365486125382i
-0.291936529650451+0.616782535044311i
-0.554655106202972+0.311856134155753i
-0.525520908329187-0.0550666067794805i
-0.238057587654031-0.238496163700914i
0.101155488485028-0.12934198883952i
0.188827744118246+0.168433486500295i
-0.0413387556591376+0.410950486234119i
-0.35989544181012+0.395709755646025i
-0.581908767384127+0.121659004494286i
-0.511755377605739-0.266667122591311i
-0.122520406351453-0.491049293063378i
0.296817628182318-0.44840837467812i
0.551554918483362-0.118135386200677i
0.528618917470558+0.298744140387641i
0.217627229555593+0.489821424671503i
-0.0507653760481824+0.407540820929114i
-0.108970539214054+0.0923245732432872i
0.0682625603427935-0.138565873895938i
0.420907574567783-0.111008592241138i
0.621736371338315+0.165671599177011i
0.541831754797569+0.569705100416919i
0.206474341280843+0.78554816472608i
-0.216534156128196+0.718317021270156i
-0.426505352303014+0.367286422534538i
-0.353430939486553-0.0998713053460287i
-0.0342895004475373-0.365822718192437i
0.394261512637659-0.268413187977671i
0.557066358901314+0.0622795247189657i
0.383463115192892+0.334774487104771i
0.0867321514833423+0.384494935948716i
-0.166693311903977+0.152832478075693i
-0.163508950963595-0.239832507241531i
0.157637791486051-0.48775230232876i
0.581131487260082-0.451846162114574i
0.811657465203718-0.0750636722099599i
0.720808730772769+0.416772436945884i
0.33264622710668+0.621237133445819i
-0.0779972350952425+0.543618482761825i
-0.254179556394324+0.222271892656752i
-0.175737201618015-0.120946557665215i
0.0866961891887725-0.190729782065869i
0.338415833031165-0.0341560181670323i
0.355530276330933+0.266798618883906i
0.0723273743712974+0.474609511390294i
-0.326193864024652+0.428794217845397i
-0.581064588387486+0.123898230418021i
-0.494367049892055-0.299689606300231i
-0.181907558976551-0.508923533418929i
0.19087000803842-0.469259576608213i
0.402737128788426-0.126840854524507i
0.284727626451733+0.18443476324083i
0.0122393453077453+0.249026918698212i
-0.24158905884373+0.1757864687033i
-0.243006218251561-0.15640911747806i
0.0148427204364631-0.364932707017291i
0.356012054721355-0.252393377485161i
0.571669781453332+0.094013599026702i
0.480349751042004+0.481528013928599i
0.142165388446301+0.674224838750239i
-0.255600485958827+0.621502465185663i
-0.44225622248817+0.30547236314742i
-0.316552485564446-0.0253770229969762i
0.0289534051650239-0.129102697990378i
0.33600259374764+0.0426561624718737i
0.327150579612181+0.383297766098948i
0.0585409041861999+0.593168960301838i
-0.313484072597247+0.489591134517534i
-0.515185012777049+0.176204089648931i
-0.379949190233688-0.228933747551631i
0.0229976600876064-0.482451431730067i
0.496223504451646-0.363496458736934i
0.680326606119846-0.0453923583026823i
0.548625193728174+0.292264440901401i
0.2668488530457+0.470853305862655i
-0.0153559405634313+0.335427227958035i
-0.0647889635624252+0.00540086649204283i
0.189069710436286-0.247159901787464i
0.513384695821427-0.203709447358621i
0.742799565050539+0.0900292808954097i
0.713237595460231+0.458317375409161i
0.367509478572225+0.692556432239903i
-0.00986567513084348+0.672592218413864i
-0.218384572788792+0.392955764145058i
-0.222584847836649+0.0149294921327384i
0.0359843195775735-0.143612422485755i
0.337202130841741-0.0182253538584624i
0.336871328947787+0.270462969412298i
0.121516557325616+0.506376210731761i
-0.24566893922837+0.491931420925876i
-0.488665091482625+0.215654746127801i
-0.481188072354222-0.170597162933572i
-0.289799006265072-0.422771412681798i
0.0584663653500244-0.433247025316628i
0.194398874759846-0.199071226608552i
0.147034688946394+0.0932725923758331i
-0.0821915064759745+0.166973333514545i
-0.370410493926628+0.0124507440743369i
-0.375891496440419-0.292397771486846i
-0.15265871498809-0.563096587407097i
0.219038853797894-0.569831804158279i
0.487189021793853-0.334255361897813i
0.502800860608574-0.00254933452768293i
0.344315131736845+0.27877283003413i
0.0954737456322412+0.288306624220364i
-0.0462704414421717+0.0398596300475567i
0.0570888994463226-0.114496053798882i
0.360944467315115-0.167748604789093i
0.609979056199908-0.016239575830368i
0.684377360020207+0.409813825677491i
0.458641613378038+0.751825280296318i
0.0448345828895217+0.846100243590279i
-0.201419886740787+0.660426702458359i
-0.289359371893038+0.360574822404339i
-0.161628248211316+0.117051093463646i
0.102711858001553+0.105663795930086i
0.261203491042777+0.367970355659717i
0.183032935249128+0.602899683623344i
-0.106036703643219+0.65960459665386i
-0.431979220840957+0.504211072838201i
-0.546611593764482+0.14081786859333i
-0.344729419487495-0.175913781513298i
-0.0392657117008218-0.289025194322377i
0.240415159302127-0.184189506615206i
0.348211411402643+0.0574468737064164i
0.222066983541273+0.231624447527578i
0.00220190436993152+0.233754226325817i
-0.142165142058663-0.0158781294488497i
-0.0789975582305355-0.302250956877429i
0.210184815570644-0.396425875425902i
0.530461813905957-0.304847138607317i
0.664530278226694-0.0702976324930109i
0.620598716291761+0.195140792826397i
0.401689495373666+0.327022500833064i
0.14801660359764+0.274601549629381i
0.0742074067861812+0.0739602413624682i
0.218980338086916-0.0759694488844704i
0.457809765299015-0.0413200489749693i
0.551820702071026+0.188677128299241i
0.427653048159193+0.490953166608059i
0.12501930700166+0.585694832693447i
-0.179925447021185+0.548939658872568i
-0.357476717759504+0.309119892593847i
-0.36012054462929+0.00931944847984555i
-0.146167074390363-0.0885594649847011i
0.0260345066912159-0.0471031183374375i
0.00465864033980106+0.116622020439942i
-0.162893728201203+0.246774840428466i
-0.396420590217735+0.19540600471681i
-0.514350117088912-0.062231083999002i
-0.424422961547013-0.417658753432307i
-0.118145210849596-0.607353518636169i
0.282243618564541-0.51675773943517i
0.48149725641407-0.252757875196602i
0.449367933408433+0.0705034265707649i
0.282642336359994+0.260818823673581i
0.0860474063299888+0.249070631954344i
0.0633882398377528+0.101021169356546i
0.213654409808612-0.0196984161370991i
0.442317721890772+0.0189959973057995i
0.596399937120573+0.286778072153357i
0.535277303292552+0.673682775970953i
0.19657312055007+0.905294077549662i
-0.229950305973291+0.912790628846575i
-0.45740551386945+0.645455277517387i
-0.491032867421202+0.302205046509118i
-0.345184951804988+0.0804379922065945i
-0.110681629655363+0.0256030774078779i
-0.00816500514667183+0.162954474383948i
-0.0985418310251304+0.288897874147476i
-0.265692372146244+0.236332650978821i
-0.389080863591714+0.030893553883179i
-0.319713943222414-0.305228981111889i
-0.00613057335345915-0.557305511586083i
0.346832786546276-0.499533384274285i
0.63525029433313-0.281225542470358i
0.690934716934232+0.0673724687942865i
0.524371679740831+0.341016436555169i
0.321804907136697+0.315145202336292i
0.178364086905351+0.149947955857166i
0.264786123123865+0.0310697995017683i
0.44360309289551+0.0567560354023794i
0.52441097491519+0.252311214535439i
0.431811338939127+0.516581473759481i
0.174854669728224+0.679885665787354i
-0.17340552532954+0.619483326084702i
-0.44055017793813+0.306024560651389i
-0.450116577847943-0.0482061467986399i
-0.219981123798491-0.277361137865955i
0.0471764604707174-0.266111814769946i
0.171530824452761-0.10405399584903i
0.115494367660235+0.050557655444952i
-0.0833887141159224+0.0738962253782826i
-0.203213608320237-0.119882490881613i
-0.161497087621955-0.33580238077195i
0.064441250149702-0.492002996026432i
0.378131717899934-0.417295394304954i
0.588543893161155-0.0722334037805695i
0.576320593259858+0.294274746655551i
0.316972773754667+0.493404314661941i
0.000230579010888305+0.442064585156212i
-0.15972552101746+0.238018347278324i
-0.101798926018268+0.0264872158982448i
0.0831587048204008-0.0448981867969856i
0.304071789456544+0.0938963741580454i
0.277478772602337+0.384764906521186i
0.0493266606956061+0.574702791181731i
-0.210275812452744+0.530568944156842i
-0.44932010270198+0.322603299972379i
-0.390500518698807+0.0576286303956388i
-0.154768456602424-0.121683228050157i
0.121308526761596-0.119697957782566i
0.262053645136549+0.10659027127538i
0.169510249520525+0.32994784119561i
0.0084001302607413+0.435391389770515i
-0.177196275008233+0.357554960474776i
-0.242380657291753+0.130517240923814i
-0.105281192805318-0.0410888045318409i
0.158321704733319-0.0947028440217213i
0.313670813651798+0.0647548315908317i
0.290144159019652+0.267576996194108i
0.0877302619804177+0.392890243134178i
-0.127347189215543+0.357629513688298i
-0.198396690517849+0.136406339029482i
-0.142492507650496-0.122367467336704i
0.129364633517902-0.27890256683701i
0.332703281561503-0.166050066714538i
0.37620238336999-0.0154375659740388i
0.293163118021121+0.13562547329916i
0.107977416800443+0.17724998039629i
0.0414044846861396-0.0197648155762654i
0.114817311042447-0.154002115513096i
0.307287279922592-0.277771553809684i
0.556971354461692-0.217555537969518i
0.705894472208492+0.0877456467952273i
0.608850139269822+0.384859529928922i
0.369213543769082+0.580159571610199i
0.116031325164496+0.546479130768359i
-0.0300085986478564+0.376784747035094i
-0.0140276035529331+0.204181208388632i
0.108307322887623+0.208879697813056i
0.192832597733008+0.378377663981922i
0.0195735448493844+0.560864936081225i
-0.269346869385414+0.684636894905127i
-0.584947655535171+0.519794237023454i
-0.804161656267474+0.168628729028169i
-0.80577395130602-0.185165068090219i
-0.611606809230583-0.442387352194757i
-0.286168347997217-0.521729883855886i
-0.143414170338673-0.465327865821368i
-0.0942711656320268-0.330920838225616i
-0.0920209117772477-0.308998864320556i
-0.105316684797215-0.463573129310572i
0.0914053220767763-0.678472958888761i
0.359690623097908-0.705457048794582i
0.713016800760842-0.538023874414416i
1.00588926606038-0.187815903464932i
1.03405175026949+0.278855113569745i
0.867248476170163+0.606556215269402i
0.574760599866021+0.783916075852072i
0.341551133229756+0.749995829147983i
0.223999724614199+0.67734334737856i
0.215374146779267+0.715478102334306i
0.15334643414804+0.815076448271268i
-0.0686038912215896+0.954678418118047i
-0.34544092598051+0.964315492564996i
-0.716115418867734+0.770921266828961i
-0.928443780917627+0.393187377578783i
-0.852832513204173-0.0293041556556195i
-0.649796903235621-0.344982797702226i
-0.332013804866327-0.467195452279081i
-0.0877040047335463-0.442860126053426i
0.0228304540069977-0.390530204831932i
0.0815523417933919-0.37589632170504i
0.123688885456032-0.471531443788244i
0.294887132482098-0.577950291318638i
0.580958649094461-0.589543209435341i
0.881627870012379-0.38239823538477i
1.0619108438612-0.00243544530599331i
0.976749564352979+0.353255513041303i
0.703797227515042+0.634119719807598i
0.387928770019017+0.690986256586468i
0.162999308695018+0.576723619206954i
0.094925355409003+0.429763045662026i
0.11108273156619+0.328793282773949i
0.119416305544518+0.380214887556033i
0.0549308828994848+0.438434806238809i
-0.147749377819543+0.392527584274885i
-0.39677853564853+0.261025885113431i
-0.500887047051591+0.0113865825765893i
-0.427607060613962-0.26408111344186i
-0.174865608610912-0.42840715192162i
0.162549470048949-0.463254093625554i
0.349973184260081-0.289860162830535i
0.344606390883347-0.0279521089528868i
0.254464214703411+0.101591903681532i
0.132559685154775+0.130141608367405i
0.053883334168251+0.0719797443664405i
0.121692833503728+0.0230466209355271i
0.247688700881379+0.0592132187322924i
0.25607341801025+0.173263563152524i
0.168030832617341+0.388036422865214i
-0.0363110594874758+0.448105091705353i
-0.276357250238787+0.391677310307739i
-0.374504522148623+0.238226953715309i
-0.322995742321431-0.0344488462645942i
-0.207385389212525-0.132429266739584i
-0.0200387498279742-0.16285125642624i
0.112167139832085-0.0843138294286021i
0.0766208224012186+0.0141565654411762i
0.0818349426802081-0.00437207831246804i
0.0830661802881115-0.0353947292586312i
0.168166449895581-0.123419450249142i
0.318797953028527-0.108639727163421i
0.468276053636499+0.0205595528106612i
0.570784821439455+0.240307974967184i
0.418957288182667+0.474329310673684i
0.211646138325842+0.577843859945737i
0.0379926528583295+0.55770532161632i
-0.0563628160800333+0.400757881163916i
-0.0308054934984105+0.270804970059355i
0.0062020711490161+0.206732582327533i
0.0692219958297065+0.230022461459318i
0.0477319242928016+0.344689719222782i
-0.095687326252253+0.352206618806408i
-0.227298638385051+0.232830267328459i
-0.282976955097362+0.0199579820797251i
-0.165562461036557-0.233640287329605i
0.0365764932213226-0.374776140340877i
0.249669986347223-0.280995710165538i
0.391791567854851-0.142123585185693i
0.389860467347383-0.00502653042641183i
0.290789700280602+0.15523099614197i
0.140801217772103+0.0869661090705662i
0.146768752541961-0.0255293767491316i
0.251243269305449-0.0830216231240977i
0.36060763252405-0.0707208151381415i
0.449187004812864+0.119810831283514i
0.390737957737219+0.291343513845191i
0.212172016493066+0.372669247604913i
0.00093005346512738+0.375226691351393i
-0.123737399471548+0.236137538671364i
-0.129111486418565+0.0406263767873363i
-0.0367195259747508+0.0141492726090943i
0.0502197477869879+0.0226676982104429i
0.0671292861716563+0.0835212394448905i
-0.00856014189218863+0.195701805894543i
-0.159476561974026+0.0976672849780898i
-0.208168757903841-0.0627678826511082i
-0.162153808350567-0.199430645662917i
-0.0155440003377736-0.278293257986219i
0.166554077769449-0.219568518283566i
0.299551741594355-0.112077556534973i
0.33723484641434+0.0137418146196927i
0.254359469493283+0.0878360605845886i
0.215744677509154+0.0890656530873042i
0.20807543327563+0.0812932441224405i
0.308958671898751+0.0872511011388156i
0.460409199593678+0.214244632079986i
0.460257195216937+0.384673824219298i
0.343677704112287+0.574525233349251i
0.167741459019196+0.708685829568938i
-0.0497630413420364+0.669056536914327i
-0.236247381498027+0.546759058667877i
-0.28056969771771+0.37595123540946i
-0.237671119249538+0.270148560384519i
-0.173375756338738+0.239136589444074i
-0.197257866590401+0.241553610857657i
-0.280520636093316+0.212097342903904i
-0.312829772805215+0.058760689512837i
-0.323301520537463-0.151218302394869i
-0.193315733345101-0.346742813640374i
0.0854923783829928-0.482168420618774i
0.336829186932249-0.454491086563084i
0.549588362604224-0.287964406869183i
0.636431120533473-0.0871407693271392i
0.54858460392896+0.107312410664649i
0.490626100474357+0.148500611238769i
0.480142938866183+0.176183593994982i
0.497626976432049+0.254948630947318i
0.544275884080924+0.284786732230364i
0.515645282353591+0.414730843178196i
0.369930705170864+0.555977132236258i
0.149990962304826+0.650410513978463i
-0.0921557489787116+0.669474204078002i
-0.245163760964656+0.513180700259709i
-0.318898378732738+0.286654520520955i
-0.300821995094591+0.122353044157579i
-0.206646121202186+0.0313159209136898i
-0.16227840458663-0.0270759770583451i
-0.128108655004892-0.0310669627963822i
-0.117967240003718-0.0588630454912826i
-0.0929821818648017-0.157595419291681i
-0.0390963162853665-0.23598012294196i
0.103977362655342-0.237659371418101i
0.227200578673983-0.174786720302033i
0.263423983721194-0.0583155217000843i
0.313352613132687+0.111479174286185i
0.212475318800573+0.206518166573687i
0.070192653390916+0.1849954923868i
0.0537813438050581+0.159306073302563i
0.0501269252101994+0.125751883082844i
0.0770820699913612+0.0772777298817215i
0.108178202551744+0.11490657795973i
0.103360770136942+0.180238315380622i
0.0294554209073428+0.209706371416381i
-0.0847702453386866+0.162770273144371i
-0.0338423603491562+0.0610859314234615i
0.0656366686639587+0.0156626920912585i
0.179768013111459-0.0501355214536107i
0.329617098733024+0.051173128601633i
0.37722628601177+0.233515269098008i
0.3494271235538+0.32761216045139i
0.229937880952939+0.456379622101765i
0.078912757045898+0.448762849347089i
0.00317634718226118+0.360958935254265i
-0.0320283821304991+0.302712452234318i
-0.00495358840821538+0.27160776791432i
0.011282162123171+0.316076870436154i
-0.0316604526355194+0.361120337610097i
-0.136804981904199+0.32920168654802i
-0.264969563145812+0.254658370730832i
-0.274442333118421+0.0884157627362858i
-0.213823119363531-0.100606311776606i
-0.0396390694215505-0.184140538050575i
0.148395698967037-0.247359285021477i
0.248200207222969-0.172201564510941i
0.301519337890376-0.0804845306532052i
0.275247972171946-0.0725292967824391i
0.30481838417432+0.000589484721768884i
0.342906992416759-0.00514894633985232i
0.376381239402216-0.000349372547575448i
0.427044546685224+0.111773108134584i
0.416970481451356+0.238675331684308i
0.365596220859781+0.330651160840345i
0.219975641303758+0.388398316497511i
0.0696645846339768+0.381014248671604i
0.00847326159971437+0.277115237290789i
-0.000153531585275142+0.22187516521341i
0.021828543351253+0.162892520763678i
0.0197250054528314+0.156038015788465i
-0.018216769017636+0.19928178698818i
-0.0557060477485932+0.185349274282258i
-0.107380124145881+0.123798253052738i
-0.110815986874153-0.02040733073094i
-0.0286031300739973-0.0536347325520427i
0.0957220849882951-0.0267866943078758i
0.180091239342939+0.0166271061547775i
0.163842692895371+0.134088672781241i
0.0739643549898696+0.189922173589312i
-0.0296736311848047+0.207697101549559i
-0.0484431071984363+0.16612783718844i
-0.0829532118948678+0.0843898912656423i
-0.0589459039915019+0.0519128075910683i
0.0521083133549676+0.0624249272499668i
0.08902796300815+0.0897907760553694i
0.0630001912835188+0.160411412174362i
0.01307857106286+0.196083210047374i
0.0197736041837952+0.129798447801076i
0.047442321170507+0.103764188920487i
0.122426091416481+0.0526644134620999i
0.171884446279488+0.0601079216345388i
0.207985477712402+0.158600763989681i
0.245585495223181+0.244977980129744i
0.167380586380817+0.348758710860844i
0.0923655579980988+0.35365421066235i
0.00486817194160532+0.315796360750454i
-0.0188035627551441+0.268899763582411i
-0.000764136860067114+0.216900821995477i
0.00466997534403386+0.213723987046099i
0.0272228462871794+0.216565420700276i
-0.0262579254661715+0.186814708804146i
-0.0453087011023147+0.194736355309222i
-0.0157427939238953+0.157795782357489i
-0.0173118382990634+0.0387148443217877i
0.0235523121396026+0.0241513092436345i
0.116446340275229+0.0210235954809332i
0.14716591597202+0.0126847679424758i
0.148373535019168+0.0568885923259739i
0.136599868638992+0.112498412854031i
0.172578615602825+0.153338189505545i
0.18351032310698+0.145380329514778i
0.134100075197202+0.134621326647342i
0.140722439891559+0.145988654416999i
0.129839030986505+0.202862062856957i
0.0721138046540313+0.215258008000783i
-0.0149952299850383+0.181569358682422i
-0.0386192325733627+0.152685719598452i
-0.0824122067743554+0.0693361295609068i
-0.0357074749039952+0.00150981992513605i
0.0271822946842551-0.0204731836293095i
0.00477307862560655+0.0190027110941333i
0.066212186328025+0.0510644335710838i
0.0827493962994378+0.0596892111782391i
0.0608925831225811+0.0562617560438782i
0.00396645043401879+0.0251612044324436i
0.0352103972437033+0.0116173144831901i
0.0854365571336904+0.0382038454170962i
0.0767699784766921+0.101045386128158i
0.116540292389295+0.161209970660161i
0.0777379864889117+0.207577091728527i
0.0452041054777723+0.213610119093783i
-0.00252443473039168+0.199230527827247i
-0.0572550839730857+0.155814030840881i
-0.0578905976580283+0.11581258785394i
-0.0479588867891831+0.0830193540894927i
0.0180754355259317+0.0853950347509433i
0.070426198838808+0.0910872050795078i
0.084477647672813+0.0964359953633001i
0.0612619660202529+0.121661304628684i
0.0741626321751269+0.10504103987227i
0.0771067269765847+0.155865976860308i
0.0674437536578383+0.168181070898861i
0.0983979889942837+0.180916864210675i
0.0864851483969998+0.223774669594971i
0.0981003469273749+0.207151038424521i
0.0778773607188859+0.199767271221405i
0.0157412062564536+0.165751631298645i
-0.0133991451065044+0.207205183263693i
-0.0212575180520857+0.191791756922699i
-0.0422670666885812+0.131460630676775i
-0.0220721231596766+0.103330125941006i
0.0248985833325895+0.000799447764950267i
0.0441511888994851-0.0155026244274144i
0.111358136472082-0.0159729212974544i
0.164927152469669-0.0233204997095178i
0.232745908317331+0.0145584116399972i
0.263495828187382+0.0614479242168056i
0.249753176424926+0.151085530997389i
0.278190264815923+0.173592706701882i
0.227381991828002+0.179478132751457i
0.190916584517368+0.251834129892334i
0.152093111026425+0.262845755899693i
0.0824409735241891+0.239783798723415i
0.0796417061500455+0.240852563096626i
-0.00269964383776525+0.239025640293328i
-0.0705081196428464+0.244048712091597i
-0.0690975214334107+0.14202880953327i
-0.130341745380645+0.063007888534255i
-0.128816733559656+0.0365270548171414i
-0.0807381749941808-0.0710857486456922i
-0.0616255065737727-0.0954044180543296i
0.039434015137241-0.113061045204112i
0.0994388632080698-0.121190026262505i
0.125418081103872-0.0565057413063311i
0.200791900914391-0.0485932647639603i
0.209876954216409+0.0324601662021565i
0.243333723551851+0.121885052019554i
0.246222271971711+0.13946474995524i
0.173586247882264+0.211407145052795i
0.146118657572093+0.20946706929839i
0.0973057790368704+0.206398296960504i
0.0240505617233141+0.245374564017339i
0.0218665720233164+0.257782116682594i
0.00631447983300135+0.244790146225934i
-0.0727470081024919+0.218155888244749i
-0.104173376233328+0.192711195040884i
-0.148853740497691+0.125364061057247i
-0.157593092500556+0.0418026314828033i
-0.0679664574424334-0.0320423203417308i
-0.00068522815328117-0.0519858596107193i
0.0858771171530134-0.0349555810478018i
0.179975377212524-0.00687411918152731i
0.18973236250846+0.0456633166078751i
0.180396023397225+0.122903389428156i
0.162663508045388+0.147993950616682i
0.0963852494935904+0.153062766919874i
0.132377943695892+0.14553773161289i
0.17579986914222+0.128913614824832i
0.130835832495208+0.200468320703591i
0.101627522220571+0.231923532655591i
0.0566848657111929+0.209715651238485i
-0.0077578273434476+0.188015283466052i
-0.0448650846844123+0.118274079522175i
-0.0266490757380461+0.0525030901091513i
-0.00409450449679629-0.0111161693585785i
0.0602971958630897-0.0450024700123637i
0.124955591827102-0.0415545677981049i
0.126454395733547-0.0284419102502925i
0.159899513180673-0.0176211282223903i
0.212305901324932-0.00367748751701929i
0.217330468494409+0.0254234356349025i
0.217892086445901+0.0460897550003334i
0.259441650834721+0.0896585442105006i
0.266403382470239+0.136643826959372i
0.204095957993396+0.200314096162908i
0.146019353738338+0.237011771362759i
0.109957719577346+0.223876839980326i
0.0279845762735695+0.19247533946683i
0.011408673811174+0.126289203043709i
0.0204592795557858+0.121375567622421i
-0.046845991607658+0.17354687920689i
-0.0421671595951241+0.0939278978366223i
-0.09412277497264+0.0392200156628352i
-0.126347487204858+0.0359726355598421i
-0.0699128503019502-0.0630675479949085i
-0.00907261265989821-0.103652258473296i
0.0920854297465752-0.124142730193725i
0.11805430148046-0.0599657013010846i
0.205022616402263+0.0273595682409622i
0.227746587461906+0.0404890178751429i
0.162446974521932+0.0790730483177961i
0.161373119065205+0.0599838510084548i
0.138255633050518+0.023980558235087i
0.190407788707147+0.0381439974641741i
0.222713633190698+0.109113114291503i
0.260158737217156+0.211484574585549i
0.245153802428693+0.238953532575201i
0.118467690821805+0.299346210687533i
0.055947862369765+0.327009414990638i
0.0255998921578034+0.213504005381468i
0.00463909565297645+0.156990949264849i
0.0114495587786447+0.141833546954669i
0.0704193407111774+0.155301188177945i
0.0920614027053575+0.189560478470571i
0.06914457214966+0.211841855781151i
0.0145070224523757+0.194019489793056i
-0.0396781155263582+0.147030891515592i
-0.0293283186561682+0.121476121126797i
-0.00358763344248278+0.0592597346528155i
0.0634589349275215+0.0252166156681736i
0.153502172528117+0.0194063459979784i
0.169816460730516+0.0479031433555541i
0.129467779629907+0.0979874910029726i
0.104640898796093+0.085447314903768i
0.122483971032375+0.0579678996452997i
0.178396862620837+0.0369524638389618i
0.200522383147975+0.0407570842934396i
0.223416677070518+0.0758912978094268i
0.250108676988095+0.102042918366906i
0.196854742311835+0.146077647673373i
0.102958104466104+0.159546461873451i
0.0744956576995829+0.11139790336652i
0.116264896184061+0.0696195789038958i
0.197033898365149+0.0514399556560484i
0.206933221267777+0.108674603331204i
0.168824242475059+0.16250768734927i
0.136462749968167+0.19711392569711i
0.0261842111137099+0.201220015601657i
-0.00837936103954094+0.101174594192352i
0.0314936849553133+0.0713374259657528i
0.114457112238639+0.0425295325418485i
0.195595262462806+0.0502053616186934i
0.215065445181745+0.16321677988693i
0.163403340478616+0.238869318656826i
0.0402811425322045+0.276603155882383i
-0.0152057800061677+0.207068636048418i
-0.0466596165181333+0.148503496604918i
-0.0344519566985474+0.107987912878395i
0.0423184385324821+0.0762075033267288i
0.0995026513153253+0.10772308075605i
0.0733322135175322+0.130026826528931i
-0.0128723719138154+0.224168735858134i
-0.119479806274138+0.174064480657009i
-0.11966867364825+0.0181336674998034i
-0.00327478779223445-0.0445599669717455i
0.0617379447780239-0.130710152538743i
0.154455641605467-0.125469274432834i
0.20764104904706-0.0611340045321646i
0.222117121970265+0.0380462433350467i
0.242448537893853+0.102649510929852i
0.224444942568962+0.0779703265493669i
0.275712425658765+0.090334000002198i
0.300468550350002+0.0743748251286909i
0.336807734071477+0.139392956878198i
0.385725067940839+0.267813825363594i
0.28629285817473+0.35543222411839i
0.188771300638821+0.446952076748521i
0.11987765011256+0.426521898261471i
0.0115217700468367+0.345479727459106i
-0.0175542156451302+0.294256613160159i
-0.00119457163792011+0.26559216126869i
-0.0176073165794809+0.298084793935793i
-0.0583935833040521+0.284567906840863i
-0.129832089768875+0.224073844716634i
-0.176029105652777+0.154138435812953i
-0.185202645924372+0.0184252102920052i
-0.0783673153190901-0.111351316895797i
0.0293550355513553-0.179550459630294i
0.112823091966452-0.16101505201173i
0.237486885540445-0.0884132087996622i
0.21474113678725+0.0363245006661503i
0.17564803337471+0.0862594125126914i
0.157032800901901+0.0181529625250148i
0.189835775577449-0.00892709377069062i
0.264176803059331-0.046334758905039i
0.32764198547504+0.00352329172618522i
0.413525263406101+0.201484104929969i
0.365143617748657+0.32714544823647i
0.230651107103321+0.334976671725993i
0.0683504163182705+0.335675210960932i
-0.0140775756121806+0.262872010328526i
0.0141881001444891+0.169035984216959i
0.0692184444454195+0.131697104542277i
0.151433009199798+0.163443164844981i
0.174848238537838+0.276731794432683i
0.0706783969448524+0.343366134745674i
-0.0416966808756669+0.298839456632776i
-0.130266327079454+0.186835856569609i
-0.145880291336321+0.0816811355119526i
0.00636722689524816+0.00745336516595187i
0.139071188012423+0.0209953117006066i
0.163978105432815+0.125553344501066i
0.108891382258797+0.233046279456752i
0.0347103383130174+0.255693987919705i
-0.0916668126808906+0.19493778170822i
-0.125310401214277+0.0874965748012956i
-0.00206278223020968+0.000696425858265566i
0.0749274686444324+0.0367878295251768i
0.150547666716079+0.095987178708243i
0.160505540723614+0.15527378088826i
0.069655311473625+0.215833981272198i
0.0215230738299513+0.160824193577945i
-0.00250527009252664+0.0779799942854732i
0.047118637313721+0.00939490324565877i
0.170826150569721+0.0182362050231338i
0.247858108700036+0.0833286401341459i
0.30689185252257+0.153470447596356i
0.21594213735871+0.274098506779848i
0.100117997017792+0.303729524864003i
0.0524246323030632+0.20297921903099i
0.0277613706923712+0.0971155308549064i
0.146913290409188+0.11259633662815i
0.238330071990216+0.190881938759341i
0.224829162611742+0.284273354453858i
0.125026730099067+0.373711202775798i
-0.00421310225624236+0.391782929110032i
-0.129087942158262+0.283347422535539i
-0.153718139165264+0.111068353825527i
-0.0498832456382426+0.0102074069927187i
0.0631412467737347-0.028145626983691i
0.187181839266879+0.0484239879466777i
0.119415765196788+0.16246333218131i
-0.00388668531511957+0.209488420717115i
-0.0406843489801893+0.160629691715354i
-0.0647443735601583+0.0191745254503188i
0.0326386519680158-0.0888410213417932i
0.140345873270171-0.0994096549324679i
0.279807337607769-0.0312450669118654i
0.346951712767881+0.0938659696594304i
0.256650864398642+0.237362477830485i
0.129838576848131+0.278277185597232i
0.0366747828445312+0.218820465475378i
0.00716450012080659+0.149602718678171i
0.0631909677100113+0.0790513982212619i
0.184773024627988+0.0790359968571235i
0.133352676089953+0.207573495311881i
0.0984036335012962+0.302914782817693i
0.039464012604918+0.344577985707446i
-0.118537650048523+0.288936020816383i
-0.114369513084228+0.115860860088816i
-0.105454324774203+0.0176969275087891i
-0.0375623658938941-0.0241618679851806i
0.139515204883975+0.0224565675488733i
0.15798301560908+0.122566756263447i
0.0773224070251446+0.193309010148681i
0.0379705009918945+0.216019527831716i
-0.0221211181272781+0.109257423738085i
0.0264908684159542+0.00146896622231827i
0.107245861478742-0.00221519673953586i
0.21442951923373+0.0406478766343941i
0.284341701630763+0.145881288253932i
0.157133936686512+0.258325493775156i
0.081582593735938+0.296222305700349i
-0.0493151878034774+0.245622507210392i
-0.100872557066869+0.12600912040257i
0.0403332689269882+0.0514906647291462i
0.126071155555767+0.0563645341564957i
0.206816695796286+0.159031932305762i
0.200262004207267+0.297443280693366i
0.0506675243933797+0.334581186331706i
-0.0899072506834539+0.259799435768983i
-0.148226763525102+0.115264864623994i
-0.0895915074826647-0.00333951594249522i
0.0741307365712254-0.062208704317519i
0.192862738715409+0.0528237612896799i
0.226375267150357+0.176418597165923i
0.148808691553437+0.232649720459497i
-0.0340248159269873+0.300419048671501i
-0.128773737323437+0.134947690452083i
-0.0906164089863137+0.00132152847147713i
0.0377635143467252-0.0600177749076167i
0.20647464173815-0.125214175628453i
0.276960222298515+0.0415937747680133i
0.229057236483718+0.205935550831426i
0.119557431814223+0.25093498858966i
-0.0133072456803367+0.21861476370358i
-0.0564157090197082+0.117128611986612i
0.0638423318980659+0.0150087368806962i
0.197335944903985-0.0187566777065454i
0.265544772951692+0.117528778762463i
0.282499366868618+0.295007587449565i
0.119939181897469+0.38078675794914i
-0.0830253888094069+0.354715622773351i
-0.15883782330326+0.242455794747456i
-0.129435114728008+0.117788188362707i
-0.0246612524523504+0.071640757445656i
0.022433586712191+0.0994120670258117i
0.0421513429260537+0.172687313321285i
-0.0287801110139876+0.240997638139352i
-0.174307322908389+0.17270284775089i
-0.246152523761+0.0656377208110902i
-0.228873233363312-0.061187027942164i
-0.0517376193350166-0.178595582216772i
0.154974648217211-0.188795209121942i
0.246911486649179-0.0678932516437195i
0.229517252533522+0.0962926392750239i
0.106951118294123+0.142151658552975i
-0.0276644839914946+0.114921976641978i
0.02986043675616-0.00953233927150316i
0.162326758175069-0.088902385667773i
0.311574475254812-0.0478049395479184i
0.41468582912005+0.0883523253675762i
0.341851069300469+0.316399921204018i
0.193281021760784+0.403932299009206i
0.00966871321511074+0.366444819011012i
-0.0663128020578684+0.219495190673199i
-0.0545973528824009+0.0875451274981161i
0.0649469568336826+0.0556055315928781i
0.211102292723437+0.0458517904017829i
0.235038537702549+0.210064623847404i
0.0973682200326596+0.365799627584033i
-0.109730377930399+0.347331413569268i
-0.185690783851784+0.190928127504226i
-0.17485438637039-0.0125664546021996i
-0.0444867929560086-0.0902642480732223i
0.0920538137187147-0.0822814232968434i
0.186731651449255+0.0208946558444106i
0.170584857888903+0.171290774587299i
0.026277991649425+0.249655840222753i
-0.0540779177988703+0.181781930803725i
-0.121635460608131+0.00706398372470493i
-0.0681468060338042-0.142991028123331i
0.119298781545876-0.158229056843221i
0.262087317791677-0.0398612010426646i
0.277842744128313+0.105342419654331i
0.170081598956449+0.212285663794087i
0.0515483496108581+0.208389629258657i
-0.00721644838555346+0.110802663999761i
-0.0155795265203476+0.00648598376323813i
0.084906693668036-0.0385924285026189i
0.266622385333621-0.0216371258373914i
0.324605054092582+0.141871342500366i
0.170207011364312+0.329282016338007i
0.00395981173217661+0.338278756862339i
-0.0490898966367097+0.249524344654027i
-0.118959185324705+0.0823209941319055i
-0.0656163723466715-0.0467040295953693i
0.113834893759653-0.0196511717121811i
0.201041975969419+0.0781097038620024i
0.176773598437058+0.205581607975964i
0.0387941679898515+0.271555037017662i
-0.121657607452214+0.185271379003251i
-0.156460700707935-0.00120002593651728i
-0.0333893541306734-0.157957629569435i
0.173258670719541-0.153209680407758i
0.34135802623716-0.0322471587581468i
0.351235224674568+0.144673989114176i
0.262090218441626+0.328514704140225i
0.0925455915361323+0.349054734572987i
-0.0783669953770801+0.224287020248051i
-0.042849825713943+0.0660196169044549i
0.109698998322322-0.0389689469404122i
0.242577477777026+0.00693264003227137i
0.321056371365916+0.181136727443391i
0.206961330487706+0.367229138641794i
-0.0256629245016708+0.401951881739627i
-0.150744105903646+0.303691500667106i
-0.210211596824175+0.103356112041441i
-0.126721202983593-0.100797549986475i
0.0855779773863544-0.137116535759745i
0.216959473983804-0.038676928562346i
0.211092893248614+0.138096697434947i
0.0883254847914944+0.269555982363842i
-0.0932230748499264+0.270482194748745i
-0.168109673141957+0.0932427926132093i
-0.0635857488532527-0.111639932527564i
0.106537105929442-0.158560737693972i
0.269416319624917-0.055654293707979i
0.304195605089831+0.132774755312932i
0.181473005557373+0.241231752119756i
0.00601926620687343+0.245965633172181i
-0.109651970857359+0.131118980064738i
-0.0658873477770602-0.0601480941129665i
0.100765864650319-0.160531758066634i
0.259751632443268-0.115207915116229i
0.329413001639105+0.0225354540177987i
0.285174632296769+0.22313088963677i
0.147500484841311+0.298314723717775i
0.0247860361854158+0.202639606251176i
0.0180421778421933+0.0716673991591006i
0.116650326520748-0.022878820279118i
0.275275419509991+0.0464018673833394i
0.361291746389449+0.184536685501621i
0.278772269588016+0.360601419259692i
0.0622199014634536+0.482044315698536i
-0.143738404013676+0.401310144771728i
-0.254261232148629+0.215405113556195i
-0.255276718708881+0.00192129090410779i
-0.0883237870279524-0.129345326624585i
0.0780201536745685-0.0777962931733918i
0.139320582486926+0.0725080111493308i
0.0942900020502727+0.164314016302226i
-0.0635224907039097+0.132827108023957i
-0.129906121303227-0.00815999582369814i
-0.0593586974771824-0.204930688859723i
0.110456013787533-0.314092772105372i
0.361675765271354-0.276113262055437i
0.508595202429559-0.100685194507952i
0.502296538368504+0.156466372237916i
0.359175299676198+0.32325016557233i
0.166358008308346+0.327234932498502i
0.111016485912269+0.227940775290376i
0.151808617305848+0.107070659648996i
0.223300592376316+0.0807303057836753i
0.329914225476675+0.227513760327587i
0.279547636634247+0.397483750927695i
0.108033840649668+0.527096672528117i
-0.0507221891590284+0.505363203012894i
-0.214498338312532+0.29806203688279i
-0.231437828165933+0.121108170234536i
-0.153692290247169-0.0264582641168702i
0.00704495279112542-0.0634181901218106i
0.140857143317605+0.0685694375670563i
0.0801632749223413+0.1630242902338i
-0.0357272900874827+0.153957230847577i
-0.163420656189002+0.117193896324395i
-0.177402849414744-0.0583048298487809i
0.00326354277558475-0.219970669713141i
0.176627843707007-0.198670382577352i
0.291560324878726-0.0542588078315819i
0.320394929942332+0.104017109460406i
0.187678539029897+0.169230295285531i
0.0650951940386708+0.185542661765939i
-0.018826045881441+0.0413407348071693i
0.0415597608104213-0.138932869801295i
0.25042667676082-0.167046714470692i
0.432259687923013-0.0512825455300812i
0.500650458413037+0.130832282650674i
0.372641757132608+0.305265705728906i
0.166073712400435+0.381224752231206i
0.0434379183134654+0.26613237497205i
0.053107142131859+0.12600018307335i
0.174896285096192+0.0405334738436185i
0.380373519754032+0.0824635460539631i
0.427221194093223+0.312021775317418i
0.286749802622886+0.530769573914165i
0.0890735434464944+0.618160507705543i
-0.187492255550349+0.542140696022811i
-0.328562988265496+0.31417516189952i
-0.228793489800515+0.0777715877084545i
-0.066966337097995+0.00908107037427364i
0.0828263480500697+0.0768193733215849i
0.0794058832581515+0.208426740148861i
-0.119490867159583+0.315226590098112i
-0.294466833116835+0.235597590349286i
-0.352997240025149+0.035822014733401i
-0.258231403312321-0.213973177595726i
-0.0436768260470139-0.38990017201397i
0.237975623469117-0.30498748332917i
0.342402564785875-0.0992033898758861i
0.244368850814009+0.0709068559228118i
0.144417233392888+0.175289505594386i
0.0577254361585859+0.0566336303662815i
0.0807250392294833-0.119547357623289i
0.239398257215327-0.20372571907983i
0.455063760299132-0.126681859398153i
0.525051792993766+0.0853552922508217i
0.466625823761206+0.287691660054012i
0.304084846453226+0.470043813315121i
0.0787015235812345+0.383045808300071i
0.0131234829980637+0.211607504578878i
0.0970435733240866+0.0957089594932055i
0.248860356745248+0.0676723983375835i
0.301315402314303+0.220256136772142i
0.251019328633589+0.409919604578794i
0.136920475750428+0.55713366203878i
-0.119563128668327+0.482895425238483i
-0.276506355465053+0.269478264049842i
-0.224817964340895+0.0502410271016552i
-0.0586317077733162-0.0549729950694809i
0.0971913509483815-0.0187260007137518i
0.118564942709818+0.124832359891844i
0.041480807222334+0.290014858973744i
-0.109067402357373+0.276831748716376i
-0.243349405571008+0.0898031801751358i
-0.251710840744985-0.162172102748319i
-0.030520459332797-0.271899937674574i
0.229915123652308-0.233829287415057i
0.389158193729559-0.0707197063300053i
0.434720173059815+0.155610218290124i
0.240735284161646+0.268750626710929i
0.0913504210421799+0.244424840919121i
0.0213384541149375+0.106464731981418i
0.0327221681786097-0.0704187852120757i
0.229232281627069-0.0943710697400959i
0.390979257202202+0.0898469524203619i
0.433105689444088+0.310515687255457i
0.254878104995451+0.476191901170632i
-0.00267288594701534+0.479892934473339i
-0.171429406046229+0.311060819405015i
-0.186331248729951+0.0861282051683761i
-0.00970041935840845-0.0485846009237367i
0.157801708653468-0.0177362752551142i
0.254175370511192+0.100374873397703i
0.224286344398283+0.244269031920097i
0.0276915853692233+0.358663372853029i
-0.11577140565441+0.268367091412641i
-0.113926254332637+0.0428050601154671i
-0.0184767161849426-0.0635563626052967i
0.20298443847444-0.061604080426595i
0.349233825206086+0.103600589704406i
0.284183036943709+0.328126713857023i
0.0829209523014412+0.424716692235279i
-0.159773714544153+0.376827975162746i
-0.281200498135134+0.176269342664927i
-0.237002452711243-0.0435434190815486i
-0.0540487408527085-0.145005322221494i
0.150286099274685-0.126780542023072i
0.221640756579869+0.0609099504542681i
0.130559633602041+0.17679069386252i
-0.0656615487181641+0.138854734758536i
-0.123745999255872+0.0395723367933207i
-0.0425465241014532-0.215625220166032i
0.190337570135907-0.279126347228001i
0.533730316675968-0.187312534124444i
0.612378101820172+0.0541070471133224i
0.530332262823316+0.40500973726677i
0.310640080033183+0.529848600121159i
0.0423354658275208+0.512619134874531i
-0.0158102398441101+0.375143147696939i
0.0516328878314194+0.180180866309625i
0.21321984561249+0.161043948095137i
0.284071437579174+0.359406965809709i
0.134699081074312+0.5665862579636i
-0.106567282650576+0.682158851761115i
-0.370586776269306+0.56515039961314i
-0.522072597761576+0.261354743028707i
-0.45031888331741-0.0283126517918107i
-0.220983813209397-0.236812685713006i
0.00485067622787983-0.238517014923725i
0.125784708306801-0.0402094942060711i
0.0815584690335933+0.117051837168296i
-0.0549739216248844+0.111025520533546i
-0.121357779055587-0.00359801140993014i
-0.0761482282420692-0.171281817539508i
0.149605844400759-0.295960339145854i
0.371390792284497-0.240516344140273i
0.448514201653998+0.00953821499471793i
0.401306816854596+0.224953749647553i
0.22296545163683+0.327664530732569i
0.0143312425372202+0.319227705896145i
-0.079516050533241+0.138210444913282i
0.0307693502534077-0.0627948612752938i
0.18973614031452-0.080488276414049i
0.325945101765057+0.0630176620450272i
0.327006279341113+0.245935980283011i
0.168567475360799+0.359939095479721i
-0.00355132420807755+0.287470737725587i
-0.121330837153787+0.0956472703136281i
-0.027102221643605-0.0216235497513922i
0.18414357423798-0.105835769097163i
0.352391641376222-0.0419127481027343i
0.392144883152262+0.239589257641305i
0.26501935447622+0.434884237561473i
0.0717745344555407+0.469265630282107i
-0.137200791422481+0.374689509894795i
-0.198542395085671+0.160753313012072i
-0.12185090449273+0.0317726968221917i
0.0473576904634168+0.0703519704673104i
0.19824716953985+0.203074251093066i
0.0804851022467396+0.383384063315297i
-0.11495058748164+0.42006261694629i
-0.308806925458133+0.322821736945755i
-0.407666545392535+0.052537407905323i
-0.266716552994384-0.225112214648544i
-0.0508637837532358-0.258066845520493i
0.167674451824691-0.211787433582119i
0.251477595677981-0.00464511376495783i
0.153403526775512+0.175380446889772i
0.0158876343406422+0.142818649545056i
-0.0822967822389273+0.0315077940625478i
-0.0439782980206252-0.139283829610512i
0.161603333913335-0.233808589643185i
0.372029741588849-0.156579815107971i
0.499855224799393+0.0794869311907861i
0.46088322067675+0.32458023458929i
0.23382000361764+0.437691937917018i
0.00632655048243719+0.36648133489545i
-0.0938710975084863+0.146681535121219i
0.0141803286351158+0.0184478579099779i
0.214920224050525+0.0134883335963047i
0.333143528802603+0.109908782882861i
0.278275797899206+0.295555095646936i
0.108184964602264+0.410016849824369i
-0.0729964645746668+0.39320469598643i
-0.221515367710749+0.21751230845804i
-0.161143732491847+0.0300461725173377i
0.0375040477279668-0.0601805363947332i
0.21534285087844-0.0207349838118846i
0.2791336303976+0.143259539629251i
0.139435871704288+0.251496283561314i
-0.055910281483008+0.303569981246136i
-0.167475244485682+0.178426270462419i
-0.138825504076945-0.0591162735880939i
0.0352666239871115-0.149524517376194i
0.242488934088057-0.146953563017903i
0.351018489626728+0.0304087505397214i
0.284988855876517+0.242745759926098i
0.0912773120454856+0.323101378194278i
-0.0895036948919116+0.262147415037456i
-0.169444941724762+0.0685446017418875i
-0.0476989371217968-0.0786701829767215i
0.150268339583174-0.125151540524861i
0.297149227678387-0.0132985281581937i
0.33172286066738+0.21320586852858i
0.11091297844387+0.377028781501216i
-0.112919465452816+0.365106659189449i
-0.223169968459129+0.182863817662045i
-0.183276390135669-0.039855182878244i
0.0317030509166993-0.159828332055116i
0.213359314389052-0.132607147534991i
0.332153687706079+0.0427082340295509i
0.247495395936223+0.265436559447571i
0.0057030063268961+0.338449964289528i
-0.109878892165808+0.241810930262451i
-0.147191930423083+0.0685739593490434i
-0.0226328086629527-0.0729372173950834i
0.176205965756469-0.0743753914629765i
0.273481725031276+0.0767240263203321i
0.286069810840427+0.281641399897147i
0.0754114468051598+0.395968113691661i
-0.141022756239499+0.364215840144314i
-0.25040994091315+0.175832562746035i
-0.181414578519503-0.0872917735074256i
0.022000386574697-0.185445001428581i
0.14023938907018-0.0961635275361303i
0.245449719883495+0.0851374655111459i
0.178198065813491+0.189898136062386i
0.00395830291517141+0.152998728097497i
-0.0769032478425969+0.0561055878368407i
-0.0391453978244803-0.154786493455462i
0.181060637640289-0.249589155801395i
0.429604582590249-0.136571455941821i
0.516459179827535+0.0608908506156544i
0.429208671496324+0.300490440685172i
0.233900361380821+0.413533230642222i
0.0357657249462476+0.337579232355345i
-0.0166797889454135+0.182178719331612i
0.0653479580580871+0.073573823908565i
0.214404801594326+0.0465518052280051i
0.335726013889914+0.208412904064457i
0.247301565618323+0.430821376312937i
0.0334871460102146+0.480420319530862i
-0.182133426301169+0.410682756257793i
-0.328432215171134+0.176809924439801i
-0.268343829756232-0.0864077637685908i
-0.0507159372122987-0.207384223687217i
0.159064160596095-0.120794641870693i
0.272299432471793+0.100870260456842i
0.150706886016576+0.251982278196202i
-0.0965153697667421+0.325067145657228i
-0.222406168028578+0.16846832270261i
-0.203482892040309-0.12671483609681i
-0.00793162251572858-0.230687844026929i
0.220102148499344-0.154935925597794i
0.326382178274565-0.0128873365130461i
0.263298621943885+0.204545651318295i
0.0521234425488218+0.314388827271478i
-0.18538816363214+0.186436899256651i
-0.24936949654836-0.0250223754604357i
-0.0489341612503478-0.268046665669215i
0.174643049601154-0.317255680997494i
0.357865994622893-0.127984953759249i
0.43488064218433+0.0854131525564416i
0.27509440038322+0.2380345855527i
0.0970821424409875+0.249139914181123i
0.0189159344227716+0.128550840367498i
0.0861983650167656-0.0483053156455099i
0.276769635974893-0.0677054973527352i
0.435481684442068+0.108476692420735i
0.486380663445818+0.323643050247311i
0.31768482712909+0.537855908291071i
0.0313212792862985+0.58863442344603i
-0.14742144207669+0.448704787786592i
-0.200285808069948+0.241032656176739i
-0.0819195181505052+0.0521593598642125i
0.101110616097068+0.0847717747232419i
0.152921462048587+0.209600627324363i
0.0838608434400372+0.311798669464364i
-0.114140464250843+0.378781484312208i
-0.290174935322051+0.243334740471835i
-0.28473773594747-0.021108641851189i
-0.120470529339727-0.213140497818892i
0.127407248299916-0.265867385040736i
0.308686184491817-0.175331893400138i
0.383470231320539+0.0753834603386533i
0.276033576485505+0.266218519821172i
0.0507319365440925+0.252634571948619i
-0.0643123074924982+0.11592376291823i
-0.0237903977005706-0.0632540140426195i
0.156850124205003-0.153307775437327i
0.329776972058661-0.0418704734997i
0.378346993924909+0.16064286509682i
0.26405829154085+0.367316717113075i
0.0222140614288765+0.46188820066581i
-0.168708491459531+0.292123541652924i
-0.225494214614082+0.02676065329158i
-0.0988532644149406-0.163154871945657i
0.143981275209647-0.194518879772642i
0.298131120808115-0.0648792620032045i
0.301819854990032+0.146598453465498i
0.16728044961998+0.274331897978947i
0.0355688165153555+0.212095080961798i
-0.0499459344144112+0.041393687330108i
-0.0414207941393487-0.139746925069897i
0.154726748186471-0.176050873502604i
0.337911086093148-0.0379974696552114i
0.421559634177101+0.202386045668738i
0.312298928507227+0.427176342892145i
0.0657688504800847+0.437017383400106i
-0.122749961189562+0.270548865708067i
-0.178911527604826+0.0747658652728351i
-0.0109517335337606-0.034547852987553i
0.19799245439805-0.0157216933139153i
0.263563963594128+0.143767947885432i
0.185464960116666+0.346483820102171i
0.00685906112135178+0.353869093068601i
-0.196942324073251+0.220691199750687i
-0.207821608677498+0.0467509009083627i
-0.0135083211528329-0.113163137914007i
0.174463958092988-0.128211445782757i
0.355136958646864+0.0476811302571321i
0.332175774041546+0.24685274551085i
0.147897894348774+0.357905091185532i
-0.0229012317517891+0.335375722256328i
-0.124914798590519+0.152783143700991i
-0.0457317304920836-0.0579510394067321i
0.104781055624303-0.108693434836123i
0.304352478084679+0.043526945908486i
0.35353200326738+0.221364314679231i
0.153267328292812+0.382821765080073i
-0.0938551941823164+0.381151495457371i
-0.240393869112412+0.225512538097144i
-0.183866176301332-0.0466273587976786i
-0.0233811766462671-0.215423834629337i
0.179103288934624-0.129301403394332i
0.309420817593292-0.0126510841513641i
0.284854298385021+0.199692910647322i
0.140751343860195+0.293358180944318i
-0.0909744032073598+0.197052624962399i
-0.118780086396655+0.0149750276782068i
0.0725146889863634-0.167441516083558i
0.256628923765691-0.16249877937734i
0.396249955390994-0.027994527324175i
0.384015196962386+0.202222801028783i
0.244942936530185+0.386114858465506i
0.0590143832107683+0.373311922093516i
-0.0851853547752845+0.229809914067225i
-0.0750623798570202+0.0423830725296284i
0.0553547599325032-0.0430121132992012i
0.214326502064668-0.0160574509621567i
0.263336653385402+0.106350812427224i
0.162931978059307+0.277446059397234i
-0.0197701564879062+0.321964516746688i
-0.165930755945273+0.207739822621095i
-0.158914352489863-0.00993014853468904i
-0.0169653984720316-0.16047444771374i
0.188092308682807-0.163679215556413i
0.308837490748551-0.0260897421784908i
0.275780730443735+0.187858621318383i
0.175946274334136+0.275301954809702i
0.00845642058917139+0.240013685420717i
-0.0438510661436571+0.153624794349063i
0.0579106650453861+0.0264785966708856i
0.212615430602366+0.0420745248197908i
0.3472734976695+0.190845153770494i
0.303364080902453+0.370828826361811i
0.119928962259198+0.5106647237563i
-0.126203982871386+0.491235717860225i
-0.278617477469162+0.32521892310923i
-0.28347502131592+0.0959249806321997i
-0.139636381721757-0.0365427554627432i
0.0172482849712962-0.0693049298418768i
0.0766317437992178+0.0362592485139348i
0.0370320028301738+0.203004750808354i
-0.122825895449758+0.202058764686247i
-0.235609792510492+0.0624635213737323i
-0.206772619842079-0.192295699474514i
-0.0173804269143658-0.365588846906643i
0.205598588098539-0.311952360712019i
0.413992086214605-0.173545340412115i
0.491429394435047+0.094382348936143i
0.371694711094072+0.26411871314285i
0.234201527157479+0.236041537198677i
0.0866486330420841+0.153708201631855i
0.100627000059584-0.0330866627883774i
0.265726700993293-0.057694387565437i
0.371684542593922+0.129071407579641i
0.415254874969385+0.307315584767628i
0.280541269389798+0.437276705052412i
0.0135653497852632+0.46639084353871i
-0.154830472239593+0.324017215889563i
-0.200102057603809+0.0924830117182627i
-0.101233928893291-0.0696614181033909i
0.117024677325413-0.0955904171796521i
0.23976758022767+0.0395751025613883i
0.225257789535333+0.183904593150183i
0.101250807923368+0.251487928490279i
-0.0764229359474079+0.21746443076384i
-0.102274599917326+0.00255360951139222i
0.0321240493214894-0.114341910860932i
0.1707926897979-0.0806433034167915i
0.317061600249284+0.0403072808008083i
0.351605548743561+0.266629003098051i
0.115885341846461+0.436978654383499i
-0.119935954008444+0.41654540049955i
-0.199437185917151+0.216833781733333i
-0.195301982875229+0.042086871931911i
-0.0682913651853493-0.0807083445458943i
0.115491510892389-0.0138163089256616i
0.148862875307225+0.181280638207776i
0.0245448653254569+0.241028942226606i
-0.137859303833189+0.245081666108143i
-0.284176355554544+0.136887992812943i
-0.225377154855078-0.148772955688819i
-0.00348951491351871-0.324860185096611i
0.227521217298723-0.277780757274442i
0.402571130630816-0.0995656920404547i
0.410472950060242+0.140374578383749i
0.246020246112726+0.268853464671063i
0.0570653227453807+0.263603594616678i
0.0333495621019479+0.133103055471091i
0.118580112214022-0.0329081610367237i
0.283001273409315-0.034551813850097i
0.406897103350386+0.148582467587151i
0.346669283176163+0.362948438836739i
0.158401753635515+0.498860817768777i
-0.0625388478274612+0.476091527497353i
-0.211986026929858+0.292607781838306i
-0.257825484220706+0.0855692604967073i
-0.103221359948765-0.0668768226328902i
0.113757069997614-0.0742223219795166i
0.218635812042503+0.0351936149981798i
0.159715707754539+0.162202204058743i
0.00200525826183199+0.216399018991558i
-0.0653623242838439+0.0834704345916932i
-0.0600716573856521-0.0996655850217249i
0.0850574791522355-0.206257415356325i
0.295965760365433-0.178340255258429i
0.434295926203858+0.00791217624605387i
0.415516117802389+0.183341627013197i
0.247270545755088+0.327117939461455i
0.0791670261382509+0.362399322092427i
-0.0260554540342133+0.240550936275719i
0.0299489719842053+0.101434695893056i
0.141112991309787+0.0462185914401279i
0.238081531497569+0.143088279929185i
0.213462408600735+0.335152749752691i
0.0194152130946251+0.433278850595314i
-0.177212666374644+0.348391663157279i
-0.351001516106621+0.178285636625073i
-0.344583439270166-0.0422244847804298i
-0.152317088678537-0.21180819636506i
0.0795302804239258-0.223557754440395i
0.221570820302933-0.0936446668356523i
0.159016787657109+0.0752816397157141i
0.0254172252407977+0.137863920863063i
-0.0717674473715418+0.0651472752986047i
-0.0518091305523964-0.0974465381151818i
0.0902933228589973-0.222034608701648i
0.27869823373896-0.201113827197851i
0.444674955903156-0.0151009868385033i
0.443722113989267+0.226754694723119i
0.281214430931453+0.400051100865394i
0.049858798728874+0.429278327812646i
-0.116826190700808+0.24917162129452i
-0.077963398380937+0.0486273802646753i
0.038364105896567+0.00385333155753237i
0.175825334867478+0.0407546095719634i
0.245819369524971+0.161104703800682i
0.13390869698888+0.314535417628938i
-0.0337943525921659+0.327837323663569i
-0.201946678524826+0.17389319110029i
-0.199970205702137-0.0450190667772123i
-0.0142443300772504-0.197412837042478i
0.194341099505496-0.191115047867309i
0.381191272399055-0.0472110447153772i
0.40230753539446+0.152521955374105i
0.256304780193282+0.277405622802236i
0.109177151901788+0.258157852734885i
0.0208283633289979+0.147086595330851i
0.104779854316563+0.0433921745462389i
0.269152286428337+0.0664425236472484i
0.366412877621493+0.188866261859159i
0.32892462636697+0.364229908595919i
0.123217672321418+0.468930629611393i
-0.0894351550566376+0.41542120103076i
-0.306190987810259+0.235960897311392i
-0.289496198198739+0.0139341828043971i
-0.104170069068172-0.0933364028362876i
0.0428191151062854-0.0939168680352748i
0.135864532070881+0.0158548058225337i
0.036290202342933+0.136380998300579i
-0.0862000209450784+0.1064908866074i
-0.170748811611795-0.0253466485513662i
-0.125811438454208-0.198461148734202i
0.0958415036689827-0.319859851195489i
0.333549887083261-0.258947848622251i
0.474577562472238-0.0724045804899054i
0.437667979335282+0.169820324313609i
0.273170623551061+0.291130844054447i
0.111403075485858+0.265574769488925i
-0.00359659240118561+0.213963052797444i
0.0190671477395593+0.0808288011944069i
0.177184999541988+0.0361991525413262i
0.249544367095994+0.132046420063377i
0.204806697592726+0.319133136638047i
0.0513016773554758+0.450857399142694i
-0.158836559397608+0.397752520775509i
-0.276018903583843+0.229559857512167i
-0.24375095064457-0.00740366082627369i
-0.0651358479981265-0.163751006264194i
0.117254575820466-0.158819854289821i
0.231165537324045-0.00633065395064419i
0.229101211886225+0.140452151999299i
0.124322375918224+0.24880614445997i
0.0155380038912697+0.196952059977192i
-0.00326784471413131+0.011450763618105i
0.119542891305933-0.0310705460304424i
0.248827053745525-0.016090269401524i
0.386188700445668+0.0886499296808899i
0.359318855539185+0.272632285788538i
0.162286150024232+0.391081506790139i
-0.0307725586252123+0.39678110903278i
-0.11642550431157+0.25265048266066i
-0.0633527892891882+0.0656671230920165i
0.0361027182104329+0.0146980728003749i
0.180712854732172+0.0638478722493839i
0.166559589748496+0.175984241716529i
0.0665035303829843+0.295837170544641i
-0.0585645086145814+0.269901865628336i
-0.144790189402338+0.119537067198979i
-0.116831475754074-0.040426347657775i
8.6287592831851e-05-0.144991042817413i
0.188980151598661-0.126867619705018i
0.282446529471646+0.000421808523936963i
0.248246905844156+0.143544082438044i
0.115716631014159+0.252430907517105i
0.00368226154257739+0.183593833846402i
-0.0493707635392657+0.0214325836646792i
0.0106134214320699-0.0898540135029586i
0.157377246539349-0.0969104328828632i
0.285965767440329+0.0668755009274109i
0.275488701486008+0.198380807645641i
0.139677573496602+0.267968040023436i
-0.0205753300691724+0.280879506410617i
-0.141215854411789+0.11123468390259i
-0.088180205427591-0.0622579991510011i
0.0619854380458492-0.157229123592526i
0.207291853090358-0.116620880799062i
0.266035858919348+0.0757724371607257i
0.224870316920048+0.220686970668895i
0.0449877427779272+0.254249633319902i
-0.0936621596576826+0.127625523080578i
-0.0503504891303048-0.0386834766990938i
0.037490809535704-0.100019539758434i
0.229104932014095-0.0816064649317831i
0.377315447123302+0.0523363924382396i
0.337453096941147+0.2267417097504i
0.175927899367703+0.328433958344219i
0.0128536583436788+0.320193972553145i
-0.0330932893515529+0.197342087795683i
-0.0183768276381452+0.068620813071807i
0.108274384750985+0.0664335753705722i
0.219834110425412+0.153162532648161i
0.172769901011845+0.28892895260377i
0.0526310875709386+0.391487283256605i
-0.11375887788532+0.36661066430252i
-0.239916953211479+0.247021858446239i
-0.239046182679018+0.0881306148657822i
-0.078583979277023-0.0138322161206504i
0.0515211808643777-0.0444684254978367i
0.117117007374001+0.0482160238028159i
0.0903805210565675+0.177440949238041i
-0.0440250336543713+0.128682989024157i
-0.111659542343986+0.0262643197093453i
-0.0581233005138427-0.101818053903309i
0.0899220910453591-0.215020978185623i
0.23631612870933-0.171851863311396i
0.36949302023716-0.0535207051298988i
0.388317423420241+0.141044133660855i
0.286467940747053+0.28130057480359i
0.119128637221934+0.250108032118071i
0.0428807855373375+0.163021380110773i
0.104270246851358+0.0773563513217937i
0.223787163652866+0.0479430433456506i
0.305061379018102+0.136632441016742i
0.287412379658665+0.281089746513232i
0.174774696510239+0.368537822320597i
-0.0342759436517402+0.352099010546791i
-0.146729582106405+0.273531661699203i
-0.185456641561536+0.0571573014794578i
-0.0475346755892262-0.111558842569933i
0.131106634546329-0.111364002547705i
0.201580605260868-0.0358313468608129i
0.21013264806145+0.152241312396698i
0.0863362258435899+0.210802428245918i
0.00151979529358203+0.177933748788045i
-0.0330770325036394+0.0667343841946698i
0.0149827310778938-0.109500369713031i
0.159888513519466-0.0648702558388025i
0.249364537009121+0.0629104494109368i
0.240019687611742+0.198304398142501i
0.134472477599285+0.352676036803066i
-0.037493455859292+0.330049586034144i
-0.144129335129358+0.18923962516587i
-0.120796128869439+0.0308678778514172i
-0.0301706533054947-0.0535786510638495i
0.0792811926398901+0.0081531785607007i
0.110319618093974+0.0698011448215217i
0.0669924460087107+0.157826953990266i
-0.0154847664878856+0.201036105895158i
-0.121044952423397+0.0923913421896425i
-0.100165160775684-0.0439416565666185i
0.0533382451713953-0.144854678676574i
0.205020123953551-0.0990914730404602i
0.274462471881216+0.0774686769013417i
0.247719255607363+0.193883702943561i
0.145840802658332+0.288258963443713i
0.0354144304938957+0.289400428050457i
-0.0277223567664409+0.138716837460484i
0.0189468915561856+0.0214757759875643i
0.144113643922749+0.02120573979774i
0.237964074386593+0.10904482974864i
0.21437598701069+0.244762217465294i
0.0943088710538584+0.354493744378788i
-0.0326976826545758+0.274980082537841i
-0.129952294248163+0.121934501883591i
-0.118355496922784-0.041307168277446i
0.019065728077881-0.121224983402401i
0.200750659523302-0.0510650664057607i
0.282266958875685+0.0687592824720733i
0.229300670450106+0.211491060948133i
0.0974492742192789+0.257275775458205i
-0.0374090563663096+0.187548465234303i
-0.0594857631861614+0.0532563950653946i
0.0111229123875558-0.0300060572870443i
0.139692454873966-0.0498803491501651i
0.291357792263296+0.0237574361894468i
0.277065901407957+0.180284648442363i
0.128634353380408+0.262194925814638i
-0.00615737310071814+0.211364172459199i
-0.0719026943474217+0.0776308829832789i
-0.0412112878356271-0.0553579486235307i
0.10731532640909-0.111750790452682i
0.268532793960234-0.0457844761830795i
0.295548485518446+0.108717666427273i
0.215866744358649+0.224871820783333i
0.0547148507524174+0.219173777833443i
-0.0365455314803355+0.175158550960595i
-0.0197275904449114+0.0733086874085944i
0.0712782373944346-0.0297154988665838i
0.1624501036329+0.0286029851006989i
0.180774610734617+0.16994016280465i
0.129508452151676+0.285497110012395i
-0.00857134015971353+0.305970558146767i
-0.148150110507935+0.265166713728253i
-0.215111650989217+0.122954472087363i
-0.135163188976713-0.0456382449907558i
0.00610289465419481-0.0466444253734262i
0.0942566926988759+0.0208252448392724i
0.0881521247817253+0.126796451805075i
0.00105129096934485+0.192383987622504i
-0.0782369869177101+0.161252593454408i
-0.104572149966997+0.0240162753333213i
-0.0544431358461494-0.130747729256532i
0.08600550531071-0.174085193940702i
0.248505015225501-0.087522541395772i
0.305316470228198+0.101827112048559i
0.244935369333925+0.205251863966006i
0.114432241451863+0.230245657247023i
0.00458409796913115+0.182578870643999i
0.0202258477932118+0.0479962020014101i
0.121056696980117-0.028908612800337i
0.24540203528522+0.0186070026235293i
0.326080970421092+0.135641084243038i
0.248749045700016+0.265257636615015i
0.143548130340503+0.358142172748439i
0.0236558852802674+0.309573026874214i
-0.0735733889945916+0.158744776313528i
0.0197144790289593+0.0387798218101013i
0.112952042816643+0.0247442861938408i
0.187158100763128+0.117620507193412i
0.206139795648993+0.243427707686173i
0.106771811054275+0.305021304525403i
-0.0243650578624875+0.258474924572518i
-0.140984388592834+0.207775993168311i
-0.121707662730403+0.0809669994293809i
-0.0545560905126338-0.0633125018672941i
0.0623297414108841-0.0524516663281112i
0.13045461749219+0.0200629880233997i
0.0558258835150128+0.15746800016098i
-0.0391033182457069+0.137084004450339i
-0.121397140225255+0.0159288115684761i
-0.0663422561863196-0.036348763028657i
0.0255061775641538-0.161500378993882i
0.146964039620437-0.178548141026578i
0.235068322649243-0.0545000926197823i
0.191485572975557+0.0482044740838656i
0.153798012344871+0.102548467267768i
0.0635180286691522+0.0875684117392101i
0.0353882100186098+0.0214180067162632i
0.0909225250672963-0.0498574390269404i
0.161870021829168-0.0420406256029482i
0.263571156027371+0.0824228425411613i
0.24107278886575+0.180215902992677i
0.128966681377836+0.265087080785986i
0.00421385280333696+0.291491121353909i
-0.109954445467152+0.153908064756793i
-0.0912842865651304+0.0279421414448381i
0.0477140065055744+0.0050380688902758i
0.14661136740372+0.0257561601769425i
0.147261159498806+0.131463964368959i
0.133790194935167+0.256210470718984i
0.0305045620678041+0.250437915513151i
-0.0981917021965606+0.202561209262644i
-0.0916317095235417+0.1046160234721i
-0.028125387507552-0.00594447016051639i
0.0916836246094857-0.00204630346282264i
0.198275383262467+0.0832675322273646i
0.17009339865365+0.175037128920474i
0.0268136264226226+0.234803270469503i
-0.0775941206006495+0.192049064885766i
-0.0937729074563583+0.0438752590791387i
-0.0485797067051498-0.0301289275024774i
0.100587296790773-0.0930300567251861i
0.225381269633586-0.0586086703943849i
0.26483584549812+0.0767323402558175i
0.228891908982166+0.133496386666018i
0.119825678520893+0.165852039687388i
0.0475398069564344+0.095410306421672i
0.0925348754707912+0.0150818506615389i
0.179107518221215-0.0213710623900966i
0.250596510058132+0.00279269917208532i
0.306830111915464+0.108371715077632i
0.219367517495174+0.206597165723587i
0.128281348523376+0.287077535648534i
0.0383049508354898+0.253544658456643i
-0.0450043286413957+0.145808935956979i
0.0256063270319065+0.0571473862841016i
0.0475541710903146+0.0442595241975365i
0.0835371799097522+0.0768278029563986i
0.0977978194042014+0.108285642878358i
-0.00799703127387479+0.189946499929675i
-0.0812665030642043+0.147152384943067i
-0.0921198256755427-0.00333009698699694i
-0.0316326183650942-0.0980204587532103i
0.0790607712570406-0.165060246971678i
0.18219151632206-0.0992330641119902i
0.252265290665887+0.0466289908717181i
0.198746202139715+0.137112772493952i
0.0839794529576343+0.173171187197792i
0.0353995810558301+0.14186607432378i
0.014217197000301+0.0594324828641239i
0.0762753191766259-0.00496633016643144i
0.158250771239522+0.0168752008425108i
0.177851218670664+0.131892894344527i
0.138992807619064+0.238051191679215i
0.0122396658568676+0.274319172962956i
-0.13553757780242+0.228104337902871i
-0.149490116656971+0.0940534461640457i
-0.0444340209994904-0.0417067960523231i
0.0677995570507857-0.0883205320710358i
0.1392330063171-0.0134122353317454i
0.167264385075061+0.0770227048863836i
0.140925306491717+0.211085186661419i
0.0333475828806773+0.197669964257117i
-0.0136625093784466+0.103252768277077i
0.0465841794191282+0.0471386414424865i
0.154153212248517-0.0282000718674481i
0.23394919430634+0.0800658908630607i
0.249338567693758+0.166829034277924i
0.188569881879882+0.261658667480775i
0.105116668928716+0.305078740329186i
0.0143272127612013+0.236580578792822i
-0.0660738992480956+0.165369882272063i
-0.025674403395565+0.0840416803071979i
0.0529371654434612+0.0893557831265234i
0.110170253577453+0.0773347474870262i
0.117428379522937+0.123920225530647i
0.0264557347962676+0.174759214544209i
-0.0289231315165846+0.106371785896756i
-0.0182963375496095+0.0144383179606874i
0.01600099715902-0.063755388781163i
0.122091642149503-0.0830649323444632i
0.204459724508375-0.047546459345442i
0.201479002374841+0.0271274930333225i
0.155203135055829+0.137504448227707i
0.109814010058475+0.169808217187312i
0.0526711193174842+0.0868646138583155i
0.0477258348921708+0.0225197049570407i
0.140615593471618-0.0038602144288917i
0.192926054828922+0.0182288422956881i
0.202440938212669+0.120688219535204i
0.170269938042872+0.157340073105697i
0.0686540311744426+0.169907205757678i
-0.0275112595595639+0.151584867339963i
-0.0235048172057733+0.0199408614995372i
0.0510601614893562-0.0432604883831477i
0.134761037673091-0.0325831019725109i
0.223083287425889+0.0263988149191777i
0.192823385685822+0.104675342716298i
0.120103737355713+0.190404419338512i
0.0662955608804616+0.219135011214095i
-0.00267906949702163+0.150584707778765i
-0.00360321078526092+0.0956551694458822i
0.0856875685684971+0.0681370294997028i
0.152112011282777+0.112032592287362i
0.157248827628326+0.191798426989651i
0.116473108610406+0.270684336452737i
-0.0350213273868629+0.296710853128632i
-0.138563407007557+0.220720551730473i
-0.131411082392684+0.128491355404048i
-0.0850156718613907+0.0476749087062062i
0.0210758365092673-0.0210797079586907i
0.0595478028489601+0.00333729255551805i
0.0467445834302261+0.0680009072489691i
0.0514051421673635+0.108397924177141i
0.00117223004102925+0.0970436058012231i
-0.0203969860150991-0.0123153192026913i
0.0321678288437546-0.0673838662264528i
0.145810392128767-0.0623090285221973i
0.2440364209681-0.0264536165063158i
0.264695743952781+0.0862854603775277i
0.229738264933376+0.153431600134188i
0.199443747756132+0.167946714806475i
0.154499893418316+0.123125115796373i
0.1261655442756+0.0714721661506863i
0.186428564203671+0.115077919018092i
0.229269924206664+0.153578347578487i
0.241455823806544+0.226378253774658i
0.184935068359769+0.284680223157513i
0.0767218201048251+0.288105812326097i
0.00477617822357968+0.24259655782357i
-0.0359358728513758+0.139439983543013i
-0.0181523615994911+0.0802689000884058i
0.0636537193960654+0.0235646046609121i
0.0979461119756533+0.0921732352291177i
0.0586520091892094+0.163933418151627i
0.0184933774709858+0.131883421242043i
-0.0506042785536169+0.113190925739279i
-0.0732039594106055+0.0147672407020314i
0.00194076377997528-0.0818552986936951i
0.102364181678799-0.105233114836357i
0.187924045157587-0.0377872959194022i
0.187580388986316+0.061730609648692i
0.171411344942017+0.119145205644161i
0.11152790912208+0.148097502894625i
0.0426484177844361+0.112769720768053i
0.0515666367498236+0.0416447887593883i
0.0852824805993516+0.00767015272099932i
0.180544852013937+0.0592376560209388i
0.179624291370123+0.120999624291418i
0.129261133549766+0.199431127477453i
0.0817065541773842+0.225290779409673i
-0.0370033161418164+0.162344569170431i
-0.0604399323398865+0.109818517007652i
-0.0344180246874109+0.0177775786225439i
0.0304832279871243+0.000307524551963379i
0.107541512804241+0.0497124391611541i
0.0997100573208941+0.0911912828126486i
0.0878758566016396+0.153158560811623i
0.0499596805233344+0.123076078297892i
0.000715798956909714+0.0688318038769703i
0.0381060935278616+0.0683142413101571i
0.11893259415232+0.055125258341928i
0.159512990260134+0.076630439825108i
0.180034308781818+0.143632876151642i
0.129361347989644+0.225636057846724i
0.0522340956896884+0.247412864966453i
0.0146610152583752+0.187208554558983i
-0.0105431815707627+0.15757153440136i
0.01784829718634+0.117153865330713i
0.0650112576634186+0.103770517539652i
0.053634239061673+0.149585218896282i
0.0423497399340825+0.158363303362991i
0.0108781704986735+0.15319424686246i
-0.0569641322757681+0.0948614083787721i
-0.0501456981704845+0.00396469488000911i
0.00904272719050223-0.07907410522454i
0.127930440521021-0.0889176686924268i
0.189111959644735-0.0199154106784128i
0.207188094891278+0.0382118275679939i
0.192888398495776+0.105313575978528i
0.113975137858028+0.0812514287112889i
0.122155152150909+0.0634573280349792i
0.150011702058328+0.0459952667495446i
0.171116215054949+0.0220644851182678i
0.232491828180179+0.079664320203004i
0.242934493711577+0.162185574534709i
0.14521483804538+0.26082735068669i
0.0686256184908847+0.253495743955354i
0.00431763146353444+0.204203292956895i
-0.0552632905652025+0.132448654321024i
-0.0412115107635519+0.0737168904754387i
-0.0120701379353345+0.0516810503813499i
0.0467858345547147+0.0684912156780346i
0.0482492574702105+0.104762559283441i
-0.0222753444660992+0.103788474354019i
-0.0212725312150685+0.0923558783064093i
-0.00888587144467901+0.01156796555481i
0.00959595549641967-0.0413515750124973i
0.0811606872788049-0.0474754191713506i
0.136451248310369+0.00960799242378687i
0.167558927311796+0.14299847937883i
0.124542701599541+0.188880273611222i
0.0978815783849107+0.163345460605252i
0.050913822474202+0.156569498913413i
0.00977597867483168+0.141911612459235i
0.0594164841805942+0.131251140461594i
0.0538514509942096+0.129895367296009i
0.0750602941833486+0.15975625971153i
0.0448133148278191+0.218928961221834i
-0.0260925107392855+0.182317981730145i
-0.0903976891061978+0.121867738714659i
-0.0713289361893363+0.101705813076336i
-0.0123484004782364-0.00751569776090151i
0.0123107044832486-0.042102667538996i
0.126807964758539+0.0337464204665881i
0.145962535818+0.0597897156726621i
0.125812970434341+0.10930572950302i
0.120403288114071+0.100369015743121i
0.138038940581257+0.0355093395485298i
0.157956485194159+0.0351548853690684i
0.194594512329446+0.0712880270728133i
0.250390311385942+0.14155384558128i
0.208616369690588+0.212779622975227i
0.17639220734885+0.286995042176066i
0.104002884419603+0.296499056059792i
0.0292544636580942+0.247021107714883i
-0.0170052043075336+0.201401237702659i
-0.0283081659974164+0.158558836837286i
0.025036716709523+0.147454330338059i
0.00715154803320039+0.152174981219581i
-0.0190729040068324+0.185948750164901i
-0.0374425319447533+0.14846432142111i
-0.097675730352542+0.0722649638702362i
-0.123729595458572+0.0106349947251403i
-0.0658606671832657-0.107816252464394i
0.0470426065084301-0.135492980235433i
0.102495749092744-0.112088544934216i
0.0943550304917778-0.0780071479788122i
0.113431321688668-0.0116074473758085i
0.134710762607527-0.0104920592032903i
0.155132349224079+0.00389181826629742i
0.169870984133757-0.032014208997677i
0.188824053888128-0.0283339829946112i
0.237938031262558+0.0510747872753524i
0.234445240110868+0.0900021359278215i
0.175007573487443+0.171010112108951i
0.12495919090029+0.198438949839831i
0.0698214083046991+0.181037514429169i
0.0521581477226154+0.158267345291144i
0.0810205188625314+0.14676063695433i
0.0581437456629545+0.163378606437948i
0.0431992362778123+0.163482161138465i
0.000351559655488713+0.187913583328966i
-0.061898807279309+0.156841883312274i
-0.0795147468275121+0.126480144691775i
-0.0584722581119037+0.121428450289842i
-0.0246052277161606+0.050657193310886i
0.00376010512111477+0.0195642776673243i
0.05169376473959+0.06775588790092i
0.0217782120919325+0.104168332899781i
-0.00132821255267961+0.0660587615587332i
0.0242058342115233+0.0628668138671897i
0.00539766436890718+0.0647456250370118i
0.0192785678037005-0.0127815965466185i
0.0658482441102315-0.0169561250228364i
0.106844772781315+0.0277375202558936i
0.139261077386227+0.0438241828182787i
0.108991208425677+0.0912169506798247i
0.0873360522823855+0.125977627602813i
0.0951030837830854+0.0840671129855011i
0.0620229563586205+0.0330881037231144i
0.0971335972148424+0.0438125689616307i
0.161673532399488+0.0734661884549786i
0.162761931045028+0.105162400872153i
0.143631913022086+0.148208024916424i
0.0991553141563457+0.152585545464999i
0.0747681255885191+0.128393846336605i
0.0832913839777639+0.124949388872139i
0.0873323725392285+0.0991160479094742i
0.0710843546057335+0.0500112690359374i
0.0943381999053013+0.0472402371067665i
0.114474994871296+0.0957570101209592i
0.121811569958403+0.117910442217276i
0.092973770156437+0.0952222851084678i
0.0169811213758338+0.0931508551699178i
0.0115872013145307+0.0569936889742926i
0.059336378028286+0.0485549811717617i
0.0784623419721396+0.100406524161113i
0.0377628607415963+0.0854932327518453i
0.0663024426659644+0.0690697562589116i
0.0609656476042143+0.118376282412597i
0.0316062043321418+0.109848042435534i
0.045490343047329+0.0517007170694831i
0.021017507637181+0.0462408786324936i
0.0200430676153903+0.00495178311380226i
-0.00438484708599312+0.0130323695416659i
0.0229811087527824+0.0540444488846153i
0.0396586233538385+0.0330221196963997i
-0.000362341948038169+0.0373123169740184i
0.0198961181187283+0.00383966419750246i
0.0480394036767222-0.0258377725800214i
0.0759206781235041-0.0343007286817437i
0.142808619147687+0.0159216251598738i
0.164779784711271+0.0577956489684522i
0.120450007788429+0.0796913221842326i
0.0738647670067949+0.109006295406321i
0.0930981234963414+0.0945522015965194i
0.106141617409867+0.134380589537116i
0.0998025532915171+0.127885363467682i
0.167058806050631+0.133095500885193i
0.123139857449759+0.170789215621569i
0.080756771761738+0.212274253242694i
0.055518946550943+0.219851580841128i
-0.021315876751451+0.199273029973632i
-0.0252654768970405+0.194554357056015i
-0.0169147840241677+0.124223075629877i
-0.00115532542657689+0.0910618948314915i
0.0153952064313733+0.0826297634131886i
0.0238707305516376+0.0597495649723757i
0.0189526478998487+0.053791279705212i
0.0249129872792832+0.038390538860878i
0.0195928419014227+0.0209707454516315i
0.0292818127145107+0.00686359623995063i
0.0845800305493644-0.0179200325733002i
0.0951468912078366-0.0146738539708779i
0.128267442102096-0.00206818785225411i
0.150271796144188+0.0684627528136718i
0.114308813328857+0.0715910672987637i
0.142330319253441+0.0353616529871657i
0.154780466121741+0.0811765870423752i
0.115174619133602+0.0510886652884073i
0.0998771702612953+0.0959675369100031i
0.106455601139718+0.0914067466005173i
0.0753480127491734+0.0592937723020351i
0.0662321680688574+0.0799423638279375i
0.0884839799870815+0.0665156624681533i
0.0921342540066719+0.0749090711502218i
0.0971106610999608+0.0439504280843009i
0.0743617283566257+0.0457548736218865i
0.0919733291097023+0.0328112457988629i
0.10176495837197+0.017661756963981i
0.0834859748113455+0.0159109767619774i
0.111493681823143+0.0394977212459662i
0.116062794617821+0.0852394725725459i
0.0781592863487951+0.090984802789361i
0.0655349355868512+0.0802999775633017i
0.0880182494520118+0.0956613695257942i
0.0979805070307987+0.137120677271929i
0.0468518809407838+0.129350029098002i
0.0269369156744821+0.137063227141511i
0.00862652716179455+0.120630618361774i
-0.00229948011558276+0.065298614781749i
0.023119201629581+0.084901448819853i
-0.0268481494081133+0.0852246968891974i
-0.00530537047348276+0.079767424387056i
0.0403086274382199+0.0884671611998127i
0.02009120245093+0.0518728820120192i
0.0126346131816007+0.0575738211926978i
-0.00419971118339546+0.0408020201632022i
0.00345035918689772+0.0106021224531479i
0.0583485499687473+0.00389081689783457i
0.0733739627522248+0.00794478750415296i
0.0780645456794916+0.0341505452752492i
0.11712819188655+0.0393998092089916i
0.138742744712899+0.0642123547414614i
0.14249363975813+0.0572345550618519i
0.142603572944783+0.0762127629114537i
0.148463206537463+0.0809373919708196i
0.134733780692358+0.0815143841493062i
0.152754515936012+0.122999988021422i
0.188430823903997+0.0943094353420949i
0.186295345698333+0.123904800987171i
0.175073439828855+0.159104382098422i
0.153619746834229+0.177683411378231i
0.136924642943668+0.213518341201505i
0.091505721386445+0.192613127719681i
0.0237736226160447+0.229164475730512i
0.0160260704771644+0.208749410042332i
-0.00375921164068827+0.14465387612758i
-0.0196225932564109+0.153565849498718i
-0.0109687061526211+0.104028974968891i
-0.0262991742895524+0.0701481069629268i
-0.0413060897577332+0.0770635949547351i
-0.0365609919747765+0.0544418969108724i
-0.0346198732864291-0.0483085825670128i
-0.013595085369284-0.103070663515425i
0.0668488514609714-0.10105955719851i
0.0846477323419984-0.106345256712982i
0.141159156016232-0.0667310960405418i
0.209606161605731-0.0812939083441631i
0.183832985298974-0.0269558054621441i
0.189620768588365+0.0382505679032009i
0.222866280520742+0.0336758306366775i
0.224376440745642+0.0808715529693455i
0.211648619290516+0.108505241299243i
0.212488600267709+0.140145003923219i
0.167083182668755+0.218476150080906i
0.13747003561483+0.204006243663599i
0.0894366671533748+0.17016733993721i
0.0235393980655305+0.20877673095522i
0.0240568799958722+0.168796370149082i
-0.00397701945902894+0.1657222545942i
-0.0485326143785808+0.17345823753668i
-0.0545203271639526+0.133265743289604i
-0.0472741388162092+0.132072517408683i
-0.0820402403208889+0.0880628467894462i
-0.0377814557555195+0.095499625798114i
0.0311708453476302+0.0567182646605156i
0.0186871214949091-0.0087339435184982i
0.0527086409239256+0.0407258218193209i
0.071507868972885+0.0720255048548928i
0.0688854879259543+0.0785461026429571i
0.0733134198820754+0.0844065772128852i
0.0673282452443246+0.0588159042849115i
0.0605077896372665+0.0402172665581579i
0.0898917707009213+0.0560160247925389i
0.147504532153379+0.0508263071455457i
0.143617815432203+0.0649928207898635i
0.0996104826573254+0.086738132701553i
0.0751686415785705+0.0738087839578493i
0.0825410450875289+0.0656898386344079i
0.0882918918148914+0.0415271178452918i
0.0995610987058864+0.0308704897788997i
0.129423599895218+0.0283382721187941i
0.17082541421228+0.0815955274555789i
0.201528968930478+0.12333970458808i
0.177686495320792+0.124925791337374i
0.159662199429794+0.155160874792436i
0.122649501720333+0.158301452462208i
0.0963238593293782+0.168871169765538i
0.139738182469036+0.136494556862804i
0.125667501853251+0.136787428793623i
0.0980331727516107+0.166392754176869i
0.0761671099346441+0.169629475046906i
0.0366061829158732+0.176113798942614i
0.0122775141839917+0.120266856050431i
-0.0114871917613653+0.0871408049623009i
0.00373611554752131+0.0939500048873019i
0.0133780541959486+0.0656104098511075i
0.0136555141859809+0.0265767605919117i
0.0510238783203985+0.00772863715071315i
0.0189233157710482+0.0312824754181605i
-0.0264060970452926+0.0146518647463766i
0.0107485390837142-0.000880572444536864i
0.044617848154276+0.0155151252417625i
0.0765749876596137-0.016651374005201i
0.114203697203187-0.00993050327478481i
0.0951005323726021+0.0220852914870297i
0.0568872929213978+0.044598557109909i
0.0770867520956435+0.0482789061318635i
0.0829272776944207+0.0382141425193269i
0.080654450786643+0.0337001673768721i
0.146227285436609+0.0537046068539958i
0.167042230284483+0.0818691537012812i
0.148616353300821+0.145741878932097i
0.128895083549976+0.187391502631723i
0.0859865921322073+0.186367829290594i
0.083132116837199+0.207373272215839i
0.0588015830579618+0.173949900286243i
0.0423463715494195+0.150498786827162i
0.0475021497217575+0.164829168868915i
0.0688560084394895+0.203992294210975i
0.0496089506364704+0.238588454719494i
-0.00555875162659825+0.23908486292169i
-0.0597886913205719+0.194751923785694i
-0.105855578264663+0.112690791288515i
-0.0778163666318494+0.049164570538018i
-0.0412096420522938+0.019389135763855i
0.0134675889692146+0.00968423386672709i
0.0288146806135029-0.00914844419542223i
0.0661770178585165-0.00257831916126432i
0.0572382131290466+0.011156323551652i
0.0777106479958009-0.02936349454497i
0.155603517137112-0.0114052984627476i
0.164900483031056-0.00389518962017867i
0.242900327399906+0.00171238473698952i
0.275251870718768+0.0880569488362887i
0.260545410541411+0.14066566132388i
0.217883876258012+0.215821978165189i
0.143170895425508+0.193091008633173i
0.0932350058155087+0.157806953456743i
0.0676842897198754+0.18626216447925i
0.0635485540110979+0.140825394648888i
0.0350204772620989+0.162885803135927i
0.00394957457808588+0.180153917480442i
-0.0395328359796841+0.154561153540225i
-0.0632146646484467+0.103689292139064i
-0.0785749562521363-0.0130891730791123i
-0.104714184194353-0.0308910460001519i
-0.00193977336698367-0.0632234160959127i
0.0690103256503702-0.0772157689021032i
0.094828929113515+0.000956082027935871i
0.116076929285797+0.0122897657012107i
0.0744989596860753+0.0241321795407261i
0.115483052418973+0.0217767140635263i
0.104767085011388+0.0250470455541961i
0.119014230394586+0.0425877448051992i
0.159871605619396+0.0972829190462457i
0.14501133907289+0.161740665218514i
0.106108822188399+0.18845819752647i
0.0318327931608647+0.197041789105336i
-0.0262341930628394+0.190649743641744i
-0.0910169459845037+0.136119947723167i
-0.0458196234820845+0.0289415971042869i
0.0113938390826427+0.0402093896213588i
0.0258349634606681+0.0809913241184975i
0.0424849062098733+0.0828955437393271i
0.0316179518510642+0.0765626724499334i
0.0210756004618489+0.086999200825206i
0.0287519790345641+0.0645744654770392i
0.0489043967248013+0.0183593076538985i
0.0802375298549243+0.0238319179278648i
0.150674321043936+0.0366617350335295i
0.168688131375202+0.106036963183886i
0.127326216009665+0.167514039096192i
0.0783015183682179+0.189421221045527i
0.0475655166157868+0.142437550949855i
0.0284589330199539+0.112448573735152i
0.0544753816887596+0.110586821784895i
0.0575843678466539+0.0562471939105355i
0.06858994013043+0.0729050241462957i
0.116902991739209+0.0988706218222669i
0.0694570412071306+0.121066552240224i
0.030546435634157+0.125485761775781i
0.034546387317257+0.0857119153644565i
0.0576813931007906+0.0557151167545051i
0.100084574928039+0.0331212845931692i
0.125141976518753+0.0744394578231572i
0.132511956427118+0.115181715370452i
0.126896930009016+0.133282455044466i
0.0240723291238816+0.126778440958541i
-0.013413759006383+0.0944419824721477i
0.0628423786542212+0.070394794320107i
0.0706806270011664+0.0384708782185424i
0.0728511287547638+0.0797714913179374i
0.0602645807504245+0.0966966457636283i
0.0408653742563764+0.102541420187419i
-0.0189139270446814+0.0927383136840672i
-0.051230187816484+0.0287824505716637i
-0.00752309083181601+0.0122983144050809i
0.0307371422536094-0.0495173233442972i
0.0732468107112335-0.0458123900601405i
0.0961336929164712+0.023977634854678i
0.101456297208238+0.0875470961982213i
0.0632578834400707+0.127119801069697i
0.026077846356269+0.0794937995548528i
0.0263125009809214+0.0958249591894091i
0.0264646430709441+0.0485937935711i
0.0576987988097466-0.0161423583517858i
0.101460356847295+0.0816131594059289i
0.0946523430211536+0.113900463115778i
0.0408562697720324+0.15641707406551i
-0.0151513666732867+0.165941963541432i
-0.0631842975403331+0.0753768148849071i
-0.0313131167662351+0.0472883177756207i
0.0146167175150866+0.0199239947127776i
0.0536761555402018+0.0223890158611242i
0.153861733331696+0.0665012261090983i
0.108627876422108+0.124974423017515i
0.0652674009186573+0.125603186866537i
0.061087287257301+0.113126474063806i
0.017412193167546+0.12047644613099i
0.0639336592074884+0.0808573384171792i
0.078981625137754+0.100587077767328i
0.112769341776012+0.12337668756338i
0.127829832783469+0.122836131200161i
0.0594104419503403+0.167007212881365i
-0.00874578829626595+0.140938476569219i
-0.0497417893935409+0.07027244082126i
-0.0332870207842038+0.0382069610948753i
0.0434080018357398-0.00401416605112946i
0.0806783853443302+0.00505773425310256i
0.0496705060094656+0.00655292233236306i
0.0844849862364739+0.0507715425453797i
0.070264228948947+0.0697736474689843i
0.0587226123488406-0.02630806622573i
0.0942044454748628-0.0248633447816941i
0.128124519807918-0.0384249598833517i
0.23398762692259-0.000281938330954517i
0.250087703775506+0.0737520582327181i
0.187417159745132+0.145269729251767i
0.0957605155111914+0.202965362198577i
0.0413596988304278+0.15432537607953i
0.0432041754165361+0.127346080132851i
0.0518481351006154+0.0625171290128189i
0.0787463966909692+0.056315028134718i
0.0651195844221726+0.0699703272253664i
0.0292383728233712+0.11131963068703i
-0.0337806506168377+0.153065299060841i
-0.0791518673184139+0.0705994501443304i
-0.062345704870336+0.0358292598114351i
0.00082208678925594-0.0609032370176619i
0.0486282160759965-0.113873590275104i
0.0977066424584456-0.0589938115561056i
0.14507069579585-0.02663102491131i
0.142152149550908+0.0270775902284428i
0.0816626886472105+0.0760381302754782i
0.0287404066602617+0.0942697822279432i
0.0674640791797678+0.0370269984949647i
0.107950243453403-0.00842868895584077i
0.123058848007822-0.0197798334230702i
0.164753677843422+0.0668012814350654i
0.163105244525181+0.16072075556025i
0.0814591026804769+0.180072240540452i
0.0316566581872503+0.176740941552013i
0.00358074104587743+0.12770667930602i
-0.00538914110919603+0.109222416790735i
0.0626010255588241+0.0786061195629743i
0.114525664223765+0.108016725717362i
0.081386128924332+0.162553034011838i
0.0330021939998014+0.18337594625293i
-0.0450750824060234+0.153530283690837i
-0.065212180323626+0.081395774166875i
-0.0105497130179278+0.0466577239191621i
-0.00144821949022015-0.00405753456355277i
0.0737232655345248+0.0401564706768684i
0.0843576104554328+0.091549586314095i
0.0361964026989668+0.0660971436083965i
0.0349611626421642+0.0947586138586893i
-0.0023821189934355+0.0396102492367895i
0.0416649390293612-0.0381243477739842i
0.0983223642063398-0.0386214681623233i
0.15035847056607-0.073947054477157i
0.220684158378653+0.011345474946494i
0.193995513161938+0.112894893302885i
0.147226525522198+0.100632477574794i
0.130831405267577+0.117315735214313i
0.109583564018953+0.0690477826977481i
0.0895583295825697+0.0451591979664931i
0.124885100705436+0.0477358448444101i
0.201416459829342+0.0867810958311888i
0.17769037062046+0.198277369641056i
0.0896813221475925+0.211053424603266i
0.0301286427896309+0.206848837628043i
-0.0405293039172035+0.156688867600557i
-0.0861510269916274+0.0223819900799253i
-0.077048897245749-0.0471330701588503i
0.0239988087160917-0.0182978411561946i
0.0743070761870332+0.0018730738472628i
0.0549130361173519+0.0338306340093486i
0.0599872981068946+0.0611461306337341i
-0.0120460235710325+0.0248251914376704i
-0.0128182855487053-0.0189129908920822i
0.072342533663242-0.0646836799684662i
0.131587369269227-0.05017640174124i
0.191008690441469+0.0505744669396028i
0.209989605080827+0.106689525320289i
0.154993698288428+0.131499804879059i
0.0575828841408875+0.184076030531034i
0.0176348382992993+0.15990329103349i
0.011143361266338+0.102210443712847i
0.0103319317979463+0.072018237519949i
0.0609385447227397+0.0841961060089785i
0.0851233900397571+0.144662434941578i
0.0341153838417302+0.132798063734138i
-0.0353477283293247+0.120154320721311i
-0.0649467105654065+0.0837118337780178i
-0.0479657127972211-0.0242763637542953i
0.0291343458729287-0.0261146159464663i
0.117525889062481-0.0242188835565844i
0.153573010092398+0.0220789559582454i
0.151383892665357+0.139487403252881i
0.115622801919001+0.16066816011403i
0.0557837135187059+0.173508820854782i
0.0229552373688195+0.117871885147382i
0.0486615142190926+0.069117898586583i
0.12901366636486+0.0754065509508463i
0.1533060406898+0.067300921723453i
0.119370489893824+0.150907519223875i
0.0702869757881993+0.20378436891057i
-0.0237820690781868+0.178938119400579i
-0.0671679112529871+0.0617800717403788i
-0.0703878798190851-0.0688805261927639i
0.0188189855274601-0.0917340171564128i
0.161047186735676-0.04914567710631i
0.182480700790664+0.0362959896038775i
0.141138055636+0.0982238090687019i
0.115372325170166+0.0991152791178757i
0.055297814046146+0.0608188255325084i
0.0654520150298629-0.010362324822211i
0.155060898197624-0.0407002982286894i
0.210288396349553+0.00295163785071981i
0.243189728539927+0.0724342051654288i
0.196149543849563+0.166581145277569i
0.0858144299963082+0.20269847152368i
-0.0106261802280736+0.173063404398248i
-0.055708285679801+0.120828748213627i
-0.0332602774937844+0.0262761048441332i
0.0403470354837367-0.0199476818653691i
0.0707702030254924+0.0549258991625781i
0.060640283022208+0.106596117617653i
0.0106494016525405+0.163098729359412i
-0.0238436956677974+0.166246910761829i
-0.0593321020357756+0.0359369995465044i
-0.0415547321025282-0.026450096748704i
0.0718990902019045-0.0585811040232385i
0.102280728701085-0.0389807138817888i
0.136557136975115+0.0775255074358156i
0.0950154186194591+0.108065423567416i
0.0215306590667939+0.110382287941838i
-0.0176805571537924+0.124324937459031i
-0.0484370573278846+0.0458845505670167i
0.0213687387888442-0.0329318689091714i
0.111753803298219-0.0177923137115531i
0.128891215428582+0.0935408373391265i
0.0817225415496186+0.167708147678064i
0.0604201742719992+0.14262383811243i
-0.0217689366004787+0.102697727549642i
-0.0533419398719546+0.0527195845610191i
0.0253169064910144-0.0471759186191849i
0.0736806292343009-0.0538262240844538i
0.17216443810176+0.0260009670328919i
0.189673337928432+0.111299012096376i
0.120199149790929+0.195983986499412i
0.0794056724643786+0.20382287112343i
-0.00862929429904066+0.175602216530117i
0.000984554135815508+0.037428608809504i
0.0690634408548467-0.00664219478231248i
0.130611981015319+0.0834270934500419i
0.175310991907545+0.12804659758665i
0.0962933248826003+0.214545030912521i
0.00996743828919458+0.238503748893202i
-0.0523238720013296+0.149314425021442i
-0.0615552559955962+0.0308235679179222i
-0.030582787014564-0.0454469426743922i
0.0489668643126762-0.0654700323591792i
0.182995771961105-0.016072913215526i
0.208835919364987+0.0606092720226525i
0.128455924184521+0.113528134251913i
0.0486406192272633+0.114817678643861i
0.0344345211569679+0.0589166903957848i
0.0383768330835676+0.00886695859691338i
0.114199808426961-0.0256413055024896i
0.177049014422925+0.0492585209965043i
0.151826183339901+0.120130228839187i
0.105576741718269+0.182084521617185i
-0.0265831566279657+0.208659724382454i
-0.0774004120557249+0.110146862105789i
-0.070072276043438+0.030987667268926i
-0.0305475706858584-0.0492631656557331i
0.0589862201351258-0.0188050156150611i
0.0742647153703672+0.0596671860637802i
0.0587858187334064+0.0799370164537982i
-0.00411984491820882+0.0691186033006414i
-0.0402632986115075+0.0504066581672456i
-0.0140466478806396-0.0178538096705381i
0.0560504298252783-0.118920225345336i
0.142303716844355-0.1112867821497i
0.174043803273301-0.00777079591395456i
0.18974063847116+0.123946622043986i
0.175892669377391+0.186164517427484i
0.0773397343803883+0.185710583224045i
-0.0121122526117998+0.117364871883616i
0.0308808699355043+0.0834447925186792i
0.088685652792425+0.0550921569325979i
0.136374508543192+0.0909865260268598i
0.131878795680116+0.20208929248652i
0.0392900379095581+0.245412356107745i
-0.0234108723364495+0.279410478097166i
-0.114808441186998+0.189969845603318i
-0.122782022605982+0.0291372190890426i
-0.0264396964193473-0.0552028155395998i
0.0366422490967497-0.0378220570950528i
0.119525759474937+0.036127935009919i
0.103302576357625+0.106016896162216i
-0.0191998559285756+0.133037793171101i
-0.0185011083678069+0.082857876268324i
0.0133570970434735+0.00462905409914637i
0.00392234628035831-0.0505261854740061i
0.15578497070455-0.0518821831450332i
0.24455208599521-0.0149890845513272i
0.197225400514621+0.0573433798229421i
0.174466605722478+0.160545257874015i
0.0713531750624155+0.171509339027921i
0.0403022750012749+0.118327450666748i
0.0509641916298187+0.0767608557546879i
0.0604605598819409+0.0433418000662504i
0.138395130686678+0.0829964758832102i
0.149737901431657+0.140165549662851i
0.104284648727997+0.217901520501616i
0.0198458384674946+0.241829320725702i
-0.0869884801835127+0.140887317872011i
-0.0795141349909137+0.0686412689049433i
-0.0227646433423792-0.0249701236524558i
0.019553024684847-0.0535920688351884i
0.0816137048900654+0.0284386617030789i
0.0559545687151494+0.0601869363236265i
0.0144033039296762+0.0929932431683366i
-0.0282725119991038+0.0582823716239462i
-0.0662241657996205-0.0561261361321768i
-0.00655495589549626-0.108670107854234i
0.0906323038308946-0.0806053991004516i
0.160909287888043-0.0203948225291738i
0.204153915604476+0.0705026394325944i
0.155542811759859+0.152634562088582i
0.0534316373444548+0.130576348307217i
-0.0125523917798596+0.100121425470475i
-0.0303413499413317+0.0556402651562617i
0.0564920148111863+0.00593544292807977i
0.112042203506983+0.0565709404850235i
0.120510852268913+0.112256596579634i
0.0612637512173915+0.170849748012644i
-0.022547495018305+0.17326811831384i
-0.101381992894629+0.128965284237595i
-0.155300134501846+0.0475624380110281i
-0.0421695373846919-0.0589676723142311i
0.0446779789716562-0.0673739830516475i
0.13756235374501-0.0199552654170981i
0.183719861618115+0.0754271564654963i
0.102091690580296+0.164441456135526i
0.0758070776262566+0.175412056137527i
0.0416190274455372+0.0968065526746863i
0.0380564413800142+0.0503014818133415i
0.124322963097852+0.0415286545408723i
0.173850181746396+0.0719414887455709i
0.176159101435955+0.20577756708138i
0.131678848890104+0.263254301359315i
-0.00381010866005343+0.261375616850912i
-0.127961525518666+0.222857495731421i
-0.135329178545492+0.0736958008894065i
-0.0711073323552517-0.0149758823298973i
-0.0229189663724741-0.0060444560566156i
-0.00116589061082835-0.0115145295952492i
0.0171992622717191+0.0316316733139932i
0.0228190198982992+0.0578715922813196i
-0.0377965405786098-0.00388996359309819i
-0.0477536479702082-0.107710893385821i
0.0580983769915487-0.213935067167483i
0.20245397544895-0.176754871764775i
0.305198202508619-0.0801325107267863i
0.339325070688945+0.0316990978102174i
0.303125364776502+0.160885460175015i
0.17100118972228+0.170794501200371i
0.113144357656199+0.127031415668359i
0.101494825620723+0.0741021390095296i
0.103786518621726+0.0886852424904503i
0.166033168661347+0.16120955319503i
0.162931043505009+0.208696858267815i
0.085178692029853+0.297302579752522i
-0.0613050871356556+0.312984262836628i
-0.186731831502357+0.231638746257068i
-0.185282966769019+0.0885727433502247i
-0.126248342505537-0.0728173372119934i
0.0064247063328013-0.0556105844440314i
0.0954368573786783+0.0227523933159191i
0.0474283689160881+0.0608254627688816i
0.00818036031085635+0.069990686573581i
-0.062468711119774+0.0485917748673936i
-0.0640481213708876-0.0161259279357551i
0.0247703057640072-0.118454910909357i
0.0812916775148941-0.0752234026827836i
0.208268327874253-0.00579639408614585i
0.247762469934564+0.0927276396640676i
0.159433934414705+0.2211457435487i
0.0381312595492334+0.209379936978934i
-0.0743676457183583+0.180751266971543i
-0.0742481818920257+0.0728420823291575i
-0.0177248083805601-0.00492154898932026i
0.0807079527515124+0.0554440499578533i
0.0977955988414228+0.0992310779721047i
0.062530694838339+0.166570458342786i
-0.00339379565626532+0.16920793304938i
-0.084254279994345+0.0842369121777062i
-0.0624879268826217-0.0143982253117526i
0.00772484849965634-0.0975939433657904i
0.125504121392328-0.0846108686861082i
0.207649128540663-0.00391828706056137i
0.191508825190733+0.0879031203409575i
0.126689738446828+0.151900222867711i
0.0951927739246167+0.143740583000441i
0.0365928459617191+0.0685542280426127i
0.0458081250605004+0.0346707539911148i
0.13155775475961+0.00173213411459076i
0.188233152898566+0.0544339467673698i
0.187167076703468+0.204498933207486i
0.0716661651334097+0.24787667004371i
-0.0308840737849549+0.218406031550515i
-0.119276026913511+0.113795521180851i
-0.0920611865808845+0.00805725081626093i
0.00988198993552775-0.0732433195560514i
0.0664147487508936-0.0542212352173884i
0.114560043934441+0.0400840744595102i
0.0572069270417334+0.1113216295325i
-0.0310760915309302+0.120822618370563i
-0.053051607872518+0.0386626710957696i
-0.0695145540011836-0.0629217291524314i
0.0139976725787039-0.126906626048812i
0.159143376871866-0.0849847182175754i
0.219654268485769-0.0374091162681547i
0.227313105659205+0.0954602202526906i
0.159872476851285+0.174234606132475i
0.0701396179553969+0.164617108312428i
0.0177899445344689+0.132383026016482i
-0.000380461431364511+0.012786598782557i
0.0792570877789369+0.00370700814083991i
0.148870742731545+0.076149260955268i
0.151446859170603+0.145445208733728i
0.0981227614920141+0.198431440357564i
-0.0574648973517314+0.210497724494845i
-0.176948744898962+0.151540129919288i
-0.151839375041857+0.0429940087158527i
-0.0508953890192558-0.0469964007769521i
0.0348864237505878-0.0750863306822939i
0.116536485436409+0.0107155646541893i
0.0954901296658898+0.102395601065605i
0.00440049869912518+0.0968864428864068i
-0.0607612776599586+0.0719361749797175i
-0.0742728150839062-0.0186064542060366i
0.0226377336096366-0.103349337172815i
0.108088786874082-0.0677879610014575i
0.173569505709824+0.000389970823960086i
0.210853251428291+0.097620734595514i
0.134097180505194+0.196094371062426i
0.0203900316895614+0.172524573503815i
-0.0109200667945587+0.0787447085856963i
0.0276612748750668+0.0043304451541671i
0.0753271413415316+0.000667327407001335i
0.149766356878058+0.0597489513799072i
0.15777585999101+0.112413974411295i
0.0732130552164901+0.203775996252556i
-0.0109643051363238+0.181082579699813i
-0.0674845838788398+0.0663772085962447i
-0.0217599830365895-0.00405953238582813i
0.0449798574851992-0.0926362441231567i
0.152470384246526-0.085459048509522i
0.249933818454272+0.0450401510655377i
0.19666951639724+0.129953040950093i
0.142761145347261+0.159931538451053i
0.0377233512965032+0.175935422221916i
-0.0176049861145095+0.0842472613575569i
0.0581528080409413+0.0242663332682813i
0.143400716002494+0.0231256926701401i
0.197024971133033+0.080431200609946i
0.167374912463955+0.222534494627458i
0.0499630069091345+0.244519517785658i
-0.0658029249617718+0.192597559678902i
-0.126516133755131+0.125223928916828i
-0.179020144147376+0.0236588467424249i
-0.0790853957955014-0.0467336311646684i
0.00836789046939113-0.031052104894141i
0.0258812645898273+0.00354303151793605i
0.0152303386806974+0.0494686028334055i
-0.0805880226410662+0.0516181667720896i
-0.106227871858868-0.0404741505993257i
-0.0868597087624522-0.127186256216626i
0.0234984907904145-0.181137686203109i
0.143776832972885-0.131044632203785i
0.212868987978354-0.030755764322802i
0.242571907128578+0.0179412026383087i
0.168666137884607+0.0923985686013997i
0.0967544377658201+0.148087676583562i
0.0741457451591514+0.0765831191000773i
0.0791678264103086+0.0458315800310965i
0.174414666257836+0.0565638640235226i
0.258986725045853+0.0857095808784342i
0.174398574285567+0.200502322366451i
0.0999605630262874+0.264333552262747i
0.00763001175876493+0.262037833330561i
-0.113109991631239+0.159059182738308i
-0.126881090597325+0.0615647199374857i
-0.056353646228315+0.0493831877094337i
0.0743685846761972+0.0483942904568575i
0.102276568687879+0.075203573075434i
0.0790240811463191+0.143828405575935i
-0.0127919616712418+0.167218354407883i
-0.127149851608192+0.0574095463087311i
-0.0719341493596081-0.00589730532334939i
0.0237296520082382-0.0762420520745215i
0.110453071391571-0.0912905148198052i
0.19954377201462+0.000877313281581692i
0.192440949248229+0.0979022398880334i
0.0936890515940651+0.185520055184278i
0.0137686904628069+0.143383748743731i
-0.0369842897621872+0.0670105996464501i
-0.00933568749006594-0.0197366281309398i
0.0913494498607895-0.0744459152392042i
0.152995835700522-0.0201743279883748i
0.170430514946259+0.0914937895287181i
0.128152480822394+0.165261188025641i
0.0133139412118076+0.142273320906705i
-0.0535080583481329+0.0597079974443424i
-0.0248961397690456-0.0127754023146532i
0.0342962417721391-0.0709347856008495i
0.132400576051875-0.0921072005907217i
0.181358616410433+0.00324482280512335i
0.135241851833033+0.104036005077989i
0.0673431063047619+0.135924664150177i
0.0184130400725607+0.135185173903475i
-0.0290108953570803+0.0439131406434202i
-0.0354296139540724-0.0555760067472137i
0.0919331336767328-0.0327343632739269i
0.165611579120142+0.0284094100735132i
0.155445930087005+0.105468963079363i
0.0966961327730363+0.186981559701433i
-0.00768295436806261+0.171718665773265i
-0.0475479546161398+0.100928983240516i
-0.060792434265771+0.000520984090018704i
0.0147138270900001-0.0763945988254426i
0.110829219173678-0.0262863043148385i
0.155760411545284+0.0726773390999382i
0.110470905718746+0.14693221037435i
0.0170623925001656+0.171169771882876i
-0.0155251734249195+0.0620022179324852i
-0.0254410651377146-0.0258047210300548i
0.077956340757454-0.0519690684162602i
0.15991431095241-0.0839673932380756i
0.179677507411837+0.0437281434295482i
0.206871832808622+0.185194939795137i
0.0966426883035035+0.252674804781822i
0.0148546142292126+0.22497615884532i
-0.0264945435331439+0.120131325578657i
-0.0431158917109262+0.0620633990982752i
0.0464147300219858+0.0545039451026937i
0.13912927861746+0.118632167590182i
0.143741959394269+0.166868494874748i
0.0475549439189143+0.251213996565169i
-0.0639588132184926+0.258784377731298i
-0.166804150122959+0.108043395270978i
-0.159539860501876-0.0211372962828756i
-0.0372921740122832-0.082659563051456i
0.0863349041862697-0.0724863751993329i
0.111618343895449-0.0251993737460236i
0.079579932799623+0.0526079918926416i
0.0298258112417553+0.076043814083625i
-0.05131906754686+0.0300236718175721i
-0.0438214087193281-0.067819398222558i
0.0588163526981882-0.137449698120211i
0.155801293089925-0.130490343499554i
0.260557215191908-0.0458011445640098i
0.231400395362083+0.0732895594421221i
0.12057452906028+0.133929925942183i
0.0772818632681188+0.176010842244301i
-0.0261125538588713+0.0515178238171148i
-0.0119500514379451-0.0116733563714196i
0.111094348772747+0.0164478029507746i
0.163352748468265+0.0372577084716969i
0.157443724759855+0.147884925333194i
0.0936442592458222+0.204415397752339i
-0.0423932913644168+0.19966095850504i
-0.127087434886129+0.0624570649979874i
-0.128722530519583-0.0149007409683468i
-0.0255439842444524-0.0322197465386656i
0.125408526673657-0.0352475222239364i
0.123492279069091+0.0502076278510953i
0.0973862481419731+0.101812575605948i
0.0265334679932817+0.13547168814958i
-0.0686999177077683+0.0435446210767698i
-0.057074227294736-0.0697418660109165i
0.0429651776826424-0.0688833042726398i
0.133421495565322-0.0286436819969278i
0.211050091098442+0.0350619346349414i
0.208725455852537+0.154917581406928i
0.0659018774124456+0.231666563347262i
0.0113938599465716+0.186564137083787i
-0.0525591952465796+0.119889872468142i
-0.0565762929688908+0.0234026825370966i
0.0642492680791727-0.0285068640045322i
0.107555292105843+0.0371558055496759i
0.112031839356733+0.121411751804493i
0.0535444731402936+0.214079279815419i
-0.069020367970219+0.238767118907778i
-0.126056950496169+0.12479229345838i
-0.104486185370763+0.0215700122484731i
-0.0452837956407633-0.061138802261539i
0.0458015899839258-0.0745285750205961i
0.0847464732038078+0.0198528587237112i
0.100950003204052+0.0758171514427585i
0.0247233443442886+0.108550265472236i
-0.0749542026300245+0.0680163761139406i
-0.0712015434676223-0.0335022222073072i
-0.0147534817874865-0.0966508491342612i
0.124528034829631-0.123516666780774i
0.226546889724447-0.0587913016692603i
0.227025195408178+0.0429954889209149i
0.177552656835116+0.14365405260312i
0.0970989331402469+0.144695335344913i
0.015040716737237+0.0660816557684627i
0.0526266120148784+0.0268477051811681i
0.141096612191691-0.00564894248408616i
0.181159235908888+0.0266061099881742i
0.188522532407978+0.111332643495014i
0.138638062447761+0.220008785957137i
0.0523717669106849+0.232964114542004i
-0.0588331600674887+0.145994718375859i
-0.0805117613444241+0.0345145807725937i
-0.0048525513335663-0.0291766496283125i
0.0872541452345523-0.000565827232891188i
0.0987981699296191+0.0663030058672962i
0.0607813566762605+0.156297992453405i
0.0255697078457237+0.178781029163807i
-0.0929042149711982+0.12936884784124i
-0.125134375215387+0.0365488628293568i
-0.0675373770748576-0.0423820820292554i
0.00873025612658155-0.0660091552123564i
0.105828908975861+0.00335189081931576i
0.122878447813802+0.0814043854899187i
0.0488183788827747+0.138110875294315i
-0.0461195723013349+0.14460099924159i
-0.121580224064255+0.0379692995579682i
-0.11410311847874-0.0628136146095985i
-0.000324274756344199-0.130693762068786i
0.0943350553939163-0.0775528459286812i
0.147383719814952+0.0842097036868975i
0.0958846244532099+0.108083364402946i
0.0214901323428856+0.0828800943699352i
-0.0279795611663007+0.102386130084791i
-0.0477909167329515-0.0150137400387108i
0.052573685693518-0.0841293505894887i
0.172843469619031-0.0520548434771981i
0.200761896997441+0.00197072537111708i
0.193285674004248+0.117879256656289i
0.123087891424412+0.193010130751068i
-0.0204422982169792+0.190356268706757i
-0.000158137496321602+0.100755155900905i
0.0193430213345113+0.0103688053358226i
0.0341673888315523-0.00463637898539425i
0.119835343262082+0.0392352486314117i
0.157885019110924+0.132270835123829i
0.114189613467129+0.182907319182075i
-0.0258026975115582+0.162598255327689i
-0.0672317128881524+0.1165311311385i
-0.0565283493751492-0.00722333895778656i
-0.00361292605543959-0.0825453295946856i
0.0876601277815398-0.0441104809933785i
0.133306641064926+0.00330922673098664i
0.136358076723014+0.056057102108021i
0.0645217282810931+0.0943624707686163i
0.0092756273298461+0.0545193730784337i
0.0341524225729247-0.0176318750724578i
0.0448942141561368-0.0591161355970553i
0.122001486910253-0.046869914916066i
0.256653129431772+0.0471602526237833i
0.221201312629042+0.103922953773179i
0.110205781319486+0.169801506381503i
0.00801255309159078+0.154704650607742i
-0.0443720836445501+0.0839398032568738i
-0.0205550952821159+0.0567330127991268i
0.0288253604402763-0.0172000560074631i
0.12658604779134+0.0445625894679577i
0.123668122444592+0.141353331486477i
0.00947465409701233+0.190771152543662i
-0.0706689935757297+0.186372424328689i
-0.127811430388694+0.103992638360468i
-0.11519630391056+0.0108058915045498i
-0.0502211513352272-0.0878336493932495i
0.0606979493202785-0.0833118191233283i
0.12122957970134+0.000161969716399507i
0.0765689039312495+0.0868168355618079i
0.0286099466688869+0.109466394507257i
-0.0841029039673441+0.0616226390020256i
-0.0814181303839467-0.0150389370394399i
0.00888713733100209-0.0912937577877812i
0.0716392439235666-0.113420335801558i
0.196400346132757-0.0677823074227919i
0.221964515754847+0.0535435315728912i
0.169498480615697+0.116512786065741i
0.0649847858630491+0.132872541455237i
0.0158984979975514+0.129229175259861i
0.0688302496250768+0.0331100944091332i
0.07751518136711+0.00193460794864016i
0.170953253939648+0.0441212768227477i
0.211403048614404+0.128565116365153i
0.128438448878028+0.205527538168404i
0.0354712435517377+0.197786529144798i
-0.045448504082415+0.163829784127867i
-0.0721072718779562+0.0806013777944671i
-0.0399663305241324+0.0274883829614152i
0.0573571103958905+0.023703399656302i
0.125549878685097+0.0568144202808777i
0.11740814686583+0.144621194735088i
0.0164800754441811+0.162757865450704i
-0.0606927097831254+0.110375050264046i
-0.0593175760123391+0.0218371551135543i
-0.0243800273302381-0.0593831777579174i
0.0709513314467911-0.0683336791247337i
0.151505459149842-0.0062683263726505i
0.15796068405522+0.100227286290244i
0.0918635619066098+0.185312765299643i
-0.00131465384677145+0.181034069832062i
-0.0682478401067999+0.101269549607396i
-0.0724881612816452-0.0115541785284341i
0.0105115713543269-0.0466662512824704i
0.105596945533064+0.00103998789779773i
0.132394946368372+0.0587102120552979i
0.0614005601444974+0.142512697963256i
-0.0369341307802543+0.172460110723507i
-0.106753256256158+0.12436171959638i
-0.162050290764638-0.000648964528917521i
-0.0850534819060518-0.108258891584054i
0.0361408307715885-0.10982520755704i
0.142371253449723-0.0608289198124231i
0.191884027999866+0.039314905650518i
0.053547444848071+0.0946466208075128i
-0.0402027330891208+0.0559498757292766i
-0.0289962083825995+0.00954586359350468i
0.000188031513753424-0.0818173609766148i
0.0925395568794737-0.084566264735266i
0.188525852527979-0.0132487125299033i
0.223923058968921+0.0745134923951176i
0.176328665881054+0.222321706945591i
0.0604926666534462+0.207580766808021i
-0.0321393129851001+0.159808044806133i
-0.0334863613151539+0.0792971050602893i
0.0110386108520225+0.0021354277689692i
0.0894222965356975+0.0806478770955689i
0.117226505690171+0.140743410131853i
0.0770654055347778+0.182040797390423i
0.00402563820487676+0.193612635828338i
-0.0947337456693018+0.150666846546129i
-0.091411150121309+0.0641800150871621i
-0.0490015467841059-0.0152701519323402i
0.0150870894777823-0.00991724879940064i
0.110909746005259+0.0278740883491309i
0.101428734004973+0.0981348623640189i
0.0272158802230285+0.180106614120413i
-0.0381168191681382+0.102335180625841i
-0.0943639938810891-0.00372513018664297i
-0.0524626663592883-0.0360572126985066i
0.0716770719777286-0.0666443637894139i
0.134901216640186-0.0259571232526122i
0.148288990732258+0.0613189670385665i
0.0837911419190387+0.147571834121125i
-0.0199714375724448+0.15107273550026i
-0.0617666374366292+0.0533323366046583i
-0.0919663310134844-0.0299140532600417i
0.0133739415361102-0.062210058026376i
0.0961078828308942-0.0549806689714934i
0.115800465079479+0.043823287793397i
0.181467562799994+0.132155630427473i
0.0741922227727379+0.159284331761273i
-0.0284132255665617+0.135494589758444i
-0.0300885681172665+0.0106642838696864i
0.00676527470109633-0.0449339745638228i
0.0929282386974327-0.0503330246452979i
0.176770085546811-0.0198553503208883i
0.182534817458002+0.102690170659062i
0.0663445555543962+0.202222326777577i
-0.00606850483890746+0.189415274598769i
-0.0405808971026349+0.10423811642035i
-0.0460400149610204+0.0550254582169839i
0.0125624758521607-0.0046667651336274i
0.0581150483305523+0.00563211341603203i
0.0951520590067557+0.0686344022368227i
0.0876811114824037+0.115008410836255i
-0.00807545182650949+0.133073012929933i
-0.0893798878609236+0.0809700820250388i
-0.0891829136760388-0.0016193856518287i
-0.0805060076695736-0.0695631787135801i
0.0358928286951407-0.0689726277196959i
0.138222195928885-0.0061092370667447i
0.0961623372862786+0.104634569256638i
0.0635208328788313+0.116790613544767i
-0.017223915620374+0.0710582424621889i
-0.061742805107748+0.0181697420652547i
-0.00867268885336934-0.033081920842533i
0.0596644049753827+0.0159272074927275i
0.153897337119416+0.0520471331950228i
0.161488907592649+0.132696893280667i
0.110430634696153+0.193429293081688i
0.0327354926759909+0.160585577703343i
-0.07658338982197+0.12390860198659i
-0.0580333374528734+0.0386264987940716i
0.0210674229478355+0.0238466775623964i
0.0587121770857534+0.0347752980448662i
0.10480819470124+0.0967459584874391i
0.0746799516472337+0.175574986104389i
-0.0646735888189978+0.153079868642428i
-0.134859847437717+0.109183678728874i
-0.109456116675379+0.013127317653062i
-0.0443247469955008-0.0712104660896914i
0.0294817439398477-0.0892275093801755i
0.072893689324184-0.0124193887704576i
0.101894357964105+0.0705468895035194i
0.0495445387150368+0.0734184774555506i
-0.0239570058101073+0.032717570256831i
-0.0393573770489277-0.00994629641495059i
-0.0115184252093402-0.0719213365900825i
0.119774937793111-0.0891417441464286i
0.206257264050037-0.0482766845825273i
0.19378746256481+0.0129561296170135i
0.134195597167384+0.0930822652046805i
0.0574415979645108+0.134694100566687i
0.0433170869718519+0.140016142056245i
0.0356914613698788+0.0493758928017999i
0.0733858591024977-0.0317154562767117i
0.13276907857365+0.0187461925036091i
0.143804676700143+0.101894833503544i
0.126330206934601+0.17959169045871i
0.0296084081875576+0.23678113408607i
-0.0718678110707409+0.172785598514755i
-0.0924213857464264+0.0802349700819154i
-0.0563628112924785+0.00735673341954262i
0.0355846397154905-0.0232873532969218i
0.0518248705877912+0.0179141729509481i
0.0301689612215276+0.0830714982400778i
-0.0115877530707592+0.141116197498883i
-0.103880195465664+0.0922134597641485i
-0.0892754067185563+0.0319358994983684i
-0.0247951416486334-0.0248297112869203i
0.0357153381451402-0.0525481539923409i
0.0992548248670472-0.0191659979866438i
0.11784612399287+0.0216153308803503i
0.090300143707793+0.103103056271741i
-0.00375452575059001+0.107626300179616i
-0.0404205933640536+0.0464118966862958i
-0.038239194530783+0.00667404870924661i
-0.000760672236656829-0.0387266027457551i
0.102625254528869-0.0288611843881096i
0.168593694693401+0.0247788135166703i
0.158222494431578+0.11249523237912i
0.0456925641871864+0.167035784168483i
0.000589994498825956+0.116104015107701i
-0.0348629032619974+0.0477264889766639i
-0.0254860979209097-0.059532695880725i
0.0684609071301353-0.0574719919459029i
0.131551295780021+0.0427090026516101i
0.144781258670832+0.0942358388450261i
0.06569416429277+0.160417888339221i
0.00334832307121369+0.126205807957313i
-0.0400689443438867+0.0567172313676942i
-0.0502913477451508+0.014074190802882i
0.0150346216474782-0.0591786672712853i
0.093740170589276-0.0260538405144346i
0.135566014568078+0.0322706792290445i
0.116524956905045+0.0985863516594299i
0.0207147473358807+0.181964899897841i
-0.0459812639268269+0.0968450857922625i
-0.0520307151558894+0.0474552143851678i
-0.0236628037969819+0.00390097851436143i
0.0622546740819816-0.0595014423764228i
0.100691503927439+0.0469456297683562i
0.0567819854494899+0.121108967241161i
0.0112532794862011+0.179600346870901i
-0.0448161455555479+0.118489607518411i
-0.0692984510333337+0.0216322643547973i
-0.0330876310877086+0.0148073175810947i
-0.0141352166041755-0.0412285481383859i
0.0749592908888139+0.00491631524089638i
0.0809501319189079+0.0651293988107037i
0.026537558082177+0.100038610614293i
0.0131145641628855+0.111631322525276i
-0.0598533221909072+0.042137843616324i
-0.0358739072271133-0.0304170635973108i
0.0227291477472969-0.0603318500504419i
0.0900007704535115-0.0226747426700055i
0.145892515406988+0.0401556058539116i
0.109367464520765+0.0997656937104077i
0.0200303622835078+0.157207983463288i
-0.0313262944178564+0.125379726416009i
-0.0520502991081619+0.0313972593414915i
-0.0433819965487121+0.00402047323922278i
0.0954219897172954-0.0119831043881939i
0.124418302564171-0.00284559041335238i
0.0667081516990445+0.103293286833208i
0.0103045068324691+0.163983673610543i
-0.0816207437303183+0.0925025792657958i
-0.109186382808286+0.0290087662561855i
-0.071029039309754-0.0426542572081308i
0.0269917894330605-0.0813477998136197i
0.10573217279164-0.0180507014371162i
0.146844178826638+0.0284836104817172i
0.112266260998609+0.071454860466004i
0.0424053466234222+0.101083524088099i
-0.0173872178118491+0.0740387716696668i
-0.0063686033547833-0.0279984108939799i
0.0635617472579554-0.0588936977562775i
0.125047050066448-0.020189216504774i
0.202667110567978+0.0209910210961942i
0.142375468821779+0.145173333296221i
0.0574621827182917+0.172207849020235i
0.0140472649053291+0.15511223792778i
-0.0440709237057543+0.107165327479544i
-0.0313235334159423+0.0198715175931253i
0.00937478759116321+0.00589734805424642i
0.0590909174562668+0.0245014804116431i
0.0713815634696665+0.1013063281604i
-0.00716305514065671+0.111871388287557i
-0.0992430805020321+0.0878391091467926i
-0.117333158400006+0.0376986282786502i
-0.0731311665912439-0.0729412226142481i
0.023517241558195-0.0939152400772514i
0.109559729862046-0.0739649742237102i
0.112759335497507-0.00380572432110941i
0.0913406307747737+0.0677183782795855i
0.0385218374406424+0.0827112283909097i
-0.00942778278931257+0.072443661380627i
0.0371018157691671-0.00264386196921566i
0.0828123038619772-0.0321676046686823i
0.123068545726006+0.0282797306331108i
0.13419428568458+0.0843419014154418i
0.111536146824106+0.121354053723059i
0.0694625822538107+0.187817254960625i
-0.0598157804128434+0.155052489659257i
-0.121435809519974+0.0363906601634197i
-0.0592239250030351-0.0370209991480944i
0.0250522463911398-0.0472176787867026i
0.0747339049260265-0.00336107543447579i
0.0844125680064443+0.0150055003518174i
0.049380524268523+0.0725736982229405i
-0.0186124051895328+0.0804445233412689i
-0.0681664064658567+0.00896355873993245i
-0.0482309653450102-0.0400512767565141i
0.0700450443340249-0.0783494459320204i
0.150818023497839-0.0296345155162571i
0.162246240666849+0.0582290112896086i
0.178931501927187+0.0950283477203213i
0.0906814934230466+0.16479271889271i
-0.000374902878871967+0.169113626357155i
-0.0141463468658189+0.0707917975209906i
0.0133710572262802+0.0412955654498008i
0.068626122516274+0.00263874747581249i
0.0843875198607973+0.0787665179791673i
0.0905190729730951+0.15960273451429i
0.0219354465470379+0.0996176106285829i
-0.0773120065067243+0.0941705560226846i
-0.0932270816674612+0.0325541284068773i
-0.0390405809541325-0.0157990365684722i
0.0167392964949171-0.0411320758831249i
0.0680678006039048-0.0331629997507202i
0.0811390641158199+0.0545015365818494i
0.045282440361603+0.0425717383950905i
-0.00102738101368953+0.0435823401442831i
0.0266977149077024+0.0445459268776417i
0.0442518886828611-0.0149870336044763i
0.0458727448402243-0.0397064160076377i
0.142716822943685-0.0161986114494087i
0.136006554147216+0.0923859114507032i
0.126172174761589+0.148337987086095i
0.0519583622122692+0.12888874402998i
-0.0143635239051206+0.128098188584272i
0.000527569509731698+0.0524309219166051i
-0.0169688380721535-0.0202220033010441i
0.0296575800814731-0.00537766286224153i
0.0593889801332206+0.0292688564074766i
0.109269077085774+0.0625384415712351i
0.0322783082882855+0.0790236144279573i
-0.0644484015175358+0.0502156228312805i
-0.0586606263789548+0.024503015820222i
-0.0215205874182687-0.00959483882204435i
0.0635744613910432-0.0871287366275175i
0.113995585122828-0.0377957752029019i
0.138159007264842+0.045224287598706i
0.0810753697064948+0.0894341649728889i
0.0198248318661627+0.110889241485819i
0.00550876141093033+0.083301328457652i
0.0217069622834348+0.056914111444674i
0.0674088367759674+0.00784716249124003i
0.123936730759729+0.00478058129361831i
0.151106587487342+0.0202394703091143i
0.117839132445588+0.114616939822124i
0.0408189312947195+0.161842163008018i
-0.0244155856448707+0.107047844182985i
-0.0108766274508561+0.0819149857999494i
-0.0177028804790415+0.0285766186649091i
-0.0173717697007587-0.00460909792532117i
0.0497488247443569+0.005065178982909i
0.0357496313904397+0.102511512616272i
0.00763892654503733+0.136481331680875i
0.000787410666907332+0.117611393952903i
-0.0580697888472824+0.0677464410776048i
-0.0548174191533481-0.0454446938063796i
0.00884993058579941-0.0351027358219568i
0.110956312307091-0.0205127081209092i
0.106869437203373+0.0217601926416079i
0.0310006736639983+0.077941005687012i
0.00684218444605883+0.0790134468830205i
0.000412944003780317+0.0283478381291701i
0.0440464695537543-0.0244776944710075i
0.0189600981788104-0.0165056294391646i
0.0685815946228008+0.00186585875393261i
0.132473278718572+0.0883825109560354i
0.0883720583149444+0.138229125040453i
0.0824831446613223+0.137496011422386i
0.0120711094907331+0.112494492758977i
-0.0156339856909027+0.0589240104327356i
-0.0151766813091242+0.00451038305634521i
0.00941947469573984-0.0197529331435253i
0.0969165498893119+0.0417100168745778i
0.0682158653955392+0.0617253043124922i
0.0464295008869378+0.0867560967806529i
0.00876289730490042+0.0987974257457905i
-0.0748665019986085+0.00367931487600813i
-0.021661642409263-0.0484233625181591i
0.0714670406081679-0.0690352493320799i
0.117128339880305-0.0257668850204394i
0.122256259467346+0.044434255048196i
0.0951997445242348+0.085084059276832i
0.0631663631763508+0.109871636965116i
-0.0113027144133765+0.0723357446396651i
-0.0190580027418412+0.0382864965270761i
0.00796537904979939+0.0186501552210539i
0.0626390795537865+0.0527836888628268i
0.120357343804084+0.0699314786138368i
0.0720056090476948+0.13042487351723i
0.0226037675013805+0.165033980010114i
-0.0403321043837267+0.0872975321517623i
-0.0991216935784186+0.0565850180968919i
-0.0973436989640911+0.0108551776434059i
-0.00538138279369944-0.00309627199461556i
0.0593044504463624-0.0145972555044152i
0.0520636659129601-0.0011324630324686i
0.0839916782930924+0.0468498546536026i
0.0716001031106979+0.0508109093499278i
0.00460366635470365+0.0248797820936789i
0.00843823008472075-0.0305983026354789i
0.046566166385371-0.0243139922598304i
0.101511459154259+0.00709575244978697i
0.122074650243325+0.0782299403252059i
0.0777633323895664+0.12812707731067i
0.0183703180634936+0.124199446749384i
-0.0658932500987123+0.124519130164963i
-0.0544506280493446+0.063935347154783i
-0.0152607054931932+0.00805920583168679i
0.0355669987146864+0.00254553651407553i
0.0853738513092676+0.0403844441872232i
0.0761654334231429+0.0746883047568869i
0.0229746623013896+0.0931450420064994i
-0.0598587219017041+0.0745269729662414i
-0.0130094284408922+0.0141532522411589i
0.0399825871491003-0.0119777316308065i
0.0499055470972084-0.0381107599130164i
0.0973790302520393-0.0193579154192825i
0.133928254514758+0.0720927576699011i
0.108578343486877+0.102617246945204i
0.0465045839559416+0.107621899139574i
0.0305735079298982+0.109760334158702i
-0.0113190001552266+0.0643668883921206i
0.0083087230812947+0.0513440358990985i
0.0246129258885265+0.0177613569946139i
0.0336393699874631+0.0426422961387408i
0.053735736812269+0.0962514652016444i
-0.0394317381799352+0.0814834326371922i
-0.0592511226390816+0.060606394282565i
-0.0601611316162996-0.0167632937077164i
-0.0564517268406852-0.066660167267309i
0.016810393676264-0.0575196583873037i
0.0750325248746866-0.0287964829996321i
0.0980516813169873+0.00292549553407872i
0.0745113966995679+0.0711714498979048i
0.0763628178676607+0.0880970029195305i
0.0438428553847585+0.0518797267901771i
0.0020538463099469+0.0510407164107997i
0.0559071294906106+0.0171048022512536i
0.102042270801901+0.057118561921931i
0.0750858182004355+0.115784358321765i
0.0582153218266503+0.144249330872301i
-0.00435997174335156+0.144400014907785i
-0.0683639056688547+0.0848552445196181i
-0.0741160919702734+0.0505556086207882i
-0.0935481304238083+0.00938213850308444i
-0.0298561441703842+0.00301596137189121i
-0.0343055194595935+0.0242091973541034i
-0.03224755789762+0.028325761702918i
-0.019685821902006+0.0302580172079422i
-0.0773724086832546-0.0145183180259107i
-0.017008560406729-0.0307847379903131i
0.0404317023759771-0.0147320399561057i
0.0613017806023308-0.0180203390486024i
0.0809132534665365-0.00306455466551593i
0.120377841945775+0.0378115396250673i
0.108938859051169+0.125001257837944i
0.03986549926233+0.133761713826013i
0.0253114488774535+0.0707852863786103i
0.00234427579292795+0.0386175388386853i
0.0185654922723397+0.0512931893937139i
0.0354214931390851+0.073539674182055i
0.0415027504898423+0.077624799494924i
0.0312380288239225+0.130458504381572i
-0.0456033352966939+0.129347387016525i
-0.0704769199662166+0.0704558050313007i
-0.087551299280241+0.0302399883476997i
-0.0358898982877045-0.00142787039507649i
0.022248116612802-0.0361596198803636i
0.053423999661169-0.00918197556842057i
0.115012503079351+0.0480834715990723i
0.0361620809197552+0.0620246060251391i
-0.0357830795043929+0.0556891265033895i
-0.0477132213258181+0.0323076874626459i
-0.031867993725475-0.0129366814697554i
0.0456020860516117-0.0395914226639938i
0.0806932125739426+0.019133318533577i
0.0899838217142711+0.0475791030564078i
0.0481250384164454+0.0830017817802592i
-0.0199468863352166+0.0754567902563288i
-0.0310694619719952+0.0122419141072777i
-0.0277744057101791+0.0265224673079138i
-0.011042898261913+0.00612763338671412i
0.0219531475056645+0.000523826049264548i
0.0439748668225075+0.0425305504183785i
0.0286295613519028+0.070004134013646i
0.0056219534670205+0.0850638546781679i
0.00108315791677123+0.0622172692840259i
-0.00790848886853817+0.0212333897418699i
0.03174590721996-0.00518014761611838i
0.0569820040119968-0.0165969761361341i
0.0927006003794917+8.43212268643358e-05i
0.091121029752341+0.034489154168005i
0.0136453467478334+0.0696787798824003i
-0.000641015301531733+0.0562376343373433i
-0.00410518865873595+0.0323827380921474i
0.024950668379431+0.0289727609860543i
0.0332571431394062+0.0218866491015071i
0.0317945987529493+0.0276179649036125i
0.0745556854883656+0.0087551623294338i
0.0553655866324196+0.0510563432518397i
-0.00163410214654671+0.0972064499677088i
-0.0366059957053907+0.0739700190270155i
-0.0230202645769538+0.049011400790643i
0.00353567278666092+0.00786769367996732i
0.00789142892417776+0.0179067309727289i
0.0172645255253078+0.0218825628972442i
-0.000559039868894945+0.0484910443990093i
-0.0399576046786112+0.0825063480631885i
-0.0628160298216175+0.0156381110278723i
-0.0450632141270658-0.00996298280257483i
-0.0158188038525061-0.050722382831923i
0.00609953788422311-0.0599611593929854i
0.0598094903551504-0.0636422994883341i
0.0710427515293237-0.0332873980414797i
0.0617559651212432+0.0598660944209524i
0.0507272919409179+0.03563648866669i
0.0188231389042573+0.0533474789466348i
0.0240395351403229+0.0261689937156114i
0.0659079805652069+0.00300786919966149i
0.0949515907153892+0.0516265006278331i
0.0601871018123302+0.0598653209415936i
0.0150074052401523+0.131533671095801i
0.018257073331277+0.151481729230112i
-0.0434070630710925+0.0987179074034879i
-0.0779005750048428+0.056488945851518i
-0.0488185808692234+0.0122829936789857i
-0.0730524777869387-0.0219100014498725i
-0.0231068880103783-0.0445933928248987i
0.0187262466218923-0.00710770507970758i
0.011838963611126-0.00802502014713519i
0.0107664141381273-0.0296805165857295i
0.0563073184871678-0.0251457876652832i
0.0637244457418-0.0773244504456665i
0.0748120318395158-0.0578409373361926i
0.117295574269538-0.0120895707006816i
0.0954240684735106+0.043671332956513i
0.130502540895084+0.100960470637068i
0.084721032317603+0.100313484404533i
0.0598945501438879+0.0822402185439236i
0.0504363217258492+0.0761893880410631i
0.0110379148023387+0.120672770757194i
0.0308359639041954+0.102728733847127i
-0.0252027013137387+0.129103128031772i
-0.0420438547654204+0.151169377395947i
-0.0727472176984586+0.0767716332351127i
-0.11612315916402+0.0502489790311659i
-0.086926374343379-0.0129102066089748i
-0.0815031760050239-0.0752037075814524i
-0.00682469795064832-0.0699192483143127i
0.0500360920361052-0.0691257716856627i
0.0624241994979692-0.0321150077245404i
0.0590829567855919+0.00145624721008534i
0.0315621003585463-0.0230210115567513i
0.0773414315033483+0.0206019660221227i
0.0619767623700709+0.020745005027408i
0.0985078120605912+0.00433773380431451i
0.132720324002918+0.0649870383176323i
0.0543186165171028+0.0874145527073111i
0.0463447858278733+0.116771126089619i
-0.00229574613454334+0.117167434317355i
-0.0411017774432595+0.105032322229466i
-0.0193032209589605+0.0801213493211959i
-0.0295370250091735+0.0383684931905895i
-0.0253500237469544+0.0160187734853936i
-0.0249382714857355+0.0246116265376188i
0.00440283910033843+0.0172523115114191i
0.0287247140794989-0.0022443969674399i
-0.00392757121877152-0.0042428385308591i
0.0197295837017273-0.0473404382532277i
0.0645451628631238-0.0414311670482303i
0.0745161423421836-0.0225868336489091i
0.0668700277212252+0.0122940327709003i
0.0543557221088109+0.0233336678178445i
0.0638517665027078+0.0367054957439689i
0.0534902373749479+0.116770865965234i
0.0120281534913601+0.0950157936371703i
-0.00902506462688047+0.0715145980038521i
0.000652185367873382+0.072499349266194i
0.0119506922944013+0.0624335634844978i
0.0246634870381729+0.0592564179686111i
-0.0130059758720557+0.0503222024017259i
-0.0463012489798665+0.053010980970712i
-0.0493257857064276+0.0073466932710066i
-0.0343428875991489+0.00834398501772215i
0.0294838071499408-0.00856376207038625i
0.0325562245203801-0.0640171811868755i
0.044632338033185-0.0474216292911414i
0.0466213524262821-0.00697461069247745i
0.0427589875635031+0.0419387536149916i
0.0727261418597926+0.0163898104939251i
0.0115008185017076-0.00410912506322888i
0.0181076290604505+0.0272523812658171i
0.0604700563606105-0.00439015651316629i
0.046562126686893-0.00214570957502204i
0.0566847562541739+0.0696968660342993i
0.0351571685389098+0.0777644343558607i
0.00218521236290768+0.0654062174153798i
-0.0271008740559596+0.0820363540159299i
-0.0199304086947577+0.0442256839711014i
-0.0340903485329452+0.028220789367618i
-0.0130188468927714+0.0202609226964605i
0.0712534973613718+0.00944515825147765i
0.0414710185858526+0.0572137109890479i
0.000817114423604775+0.0468123662178992i
0.00166663168511861+0.0311444556903731i
0.0229417855026738+0.0530734042623035i
0.029596927179734+0.0136593976541701i
0.0293069397523603+0.0120668827050401i
0.0409835633359036+0.0359851475248608i
0.0277798897724558+0.0308455752545327i
0.0136890787022494+0.017289120767349i
-0.00618110163512745-0.0037582159855384i
0.00354675104278371+0.0182810486747435i
0.0429191889780735+0.00845465149134481i
0.0392993453176707+0.00659964377335593i
0.0368800125925767+0.0287189851511384i
0.0780874325679307+0.0309626641898186i
0.0736530206667669+0.0267253636302853i
0.0388901077188405+0.0219986879311132i
0.0115002426274081+0.043279563948472i
0.0633913134576106+0.0681311077248951i
0.069128501590107+0.0391673298226011i
0.0441682564479608+0.0276696030107259i
0.0632526708637051+0.0784661753383654i
-0.00311209620359886+0.0739181552817218i
0.00957660373523237+0.0612577307643139i
0.00570327246226657+0.0534998850349453i
-0.0511419498030579+0.0359705715197778i
-0.0242996963622603+0.0177184143996344i
0.0222000361005278+0.0286511110292923i
0.0191974826707022+0.0377664648399835i
0.0190827011191418+0.0226101006879961i
0.0606063603763845+0.0394480283158966i
0.00201845741266333+0.0282615006170461i
-0.000532961922442655+0.00864005939527578i
0.049234209196952+0.0214443732849515i
0.0521352585374952+0.0373443208650273i
0.0730337842190536+0.0467029275892916i
0.0406071650707423+0.0801436357951679i
0.00915505625195256+0.0632059133882761i
0.0165702681649138+0.0762552420192714i
0.00299983460343361+0.103803119280209i
-0.0459003347219855+0.0404792563866435i
-0.0470076396020754+0.0533153704518258i
-0.019242970351099+0.00852493609202103i
0.00616047991906634-0.022147496332639i
0.0150434833938664+0.0239841327449788i
-0.0133251669408444-0.0168236164594979i
-0.0167535903853844-0.0240522046351016i
0.037488875613568-0.0389249955766067i
0.0523827595105459-0.01817108825382i
0.0578083440385142+0.00597783425453806i
0.0737683391299321-0.0148264984152346i
0.0353828039114982+0.0450450417526998i
0.0571712042700917+0.0834551843059409i
0.0678913583565095+0.102769012364532i
0.0561138504945425+0.120958010422631i
0.0507748378709668+0.11396524564584i
0.0184450372498959+0.131796059897388i
-0.0388158007397987+0.0959575355300138i
-0.0349375517671852+0.0773685014488873i
-0.0272256766943335+0.0731886448520672i
-0.0799935169423117+0.0214752841386978i
-0.0468174018163863+0.0244791720726193i
-0.046212703565196+0.016476163009225i
-0.0456900620395465-0.0126984390867978i
-0.00240563463734701-0.0362568538529813i
0.00267882479674557-0.0466646055894668i
0.0356054161837221-0.0124170442714567i
0.04125516834908+0.00250001301625929i
0.0439572343384593-0.00648328688491133i
0.0663499793125509+0.0171560042006938i
0.0559845690010352+0.0341718765552839i
0.0810750473605689+0.0316737525035567i
0.0664133911276434+0.0917744647714124i
0.0388408983213377+0.111593902895286i
0.0177511306517606+0.0932744874754231i
-0.0104901522855656+0.107808483679762i
-0.0154886537981279+0.0545292910986845i
-0.0282108488480759+0.0462815093808056i
0.00620984708185677+0.0509058181289907i
-0.0351898554711327+0.018267034535068i
-0.0263983622470003+0.0584428275684765i
0.0303866149232058+0.0533902904147485i
-0.0170247224531176-0.00803907376809843i
-0.00690679303278073+0.00070390711152867i
0.00430849134259718+0.0348733299252728i
0.0148856378213705+0.0103917268470387i
0.0563818895301717+0.0245025850480625i
0.0424557017342123+0.0635319723452127i
0.0371957502265919+0.0638869348657913i
-0.00741306232448857+0.0232282271373051i
-0.0151876834093833+0.0386422523311474i
0.0451971248178396+0.117248616725882i
-0.00312722806297877+0.0832004413711272i
0.0139436268537684+0.0373484192255223i
0.00179021007917302+0.045226034269373i
-0.0423780770686495+0.0282542562769629i
-0.0086277661734632+0.0347948235591711i
-0.00782443741723163+0.0382891040108757i
0.0101660801405889-0.0171186197250501i
-0.00862130829978389+0.00139126588842389i
0.0250414131838048+0.0274312537190737i
0.0612860147334344+0.0245445343587843i
0.0291854561824199+0.0424828514082633i
0.0427245764004946+0.0316591658851071i
0.0388322290904238+0.0622607879047537i
0.0230951615375987+0.0732035171865327i
0.0209076203934566+0.0509582061973692i
0.0232959448089987+0.107895685321096i
0.0293205384671115+0.0847780500446428i
-0.00901423795734857+0.0295222286777798i
-0.0236352417074993+0.0691826053581566i
-0.0495982753982194+0.0282058262719377i
-0.0213027429846502+0.0315476732591842i
-0.00141868047775215+0.0480589940491768i
-0.0123841842447491+0.0167301741011989i
0.00125704489828641-0.00967043709355531i
-0.0277719452473645-0.00276088643893004i
0.0215664730144626+0.0122747744644262i
0.0233821917359805-0.00155736278615617i
0.0313744432666839+0.0602741077623976i
0.0499674602867936+0.0313089665496329i
0.0383829800815761+0.060130283595275i
0.0242240627345614+0.104135480389387i
-0.0115883798018171+0.0573008290435638i
-0.00327203792653922+0.0718635212549826i
-0.0311017542204847+0.0411676185614035i
-0.0162890033541951+0.0298286485657518i
-0.0086977306972533+0.0430408688712628i
-0.0440605300783189+0.0665456074375302i
-0.0498769855373592+0.0221619921315265i
-0.0348305070747282+0.000405218988619755i
0.00227831520447371+0.0104497260262518i
-0.0153024960871958-0.0554117579431097i
0.00354169169159446-0.0478529057783629i
0.0287070956478829-0.00503520090991846i
0.053243557417867+0.0456771194468505i
0.075189611888438+0.0215615287866739i
0.0446538122178094+0.0323730797360613i
0.0622917655877099+0.0631818693288823i
0.0387073038219955+0.0118122860040556i
0.0237429935343344+0.0702155383486441i
0.0344931339449962+0.100397631022417i
0.030001257446701+0.0717307448490418i
0.00590965216624313+0.0749905944501053i
-0.0272605061879516+0.0590308360504218i
-0.0482415000418421+0.0690684313045844i
-0.0653499816029859+0.0663866860823947i
-0.0539730838668725+0.0074612879493588i
-0.070421619112137-0.0200533120614359i
-0.0409175985870371-0.0308666079590372i
-0.0256230484063018-0.0307747054076915i
-0.0107882796119801-0.018282030116548i
0.0576854568058476-0.00325488017650606i
0.0373447664822708+0.0276584654375002i
0.00592565245792408+0.0392628167352774i
0.0441588003662043+0.034641826908571i
0.0532969092176343-0.00392235566469465i
0.0496974043552444+0.0349554951097606i
0.019809521233352+0.0574036807464362i
-0.0104200339253021+0.0196769183027595i
-0.0145451193872182+0.0368146744554722i
-0.0367080062906172+0.0180368935731254i
-0.000965842834357134+0.033257772889705i
-0.0187251044177495+0.034521959410674i
-0.0393310775540726-0.0106543976442743i
-0.0222111107654454-0.00710411870426969i
-0.0278143049219675+0.0143853050137452i
-0.0189393074504901+0.0178805734101888i
0.000359119865194265-0.0207573312398575i
0.0373866655266096-0.00045776169225274i
0.0531276841176185+0.0303955320087625i
0.0360150242781524+0.0101430531091118i
0.0350599877810388+0.0392770189366474i
0.0727535150465611+0.0545997902745082i
0.0158770525936634+0.0498144194519119i
-0.0243818475147204+0.0837054285810831i
0.00801543120116531+0.0858051075894181i
-0.0238160366027331+0.0556157456578919i
-0.0233947564362927+0.0408619516080332i
-0.00630150360207175+0.0476604083423573i
-0.0276393489882373+0.0644410470176063i
-0.0119028022890526+0.0542966198221896i
-0.0426686708283291+0.033162575058057i
-0.0812852620342633+0.0197502342152811i
-0.0259470136967974+0.0130845095066279i
-0.0116446905800734-0.00941320953391887i
0.00388710967867835-0.0465571891519598i
0.0187507870149643-0.0239565048415713i
0.0076944473439091+0.0232195100397191i
-0.00351712781661712+0.0236158759425058i
-0.00470984121494504+0.00472152154224589i
0.00872867673689919-0.00776846380177545i
-0.00959579396473678-0.0156350788992526i
0.0539426458691346+0.00388338218558927i
0.0725774735639917+0.0148483847314725i
0.0302854666441999+0.0470060534649677i
0.0285496464448595+0.0579782954540508i
0.0213689174711046-0.00519997383219528i
0.00911765730562937+0.0442101778766794i
-2.16427955213635e-05+0.048280422834532i
0.0235019432588965+0.0216128868210285i
0.000411814257054359+0.0774826723045676i
0.0122872255811456+0.0630715938274779i
0.00740235886154365+0.0554238073858385i
-0.0457193803196444+0.0551846074706264i
-0.0568216989902621+0.039296193765841i
-0.0426943311876845+0.0180245846979787i
-0.0318908791526932+0.0267484783810973i
-0.0666591000934697+0.0159145831822925i
-0.0344952251314324+0.00465728238701178i
-0.021017457833815+0.0311418583935151i
-0.0576016622253542+0.00623574336766603i
-0.0669989026203039+0.00308049790070435i
-0.0262701646652889-0.029390148799164i
0.0409372717933089-0.0603253817105974i
0.0545531602213495-0.0294617598288932i
0.0521423454907035-0.0208534859424752i
0.0639815383182937+0.0127278080055293i
0.0886361519872573+0.0233949478675506i
0.0661930495530685+0.0449746672229689i
0.0227883104835169+0.0761190945964804i
0.0483627826257154+0.0214721166957907i
0.0788439378330574+0.0804125612618407i
0.0487603412935827+0.110569638073986i
0.0206272872403539+0.0794514189610305i
-0.00829276667361849+0.151283679540377i
-0.0266041884808501+0.109328070619515i
-0.0775514157395971+0.070863315108941i
-0.0942882110725341+0.0311920182961156i
-0.0477506906331241-0.0313180201970429i
-0.0721706667798484-0.028334297609375i
-0.0157775462215297-0.0346718493202068i
-0.00336888718841975-0.0120073004328704i
-0.0219756018379262-0.0128649882973842i
-0.000358916393963026-0.026022522423579i
-0.0220700451628833-0.0179755964523956i
0.0495950112968055-0.0318269437400431i
0.0648962901635791-0.026279617754261i
0.0440219891606456-0.0022451732091857i
0.04757411992867+0.0338667868621435i
0.0205730245769598+0.0703783911000878i
0.0244548585941928+0.0522550596984709i
0.0141632409772557+0.0962768565915473i
-0.00274155987437981+0.0508532831377914i
-0.0336152193491526+0.0148720702752724i
-0.0472392070909442+0.0423017435499748i
-0.0058831038830684+0.0175795324650571i
-0.0186574471723221+0.0607902291382822i
-0.0406137089557019+0.0148338571372503i
-0.0253572796886078-0.00262681608298721i
-0.0207781442017194-0.00655297998216057i
-0.00545369252246728-0.0233365803606126i
0.0135682919569712-0.0119607315978735i
0.0433210928721523-0.000928692629775373i
0.0480428316685813+0.0458930779319437i
0.000993148696922947+0.0481302189610359i
0.0298944776945144+0.0570755731274128i
0.0343861799466244+0.0165627794739096i
0.00107918472715125+0.00724352803468273i
0.0474773334074727+0.0266590779588308i
0.0551119142687955+0.0360276812815515i
0.0153931419934765+0.0741597224394043i
-0.0247811814923136+0.0351399254487593i
-0.0636336211954391+0.0398293977569345i
-0.0979473712930295+0.0248848328279825i
-0.0851216187990792-0.020807993710182i
-0.0354905020022416-0.0113700369252126i
-0.010356045906165-0.0302056651142025i
0.0155042615544857-0.0368621475061531i
0.0509258664225892-0.0195247451538309i
0.0233987595691672-0.0152451870805618i
0.00325153218366226-0.00788789879701024i
0.000343837540284313-0.0190793229163006i
0.0229987187623909-0.0299332137235155i
0.0539141599998132-0.00353106394969854i
0.0762256786197738+0.0341378677232325i
0.0955377339263142+0.0851478848602586i
0.0358437137092387+0.101057386629077i
-0.00209403869818526+0.0829548573184043i
-0.0220145374064393+0.0396741967076187i
-0.0385837082036095+0.0229708329859765i
-0.067290935477895+0.0093211336720776i
-0.0164919060917963+0.022952483692817i
0.0171381755859855+0.0712449923256147i
-0.0440046775345836+0.0192321199834649i
-0.0661201718371992+0.0484254834829729i
-0.0646633447827269+0.0530281544820922i
-0.0531247802383359-0.0721748790373535i
-0.0415765446489245-0.0528791005093725i
0.00679806085550948-0.0168392383343302i
0.0151590345657283-0.0340619492145943i
0.0391151387373692-0.0102417792392636i
0.0189866122218575+0.0144223477684223i
-0.0236816168330645+0.0398480977275679i
0.0236583802692541+0.0250591325591249i
0.0256833062439981-0.0108098388134551i
0.0602900214183364-0.00225066399052024i
0.0666078787817595+0.00894875895848326i
0.0108608426771062+0.0517203447045781i
0.0213455877960054+0.120640135149663i
-0.00816917686873492+0.0752766158399444i
-0.0372266553168379+0.0331450328302848i
-0.0228133241770746+0.0358255470072764i
-0.0250021553132639+0.0208973951587904i
0.000792007997169239+0.048173091765857i
-0.0197113421189708+0.0349417279363542i
-0.0272862356784674+0.0441169313279465i
-0.0292279222796087+0.0653968105036345i
-0.0976113215090912-0.00286107498313527i
-0.0377723911730805-0.0243519775249659i
0.00976362920172157-0.040530848089988i
0.0126838572682042-0.0448422751492688i
0.0450166741328204+0.008011671942692i
0.00698602651038975+0.0215724968712328i
0.0216008725001855+0.0379877531063586i
0.0157716061660662+0.00690753719483636i
-0.0122004697772182-0.0144731014735236i
0.021423690768393+0.0139645243081132i
0.0794118129841938-0.023345526158324i
0.114434235941465+0.0120338970904122i
0.0781498934199787+0.0711986139784924i
0.042927959646987+0.0738933220285124i
0.00451295206656623+0.0785870962267354i
-0.0134244590209552+0.0584336666708764i
-0.0214199935082183+0.0277554509030798i
-0.0290919790484714-0.0203181976983079i
0.0214838946714383+0.00220401979697661i
-0.00843453196614278+0.0391240058403856i
-0.025884957481114+0.0589063854756035i
-0.0169929133477761+0.0395840766768306i
-0.0646974900198323-0.0139068271262912i
-0.0212633780114549+0.0152001673584497i
-0.00658175529417387-0.0523807777952916i
0.0171031704273883-0.0860144925967144i
0.0712259297496717-0.0232898305886428i
0.0404168884133559+0.0171083289749668i
0.0247950045201964+0.0241127170653781i
0.0237681025928092+0.00249997051916486i
0.00888211901987656+0.0298045111156023i
0.0101778825546165-0.0566085062624636i
0.034472192292457-0.0331776118642213i
0.0729331161220284+0.0398872392032172i
0.0472898898772934+0.0427584709696104i
-0.0190280709387153+0.114293502817039i
-0.0356414709929798+0.0857854438815651i
-0.0871291573171714+0.0530271599393742i
-0.0903628238266806+0.00202563281151394i
-0.029446498535129-0.031696975031032i
-0.0240637085947759-0.0102866161019695i
0.00341318001497609+0.00281157124620063i
0.00558079060549635+0.0158676108477242i
-0.033165631209528+0.0224714157243153i
-0.0466460704036061+0.0184115747327538i
-0.0242658694644758-0.0145327586234543i
-0.00855284292829085-0.02912188158688i
0.0274676385239182-0.0272275330314413i
0.0816579573771871+0.0108367623765892i
0.0705601971872332+0.0416128991005499i
0.0516540243930704+0.0645612054317785i
-0.0103036616375949+0.0765238685632167i
-0.0373931536569237+0.0594569631299458i
-0.0311152030633068+0.035345674636585i
-0.0350142091777157+0.0322873771107643i
0.00115819027467514+0.0525855266892752i
-0.0241085895554736+0.0366107528776099i
-0.0365252306913426+0.0694738888158563i
-0.0415515318311281+0.0877114040200239i
-0.0592462347050238+0.026249768866705i
-0.0564756620734002-0.0349091412635035i
-0.0128905168278636-0.0795090824047697i
0.010125209290526-0.0282783580251249i
0.0170163544009134+0.00438185121163978i
0.0904524008626322+0.00937617270089093i
0.0332444372107145+0.0506530996324236i
0.0169311944047543+0.0190894818249232i
0.0214725616891156+0.0194876396545733i
-0.0176855697929261-0.00661469626965191i
0.0285022730942112+0.00484094909233867i
0.0136110566582844+0.0502775029870729i
0.0272935761052045+0.0597424949211591i
-0.0194080050940083+0.107059928935826i
-0.0957097998559946+0.076438375396931i
-0.0581204427502411+0.0537596641960095i
-0.0291191814151257-0.0259701561781983i
0.00607885601130256-0.0613701519583806i
0.023559479157476-0.0240794276585493i
0.000701142204718031-0.0317395414381542i
-0.0263240346964973+0.0242218029416263i
-0.0617476794630483+0.0243104505500421i
-0.0658513103350309-0.0119830571654588i
-0.0417047662004705-0.0358234478003177i
-0.00334526163129988-0.0700947767479444i
0.0457190006717783-0.050963679773701i
0.0758600343102416+0.0387475793009371i
0.0708706742186567+0.0870719480906778i
0.0360364206867021+0.080519203588303i
-0.0326566589491458+0.0667764308466057i
-0.0520102985901774+0.0301318661607806i
-0.0112862151318621+0.020178548848728i
0.00799931519338835+0.0172958289556348i
0.0469929117929046+0.0293576342828598i
0.0210424485051269+0.0708213809280067i
-0.073811986976715+0.0957340501510746i
-0.0905876135554953+0.0562704541667925i
-0.0853630238791967+0.0299123657846822i
-0.087459876101072-0.0304073865712544i
-0.025432526996432-0.0957652550605855i
0.00337483396529888-0.0275706497576123i
0.0082790141610034-0.0214007237740379i
0.039103830519572-0.00993823832086342i
-0.00574628863514563+0.0329379178085135i
-0.0325317078090419-0.010594623408595i
-0.00454094141032737-0.0386925389082736i
-0.00296420988040233-0.028187123944864i
0.0353905422087576+0.00172200948403291i
0.0821241470575142+0.0195737728405778i
0.0781593079741204+0.0297524350174149i
0.0479291939964708+0.0680888195300303i
-0.0246738723948168+0.0816444994981885i
-0.0410330684461774+0.0521165169013795i
-0.0321851656336508+0.0282221249692402i
-0.0269912390922158+0.0206701410691946i
0.0230967199452881+0.0483803436982181i
0.00715185691867259+0.0635596655578895i
-0.0311051720581999+0.101500267245768i
-0.0765136167483288+0.0518345395214959i
-0.0715946666036922+0.00461829136414802i
-0.0765350066977524+0.0171660672844856i
-0.0702028087160959-0.0602194221183738i
0.0193104227381966-0.0576636788317253i
0.0300034270015686-0.012272319714842i
0.0355831982387898-0.00396177773465605i
0.000944639896008358+0.0224181057733677i
-0.0327958760639633+0.0172068933174216i
-0.0295175223546327-0.033547473849366i
0.00253803181069912-0.0569133515976062i
0.0665069612911547-0.053324871040552i
0.0689752710778111+0.0164874089330126i
0.0657385171806282+0.0429639095010901i
0.0326476172315839+0.0572539159039698i
-0.0379422851042346+0.0771394594414676i
-0.0619218499125906+0.0423424205604294i
-0.0343534764276843+0.0113342714889961i
-0.000737654807448996-0.0443138009901155i
0.0431801526020328+0.0224689526650955i
0.0548303658552406+0.0792392975830536i
-0.0136612479540995+0.0627307388083858i
-0.0430031006016261+0.079248596200552i
-0.0334229378961549+0.0394566065389656i
-0.087898675588633+0.00773197873768342i
-0.054842530504126-0.0379355906662401i
-0.00235297531057703-0.0773458015402189i
0.0277445461023385+0.00226477904051634i
0.0398889438386896+0.0773772073159671i
-0.0252389225592117+0.0781066866023661i
-0.0596115800974867+0.0404423689107707i
-0.0653721176869741-0.00811697494464307i
-0.0305359695923863-0.0322924868628566i
-0.00374246454546835-0.00502705314496264i
0.0370405035063717-0.00500136014786415i
0.0225838472565467+0.0153585317917245i
-0.0397300937370997+0.0817604597550133i
-0.0563161768817938+0.0521520521532643i
-0.0938731025161667+0.00460517122329933i
-0.0494965823325703-0.0246467515981145i
0.00624577500631255-0.0454882646116649i
-0.00374066482810546-0.052769377891436i
0.0272188953187956-0.00477280556522014i
0.0344675198626125+0.0605353400039513i
-0.00799362906888351+0.0247698169262098i
-0.0506636025235486-0.00160843951775846i
-0.0333255410743827+0.00590511964340695i
0.00541508875359586-0.0260959585659862i
0.0243787362244728-0.0468557453709484i
0.0777405805341036+0.0318526001782532i
0.0533819593295355+0.107140130371586i
-0.0125239217970962+0.0988184156952914i
-0.0746696133330962+0.0857355107852269i
-0.100990178407071+0.0177191466415207i
-0.0417939244804126-0.0304724910090595i
-0.0420110410312416-0.0363025941471429i
0.00734726272585078-0.028555303442899i
0.026754208518687+0.0546104818031769i
-0.0499806235065544+0.104980938738797i
-0.0558593273406215+0.103283287232155i
-0.0818137281570592+0.0404917872579665i
-0.0693717580019385-0.036042563553479i
0.000958363416186212-0.0509160588365809i
0.068479540478012-0.0590830817206127i
0.0833072590002076-0.0328074048619879i
0.0360487349166516+0.0183600490796017i
0.0134107478231088+0.0559679748318111i
-0.0347664898010476+0.0398405607455077i
-0.0279093674392751-0.00784129775534637i
0.0302965159760486-0.0329663930490327i
0.018208651183159-0.0243789593477098i
0.0351463840578091+0.0144043465698779i
0.0372379421308646+0.0437929533907834i
-0.00631824139986021+0.080243434664844i
-0.0561176308339957+0.0677692914865611i
-0.0799991675884248+0.0445067647069678i
-0.0600014197159579+0.0154944531832788i
-0.0277779217014297-0.0176245628290673i
0.0173425434487892+0.0216489505883396i
0.0136600494428306+0.0242055363917839i
-0.0165540111432834+0.0677233684104441i
-0.0641934794389165+0.0668492423869988i
-0.0742366750431739+0.0211373520306152i
-0.0520565493082722-0.0149130531153636i
-0.00310565334046039-0.108399493369094i
0.0415406306017167-0.0422421367996233i
0.0469163625280599+0.0227650322164318i
0.038913011955326+0.0402074054330626i
-0.0377996760678751+0.0670541124118436i
-0.0418898742746938+0.0520917494226066i
-0.0319287229843057+0.0251047674314924i
-0.0499361390029939-0.0288039808372833i
0.0382649492651209-0.0266830088276915i
0.094804731843641-0.000216453181291561i
0.0372621605204598+0.0511140370915707i
-0.0201042859073748+0.0633614355735672i
-0.0418228036825197+0.0310845174106417i
-0.079325795470743+0.0155918610536606i
-0.0387168437730271-0.007685077949877i
0.0292068648672238-0.0569596154399315i
0.0410348325547925-0.0535282896580938i
0.065886950494024+0.0691270547458057i
0.0256223281918664+0.112657763935462i
-0.0461667768400988+0.0827620441642404i
-0.0486732270575416+0.0569835594164877i
-0.0446301835762356-0.00559863741386459i
-0.0458974608084913-0.0317118364759359i
0.0257320556764838-0.0167486697102826i
0.0465693605533867+0.0149785398195029i
-0.0259272885338901+0.0661528222706647i
-0.0301647733307593+0.0916405691567812i
-0.0669360909718293+0.0582252814048873i
-0.0799329176085784-0.0271327562855518i
-0.042548915413249-0.0536829826468857i
-0.0333103593672031-0.0280755893152286i
0.0271240773891191-0.0290587350375017i
0.0321971968614616-0.0103369531706966i
0.00533753108898435+0.0163747720929995i
-0.0501955238035588+0.0660480371103235i
-0.0914360314951551+0.0188134321830397i
-0.0492853317662158-0.0413632968536377i
0.0163964831473408-0.0420507982604783i
0.0450688020584687-0.0336583573741842i
0.00642437526407484+0.0448372507339346i
0.0352301534369723+0.0448936867095553i
-0.00149748377036206+0.0675705041650807i
-0.0825576225302312+0.0364931756787419i
-0.0410857642619992-0.0388968756848703i
-0.022810106342428-0.0363462904589062i
0.024782863819639-0.0486475093643227i
0.0305592012308885+0.00657001408119912i
-0.00753712415884361+0.0400450044400524i
-0.00855112133060945+0.0507958366320492i
-0.0888581277181944+0.0421115069091498i
-0.10199444577027-0.0155398788304456i
-0.0382120947308964-0.054403224951614i
0.0353952399032993-0.0606479131836341i
0.0771001554064568-0.0347621397517029i
0.0416838521723193+0.0387539067742265i
0.0352498653905514+0.0871394340121741i
-0.0260604810749499+0.0563683560546129i
-0.0839948313802407+0.0381910485743257i
-0.0193873123118331-0.000403690953638477i
0.00199546591093687-0.0103056804222683i
0.0290862071486409+0.0236497566389707i
0.0466180921999793+0.0362204583458907i
-0.00791423100633751+0.0721078272635863i
-0.0493303496667968+0.0778637960863353i
-0.066929906630646+0.0517760364280861i
-0.0701590462856364+0.00906456760448037i
-0.0714575605846078-0.0329306799281958i
-0.00239880300313666-0.0510897277780284i
0.032213681046535-0.0339882885606661i
0.0197684296149639+0.03081235045172i
0.0255500330072406+0.051544581610195i
-0.00671505167308317+0.0530335266048751i
-0.0636174648036528+0.00998806902186987i
-0.0551585291908426-0.0521177535393115i
0.0198368944775454-0.0472867753331363i
0.0362787174957119-0.0174694834944804i
0.036778767441107+0.0512578441432988i
0.00677730546452441+0.0924169344402091i
-0.0470873496969127+0.0913344296161923i
-0.0923767998024925+0.0410758185389224i
-0.110036519363821-0.0247669268570117i
-0.0386014837628936-0.0458298289176213i
0.000961215007719274-0.0520736825386749i
0.0025560695964594+0.0146038303441013i
-0.00214563936753743+0.0744284346426059i
-0.0612191505623501+0.0628424029981917i
-0.0855837134050128+0.0402636828518307i
-0.0732608324442277-0.0216899593187244i
-0.0599795116116626-0.0871265599147138i
0.02232649776601-0.0768222005864091i
0.0693611315042904-0.0348636520378228i
0.0476213909437872+0.0278396652551895i
0.0262640869848473+0.0431764275302011i
-0.00851358693589072+0.0353574161823438i
-0.0138321736229555+0.0174006074042441i
-0.0192216576038076-0.0534788166861443i
0.0219173205449593-0.0308104383354007i
0.05858509017471+0.0380257570176666i
0.0476542595076032+0.0806290425537961i
0.0341134732731665+0.123911168162416i
-0.0503990678486344+0.11292587148438i
-0.0928159709437653+0.0683275701448726i
-0.0851454833699856+0.0336281231998736i
-0.0495193792289748-0.0361563620131497i
-0.0212215245749702-0.0416993032651522i
-0.00501507341690306+0.00159892612885758i
0.0436544881599267+0.0605387215326995i
-0.0155770313298053+0.088214607499598i
-0.075623429600514+0.0247355798162328i
-0.0847960047108733-0.0271463499590064i
-0.0543550851072978-0.072499108619973i
0.0262669377848347-0.0775316460091579i
0.0587011410182314-0.0242988735315299i
0.0517113497503123+0.0235154758559256i
0.000223342978927519+0.0824679352546071i
-0.0566888043609927+0.102662678188315i
-0.0941389041378584+0.033137367900135i
-0.0434118591503317-0.00476039001125617i
0.0281948936095899+0.00566144351017471i
0.0274324095819899+0.0148036151712644i
0.0207635906304666+0.0365134684429463i
-0.0297992319895264+0.0800902849771676i
-0.100024937923246+0.088232214341622i
-0.0760794520277314+0.0279006167925645i
-0.0362513660623914-0.0474451893331408i
-0.06429225612622-0.0467572846802904i
-0.0220347357954801-0.049890392537888i
0.0545562988307789-0.0341294728964903i
0.0256437576861781+0.0418779058802271i
-0.018779899673711+0.0381825615057835i
-0.038743403641888+0.0321977230781559i
-0.0679306352455707-0.0081728912381974i
-0.0208284634393916-0.0616746769394454i
0.0280970261271997-0.0484431722677705i
0.0793916062206823-0.0481624399683176i
0.104063247934902+0.0113871132997875i
0.0199131644881903+0.126589047106486i
-0.0421826515014492+0.0876222779928857i
-0.0773051508929668+0.0123404781732435i
-0.0823919314801306+0.0242055858798933i
-0.0559877422589999+0.00429792038587197i
0.00826773910947983+0.00419149307051962i
0.0274274954819682+0.028476863361897i
-0.00644073148663533+0.0751986458057483i
-0.0520709472265229+0.0967863839490138i
-0.118715652190818+0.0470794248877906i
-0.0818033507013208-0.00319928972975971i
-0.0585055755777704-0.0357544879635505i
0.000270153179482218-0.0486804055567456i
0.0544218255070504-0.0203259333648302i
0.0215568458412093+0.0455286273513351i
0.0272464123119594+0.0602291611376649i
-0.0686178253873078+0.0385097033548805i
-0.106601076956589+0.0312070867255569i
-0.0120061684411484-0.00744011502437516i
0.0199510924528119-0.0327927236396312i
0.0353836353724536-0.0289112529857273i
0.0329740553496824+0.0238028010800839i
-0.0145932790511696+0.127401217385251i
-0.0526264287141613+0.12316099925504i
-0.0997806339991871+0.0111955653425262i
-0.0950345076260732-0.055088386739934i
-0.0392313305150268-0.0596699993155302i
-0.0133210132588629-0.0657842422895808i
0.0116473528059759-0.0308238873724917i
-0.0091212697858563+0.0250988911134797i
-0.0468957618074488+0.0381726673647639i
-0.0693648941043386+0.0126004996055378i
-0.0713529737224395-0.0376123716213381i
-0.0320924373106164-0.0602198582504358i
0.012956913217763-0.052810763419846i
0.0836087237462911-0.00873909830998792i
0.0849375161216128+0.0650168976506181i
0.0106087700400254+0.107677935262244i
-0.0180544911034755+0.0751223902407457i
-0.0457661372098639+0.0308087321559059i
-0.0333268714261513-0.0131400691167464i
0.0233843027564347-0.0331095939292577i
0.0599397271747472+0.00527566349911106i
0.0531267146123663+0.0297431685541464i
-0.023098884234869+0.101869187099115i
-0.0553657978915346+0.121782234986595i
-0.0846275195129621+0.0486355961904038i
-0.115580475257203-0.0256037320480905i
-0.0808178219846846-0.0795516311961397i
-0.0292691783784407-0.0515920555630068i
0.0384039815308672-0.0197052224476051i
0.0128196018709195+0.043709651195278i
-0.0348191801515467+0.0538836300946048i
-0.0373821853760661+0.00657947872849242i
-0.100647246172845+0.00599859579052612i
-0.07182370930288-0.0741655824461456i
0.0234551522841677-0.0936569724790057i
0.0391451623705051-0.0224401041511065i
0.0549241320748227+0.0422185458118006i
0.0160346891449853+0.0899347772358603i
-0.0412894417332429+0.0616720807594062i
-0.08809117803288+0.0366620651301424i
-0.0858132089132753-0.00773430608080289i
-0.00174735459563898-0.05655275039445i
-0.0184575021929713-0.0199674512437374i
0.00456787435454535+0.0192181304895576i
0.0366527876100365+0.0509133464636794i
-0.0554034386267688+0.067654376989231i
-0.0975785391787474+0.0350843141653526i
-0.0896109858917091-0.00288515983488398i
-0.0431218185555101-0.0599648769253911i
0.00707351130372526-0.0704235326106827i
0.0285946406621296-0.0253932390092704i
0.0358287781013407+0.00960790183864885i
6.19435185073666e-05+0.026658844004537i
-0.0536369389786939+0.0207784042320769i
-0.0923148647554352-0.0257363421015067i
-0.0267884751861152-0.0556597919167573i
0.0302452697915054-0.0549095277521277i
0.0586182111810783-0.0458810703639914i
0.0726363103226341+0.0221558325264737i
0.00840268248491975+0.0524222126620535i
-0.00767806441069577+0.0807085917841375i
-0.0276412359391079+0.0587482724906048i
-0.0453178114871014-0.00311249580493479i
-0.0117955108832997+0.00552422326502301i
0.0497555676009085+0.00138980897378859i
0.0950893873633993+0.0557759270018009i
0.0536675615885722+0.113652990001193i
-0.0316306674436413+0.125294205928014i
-0.100684562979266+0.0949903182070699i
-0.131000626782129+0.00168088308099i
-0.0916273244202571-0.0388820255888941i
-0.0149277357411863-0.0505944502388162i
0.0229494337708299-0.0419516594518393i
0.00230688913289612+0.0419840382631432i
-0.0280954142573955+0.0719391237000921i
-0.0574675723085717+0.0212266941454953i
-0.102183035122462-0.0211171719230923i
-0.0966486499441334-0.0749282742299915i
-0.0337454418465009-0.0976267706050718i
0.0285645958805016-0.0612425980002782i
0.0358781750274976-0.0080506101168942i
0.0228896621021718+0.00926518050500225i
-0.016869059869186-0.00028382485641254i
-0.0795355738270395-0.00889689654048219i
-0.030438243857776-0.0303084364572615i
-0.00304422569259675-0.0534856696530472i
0.0209663426812734-0.0504976274906822i
0.106167232438873+0.00931566811560122i
0.0378681279509231+0.0545739970819787i
-0.0337711745460375+0.0917310225020932i
-0.0346644000755973+0.0738494395134274i
-0.058747892990148+0.0065842174863908i
-0.0505545184591296-0.0121126559999813i
-0.00344091089516057-0.0576701163209486i
0.0314881925887806+0.00406781079809961i
0.0164816863159422+0.0783068754105718i
-0.0357499790508374+0.0577095331533981i
-0.0954048982744931+0.0587452217695682i
-0.118449002554103-0.000268727411320831i
-0.0973370029853838-0.0610957801846104i
-0.046325967395647-0.0849637261725381i
0.014344888487455-0.0832888680939645i
0.057723085532607-0.0105556160317747i
0.0165785486572945+0.0633940845803842i
-0.00676959795167308+0.051204940902658i
-0.0119418834191638+0.033317342553554i
-0.0576261415171337-0.00969298131431541i
0.00903352612304919-0.064227614440761i
0.0688978476200348-0.0457240840407231i
0.0591574186489084+0.00952551402366506i
0.0675959215369873+0.0834096016005112i
0.00204697363200108+0.127003880343394i
-0.0714222266716449+0.106460317771204i
-0.0783591041902445+0.0481486859813137i
-0.0705651280447915+0.00676489422846193i
-0.0281043316161748-0.0355800586664556i
-0.0167751621569322-0.0132706472123665i
-0.00454051777976942+0.0201715540572354i
-0.0137059062624753+0.0540824324240914i
-0.0857219896677758+0.0466263876614403i
-0.118732251588869-0.0202913152558968i
-0.114328449097821-0.0307163276738665i
-0.0649128950230645-0.0792405399438332i
0.00859807714963743-0.0845932232088397i
0.0558748661680029-0.0351520831044901i
0.0226431008273937+0.0204454884172373i
-0.0299603188502535+0.0347122439538069i
-0.0804267171226595+0.0231046773166266i
-0.081124697548328-0.0178717862102491i
-0.0109245954024047-0.0624687571750714i
0.0321311039740532-0.0483738013721479i
0.0601189073310958-0.00698882943040082i
0.0580182971544397+0.0521553712504176i
0.0244699813906085+0.0527496665903345i
-0.0268339665235406+0.057743875945442i
-0.0403554372213777+0.00086130910739296i
-0.0276431749153017-0.0584360106921884i
0.0165280125360985-0.0345191848537609i
0.0472463708821636-0.032448193051041i
0.0518668869448341+0.000321456824272169i
0.0551020669892517+0.0687859747566053i
-0.0163244933780101+0.0964708780479453i
-0.0793395573459498+0.0660971403503713i
-0.0631540884024887+0.0209195172391849i
-0.0275513554371832-0.0262381231072065i
0.0231494292632118-0.0142304693790973i
0.0842046432418142+0.053392121688117i
0.040574996702587+0.104871242689033i
-0.0548174166370018+0.134831689241048i
-0.112627827644114+0.099184432297112i
-0.131785723717772+0.0333406302258127i
-0.0973494778905869-0.0461828572272322i
-0.0382310893653162-0.0839982078175877i
-0.0159849645838509-0.0228133226010849i
-0.0101609270260297+0.0283268561782362i
-0.0200510624829067+0.0161656934933685i
-0.118357798526474+0.0147793432663146i
-0.140763500503097-0.0180310552837628i
-0.0811878673784965-0.0984090386695411i
-0.0118118965630931-0.124586187762167i
0.0513401852292377-0.100112191520489i
0.0712329732716847-0.0193397387698025i
0.064518245265595+0.0532515529851642i
-0.0225830225912675+0.0721035635364925i
-0.0212246577893787+0.0412377918454556i
-0.0161125415403907-0.00581525186113528i
-0.00150320419011984+0.003122826272484i
0.0576342959152967+0.0206993986315582i
0.0366584854247871+0.0283326981566065i
0.0454414333130424+0.0980562152331517i
-0.0249042465570903+0.141794959342578i
-0.102687455753478+0.0752879629959773i
-0.138900129136112+0.00147108417331693i
-0.132981026761857-0.0166970711159184i
-0.0452051484891943-0.0616367503589261i
-0.0150101172209825-0.0709018737741522i
0.0129932626092527+0.024938672725548i
-0.0235408319516427+0.0450237709919214i
-0.092624655604333+0.0375049205704647i
-0.0842666576073316-0.0013313072869861i
-0.0616701959340218-0.0819735808463971i
0.00655995376508834-0.0720483432823006i
0.0558857234097576-0.0512052361936169i
0.0798121849856138-0.00507453387918334i
0.0553095498971105+0.0471550981259886i
-0.0206843041726321+0.0713431411433325i
-0.0543001108819487+0.0761989389700167i
-0.0722818490136218-0.00139111785316923i
-0.0300079537395999-0.0401282916275612i
0.0632191554784771-0.000521290108154671i
0.0768627796016439+0.043055486387815i
0.0324965017020462+0.0783603965450817i
-0.0152637663007467+0.0856886232585367i
-0.099042426003187+0.0878047672282602i
-0.130301679571758+0.0247030924997899i
-0.10990905687557-0.0435739360673091i
-0.0761183636631341-0.00967791917479374i
0.0124803402643681-0.0110974681094767i
0.012416391300379+0.0249371767233196i
-0.0599752116164753+0.0705341406286475i
-0.100918562732154+0.0398385557813367i
-0.13626689844498+0.0307853824388013i
-0.130362711214761-0.0622170447207478i
-0.0574180504945961-0.110919548194755i
0.0240201440600207-0.0855423356562035i
0.0196580424488639-0.0676748038128525i
0.0337470800514854+0.041386929420421i
0.032861343343777+0.0814923359639507i
-0.0600489475146296-0.00216791978783655i
-0.0418476931870309-0.0311824781008041i
-0.00689018413568773-0.043044033865552i
0.0335612863601118-0.0521999096098489i
0.0799623058053465+0.00408624246079619i
0.0488487823423073+0.0586912188162279i
0.0387313728463733+0.101924065253465i
-0.0481014093534096+0.0744080917014883i
-0.116306949203046+0.0154036568109756i
-0.0636373696200441-0.0151448054293689i
-0.0197446960247408-0.0590875641256769i
-0.0107949299143262-0.0225992060246637i
0.0423451825640622+0.0355425039135697i
-0.00944989007599573+0.0436327762807757i
-0.0940128139391578+0.094308037575099i
-0.074308043994187+0.0737638754191987i
-0.0768863425252779-0.0621886498248154i
-0.0358006369323143-0.0931431935934685i
0.0112407423401282-0.0405825282757324i
0.0831485819191271-0.0188971674800146i
0.0684144872244253+0.0490674172799828i
-0.0318221350879896+0.0731416711951998i
-0.0611669219756596+0.0308368980727288i
-0.0732963154718173+0.025074317494696i
-0.0567335620737388-0.025617140723699i
-0.0255411506419871-0.0296691599639971i
0.0356996100849201+0.0144103019568853i
0.0177361937882676+0.0423404787757808i
-0.0431854890277775+0.119108465963071i
-0.0948946135141991+0.0914559448192945i
-0.158300292256324+0.0343507323714595i
-0.10431717534773-0.0491873444815612i
-0.0532817277707586-0.114309501776233i
-0.0177400858269707-0.0528955506522173i
0.0159310338180274-0.038737903183963i
-0.0275853127671896+0.00764340892938386i
-0.0390845313161888+0.0576651016371094i
-0.0609441352287422+0.0542755224669709i
-0.0799613493318542-0.000408057014505951i
-0.007053731715172-0.0612778314730688i
0.0436286004138261-0.0442835095871039i
0.0377894330456622+0.0109678210623347i
0.0342119006202251+0.0632529039267221i
-0.000906742748793684+0.0658073826411065i
-0.062593155316644+0.0528555096591672i
-0.0827004773024909+0.00591393559667232i
-0.067571565571067-0.0729113619266741i
-0.00815284116741832-0.0607759682076397i
0.0323177518390263-0.0155348240814489i
0.0402999109122219+0.0094211899904777i
0.0275024285794022+0.0387788229899566i
-0.0361192084781197+0.053150498923264i
-0.0542760394735676+0.0468606684684785i
-0.0671029904604576-0.0172903315657058i
-0.0389796349149749-0.0367591557020773i
0.0393904330811164-0.0319448953807602i
0.0525426959368161+0.0217766599907359i
0.0126167427345441+0.0949488241405544i
-0.0453734870265038+0.0870626915982079i
-0.0969472001434885+0.0806640258357912i
-0.0980928723288245+0.0392939640743293i
-0.0536409461417291-0.0261708242419733i
-0.0306870744444515-0.0402962569099948i
-0.016393364090352+0.0217323926560299i
-0.0205021368646465+0.0668934176134082i
-0.0501254865379973+0.0702363707356851i
-0.116909112251876+0.0532683103945097i
-0.122942882905572-0.0477863867060042i
-0.0811049513000105-0.0792848521658608i
-0.0703382365841473-0.0629470879581663i
0.0164773748108967-0.0704546328156576i
0.0512507926913792-0.001256329299484i
0.0204336044562798+0.0281237331952354i
-0.0093119930399995+0.056429348229271i
-0.0899276466848422+0.0283465026796071i
-0.104120634087908-0.0490890772619969i
-0.0447669580103898-0.0667948725293348i
0.05164833034276-0.0434088897736746i
0.0491762984251618+0.0329486198023628i
0.00298176839102291+0.0611887519739855i
-0.00080059241464934+0.0953237995327852i
-0.0964800713890008+0.0728176289248364i
-0.0969942764805301-0.000786978340549881i
-0.0692095420085907-0.0490872122686316i
-0.019729219275081-0.0691538104837658i
0.0648525326657605-0.0106946024355064i
0.00989152423549986+0.0366038086905608i
-0.0100914530145678+0.035494597440328i
-0.0250446795548986+0.0127942618337392i
-0.0755624119382788+0.006515401824226i
-0.0593235529953598-0.0360518337394017i
-0.0324070698693916-0.0537672270804514i
0.00726852576411732-0.0292919584272277i
0.0195050790646806+0.0256497082279502i
-0.0298685652822885+0.0952270392282129i
-0.0778524324911376+0.0483639968588974i
-0.0888530714202659+0.0302590486714443i
-0.107806554313435+0.00144375467960988i
-0.0711362234987265-0.0736907639529382i
0.0258264406709762-0.0591308085255672i
0.0343465775396058-0.0344836683153208i
0.0171862975382242+0.0372872635693151i
-0.0150072965695201+0.0917777499300016i
-0.0422016834347894+0.0271368393444304i
-0.0505648482057017-0.0281183002274553i
-0.0419934661036961-0.058117459813883i
0.0377755331496697-0.0523075601282837i
0.0900171387244857-0.0101368684105632i
0.0334501049200858+0.0686444549744714i
-0.0354001811087602+0.125224643162072i
-0.0795066132281015+0.114485473852575i
-0.120249518005142+0.0569387901166172i
-0.11730960367373-0.029897878231843i
-0.0693298974814712-0.0637570732733961i
-0.0033068980541866-0.0401214476174707i
0.00181267902015056+0.00468419414949522i
-0.0397068058051491+0.0288686480959927i
-0.0564312088292572+0.0631970274963014i
-0.0908294979249036+0.0148479963080687i
-0.118453959460189-0.0665535117611325i
-0.0802964404832119-0.105777440134929i
-0.0166232689098739-0.10006730310555i
0.0517117860046323-0.0177234316803002i
0.0386336552837813+0.0139441780561143i
0.00172984156576793+0.0301209996427174i
-0.0352074758553303+0.0447246520150592i
-0.0986123951721143+0.000598016569857638i
-0.0545466713989-0.0386005846551849i
0.018588987171594-0.0354474178031114i
0.0321965992834488+0.0211467045161821i
0.0185295513604163+0.064058625185879i
0.0182220039201191+0.0402424744137534i
-0.007466500573554+0.0659985911137128i
-0.0651584733233652+0.0311424162074328i
-0.0779773700680125-0.0238968764890143i
-0.0376584593108965-0.0174148881220391i
0.0396950149932605-0.01145420754283i
0.0226879124337272+0.0458003011384172i
-0.0149170956125206+0.0686553876211555i
-0.0173979808326042+0.0650678285714772i
-0.0852819449508504+0.0538494389593778i
-0.106741080186275+0.0144459564794703i
-0.0476972813546566-0.0370445388543009i
-0.0186894086539304-0.00656042416547854i
-0.008165361047332+0.0262390398758071i
-0.0253024184967768+0.0379123461796687i
-0.0680183479329767+0.0753815893519534i
-0.0997334703606845+0.00250169378810703i
-0.110534223004499-0.0304070323524826i
-0.0558473681214902-0.0360188726996157i
-0.0310913586541879-0.109822346990527i
0.0050340585317223-0.0944308961641851i
0.0456135220874336-0.00279600495615936i
0.0338312995520593+0.0517418801285144i
-0.0276835627644121+0.0527668791754256i
-0.0662693104725072+0.0267793035858264i
-0.0522830576866274-0.0172080978086311i
-0.0554059188304105-0.034515371334959i
0.00101046560955976-0.0318267686530886i
0.0576780853591278+0.0182547876274141i
-0.00466968210239725+0.0825338864393021i
-0.084376042822304+0.0869564016933929i
-0.110660555035929+0.0905181948383492i
-0.158757680409279+0.00245142026391806i
-0.117690360651456-0.0745626264445137i
-0.0268370636237582-0.0599899596510587i
0.0172938626246998-0.0756632026862528i
0.0207712673192091-0.0525351211833803i
-0.0370463535355035-0.00277166251359165i
-0.0439941769962854+0.027500632283043i
-0.0317306645694859-0.018528966603005i
-0.0548419591745509-0.0606853469632883i
0.0278047154871722-0.0532304214692068i
0.0732555663140199-0.0277162547873754i
0.0710730551653135+0.0567465821043331i
0.0976998814144305+0.0728639624597027i
0.0148232427730844+0.106744532905623i
-0.0583224407478536+0.104096549091626i
-0.0974213854722103+0.0364903275662492i
-0.0890362443341617+0.00780438454057273i
-0.0631482434570967-0.0012916804144896i
0.0153958922096983+0.0382179407090064i
0.000289656168680202+0.0386742136595728i
-0.112877100366243+0.0649765230337516i
-0.127918511304149+0.020676515065649i
-0.148706852555965-0.042112166192265i
-0.0689683866774617-0.0462534057538312i
-0.0256144031239392-0.102983346677229i
0.0016800902268815-0.0452614702461571i
0.0414435755628906+0.0456421465738236i
-0.00600203588855351+0.0503678066348184i
-0.0448706365954156+0.0399806190620087i
-0.0542027410037952+0.0394808917556111i
-0.0344593911287231+0.0163887012417921i
-0.0396940107867485-0.00632629258118861i
0.025814021524382+0.0235293223533506i
0.0213237832431634+0.072889074928471i
-0.0264945332383616+0.0747270291653577i
-0.0358508713010755+0.0362386380687114i
-0.109212743822494+0.0651214369301446i
-0.0997796509229282-0.00378120234754898i
-0.0857700814007115-0.0986641315991713i
-0.0587084880083919-0.0607629128161878i
0.0360600765179659-0.0520392494373266i
0.0315738519123083-0.00906844239956197i
-0.00808238625600384+0.0386518770234892i
-0.00807232171143107+0.0309333147894048i
-0.0455362461628353-0.00843898338228532i
-0.0315771948844617-0.0338855654797311i
0.0599210356546724-0.0253060606774448i
0.072518224979614+0.000702463182784061i
0.023812451927117+0.050145242509891i
-0.00208661964618117+0.0885989985398841i
-0.0475916713205139+0.118546121292563i
-0.0963631866344378+0.0790324133109293i
-0.105089220764274+0.00278443973106444i
-0.0756358771292403-0.0421385405642044i
-0.0467420062315087-0.0394193707906926i
-0.03091202347603-0.0191989852799429i
-0.0401844483219441+0.0598807292339301i
-0.0550432855914472+0.064810128694839i
-0.0755137365824893-0.000114852064578761i
-0.101627072021407+0.0103430886680424i
-0.0370253613745801-0.0878815170896912i
0.013691293434338-0.10910354853957i
0.0161800175974335-0.0243980779871651i
0.00650041029059276+0.0101866312893389i
0.0134259289498696+0.0499361847748211i
-0.0478552601467773+0.0841558450566378i
-0.0971466436163354+0.0568489745531879i
-0.062410295641626-0.00634657002926252i
-0.045252877395003-0.00439610178195471i
0.0375897903906202+0.00371234250455064i
0.0136930545724753+0.0531284950743915i
-0.0184662237152521+0.0879899053781278i
-0.0280078014089944+0.0536365580659706i
-0.0961843788901423+0.0406097008723459i
-0.0844650775000654+0.00143597814078568i
-0.0577742714236337-0.0394996991960638i
-0.00640298168363881-0.0379141203161556i
0.0242821460783446-0.00791455471792296i
0.0188820556837094+0.0506051175676525i
-0.0227787380697245+0.0421539213404937i
-0.11133223408347+0.0331322261222396i
-0.106609485956231+0.0147352476278316i
-0.0674026823056827-0.0479598038935969i
-0.0314648660797901-0.0397523548785547i
0.0225309417720668-0.0392350501973742i
0.0121292081180982+0.00626111234994409i
0.000106701332629025+0.0464116728041417i
-0.0323574995916264+0.0251122520906741i
-0.098644658054921+0.0153975687914764i
-0.0541699993874196-0.0393973484844269i
-0.000516022286449696-0.0771696960893606i
0.01351723645783-0.0731206993144572i
0.0586646224166953+0.00194713894750061i
0.00963362970776851+0.084829754009452i
-0.0520115481990299+0.068766708092517i
-0.0787761357140589+0.0577283788901065i
-0.096173515348627+0.0412923944939617i
-0.0228404111184162-0.0147454808959874i
0.0196581632083973+0.0026547735253003i
-0.0089975931861008+0.0441950234890623i
-0.0185684757928159+0.0591339960355957i
-0.0545581963513713+0.0777292465217351i
-0.0913451431961213+0.0440300809474021i
-0.116701306724026+0.021656693319415i
-0.110103642820132-0.021030284312019i
-0.0255564134102067-0.0681052710589983i
0.00464144917488322-0.00920284808874904i
0.00527192877241677-0.00457701247306523i
-0.00646862322691668+0.017646618898091i
-0.0464518992474939+0.0667410471810325i
-0.0704448011038679+0.00429523591322787i
-0.0546562063597362+0.0179772574021556i
-0.023289101848506+0.00599256207425443i
0.0111712201778387-0.0235102958618015i
0.0501102234677522+0.054328718219749i
-0.00481898493993084+0.087055041396456i
-0.0629450844024193+0.0693983723893462i
-0.122537617269958+0.0487851274306038i
-0.164630483880415+0.0226133874612618i
-0.0826730237894156-0.0216126406779199i
-0.0647671120942867-0.0568714029719722i
-0.02749727763205-0.0715945116657176i
-0.00316352531798424-0.0184054665295548i
-0.100740737388025+0.0278633324144795i
-0.0775685637725465+0.00580504209859391i
-0.0724663095790674-0.0130485329287316i
-0.0828935922828162-0.0570758030010306i
0.000761292573701949-0.0790896553415101i
0.0558268235782607-0.0336084335793249i
0.0838950806333676+0.0259563877650211i
0.045094852100456+0.062121244769267i
-0.0104584091467555+0.0875329587055048i
-0.0362771733051469+0.077933140982842i
-0.0534633682137794+0.0401373009410586i
-0.0444630525849576-0.00568181073811334i
-0.0387638232857995-0.0135601517710956i
-0.0151197165618009+0.0241801225081504i
-0.0434979976096063+0.0309862126827958i
-0.0750103758704383+0.062576305057135i
-0.0927838813176467+0.0691212173253567i
-0.145770803839098+0.00454492841189982i
-0.0940166616764182-0.0593471779448763i
-0.0421178450695785-0.0799697682051596i
-0.0136356659840517-0.0458941111873327i
0.0375380180087001+0.00621387877341737i
0.0304610005211733+0.0217820576250903i
-0.0435056352521704+0.011703049231703i
-0.0749797865234794-0.00804650120993927i
-0.0225211653935137-0.0148701020440184i
0.00632904385800905-0.00176174858484773i
0.0186911416481708+0.0163021241659235i
-0.0164062238648265+0.0357050450263353i
-0.0475936285922946+0.0625797675947471i
-0.0620115565504263+0.0610386501785425i
-0.113019209228142+0.00463559068003833i
-0.106172145238076-0.0418433305432359i
-0.0576203316876817-0.0865175784071813i
-0.0158496244543877-0.0375546500037389i
-0.00281754774727784+0.00121922037936636i
0.00434481767444817+0.0167527170093749i
-0.036854399224886+0.0655745520176682i
-0.0904205959113728+0.0150975737544034i
-0.0608116015406264-0.0131828759699541i
-0.0337180319149796+0.021054195572676i
-0.0148462742431567-0.000194002523602497i
0.00288489688653638-0.00636177706755145i
0.00411408895426751+0.0746129761182897i
-0.0065726178946392+0.10278474680829i
-0.0637759153732269+0.0896917112785776i
-0.129549114490939+0.0328276369698428i
-0.105207525554498-0.0358260489571129i
-0.0752046343899572-0.0167166780953955i
-0.0370512568907783-0.0120966935624529i
-0.0144491438718213-0.0142936971804933i
-0.0286030168013414+0.0172250683809819i
-0.0637268885883794+0.019487017378009i
-0.13441196585333+0.000563818924465384i
-0.0716386836575371-0.0279700535561282i
-0.0503383644743594-0.0845688221798404i
-0.0162033062573513-0.0575026497390612i
0.0623732914349684+0.0247493469662293i
0.0216696033001488+0.0463838348111544i
-0.0275489146587906+0.0581819301728086i
-0.0651803200614562+0.0593611056113777i
-0.0830940744716056+0.0200565177130014i
-0.0691351800054414-0.00300800733964239i
-0.0518764393027273-0.00424972297061807i
-0.059469866892101-0.0242494132767029i
-0.0343781459689497+0.0139852462836566i
-0.032445837725348+0.0732539429901101i
-0.0535910215756447+0.0632948578205019i
-0.0960108203098432-0.00723757276020708i
-0.0914157086049354-0.0436346597074421i
-0.0244761110330951-0.0504997082040135i
-0.0111574182084876-0.0501300929159762i
0.0252948172110678+0.0210713519524749i
-0.00378275650070908+0.056735956562933i
-0.0595575186546147+0.0559857919222346i
-0.0737247053712197+0.0366659452049483i
-0.115356055995931+0.0324282954421453i
-0.0525304820602584-0.0031279226584612i
-0.00260200202277868-0.0400983461464179i
-0.00873800673050521+0.013578392743188i
-0.00544852776883266+0.0117980519981379i
-0.0877359002166223+0.0347098016770337i
-0.0965913481117224+0.0425447007803977i
-0.0931096844491307-0.0573535512485143i
-0.106426379878397-0.0789977155260822i
-0.0248145265051527-0.0809203042443737i
0.0165888974514318-0.0883535358301092i
0.0337015125493049+0.00837415494622556i
0.0349828377124444+0.0389856029126035i
0.00331631661185176+0.0184854981090293i
-0.0238298311026458+0.0342521928379346i
-0.0400552164536512+0.0264218895656435i
-0.0407538799544818+0.0269234789122054i
-0.0123149249056212+0.00540281957609212i
0.00897516099985746+0.034714327001932i
-0.0287815797803955+0.111282254199072i
-0.0560621537046361+0.109044494530464i
-0.082673545890901+0.0700861072533196i
-0.152071610624501+0.0355603798251126i
-0.152150430440022-0.0219430158749653i
-0.0701306467133483-0.0653038092778371i
-0.0440452271578233-0.0474377261735424i
-0.072695848748574-0.0232487933922876i
-0.0391374904908467-0.0212791876955643i
-0.0449951780625592-0.0029245316579236i
-0.0770858618880198-0.0118704402032451i
-0.0263717327623791-0.0687123147303704i
-0.00756935666345897-0.0525713521695937i
0.0212892687103479-0.0142341624265505i
0.0181048125111056+0.00336124581152956i
0.00767608209360733+0.0258809546544765i
0.00620363595634797+0.0235123871055479i
-0.0743833373917574+0.0427730560917337i
-0.0858670698925416+0.00451363951329604i
-0.0331033283572695-0.0365989273324807i
-0.0440215361004642-0.0224820934714602i
-0.0254298432222668-0.00820467928237796i
-0.0421887744903853+0.0100557357842052i
-0.11300934654833+0.00399781480200916i
-0.0914464754862804-0.00328219666565946i
-0.0870902744006818-0.0434999545591981i
-0.0392749896654994-0.0773329888778863i
0.0105032872280936-0.063507142217162i
-0.00294939513247138-0.0220234486635705i
0.0337049188933678+0.0180168238755985i
0.0434582431080322+0.0290174446270679i
-0.0308651450276781+0.0334545319504818i
-0.0818407223295531+0.0402918249045113i
-0.0624397909497008+0.0202930419413707i
-0.0659068483632728-0.0149854583009497i
-0.0493848783103953-0.00210080141124636i
0.014121966429264+0.0295359247302568i
-0.0195669470806557+0.0542416987581146i
-0.107434069759302+0.0368472715039511i
-0.127464631474286+0.00502699544859156i
-0.129142400184536-0.00776428483223564i
-0.0759823351639951-0.0512594854327448i
-0.0346505419139112-0.0700120519739674i
-0.0576029229991409-0.0360556177106489i
-0.0368883176451705-0.0240007567616486i
-0.00430868965272828+0.00710928683351452i
-0.045154936653401+0.0204137131314014i
-0.0746022716241315+0.0102093233449024i
-0.0320803687624578+0.0147018162934688i
-0.04368541812562-0.0370589118619117i
-0.0242522288585931-0.00900293378121533i
-0.0110755552417719+0.0466311979054578i
-0.0251241440357968+0.0334818793172314i
-0.0289998463717521+0.0494520791868287i
-0.090913834932163+0.0596168751736335i
-0.0743326022156534+0.033126611520084i
-0.0647742922438269-0.00323421827838123i
-0.054233983248021-0.00769802603125424i
-0.0282137040221759+0.0167460349528427i
-0.0357302740435457+0.0236631515559464i
-0.0548194217716924+0.0249998664951292i
-0.065030879160297+0.0483524646364328i
-0.0750246378820717-0.000515412868213922i
-0.0952474887255584-0.0311148847704057i
-0.0471831796929607-0.00342741245946783i
-0.0180734891834824+0.00610021578120378i
-0.013014151770459+0.0403095807831612i
-0.0433480322873958+0.0145754705319381i
-0.0646845230579755+0.0047358943187879i
-0.0782802037043906-0.0110562106236385i
-0.0380516062277402-0.0446667072286239i
-0.0360366531016808-0.051298472363043i
-0.0366705960992039-0.0729982396427146i
0.0254242979337459-0.0255505117963735i
0.000733661902945785+0.0101679075068822i
0.0124733629278706+0.0464270198330994i
-0.0340819429501668+0.0407295169458065i
-0.0653776945969338-0.0368715343472528i
-0.00746516808390811-0.0147342000849011i
0.00650915541821365+0.0242404175565586i
0.00964885463184843+0.0564976685563701i
-0.0113626465318105+0.0779340310937032i
-0.0556440560436817+0.0480735850403979i
-0.0629747435615777+0.0755282255629245i
-0.0866528283397445+0.0647627235854213i
-0.105751954406122-0.00551085628220696i
-0.100744140774295-0.0293369279826674i
-0.0754635891072696-0.0267723318128687i
-0.0551302138540152-0.0122409343427501i
-0.10086960701834-0.0192584027038332i
-0.0857030642734338-0.0274693589173172i
-0.0787067007823066-0.0197658490744037i
-0.103252809918433-0.0611973713808098i
-0.0417089203192981-0.0649340478558555i
0.00207574776515312-0.0173422786894873i
0.020296026339227+0.0169087622334361i
0.0394238698147024+0.0347396501885423i
-0.0149842849221306+0.0105074519864015i
-0.0671035363185035+0.03562289069453i
-0.0564425779994672+0.0406810551802342i
-0.0403091485624351+0.00554605542080909i
-0.0284391999671927+0.025721494289923i
-0.0300158280171217+0.0447190988149145i
-0.0436115529364422+0.0203017759099107i
-0.0753277365590464+0.0435868206851297i
-0.0758439301538699+0.0457510400356298i
-0.0870932719704744-0.0320376073281041i
-0.0765516124021982-0.0518973704243029i
-0.00801157243776974-0.0521267694052406i
-0.00784940140763419-0.0434122899367098i
0.0217296400715391+0.00357533875283524i
0.0138434998205222+0.0316237564144149i
-0.0303627089070795+0.0277911770339167i
-0.0288619911323655+0.0319708418788596i
-0.0238323193693879+0.0261122248483755i
-0.00800126219240142+0.0430655766019655i
-0.00291423688145309+0.0359549556910561i
0.00690538014845945+0.0400825746048609i
-0.00469527551646988+0.10577303104841i
-0.0582025926784107+0.0928418870883805i
-0.134420869522198+0.0739791111115931i
-0.108801354205815+0.0244950629879399i
-0.100357426339926-0.0258488993719323i
-0.094720510281913-0.0210351597349255i
-0.0287931433588701-0.0593635762968359i
-0.0646539339882694-0.0461722706218028i
-0.0243001112558162-0.0273506948616834i
-0.0246706328177399-0.0376426664812084i
-0.0505125148801169-0.00707759074056191i
0.00543149219240042-0.0269710949967602i
-0.0193894927629693-0.0688493904089542i
0.0138227099073065-0.0213605028463097i
0.0552108717681836+0.0254047158352415i
0.0245264561299712+0.0315350208254514i
0.0320134232474802+0.0524731946490378i
0.00413029342292053+0.079550190252727i
-0.0512596942870628+0.078643431331752i
-0.0407074984541916+0.0429150070682213i
-0.0550198026771814+0.0297304243912849i
-0.0619243830566818+0.0339932626689715i
-0.0769821374724158+0.034626167120945i
-0.106168072114827+0.0136986061382145i
-0.11022941001865-0.00132279348196954i
-0.097439494206263-0.00722202678965686i
-0.091276157861644+0.000498042216153999i
-0.108731422866188+0.00334756899621781i
-0.0679278152937774-0.0380519358362783i
-0.0642794852309424-0.045681254515518i
-0.0735659204634316-0.0327506965653999i
-0.0462984764793603-0.0159158615581995i
-0.0256273797617126-0.0153420093008891i
-0.056525084513317-0.0279608463966411i
-0.0367023714815687-0.00820459777109796i
0.0306195774096803-0.0107765479073819i
-0.00063106187853146+0.01691412925832i
-0.0199618505089632+0.062174832397561i
-0.0393173581577295+0.0674882304924789i
-0.0348096161069209+0.0268490571624272i
-0.0462741405840227+0.0191176371278011i
-0.0610858737385011+0.030069818941276i
-0.0322345318959247-0.0082971836141154i
-0.0348565260041756+0.0520385358936731i
-0.0397039309731435+0.0607881312892516i
-0.0448058147887952+0.0314680172832804i
-0.0523963497153877+0.0369832066885122i
-0.0802970208146635-0.0138359775735391i
-0.0677232141704354-0.0180073489598103i
-0.0345094263638277-0.0370599850990008i
-0.035139129609656-0.0179867409623488i
-0.0211450237070963+0.0241745513269925i
-0.0058821193067137+0.00338951612618456i
-0.0230608581126882+0.0326865982153704i
-0.0377745807165038+0.0178121616069483i
-0.0218986253465193-0.0385825904728031i
-0.0320104263192381-0.0282364134343994i
-0.0303237232429907+0.0230232588329478i
0.0103375008153168+0.0307902933421256i
-0.0101340375111794+0.0317729721154804i
-0.0397123764154498+0.0776933270736913i
-0.057562840595723+0.0685078503605741i
-0.0572367934215596+0.0672271009658743i
-0.026982959887109+0.033627256401768i
-0.0821151260200029+0.0188592064074294i
-0.0830720412605195+0.0325209023734645i
-0.0303277537494887+0.0173228585286715i
-0.0912066620484541+0.0280951538145145i
-0.0795842867243726+0.00543530679894725i
-0.0528146614521822-0.00830444849213597i
-0.103293451465959-0.0263295191822757i
-0.0507200426276831-0.0484445179207639i
-0.0250630953054393-0.0386410902107066i
-0.0410710831882895-0.0137728524562444i
-0.0217701548646503-0.0165185730194476i
-0.017714470495824-0.0130777521823885i
0.00190795522007605+0.0059688208303778i
0.00657911432406665+0.00818465108900859i
0.0113836049936253+0.0353601769310039i
0.0154757189913501+0.0274794103603561i
-0.0111867943865651+0.0297812556212188i
-0.0604586406976606+0.102528947014068i
-0.0655618630766326+0.0779831624138663i
-0.0652292732045403+0.0624421048103071i
-0.106013144585548+0.0484350834140339i
-0.0959053928069824-0.000401806138888016i
-0.0718320675868127+0.0454003791763389i
-0.0695787047045339+0.0221771004255153i
-0.0942811783193472+0.00790102495158059i
-0.107296986549412+0.00495059746981272i
-0.106873310354973-0.0280399730163821i
-0.125556434831864-0.0151790370931269i
-0.0808986130778891-0.0659101481549767i
-0.0273137004766355-0.0722482034899893i
-0.0256406426280195-0.0402635714091161i
0.0109593971264416-0.0449204224950009i
0.0203342908562185+0.00289421880511735i
0.000707981489401692+0.0178691698731947i
0.02429316245731+0.0551929672382881i
-0.0094162184923839+0.0598550565491638i
-0.00115210283912052+0.0330740431994608i
-0.00384086523674882+0.0635420675948332i
-0.0633488808554818+0.0424022025631749i
-0.0432407575053379+0.0532744533272662i
-0.0506209874240042+0.0504379293567048i
-0.0889081501974177+0.0125204798554799i
-0.097544587835338+0.0102346837513484i
-0.0929882853532802+0.00482989587758027i
-0.108095924586128-0.0044532030704065i
-0.0813432140120833-0.00648781986341065i
-0.028168934044793-0.0289712615559644i
-0.0451986465155779-0.016034455863348i
-0.0681830793337583+0.00590158476681601i
-0.039841141178142-0.00155459083661551i
-0.0288862931990837+0.00614940013869241i
-0.0340558060981633-0.0127339673700343i
-0.0147831286107684+0.0152000769771205i
-0.0135882118100687+0.0165782028105118i
-0.0343529655366545+0.0109093937280053i
-0.0666457328555342+0.0602578940870063i
-0.043195347133231+0.0425375438847753i
-0.0491258556495323+0.0254180337919262i
-0.0716554137865703+0.0563706194535983i
-0.0538394195349307+0.027544236845291i
-0.0798088178781274-0.0152389676842277i
-0.0781444837399146-0.0142625515596495i
-0.0786283974504155-0.0123388535865348i
-0.0924898175346458-0.0072177135504025i
-0.0651121049737501-0.0230128923372284i
-0.0307248709391788-0.0437361232298138i
-0.0441746300937702-0.0459944708199325i
-0.0544103942898076-0.00819323272820276i
-0.0269469338330795+0.00801980266330817i
0.0134725340108616+0.0308931899118671i
0.00494167766553233+0.0453333769270614i
-0.0526173896212861+0.0365908546094701i
-0.0265968195163445+0.0130516474255477i
-0.0282257203860532+0.028182855619512i
-0.0461884918784449+0.0890650906666877i
-0.0250465290997359+0.0210489616703344i
-0.050634848404132+0.0380390532504815i
-0.0301938372900899+0.0790990730206254i
-0.019382641012128+0.0231530507858778i
-0.0543477303421849+0.0349039616411331i
-0.0833307697816627+0.0371090006059016i
-0.0612253901434794+0.021786197251438i
-0.0290708453199709+0.0285144536349721i
-0.0638381925910348-0.0146506443331773i
-0.0521115605159052-0.0201091586020553i
-0.0493244648477402+0.00380949256231804i
-0.0815376449345702+0.00758783557724619i
-0.0491042375504628+0.0356855261698074i
-0.0662414381076206+0.00715458696403855i
-0.0675984969963311+0.00957212697040566i
0.0212013810981874+0.00144942148347479i
-0.0222017102579038+0.0012245172922086i
-0.0430460492438035-0.00913800785813646i
0.00395261544548495-0.0151062504030841i
-0.0201494759597274+0.020479965286565i
-0.0195536827184993-0.0065620153911787i
-0.0385231082521982+0.0272935421525412i
-0.0437007501007832+0.0119142171841313i
-0.0411519805350728+0.0156218473625278i
-0.0394340715411901+0.0691678071898158i
-0.0362226821419566+0.0278260073710782i
-0.0651605296952009+0.0280894304622968i
-0.0417254556022681+0.0405308349185467i
-0.0317793991831114+0.0311906732918039i
-0.0427764646039592+0.0106528605652042i
-0.0567930792629485-0.00824907551235465i
-0.0867483104978265+0.0179844001394635i
-0.0762317595278997+0.0239832488735313i
-0.091192029764387-0.0196493170312358i
-0.0956767276251081-0.0125977709885687i
-0.0794890824363988-0.00582245726526111i
-0.0717269424176976-0.0338514708965937i
-0.0548317503628141-0.0251504541890233i
-0.0558478291418318-0.0186551722415894i
-0.0438987806852586+0.0196579103632306i
-0.0293807253138526-0.00886017885909443i
-0.0394385026084247-0.0158021656364197i
-0.0534919410823058+0.0412527048159397i
-0.0572516341754725+0.0433392647554459i
-0.0227927670392014+0.0403612963497351i
-0.0386367587050933+0.035849602311706i
-0.0733802389291036+0.0524152135486997i
-0.0375264015525422+0.0451544130455545i
-0.0699351169805277+0.0322145278050767i
-0.0946096987608479+0.024059647414897i
-0.0829380447960401+0.0197303328971473i
-0.0903555009460668+0.0395421402241139i
-0.0781758052494899+0.0244941951549381i
-0.0937131422943914+0.0200460907992949i
-0.0553334333300298+0.0057694374675734i
-0.0457552119495716-0.0146494348693009i
-0.092759564701574+0.00399523023361769i
-0.0597053694763465-0.01654665840041i
-0.0498737732628102+0.0040052520583636i
-0.0452710740869862+0.00702986225064102i
-0.0472313352202094-0.00869794236734047i
-0.0297536855831207-0.0119468895280991i
-0.010187132489284-0.0359245674209053i
-0.0297903214796786+0.0358341864389648i
-0.00599733575175218+0.0319219420401198i
-0.0300306958805591+0.00509624197544412i
-0.0620961391342263+0.0236656588259508i
-0.0413954713394608+0.015417974066089i
-0.0537357390265601+0.0357472155899042i
-0.0830595151022184+0.0186707471320057i
-0.0522691078456009+0.0239078816215843i
-0.0679213041060445+0.032073355103164i
-0.0673387928069742+0.00214518906086597i
-0.0253115939240392+0.0076241809811346i
-0.0465445832341446+0.0159938541118393i
-0.0619422111479705+0.005699739079294i
-0.0463259827095897+0.00485928738800944i
-0.0192812179283862+0.0173386091024021i
-0.0527833134026752+0.000438773658883272i
-0.0399363567808573-0.0255255952333216i
-0.0302689876475065+0.0179331636467987i
-0.074587298553508+0.00664869470758337i
-0.0548753220703617-0.0474669156905009i
-0.0672253553327077-0.0506674872044377i
-0.0778585991805289-0.018242796156895i
-0.038078484614492+0.0278696946211847i
-0.0225215974977649-0.000719201875921729i
-0.0452232133841868+0.00176714903747841i
-0.0593467976981697+0.0187659250681067i
-0.0299735797496737-0.00948113038430719i
-0.0245698529954462-0.0143617147402219i
-0.0292250258416247-0.00503213271416182i
-0.0350551142753217+0.00608308505579447i
-0.0515629526749682+0.0370392615820684i
-0.0551424774159316+0.0485847283216362i
-0.076068913315766+0.0231178560598626i
-0.0788568789205319+0.0066999949531617i
-0.0971234662379894+0.0197440439847987i
-0.0578874794565565+0.0311533913876177i
-0.0492533856493325+0.0154409929888884i
-0.0864793865748743+0.041607763633386i
-0.0173888951439403+0.0378376518629388i
-0.0623400962394844-0.00265680230865994i
-0.0942036378642508-0.00442420968270418i
-0.0648657991079083+0.00306052600809785i
-0.0581496683663373-0.0115334168917015i
-0.0163040393867069-0.0191088977363543i
-0.019039112226661-0.013777692556071i
0.0141341341206334+0.00225681891002968i
-0.0180881472044704+0.0281780370736711i
-0.0498063032861171+0.0317024335174603i
-0.0273547651657676+0.0301496568125513i
-0.0394408479811925+0.048789897367032i
-0.0229351727049797+0.0689614328939344i
-0.0186180755981923+0.0609889127883988i
-0.0501283136752234+0.0148338080154549i
-0.0780679300759439-0.0117903597815017i
-0.0829960397466382+0.00453264944354199i
-0.0849130666443513-0.00740680863721843i
-0.0866869385014337-0.00879400659531449i
-0.0780906255956743-0.023312525382389i
-0.0328126019427411-0.0258286873140826i
-0.0350653603453631+0.00222000324750011i
-0.0440998749626444+0.0107244388655937i
-0.0463783780505133+0.0265738709394425i
-0.0587632935341167-0.012404356751599i
-0.0114072612932806-0.0292832022724798i
0.00852404088891214+0.00796280470539799i
0.00477887350640697+0.0054049381689174i
0.012977819830034+0.0318359922095718i
-0.0181041726659066+0.0393441539191734i
-0.0786763117390693+0.0552283372831967i
-0.0651944802499724+0.0706472787485859i
-0.0453562915328043+0.0406024508275348i
-0.109693146795308+0.034003052383148i
-0.0888128099296991+0.00823014513003026i
-0.0634590477092524+0.0287811514298558i
-0.0889001976926451+0.00453677223020364i
-0.0870648621026404+0.0153119706740875i
-0.111117844373165+0.0525961264989046i
-0.0774069250114375-0.0443711303834374i
-0.0881572540567132-0.0502636653191541i
-0.0799420483401369-0.0262636312589753i
-0.0191273072281379-0.0412650809881899i
-0.0413345471486581-0.0226389571862906i
-0.0160765027961482+0.00548002577116396i
-0.0335295973365347+0.0378590874124424i
-0.040057265358642+0.0139531167698207i
-0.0243282576366041-0.00593329639767122i
-0.0475835248487436-0.00593694365839126i
0.0106599875302328-0.0162741470560043i
-0.00489613189155117+0.0239476846544099i
-0.0421930367674301+0.0480540055114625i
-0.0220740818500942+0.0445794680286549i
-0.0562321990841771+0.0132479079292472i
-0.0857803927720057-0.00769954894177245i
-0.0855386546986833+0.00872475525603055i
-0.0758563134154839-0.0179462583755398i
-0.0381869856589319+0.0114745019690261i
-0.0578463130686269+0.0385301791298417i
-0.0697475786450631+0.0068758878372736i
-0.0604519437824456-0.00902649110997797i
-0.0550103558049216-0.00191695697400672i
-0.0170461596347971+0.021894999445825i
-0.0306138096225677-0.0079938311854065i
-0.0443464548965787-7.45493594364328e-06i
-0.0321477570222411+0.0663196510876882i
-0.00484944807492524+0.0217278699707647i
-0.00832289907674965+0.0218023275721222i
-0.038357986785426+0.0320458058131635i
-0.0667057812476297-0.0162248305855189i
-0.0386455923276308+0.0216385047818458i
-0.00657373780090594+0.0203228423379864i
-0.044703504212089+0.0368080568033194i
-0.05304624253038+0.0420675518501921i
-0.0841462901891799-0.0052386100997827i
-0.103181930446183+0.0248296024739057i
-0.0972485397850128+0.00452159986411838i
-0.0917961247467184-0.0243851971018609i
-0.0635050449509325+0.00437614646860912i
-0.0406122560207636-0.0393111492227998i
-0.0277118603880992-0.0390268769437734i
-0.0425842746084999-0.0147961368862664i
-0.0454122543631539+0.00917125782508351i
-0.0472225106360627+0.0356901767847067i
-0.0626376890020898+0.00256027609568187i
-0.0277099022123771+0.0336897918942955i
0.0170512169627755+0.0407331277051469i
-0.00434563958784736+0.0278105141509487i
-0.0190458940613783+0.0694087776974746i
-0.059966988234184+0.0752970579896236i
-0.0662682526435819+0.0632650350759018i
-0.0636621970519149+0.0505891818809507i
-0.0956426141319702+0.0186186090701933i
-0.0641388912143837+0.0138510893381665i
-0.0652753895853291+0.0329193183115739i
-0.0495784642775455+0.0469082199422487i
-0.0654044125389119+0.0330019041624428i
-0.124074184828953+0.0196208277020767i
-0.114348357844752+0.0100559745023774i
-0.100220649737025-0.0298661619741906i
-0.0911624542571862-0.0497402038189924i
-0.051676726502677-0.0244468426820023i
-0.0439866850064699-0.0145113977484825i
-0.0612297202259046-0.0391065467728069i
-0.0440622367771947-0.0130653676794926i
-0.0468835631649618-0.0368020215000869i
-0.0666242841118722-0.0439987439884485i
-0.007097022514748-0.00478701205303365i
0.0558573227761109-0.0276117835548815i
0.0439009592403383+0.0289189729570684i
0.00430013984145578+0.0715730290055663i
-0.0134295052611797+0.0369554542384744i
-0.0172982000460526+0.0497850349674325i
-0.0529159903633958+0.0518092732454032i
-0.0429781962165119+0.0218693982568192i
-0.0156646040032673+0.00990271936730786i
0.000635068489128455+0.0322850542769243i
-0.0311276620085939+0.069347186489388i
-0.0711413226404993+0.0757530457741665i
-0.0566463646593768+0.069908048206417i
-0.0927035313282857+0.03792570787052i
-0.119210816251408-0.00511099492083656i
-0.104919988920931-0.0280129806121006i
-0.0732074934614617-0.0142221315732006i
-0.032795556248107+0.0180874111446818i
-0.034515974500376+0.0245170994751332i
-0.0765722874621078+0.00614721733818709i
-0.119788745448247-0.021157366071196i
-0.101171222903572-0.0467137671849609i
-0.0730878058481593-0.0373244347587785i
-0.0623161337211778-0.0412565237650993i
-0.00984124696629865-0.0409807019417979i
-0.00748940736171819+0.0250923463748526i
-0.0580210748749755+0.0386876189044783i
-0.0532470815537836+0.020445196737132i
-0.0239438890225256+0.0174485913078091i
-0.0233592374376667-0.00267478255978085i
-0.0119270456467814-0.0378501326099594i
0.00129905615609507-0.0154477289180141i
-0.0102694035266364+0.0468496567775187i
-0.00851024264905239+0.0827738458411686i
-0.0447355742305875+0.0857803970035251i
-0.0804647271192581+0.0093221535237311i
-0.0722476084722607+0.00722452771917727i
-0.0855812786084578+0.0486421053946036i
-0.0611366602588201+0.0346950692537532i
-0.024541717899543+0.028779543073733i
-0.049549855765418+0.0287694636909131i
-0.0813724395611081+0.0371950332875588i
-0.0949865058138699+0.0357572313963089i
-0.100967249774958+0.0476343425665287i
-0.0713397982144908-0.00114512133061838i
-0.0470941038169326-0.0336162374716753i
-0.010506172585422+0.0249376798743749i
-0.0376066036965914+0.0402723827978363i
-0.1028210992875+0.0240758299146599i
-0.0717938241788459+0.0247382614383349i
-0.105245487961626+0.00506513690626704i
-0.0849789554000555-0.0449134459910186i
-0.00334791219712013-0.0360670204194397i
-0.00556255909255783+0.00559172296887192i
-0.00670381992166656+0.038461107778611i
-0.0237438258683012+0.0902683133536331i
-0.054634565033311+0.0463344969695968i
-0.0821040946264989+0.00150004061770057i
-0.0796087407940255+0.0317452976777126i
-0.0449503903651943-0.0206685942069585i
-0.0222243504894644-0.0134523134433664i
-0.0209176692340967+0.0510044714601357i
-0.00508129115072395+0.0255628735176543i
-0.0394692999022812+0.016902732684722i
-0.0796222483409639+0.00502407127052445i
-0.0658931090892556-0.015577260115989i
-0.0792085206582444-0.0304726979140024i
-0.0154641745005841-0.0119619873564267i
0.00553230127575889+0.0338368545357855i
-0.0274623874859235+0.0306707792861081i
-0.0103238818972181+0.0527181567703673i
-0.0780488070170643+0.0542558296203601i
-0.088994258719767+0.0393118469017272i
-0.0500706302806975+0.00651428923879148i
-0.0429530133790591-0.0240267651991741i
-0.0409503455341766+0.0105394859109028i
-0.0683233456692491+0.0390052426285498i
-0.0763007452120849+0.0654019289366859i
-0.101431251194657+0.0274469324982652i
-0.118564142766247+0.024539704781259i
-0.10195701934638+0.0253671805940618i
-0.0849899486651192-0.047114073990226i
-0.0423235162661704-0.00893719057894797i
-0.0101951128680206+0.00544313425357141i
-0.054975025245868+0.00800097375791833i
-0.071004064112832+0.0479991413253255i
-0.0567766821887674-0.0292630145555537i
-0.0517534621665976-0.0438992375082966i
-0.0314530014567444-0.015927461659714i
-0.0408612947736202-0.0343822390460862i
0.00986256784102759+0.0113668188028662i
0.0130243928862896+0.059568622882327i
-0.0555603225660785+0.073276321936414i
-0.0630876160696338+0.0508278756417113i
-0.0733751928267143+0.0228202416703462i
-0.103611945086039+0.0224794240091622i
-0.072858080099454+0.0206994343373719i
-0.000770022215281814+0.0132165673156191i
-0.0371307155094345+0.0689684174712835i
-0.0464522133812804+0.0712824123281404i
-0.0607990087374487+0.0201737234335962i
-0.111981626216713+0.0389908769684176i
-0.0777081131981535-0.00425224684129316i
-0.0846627301848534-0.0432129243771683i
-0.0477299654973333-0.0520151799781447i
-0.0118950738078777-0.0478071477268389i
-0.0342526026470516-0.00405646406549098i
-0.0177725838581647+0.0203926194750354i
-0.0485720760450064-0.00241085629602461i
-0.078438328420851-0.0305686706896024i
-0.0523108076340484-0.0164261910070404i
-0.0395707588422592-0.0221950003000496i
0.0119739425415418+0.0205902427982911i
0.00359907538755673+0.0543558967420144i
-0.0910436796936482+0.00715815826683475i
-0.105993152554004+0.0454962414622161i
-0.111872110209435+0.0714531166202721i
-0.0927492290500049+0.00123578584574571i
-0.0454957370000399-0.0160373738641055i
-0.0524902500041483-0.00589071178733919i
-0.0422813193847395+0.0211132326170597i
-0.0336401838711148+0.0465359137554835i
-0.0515329830100217+0.0459013602754124i
-0.0763655046658628+0.0179515772728635i
-0.0902357296916041-0.0432845141914855i
-0.0421466821623189-0.0473041321164622i
0.00920806080127279-0.0225251056543819i
0.0238229615892618+0.0278496657078844i
0.0172625548706954+0.0588565088724526i
-0.0237908545325401+0.0486232125152658i
-0.0564076811641117+0.0382951345700492i
-0.0687811510052116+0.0238431019260939i
-0.0651617007459075+0.0145177484803231i
-0.0324343972861293-0.00221734190744263i
-0.0315498288809738+0.0403673551156443i
-0.0540285390207799+0.0720592080755128i
-0.0636158257740631+0.0447042236388446i
-0.108637347479986+0.0774996992386118i
-0.152613477179219+0.0658632165348894i
-0.146470985554137-0.0703064616856198i
-0.114090821153346-0.084619313376446i
-0.0575049701043224-0.0313132203210162i
-0.0112249892909648-0.0122520209375014i
-0.0384288197643879+0.0393849495372585i
-0.0671171460994512+0.02490787696766i
-0.0442095716477207+0.00615125167034039i
-0.0794227386541561-0.0297678338072562i
-0.0543776589687648-0.055332660434347i
0.0332353501596641-0.0449200545870836i
0.0212932597911658-0.0296433576203656i
0.0474699576920701+0.0561658444315327i
0.042852895271201+0.0732710002749356i
-0.0280591350747088+0.0657275218232165i
-0.0396789509749644+0.0633071604043993i
-0.0489209636364799+0.00606813717780335i
-0.0567097956085402-0.00296197761366137i
-0.00763878410062394-0.000297207829427584i
0.00153251635616299+0.0513653365128122i
-0.0653453593868265+0.0736162374218028i
-0.0894193657899333+0.0372299771316167i
-0.125118626874579+0.0569292865262129i
-0.142780473005998-0.0100727276928805i
-0.0630470314556525-0.0617803386503948i
-0.040050475963901-0.0543601564634115i
-0.0504222530997888-0.0454383439237916i
-0.0221767889461235+0.0374478578311846i
-0.0978989667772566+0.0659757123079988i
-0.103572405901451+0.0257092352973287i
-0.0697578818832102-0.0174010922593607i
-0.0591215292333268-0.0447771313073858i
0.0179099603934288-0.0404246515864212i
-0.00318101889375955-0.00560776477063501i
0.00504307173051864-0.00105875301781239i
-0.0294365170647715+0.0244001710499557i
-0.111754654822406+0.0674808238161491i
-0.0839158851401959+0.02505635461426i
-0.098489569495087+0.0179038958440756i
-0.0947782033013157-0.0192945725928019i
-0.014796722630137-0.0212099604296466i
-0.0266716821322694+0.0490491865382346i
-0.0561414410042185+0.0550026763303281i
-0.0704434922451428+0.0271457351333498i
-0.115358443481785-0.0242489038514967i
-0.112116985148643-0.0550324711398305i
-0.0838894244114057-0.0503164126419096i
-0.0448803124355758-0.0192630043685254i
-0.0106282960831929-0.0146991607030133i
0.0207543654451648+0.0348126189188612i
-0.00800302672997619+0.0667208253800445i
-0.0518033037801294+0.030931379788023i
-0.0738805725516082+0.0109727775784736i
-0.087774662577699+0.0123753460372238i
-0.0181743058776834+0.00786025203803319i
0.0020086347453521+0.00257168188541971i
-0.0301529169707521+0.0516593732404254i
-0.0536696589938038+0.0525671056645836i
-0.0842126190171812+0.0699691666180921i
-0.103113091743412+0.0792483998512924i
-0.12886966660886-0.00656136450154049i
-0.0706171549052469-0.0283342157459549i
-0.00424492729131944+0.00168119214412303i
0.00568348619417263+0.0159634164425753i
-0.0148406429517836+0.0666266401064782i
-0.0676667949633648+0.0659936599965791i
-0.069812957352046+0.0193983904379325i
-0.0716227969589856+0.0140298094719505i
-0.05366835293277-0.00727943198605557i
-0.0476791614632318-0.00778949818696133i
-0.0214020949451963+0.00342954558053031i
0.0274542810426473+0.0522168095529599i
-0.0567172959623394+0.0641508219603779i
-0.0867402446679736+0.0260761097436123i
-0.0811056591661738+0.0293095447302953i
-0.0880646951506597+0.00328971871132721i
-0.0440235399043678-0.013948975296624i
-0.0642209717381021-0.0151293441971927i
-0.0341863767798205+0.0325117691323623i
-0.0380023032505619+0.0597432197448993i
-0.111131409289646+0.00862220569199328i
-0.0946527111674704-0.0276604726850989i
-0.0861370567977004-0.0448325068363152i
-0.0360334568302023-0.0555084166850053i
-0.0050806010409631-0.00563886421739345i
0.0024350205609566+0.0388764023026694i
0.000401462778147561+0.0591817512786985i
-0.0820458590309838+0.0948404079614914i
-0.124794276983666+0.0369624460413589i
-0.132371266409419-0.0042300369380475i
-0.0641116773840543+0.00469387541744099i
-0.0491338614408696-0.0100256538701962i
-0.0128662059696679-0.0170424815324091i
0.0170804632578626+0.0400595396453094i
-0.0674989947238699+0.0980860120020821i
-0.0924653763421178+0.0421622913027936i
-0.11211028838363+0.012818162216015i
-0.0679363736256319-0.0248151065991507i
-0.0591633638368872-0.0717632842202394i
-0.0318431338506842-0.0183074394306016i
0.0107875605581524+0.0245565339913508i
-0.0458488350408813+0.0682847985354216i
-0.0473827334926613+0.0802620712894626i
-0.0944977059046518+0.0240612378824543i
-0.0926540069248715+0.00786170162702014i
-0.0332649051783299-0.00126856285411307i
-0.0329872413740921+0.0104452724020329i
0.00595747098023876+0.0251263679875624i
-0.0241083091951879+0.0293865205683023i
-0.0706640027736382+0.0747022397672771i
-0.0750866180591135+0.0541756081940246i
-0.0836251176837618+0.0173655471015329i
-0.0484775026523511-0.0169552354889906i
-0.0358721751135105-0.0343610961027007i
0.000674415786590054+0.0116651430822229i
-0.0123094479438566+0.0392753107824811i
-0.0585977549075338+0.0711971150950508i
-0.0678260313432877+0.0707214876111702i
-0.09104419075935-0.0245849461668463i
-0.0650710358260692-0.0446607821224222i
-0.0602491277675304+0.00330818005199916i
-0.0198391535722142+0.0137451527639851i
-0.00278158156002433+0.0502908572728599i
-0.0125897181105481+0.0782626624204167i
-0.0435478806488595+0.0817138341404572i
-0.103468534466535+0.0198567647679591i
-0.0778893392268789-0.0175161561602072i
-0.0917491852703463-0.0389766606121965i
-0.0512128102269734-0.0283908232230207i
0.00396798408330406+0.0294806063934685i
-0.0267517109642404+0.0433984283540016i
-0.0372444657261134+0.0789312981943196i
-0.088462769576341+0.037237111170921i
-0.102917217534131-0.0527050772526509i
-0.0648578283633715-0.0670873851996406i
-0.0446020460033132-0.0226726863367176i
-0.0126934477324296-0.0106988898248215i
0.0130952235421887+0.0122483611653934i
0.000526626611877658+0.0516896454594133i
-0.0691727886441761+0.0536953213141582i
-0.0915229426689606+0.0406561500643564i
-0.0731399286647042-0.0080915450711214i
-0.0243992209624168-0.0232534887405373i
-0.0116919828647066-0.00377249602746892i
-0.00433536416412717+0.0528390467806833i
-0.00940120551151514+0.121966793055005i
-0.0629887444870056+0.135566937999763i
-0.0798144481843985+0.0825700902490517i
-0.13361591440008+0.0289144513881592i
-0.0867875819909014+0.00771523661819362i
-0.0441363045472575-0.00710473538279817i
-0.0426191703964009+0.0185945861551415i
-0.0120923294179111+0.0509495058577199i
-0.0661210312138032+0.0604379862086068i
-0.128020744770161+0.0396337610734426i
-0.152542380351202-0.00764084226935575i
-0.123737287127764-0.0300257245500386i
-0.086693287824983-0.0473679525430929i
-0.0229737528770597-0.0563814973903775i
-0.00988869099919259-0.013756827715956i
-0.091371011840063+0.0333249222082933i
-0.0993841616894042+0.0496959161644861i
-0.0910233174903256-0.00197774257476112i
-0.0872710453521034-0.0596256486634206i
-0.0490738322025186-0.0342698514562039i
0.00613274472568399-0.0270643333789375i
0.0423675287553182-0.0304970492647332i
-0.000730491495381196+0.0549601665441657i
-0.0515595444946173+0.0938978336307997i
-0.0857394717915498+0.0457346285964415i
-0.0845524250402455+0.0143357867504629i
-0.0426621542041942-0.0283077156223569i
-0.0212200572617355-0.0127652861164004i
-0.00019346797365011+0.020742085962145i
-0.0133924763695225+0.0321455990980054i
-0.0733967594544362+0.087847561082322i
-0.123134992982702+0.0850923565401881i
-0.134360786808448+0.0126883838322769i
-0.11190923755755-0.0525141911122623i
-0.0618720587019871-0.060924908887969i
-0.00263619241447315-0.0422417913205542i
-0.017511651178094-0.0168003348203652i
-0.00696958300268704+0.0226691305216094i
-0.0167162645304095+0.0509906870651548i
-0.0912132392050868+0.0221802211754049i
-0.10986506942178-0.0401533328398053i
-0.0931087391298559-0.0406956772641169i
-0.00982339209076302+0.00638135539323503i
-0.00784695320104245+0.024392759973925i
-0.0505682366925534+0.0439757581341935i
-0.0527823723610455+0.070363075329925i
-0.120573144434665+0.0804468866037301i
-0.132210408492243+0.0342329836822048i
-0.116663170152541-0.0436669892774745i
-0.070413468664314-0.0049046109441254i
0.001896454411673-0.0172259272011917i
-0.028409220032267-0.0237211946901054i
-0.0695080648832115+0.0343830369691301i
-0.0664382930115618+0.0157347004063758i
-0.0768311054980396+0.00423742096014475i
-0.109891392334624-0.036010390936925i
-0.0545235008940143-0.0495972020589055i
0.0173178456003891-0.0162019226118289i
0.0346542228233611-0.00056302707550541i
-0.00366909676751007+0.0742586090854856i
-0.043589990026427+0.0928002395919059i
-0.0624004410372313+0.0625237476225941i
-0.120116688349346+0.0286233572607976i
-0.0816761317820724-0.0183345296715814i
-0.048903613284975+0.0179108156014175i
-0.0237858391168708+0.000813356800173271i
-0.0253961830657749+0.0289516132977284i
-0.0895113674969957+0.0639568226397142i
-0.100932798788838+0.0124608382610816i
-0.118830705432465-0.0368169352854065i
-0.0870471403946895-0.0638187118877175i
-0.00656364658567804-0.0314092805967766i
0.0296568395839348-0.0332614903934139i
0.00977751235218468+0.00179363663997925i
0.000747262618841252+0.0465086379898804i
-0.0230947909699296+0.0152903523574364i
-0.0633346371545897-0.00385600906296016i
-0.0720535264496292-0.00525623734098388i
-0.061752743192008-0.0269799319791205i
0.0134476602708682-0.0168316277893109i
0.0317352345016452+0.0391725970573245i
-0.00921682597152812+0.0881179121650802i
-0.0199060673392509+0.0942718617029012i
-0.0837395788011563+0.089185789482872i
-0.137014998038029+0.0530920990634166i
-0.11178588940143-0.0152936436570213i
-0.0616060590878314-0.0171024003186384i
-0.0114205499910577+0.00117445812824656i
-0.0411296604501051+0.0251184733336919i
-0.0884189777954099+0.0612222051771069i
-0.101889705022528+0.0788454520356971i
-0.15610082151244+0.0389043639242062i
-0.125456818937851-0.00911009402439469i
-0.0567625086086734-0.0232273277717628i
-0.0469135868084188-0.0272091589185844i
0.00872380633802913+0.0214630576459431i
0.00528955939847732+0.0463536997900247i
-0.0801356303037112+0.0435617028328129i
-0.111573486237727+0.0323469195861347i
-0.132588855265412-0.0141266730851435i
-0.0818524015604088-0.0252445629939153i
-0.00330393243603365-0.00140454995192847i
0.0209311751291813+0.0317830698394633i
0.00482643190404288+0.0589295119211723i
-0.0661230100658927+0.0751575355640025i
-0.0819481991329533+0.0769558133641404i
-0.0783586765511337+0.000776448838031068i
-0.0593078782477242-0.0628517112108398i
-0.0301173139102287-0.0212077989967351i
0.0151123799773751+0.0209163612503156i
0.0395007861729955+0.0399595463727275i
-0.0368906147358047+0.068190223626734i
-0.0779873807606532+0.0764383053350018i
-0.10323439162586+0.0536413864456962i
-0.0780481306874728-0.00781041764154785i
-0.0113467602914788-0.0633991022809943i
-0.00166086438595362-0.0167844464663503i
0.0134236254551192+0.0583300501094451i
-0.0130405987968233+0.0862612495202975i
-0.0399045330974479+0.112454350400411i
-0.0908053828352587+0.0822696073422226i
-0.0819716252270375+0.00904178669075604i
-0.00139345049191467-0.0521596149393525i
-0.0226315474630994-0.0411435140674136i
0.0213996459817312+0.0409037277814001i
-0.00699828819478685+0.0681982721613485i
-0.0910975011602848+0.0786195583258989i
-0.113282228460412+0.0641062272307209i
-0.15741046191952+0.0243558062196709i
-0.128150788451579-0.0109922929914977i
-0.0813743786928398-0.0548463930891021i
-0.0045247831764219-0.0211165880236114i
-0.00282093703912586+0.0236965124867876i
-0.0669373442144305+0.0266599436954646i
-0.0758437577035894+0.0274199631044685i
-0.12362732452832+0.00497686689361354i
-0.0763635418719292-0.0489911635798092i
-0.0162826867565917-0.0724632372283245i
-0.0135943742207585-0.0208211905376565i
0.0410533123833175+0.0268246146396096i
0.0249492426802145+0.0746727313915943i
-0.0305975528785754+0.0889945706485618i
-0.0994927913294697+0.0420093058957649i
-0.0799873379587317+0.026644941387356i
-0.0376782125832137-0.01858703386567i
-0.021859922616601-0.000821947485697852i
0.0520449566781195+0.083507404011907i
-0.000666654948392677+0.104041305915037i
-0.102534872399386+0.0923503337146662i
-0.141955456153169+0.0214117875430985i
-0.133962411737904-0.00962845691001716i
-0.102421429633993-0.0431894578898075i
-0.0519081478368849-0.0629749349757328i
0.0100462943518644-0.00791196796800136i
-0.0155795124033241+0.0237258272164686i
-0.0525280426523555+0.0673500971946019i
-0.0232073685508584+0.0724233019378243i
-0.0484796187164455+0.0319464408589309i
-0.0433096125579108-0.0457372240041055i
0.00370219328127533-0.0574997494180571i
0.0471551467681451+0.0335152406623565i
0.0481998854104516+0.0743350422168106i
-0.025144114264227+0.113724215361827i
-0.041379585945983+0.133765363483841i
-0.0888324662403141+0.0814574363163368i
-0.105483465862675+0.0483791632208057i
-0.0657399407964165-0.0181936409267105i
-0.042815173347254-0.0483660224934795i
-0.0307274244843019+0.0393925951891521i
-0.0268796582862961+0.0712675223558555i
-0.0624451931371655+0.0858269061632569i
-0.151686588246931+0.0677442115790721i
-0.132976143866898-0.0184084716763352i
-0.0749231581069296-0.039836831345258i
-0.0513391182245048-0.0165562613200654i
-0.00354458006487471-0.00512584488495535i
0.00165894993236669+0.0333913650057088i
-0.0146821998808847+0.0564544134082133i
-0.0549788434115337+0.0578410604069484i
-0.0953490901454964+0.0344643638384212i
-0.0786289476682973-0.0390679828726496i
-0.059261673111045-0.0206264920867641i
-0.0434845463866592-0.00247550732012999i
-0.0173478516579719+0.0134609076788855i
-0.053953901093068+0.0467105582415505i
-0.108403681446759+0.0498009158286696i
-0.113813161414596+0.0493884973569837i
-0.128793453493711-0.0190123629087029i
-0.0652106724328211-0.0668767793305954i
0.00397348726637641-0.0488772197686318i
0.0107635429442789+0.000281893363506293i
0.0200567852344855+0.065646825725361i
-0.0214263742652565+0.0881784451906086i
-0.0855307870186559+0.0506632522458079i
-0.0849319606807238+0.0277242069212702i
-0.0611576631542031-0.00748703864681209i
-0.0127147896463914+0.00268728553366996i
0.0220196138532778+0.0296221926605057i
-0.00201519339516286+0.0231351178682134i
-0.0255057023666475+0.0688486432423241i
-0.0800338674032515+0.113544038588434i
-0.105853206463937+0.083610597693688i
-0.129848604795496+0.0187663039803687i
-0.104016317365402+0.00998916106714225i
-0.035533655508091+0.00586844585577462i
-0.0456169807797593+0.00999578086291431i
-0.0439368557214296+0.0473003620535761i
-0.060748674938201+0.0610435126943528i
-0.0770147821337811+0.0564718066035681i
-0.0817585031447652+0.0248064625454845i
-0.0722705537256465-0.0106685906763908i
-0.00045583275420612-0.00927185822615408i
-0.0150817573609292+0.0041423907243281i
-0.0163457767858213+0.0471920128198263i
-0.0276498578554597+0.0895676459632327i
-0.0850626446300722+0.078722812969185i
-0.0830557592651193-0.00684663157757626i
-0.111903056168596-0.0473827526614933i
-0.0891365957085831-0.0352420560150444i
-0.0413635165139342-0.0401794855358348i
0.0105880877484173-6.50019032458464e-05i
-0.00574614900320605+0.0194108000545171i
-0.06039678147461+0.0338154424966142i
-0.0654311858323748+0.0120283205872662i
-0.0909644818094029-0.0254388966124264i
-0.0119183440338326-0.00228083168827127i
0.0408790733625175-0.000966537175035808i
0.0149626186093177+0.0221221736415926i
-0.00669204682750432+0.0863594303823363i
-0.0547731305926158+0.065180384685251i
-0.0753309494257954+0.015299060873191i
-0.100530337500878+0.0273252597361253i
-0.0946788930542969-0.0168449913842049i
-0.00958878618965903-0.0250984473628356i
-0.000541118158978778+0.0321915603553271i
-0.0291650379075289+0.0320014743859258i
-0.0430712645468706+0.0652923628506746i
-0.101962732288945+0.057050208220773i
-0.085601207365579+0.0289735913386882i
-0.0747465962918028-0.000802845361230362i
-0.040586194867103-0.0476019448903765i
-0.0250704902371931-0.0108115329781091i
-0.0152245408788364+0.028103905811196i
0.00554648116376592+0.0863622883345787i
-0.0806824655085098+0.107565749108541i
-0.0992320032845896+0.0702334525613023i
-0.125172044298017+0.0362113086558669i
-0.108451738212942-0.0125221242570274i
-0.032315140030675-0.0523537610227551i
-0.0217631913592384-0.00612484732272033i
-0.0375804086594587+0.060854966547636i
-0.0696487661930731+0.0646264506175711i
-0.0997484210408427+0.0921255291370601i
-0.148792773932426+0.0466487057701687i
-0.116804678773472-0.0360294396668024i
-0.0672624489979596-0.0482562054439552i
-0.0203666778011491-0.0182890583092178i
0.0236346977913206+0.057317316705696i
-0.0451624792621766+0.0926187529675231i
-0.0738646023628358+0.0679230015811846i
-0.106141957534504+0.0507115997529826i
-0.132817923366099+0.0160043488676009i
-0.0557446217102573-0.038143505520342i
-0.0182265910662539-0.01905583926841i
-0.0475103909230752+0.0438811025518935i
-0.081010149999668+0.0714180144276784i
-0.0943522512105922+0.0775511284280246i
-0.122780539158508+0.0350780513876582i
-0.141447607862455-0.0138823254182441i
-0.114301204980752-0.0319096359394308i
-0.0407256684726501-0.0393980359617312i
-0.00132742614804067-0.00830543284770934i
-0.00391381989934783-0.0145188469937927i
-0.00936339184952916+0.011423494714156i
-0.0753052154692293+0.0320367255107554i
-0.0952363961635345-0.0262563994755782i
-0.0341083035958762-0.0402815387046081i
0.0213229286445448-0.0450431197009021i
0.0397540049508603+0.0128824844652009i
0.0450979125866798+0.069372595128097i
-0.00887485130383719+0.0924185625639982i
-0.062961264051188+0.133655510452546i
-0.109767247191028+0.10171031217163i
-0.151811113507931+0.0359938810742788i
-0.102578195048054+0.0222949916867768i
-0.0671729521875508+0.037883557684396i
-0.0490072426340186+0.0394389624950069i
-0.0351935996793012+0.0866483927653418i
-0.0512639963929234+0.085737393236943i
-0.132753100922563+0.0488933059240934i
-0.191286499889691-0.00624705815267789i
-0.123579440107025-0.0595193633065781i
-0.0513962131812226-0.0601601492754288i
-0.0104223501129124-0.0256870615701226i
0.00915109053174903+0.0425719677278775i
-0.0219669198585899+0.0509474574257724i
-0.0972914585290621+0.0739667370497527i
-0.136665127914231+0.0386572174433592i
-0.0962540364851972+0.00328506534818376i
-0.0787675113657739-0.0107789669744564i
-0.0659763874194366-0.0320476396889195i
-0.0164579180253393+0.0102368859393918i
-0.0354286250503917+0.0405177031063021i
-0.0742668369048066+0.0622087497142483i
-0.0681680919025485+0.00969485449589825i
-0.102068298900212-0.0427696870761985i
-0.0876481114715068-0.0434918080758922i
-0.0110343518337616-0.0279230218098892i
0.0665909401071708-0.00670922997012099i
0.0688031570505587+0.00904501253485261i
-0.0295698336926402+0.0448456231995945i
-0.0557870764746726+0.0702656431409638i
-0.0847792587861607+0.0382136517388881i
-0.0532625399596206+0.00199795112584113i
-0.00700058512417074+0.0160027412277905i
-0.0034407543895467+0.0438953791650037i
0.00530589268848533+0.0689275881616341i
-0.0570623332226882+0.0838861292646896i
-0.0783955460440848+0.0534284874529451i
-0.136204926265964+0.0230699965887727i
-0.128796686688647-0.00912545754665401i
-0.0656507486483701-0.0672694805638569i
-0.0265272374485825-0.00733907602717367i
-0.000274218284562865+0.0217987059819312i
-0.0557898041096414+0.0178823157845706i
-0.0845043451244842+0.0588586422018748i
-0.125503281073432+0.0328804724196832i
-0.130961308365941-0.0128677434489105i
-0.0807922845657159-0.037208596746286i
-0.0241774622495468-0.00433717508286186i
-0.00469664301447441-0.00126813344881609i
-0.0324564851094983+0.0481764488667336i
-0.0446489940556074+0.1118188007809i
-0.0917444378280509+0.0568389050268468i
-0.126145636268288-0.0222760554305103i
-0.109177161129067-0.0353515829074305i
-0.0512469073517773-0.0252738809801657i
-0.000334119497948775-0.022189478831294i
-0.0211166450488726+0.0400104524997622i
-0.0468852093860625+0.0541297369588023i
-0.0939555408268699+0.0515442800347514i
-0.129366427312479+0.0608585997052883i
-0.105302408090062+0.0140956087798705i
-0.0539972663270457-0.0178523623736086i
0.029736434188022+0.0128104302105559i
0.0137132208151547+0.0526234968887524i
-0.0376574056350407+0.0708189844203704i
-0.0725684571311932+0.078479465641893i
-0.128170506495539+0.05937853312685i
-0.130370642698748+0.0289889261232585i
-0.0969890271592664-0.0138567541241275i
-0.0353634630205775-0.0330166996470393i
-0.0234082223201121-0.0196868471386498i
-0.0260065832263566-0.00610149251777549i
-0.0517571498295241+0.0222014194355245i
-0.101040720394114+0.00406874478895379i
-0.0827228729895561-0.0317430357352319i
-0.0431512820094122-0.0440350514561081i
0.0188255522273914-0.0571836598554252i
0.0362819329602042-0.00631277151716664i
0.0464310211990305+0.0301071974011127i
0.0326242132618937+0.0941874868587219i
-0.0563023445892944+0.119739240217603i
-0.0850811286146381+0.0455586994159022i
-0.0937031875471468+0.0486435246201094i
-0.068540362295121+0.0105934620761388i
-0.0217872906866474-0.00889928729423643i
-0.0345520721792033+0.0552259994246133i
-0.0651490659855405+0.0668336768337372i
-0.111400654274628+0.0826498880109334i
-0.125738017729422+0.0710595907587365i
-0.151186620770665+0.00230897168480373i
-0.139442556021631-0.0455104832456932i
-0.05012863301529-0.0762676149648751i
-0.0221881781239389-0.0544297537132604i
0.00200501253952683+0.0153190461431215i
-0.0192471325595572+0.0335050218310314i
-0.0659787998949261+0.0514853595737161i
-0.0712961172269367+0.0352699550891551i
-0.0863770019956573-0.0297036888900642i
-0.0497163378505545-0.00133187594041584i
-0.00662356286154894-0.00725101686482555i
0.0287341481112435+0.0269806771651085i
-0.00847171337065063+0.118082325396935i
-0.0966704115055372+0.0878868866223314i
-0.115059160521308+0.0477319632083707i
-0.11595898759954-0.0282050643162103i
-0.111899752819556-0.0583843928237637i
-0.053939983330903-0.0652924773103545i
0.00243862422258294-0.0557508314639271i
-0.0247870545701932+0.00101930027891861i
-0.0575169220642208-0.0017615019783338i
-0.0651652216226733+0.0356144059198336i
-0.0758214542117732-0.00598641298862023i
-0.0584568767579765-0.026683976550541i
0.00882942331823899-0.000305558973358327i
0.0420325586262512-0.00641114164738154i
0.0422782453363446+0.0606424209438121i
0.0103557319821812+0.0815924484068698i
-0.0525254580542808+0.109761036872637i
-0.0519325429997521+0.0895655881437706i
-0.0485848692145259+0.0542575847838073i
-0.0350963068459255+0.0270195050465288i
-0.0282320893358106-0.00995737182480347i
-0.0274049092017463+0.0835636086690554i
-0.0231718935944697+0.106284532890283i
-0.0836821655258631+0.093698846545852i
-0.124771075075388+0.0642636424970035i
-0.111083768873011-0.0100066932943483i
-0.0571919176639261-0.0336152531075035i
-0.0384404572778696-0.0225164224264226i
-0.000787924272255162+0.039571215976208i
0.0162311213914971+0.0318126250893581i
-0.0725914755378321+0.0364968222406567i
-0.0699411053691135+0.0674735807404568i
-0.0726324054214373+0.0203045157772115i
-0.0924046490070238-0.0185328081698721i
-0.0291303306916453-0.0392922280560263i
0.0105764101105764+0.00508042003050536i
0.00511389974841828+0.0717491146950425i
-0.0556595852740006+0.0685438074027323i
-0.0964748182994166+0.0580080538333803i
-0.106473450283494+0.0200929579822746i
-0.0966664173364723-0.00495031747146629i
-0.0214514245301458-0.0100782600114201i
-0.0207513493259634-0.0213498117883256i
-0.00459890569275543+0.0151175807211363i
6.83809254268278e-05+0.049005232058039i
-0.0308512290010054+0.0673656954743629i
-0.0278304290796638+0.06595695947112i
-0.0877930305380104+0.0316872761090294i
-0.0487287131092151-0.00358233798534327i
-0.0336322492452644+0.0122283191533834i
-0.0522457025530546+0.0327428001176926i
-0.0394918141546375+0.0651430174822816i
-0.0549501893655046+0.1043435461926i
-0.0721922527698986+0.072321665731i
-0.0909390030254634+0.0303846153271097i
-0.0842858455031619-0.0107473258804597i
-0.0806986417306005-0.0585312425671426i
-0.0102042004939912-0.043476592791828i
0.00516286867151147+0.0297977549591721i
0.000407579496386219+0.0553038115712776i
-0.0375529122174522+0.0550479476535703i
-0.0957282692041581+0.0495134037695053i
-0.0537910626729957+0.00705616699545024i
-0.0433792971526383+0.0177943660396517i
0.0214304738649073+0.0396187776764464i
0.0184065389572893+0.0348800597866765i
-0.079514222057938+0.0505714459607526i
-0.112503800379143+0.0734209906389405i
-0.117440282931919+0.0793201733589849i
-0.112947525356644+0.0386572516598304i
-0.101551639307431-0.00886353783006763i
-0.0649476509003387-0.0339216429516204i
-0.0151732646949336-0.00179836639121946i
-0.00279840518646694+0.0267393600702968i
-0.0669785654594787+0.0217780261297162i
-0.04656127955434+0.0283976890062966i
-0.0579828650955558+0.00698213500634456i
-0.115381215034449-0.0246291399512687i
-0.0308571693980639-0.0169992324700944i
0.0362134167086401+0.011834077437056i
0.0224981555691125+0.0409034172062676i
-0.0297099153148683+0.0967161559869376i
-0.0469793290799961+0.0827806646722529i
-0.110465873088496+0.0706024507577287i
-0.135409101065059+0.0381856952501074i
-0.101035264453184-0.0121403518506135i
-0.0827881169962226+0.00986525041998897i
-0.0219266485072909+0.022730083553734i
-0.0288392228495825+0.0826438867784202i
-0.0487484101594775+0.053421911697991i
-0.0911611704797843+0.0280569000015026i
-0.0620736861944713+0.00480105290419187i
-0.0355475254803309-0.0596571340491307i
-0.0614201418904619-0.0525840454562096i
0.0155284210343107-0.0432147254186458i
0.0240067059746963+0.0412690614951222i
0.00489656426543218+0.0611680374311389i
-0.0498247794423485+0.0541057036426322i
-0.0895935758532283+0.0338911640720221i
-0.03726291973055+0.0235321188183129i
-0.0177786463690292+0.0512251361016734i
-0.0325013335253816+0.0168244042195382i
-0.035858282312952+0.0721261527637329i
-0.0548608922534552+0.0942378969555792i
-0.116066517662412+0.0911662790554384i
-0.102382091936069+0.0668311880999439i
-0.110245657518281+0.00126070183675739i
-0.105955886870328-0.0150516689792652i
-0.0398274123307753-0.0191834451502849i
-0.0273844805427277+0.0148348381794842i
-0.0287932787808442+0.0241255471438177i
-0.0552375365525036+0.0417322860646085i
-0.079806035551144+0.0614510114033735i
-0.0786694134301226+0.0235746073890355i
-0.0504330644276772+0.00485964912894464i
-0.033150692262625-0.0222457216861079i
-0.0172852589917812-0.018609222034122i
-0.00871199395109004+0.066010873909304i
-0.019187276512217+0.096533237280236i
-0.0576062420966608+0.0921826008694733i
-0.0759818914569944+0.0746182437091928i
-0.0674940001564233+0.0308943649830157i
-0.0853492645329702+0.0207125191066878i
-0.0399877402633712-0.014252660474773i
-0.0297979124797394+0.00532718179046739i
-0.0257097132214372+0.0862252184457275i
-0.0370803311655998+0.0713381357793928i
-0.0767714992456913+0.0625427664278493i
-0.0879609485768166+0.0492068975623777i
-0.0663385897158906-0.0123632540133754i
-0.0155073127180548-0.00668079683811405i
-0.0127589066380127-0.000168519873367856i
-0.0121390344303732+0.0373448246805957i
-0.0218225965886203+0.0900047943375522i
-0.0517917103036318+0.0770088956345686i
-0.0749217155524603+0.0308258663442642i
-0.0634573872878166-0.0271870753744233i
-0.0253733831503885+0.0110683589457201i
-0.00972042736690953+0.0492400290205558i
-0.0391239417552839+0.0270797819683565i
-0.00796556962748106+0.0473579653933945i
-0.0499603347146951+0.0539401414178023i
-0.113159193983067+0.0264858182181975i
-0.0659026465679127+0.0142793910955516i
-0.0838108095861377+0.00227224224937219i
-0.0149772137377663+0.0221317083792472i
-0.00821417308871433+0.0562426309845605i
-0.0599964124670519+0.0576443838125069i
-0.0584167046167714+0.066784185414699i
-0.11582924136187+0.0462190722106155i
-0.105221279205562+0.023667154859833i
-0.0986656207275207+0.00807050147781812i
-0.0528368166029585+0.0150173713378689i
0.0306399617931561+0.0215618829725746i
-0.0129854421753659+0.00907036085748554i
-0.0773839438069401+0.0649518419009542i
-0.103104927867995+0.0655753006749988i
-0.13274581022171-0.0057332138958888i
-0.0961122904588725-0.0483870596278135i
-0.0642898565349685-0.0518258825768288i
-0.0401924508576931-0.0222858437653974i
-0.0371298819155467+0.0178852897642659i
-0.0493962100490428+0.025521111370964i
-0.0488960041634153+0.0186539563822856i
-0.10646903168613+0.0567354878324584i
-0.0914196619816967+0.034452146050612i
-0.0649457415218086-0.0333845762380725i
-0.0301720262540914-0.0339716942884038i
-0.00223255975779957+0.00169073162176267i
-0.025113976562933+0.0265143969297719i
-0.0172323326898046+0.0514690822652445i
-0.0543317419753035+0.0569196213193923i
-0.0961819330050772+0.0226197207620928i
-0.078473543710569-0.00926258562723814i
-0.0129192822112187-0.0136571249147515i
0.00203723883997754+0.0267574754382804i
-0.0145532700043964+0.0659634001269934i
-0.000549893202183191+0.0938244640392823i
-0.0472932767527122+0.0758968139037238i
-0.100949808310767+0.0686742944012736i
-0.0853939286109634+0.071463813603863i
-0.0649123831321765+0.0180089830695752i
-0.0623124730310206+0.0284748239905914i
-0.0433693721521799+0.0596436759350452i
-0.0843860605352298+0.0787975576481017i
-0.125642113219013+0.0586622931424765i
-0.0908753148589007+0.0405086018454096i
-0.106556968652419+0.0114259568970149i
-0.109848264102156-0.0678304168804688i
-0.0664090158793016-0.0382172868049947i
-0.0449121801413276+0.0128945693709456i
-0.033763895867316+0.0272768527944521i
-0.0313468830646587+0.0329512048204884i
-0.0566279165746078+0.0195339533807882i
-0.0830447942181448+0.00109832481612442i
-0.0324346902964435-0.0246127443350881i
0.0014755371448975-0.00230194244753447i
0.0189443705711613+0.0280684472749759i
0.0453491811674083+0.0573330619283188i
0.0113304210331727+0.0862738525558079i
-0.018299614275799+0.110607546964213i
-0.0657092939679325+0.0755364332963467i
-0.119953770534898+0.0349882549570517i
-0.0951260370827363+0.0248767369396465i
-0.0552359438335621+0.00141250951921728i
-0.0453626430872065+0.0487542136269032i
-0.0612860727871558+0.0588981781680723i
-0.0955494075426733+0.0809766470881905i
-0.0900005618443384+0.0428994370242222i
-0.0852798420511946-0.0431098404356879i
-0.0995273089958768-0.0556135819952061i
-0.0555975987006889-0.0310282326022341i
-0.0177200645032555+0.018219791408396i
-0.0171460401610188+0.0130105370453803i
-0.0321296904823187+0.0434169809269284i
-0.0687760011294069+0.0715755264389711i
-0.0823604144167435+0.0247913511215976i
-0.0646817682040957-0.0148076051436972i
-0.0166323301257125+0.0213416827524772i
-0.0346383412653561+0.0217761552130094i
-0.0453154438247389+0.0357011883009691i
-0.0242994513440045+0.0554919211902382i
-0.0881738519772857+0.0396348523991753i
-0.0876998653636427+0.0511435147522536i
-0.0818801157483271+0.0207575959420009i
-0.058550703813077-0.0223855745665755i
-0.00271132317298981-0.00134707219068997i
-0.028312300722321+0.0522565852226542i
-0.0164457070525621+0.0430454017084726i
-0.0523959419118332+0.0353039382296343i
-0.0621498496399555+0.0109306286575178i
-0.0254300237302053+0.0308833801768226i
-0.0859318138862359-0.0200637862864073i
-0.0686985015696115-0.0442823334735435i
0.016556199524303+0.0683513026632105i
-0.0450339609818664+0.0903482586609634i
-0.0943219694084298+0.109544703934079i
-0.0776733513018776+0.0598398833764733i
-0.125657374698813+0.0315541868959383i
-0.0850510669280038+0.0151097861473297i
-0.0570060013042379-0.0273635294085727i
-0.0741771324976939+0.0139658592911178i
-0.0753821650701566+0.00346384643460676i
-0.0551618984014003-0.0105032824490013i
-0.0494151697504576+0.0253001541464914i
-0.102971957152766-0.004508906058292i
-0.0713335859341816-0.0601542483977111i
-0.0296671948466739-0.0323233485868186i
-0.0310098236702605-0.04092063145479i
-0.00580439790008943-0.0131120736577047i
0.021407689105957+0.0477663008894288i
0.0108911902019223+0.0465264842791102i
-0.0301229552743367+0.0761120115366428i
-0.0474018275731849+0.0477076857243306i
-0.0462772783767665+0.0300395383693298i
-0.0351902758065256+0.0142112753861134i
-0.0239688461255711-3.38696932209867e-05i
-0.0226714677006945+0.0703978452618236i
-0.0129989372806092+0.089354172466553i
-0.0834284225419811+0.113826639473573i
-0.108220593198569+0.0666891686798248i
-0.0628063316179476+0.0274038406859941i
-0.0911716094472215+0.0320977238853023i
-0.0530741464475966-0.00900129392396701i
-0.000955061768112314+0.0495816089240245i
-0.0273781218037337+0.0439470461780499i
-0.0295995055345736+0.0556322187770278i
-0.0321818329682439+0.0616236938641298i
-0.0741616816876128-0.0270749486009858i
-0.0516757641934095-0.0292930810108187i
-0.0178734058539297-0.0131262737270609i
-0.0468581205222518+0.0187749500487905i
-0.0275417646570768+0.0440398661260219i
-0.0341577256567077+0.0531007222287664i
-0.0601449161317506+0.0985932763678727i
-0.0622681605401645+0.0626510324572953i
-0.0829728347479021+0.0185778310057831i
-0.0467911621118736+0.0257362248493693i
-0.0165662205810774+0.0231559044473338i
-0.0398642475666526+0.0368978469598916i
-0.0697864381662228+0.0428753212781218i
-0.0842427379760558+0.0598829315887586i
-0.0910241693032051+0.0615183066495059i
-0.0906785012614814+0.0202809770688583i
-0.0598950158467337-0.0412653961968426i
-0.0272267046875077-0.0351223589923942i
-0.0175932845572758+0.0150232558419104i
-0.00879451573871569+0.0518641506401689i
-0.0209260117141206+0.0871937996889599i
-0.0156393604052566+0.0354762361403796i
-0.023922113915601-0.0221925791505945i
-0.0625434445526307-0.00883435349613554i
-0.0185983893689442+0.0275431337547772i
0.00310515255735047+0.0326608702257681i
0.0123265595650052+0.029766813358325i
-0.0109099847757411+0.0745584398028908i
-0.0556983417856654+0.0785984965459705i
-0.0349438537132774+0.0885862978040598i
-0.0442596096773487+0.0439916049341962i
-0.0737056085535369-0.00291554093955108i
-0.0951402316238268+0.073596210534736i
-0.0576268824758415+0.0586980662043039i
-0.0614485411883627+0.0506772122290876i
-0.0966097229955611+0.0662893423493464i
-0.0784169131625763+0.00167540386511665i
-0.0866762216392131-0.02180751327693i
-0.0705873699261721-0.0154350592082022i
-0.0485734426252275-0.0127039447981167i
-0.00825497352195912-0.0109045859555148i
-0.00945297651133242-0.00449598091003783i
-0.0634580407403991+0.0239031342928904i
-0.0598119849746888+0.041040249951896i
-0.05743984031472+0.0265239429361666i
-0.0606421415529415+0.00177020563859716i
-0.0352323850846592+0.00317207912213613i
0.00410721225763783+0.0141542913175182i
-0.032063352546696+0.031622633483433i
-0.0377035409741604+0.0703753725467219i
-0.0284733035247296+0.066879787535166i
-0.0635148301598327+0.0486400782540117i
-0.0690976408487831+0.0167352307974111i
-0.084973886884603-0.00403594810442075i
-0.0094373884019207+0.014691927082947i
-0.00298241518734265+0.0151056846923024i
-0.0425269614933857+0.0416872969694101i
-0.0191486275831853+0.0447234634597892i
-0.0548413963043946+0.0266036259603314i
-0.0615616063813874+0.0345193193954915i
-0.0378020390453134+0.0127271643354066i
-0.00876708230341548+0.0230340141436535i
-0.0233539713843958+0.0251212152239641i
-0.0126094401866784+0.0343542291560746i
0.00205519248543687+0.0844262485577294i
-0.0515128715166744+0.0502910910687226i
-0.0758840620479174+0.0391299030824176i
-0.0743344314756172+0.0291979407348511i
-0.0423038887861749-0.0119685383487288i
-0.0594099356982034+0.0256075230452167i
-0.0634742333933061+0.0443047527893484i
-0.0322406712881047+0.0400959718816355i
-0.0444675863395046+0.056854400821443i
-0.0588031988417833+0.0676011009589841i
-0.0424722279863537-0.0019956254824155i
-0.0246839883068534-0.0299398132163771i
-0.0278866089754326-0.012305095675653i
-0.021051193200018-0.00198229740694i
-0.031175308713824+0.0531554316993863i
-0.000567664968582702+0.0105906211750808i
-0.00321083627456759+0.0194773946159145i
-0.0469042426579049+0.0256990643672452i
-0.0407725974194542-0.00581754955839764i
-0.0401661245125399+0.0400030306127196i
-0.0188009089968747+0.0515067265340942i
-0.00112114152175971+0.0831825436712146i
-0.0239528259960727+0.0961106279022376i
-0.102289313956834+0.0660214037636541i
-0.155474633019918+0.0745546922381217i
-0.0848700352354333+0.0485352727650211i
-0.0591652010706922-0.00735031412267582i
-0.0389989997744116+0.0337789298667825i
-0.0465019849997085+0.0640738958433833i
-0.0840014656280341-0.000448979793025594i
-0.0262592029568962-0.00968169720394879i
-0.0866787765095319+0.0143233102381532i
-0.0661958909383945-0.0195380255579357i
-0.0103738766746597-0.0156735276172112i
-0.0362590284902615+0.000854099864607856i
0.0054046637314103-0.00968137352467551i
-0.0143293663249038+0.0432796757149637i
-0.0140790463381819+0.043801816380773i
-0.0397708146686378+0.0106976709951052i
-0.0733032709724283+0.0315501076147781i
-0.0688074934151584+0.0181907147156951i
-0.0386005349665545+0.0225731062117166i
-0.0135950459769493+0.0427536137027189i
-0.0363685938450449+0.0817678075051055i
-0.0380294638901964+0.0773900877347511i
-0.0854557009954462+0.0512858817474897i
-0.0974891123610267+0.0509680752563089i
-0.0861336193532615+0.0175141517645552i
-0.0848734644836886+0.0363112094194655i
-0.0240537974599691+0.0111869759693918i
-0.0319181274819751+0.0192835879177724i
-0.0357192675019342+0.063758047616721i
-0.0468818137926618+0.0333977460831047i
-0.0852966435514731+0.0517549796968474i
-0.0438332552474729+0.0106894268671195i
-0.0757448322671138-0.00439127668379951i
-0.0500015257126975+0.0203121993674712i
-0.00692854322375679-0.000841235158169045i
-0.0527368179028095+0.0460038241637129i
-0.0462118128649223+0.0437846778622156i
-0.0719880847993897+0.0405810730233673i
-0.0910181666434627+0.0377770057780546i
-0.0905336567918812-0.00785709942740824i
-0.0711050353145198-0.0196420793770375i
-0.038964981756918-0.00599408245022803i
-0.059064736834162+0.0458761498033276i
-0.0428024811406764+0.0353695561248855i
-0.0348790798976157+0.0180351291825676i
-0.0471757705197891+0.0174948456456683i
-0.0204680183482998-0.00988123751275029i
-0.0224661665771215+0.0390894591999109i
-0.0275093958443602+0.0347164778560613i
-0.0267071982689893+0.00286072966044901i
-0.0339138013036345+0.0546154452300662i
-0.0354090532748671+0.0639516821532391i
-0.0605597480603707+0.0493609545852919i
-0.0673892958535163+0.0430243440326544i
-0.0531020048002534+0.0295328890394283i
-0.0355623442124395+0.0549848701938078i
-0.0278193422921647+0.067957541153189i
-0.0587295394323624+0.0372845594293894i
-0.0573671468148644+0.0597156188383368i
-0.0720032744868685+0.0680037941734189i
-0.0848539469430275+0.00370748713135448i
-0.0754853537241687-0.0126478429768654i
-0.046506262357055+0.015274578869858i
-0.00788976034181378+0.00964806685108865i
-0.0306657654390306+0.0192812918469659i
-0.0336978858422708+0.0631333435274662i
-0.0360495685920787+0.0418247045747225i
-0.0366929949007295+0.0187637795794331i
-0.0387107067500137+0.0308925491480472i
-0.0231050482050232+0.0407923264297309i
-0.0273960096021297+0.0574473757981569i
-0.0259922594494687+0.0506671132825131i
-0.016412234015941+0.0668678651241346i
-0.0421607743090639+0.0806172302358698i
-0.0341148621718474+0.0975717136533672i
-0.0511982464563434+0.0689518338052266i
-0.0476176136901693+0.0388340772689519i
-0.0400418612264475+0.0442860506991299i
-0.0615276460766774+0.0219663595155901i
-0.0625958279017148+0.0574658899475945i
-0.0433470425144731+0.0461103719429015i
-0.0620387206524788+0.0218862874047987i
-0.0495305444204422+0.00663642975439802i
-0.0529622844136777-0.0135041913255002i
-0.0727698633511958+0.0143875524805184i
-0.0181849447659255+0.0128926821420259i
-0.0351939974394548+0.0128716479634283i
-0.041005375964901+0.0167050093584237i
-0.00987398533373431+0.0453607971564813i
-0.0189057837932002+0.04318624068197i
-0.0676279512239611+0.00808872851548907i
-0.0585694506167774+0.0296099165229824i
-0.00178064431567415+0.0350419486572959i
-0.0235474974571874+0.0705735141822665i
-0.033024085809471+0.0872752427963511i
-0.0348282835628269+0.0433049362623132i
-0.0891928758278515+0.0522045692372702i
-0.0937169123332643+0.0456336587809322i
-0.0630752383015651+0.032774940988037i
-0.0771298075879888+0.0354121977128384i
-0.0362929810630671+0.0332077655146309i
-0.0237986403381991+0.0378853170540221i
-0.0674801900623442+0.0438229645474871i
-0.0724228787433911+0.0387651514777968i
-0.0763794892455934-0.00514880278876581i
-0.0528949054086012-0.00403076655926616i
-0.0366427825805997+0.00367900313429536i
-0.045185982597301-0.0111726352634737i
-0.00518084317438971+0.00977690773576071i
-0.0252380121732982+0.0233672494766316i
-0.0608325898413628+0.0133203553441161i
-0.0245533700425077+0.0254615069824788i
-0.0511170023395754+0.0658903635716709i
-0.0626061043194942+0.0467312360929673i
-0.0514270110113821+0.022574498005613i
-0.0374180781140273+0.0254928594851794i
-0.0267238925349839+0.0181818481404919i
-0.0256121975012875+0.0477857634602628i
-0.0677158985837884+0.0599867196935198i
-0.0985700160345251+0.0390664541400001i
-0.0329020949925139+0.0260101966108176i
-0.0484605223574631+0.032070474154815i
-0.00939464570392371+0.0308795517504063i
-0.000308683570814536+0.0129783533448675i
-0.0743765198870364+0.0574304405563141i
-0.0259001945245398+0.0558384446306984i
-0.0274712825807369+0.0140889833659859i
-0.032309160824467+0.037372258729633i
-0.023105646281107+0.00681580646915617i
-0.0352923192552104+0.0285699065932877i
-0.0279530433972692+0.0546891578687929i
-0.0506649273010923+0.0339210581378357i
-0.0612421014979892+0.0763191902493393i
-0.0601171555839273+0.0698277028399109i
-0.0592670412142093+0.0301903543403619i
-0.0723157105509358+0.00758675698905355i
-0.058521971197396+0.028947169135644i
-0.0467232528496167+0.0116280857292012i
-0.0690724189913529+0.00857190101368413i
-0.0564732948996935+0.0348417494393269i
-0.0701698977844049+0.0224974910419619i
-0.0785532263430806+0.0160589727669509i
-0.0372395410388035-0.0346438384060779i
-0.0255158846290534-0.0120977874535949i
-0.0313700610800547+0.0169421456151907i
-0.0145138164827491+0.0208319188924575i
-0.00245454330517084+0.0228090030785049i
-0.0263600087715597+0.00827013672828323i
-0.0297231413802164+0.0526127849163103i
-0.0273051994683957+0.0524581468066692i
-0.0257438427707864+0.0435561856247066i
-0.0421320058284556+0.0349252070728196i
-0.0437928812036378+0.0429452693128197i
-0.0288042583608797+0.0700919165661072i
-0.0567885433938174+0.0338724699689216i
-0.0468135236209163+0.0599827348409822i
-0.0681811309948038+0.0593618354422101i
-0.0809335100388653+0.0240288314483662i
-0.0383352291905972+0.0145326007333171i
-0.0427907362658966-0.0168578854221371i
-0.0472495192019679+0.0404547919239291i
-0.0400170549906663+0.0475599109114502i
-0.0577657718294816+0.0249086913051536i
-0.0574378208320431+0.0371351388166492i
-0.0452383573444878+0.0419758805925668i
-0.0392181404319891+0.0493143959338453i
-0.0462927483364924+0.00889607887793621i
-0.0355620169052111+0.002128774580648i
-0.01652207732029+0.0438832223931158i
-0.0422390133936593+0.0625466440125119i
0.00609204278567586+0.0415340983481915i
-0.00612788664191325+0.0476572832088362i
-0.0405381871203556+0.0338141380471011i
-0.018999657686028+0.0253062760157706i
-0.0250868188230266+0.041486479269634i
-0.0116765345621284+0.0483922273690455i
-0.0500828772619289+0.0636101565184425i
-0.0395445078978531+0.0583761978750019i
-0.0444814374676319+0.0392416392578185i
-0.0480478846913683+0.0250211850330623i
-0.0336651017845873+0.0418421166663481i
-0.0356215993792506+0.0277396863964016i
-0.0230632373379646+0.042619479069562i
-0.0312065600354151+0.0457298425281873i
-0.0484402589178873+0.0381819482524156i
-0.0842959022831393+0.0486263030645536i
-0.0445925456763831+0.0214812747355852i
-0.0794487865768486+0.0384675114038767i
-0.0610188883570539+0.0198277393109314i
-0.00777956891530847+0.0334378079741275i
-0.059220940506381+0.0430856044779374i
-0.0110619314760616+0.0503595241935959i
-0.0197366654481222+0.0454237621970223i
-0.060319177279156-0.0208334779602473i
-0.0641714840623475+0.0282170304142802i
-0.0544871135775698+0.0135856981583616i
-0.0156776862222742+0.0190451333996404i
-0.0166596917482001+0.015158619845089i
-0.0273451137366821+0.00608818550054735i
-0.0379494616197286+0.049333965093368i
-0.0415001626137069+0.000846873561224122i
-0.0393954823028324+0.0352942389112518i
-0.0266050398005696+0.0125460723122673i
-0.0405271243762615+0.0138143487235151i
-0.0597040160422607+0.0338916927436672i
-0.0216961437621975+0.000894199277933478i
-0.0209006905117059+0.0287713870440926i
-0.0176723887108837+0.0519115138066659i
-0.0234666225504567+0.0375973898585816i
-0.065505663442591+0.00943875384172988i
-0.0129670037353652+0.0307258688029364i
-0.0376030669905055+0.014988856839897i
-0.0741511580731088+0.0392810747260153i
-0.0133834040937281+0.052290758384479i
-0.0592022141030518+0.0219740472462457i
-0.0501138242661739+0.0223066639508286i
-0.0170180482413121+0.0444964271535744i
-0.0729920825981227+0.0690898131107451i
-0.0135993578798244+0.033380324075471i
-0.000465603859755267+0.03486324586787i
-0.0418044836885159+0.0489699768097321i
-0.0437742152849835+0.0472693178651407i
-0.0706679022325894+0.0267709084199188i
-0.0240155556032681+0.00223155076141755i
-0.010195324404821+0.00761988521273597i
-0.0318816382431443+0.000102691476672574i
-0.0105684938435745+0.0177376994102957i
-0.017092983052197+0.0250763154168985i
-0.0473554606171016+0.0368686615113973i
-0.0485120468546799+0.0293481948954947i
-0.061495582137205+0.00523356003038936i
-0.0684058235735431+0.0203590203633982i
-0.037510981090002+0.0165514555531211i
-0.035387914056936+0.0372738148224699i
-0.0508355915902921+0.0405082641570892i
-0.0325519175454744+0.0400307540070895i
0.00655239263056075+0.0263557303683474i
-0.0435420843359694+0.0348177679858665i
-0.0710691078772058+0.0592070649790296i
-0.0533004896825657+0.0341560610943618i
-0.0554497348554984+0.0192685685365918i
-0.013943876853777+0.0102406310171105i
-0.0512606067518662+0.0772915017566917i
-0.0504119138001552+0.029064062472947i
-0.0396516329695601-0.00538017669101732i
-0.0619286252325088+0.0634510331169128i
-0.0283980500794821+0.0143473218706326i
-0.0559542919451343+0.0415163844125977i
-0.0384290703969407+0.0299945675238702i
-0.046174635276935-0.0232557576408178i
-0.0590875377333124+0.0254343464320059i
-0.0162707997790324+0.0285184782845422i
-0.0521511259582037+0.0146611506956796i
-0.0573839007242599+0.0364611858496368i
-0.0556120155210176+0.0538085985431173i
-0.0522141180299034+0.0211310365779763i
-0.0171058341377869+0.0164850139597473i
-0.037659815249693+0.0138124366168493i
-0.0845382533319369-0.00101209724637953i
-0.0529487502270531+0.0227488848383507i
-0.0213798554429902+0.0063081922759684i
-0.0525316536543537+0.0341004304028384i
-0.038240312561776+0.0474372784562373i
-0.0565019343536269+0.0405010185738171i
-0.0519976875780651+0.0340400922556723i
-0.060760221197822+0.0172324866261548i
-0.0662080682468927+0.0432041705490848i
-0.0289145831209459+0.0239450632291095i
-0.0674531442180482+0.0498613726038255i
-0.0318830899165634+0.0386277846956075i
-0.0313883397218522+0.0370392777747095i
-0.0861662911126981+0.071118682481293i
-0.0426974644197534+0.024755315642174i
-0.0205006621508403+0.0381758866883019i
-0.00922126399309115+0.0451685419311098i
-0.0121114344510988+0.0518777068548624i
-0.0625448704590816+0.0554951931920856i
-0.0515749371848761+0.0205647210842454i
0.000902212742317968+0.027659261330755i
-0.000968097970165979+0.0347338691041399i
-0.0566597690998822+0.0518238602782832i
-0.0902097459342647+0.0417713788027931i
-0.0679959118959502+0.039911884934737i
-0.0592424326152565+0.0624852213131203i
-0.0451931931961213+0.0106539462948544i
-0.0192501695853246+0.0428023613198481i
-0.0322926863797035+0.064501631146097i
-0.0471419959792009+0.0167642452434333i
-0.0291373840631324+0.0364503656741563i
-0.00169686026313966+0.031985713378462i
-0.0290813266076992+0.0355090805124094i
-0.0487314300120767+0.0471596891111845i
-0.067375320056698+0.0390246767877972i
-0.0637319442617938+0.0446141506542739i
-0.0364674070047348+0.0232716154851055i
-0.0394931603928821+0.0395668704680868i
-0.0160055646815896+0.0854202966217647i
-0.0264546225939631+0.0439974157326267i
-0.040611167239459+0.0464352028955287i
-0.0406790058651502+0.0524212558719262i
-0.033664613080667+0.0286900791229223i
-0.0254231272552486+0.0413484209494201i
-0.0376497144955166+0.0251642791443152i
-0.0174954088725894+0.0154801872580745i
-0.0326332675750128+0.0139529887804201i
-0.071199640818046+0.021727228510376i
-0.06346306018511+0.0265162858695321i
-0.0505210167191511+0.0533520697320779i
-0.0365948166483981+0.0406222224009596i
-0.0181401358963689+0.00486217613676685i
-0.017896841039241+0.0217350261701392i
-0.0460376535549083+0.0138314963834318i
-0.033450647578347+0.0246638375171363i
-0.0377817167677289+0.0493409129641186i
-0.0818937800382583+0.0425867714685382i
-0.0438928459341132+0.0247320592583944i
-0.0373300855136133+0.0274041147046632i
-0.0657014503389796+0.0218522452302349i
-0.0420066976345317+0.0361193386704754i
-0.0318440728768044+0.0776829476864236i
-0.0416482511850577+0.0535106090356848i
-0.0509475610112322+0.0481515791954147i
-0.0615416887114001+0.0437659144857386i
-0.0488530799903543+0.0144417068548704i
-0.0282986020707683+0.0409953034179771i
-0.0366577567277861+0.0298066547652347i
-0.025573296896177+0.0354072125941014i
-0.0487427923329944+0.0422365948314149i
-0.0661252142619099-0.00828994822384196i
-0.033834664270839+0.0199955358399211i
-0.0672620818456061+0.0343175697505887i
-0.0695749196745156+0.0465753725050225i
-8.40706712062235e-05+0.0418981077781533i
-0.0296124665441352+0.0293593135340697i
-0.066533103777654+0.0476751819345194i
-0.0383897807598073+0.0662453883479555i
-0.0717373313159671+0.0765982597364598i
-0.0384552688589655+0.0142789978062585i
-0.0306294023882112+0.0222579773473826i
-0.0505932748955189+0.0427309377538318i
-0.0172278799893348+0.0314145672209504i
-0.0567641250561513+0.0410117982431728i
-0.062779280558452+0.0163468111139551i
-0.0625857631433116-0.00215347091397463i
-0.0694581871700149+0.0157840285858187i
-0.0548055850857084+0.0297204186910112i
-0.019905159284139+0.00053060715007759i
0.014060299038128+0.00128980420476636i
-0.0172507657773418+0.0611132662811342i
-0.0420840428188779+0.0684107544673522i
-0.0275553417521212+0.031029379914728i
-0.0315475566931967+0.0297240516913361i
-0.0819797016482339+0.057252700869372i
-0.0396068790252708+0.0507004047797509i
0.0181379666637774+0.0257966972844874i
-0.0674413495049508+0.0634922642729557i
-0.0623735627504471+0.0521919810113985i
-0.0190208382098999+0.0322389369927868i
-0.0802734297208325+0.0522531215976713i
-0.0744618670118781+0.0270949097790632i
-0.0488722355833207+0.0154523616636259i
-0.0367351253298842+0.0186062081334134i
-0.0215604465680627+0.0303509905092785i
-0.0665096901503893+0.0126707347383i
-0.0736003500206799+0.0215999237263047i
-0.0571891240717767+0.028911628206547i
-0.0509462400936867+0.00919155309622408i
-0.0142782228061623+0.0430107206089425i
-0.0265111391065407+0.0103905845058773i
-0.0338191400028838+0.0105883611381895i
-0.00225523701808553+0.0592579109815483i
-0.0189564474779396+0.0192481515612165i
-0.0370759637743161+0.0134847500703822i
-0.0183743995492258+0.0179840994258388i
-0.0320115635377733+0.00672117413024099i
-0.0356025506027722+0.0329420472138749i
-0.0338552457097105+0.0481420399444947i
-0.0524299041500821+0.0320468266556116i
-0.0440836574314189+0.0291646521252466i
-0.0660673013026711+0.0556694578512953i
-0.0612430189882952+0.032891288756664i
-0.052829349259706+0.0248096290465804i
-0.077118850745219+0.0183320634235452i
-0.0469575596194803-0.00773747077160854i
-0.0559048448462541+0.0197677986160912i
-0.0541816858461723+0.0524476178858571i
-0.0514044244629725+0.0367245831798308i
-0.0689569781788632+0.0273432434377487i
-0.0599431738043023+0.0376584067018348i
-0.077302663983059+0.021516277527243i
-0.0172617263061153+0.0207075350687156i
-0.0124672261373442-0.0178477224219749i
-0.0134235421272672-0.0225059684343527i
-0.00602784101717199+0.0724152013453907i
-0.0474512427629773+0.0517094189279139i
-0.0179470305617697-0.00613945794099872i
-0.0565004918839431+0.0459778468686199i
-0.0564443257094411+0.0568546473389968i
-0.021264541459896+0.0292663230761966i
-0.0547415547723858+0.00574132751987541i
-0.036705583784061+0.00729566056778592i
-0.0375855968637932+0.0297269013371618i
-0.0373375943376718+0.0465525895095288i
-0.035029793365849+0.0179751865872229i
-0.0351333345149446+0.00990655014475722i
-0.00634856585090097+0.0449883863128702i
-0.0136364458387462+0.032821553863191i
-0.00946070240228222+0.0464104102089789i
-0.0493915085843094+0.0672888717617557i
-0.0702444864190315+0.0508290812069219i
-0.0437013000334387+0.0267416790067142i
-0.0304489245721329+0.0407534168448429i
-0.0521844111710757+0.0311317609549321i
-0.0596994886218656+0.0122863459501421i
-0.0172128614857711+0.0503120754538074i
-0.0358768920737122+0.0711965921473182i
-0.0610331566536449+0.0483895328287217i
-0.0466421965151957+0.046361859862072i
-0.0544505567627049+0.0393626672547442i
-0.0510066997422554+0.0273334415651573i
-0.0143510404014415+0.065550538134375i
-0.0455392760512185+0.0531745204062461i
-0.0702748701506481+0.0386414601992379i
-0.030708501034247+0.0408832013019709i
-0.0260802427677705+0.0171916470141065i
-0.0468199048759062+0.00012798794344294i
-0.0364589888833853-0.0282124456296256i
-0.0204101066357164-0.00669029899768916i
0.0162546027721159+0.0158908880722029i
0.0174022322004917+0.00878722789105137i
-0.0125526519520208+0.0516693941207154i
-0.0182172082066142+0.064319788542541i
-0.0360174059992826+0.0176685653652425i
-0.0290790947556402+0.00500075079735282i
-0.0599064218343356+0.0440737142422867i
-0.021390749479718+0.053136635237373i
0.0246794159229562+0.060029259912736i
-0.0428332464806548+0.080539380800308i
-0.0651952104599573+0.0313598357901518i
-0.068438968557183+0.0286173925103624i
-0.0622990514566841+0.0284747118365779i
-0.0439223303536537+0.0283821739992186i
-0.0635196803928553+0.0314508339708287i
-0.0781837642798787-0.0239089270266948i
-0.0251948041358926+0.0369365289291318i
-0.0333342934118285+0.0455423334277949i
-0.0575364514499096+0.0106724516366071i
-0.0515269008444997+0.0218521225693608i
-0.0393794004380236+0.0172232548759801i
0.0152086715847872+0.0480020642097664i
0.000503639916994754+0.0418954323785407i
0.0186230406190274+0.0343200112181825i
-0.0272530098179818+0.0298679308599017i
-0.0482637665679668+0.0756561451753236i
-0.009194061312696+0.0671528238718711i
-0.0199561955709386-0.00820394298617045i
0.00666140840869428-0.00596961725080783i
-0.00623365271698666+0.0372020344221558i
-0.00660178608289676+0.0866306480851937i
-0.0151344770120355+0.0490423354044617i
-0.0179021808047611+0.028209498444298i
-0.0419749326933279+0.049953018574168i
-0.0672513250475347+0.0328899391452376i
-0.0562426609708704+0.0191428145755037i
-0.0291566584317048+0.0136504410232813i
0.00450405508628071+0.0399198423524425i
-0.0190669859756958+0.0414338142360345i
-0.0381762046911578+0.0413035111596719i
-0.0580060040515165+0.0700055918115334i
-0.0342075199123438+0.0202090789488888i
-0.040695370003745+0.0412890252382967i
-0.044858420711716+0.0832059071578947i
0.01824742078877+0.009879641764263i
0.0100436562328615+0.0249096356804224i
-0.0219160609224032+0.0610323609543789i
-0.0572136760437855+0.0495091636864266i
-0.0575609601547742+0.0221854149997429i
-0.0528842893390274+0.0309696493180464i
-0.0488075560486888+0.021958221497175i
-0.0310675620845817-0.00162650389469484i
-0.0461685431644615+0.0611179508024506i
-0.0236150179158213+0.060254071503742i
-0.026284732783851+0.0140359573599538i
-0.0631835602156429+0.0283784268186845i
-0.0695781019568095+0.0513648959963193i
-0.0324004034031634-0.0241933841556749i
-0.00551795885353816-0.0046057852450128i
-0.0190326307941067+0.0425204217906801i
-0.0230822865636646+0.0265477999158225i
-0.0318387075704103+0.0821882176158092i
-0.0278678680361616+0.0651786308945777i
-0.0401427563810259+0.0440619231513143i
-0.0259486182882071+0.00229126528571585i
-0.022942053770047-0.00140365792082201i
-0.0137159679280305+0.074934112489297i
0.00503756927342429+0.0997002452790792i
-0.0517586333321217+0.068951323983383i
-0.0609353736887934+0.0494481080115443i
-0.0630848615903776+0.0867198950762011i
-0.0419126293852626+0.0789809201694398i
-0.0144414120217881+0.0322032175663913i
-0.0156014818257511+0.0263121248293943i
-0.00427526411837055+0.0471066622984259i
-0.0257854960031633+0.047965232690114i
-0.0553622076201718+0.0364756799310077i
-0.0913081606727332+0.0182654022497779i
-0.0825759796822577+0.0376648708201417i
-0.0603865905610671+0.0313442053637238i
-0.054836405083543-2.95404318620185e-06i
-0.0172441083845638+0.00105480515327245i
0.00361073429921789+0.0109880586079632i
-0.0275860024599704+0.0171058962584692i
-0.0549243065126243+0.0469062719589312i
-0.0115363492280126+0.0240068642407009i
-0.0277624416114054-0.032001417503475i
-0.0571734629205918+0.0202422046780039i
-0.0107032563861746+0.0281735877301107i
-0.0220323108877109+0.0226636337921081i
-0.0282862898671741+0.057151683656465i
-0.0329325652877372+0.0666874423742552i
-0.0454772043802994+0.0501093439765504i
-0.0701952564571452+0.0202255963346849i
-0.0557049819879109+0.00203353781802526i
-0.0176886969888563+0.00924277704515063i
-0.0291587394515417+0.0307467987587168i
-0.0342295823330051+0.050209988088013i
-0.0385006534698684+0.0419017502195185i
-0.0454245141665747+0.0221664473896159i
-0.0575042746332452+0.0259001409561584i
-0.00445731035552318+0.00978589342221647i
-0.0236470183160764+0.0378292174055318i
-0.0415908687935213+0.042234502499034i
-0.0196725368571061+0.0167358132733503i
-0.0165652026183538+0.0714932128253142i
-0.0286826907883621+0.0712990349468885i
-0.066255505441017+0.0613830449780241i
-0.0102801704763027+0.0767241249967056i
-0.00636056564405158+0.0219558202876644i
-0.0247410335200802+0.0362930451974103i
-0.042590186621014+0.0794082019140237i
-0.0466171458363219+0.0350907148476498i
-0.0457167133282078+0.0235855220821632i
-0.111939199442683+0.0356736763461741i
-0.090347666832115+0.0117441608925142i
-0.0399252847026653+0.0121635039796942i
-0.0163166708265627-0.00306800008933327i
0.0197462971010832+0.000484706828913828i
0.0125626588960878+0.040855325029737i
-0.0278346787521071+0.0685678034474458i
-0.0430067743955525+0.0572080551046747i
8.91545434847953e-05+0.0155772075194565i
0.0041425284246883+0.0412043552830734i
-0.00505225987895022+0.018162830671858i
-0.0152004460809168+0.0284782169904231i
-0.0276455351307318+0.0980746339955134i
-0.0186302315848428+0.0783979549156306i
-0.0759907978753194+0.0783985160159607i
-0.0572353597642188+0.0662137666042129i
-0.04459012923159+0.0278172438191597i
-0.0895172742328202+0.0145300003665871i
-0.0240935705481481+0.00681117403066136i
0.00820571026611643+0.0157229587833175i
-0.0338455155190921+0.0557298898529132i
-0.0561563723520841+0.048587884664065i
-0.0679211393082287-0.00331484347712502i
-0.0518919608582128-0.00915148243959617i
-0.0442987720823416+0.00499922837979109i
-0.0348721089685209-0.00166405655073392i
-0.0260167936353582+0.0484194960328022i
-0.0181430286449532+0.0566213610902953i
-0.0144725802411158+0.038974510892811i
-0.0555603149014419+0.0687514036778995i
-0.0452693862479823+0.0631525289462138i
-0.0253744250120134+0.0705511518447876i
-0.0465958750813199+0.0387361885355056i
-0.0290847090152089+0.0448414208841637i
-0.0108552639716068+0.0727132325915868i
-0.0541460800835083+0.0626728262941066i
-0.0603676926116919+0.0492541865944443i
-0.0698881875184054-0.0121662271974129i
-0.0981867613006938-0.0284354787390327i
-0.0520892040824297+0.0362983840837359i
-0.0193616121413797+0.0465718428761844i
-0.0161819554181257+0.0361613929365311i
-0.0329694109762678+0.0389395658756527i
-0.0635809921537494+0.030984223430369i
-0.057077990592945+0.0516421129360136i
-0.0521084406130824+0.0445206959412575i
-0.0756978642153086+0.0306430593364909i
-0.0213089129854085+0.0319807815679088i
-0.00353461011875563+0.0419581326912086i
-0.0535667120419552+0.0559479922200684i
-0.0545641192619989+0.0604082655405916i
-0.0889622965140519+0.0717694811306423i
-0.067105049315068+0.072302015363301i
-0.0644228118448306+0.00576815796176196i
-0.0383192954230588-0.0326760020735282i
0.0333845448524448+0.00581183957951165i
-0.0180683845680574+0.0376625268882589i
-0.0027060086325776+0.0704957731578792i
-0.0305260572754864+0.0309138952981181i
-0.0650507858073756+0.0126820948231576i
-0.0210357213957108+0.0262399603672497i
-0.0664987553797717-0.00379026772641094i
-0.0541077056746895+0.0223380933715282i
-0.000672328990861983+0.0165213192707608i
0.012992939275034+0.0409502803074497i
0.0108249077477218+0.100735608380752i
-0.0246230272011706+0.0840943039332271i
-0.0678891506495207+0.0567472775693628i
-0.0728563666912733+0.0437321795528709i
-0.0316928266267328+0.0450817706103658i
0.00542002633347261+0.0280373985551977i
-0.0173649727303762+0.0595375710782597i
-0.0335748208321765+0.0965736213006957i
-0.0253351898110301+0.0569088821504195i
-0.0541252102394981+0.0569125623691405i
-0.0482637409022061+0.041539150824871i
-0.0390069826994223+0.022360878984544i
-0.0206306604690144+0.0238118142395607i
0.00921440754258817+0.0336761750212707i
-0.00564242998708388+0.087480802685637i
-0.0308863641241386+0.0899155212152357i
-0.0521393515691121+0.0447866725611761i
-0.0585364015767788+0.0149135934728903i
-0.0673338639428121+0.0284816380174087i
-0.0173106923483708+0.00886878422187327i
-0.0191852420924277+0.0187219291347665i
-0.0346736548703651+0.029612987061878i
-0.0335373755734148+0.0319634635993547i
-0.0796237732123532+0.0698724554820045i
-0.0585722689494443+0.000739741975025699i
-0.048395352329969+0.0128628912121171i
-0.028995912232476+0.0347204842050552i
-0.0359292968656332+0.0192289807263802i
-0.0467244654704863+0.0525016623675924i
-0.0284809544139907+0.0508424771436969i
-0.0620787744062815+0.0866842200412516i
-0.0764948162561126+0.0679206188295719i
-0.0757865903742998+0.0235692982121732i
-0.0411664416145075-0.00515337744378328i
0.00707142151060796-0.00612195841625517i
-0.00528759692722479+0.0280285213627932i
-0.0346610515800851+0.0352361350192503i
-0.0147497392470977+0.0656950286758692i
-0.0234869358744367+0.0516650591227366i
-0.0832900175199053-0.00998885474756196i
-0.0186908564463859-0.0105124167049811i
0.00563311707190233+0.00489597679757878i
-0.0181826570894981+0.0220314153989331i
0.00922361000292956+0.0719797542647753i
-0.0563654819402669+0.04680234729651i
-0.052150550326376+0.0413251833286652i
-0.0397293635847593+0.0778274952131036i
-0.0796251816130756+0.0406714661081221i
-0.0698386444929655+0.0316109814855021i
-0.0557131248475853+0.0621568123467634i
-0.0241819512745084+0.0750505450801228i
-0.0286453635039067+0.0679677107100722i
-0.0573934360695324+0.0725632468857256i
-0.0864091021575044+0.0681898155696362i
-0.0892241190239513+0.0210133478280201i
-0.0705388175045244-0.00975604291370552i
-0.0499858408254472+0.00327562598726979i
-0.00320395810641528+0.00207785036118337i
-0.00502397129910737+0.0056848257567768i
-0.050817885700453+0.0342759198551886i
-0.0480985377450216+0.0288719512693276i
-0.0577889800303277+0.01062188320576i
-0.0466935447473737+0.0142069787999583i
0.00808594019464603+0.026325459145939i
-0.00394256470832553+0.0589912049527591i
0.0266972899333071+0.0802937512584899i
0.003660501794648+0.0677465980454148i
-0.0609337711481726+0.0791355615249304i
-0.0273662085844173+0.0385297205248806i
-0.086565142137389-0.000189338708685292i
-0.0839293246619967+0.0127154647730168i
0.0109633278936504+0.0298456687337505i
-0.0253389110747976+0.0470479263836312i
-0.00383344176515752+0.0335562383274328i
-0.0399678265363624+0.03263391957161i
-0.101014989201716+0.0324662022612721i
-0.0343217442241575+0.00319229019967227i
-0.0256884055794878-0.026003495495907i
0.00395062447757932-0.0137539848341001i
0.0367384808221378-0.00760923113999087i
0.0364337278476357+0.0353380986278682i
0.0145802498399703+0.0702777151596688i
-0.0529786741319455+0.0831363941235247i
-0.0554078002279207+0.0421563991796605i
-0.0278863856964851-0.0248102082719512i
-0.0478720368052541+0.0307633264466262i
-0.0209102750241245+0.0609565274911788i
-0.0253487200268494+0.0738565008778485i
-0.0645338910485094+0.0845242755037721i
-0.0749214802782723+0.0791035963640896i
-0.0714822673863614+0.0632601615009219i
-0.0260694361451987+0.0144641378904972i
-0.00385080290810962+0.00641119898115747i
0.00753758297897211-7.98766660911585e-05i
-0.0229984630957786+0.0596845663675086i
-0.0515476222892422+0.0847414355469298i
-0.0372076153601465+0.0318312215340023i
-0.058160656901444+0.0747330821817618i
-0.0451271842489866+0.0304640262720136i
-0.0154314763341641-0.0115181970244713i
-0.00550755087353906+0.0166120350251556i
0.00702411757938238+0.0257262502473332i
-0.0440961710263843+0.0728898905905642i
-0.059706869039982+0.0713578847932786i
-0.0465481778705689+0.0671311746575273i
-0.10322283444217+0.0184858911386551i
-0.0791110133201498+0.00353976990593757i
-0.00722407092370764+0.0330887735259981i
-0.00173980572779616+0.0124216139655634i
0.00904556207891731+0.0579027314445811i
-0.00659365404186091+0.0958923536906855i
-0.044325653001005+0.0698543747313928i
-0.0453448073430599+0.0128303403961564i
-0.056574580118459+0.00268790027442347i
-0.0550749021485669+0.0126746947908324i
-0.0327416587630651-0.0157906215481518i
-0.0194022701326054-0.00517554768783188i
-0.0182903724364476+0.0394318566834395i
-0.0502082356791494+0.0727775307438301i
-0.0737126234245322+0.0501872307594962i
-0.074100031527+0.0139085628013752i
-0.0522076293950868+0.00887077477771926i
-0.00977493425846897+0.0105418641783045i
0.00777953376645289+0.0257749215145999i
0.00540767642964366+0.0550120829285285i
-0.00896520365940059+0.050823104933914i
-0.0272414656184183+0.0365772257854938i
-0.0495198657398328+0.0432407303644235i
-0.0248101771884419-0.00452065641518136i
-0.00884049949893899+0.00143309941502369i
0.0190194554826538+0.0741211392345697i
0.0168958327245382+0.100606449063745i
-0.0622317868543072+0.11005359968887i
-0.050513091145383+0.0615768263118854i
-0.0473440995695668+0.0566048885756856i
-0.0621147794205634+0.0388842408132094i
-0.0512221485023959+0.00563200549622055i
-0.0177695913304518+0.0552450400632679i
-0.0184648247822427+0.052895752804497i
-0.0505547710259297+0.0554854807114406i
-0.0656448652408364+0.0544641929611688i
-0.0778407600183015+0.0244689227504592i
-0.0498427650633537+0.00249581574484749i
-0.0794565197910133-0.00600172446661015i
-0.0271729497287205-0.00815959650065729i
0.005126450779549-0.00500005312065629i
-0.0128975907172809+0.0291238294134107i
-0.00568283296252253+0.0660408750730016i
-0.0550088834718638+0.070595130288546i
-0.0108474955828905+0.0548626115161494i
-0.039668500424363+0.0213461328331691i
-0.0281404029090262-0.000290105790268978i
0.032682023843904+0.0368420349969493i
0.00308748647045688+0.0720056735259529i
0.015118061828552+0.0653272599144079i
-0.0339376729503763+0.052545900096662i
-0.0791142720064313+0.0585964621163226i
-0.0373089926495032+0.0155291807249072i
-0.0110423975828409-0.00584426270561836i
0.0075131209539858+0.0132868678244075i
0.0250093024384435+0.0343916995507662i
0.0242515686876377+0.0505131942081785i
0.00959837852961144+0.020499615448341i
-0.029978404070066+0.0516705192475566i
-0.0140677608487129+0.0727829204156142i
-0.0438772627053847+0.0314447536908099i
-0.0370666301289162+0.0350899830907973i
0.0219211029932133+0.0351892268085724i
-0.0237327917164441+0.0768488436015727i
-0.022616217455758+0.10373305921839i
-0.0466981623982551+0.0649808101912373i
-0.0872429578621561+0.0924500899796879i
-0.0976091315752328+0.043735399377671i
-0.078448684681827+0.00255044625465761i
-0.0235293044092315+0.00874391070540316i
-0.0478386057499055-0.00874847406257976i
-0.0344335981351084+0.0450722022625342i
-0.0183983823542222+0.0338299642070991i
-0.0615654391822292+0.00195490014846577i
-0.0576196943355708+0.0103099791652686i
-0.0178918105013631-0.00601218196428457i
0.017214004165807-0.0170116029043606i
0.0361270078902735+0.0382852903889579i
0.026920575535693+0.0689254155581233i
0.00826024135821078+0.0750948054956234i
-0.017379064365877+0.0802453719635956i
-0.0636340542816072+0.0391994144877568i
-0.0555301021118445+0.0745155865695953i
-0.00953483812273623+0.0429347689804699i
-0.00523118955027756+0.0252746830548514i
-0.0129863131313607+0.0627407592824699i
-0.0268780645739753+0.0578717070069912i
-0.0453041046884086+0.0708491280261784i
-0.0594822660406146+0.0331838222394271i
-0.0769779708256567+0.00521296427469213i
-0.0281929948726883-0.0269973538714875i
-0.00280818305303684+0.0060495248854375i
0.000183598766412594+0.0637983402771536i
0.00817628386184408+0.0367970856145209i
-0.0261354441222967+0.0512778597265603i
-0.049227261646688+0.0357270589471078i
-0.0573780396975698+0.0182046872780625i
-0.0317374567849536+0.0482620241570446i
-0.0261339363316093-0.000126469424633098i
0.0123661034573689-0.0097845717253831i
0.00939200125276946+0.0364338163357429i
-0.0492615115761203+0.0620163231016224i
-0.0367749089704917+0.0699678618122131i
-0.0764786363691468+0.0473690750757882i
-0.0749282853198931+0.00838171750702584i
-0.0166507948251178-0.00117227910780602i
-0.0102209345407628+0.0572478315412724i
-0.00997566255708576+0.0537226260840013i
-0.0279860373997192+0.0300347170481156i
-0.0670939123888565+0.0646302501503314i
-0.0500647119336807+0.0426727237429429i
-0.0386258178502679+0.0254169814514981i
-0.0680425849419178+0.0194695074318658i
-0.0315226604043252-0.0178509094294922i
-0.0284736874865602+0.00420058866564776i
-0.0148281716339452+0.0748698135769428i
-0.0262206201131012+0.0498483478670001i
-0.0850632095554841+0.0134575177810483i
-0.0568695760319487+0.0214296784711628i
-0.0510376709924806-0.00884276921633738i
-0.0353759706707648+0.00464295376521658i
-0.0216744235560017+0.0144975859210811i
-0.00713435263438134+0.0243201945920229i
0.0136499214313082+0.0583146719003065i
-0.0424406945752479+0.0486686381217716i
-0.0665248478262257+0.0113749821385507i
-0.0385348416414107+0.0222473929538123i
-0.00454276981651036+0.0239407388162534i
0.015670154425939+0.0371468421964377i
0.0109017431890018+0.0688356754546646i
-0.00060602446639983+0.0778048862796638i
-0.0428884062059525+0.102270111708176i
-0.066986032491347+0.0475501542295816i
-0.0646331900921072+0.03747598512351i
-0.0712055916938347+0.0219610219033472i
-0.0193871349118803+0.0141613472430326i
0.00207351513116154+0.0778624215172808i
-0.0145731769619434+0.0669340814838777i
-0.0159087276537873+0.0808456321702969i
-0.0445031668135356+0.0537083633268701i
-0.0586093789341134+0.0233121094659563i
-0.00487503741858679+0.0403395578530242i
0.0425733611334739+0.0257672913454438i
-0.0199460050086101+0.0525745714569353i
-0.0223155408228036+0.0630560366938213i
0.0193998996279597+0.0641516945789203i
-0.0265896367557966+0.0912308548303688i
-0.0404577170438577+0.075880891122697i
-0.0338822733011031+0.0400253087967423i
-0.0402521204950033+0.015173396868743i
-0.0307683850623687+0.0148632761539287i
-0.0238803846950259+0.0399496697630243i
-0.0322731702477827+0.0365925590903076i
-0.0393646586428466+0.0298291160367595i
-0.0605742580987991+0.0585545871092208i
-0.0629741065027995+0.0211143560397674i
-0.0214883104453569-0.0261288724426828i
-0.017174556804142+0.00345733776760454i
0.0029616420158164+0.0427071767799169i
0.025060388947842+0.0603247048585815i
-0.0118154882050333+0.0616223273438492i
-0.0540439405836993+0.0861936331866594i
-0.0449960826667196+0.0365894261359575i
-0.0219180376369525-0.0112144558928484i
-0.0233706368754264-0.00643551467721277i
-0.0133402343088132+0.0228447173423568i
-0.0322779658972836+0.062388164446859i
-0.0352102883329777+0.0367063351419828i
-0.036508337260491+0.0404321010455956i
-0.0800914020289166+0.0478739956440343i
-0.0548100231924099+0.0128602369616609i
-0.0205889682350778+0.020298100611528i
0.0267547790450408+0.0458569173152796i
0.0287093745997165+0.00984483511663556i
-0.0165684256482318+0.0751098073199345i
-0.0155506676345944+0.0980914435904199i
-0.0633474858152206+0.0475149554504134i
-0.0192910725109484+0.0542235944888213i
-0.0252437554571095+0.00041308558871846i
-0.0208657178122733+0.0137036121270126i
0.0492492655527328+0.0341400071915887i
-0.0233188611915573+0.0780709293565338i
-0.0115767832819062+0.0860799629087004i
-0.0492546064788619+0.036574222227553i
-0.112380769000585+0.071741681478781i
-0.0718863642049441+0.0225573648929047i
-0.0384512586543809-0.00386334370496211i
0.00435586733193668+0.0390644750874063i
-0.0146149770765626+0.0222848808729958i
-0.0313974466789236+0.0503773953709926i
-0.0458361786914335+0.0900463877161085i
-0.0734177615719042+0.051450546244467i
-0.0720056329695856+0.0221812831006474i
-0.0423396196104845-0.022045222767292i
0.00192476540931201-0.0311807341138241i
0.0080570547610639+0.0322390906517519i
0.0118001073512504+0.0573068089975918i
-0.021519032841539+0.064354738364634i
-0.081768197074181+0.0538798636336716i
-0.0746773853260861+0.0411743089146639i
-0.0649890825534317+0.0109210995970028i
-0.0622244207520251-0.0110174904236518i
-0.0142575517713588+0.0404109353352632i
0.00752227790731747+0.0572160848952077i
-0.0130049829893636+0.0446175806457253i
-0.055573790971262+0.0530727893105504i
-0.0492646436587339+0.030796123228718i
-0.0349014709135511+0.00273962135580251i
-0.0102959926761835+2.47015189226285e-05i
0.0496641030822217+0.015790365025895i
0.0138904204456809+0.0602141921491685i
-0.00530240424257505+0.0745612953214745i
-0.0291558262762252+0.0971042354153404i
-0.0388935301079722+0.082814844789833i
-0.039851825571785-0.00550717287920402i
-0.0490287047106055+0.00676924375359252i
-0.00149076930891126+0.00907655199616135i
-0.0249862831356109+0.0330344606463i
0.0024354514571712+0.0655369846134674i
-0.0064532252972891+0.0450018228117945i
-0.0697651406962514+0.0594123951785611i
-0.0411946643713487+0.0135716929360456i
-0.0467221073989241-0.0316403175843758i
-0.0330083170787494-0.0234418383196335i
-0.0214059020499358+0.0188618889015369i
0.0004400222488735+0.056550548874845i
0.0214857028734456+0.0732291681273039i
-0.0373417390670198+0.0936420708363698i
-0.0197417176675812+0.110325732688837i
-0.0325121132909472+0.0684281931944664i
-0.0293487771860528+0.0149088015915864i
0.0145417256855524+0.0233178328607657i
-0.00234647640765005+0.0490130700543128i
-0.00100379447461651+0.0868023800174096i
-0.0638733461847972+0.0912523531821374i
-0.0695221135275067+0.0598746225092529i
-0.0666461016167621+0.0514622125637929i
-0.0743168241292442+0.0352439019933526i
-0.0217880568478252+0.00124970769358489i
-0.0241358025848355+0.0337028509361324i
0.0198676983546283+0.0678768664228119i
0.00937309140716715+0.0410313403534711i
-0.0481969197882614+0.0350511880561959i
-0.0495535040870291+0.020075384344199i
-0.0357377155508996-0.013600819879073i
0.00512837859310293-0.0137129813111758i
0.015128778535726+0.0230335595720842i
0.0222252474026525+0.0511577199937221i
-0.0084550731640553+0.064554810414873i
-0.0631416874505338+0.10571764994445i
-0.0413146010537723+0.0597921987899137i
-0.0444968149363331+0.0116909511142489i
-0.0501105765727917+0.00737468875762783i
0.0207935153828325-0.00584060418993546i
0.0313189665179753+0.0674190107268415i
-0.00659292676677129+0.095643146351684i
-0.0372065517351924+0.081533835990363i
-0.0627103782431481+0.0504620407376979i
-0.0530599104308784-0.0190071160013614i
-0.0378201514043192-0.00810173954151688i
0.00688425854657497+0.0282814869794575i
0.0336915715973718+0.0461300192021295i
0.000311698614116715+0.0570703054217852i
0.000678270136972557+0.0316774398157591i
-0.0209526197765802+0.0635628963800663i
-0.0734692665611878+0.0458380608874465i
-0.0659926718354937-0.0159393723778665i
-0.0409855138216784+0.0350486626577159i
-0.00554251044235625+0.0335672026949853i
-0.0295790217012212+0.0518913370846797i
-0.045007915681497+0.0973086573489127i
0.00131456367357009+0.0590560141176091i
-0.045361280420869+0.0523458884631684i
-0.0787323504902057+0.0368136047479557i
-0.0283168138366918+0.00728043646321001i
-0.00512144658918279+0.0126188416707405i
0.00315333985524239+0.0222705105210641i
0.00924637932660835+0.0463829868030505i
-0.0280632064492582+0.0721376173998762i
-0.0559901497224807+0.0798068476548223i
-0.0572325990054426+0.0473532368747787i
-0.0346590265769846+0.00189674726342708i
-0.0330678635884323+0.0273868427958966i
-0.00244294454683141+0.0676669709636967i
0.0189674557037593+0.0721752305899655i
-0.035294239522052+0.0661912567759007i
-0.0565557221995149+0.0611303342846651i
-0.057715075473558+0.0529256815059093i
-0.0234478319210592+0.00878116480252577i
-0.0183539663536967-0.0590627234289924i
-0.0109960918021435-0.0185443692398555i
0.0157768985770518+0.0384498534368202i
0.022818643213201+0.0320058752264288i
-0.00100899707111888+0.0631435421020348i
-0.0394762010300489+0.0185353286937107i
-0.042701535794746+0.0264050331524045i
-0.0178920995974729+0.041455649014912i
0.0487213459149904+0.0110602118279077i
0.0538996486168361+0.0534502720106561i
0.0076468719656697+0.0648603840181928i
-0.0530531000392974+0.0776714940360969i
-0.0564130746427117+0.0651114431402584i
-0.0352790158264305+0.058158299777604i
-0.015631185935735+0.0449480181572808i
2.34887694412441e-05+0.00262067029223983i
-0.00870244868737562+0.0102107421063868i
0.00217031635384614+0.0720715343118895i
-0.0456983891533338+0.114850627024843i
-0.0322610991186309+0.0668833221509975i
-0.0307971835212157+0.0329907684409766i
-0.0697982420865793+0.0079222624791807i
-0.0106146834560104-0.0163758216021698i
0.0138970947924337+0.0116079320955689i
0.0215361306664993+0.0317852153172921i
0.031683525883022+0.0777897330666175i
-0.0330963904849786+0.0921810468102642i
-0.0700569446805254+0.0634190252470222i
-0.0250174190210572+0.055889716025733i
-0.00895084471513534-0.0042965079242849i
-0.0446597887207815+0.0222332825742494i
-0.0200124197550831+0.0593231317443956i
-0.00511726782081458+0.0223194375125499i
-0.0409590401205981+0.0772092199087703i
-0.0559495839979856+0.0568576171078862i
-0.0925925933706937+0.0109055379876601i
-0.0831893854656017-0.0134226280236127i
-0.0338989560165157-0.0315863874896201i
-0.0184170495496486+0.011546299210983i
-0.00854928350998764+0.028989839277477i
0.0185979542737734+0.0368762986180637i
-0.0156812679940076+0.0104472869926073i
-0.0652667864017802+0.0164210049573651i
-0.0222649438955035+0.00476818723301371i
0.00256223506922019-0.0173935461994318i
0.0350360275768095+0.0408148222542944i
0.0314685161340602+0.0292984337795268i
0.00341708157712002+0.0458405714674638i
-0.00667172532525921+0.103252014853275i
-0.0400480159077999+0.0661252754049222i
-0.0339559704414868+0.0311381694246276i
-0.0175532106237642+0.0128498291307091i
0.0213031719979348+0.0514048794950826i
0.0224247557853665+0.0698263874371315i
-0.0106770906699631+0.0497560718273306i
-0.0141113366741728+0.0769391736564861i
-0.0455133463508828+0.0745536844500844i
-0.0769601286893127+0.0443372411115888i
-0.0638829969460773-0.015242870735645i
-0.0172387481969909-0.0187422247412494i
0.0161927392357661+0.0282753408176055i
-0.00224417088920434+0.0571579402746565i
-0.0146253939551287+0.0657064084074008i
-0.0518380049495935+0.0505152101695463i
-0.0718047270273626+0.0348031213947845i
-0.0545893043211598+0.0431464596920753i
-0.0390894633407791+0.0123912427061302i
0.0497249038050129-0.0281856729111289i
0.0384447213435162+0.0306296891078798i
-0.0123444565230111+0.0517988443372715i
0.000574518391257869+0.0893834095331053i
-0.0413329498291461+0.0922540139822726i
-0.0384375270156315+0.0242009107470204i
-0.0271719089765082+0.000250902660030338i
-0.00550721078235286+0.00785788376716691i
0.00644336847557065+0.0520193538575586i
-0.0429315011183256+0.0628190210208621i
-0.0511149853845155+0.0671975391773861i
-0.0387266916739716+0.0519611134744226i
-0.0612929698720959+0.0310545106976793i
-0.0656664763818163+0.0212324276588163i
0.0236503291465248+0.00250573465401899i
0.00698593625456128+0.0197901087873555i
-0.0285845089778241+0.0349062413621565i
0.00503089942508044+0.0439658077015225i
-0.0150525769676541+0.0358597993295535i
-0.0177821996606258+0.0200153113253976i
-0.0253470550812343+0.0297578043373083i
0.00368324360884328+0.00599324006066964i
0.0264238392876438+0.0408743515156743i
0.0773464510199857+0.071061282876479i
0.0462207449602362+0.0677440665837038i
-0.0348200436897839+0.0781980386202795i
-0.0287701110366995+0.07072888068355i
-0.071875293791829+0.0676540484447181i
-0.0617128122974506+0.0227513326034646i
-0.0184521605327042+0.0182281882246673i
0.0120860069817562+0.0279336651253784i
0.00275744351695168+0.0532362079374176i
-0.0144107749825816+0.0742551301732574i
-0.0633508222184809+0.0770170457450342i
-0.109633639864292+0.0394587771272481i
-0.079258189321035-0.0210682451503713i
-0.0430187689389123-0.00416593451515274i
-0.00687926605680244+0.00192165416753998i
-0.00550858359569352+0.0409788869071822i
0.00795911032836396+0.0737443282729476i
-0.0600903942426348+0.0658156479929871i
-0.0255355385734756+0.0433992810187508i
-0.0214519634509125+0.00863313416544674i
-0.0776074502855483+0.00352541918367396i
0.00314304635806275+0.0154641835996026i
-0.0229202795894039+0.0513435868248766i
0.000172506290265267+0.0471785023188655i
-0.0121025186529266+0.043220035392361i
-0.0785030521587873+0.0463288026667353i
-0.048202842294762+0.0290152044184534i
-0.0246086227638615+0.0141486940407653i
-0.0396864534124379+0.00269832393056858i
-0.0164335338292194+0.0128566285057911i
0.0280409400237835+0.0191692992436639i
-0.0146290614737707+0.0442409591722096i
-0.0315353217615247+0.0603123818600491i
-0.0250912345309235+0.0512742702758007i
-0.0686425717183649+0.0213840200362253i
-0.0278974331889152+0.00513377610058031i
0.0178018074944034+0.0093318042584955i
0.0174361835791425+0.0331175354603712i
0.0202883825969437+0.079173873924191i
-0.00900171354129419+0.0638866772773066i
-0.0140271978025687+0.0722956160099166i
-0.0507837015354236+0.0563936603347524i
-0.0295818035294271+0.0277671240757241i
0.00431976307049204+0.0402224843898848i
-0.00767162398879102+0.0264472261800201i
-0.00673452903305659+0.0748292649400812i
-0.0173041457183365+0.0591557066137902i
-0.0443242470571256+0.0165277353056386i
-0.083243069632228+0.0344920730383909i
-0.0793628493630879+0.00618326251830239i
-0.042117204824607+0.017454272403007i
0.00282814809926266+0.0408149484440684i
0.0178608292282793+0.0676611243998398i
0.0058084769829804+0.0646182568568238i
-0.0236635965502931+0.040357683481691i
-0.0482723362521031+0.0483793810267958i
-0.0614151882004548-0.00258829371908526i
-0.0540687276339931+0.0261930072149926i
-0.0266980107535861+0.0439771035638747i
0.00715172796460157+0.0111746687862575i
0.00844533813280219+0.0357229868833517i
-0.027477461186996+0.0829367891231647i
-0.0305245756034696+0.0773345797013728i
-0.0333939068999806+0.0406559087493779i
-0.0486877425554247+0.0650342754314423i
0.0224660060391283+4.00102559846024e-06i
0.0497345398469368+0.00463004069025855i
-0.0224029023835893+0.0402857360925863i
0.00585233787210045+0.0168775139754573i
-0.0172865838823629+0.0388963392553042i
-0.0318965279176765+0.0280977004285415i
-0.00376360238025354+0.0281974589920135i
-0.0303747361263067+0.0355738205099758i
0.0240483653565845+0.0577077700181647i
0.0157290104161898+0.0460737972814769i
-0.0223478797553812+0.0319991435451448i
-0.0391246454341214+0.0791927897439201i
-0.0505098948515142+0.0534643395515526i
-0.0400791565616808+0.000482550264659604i
-0.0422434354942816+0.0152743927281783i
-0.014254475541071+0.010818585074546i
0.0172628787677491+0.0168450056539336i
0.00751866381291892+0.058352031178215i
-0.0268273597128447+0.0477890876315273i
-0.0231109605878694+0.0579779167868868i
-0.0280193678879688+0.0529807813211407i
-0.0455057365861806+0.00818460966408706i
-0.0282943036624778+0.0310337233247191i
0.0151686217463706+0.0365939109320892i
0.0290511947200085+0.0530898151747089i
-0.0122214756470084+0.0860864591410987i
-0.0539318456497231+0.0769220256324191i
-0.0609610426341694+0.0582708698581529i
-0.0418301118815604+0.00309844474494181i
-0.0185289480833355+0.00356017976853998i
-0.00328829538874031+0.0365103362915302i
-0.00298085435866108+0.0294074629105586i
-0.0191587752192134+0.0693834214818493i
-0.0594303396553668+0.096791178598965i
-0.0609673846574738+0.0679804887524387i
-0.0551217987660623+0.0115571564669033i
-0.0180826137714182-0.021486870035375i
0.00449324917493229-0.0146224227246967i
0.0139469373495557+0.0146222425052035i
0.0315605839595817+0.0499294524821825i
-0.0232151324484325+0.0605008193236749i
-0.00630586775106128+0.0719055315996548i
-0.0273066378839868+0.0337285222257125i
-0.0472571566886341-0.0104152041340108i
0.0153284449551686+0.016977240865183i
0.0453269792291706+0.0356296694356617i
0.0362577405418098+0.036814278647137i
-0.000597579680014767+0.0640399232273323i
-0.0339241691253362+0.0818508813066376i
-0.0540759258079969+0.0407332075901835i
-0.0367691749987216-0.0139627435683198i
-0.0255153509642786+0.00290202307197148i
0.00700467796145439+0.0174165092943672i
0.0186227857273536+0.0286607405044668i
-0.029512771446848+0.0505893504510367i
-0.0413172480132951+0.0343538080014518i
-0.0480040756072452+0.0400211299501945i
-0.0327984106750364+0.00816932993820257i
-0.00816156395477458-0.0250038897021182i
-0.00873521295707834+0.0111489709269951i
0.0395409631979965+0.0298596162770826i
0.0124621805210379+0.0746527066098758i
-0.0191086531611281+0.0887044120784241i
0.0037430810354598+0.0480946505269942i
-0.0301436258226283+0.06133691761118i
-0.00293280126232116+0.041266779606109i
0.0192937990393134+0.0350609178975318i
-0.00782821223074893+0.0651038046127191i
-0.0219556027216737+0.0647854126479715i
-0.0314697396041942+0.0765089359333633i
-0.0336464731224586+0.0601892483423013i
-0.0600922899430129+0.0538801962259449i
-0.0504899362120393+0.0330979214005033i
-0.004758788744247+0.0235364214175027i
-0.00730519199677138+0.0220544371860836i
-0.0163591878319671+0.0118179305902025i
-0.0297941035320001+0.0568627737684441i
-0.0519811768994609+0.0474180240593396i
-0.0413335428396373+0.0760444144201657i
-0.0358038174622154+0.0442412974025424i
-0.0388565177668459-0.0126038574640806i
-0.0199297058152836+0.040880522850285i
0.0217176897477548+0.032639640864856i
0.00474696570635287+0.0501932274760703i
-0.0212767850190051+0.0681413363695823i
-0.0306196499411606+0.0453027264184857i
-0.0669677232512931+0.0302400232796494i
-0.0492960252927711+0.020184604674831i
-0.0116010535036285+0.0143104351059532i
0.0434683553117686+0.022558746910011i
0.0201279318602953+0.0393320549902208i
-0.021923320623754+0.0725537380903705i
-0.0123295962501531+0.0899931121049811i
-0.0608274297174218+0.0516983020731615i
-0.0379351213331727+0.0508819886530674i
-0.0186739137269024+0.0122121301534045i
-0.0208861427489285-0.0274999194767002i
0.0187541251329675+0.0148378445935747i
0.0372740231098682+0.0567304403742072i
0.0171806888193497+0.0732803844325255i
-0.016160071050837+0.0647942320739857i
0.00594895117179915+0.0249800973637265i
-0.0324777681205689-0.00608248225556791i
-0.0265418385499972-0.00960314175869746i
0.0166999325932936+0.0228144743632375i
-0.0114804669073801+0.0523057627478822i
0.00807075576899967+0.0586201539073972i
-0.0158650117763276+0.0745509720398402i
-0.0349083158431747+0.0380999039485905i
-0.0301678654567473+0.00221385682325752i
-0.0450371600239911+0.0167394425556516i
[truncated: 236,678 more chars]
